# Supplementary material for: Inclusive Composite Interval Mapping of QTL by Environment Interactions in Biparental Populations
Source: PLoS One. 2015 Jul 10;10(7):e0132414. doi: 10.1371/journal.pone.0132414 (PMC4498613; doi:10.1371/journal.pone.0132414)
Supplement: S4 File — (ZIP) [file pone.0132414.s004.zip › H=0.1/L1/run_00110.met]

!**********************Note: lines staring with "!" are remarks and will be ignored in the program********************
!*********************************General Information**********************************
!Assuming F1 = P1 x P2, populations available in QTL IciMapping are: 
!  1, P1BC1F1 = P1 x F1, the first backcrossing where P1 is used as the recurrent parent;
!  2, P2BC1F1 = P2 x F1, the first backcrossing where P2 is used as the recurrent parent;
!  3, F1DH, F1-derived doubled haploids; 
!  4, RIL or F1RIL, recombination inbred lines through the repeated selfing of F1;
!  5, P1BC1RIL, recombination inbred lines through the repeated selfing of P1BC1F1;
!  6, P2BC1RIL, recombination inbred lines through the repeated selfing of P2BC1F1;
!  7, F2, the selfing generation of F1;
!  8, F3, the selfing generation of F2;
!  9, P1BC2F1, the second backcrossing where P1 is used as the recurrent parent; 
! 10, P2BC2F1, the second backcrossing where P2 is used as the recurrent parent;
! 11, P1BC2RIL, recombination inred lines through the repeated selfing of P1BC2F1; 
! 12, P2BC2RIL, recombination inred lines through the repeated selfing of P2BC2F1; 
! 13, P1BC1F2, the selfing generation of P1BC1F1; 
! 14, P2BC1F2, the selfing generation of P2BC1F1; 
! 15, P1BC2F2, the selfing generation of P1BC2F1; 
! 16, P2BC2F2, the selfing generation of P2BC2F1; 
! 17, P1BC1DH, P1BC1F1-derived doubled haploids; 
! 18, P2BC1DH, P2BC1F1-derived doubled haploids; 
! 19, P1BC2DH, P1BC2F1-derived doubled haploids; 
! 20, P2BC2DH, P2BC2F1-derived doubled haploids; 
   3      !Mapping Population (see remarks above)
   2      !Mapping Function (1 for Kosambi; 2 for Haldane; 3 for Morgan)
   2      !Marker Space Type (1 for intervals; 2 for positions)
   1      !Marker Space Unit(1 for centiMorgans; 2 for Morgan)
   6      !Number of Chromosomes (or Linkage Groups)
 200      !Size of the mapping population
   2      !Number of environments
 
!***************************************** Chromosomes and Linkage Maps **********************************************
!Chromosome                 NumMarkers
-CH1                        16
-CH2                        16
-CH3                        16
-CH4                        16
-CH5                        16
-CH6                        16
!Linkage map (Marker name followed by position or the interval length)
 MK-1-1                1     0.000
 MK-1-2                1    10.000
 MK-1-3                1    20.000
 MK-1-4                1    30.000
 MK-1-5                1    40.000
 MK-1-6                1    50.000
 MK-1-7                1    60.000
 MK-1-8                1    70.000
 MK-1-9                1    80.000
 MK-1-10               1    90.000
 MK-1-11               1   100.000
 MK-1-12               1   110.000
 MK-1-13               1   120.000
 MK-1-14               1   130.000
 MK-1-15               1   140.000
 MK-1-16               1   150.000
 MK-2-1                2     0.000
 MK-2-2                2    10.000
 MK-2-3                2    20.000
 MK-2-4                2    30.000
 MK-2-5                2    40.000
 MK-2-6                2    50.000
 MK-2-7                2    60.000
 MK-2-8                2    70.000
 MK-2-9                2    80.000
 MK-2-10               2    90.000
 MK-2-11               2   100.000
 MK-2-12               2   110.000
 MK-2-13               2   120.000
 MK-2-14               2   130.000
 MK-2-15               2   140.000
 MK-2-16               2   150.000
 MK-3-1                3     0.000
 MK-3-2                3    10.000
 MK-3-3                3    20.000
 MK-3-4                3    30.000
 MK-3-5                3    40.000
 MK-3-6                3    50.000
 MK-3-7                3    60.000
 MK-3-8                3    70.000
 MK-3-9                3    80.000
 MK-3-10               3    90.000
 MK-3-11               3   100.000
 MK-3-12               3   110.000
 MK-3-13               3   120.000
 MK-3-14               3   130.000
 MK-3-15               3   140.000
 MK-3-16               3   150.000
 MK-4-1                4     0.000
 MK-4-2                4    10.000
 MK-4-3                4    20.000
 MK-4-4                4    30.000
 MK-4-5                4    40.000
 MK-4-6                4    50.000
 MK-4-7                4    60.000
 MK-4-8                4    70.000
 MK-4-9                4    80.000
 MK-4-10               4    90.000
 MK-4-11               4   100.000
 MK-4-12               4   110.000
 MK-4-13               4   120.000
 MK-4-14               4   130.000
 MK-4-15               4   140.000
 MK-4-16               4   150.000
 MK-5-1                5     0.000
 MK-5-2                5    10.000
 MK-5-3                5    20.000
 MK-5-4                5    30.000
 MK-5-5                5    40.000
 MK-5-6                5    50.000
 MK-5-7                5    60.000
 MK-5-8                5    70.000
 MK-5-9                5    80.000
 MK-5-10               5    90.000
 MK-5-11               5   100.000
 MK-5-12               5   110.000
 MK-5-13               5   120.000
 MK-5-14               5   130.000
 MK-5-15               5   140.000
 MK-5-16               5   150.000
 MK-6-1                6     0.000
 MK-6-2                6    10.000
 MK-6-3                6    20.000
 MK-6-4                6    30.000
 MK-6-5                6    40.000
 MK-6-6                6    50.000
 MK-6-7                6    60.000
 MK-6-8                6    70.000
 MK-6-9                6    80.000
 MK-6-10               6    90.000
 MK-6-11               6   100.000
 MK-6-12               6   110.000
 MK-6-13               6   120.000
 MK-6-14               6   130.000
 MK-6-15               6   140.000
 MK-6-16               6   150.000
!*********************************** Marker Types ********************************************************************
!Co-dominant marker: When heterozygote F1 is present, P1 is coded as 2, F1 is coded as 1, and P2 is coded as 0; Otherwise, P1 is coded as 2, and P2 is coded as 0. 
!Dominant marker: When heterozygote F1 is present, P1 and F1 are coded as 12, and P2 is coded as 0; Otherwise, P1 is coded as 2, and P2 is coded as 0.  
!Recessive markers: When heterozygote F1 is present, P1 is coded as 2, and F1 and P2 are coded as 10; Otherwise, P1 is coded as 2, and P2 is coded as 0. 
!Missing marker is coded as -1. 
 MK-1-1                 0   0   0   2   0   2   2   0   2   2   2   0   0   2   0   0   2   2   2   0   0   0   0   2   0   2   2   2   2   0   0   2   2   2   0   0   2   0   0   0   0   2   0   0   2   0   0   2   0   2   0   2   2   0   0   0   2   0   2   0   2   2   0   2   2   0   2   2   0   2   2   0   0   2   0   0   0   0   2   0   2   0   2   0   2   2   0   2   0   2   2   2   2   0   2   0   2   0   2   0   0   2   0   2   2   0   0   0   2   0   2   2   0   2   0   0   2   0   0   0   0   2   2   0   0   0   2   0   0   0   2   0   2   2   0   2   0   2   2   0   0   2   2   2   2   0   2   0   2   2   0   2   0   2   0   0   2   0   2   2   0   0   0   0   0   2   2   2   0   2   0   2   2   2   2   2   0   2   0   0   2   2   2   0   0   0   0   0   2   0   2   2   0   0   2   2   0   0   0   2
 MK-1-2                 0   0   0   2   0   2   2   0   0   2   2   2   0   2   0   0   2   2   2   0   0   0   0   2   0   2   2   2   2   0   0   2   2   2   0   0   2   0   2   0   0   2   0   0   2   0   0   2   0   2   0   2   2   0   0   0   2   0   2   0   2   2   0   2   0   0   0   2   0   2   2   0   0   2   0   0   0   0   2   0   0   2   2   2   2   2   0   2   0   2   2   2   2   0   2   0   2   0   2   0   0   2   0   2   2   0   0   0   2   0   2   2   0   2   2   0   2   0   0   2   0   2   0   0   0   0   2   0   0   2   2   0   2   2   0   2   0   2   2   0   0   0   2   2   2   0   0   0   0   2   0   2   0   2   0   2   2   0   2   2   0   0   0   0   0   2   2   2   0   2   0   2   2   0   2   2   2   2   0   0   0   2   0   0   0   0   0   0   2   0   2   2   0   0   2   2   0   0   0   2
 MK-1-3                 0   0   0   0   0   2   2   0   2   2   2   2   0   0   0   0   2   2   2   0   0   0   0   2   0   2   2   2   2   0   0   2   2   2   2   0   2   0   2   2   0   2   0   0   2   0   0   2   0   2   0   2   2   0   0   0   2   0   2   0   2   2   0   2   0   0   0   2   0   2   2   2   0   2   2   0   0   0   2   0   0   2   2   2   2   2   0   0   0   2   2   2   2   0   2   0   2   0   2   0   0   2   0   2   2   0   0   0   2   0   2   2   0   2   2   0   2   0   0   2   0   2   0   0   2   0   2   0   0   2   2   0   2   2   0   2   0   2   2   0   0   0   2   2   2   0   0   0   0   2   0   2   0   0   0   0   2   0   2   2   0   0   0   0   0   2   0   2   0   2   2   2   2   0   2   2   2   2   0   0   0   2   0   0   0   2   0   2   2   0   2   2   2   0   2   0   0   0   2   2
 MK-1-4                 0   0   0   0   0   2   2   0   2   2   2   2   0   0   0   0   0   2   2   2   0   0   0   0   0   2   0   2   0   0   0   2   2   2   2   0   2   0   2   2   0   2   0   0   0   0   0   2   0   2   0   2   2   0   0   0   2   0   2   0   2   0   2   0   2   0   0   2   0   2   0   2   2   2   2   0   2   0   2   0   0   2   2   2   2   2   0   0   0   2   0   2   2   2   2   0   2   0   2   0   0   2   0   2   2   0   0   0   2   0   2   2   0   2   2   0   2   0   0   2   0   2   0   2   0   0   2   0   0   2   2   0   2   2   0   2   0   2   2   2   0   0   2   2   2   2   0   0   0   2   0   2   0   0   0   0   2   0   2   2   0   2   0   0   0   2   0   2   0   2   0   2   2   0   2   2   2   2   0   0   0   2   0   0   0   2   0   2   0   0   0   2   2   0   2   0   0   0   2   2
 MK-1-5                 0   0   0   0   0   2   2   0   2   2   2   2   0   0   0   0   0   2   2   2   0   0   0   0   0   2   0   0   0   0   0   2   2   2   2   0   2   0   2   2   0   2   0   2   2   0   0   2   0   0   0   2   2   0   0   0   2   0   2   2   2   0   2   0   2   0   0   2   2   0   2   2   2   2   2   0   2   0   0   0   0   0   2   2   2   2   0   0   0   2   0   2   2   2   2   0   2   0   2   0   2   2   0   0   2   0   0   0   2   2   2   2   2   2   2   0   2   0   0   2   0   2   0   0   0   0   2   0   0   2   2   0   2   2   0   2   2   0   2   2   0   0   2   2   2   2   0   0   0   2   0   2   0   0   0   0   2   0   2   2   0   2   0   0   0   2   0   2   0   2   0   2   2   0   2   2   2   2   2   0   0   2   0   2   0   2   0   0   0   0   0   0   2   0   0   0   0   0   2   2
 MK-1-6                 0   0   0   0   0   2   2   0   2   2   2   2   0   0   0   0   2   2   0   2   0   0   0   0   0   2   0   0   0   0   0   2   0   2   2   0   2   0   2   2   0   2   0   2   2   0   0   2   0   0   0   2   2   0   0   0   2   0   2   2   2   2   2   0   2   0   0   2   0   0   2   2   2   2   2   0   2   2   0   2   0   2   2   2   2   2   0   2   0   2   0   2   2   2   2   0   2   0   2   0   2   2   0   2   2   0   0   0   2   2   2   2   2   2   2   2   2   0   0   2   0   2   0   0   0   2   2   0   0   2   2   0   2   2   0   2   2   0   0   2   0   0   2   2   2   2   0   0   0   2   0   2   0   0   0   0   2   0   2   2   0   2   2   0   0   2   0   2   0   2   0   2   0   0   2   2   2   2   2   0   0   2   0   2   0   2   0   2   0   0   0   0   2   2   0   0   0   2   0   2
 MK-1-7                 0   0   0   0   0   2   2   0   2   2   2   2   0   0   0   0   2   2   2   2   0   0   0   0   0   0   0   2   0   0   0   2   0   2   0   0   2   0   2   2   2   2   0   2   2   0   0   0   0   0   0   2   2   0   2   0   2   0   2   2   2   2   2   2   2   0   0   2   0   0   2   2   2   2   2   0   2   2   0   0   0   2   2   0   2   2   0   0   0   2   0   2   2   2   2   0   2   0   2   0   2   2   0   2   2   0   0   0   2   2   2   2   2   2   2   2   2   0   0   2   0   2   0   0   0   2   2   0   0   2   2   0   2   2   0   2   2   0   0   2   0   0   2   2   2   2   2   0   0   2   0   2   0   0   0   0   2   0   0   2   0   2   2   2   0   2   0   2   0   2   0   0   0   0   2   2   2   2   2   0   0   2   0   2   0   2   0   2   0   0   0   0   2   2   0   0   0   2   0   2
 MK-1-8                 0   0   0   0   0   2   2   0   2   2   2   2   0   2   0   0   2   2   2   2   0   0   0   0   0   0   0   2   0   0   0   2   0   2   0   0   2   0   2   2   2   2   0   2   2   0   0   2   0   2   0   2   0   0   2   0   2   0   2   2   2   2   2   2   2   0   0   2   0   0   2   2   2   2   2   2   2   2   0   0   0   2   2   0   2   2   0   0   0   2   0   2   2   2   2   0   2   0   2   0   2   2   0   2   2   0   0   0   0   2   2   2   2   2   2   2   2   0   0   2   0   2   0   0   2   2   2   0   0   2   2   0   2   2   0   2   2   0   0   2   0   0   2   2   2   2   2   0   0   2   0   2   0   0   0   2   2   0   0   2   0   2   2   0   0   2   0   2   0   2   0   0   0   0   2   2   2   2   2   0   0   2   0   2   0   2   0   2   0   0   0   2   2   0   0   0   0   2   0   2
 MK-1-9                 0   0   0   0   0   2   2   0   2   2   2   2   0   2   0   0   2   2   2   2   0   0   0   0   0   0   0   2   2   0   0   2   0   2   0   0   2   0   2   2   2   2   0   2   2   0   0   2   0   2   0   2   0   0   2   0   2   0   2   2   2   2   2   2   0   0   0   2   0   0   2   2   0   2   2   2   2   0   2   0   0   0   2   0   2   2   2   0   2   2   0   2   2   2   2   0   2   0   2   2   2   2   0   2   2   0   0   0   0   2   2   2   2   2   2   2   2   0   0   0   0   2   0   0   2   0   0   0   0   2   2   0   2   2   0   2   2   0   0   2   0   0   2   0   2   2   2   0   0   2   0   2   0   0   0   2   2   0   0   2   0   2   2   2   0   2   0   2   0   2   0   0   0   0   2   2   2   2   0   2   0   0   0   2   0   2   0   2   0   0   0   0   2   2   0   0   0   2   0   2
 MK-1-10                0   0   2   0   0   2   2   0   2   2   2   2   0   2   0   0   2   2   2   2   0   0   2   0   0   0   0   2   2   0   0   2   0   2   0   0   0   0   2   2   2   2   0   2   2   0   0   2   0   2   0   2   0   0   2   0   2   0   2   2   2   2   2   2   0   0   2   2   0   0   2   2   0   2   2   2   2   0   2   0   0   0   2   0   2   2   0   0   2   2   0   2   2   2   2   0   0   0   2   2   2   0   0   2   2   0   0   0   0   2   2   2   2   2   2   2   2   0   0   0   0   2   0   0   2   0   0   0   0   2   2   0   2   2   0   2   2   0   0   2   0   0   2   0   2   2   2   0   0   2   0   2   0   0   0   2   2   0   0   0   0   2   2   2   0   2   0   2   0   2   0   0   0   0   2   2   2   2   0   2   2   0   0   2   0   2   0   2   0   0   0   0   2   2   0   0   0   2   0   2
 MK-1-11                0   0   0   0   0   2   2   0   2   2   2   2   0   2   0   0   2   2   2   2   0   0   2   0   0   0   0   2   2   0   0   2   0   2   0   0   0   0   2   2   2   2   0   2   2   0   0   2   0   2   2   2   0   2   2   0   2   0   0   2   2   2   2   2   0   0   0   2   0   0   2   2   0   2   2   2   0   0   2   0   0   0   2   0   2   2   0   0   0   0   2   2   0   2   2   0   0   0   2   2   2   0   0   2   2   0   0   0   0   2   0   0   2   2   0   2   2   0   0   0   0   2   0   0   2   0   0   0   0   2   2   0   2   2   0   2   2   0   0   2   0   0   2   0   2   2   2   0   0   2   0   2   0   0   0   0   0   0   0   0   2   2   2   2   0   2   0   2   0   2   0   0   2   0   2   2   2   2   0   0   2   0   0   2   0   2   0   2   0   0   0   0   2   2   0   0   2   2   0   2
 MK-1-12                2   0   0   0   0   2   2   0   2   2   2   2   0   2   0   0   2   2   2   2   0   0   2   0   0   0   0   2   2   0   0   2   0   0   0   0   0   0   2   2   2   2   0   2   2   0   0   2   0   2   2   2   0   2   2   0   2   0   0   2   0   2   2   2   0   0   0   2   0   2   2   2   0   2   2   2   0   0   2   2   0   0   2   0   2   2   2   2   0   0   2   2   0   2   2   0   0   0   2   2   2   0   0   2   2   0   0   0   0   2   0   0   2   2   0   2   2   0   0   0   0   2   0   0   0   0   0   0   0   2   2   2   2   0   0   2   2   0   0   2   0   0   2   0   0   2   2   0   0   2   0   2   0   0   2   0   0   0   0   0   2   2   2   2   0   2   0   2   0   2   2   0   2   0   2   2   0   2   0   0   2   0   0   2   0   2   0   2   0   0   0   0   2   2   0   0   2   2   0   2
 MK-1-13                2   0   0   0   0   2   2   0   2   2   2   2   0   2   0   0   2   0   2   2   0   0   2   0   0   0   0   2   2   0   0   2   0   0   0   0   0   0   0   2   2   2   0   2   2   0   0   2   0   0   2   2   0   2   2   0   2   0   0   0   0   2   2   2   0   0   0   2   0   2   2   2   0   2   2   2   2   0   2   2   0   2   2   0   0   2   2   2   0   0   2   2   0   2   2   0   0   0   2   0   0   0   0   2   2   0   0   0   0   2   0   0   2   2   0   2   0   2   0   0   0   2   0   2   2   0   0   0   0   0   2   2   2   0   2   2   2   0   0   2   0   2   2   0   0   2   2   0   0   2   0   2   2   0   2   0   2   0   0   2   2   2   2   2   0   2   0   2   0   2   2   0   2   0   2   2   0   2   0   0   2   0   0   2   0   2   0   2   0   2   0   0   2   2   0   0   2   2   0   2
 MK-1-14                2   0   0   0   0   2   2   0   2   2   0   2   0   2   0   0   0   0   2   2   0   0   2   0   0   0   0   2   2   0   0   2   0   0   2   0   0   0   0   2   2   2   0   2   2   0   0   2   0   0   2   2   0   2   2   2   2   0   0   2   0   2   2   2   0   0   0   2   0   2   2   2   0   2   2   2   2   0   0   0   0   2   2   0   0   2   2   2   0   0   0   2   0   2   2   0   0   0   2   0   0   0   0   2   2   0   0   0   2   2   0   0   2   2   0   2   0   2   0   2   0   2   0   2   2   0   0   0   0   0   2   2   2   0   2   2   2   0   0   2   2   2   2   0   0   2   2   2   2   2   0   2   2   0   2   2   0   0   2   2   2   2   2   2   0   2   0   2   0   2   2   0   2   0   2   2   0   2   0   0   2   0   2   2   0   2   0   2   2   2   0   0   2   0   0   0   2   2   2   0
 MK-1-15                2   0   2   0   0   2   0   0   2   2   0   2   0   2   0   0   0   0   0   2   0   0   2   0   0   2   0   2   2   0   0   2   0   0   2   0   0   2   0   2   2   2   0   2   2   0   0   2   0   0   2   2   2   2   2   2   2   0   0   2   0   2   2   2   0   0   0   2   0   2   2   2   0   2   2   2   2   0   0   0   0   2   2   0   0   0   2   2   2   0   0   2   0   2   2   0   2   0   2   0   0   0   0   2   2   2   0   0   2   0   0   0   2   2   0   2   2   2   0   2   0   2   0   2   2   0   0   0   0   0   2   2   2   0   2   2   0   0   0   0   2   2   2   0   0   2   2   2   2   2   0   2   0   0   2   2   0   0   2   2   2   2   2   2   2   2   0   0   0   2   2   0   2   0   2   2   0   2   0   0   2   0   2   2   2   2   2   2   2   2   0   2   2   0   0   0   2   2   2   0
 MK-1-16                0   0   2   0   0   2   0   0   0   2   0   2   0   0   0   0   0   0   0   2   0   0   2   0   0   2   0   2   2   0   0   2   0   0   2   0   0   2   0   2   2   2   0   2   0   0   0   2   0   0   2   2   2   2   2   2   2   0   0   2   0   2   2   2   0   0   2   2   0   2   2   2   2   0   2   2   2   0   0   0   0   2   2   0   2   0   2   2   2   0   0   2   0   2   2   0   2   0   2   0   0   2   0   2   2   2   0   0   2   0   0   0   2   0   0   2   2   2   0   0   0   2   0   2   0   2   0   0   0   0   2   2   2   0   2   2   0   0   0   0   2   2   2   2   0   2   2   2   2   2   0   2   0   0   2   2   2   0   2   2   2   2   2   2   2   2   0   0   0   2   2   0   2   0   2   2   0   0   2   0   2   0   2   2   2   0   2   0   2   2   2   0   2   0   0   0   2   2   2   0
 MK-2-1                 2   2   2   2   2   2   0   0   0   0   0   2   0   0   0   2   2   2   2   2   2   2   2   0   2   2   0   2   0   0   2   0   2   0   2   0   2   0   0   0   0   0   2   2   0   0   0   2   2   0   0   2   0   2   0   0   0   2   2   2   2   2   2   0   0   2   2   2   2   0   0   2   2   0   0   0   2   2   2   0   0   2   0   2   0   0   2   2   0   2   0   2   2   2   2   2   2   0   2   0   2   2   0   2   0   0   2   2   2   0   0   2   2   0   2   0   0   0   2   0   0   0   0   0   0   0   2   0   0   2   0   0   0   2   0   0   0   2   2   0   0   2   0   2   0   2   0   2   2   0   2   2   2   0   0   0   0   0   2   2   0   0   0   2   0   0   2   2   0   0   2   2   0   2   2   0   0   0   2   2   2   2   0   0   0   2   2   0   0   0   2   2   0   0   2   0   2   2   2   2
 MK-2-2                 2   2   2   2   2   2   2   0   0   0   0   2   2   0   0   0   2   2   2   2   2   2   2   0   2   2   0   2   0   0   2   0   2   0   2   0   2   0   0   0   0   0   2   2   2   0   0   2   2   0   0   2   0   2   0   0   0   2   2   2   2   2   2   0   0   2   2   2   2   2   0   2   0   0   0   0   2   2   2   0   0   2   0   2   0   0   2   2   2   2   0   2   2   2   2   2   2   0   0   0   0   0   0   2   0   0   2   2   2   0   0   2   2   0   2   0   0   0   2   0   0   0   0   0   0   0   2   0   0   2   2   0   0   2   0   0   0   2   2   0   2   2   2   2   0   2   0   2   2   0   2   2   2   0   0   0   0   0   2   2   0   0   0   2   0   0   2   0   0   0   2   2   0   2   2   0   0   0   2   2   2   2   0   0   0   2   2   0   0   0   2   2   0   0   2   0   2   0   2   2
 MK-2-3                 2   2   2   2   0   2   2   0   0   0   2   2   2   0   0   0   2   2   2   2   2   2   2   0   2   2   0   2   0   0   2   0   2   2   2   0   0   0   0   0   0   0   2   2   0   0   0   2   0   2   0   2   0   2   0   2   0   2   2   2   2   2   2   0   0   2   2   2   2   2   0   2   0   0   0   0   2   2   2   0   0   2   0   2   0   0   2   2   2   2   0   2   2   2   2   2   2   0   0   0   0   0   2   2   0   0   2   2   2   0   0   2   2   0   2   0   0   0   2   0   2   0   0   0   0   0   2   0   0   2   2   0   0   2   0   2   2   2   2   0   2   0   2   2   0   2   0   2   2   0   2   2   2   0   2   0   0   2   2   2   0   0   0   2   2   0   0   0   0   0   2   2   0   2   2   0   0   2   2   2   2   2   0   0   0   2   2   0   0   0   2   2   0   0   2   0   2   0   2   2
 MK-2-4                 2   2   2   2   0   2   2   0   0   0   2   2   2   0   0   0   2   2   2   2   2   2   2   0   2   2   0   2   0   0   2   0   2   2   2   0   0   2   0   0   2   0   2   2   0   2   2   2   0   0   0   2   0   2   0   2   0   2   2   2   0   2   2   0   0   2   2   2   2   2   0   2   0   2   0   0   2   2   2   0   0   2   0   2   0   0   2   2   2   2   0   2   2   2   2   2   2   0   0   0   0   0   2   2   0   0   2   2   2   2   0   2   2   0   0   2   0   0   2   0   2   0   0   0   0   0   2   0   0   2   2   0   0   2   0   2   2   2   2   0   2   0   2   2   0   2   0   2   2   0   2   2   2   0   2   0   0   2   2   2   0   0   0   2   2   0   0   0   0   0   2   2   0   2   2   0   0   2   2   2   2   2   0   0   2   2   2   0   0   0   2   2   0   0   2   0   2   0   2   2
 MK-2-5                 2   2   2   2   0   2   0   2   0   0   2   2   2   0   0   0   2   2   2   2   2   2   2   0   2   2   0   0   0   0   2   0   2   2   2   2   2   2   0   0   2   0   2   2   0   2   2   2   0   2   0   2   0   2   0   2   0   2   2   2   0   2   2   0   0   2   2   2   2   2   0   2   0   2   0   0   0   2   2   0   0   2   0   2   0   0   2   2   0   2   0   2   2   2   2   2   0   0   0   0   0   2   0   2   0   0   2   0   2   0   0   2   2   0   0   2   0   0   0   2   2   0   0   0   0   0   2   0   0   2   2   0   2   2   0   2   2   2   2   0   2   0   2   2   2   0   0   2   2   2   2   2   2   0   2   0   0   2   2   2   0   0   0   2   2   0   2   0   0   2   2   2   0   2   2   0   0   2   2   2   2   2   0   0   2   2   2   0   0   0   2   0   0   0   2   0   2   0   2   2
 MK-2-6                 2   0   2   2   0   2   0   2   0   0   0   2   2   0   0   0   2   2   2   2   2   2   0   0   2   0   0   0   0   0   2   0   2   2   2   2   2   2   0   2   2   0   2   2   2   2   2   2   0   0   2   2   0   2   0   2   0   2   2   2   0   2   2   0   0   2   2   0   2   2   2   2   0   2   0   0   0   2   2   0   0   2   0   2   0   0   0   2   0   2   0   2   0   2   2   2   0   0   0   0   0   2   0   2   0   0   2   0   2   0   0   2   2   0   0   2   0   0   0   2   2   0   0   0   2   0   2   0   0   2   2   0   2   2   0   2   2   2   2   0   2   0   0   2   2   0   0   2   2   2   2   2   2   0   2   0   0   2   2   2   0   0   0   0   2   0   2   0   0   2   2   2   0   2   2   0   0   2   2   2   2   2   0   0   2   2   2   0   0   2   0   0   0   0   2   0   2   0   2   2
 MK-2-7                 0   0   2   2   0   2   0   2   0   2   0   2   2   0   2   0   2   0   2   2   2   2   0   0   2   0   0   0   0   0   2   0   2   2   2   2   2   2   0   2   2   0   2   2   2   2   2   2   0   0   2   0   0   2   0   2   0   2   2   0   0   2   2   0   0   2   2   0   2   2   2   2   0   2   0   0   0   2   0   0   0   2   0   2   0   0   0   2   0   2   0   2   0   2   2   2   0   0   0   0   0   2   0   2   0   0   2   0   2   0   0   2   2   0   0   2   0   0   0   2   2   0   0   0   2   0   2   2   0   2   2   0   2   2   0   2   2   2   2   0   2   0   2   2   2   0   0   2   2   2   2   2   2   0   2   0   0   2   2   2   0   2   0   0   2   2   2   0   0   2   2   2   2   2   2   0   0   2   2   2   2   2   0   0   2   2   2   0   0   2   0   0   0   0   2   0   2   0   2   2
 MK-2-8                 0   0   2   2   2   2   0   2   0   2   0   2   2   0   2   0   2   0   2   2   2   2   0   0   2   0   0   0   0   2   2   0   2   2   2   2   2   2   0   2   2   0   0   2   2   2   2   2   0   0   2   0   0   2   0   0   0   2   2   2   0   0   2   0   0   2   2   0   2   2   2   2   0   2   2   0   0   2   0   0   0   2   0   2   0   0   0   2   0   2   0   2   2   0   2   2   0   0   0   0   0   0   0   2   2   0   0   2   0   0   0   2   2   0   0   2   0   0   0   2   2   0   0   0   2   0   2   2   0   2   2   0   2   2   0   2   2   0   2   0   2   0   2   2   0   0   2   2   2   2   0   0   2   0   2   0   0   0   2   2   0   0   0   0   2   2   2   0   0   0   2   2   2   2   2   2   0   2   2   0   2   2   0   0   0   2   2   0   0   2   0   2   0   0   2   0   2   0   2   2
 MK-2-9                 0   0   2   2   2   2   0   2   0   2   0   2   0   0   2   0   2   2   2   2   2   2   0   0   2   0   0   0   0   2   2   0   0   0   2   2   2   2   0   2   2   0   0   2   0   2   2   2   0   0   0   0   0   2   0   0   0   0   2   2   0   0   0   0   0   2   0   0   2   2   2   2   0   2   2   0   0   2   0   0   0   2   0   2   0   0   0   0   0   0   0   2   2   0   2   2   0   0   0   0   0   0   0   2   2   0   0   2   0   0   0   2   0   0   0   2   0   0   0   2   2   0   0   0   2   0   2   0   0   2   2   0   2   2   0   2   2   0   2   0   2   0   2   2   0   0   0   0   2   2   0   0   2   0   2   0   0   0   2   2   0   2   0   0   2   2   0   0   0   0   2   2   2   2   2   2   2   2   0   0   2   2   0   0   0   2   2   0   0   2   0   2   0   2   2   0   2   0   2   2
 MK-2-10                0   0   2   2   2   2   0   2   0   2   0   2   2   0   2   0   2   2   2   0   2   2   0   0   2   0   0   0   0   2   2   0   0   0   2   2   2   2   0   2   2   0   0   2   0   2   2   2   0   2   0   0   2   2   0   0   0   0   2   2   0   0   0   0   0   0   0   0   0   0   2   2   0   2   2   2   0   2   0   0   0   2   0   2   0   0   0   0   2   0   0   2   2   0   2   2   0   0   2   0   0   0   2   2   2   0   0   0   0   0   0   2   0   0   0   2   0   0   0   2   2   0   0   0   2   0   2   0   0   2   0   0   2   2   0   2   0   0   2   0   2   0   2   0   0   0   0   0   2   2   0   0   2   0   2   0   0   2   2   2   0   2   0   0   2   2   0   0   0   0   2   0   2   2   2   2   2   2   0   0   2   2   0   0   0   2   2   0   0   0   0   2   0   2   2   0   2   0   2   2
 MK-2-11                0   0   2   2   2   0   0   2   0   2   0   0   2   0   2   0   2   2   2   0   2   2   0   0   2   0   0   0   0   2   2   0   0   0   2   2   2   2   0   2   2   0   0   2   2   2   2   2   0   2   0   0   2   2   0   0   2   0   2   2   0   0   0   0   0   0   2   0   0   0   2   0   0   2   2   2   0   0   0   0   2   2   0   2   0   0   0   0   2   0   0   2   0   0   2   2   0   0   0   0   0   0   2   2   2   0   0   2   0   0   0   2   0   0   0   2   0   0   0   2   2   0   0   0   2   0   2   0   2   2   0   0   0   2   0   2   0   0   2   0   2   0   2   0   0   0   0   0   2   2   0   0   2   0   2   0   0   2   0   2   0   2   0   0   2   2   0   0   0   0   2   0   2   2   2   2   2   2   0   0   2   2   0   0   0   2   2   0   0   0   0   2   0   0   2   0   2   0   2   2
 MK-2-12                0   0   2   2   2   0   0   2   0   2   0   0   2   0   0   0   2   2   2   2   2   2   0   0   2   0   0   0   0   2   2   0   0   0   2   0   2   2   0   2   2   0   0   2   2   2   2   2   0   2   0   0   2   2   0   0   2   0   2   2   0   0   0   2   0   0   2   0   2   0   2   0   0   2   2   0   0   0   0   2   2   2   0   2   0   0   0   0   2   0   0   2   0   2   2   2   0   0   0   0   0   0   2   2   2   0   0   2   0   0   0   2   0   0   2   2   0   2   0   2   2   2   0   0   2   0   2   0   2   2   0   0   2   2   0   2   0   0   2   0   2   2   0   0   0   0   2   0   2   2   0   0   2   0   0   0   0   2   0   2   0   2   0   0   2   2   0   0   0   0   2   2   2   2   2   2   2   2   0   0   2   2   0   0   0   2   2   0   0   0   0   2   0   0   2   0   2   0   2   2
 MK-2-13                0   0   2   0   2   0   0   2   0   2   0   0   2   0   0   0   2   2   2   2   2   2   0   0   2   0   0   0   0   2   2   0   0   0   2   0   2   2   2   2   2   0   0   2   2   2   2   2   0   2   0   0   2   0   0   0   2   0   2   2   0   0   0   2   0   0   2   0   2   0   2   0   0   2   2   0   0   0   0   2   2   2   2   0   0   0   0   0   2   0   0   2   0   2   2   2   0   0   0   0   0   0   2   2   2   0   0   2   0   0   0   2   0   0   2   2   0   2   0   2   2   2   0   2   2   0   0   0   2   2   0   0   2   2   0   2   0   0   2   0   2   2   0   0   0   0   2   0   2   2   0   0   0   0   0   0   0   0   0   2   0   2   0   0   2   0   0   2   0   0   0   2   2   2   2   2   2   2   0   0   2   2   0   0   0   2   2   0   0   0   0   0   2   0   2   0   2   0   2   2
 MK-2-14                0   0   2   0   2   0   0   2   0   0   0   0   2   0   0   0   2   0   2   2   2   2   0   0   2   0   0   0   0   2   2   0   0   2   2   0   2   2   2   2   2   0   0   2   2   2   2   2   0   2   0   0   0   0   0   0   2   0   2   2   0   0   0   2   0   0   2   0   2   0   2   0   0   2   2   0   0   0   0   2   2   0   2   0   0   2   0   0   0   2   0   2   0   2   2   2   0   0   0   0   0   0   2   2   2   0   0   0   2   0   0   2   0   0   2   2   0   2   0   2   2   2   0   2   2   0   2   2   2   0   0   2   2   2   0   2   0   0   2   0   2   2   0   0   0   0   2   0   2   2   0   0   0   0   0   0   0   0   2   2   0   2   0   0   2   0   0   2   0   0   2   2   2   0   2   2   2   2   0   0   2   2   2   0   2   2   2   0   0   0   0   0   2   0   2   0   2   2   2   2
 MK-2-15                0   0   2   0   2   0   0   2   0   0   0   0   2   0   0   0   2   0   2   2   2   2   2   0   2   0   0   0   0   2   2   0   0   2   2   0   2   2   2   2   2   0   0   2   2   2   2   2   0   2   0   0   0   0   0   0   2   0   2   2   0   0   0   2   0   0   2   0   0   0   2   0   0   2   2   0   0   0   0   2   2   0   2   0   2   2   0   0   0   2   0   2   0   2   2   2   0   0   0   0   0   0   2   0   2   0   2   0   2   0   0   2   0   0   2   2   0   2   0   2   2   0   0   2   2   0   2   2   2   0   0   2   2   2   0   0   0   0   2   0   2   2   0   0   2   0   0   0   2   2   0   0   2   0   0   0   0   0   2   2   0   2   0   0   2   0   0   0   0   0   2   0   2   0   2   2   2   2   0   0   2   2   2   0   2   2   2   0   0   0   2   2   2   0   2   0   2   2   2   2
 MK-2-16                0   0   2   0   2   0   0   2   0   0   0   0   2   0   0   0   2   0   2   2   2   2   2   0   2   0   0   2   0   2   2   0   0   2   2   0   2   2   2   2   0   0   0   2   2   2   2   2   0   2   0   0   0   0   0   0   2   0   2   2   0   0   0   2   0   0   2   0   0   0   0   0   0   2   2   0   0   0   0   0   2   0   2   0   2   2   0   0   0   2   0   2   0   2   2   2   0   0   0   0   0   0   2   0   2   2   2   0   2   0   0   2   0   0   2   2   0   2   0   2   0   0   0   2   2   0   2   2   2   0   0   2   2   0   2   0   0   0   2   0   2   2   0   0   2   0   0   0   2   2   0   0   2   0   0   0   0   0   2   2   0   2   0   0   2   0   0   2   0   0   2   0   2   0   2   2   2   2   0   0   2   2   2   0   2   2   2   0   2   0   2   2   2   0   2   0   2   2   2   2
 MK-3-1                 2   0   0   0   0   2   0   2   0   2   0   2   2   0   0   2   0   0   0   0   2   0   0   0   2   0   2   0   0   0   2   2   0   2   0   2   0   2   2   2   0   0   0   2   0   0   0   2   2   2   0   0   0   0   2   0   2   2   2   0   0   2   2   2   2   2   2   2   0   2   2   0   0   2   0   2   2   2   0   0   0   0   2   2   0   2   0   0   2   2   2   2   2   0   0   0   2   0   0   2   0   2   0   0   0   2   0   0   0   0   2   2   0   0   2   0   2   0   2   0   0   0   2   0   0   2   2   0   0   0   0   2   0   0   0   0   2   2   0   0   0   0   0   2   0   0   2   0   2   0   2   2   0   0   0   0   2   2   2   0   0   2   2   0   2   2   0   0   2   0   0   0   0   0   2   2   0   0   2   2   2   2   2   0   0   2   0   0   2   2   2   0   2   0   2   0   0   2   2   0
 MK-3-2                 2   0   0   2   0   2   0   2   0   2   0   2   2   0   0   2   0   0   0   0   2   0   0   0   2   0   2   0   0   0   2   2   0   2   0   2   0   2   2   2   0   2   2   2   0   0   2   2   2   2   0   0   0   0   2   0   2   2   2   0   0   2   2   2   2   2   2   2   0   2   2   0   0   2   0   2   2   2   0   0   0   0   2   2   0   2   0   2   2   2   2   2   2   0   0   0   2   0   0   2   2   2   2   0   0   2   0   0   2   0   0   2   0   0   2   0   2   0   2   0   0   0   2   0   0   2   2   0   2   0   0   2   0   0   0   0   2   2   0   0   0   0   0   2   0   0   2   0   2   0   2   2   0   0   0   2   2   2   2   0   0   2   2   0   2   2   0   0   2   0   2   0   0   0   2   2   0   0   0   2   2   2   0   0   0   2   0   0   2   2   2   0   0   0   2   0   2   2   2   0
 MK-3-3                 0   0   0   2   0   2   0   2   0   2   0   2   2   0   0   2   0   0   0   2   2   0   0   0   2   0   2   0   0   0   2   2   0   2   0   2   0   2   2   2   0   2   2   2   0   0   2   0   2   2   0   0   0   0   2   0   2   2   2   0   0   2   2   2   2   2   2   2   0   2   2   0   0   2   0   0   2   2   0   0   0   0   2   2   0   2   0   2   2   2   2   2   2   0   0   0   2   0   0   2   2   2   2   0   0   2   2   0   2   0   0   2   2   0   2   0   2   0   2   0   0   0   2   0   0   2   2   0   2   0   0   2   0   0   0   0   2   2   0   0   0   0   0   2   0   0   2   0   2   2   2   2   0   0   2   2   0   2   0   0   0   2   2   0   2   2   0   0   0   0   2   0   0   0   2   2   0   0   0   0   2   2   0   0   0   2   0   0   2   2   2   0   0   0   2   0   2   2   2   2
 MK-3-4                 0   0   0   2   0   0   0   2   0   2   0   2   0   0   0   2   0   0   0   2   2   0   0   0   2   2   2   0   0   0   2   2   0   2   0   2   0   2   2   2   0   2   2   2   0   0   2   2   2   2   2   0   2   0   2   0   2   0   2   0   0   2   2   2   2   2   2   2   0   2   2   0   0   2   0   0   2   2   0   0   0   0   2   2   0   0   0   2   2   2   2   2   2   0   0   0   2   2   2   2   2   2   2   0   0   0   0   0   2   0   0   0   2   0   2   0   2   0   2   0   0   0   2   0   0   2   2   0   2   0   2   2   0   0   0   0   0   2   0   0   0   0   0   2   0   0   2   0   2   2   2   2   0   2   2   2   0   2   2   0   0   0   0   0   2   2   0   0   0   0   2   0   0   2   2   2   0   0   0   2   2   2   2   0   0   2   0   0   0   0   2   0   0   0   2   0   2   2   2   2
 MK-3-5                 0   0   0   2   0   0   2   2   0   2   0   2   0   0   0   2   0   0   0   2   2   0   2   0   2   2   2   0   0   0   2   0   0   0   0   2   0   2   2   2   0   2   2   2   0   0   2   2   2   2   2   0   0   0   2   0   2   0   2   0   2   2   2   2   0   2   2   0   0   2   2   0   0   2   2   0   2   2   0   0   0   0   2   2   2   0   0   2   2   2   2   0   2   2   0   0   2   2   2   2   2   2   2   0   0   0   0   0   2   0   0   2   2   0   2   0   2   0   2   0   0   0   2   0   0   2   2   0   2   0   2   2   0   0   0   0   0   2   0   0   0   0   0   2   0   0   2   0   2   2   2   2   0   2   2   2   0   2   0   0   0   0   0   0   2   2   0   0   0   0   2   0   0   2   2   2   0   0   0   2   2   2   2   0   0   2   0   2   0   0   2   0   0   0   2   0   2   2   0   2
 MK-3-6                 2   0   0   2   0   0   2   2   0   2   0   2   0   0   2   0   0   2   0   2   2   0   0   0   2   2   2   0   0   0   2   0   0   0   0   2   0   2   2   2   0   0   2   2   0   0   2   2   2   2   2   0   0   0   2   0   2   0   2   0   2   2   2   2   0   2   2   0   0   2   2   0   2   2   2   0   2   2   0   0   0   0   2   2   2   0   0   2   2   2   0   0   2   2   0   0   2   2   2   2   2   2   2   0   2   0   0   0   2   0   0   2   2   0   2   0   2   2   0   0   0   0   2   0   0   2   2   0   2   0   2   0   0   0   0   2   0   2   0   0   0   2   0   2   0   0   2   0   2   2   2   2   0   2   2   2   0   0   0   0   0   0   0   2   2   2   0   0   0   0   2   0   0   2   2   2   0   0   0   2   2   2   2   0   0   2   0   0   0   0   2   0   0   0   2   0   2   2   2   2
 MK-3-7                 2   0   0   2   0   0   2   2   0   2   0   2   0   0   2   0   0   2   0   2   2   0   0   0   2   2   2   0   0   0   2   0   0   0   0   0   0   2   2   2   0   0   2   2   0   0   2   2   2   2   2   0   0   0   0   0   2   0   2   0   2   2   2   2   0   2   2   0   0   2   2   0   2   2   0   0   2   2   2   0   0   2   2   2   2   0   0   2   2   2   0   0   0   2   0   0   2   2   2   2   2   2   2   0   2   0   0   0   2   0   0   2   2   0   2   0   0   2   0   0   2   0   2   0   0   2   2   0   2   0   2   0   0   0   0   2   0   2   0   0   0   2   0   2   0   2   2   0   0   2   0   2   0   2   2   2   0   0   0   0   0   0   0   2   2   2   0   0   0   0   2   0   0   2   2   2   0   0   0   2   2   2   2   0   0   2   0   2   0   0   2   0   2   0   2   0   2   2   2   2
 MK-3-8                 2   0   0   0   0   0   2   2   0   2   0   0   0   0   2   0   0   2   0   2   0   0   0   0   2   2   2   0   0   0   2   0   0   0   0   0   0   2   0   0   0   0   2   0   0   0   2   2   2   2   2   0   0   0   0   0   2   0   0   0   2   0   2   2   0   2   2   0   0   2   2   0   2   2   0   0   2   2   2   0   0   2   2   2   2   2   0   2   2   2   0   0   0   2   0   0   2   2   2   2   2   2   2   0   2   0   2   0   2   0   0   2   2   0   2   2   0   2   0   0   2   0   2   2   0   2   2   0   2   0   2   0   2   0   0   2   0   2   0   0   2   2   0   2   0   2   2   0   0   2   0   2   0   2   2   2   0   0   0   0   0   0   0   2   2   2   0   0   0   0   2   0   0   2   0   2   0   0   0   2   2   2   2   0   0   2   0   2   0   0   2   0   0   0   2   0   2   2   2   2
 MK-3-9                 2   0   0   0   0   0   0   2   0   2   0   0   0   0   2   0   0   2   0   2   0   0   0   0   2   2   2   0   0   0   2   0   2   0   0   0   0   2   0   2   0   0   2   0   0   0   2   0   2   2   2   0   0   0   0   0   2   0   2   0   2   0   2   2   0   0   2   0   0   2   2   0   2   2   0   0   0   2   2   0   0   2   2   2   2   2   0   2   2   2   0   0   0   2   0   2   2   2   2   2   0   2   2   0   2   2   2   0   2   2   0   2   0   0   2   2   0   2   0   0   0   0   2   2   0   2   2   0   2   0   2   0   2   0   0   2   0   2   0   0   2   2   0   2   0   0   2   0   0   2   0   2   2   2   2   2   0   0   0   0   0   0   0   2   2   0   0   0   0   0   2   0   0   2   0   2   0   0   0   2   2   0   2   0   0   2   0   2   0   0   2   0   0   0   2   0   2   2   2   2
 MK-3-10                2   2   0   0   0   0   0   2   2   2   0   0   0   0   0   0   0   2   0   2   0   2   2   0   2   2   2   0   0   0   2   0   2   0   0   0   0   2   0   2   0   0   2   0   0   2   2   0   2   2   2   0   0   0   0   0   2   0   2   0   2   0   2   2   0   0   2   0   0   2   2   0   0   2   0   0   2   2   0   0   0   0   2   2   2   2   0   2   2   2   0   0   0   2   0   2   2   2   2   2   2   2   2   0   2   2   2   0   2   0   0   2   0   0   2   2   2   2   0   0   0   0   2   2   0   2   2   0   2   0   2   0   0   0   0   0   0   2   0   0   2   2   2   2   0   0   2   0   0   2   2   2   2   2   0   2   0   0   2   0   0   0   0   2   2   0   0   0   0   0   2   0   2   2   0   2   0   0   0   2   2   0   2   2   0   2   0   2   0   0   2   0   0   0   2   0   0   2   2   2
 MK-3-11                2   2   0   0   0   0   2   2   2   2   2   2   0   0   0   0   0   2   0   2   0   2   2   0   2   2   2   0   0   0   2   0   2   2   0   0   0   2   0   2   0   0   2   0   0   2   2   0   2   2   2   0   0   0   0   0   2   0   2   2   2   0   2   2   2   2   2   0   0   2   2   0   2   2   0   0   2   0   0   0   0   0   2   2   2   2   0   0   2   2   0   0   0   2   0   2   2   2   2   2   2   2   2   0   2   2   2   0   2   0   0   2   0   0   0   2   2   2   0   0   0   0   2   2   0   0   2   0   0   0   2   0   0   0   0   0   2   2   0   2   2   2   2   2   0   0   2   0   0   2   2   2   2   2   0   2   0   0   2   0   0   0   0   2   2   0   0   0   0   0   2   0   2   2   0   2   0   2   0   2   2   2   2   2   0   2   0   2   0   0   0   0   0   0   2   0   0   0   2   2
 MK-3-12                2   2   2   0   0   0   2   2   2   2   2   2   0   2   0   2   0   2   0   2   2   2   2   0   2   2   2   0   0   0   2   2   2   2   0   0   0   2   0   2   0   0   0   0   0   2   2   0   2   2   2   0   0   0   0   0   2   0   2   2   2   0   2   2   2   2   2   0   0   2   2   0   2   2   0   0   2   0   0   0   0   0   2   2   2   0   0   0   2   2   0   0   0   2   0   0   2   2   2   2   2   2   2   0   2   2   2   0   2   0   0   2   0   0   0   2   2   2   0   0   0   0   2   2   0   0   2   0   0   0   2   0   0   2   0   0   2   2   0   2   2   2   2   0   0   0   2   0   0   2   2   2   2   2   0   0   0   0   2   0   0   0   0   2   0   0   0   0   0   0   2   0   2   2   0   0   0   2   0   0   2   2   2   2   0   2   0   2   0   0   0   0   2   0   2   0   0   0   2   2
 MK-3-13                2   2   2   0   0   0   0   2   2   2   2   2   0   2   0   2   0   2   0   2   2   2   0   0   2   2   2   0   0   0   2   0   2   2   0   0   0   2   0   2   0   0   0   0   0   0   2   0   2   2   2   0   0   0   0   2   2   0   2   2   2   0   2   2   2   0   2   0   0   2   2   2   2   0   0   0   2   0   0   0   0   0   2   2   2   0   0   0   2   2   0   0   2   2   0   0   2   2   2   2   2   2   2   0   2   2   2   0   2   0   0   2   2   0   0   2   2   2   0   0   0   0   2   0   0   0   2   2   0   2   2   0   0   2   0   0   0   2   0   2   2   0   2   0   0   0   2   2   0   0   2   2   2   2   0   0   0   0   0   2   2   0   0   2   0   0   0   0   0   0   2   0   2   2   0   0   0   2   0   0   2   2   0   2   0   2   0   2   0   0   0   0   2   0   2   0   2   0   2   2
 MK-3-14                2   2   2   0   0   0   0   2   2   2   2   2   0   2   2   2   2   2   0   2   2   0   0   2   0   2   2   0   0   0   2   0   2   2   0   0   0   2   0   0   0   0   0   0   0   0   2   0   2   0   2   0   0   0   0   2   2   0   0   2   2   0   2   2   2   0   2   0   0   2   2   2   2   0   0   0   2   0   2   0   0   2   2   2   2   0   0   0   2   2   0   0   2   2   0   0   2   2   2   0   2   2   2   0   2   2   2   0   2   2   2   2   2   0   0   2   2   2   0   0   2   0   2   0   0   0   2   2   0   2   2   2   0   2   0   2   0   2   2   2   2   0   2   2   0   0   2   2   0   0   2   2   2   2   0   0   0   0   0   2   0   0   0   2   0   0   0   0   0   0   2   0   2   0   2   0   0   0   0   2   2   2   0   2   0   2   0   2   0   2   0   0   2   0   2   0   2   0   2   0
 MK-3-15                2   2   2   0   0   0   0   2   2   2   2   2   0   2   2   2   2   2   0   0   2   0   0   2   0   2   0   0   0   0   2   0   2   2   0   0   0   2   0   0   0   2   2   0   0   0   2   0   2   0   2   0   0   0   0   2   2   0   0   2   2   0   2   2   2   0   2   0   0   2   2   2   2   0   0   0   2   0   2   0   0   2   2   2   0   0   2   0   2   2   0   0   2   2   0   0   2   2   2   0   2   2   0   0   2   2   2   0   2   2   2   2   2   0   0   2   2   2   0   0   2   0   2   0   0   0   2   2   0   2   2   2   0   2   0   2   0   2   2   2   2   0   2   2   0   0   2   2   2   0   2   2   2   0   0   0   0   0   0   2   0   0   0   2   0   2   0   0   0   0   2   0   2   0   2   2   2   0   0   2   2   2   0   2   0   2   0   2   2   2   0   2   2   0   2   0   2   0   2   0
 MK-3-16                2   0   2   0   0   0   0   0   2   2   2   2   0   2   2   2   2   2   2   0   2   0   0   2   0   2   2   0   0   0   2   0   2   2   0   0   0   2   0   0   2   2   2   0   0   0   2   0   2   0   2   0   0   0   0   2   0   0   0   2   2   0   2   0   2   0   2   0   0   2   0   2   2   0   0   0   2   0   0   0   0   2   2   2   0   0   2   0   2   2   0   0   2   2   0   0   2   2   2   0   2   2   2   0   2   2   2   0   2   2   2   2   2   0   2   2   2   2   0   2   2   0   2   0   0   0   2   2   0   2   0   2   0   2   2   2   0   2   0   2   2   0   2   2   2   0   2   2   2   0   2   2   2   0   0   0   0   0   0   0   0   2   0   2   0   2   0   0   0   0   2   0   2   0   2   2   2   0   0   2   2   2   0   2   0   2   0   2   2   0   0   2   0   2   2   0   2   0   2   0
 MK-4-1                 2   0   2   0   0   0   0   0   0   2   0   0   0   2   0   2   2   2   2   0   0   2   0   0   2   2   2   2   2   0   2   2   0   2   2   0   0   2   2   2   0   0   2   0   0   0   2   2   2   0   0   2   0   0   0   2   2   0   2   2   2   2   2   2   2   0   2   2   2   2   2   0   0   2   2   0   2   0   2   2   2   0   0   2   2   0   2   2   2   2   0   2   2   0   0   2   2   2   2   2   2   2   2   0   2   0   2   2   0   2   0   0   0   2   2   0   0   0   2   0   2   0   0   0   2   0   0   0   2   0   2   2   2   0   0   0   2   2   0   2   2   2   2   0   2   2   0   0   0   2   2   0   2   2   0   2   0   2   0   2   2   2   2   0   2   0   0   0   0   0   2   2   2   2   2   0   2   2   2   2   0   2   2   2   2   2   0   2   2   0   2   2   0   2   2   0   0   2   0   0
 MK-4-2                 2   0   2   0   0   0   0   0   0   2   0   0   0   2   0   2   2   2   2   2   0   2   0   0   2   0   2   2   2   0   2   2   0   2   2   0   0   2   2   2   0   0   2   2   0   0   2   2   2   0   2   2   0   0   0   2   2   0   2   2   2   2   2   2   2   0   2   2   2   2   2   0   0   0   2   0   0   0   2   2   2   0   0   2   2   0   2   2   2   2   0   2   2   0   0   2   2   2   2   2   2   2   2   0   2   0   2   2   0   2   0   2   2   2   2   0   0   0   2   0   2   0   0   0   2   0   0   0   2   0   2   0   2   0   0   0   2   2   0   0   2   2   2   0   2   2   0   0   0   0   2   0   2   2   0   2   0   0   0   2   2   2   2   0   2   0   0   0   0   0   2   2   2   2   2   0   2   0   2   2   0   2   2   2   2   2   0   2   2   0   2   2   0   2   2   2   0   2   0   0
 MK-4-3                 2   0   2   0   0   0   0   0   0   2   0   0   0   2   0   2   2   2   2   2   0   2   0   0   0   0   2   2   2   0   2   2   0   2   2   0   0   2   2   2   2   0   2   2   0   0   2   2   2   0   2   0   0   0   0   2   2   0   2   2   2   2   2   0   2   0   2   2   0   2   2   0   0   0   2   0   0   0   2   2   0   0   0   2   2   2   2   2   0   2   0   2   2   0   0   2   2   2   2   2   0   2   2   0   2   0   2   2   0   2   2   2   2   2   2   0   0   0   2   0   2   0   0   0   2   0   0   0   2   0   2   0   2   0   0   0   2   2   0   0   2   2   2   0   0   2   0   0   0   2   2   0   2   0   0   2   0   0   0   2   2   2   2   2   2   0   0   0   0   0   2   2   2   2   2   2   0   0   2   2   0   2   2   2   2   2   0   0   2   0   2   2   0   2   2   2   0   0   0   0
 MK-4-4                 2   0   2   0   0   0   2   0   0   2   0   0   0   2   0   2   2   2   2   2   0   2   0   0   0   0   2   2   2   0   2   2   0   0   2   0   2   2   2   2   2   0   2   2   0   0   2   2   2   0   2   0   0   0   0   2   2   0   2   2   2   0   2   0   2   0   2   2   0   2   2   0   0   0   2   0   0   0   2   2   0   0   0   2   2   2   2   2   0   2   0   2   2   0   0   2   2   2   2   2   0   2   2   0   0   0   2   2   0   0   2   2   2   2   2   0   0   0   2   0   2   0   0   0   2   0   0   0   2   0   2   0   2   0   0   0   0   2   0   0   2   2   2   0   0   2   0   0   2   2   2   0   2   0   0   2   0   0   0   2   2   2   2   2   2   0   0   0   0   0   0   2   2   2   0   2   0   0   2   2   0   2   2   2   2   2   0   0   2   0   2   2   0   2   2   2   0   0   0   0
 MK-4-5                 2   0   2   0   0   2   2   0   0   2   2   0   2   2   0   2   2   2   2   2   0   2   0   0   0   0   2   2   2   0   2   2   0   0   2   0   2   2   2   2   2   0   2   2   0   0   2   2   2   0   2   0   0   0   2   2   2   0   2   2   2   0   2   0   2   0   2   2   0   2   2   0   0   0   2   0   0   0   2   2   0   0   0   2   2   0   2   2   0   2   0   2   2   0   0   2   2   0   2   2   0   2   2   0   0   0   2   2   0   0   2   2   2   2   2   0   0   0   0   0   2   0   0   0   2   0   0   0   2   0   2   0   2   0   0   0   0   2   0   0   2   2   0   0   2   0   0   0   2   2   0   0   2   0   0   2   0   0   2   2   2   2   2   2   2   0   2   0   0   0   0   2   2   2   0   2   2   0   2   2   0   2   2   2   2   2   0   0   2   0   2   2   2   2   0   2   0   0   0   0
 MK-4-6                 2   0   2   0   2   2   2   0   0   2   2   0   2   2   2   2   2   2   2   2   2   2   0   0   2   0   2   2   2   0   0   2   0   0   2   0   2   2   2   2   2   0   2   2   0   0   2   2   2   0   2   0   0   0   2   2   2   0   2   2   2   0   2   0   2   0   2   2   0   2   2   0   2   0   2   0   0   2   2   2   0   0   0   2   2   0   2   2   0   0   0   2   2   0   2   2   2   2   2   2   0   2   2   0   0   0   2   2   0   0   2   2   2   2   0   2   0   0   0   0   2   0   0   0   2   0   0   0   2   0   2   0   2   0   0   0   0   2   0   0   2   2   0   0   2   0   0   2   2   2   0   0   2   0   0   2   0   0   2   2   2   2   0   2   2   0   2   0   0   0   0   2   2   2   0   2   2   0   2   2   0   0   2   2   2   2   0   0   2   0   0   2   2   2   0   2   0   0   0   2
 MK-4-7                 2   0   2   0   2   2   2   0   0   2   0   2   2   2   2   2   2   2   2   2   2   2   0   0   2   0   2   2   2   0   0   2   0   0   2   2   2   2   2   2   0   0   2   2   0   0   2   0   2   0   2   0   0   0   2   2   2   0   2   2   2   0   0   2   2   0   2   2   0   2   2   0   2   0   2   0   0   2   2   2   0   0   2   2   2   0   2   2   0   0   0   2   2   0   2   0   2   2   2   2   2   2   2   0   2   0   0   2   0   2   2   2   2   2   0   2   0   0   0   0   2   0   0   0   2   0   0   0   2   0   2   0   2   0   0   2   0   2   0   0   2   2   0   0   2   0   0   2   2   2   0   0   0   0   0   2   0   0   2   2   2   2   0   0   2   0   2   0   2   0   0   2   2   2   0   2   0   0   0   2   0   0   2   2   2   2   0   0   2   0   0   2   2   0   0   2   2   0   0   0
 MK-4-8                 2   0   2   0   2   2   2   0   2   2   0   2   2   2   2   2   2   2   2   2   2   0   0   0   2   0   2   2   2   0   0   2   0   0   2   2   2   2   2   2   0   0   2   2   0   0   2   2   2   0   0   0   0   0   2   2   2   0   2   2   2   0   0   0   2   0   2   2   2   2   2   2   2   0   0   2   0   2   2   2   0   0   2   2   2   0   2   2   0   0   0   0   2   0   2   0   2   2   2   2   2   0   2   0   2   2   0   2   0   2   2   2   2   2   0   2   2   0   0   0   2   0   0   0   2   0   0   0   2   0   2   0   0   0   0   0   0   2   0   0   2   2   0   0   2   0   0   2   2   2   0   0   0   0   0   2   0   0   2   2   2   2   2   0   2   0   2   0   2   0   0   0   2   2   0   2   0   0   0   2   2   0   2   2   2   2   2   2   2   0   0   2   2   0   2   2   2   0   0   2
 MK-4-9                 2   0   2   0   2   2   2   0   2   2   0   2   2   2   2   2   2   2   2   2   2   0   0   2   2   0   2   2   2   0   0   0   0   0   2   0   2   2   2   2   0   0   0   2   0   0   2   0   2   0   0   0   0   0   2   2   2   0   2   2   2   0   0   2   2   0   2   0   2   0   2   2   2   0   2   2   0   0   2   2   0   0   2   2   2   0   2   2   2   0   0   0   2   0   2   2   2   2   2   2   2   0   2   0   0   2   0   2   0   2   2   2   2   2   0   2   2   0   0   0   2   0   0   0   2   0   0   2   2   0   2   2   0   0   0   0   0   2   0   0   2   2   0   0   2   2   0   0   0   2   0   0   0   0   0   2   0   0   0   2   2   2   2   0   0   0   2   0   2   0   0   0   0   0   0   2   0   0   2   2   2   0   2   2   2   2   2   2   2   0   0   2   2   0   2   2   2   0   0   2
 MK-4-10                2   0   2   0   2   2   0   0   2   2   0   2   2   2   2   2   2   2   0   0   2   0   0   2   2   0   2   0   2   0   0   0   0   0   2   0   2   2   2   2   0   2   0   2   0   0   2   0   2   0   0   2   0   0   2   2   0   0   2   2   2   0   0   2   2   0   2   2   2   0   2   2   0   0   2   2   0   0   2   2   0   0   0   0   0   2   2   2   2   0   0   0   2   0   2   2   2   2   2   2   2   0   2   0   0   2   0   2   0   2   2   2   2   2   0   2   2   0   0   0   2   2   0   0   2   0   0   2   2   0   0   2   0   0   0   0   0   2   0   0   2   2   2   0   2   2   0   0   0   2   0   0   0   0   0   2   0   0   0   2   0   2   2   0   0   0   2   0   2   0   0   0   0   0   0   2   0   0   2   2   2   0   0   2   2   2   2   2   2   0   0   2   2   0   2   2   0   0   0   2
 MK-4-11                2   0   2   0   2   2   0   0   2   2   0   2   2   2   0   2   2   2   0   0   2   0   0   2   2   0   2   2   0   0   0   0   0   0   2   2   2   2   2   2   0   2   0   2   0   2   2   0   2   0   0   2   0   0   2   2   0   0   2   2   2   0   0   2   0   2   2   0   2   2   2   2   2   0   2   2   0   0   2   2   0   0   0   0   0   2   2   2   2   2   0   0   0   0   2   2   2   2   2   2   2   0   2   0   0   2   0   2   0   2   2   2   2   2   0   2   2   0   0   0   2   2   0   0   2   0   0   2   2   0   0   2   0   0   0   0   0   2   2   0   2   2   2   0   0   0   0   0   0   2   0   0   0   0   0   2   2   0   0   2   0   2   2   0   0   0   0   0   2   0   0   0   0   0   0   2   0   0   2   0   2   0   0   2   2   2   2   2   2   0   2   2   2   2   2   2   2   0   0   2
 MK-4-12                2   2   0   0   2   2   0   2   2   2   0   2   2   0   0   2   2   2   0   0   2   2   0   2   2   0   2   2   0   0   0   0   0   0   2   2   2   2   2   2   0   2   0   2   0   2   2   0   2   0   0   2   2   0   0   2   0   0   2   2   0   0   0   0   0   2   2   0   2   2   2   0   0   0   2   2   0   0   2   2   0   0   0   0   2   2   2   2   0   2   2   0   0   0   2   2   2   0   2   2   2   0   2   0   0   2   2   2   0   2   2   2   2   2   0   2   2   0   2   0   2   2   0   0   2   0   0   2   2   0   2   2   0   0   0   0   0   2   2   0   2   2   2   0   0   0   0   0   2   2   0   0   0   0   0   2   2   0   0   2   0   2   2   0   0   0   0   0   2   0   0   0   0   0   0   2   0   2   2   0   2   0   0   2   2   2   2   2   2   2   0   2   0   2   2   0   2   0   0   2
 MK-4-13                2   2   0   0   2   2   0   2   2   2   0   2   2   0   2   2   2   2   2   0   2   2   0   2   2   2   2   2   0   0   0   0   0   0   2   2   2   2   0   2   0   2   0   2   0   2   2   0   2   0   0   2   2   0   0   2   0   0   2   2   0   0   0   0   2   2   2   0   2   2   2   0   0   0   0   2   0   0   2   0   0   0   0   0   2   2   0   2   0   2   2   0   0   0   2   2   2   0   2   2   2   0   2   0   0   2   2   2   0   2   2   2   2   2   0   2   2   0   2   0   2   2   0   0   2   0   2   2   2   0   2   2   0   2   0   0   0   2   0   0   2   2   2   0   0   0   0   0   2   2   0   0   0   0   0   2   0   0   0   2   0   0   2   0   0   0   2   2   2   2   0   2   0   0   0   2   0   2   2   0   2   0   0   0   2   2   2   2   2   0   0   2   0   2   2   0   2   0   0   2
 MK-4-14                0   2   0   0   2   2   0   2   2   0   0   2   2   0   0   2   2   2   2   0   2   2   0   2   2   2   2   2   0   2   0   2   2   0   2   2   2   2   0   2   0   2   0   2   0   2   2   0   2   0   0   2   2   0   0   2   0   0   2   2   0   0   0   0   2   2   2   0   2   2   2   0   0   0   0   2   0   0   2   0   0   0   0   0   2   2   0   2   0   0   2   0   0   2   2   2   2   0   2   2   0   0   2   0   0   2   2   0   0   2   2   2   2   2   0   2   2   0   2   0   2   2   0   0   2   0   2   2   2   0   2   2   0   2   0   0   0   2   0   0   2   2   0   0   0   0   2   0   2   2   0   0   0   0   0   2   0   0   0   2   0   0   2   0   0   0   2   2   2   0   0   2   0   0   0   2   0   2   2   0   2   0   0   0   2   2   2   2   2   0   0   2   0   2   2   0   2   0   0   2
 MK-4-15                0   2   0   0   2   2   0   2   2   2   0   0   2   0   0   2   2   0   2   0   2   2   0   2   2   2   0   2   0   2   0   2   2   0   2   2   0   2   0   2   0   0   0   2   0   2   2   0   2   0   0   2   2   0   2   2   0   0   2   2   0   0   0   0   2   2   2   0   2   2   2   0   0   0   0   0   0   0   2   0   0   0   0   2   2   0   0   2   0   2   2   0   0   2   2   2   2   0   2   2   0   0   0   0   0   2   2   0   0   2   2   2   2   2   0   2   2   0   0   0   2   2   0   0   2   0   2   2   2   0   2   2   0   2   0   0   0   2   0   0   2   2   0   0   0   0   2   0   2   2   0   0   0   0   0   2   0   0   0   2   0   0   0   2   0   0   2   2   0   0   2   2   0   0   0   2   0   2   2   0   2   0   0   0   0   0   2   2   2   0   0   2   0   2   2   0   2   0   0   2
 MK-4-16                0   2   0   0   2   2   0   2   2   2   0   2   0   2   0   2   2   0   2   0   2   2   0   2   2   2   0   2   2   2   0   2   0   0   0   2   0   2   0   2   0   0   2   2   0   2   2   0   2   0   0   2   2   0   2   2   0   0   2   2   0   0   0   2   0   2   2   2   2   2   0   0   0   0   0   0   0   0   2   0   0   0   0   0   2   0   0   2   0   2   2   0   0   0   2   2   2   0   2   2   0   2   0   0   0   2   2   0   0   2   2   2   2   2   0   2   2   0   0   0   2   2   0   0   2   0   0   2   2   0   2   2   0   2   0   2   0   2   0   0   2   2   0   2   2   0   2   0   2   2   0   0   0   0   0   2   0   0   0   2   0   0   0   2   0   0   2   2   2   0   2   2   0   0   0   0   0   2   2   0   2   0   2   2   0   0   2   2   2   0   0   2   0   2   2   0   2   0   0   2
 MK-5-1                 2   2   2   2   0   0   2   2   2   0   2   2   2   2   0   2   0   0   2   0   2   2   0   2   0   0   0   2   2   0   0   0   2   2   2   2   0   2   2   0   0   2   0   2   2   0   0   0   2   0   0   2   0   0   0   0   2   0   2   0   0   0   0   2   0   0   0   2   0   2   0   2   2   2   0   2   2   2   2   2   2   0   0   2   0   0   0   0   0   2   0   2   0   0   0   0   2   2   0   0   0   0   2   0   2   0   2   2   2   0   2   2   0   2   2   2   2   0   0   0   2   0   0   2   0   0   0   0   2   2   0   2   0   0   0   2   2   0   0   0   0   0   2   2   0   2   2   0   2   0   0   2   0   0   0   0   0   2   0   2   2   0   0   2   2   2   2   0   0   2   2   0   0   0   0   2   2   2   2   2   0   2   2   0   2   2   2   2   2   0   0   0   2   2   0   0   0   0   2   2
 MK-5-2                 2   2   2   0   0   0   0   2   2   0   2   0   2   0   0   2   0   0   2   0   0   2   0   2   0   0   0   2   2   2   0   0   2   2   2   2   0   2   2   0   0   2   0   2   2   0   0   0   2   0   0   2   0   0   0   0   2   0   0   0   2   0   0   2   0   0   2   2   0   2   0   0   0   2   0   2   2   2   2   2   2   0   0   2   0   0   0   0   0   2   0   2   0   0   0   0   2   0   0   0   0   0   2   0   2   0   2   2   2   0   2   2   0   2   2   2   2   0   0   0   2   0   0   2   0   0   0   0   2   2   0   2   0   0   0   2   2   0   0   0   0   0   2   0   0   2   2   0   2   2   0   2   2   0   0   0   0   2   0   2   0   0   0   2   2   2   2   0   0   2   0   2   0   0   0   2   2   2   2   2   0   2   0   0   2   2   2   2   2   0   0   0   2   2   0   0   0   0   2   0
 MK-5-3                 2   2   2   0   0   2   2   2   2   0   2   0   2   0   2   2   0   0   2   0   0   2   0   2   0   0   0   2   2   2   0   0   2   2   0   2   2   2   2   2   0   0   0   2   0   0   0   0   2   0   0   0   0   0   0   0   2   0   0   0   0   2   0   2   0   2   2   2   0   2   2   0   0   2   0   2   2   0   2   2   2   0   0   0   0   0   0   2   2   2   0   2   0   0   0   0   2   0   0   0   0   0   2   0   2   0   2   2   2   0   2   2   0   0   2   2   0   0   0   0   2   0   0   0   0   0   0   0   2   2   2   2   0   0   0   2   2   0   0   0   0   0   2   0   0   2   2   0   2   2   0   2   2   0   0   0   0   2   0   2   0   0   0   2   2   2   2   0   0   2   0   0   0   0   0   2   2   2   2   2   0   2   0   0   0   2   2   0   2   0   0   0   2   2   0   0   0   0   2   0
 MK-5-4                 2   2   2   0   0   2   2   2   2   0   2   0   2   0   2   2   0   0   2   0   0   2   2   2   0   0   0   0   2   2   2   0   2   2   0   2   2   0   2   2   0   2   0   2   0   2   0   2   2   0   0   0   0   0   0   0   2   0   0   0   2   0   0   2   0   2   2   2   0   2   0   0   0   2   0   2   2   0   2   2   2   0   0   0   0   0   0   2   2   2   0   2   0   0   0   0   2   0   0   0   0   0   2   0   2   0   0   2   2   0   2   2   0   0   2   2   0   0   0   0   2   0   0   0   0   0   0   0   2   2   2   2   0   0   0   2   2   0   0   0   0   0   2   0   0   2   2   0   0   2   0   2   2   0   0   0   0   2   0   2   2   0   2   2   2   2   2   2   0   2   2   0   2   0   0   2   0   2   2   0   0   2   0   0   0   2   2   0   2   0   0   0   2   2   0   0   0   0   2   0
 MK-5-5                 2   0   2   0   0   2   2   2   2   0   2   0   2   0   2   2   0   0   2   0   0   2   2   2   0   0   2   0   2   2   2   0   2   2   0   2   2   0   2   2   0   2   0   2   0   2   0   2   2   0   0   0   2   0   0   0   2   0   0   0   2   2   0   2   0   2   0   0   0   2   0   0   0   2   0   2   2   0   2   2   2   0   0   0   0   0   0   2   2   2   0   2   0   0   0   0   2   0   0   0   0   0   2   0   2   0   0   0   2   0   2   2   0   0   2   2   0   0   2   0   0   0   0   0   0   0   0   0   2   2   2   2   0   0   0   2   2   0   0   0   0   0   2   0   0   2   2   2   0   2   0   2   2   0   0   0   0   2   0   2   2   0   2   2   2   2   2   2   0   2   2   0   2   0   2   0   0   2   2   0   0   2   0   0   0   2   2   0   2   0   0   0   2   2   0   0   0   0   2   0
 MK-5-6                 2   0   0   0   0   2   2   2   2   0   2   0   0   0   2   2   0   0   2   0   0   2   2   2   0   0   2   0   2   2   2   0   2   2   0   2   2   0   2   2   0   2   0   2   0   2   0   0   2   2   0   0   2   0   0   0   2   0   0   2   2   2   0   0   0   2   0   0   0   0   0   0   0   2   0   2   2   0   2   2   2   0   0   0   0   0   0   2   0   2   0   2   0   0   0   0   2   0   0   0   0   0   2   0   2   0   0   0   0   0   0   2   0   0   2   0   0   0   2   0   0   0   0   0   0   0   0   2   2   2   2   2   0   0   0   2   2   0   0   0   0   0   2   0   0   2   2   2   0   2   0   2   2   0   0   0   0   2   0   2   2   0   2   2   0   2   2   2   0   2   2   0   2   0   0   0   0   2   2   0   0   2   0   0   2   2   2   0   2   0   0   0   2   0   0   0   0   0   2   0
 MK-5-7                 2   0   0   0   2   2   2   2   2   0   0   0   0   0   0   0   0   0   0   0   0   2   2   2   0   0   2   0   2   2   0   0   2   2   0   2   2   0   2   2   0   2   2   2   0   2   0   2   2   2   0   0   2   0   0   0   2   0   0   2   2   2   0   0   0   2   2   0   0   0   0   0   0   0   0   2   2   0   2   2   2   2   0   0   0   0   0   2   0   2   0   2   2   0   0   0   2   0   0   0   0   0   2   0   0   0   2   0   0   0   0   2   0   0   2   0   2   2   2   0   0   0   0   0   0   0   0   2   2   2   2   2   0   0   0   2   2   0   2   0   0   0   0   0   0   2   2   2   2   2   0   2   2   2   2   0   0   2   0   2   2   0   2   2   0   2   2   2   0   2   2   0   2   0   0   0   0   2   2   0   0   2   0   0   2   2   2   0   2   0   0   0   2   0   0   0   0   0   2   0
 MK-5-8                 2   0   0   0   2   2   0   2   2   0   0   0   0   0   0   0   0   0   2   0   0   2   2   2   0   2   2   0   2   2   0   0   2   2   2   2   2   2   0   2   0   2   2   2   0   2   0   2   2   2   2   0   2   0   0   0   2   0   0   2   2   2   0   2   0   2   2   0   0   0   2   0   0   0   0   2   2   0   2   2   2   2   0   0   0   0   2   2   0   2   0   2   2   0   0   0   2   0   0   0   0   0   2   0   0   0   2   0   0   0   2   2   0   0   2   0   2   2   2   0   0   0   0   0   0   0   0   2   2   0   2   2   0   0   0   2   2   0   2   0   0   0   0   0   0   2   2   2   2   2   0   2   2   2   2   0   2   2   2   2   2   0   2   2   0   2   2   2   0   0   2   2   0   0   0   0   0   2   2   0   0   0   0   0   2   2   2   0   2   0   2   0   2   0   0   0   0   0   2   2
 MK-5-9                 0   0   0   0   0   2   0   2   2   0   0   0   0   0   0   0   0   0   2   0   0   0   2   2   2   2   2   0   0   2   0   0   2   2   2   2   2   2   0   2   0   2   2   2   0   2   0   2   2   2   2   0   2   2   0   0   0   0   0   2   2   2   0   2   0   2   2   0   0   0   2   0   0   0   0   2   2   0   2   0   2   2   0   0   0   0   2   2   0   2   0   2   2   0   0   0   0   0   0   0   0   2   0   2   0   0   2   0   0   0   2   2   0   0   2   0   2   2   2   0   0   0   0   0   0   0   0   2   2   0   2   2   0   2   0   2   2   0   2   0   0   0   0   0   0   0   2   2   2   2   0   2   2   2   2   0   2   2   2   2   2   0   2   2   0   2   2   2   0   0   2   2   0   0   0   0   0   2   2   0   0   0   0   0   2   2   2   0   2   0   2   0   2   0   0   0   0   0   0   2
 MK-5-10                0   0   2   0   0   2   0   2   2   2   0   0   0   0   0   0   0   0   0   2   2   0   2   2   2   2   2   0   0   2   2   0   0   2   2   2   2   2   0   2   0   2   2   0   0   2   0   2   2   2   2   0   2   2   0   0   0   0   2   2   0   0   0   2   0   2   2   0   0   0   2   2   0   0   0   2   2   0   2   0   2   0   0   0   0   0   2   2   0   2   0   2   2   0   0   0   0   0   0   0   0   2   0   2   0   0   2   0   0   0   2   2   0   0   2   0   2   2   2   0   0   0   0   0   2   0   0   2   2   0   2   2   0   0   0   2   2   0   2   0   0   0   2   0   0   0   2   2   2   2   2   2   2   2   2   0   2   2   2   2   2   0   2   0   0   2   2   2   0   0   0   2   0   0   0   0   0   2   2   0   0   0   2   0   2   2   2   0   0   0   2   0   2   0   0   0   0   0   0   2
 MK-5-11                2   0   2   0   0   2   0   2   2   2   0   0   0   0   0   0   0   2   0   2   2   0   2   2   2   2   2   2   0   2   2   0   0   2   0   2   2   2   2   2   0   2   2   2   0   2   0   2   2   2   2   0   0   2   0   0   0   0   2   2   0   0   0   0   0   2   2   0   0   0   2   2   0   0   0   2   2   0   0   0   2   0   0   0   2   0   2   2   0   2   0   0   2   0   0   0   0   0   0   0   0   2   0   2   0   0   2   0   0   0   2   2   0   0   2   0   2   2   2   0   0   0   0   0   2   2   0   2   2   0   2   2   0   0   0   2   2   0   0   0   0   0   0   2   0   0   2   2   2   2   2   2   2   2   2   0   2   2   2   0   2   0   2   0   0   2   2   2   0   0   2   2   0   0   0   0   0   2   2   0   0   0   2   0   2   2   2   0   0   0   2   0   2   2   0   0   0   0   0   2
 MK-5-12                2   0   2   0   0   2   0   2   2   0   0   0   0   0   0   0   2   2   0   2   0   0   2   2   2   2   2   2   2   2   2   0   0   2   0   2   2   2   2   2   0   2   2   2   0   2   0   2   2   2   2   2   0   2   2   0   0   0   2   2   0   0   0   2   0   2   2   0   0   0   2   2   0   0   0   2   2   0   0   0   2   2   0   0   0   0   2   2   0   2   0   0   2   0   0   0   0   0   0   0   0   2   0   2   0   0   2   0   0   0   2   2   0   0   2   0   2   2   2   0   0   0   0   0   2   2   0   2   2   0   2   0   0   0   0   2   0   0   0   0   0   2   0   2   0   0   2   2   2   2   2   2   0   0   2   0   2   2   2   2   2   0   2   0   0   0   2   0   2   2   2   2   0   0   0   0   0   2   2   0   0   0   2   0   2   2   2   0   0   0   2   0   2   2   2   0   0   2   0   0
 MK-5-13                2   0   2   0   0   2   0   2   2   0   0   0   2   0   0   0   2   2   0   2   0   0   2   2   2   2   2   2   2   2   2   0   2   2   0   2   2   2   2   2   0   2   0   2   0   2   2   2   0   2   2   0   0   2   2   0   0   2   2   2   0   0   0   0   0   2   2   0   0   0   2   2   0   0   0   2   2   0   0   0   2   2   0   0   0   0   2   2   0   2   0   0   2   0   0   0   0   0   0   0   0   2   0   2   0   0   2   2   0   0   2   2   0   0   2   0   2   2   2   0   0   0   0   0   2   2   0   2   2   0   2   0   0   0   0   2   0   0   0   0   0   2   0   2   0   0   0   2   2   2   2   2   0   0   2   0   0   2   2   2   2   0   2   0   0   0   2   0   2   2   2   2   0   0   0   0   0   2   0   0   0   0   2   0   2   2   2   0   0   0   0   2   2   2   2   0   0   2   0   2
 MK-5-14                2   0   2   0   0   2   2   2   2   0   0   0   2   0   0   0   2   2   0   2   0   2   2   2   2   0   2   2   0   2   0   0   2   2   0   2   2   2   2   2   0   2   0   2   2   2   2   2   0   2   2   0   2   2   2   0   0   2   2   2   0   0   0   2   0   2   2   0   0   0   2   2   0   0   2   2   0   0   0   0   2   2   0   0   0   0   0   2   0   2   0   0   2   0   0   0   2   2   0   0   0   2   0   2   0   2   0   2   0   0   2   2   0   2   2   0   2   2   2   0   0   0   0   2   2   2   2   2   2   0   2   0   0   0   0   2   0   0   2   2   0   2   0   2   0   0   0   2   2   2   2   2   0   2   2   0   0   2   2   2   2   0   2   0   0   0   2   2   2   2   2   0   0   0   0   2   0   2   0   0   0   0   2   0   2   2   2   0   0   0   2   2   2   2   2   0   0   2   0   2
 MK-5-15                2   0   0   0   0   2   2   2   2   0   0   2   2   0   0   0   2   2   0   2   0   0   2   2   2   0   2   0   0   2   0   0   2   2   0   2   0   2   2   0   2   2   0   0   2   2   2   2   0   2   2   0   2   2   2   0   0   2   2   2   0   2   0   2   0   2   2   0   0   0   2   2   0   0   0   2   0   0   0   0   2   2   0   0   0   0   2   2   0   2   0   0   2   0   0   0   2   2   2   0   0   2   0   2   0   2   0   2   0   0   2   2   0   2   2   0   2   2   2   0   0   0   2   2   2   2   0   0   2   0   2   0   0   0   2   2   0   2   2   2   0   2   0   2   0   2   0   2   2   2   2   2   0   0   2   0   0   0   2   2   2   0   2   0   0   0   2   2   0   2   2   0   0   0   0   2   0   2   0   0   0   0   2   2   2   2   2   0   0   0   2   2   2   2   2   0   0   2   0   2
 MK-5-16                2   0   0   0   0   2   2   2   2   2   0   2   2   0   0   0   2   2   0   2   0   2   2   2   2   0   0   0   0   2   0   0   2   2   0   2   2   2   2   0   2   2   0   0   2   2   2   2   0   0   2   0   2   2   2   0   0   2   2   2   0   2   0   2   2   2   2   0   0   0   2   2   0   0   2   2   2   0   0   0   2   0   0   0   0   0   2   2   0   2   2   0   2   0   0   0   2   2   2   0   0   2   0   2   0   2   0   2   0   0   0   2   0   2   2   0   2   2   2   0   0   0   2   2   2   2   0   0   0   0   0   0   0   0   2   2   0   2   0   2   0   2   0   2   0   2   0   2   2   2   0   2   2   0   2   0   2   0   2   2   2   0   2   0   0   0   2   2   2   2   2   0   0   0   0   0   0   2   0   0   0   0   2   2   2   0   2   0   0   0   2   2   2   2   2   0   0   2   0   2
 MK-6-1                 0   0   2   2   2   2   0   2   0   0   2   2   0   2   2   0   2   2   2   2   2   0   0   0   0   2   0   0   2   0   0   0   0   2   0   2   0   2   2   0   0   0   2   2   2   2   2   2   2   2   0   0   2   2   2   2   2   2   0   2   0   2   0   0   2   2   2   2   0   2   0   2   2   2   2   2   2   2   2   0   2   2   0   2   0   0   0   0   2   0   2   2   0   0   2   0   2   0   2   0   0   0   2   2   2   0   0   0   0   0   0   0   0   0   0   2   2   2   2   2   0   0   0   2   2   0   2   0   0   0   2   2   0   0   2   0   2   0   2   2   0   0   0   0   0   0   2   0   2   2   0   0   0   0   0   2   0   2   2   2   0   2   2   2   2   0   0   2   0   2   2   0   0   2   2   0   2   2   0   0   2   2   2   2   2   0   0   0   0   2   0   0   0   2   0   0   2   2   2   2
 MK-6-2                 0   2   2   2   2   2   0   0   0   0   2   2   0   0   2   0   2   2   2   2   2   0   0   0   0   2   0   0   2   0   0   0   0   2   2   2   0   2   2   0   0   0   2   2   2   2   2   2   2   0   0   0   2   2   2   2   2   2   0   2   0   2   0   0   2   2   2   2   0   2   0   2   2   2   2   2   2   0   2   0   2   2   0   2   0   0   0   0   2   0   2   2   0   0   2   0   2   0   2   0   0   0   2   2   2   0   0   0   2   0   0   0   0   0   0   2   2   2   2   2   0   0   0   2   2   0   0   0   0   0   2   2   0   0   2   0   2   0   2   2   0   0   2   0   0   2   2   0   2   2   0   0   0   0   2   2   0   2   2   2   0   2   0   2   2   0   0   2   0   2   2   0   0   2   2   0   2   2   0   0   2   2   2   2   2   2   0   2   0   2   0   0   0   2   0   0   2   2   2   2
 MK-6-3                 0   2   2   2   2   2   0   2   0   0   2   2   2   0   2   0   2   2   2   2   2   0   0   0   0   2   0   0   2   0   0   0   0   2   0   0   0   2   2   2   0   0   2   2   2   2   2   2   2   0   0   0   2   2   2   2   2   2   0   2   0   2   0   0   2   2   2   2   0   2   0   2   2   2   2   2   2   0   2   0   2   2   0   2   0   0   0   2   2   0   2   0   0   0   2   0   2   0   2   0   0   0   2   2   2   0   0   0   2   0   0   0   0   0   0   2   2   2   2   2   0   0   0   2   0   0   0   0   0   0   2   0   0   0   2   2   2   0   2   2   0   0   2   0   0   2   2   0   2   2   0   0   0   0   2   2   0   2   2   2   0   2   0   2   2   0   0   2   0   2   2   0   0   2   2   2   2   2   0   0   2   2   0   0   2   2   0   2   0   2   2   0   0   2   0   0   2   2   2   2
 MK-6-4                 0   2   2   2   2   2   0   2   0   0   2   2   2   0   2   0   2   0   2   2   2   0   0   0   0   2   0   0   2   0   0   0   0   2   0   0   0   2   0   2   0   0   2   2   2   2   2   2   2   0   0   0   2   2   2   2   2   2   0   2   0   2   0   0   2   2   2   0   0   2   0   2   2   2   2   2   2   0   2   0   2   2   0   2   0   0   0   0   2   2   2   0   0   0   2   0   2   0   2   0   0   0   2   2   2   0   0   0   2   0   0   0   0   0   0   0   2   2   2   2   0   0   0   2   2   0   2   0   0   2   2   0   0   0   2   2   2   0   2   2   0   0   2   0   0   2   2   2   2   2   2   0   0   0   2   2   0   2   2   2   0   2   0   2   2   0   0   2   0   2   2   0   0   2   2   2   2   2   0   2   2   2   0   0   2   2   0   2   0   2   2   0   0   0   0   0   2   2   2   2
 MK-6-5                 0   2   2   2   2   2   0   2   0   0   2   2   2   0   2   0   2   0   2   2   2   0   0   0   0   2   0   0   2   0   0   0   0   2   0   0   0   2   0   2   0   0   2   2   0   0   2   2   2   0   0   2   2   2   0   2   2   2   0   0   2   2   0   0   0   2   2   0   2   2   0   2   2   2   0   2   2   2   2   0   2   0   0   0   0   0   0   0   2   2   0   0   0   0   2   0   2   0   2   0   0   0   2   2   0   0   0   2   2   0   0   0   0   2   0   0   2   2   0   0   0   0   0   2   2   2   2   0   2   2   0   0   0   2   2   2   2   0   2   2   0   0   2   0   0   2   2   2   2   2   2   0   0   0   2   2   0   2   2   0   0   2   0   2   0   0   0   2   0   2   2   0   0   2   2   2   2   2   0   2   2   2   0   0   2   2   0   2   0   2   2   0   2   0   0   0   2   2   2   2
 MK-6-6                 0   2   2   0   2   2   0   2   0   0   2   2   2   0   2   0   2   2   2   2   0   0   0   0   0   2   0   2   2   0   0   0   0   2   0   0   0   2   0   2   0   2   2   2   0   0   2   2   2   0   0   2   2   2   0   2   2   2   0   0   2   2   0   0   0   0   2   0   2   2   0   2   2   2   0   2   0   2   2   2   2   0   2   0   0   0   0   0   2   2   2   0   2   0   2   0   2   0   2   0   0   0   2   2   0   0   2   0   2   2   0   0   0   0   0   2   2   2   0   0   0   0   0   2   2   2   2   0   2   2   0   0   2   2   2   2   2   0   2   2   0   0   2   0   0   2   0   2   2   2   2   0   0   0   2   2   0   2   2   0   0   2   0   2   0   0   2   0   0   2   2   0   2   2   2   2   2   2   0   0   2   2   0   0   2   2   0   2   0   2   2   0   2   0   0   0   2   2   2   2
 MK-6-7                 0   2   2   0   2   2   0   2   0   0   2   0   2   0   2   0   2   2   2   2   0   0   0   0   0   2   2   2   2   0   0   0   0   2   0   0   0   2   0   2   0   0   2   2   0   2   2   2   2   0   0   2   2   2   0   2   2   2   0   0   2   2   0   0   0   2   2   0   2   2   0   2   2   0   0   2   0   2   2   2   2   0   2   0   0   0   0   0   2   2   2   0   2   2   2   2   2   0   0   2   0   0   2   2   0   0   2   0   2   2   0   0   0   0   0   2   2   2   2   0   0   0   2   2   2   2   2   0   2   2   0   0   2   2   2   2   2   0   0   2   0   0   2   0   0   2   0   2   2   2   2   0   0   0   2   2   0   2   0   0   0   0   0   2   0   0   0   2   0   2   2   2   2   2   2   2   2   0   0   0   2   2   0   0   2   2   0   0   0   2   2   0   2   0   0   0   2   2   2   2
 MK-6-8                 0   2   2   0   2   2   0   2   0   0   2   0   2   0   2   0   2   2   2   2   0   0   0   0   0   2   2   2   0   0   0   0   0   2   2   0   0   2   0   2   0   0   2   2   0   2   2   0   2   0   0   2   2   2   2   2   2   2   0   0   0   2   0   0   0   2   2   2   2   2   0   2   2   0   0   2   0   2   2   2   2   0   2   0   0   0   0   0   2   2   2   0   2   2   2   0   0   0   0   0   0   0   2   2   0   0   2   0   2   2   0   0   2   0   0   2   2   2   2   0   2   0   2   2   2   2   0   0   2   2   0   0   2   2   2   2   2   0   0   2   0   0   2   0   0   2   0   2   2   2   0   2   0   0   2   2   0   2   0   0   0   0   0   2   0   0   0   2   2   2   2   0   2   2   2   2   2   0   0   0   0   2   0   0   2   2   0   0   0   2   2   0   2   0   0   0   2   2   2   2
 MK-6-9                 0   2   2   0   2   2   0   2   0   0   2   0   2   2   2   0   2   2   2   2   0   0   0   0   0   2   2   2   0   0   0   0   0   2   2   0   0   2   0   0   0   0   2   2   0   2   2   0   2   0   0   2   2   0   2   2   2   2   0   2   0   2   0   0   0   2   2   2   2   2   2   2   2   0   0   2   0   2   2   2   2   0   2   0   0   2   0   0   2   2   2   0   2   2   2   0   0   2   0   0   0   0   2   2   0   0   2   0   2   2   0   0   2   0   0   2   2   2   0   0   2   2   2   2   2   2   0   0   2   2   0   0   2   2   2   2   2   0   0   0   0   0   2   0   0   2   0   2   0   2   2   0   0   0   0   2   0   2   0   0   0   0   2   2   0   0   0   2   2   2   2   0   0   2   2   2   2   0   0   0   0   2   0   0   2   2   0   0   0   2   2   0   2   0   0   0   2   2   2   2
 MK-6-10                0   2   2   0   2   2   0   2   0   0   2   0   2   2   0   0   2   2   2   2   0   0   2   0   0   2   2   2   2   0   0   0   0   2   2   0   0   2   0   0   2   0   2   2   0   2   2   0   2   0   0   2   2   0   2   2   2   2   0   2   0   2   0   0   0   2   2   2   2   2   2   2   2   0   2   2   0   2   2   2   2   0   2   0   0   2   0   0   2   2   2   0   2   2   2   0   2   2   2   0   0   0   2   2   0   0   2   2   2   2   0   0   2   0   0   2   2   0   0   0   2   2   2   2   0   2   0   0   2   2   0   0   2   2   2   2   2   2   0   0   0   0   2   0   0   2   0   2   0   2   2   0   0   0   0   0   0   2   0   0   0   0   2   2   0   0   0   2   2   2   2   0   0   2   2   2   2   0   2   0   0   2   0   0   0   2   0   0   0   2   2   0   2   0   0   0   2   2   2   2
 MK-6-11                0   2   2   0   2   2   0   2   0   0   2   0   2   2   0   0   2   2   2   0   0   0   2   0   0   2   2   2   2   0   0   2   0   2   2   0   0   2   0   0   2   0   2   2   0   2   0   0   2   0   0   2   2   0   0   2   2   2   0   2   0   2   0   0   0   2   2   2   2   2   2   2   2   0   2   2   0   0   2   2   2   0   2   0   2   2   0   0   2   2   0   2   2   2   2   0   2   2   2   0   0   0   2   0   0   0   2   2   2   2   0   0   2   0   0   2   2   0   2   0   2   2   2   2   0   2   0   0   2   2   0   0   2   2   0   2   2   2   0   0   0   0   2   0   2   2   0   2   0   2   2   0   0   0   0   0   0   2   0   0   0   0   2   2   0   0   2   2   2   2   2   0   2   2   2   2   2   0   0   0   0   2   0   0   0   2   0   0   0   0   2   0   2   0   0   0   2   2   2   2
 MK-6-12                0   2   2   0   2   2   0   2   0   0   0   0   2   2   0   0   2   2   2   0   0   0   2   0   0   2   2   2   2   2   0   0   0   2   2   0   0   2   0   0   2   0   2   2   0   2   0   0   2   0   0   2   2   0   0   2   2   2   0   2   0   2   0   2   0   2   2   2   2   2   2   2   2   0   0   2   2   0   2   2   2   0   2   0   2   2   0   0   2   2   0   2   2   2   2   0   2   2   2   0   0   0   2   0   0   0   2   2   2   2   0   0   2   0   2   2   2   0   2   0   0   2   2   2   0   2   0   0   2   2   2   0   2   2   0   2   2   2   0   0   0   0   2   0   2   2   2   2   0   2   2   0   0   2   0   2   0   2   0   0   0   0   0   2   0   0   0   2   2   2   2   0   2   2   2   2   2   0   0   0   0   0   0   0   2   2   0   0   0   0   0   0   0   0   0   2   2   2   2   2
 MK-6-13                2   0   2   0   2   2   0   2   0   0   0   0   2   2   0   0   2   2   2   0   0   0   2   0   0   2   2   0   0   2   0   0   2   2   2   2   0   2   0   0   2   0   0   2   0   2   0   2   2   0   0   2   2   0   0   2   2   2   0   2   0   2   0   2   0   2   0   0   2   2   2   2   2   0   0   2   2   0   2   2   2   0   2   0   2   2   0   0   0   2   0   2   2   2   0   0   2   2   2   0   0   0   2   0   0   0   2   2   2   2   0   0   2   0   2   2   2   0   2   0   0   2   0   2   0   2   0   0   2   2   2   0   2   2   2   2   2   0   0   0   0   0   2   0   2   2   2   2   0   2   2   0   0   0   0   2   0   2   0   0   0   0   0   2   0   0   0   2   2   2   2   0   2   2   2   0   2   0   0   0   0   0   0   0   2   2   0   0   0   0   0   0   0   0   0   2   2   2   0   2
 MK-6-14                2   0   2   0   2   2   0   2   0   0   0   0   0   2   0   0   2   2   2   0   0   0   2   0   0   2   2   0   0   2   0   0   2   2   2   2   0   2   0   0   2   0   0   2   0   2   0   0   2   0   0   2   0   0   0   2   0   2   0   2   0   2   0   2   0   2   0   0   2   0   2   2   2   0   0   2   0   0   2   2   2   0   2   0   2   2   0   0   2   2   0   2   2   2   0   0   2   2   2   0   0   0   2   0   0   2   2   2   0   2   0   0   2   0   2   2   2   2   2   0   0   2   0   0   0   2   0   0   2   2   2   0   2   2   0   2   2   2   0   0   0   0   2   0   2   2   2   2   0   2   2   0   0   2   0   2   0   2   0   0   0   0   0   2   0   0   0   2   2   2   2   0   2   2   2   0   0   0   0   0   0   0   0   2   2   0   0   0   0   0   0   0   0   0   0   2   2   2   0   0
 MK-6-15                2   0   2   0   2   2   0   2   0   0   0   0   0   2   0   0   2   2   2   0   0   0   2   0   0   2   2   0   0   2   0   0   2   0   2   2   0   2   0   0   2   0   0   2   2   2   0   0   2   0   0   2   0   0   0   2   0   2   0   2   0   2   0   2   0   2   0   0   2   0   0   2   2   0   0   2   0   2   2   2   2   0   2   0   0   2   0   0   2   2   0   2   2   2   0   0   2   2   2   0   0   0   2   2   2   2   0   2   0   2   0   0   2   0   2   0   2   2   2   2   0   0   0   0   0   2   0   2   2   2   2   0   2   2   0   2   2   0   0   0   0   0   2   0   0   2   0   2   0   0   2   0   0   0   0   2   0   2   0   0   0   0   0   0   0   0   0   2   2   2   2   0   2   2   2   0   0   0   0   0   0   0   0   2   2   0   0   0   0   0   0   0   0   2   0   2   0   2   0   0
 MK-6-16                2   0   2   2   2   0   0   2   0   0   0   0   0   2   0   2   2   2   2   0   0   0   2   2   0   2   2   0   0   2   0   0   2   0   2   2   0   2   2   0   2   0   0   2   2   0   0   0   2   0   0   2   0   0   0   0   0   2   0   2   0   2   0   2   0   2   0   0   2   0   0   2   2   0   0   2   0   0   2   2   2   0   2   0   0   2   2   0   2   2   0   2   0   2   0   0   2   2   2   0   0   0   2   2   2   2   0   2   0   2   0   0   2   0   2   0   2   2   2   2   0   0   0   0   0   2   2   2   0   2   2   0   2   2   0   2   2   0   0   0   2   0   0   0   0   2   0   2   0   2   2   0   0   0   0   2   0   2   0   0   0   0   0   0   0   0   0   0   2   2   2   0   2   2   2   0   0   0   0   2   0   0   0   2   2   0   0   0   0   0   0   0   0   2   0   0   0   2   0   2
 
!****************************************** Phenotypic Data **********************************************************
!-100.0 is resevred for missing phenotype
SimulatedTrait1        13.4788   15.2710   14.1469   13.7455   12.1073   16.5437   15.0577   20.2642   18.7606   16.0411   15.1132   16.4478   10.0913   14.2670   14.4559   16.2584   15.7021   17.4082   15.6122   13.0815   16.7659    8.7479   11.0476    6.3306   14.1600   15.9005   15.9034   13.8306   13.9111   13.9319   18.4397   18.9212   17.4817   17.0704   10.3900   14.0319   13.7267   15.2524   15.4898   16.5595   12.4968   17.8435   14.9142   19.8833   16.8990   13.4884    7.5843   18.1036   14.5389   11.4250   14.2346   13.8927   16.8289   12.7376   17.1812   22.9084   16.2038   12.4446   18.4953   12.5907   19.1547   17.7798   18.6704   17.1353   13.5844   13.9746   18.4507   14.2521    8.6966   11.4632   16.7727   14.7066   12.1568   17.2152   17.3185   13.5577   15.0036   14.3124   14.4339   11.5620   15.6877   16.7921   11.4829   18.0264   16.0797   18.2028   13.8703   13.0550   17.7031   13.3009   15.7203   15.9013   16.8544    9.9823   17.9917   19.3715   14.4754   11.8375   16.2857   14.4215   12.5362   12.7021   13.0985   13.9445   21.5169   19.3064   18.6489   15.5721   14.5330   10.8359   15.9350   15.2549   14.4880   11.8221   23.0205   14.4802   14.7380   13.7240   18.0868   17.5007   14.1073   15.3723   14.2238   10.7275   11.5469   15.1182   18.1050   12.7415   15.5540   18.7729   12.8871   12.9188   16.0697   18.8217   10.4446   16.4941   11.9855   13.7010    8.8489   16.7714   17.1711   14.6021   22.4428   13.1906   15.6939   16.7669   14.9333   10.9681   14.2660   21.1976   13.8968   17.5380   12.5462   14.7728   10.2617   10.7058   16.7467   11.5987    9.9524   14.2236   14.1203   11.5321    8.6613   17.0568   11.9301   20.7042    8.3081   15.6761   19.1832   16.5795   12.1088   15.1178   18.5602   14.0842   14.9905   14.9772   15.9721   14.0782   16.6879   13.8505   15.4822   11.9845   13.7330   15.3477   13.2720   10.9755   11.8077   16.4264   14.6218   12.6145   19.7058    8.6188   17.2179   14.7582   16.6879   15.2438   14.6149   17.1260   21.0004   14.6668
SimulatedTrait2         9.0327    7.1783    9.9938    9.3071    5.5884    9.8817   10.3752   10.3520    7.0331    8.2364    9.6458    9.0375   11.8123   10.9116   10.9832   11.6689   11.7128    7.8618   11.8831   10.8317   11.2525    9.8481   11.1771   10.2867    8.6705    8.6083    8.5195    9.2696    9.4230   11.2925    8.5645   10.3789    9.8832    7.0330    5.3611   11.9260   10.0292   11.4466    7.3445    9.7913   11.4928   11.5744    9.8273   11.1330    8.9061   11.1707   10.0667   11.5153   11.5991   13.1482    8.7036    8.5920    9.0004   10.4713   12.6405    7.1829    8.6958    9.1625   10.8173   10.4754    7.5714    9.3176   10.1284   11.3928    8.6115    7.9372    9.0931    9.4764    9.6913    9.2565   12.2311    8.2661    9.4320   10.9539   10.0126   10.3726    8.8720   11.4212    8.4559   11.7283   10.9967    8.7629    9.6331   10.2379   10.5937    9.5356   12.7861    8.6280   11.4277    9.5435   12.0446    6.8245    7.1260    9.6615    7.5796   10.1632   10.4419    9.3741    9.4202   10.2771   10.1821    9.7012   11.3454   11.8867    9.2787    6.5952   13.8613   12.3018    8.6694   10.4529   11.9469   11.3345   12.7395    9.1669    9.9945   12.7091    8.7523    9.7125    9.0897    7.5398   12.2782    8.5858   10.2428   10.3413   13.5669   12.3511   10.4013   10.0299   10.8402   12.1480    9.3775    8.3883    7.9040    8.3867   11.4737    6.6683   12.3572   10.3910    9.1500   13.5758    9.7374    8.9441    8.6061   12.0647   10.0086    9.9451    8.4684   14.2294    9.7137    9.6652   10.0305   10.3888   10.3729   11.5156    9.9468   12.0162    8.1549   10.0274   10.5034    9.1896   12.2884   10.4771   11.0064   11.1849    9.1558    9.8863    9.0846    6.9694   11.1769    9.5250   10.3160   10.3540    8.3302   10.7516   10.9563    8.0671    9.6369    9.3605   11.0699   10.2350   10.5075    7.0027    8.7347    7.1291   13.3197    9.5362   10.2898    9.5781   12.1792    9.1330   12.8690    9.1304    9.7586   11.0370   10.4551   10.5161   10.3392   10.1075    6.8304    8.0637
 
