# Supplementary material for: Inclusive Composite Interval Mapping of QTL by Environment Interactions in Biparental Populations
Source: PLoS One. 2015 Jul 10;10(7):e0132414. doi: 10.1371/journal.pone.0132414 (PMC4498613; doi:10.1371/journal.pone.0132414)
Supplement: S4 File — (ZIP) [file pone.0132414.s004.zip › H=0.1/L1/run_00112.met]

!**********************Note: lines staring with "!" are remarks and will be ignored in the program********************
!*********************************General Information**********************************
!Assuming F1 = P1 x P2, populations available in QTL IciMapping are: 
!  1, P1BC1F1 = P1 x F1, the first backcrossing where P1 is used as the recurrent parent;
!  2, P2BC1F1 = P2 x F1, the first backcrossing where P2 is used as the recurrent parent;
!  3, F1DH, F1-derived doubled haploids; 
!  4, RIL or F1RIL, recombination inbred lines through the repeated selfing of F1;
!  5, P1BC1RIL, recombination inbred lines through the repeated selfing of P1BC1F1;
!  6, P2BC1RIL, recombination inbred lines through the repeated selfing of P2BC1F1;
!  7, F2, the selfing generation of F1;
!  8, F3, the selfing generation of F2;
!  9, P1BC2F1, the second backcrossing where P1 is used as the recurrent parent; 
! 10, P2BC2F1, the second backcrossing where P2 is used as the recurrent parent;
! 11, P1BC2RIL, recombination inred lines through the repeated selfing of P1BC2F1; 
! 12, P2BC2RIL, recombination inred lines through the repeated selfing of P2BC2F1; 
! 13, P1BC1F2, the selfing generation of P1BC1F1; 
! 14, P2BC1F2, the selfing generation of P2BC1F1; 
! 15, P1BC2F2, the selfing generation of P1BC2F1; 
! 16, P2BC2F2, the selfing generation of P2BC2F1; 
! 17, P1BC1DH, P1BC1F1-derived doubled haploids; 
! 18, P2BC1DH, P2BC1F1-derived doubled haploids; 
! 19, P1BC2DH, P1BC2F1-derived doubled haploids; 
! 20, P2BC2DH, P2BC2F1-derived doubled haploids; 
   3      !Mapping Population (see remarks above)
   2      !Mapping Function (1 for Kosambi; 2 for Haldane; 3 for Morgan)
   2      !Marker Space Type (1 for intervals; 2 for positions)
   1      !Marker Space Unit(1 for centiMorgans; 2 for Morgan)
   6      !Number of Chromosomes (or Linkage Groups)
 200      !Size of the mapping population
   2      !Number of environments
 
!***************************************** Chromosomes and Linkage Maps **********************************************
!Chromosome                 NumMarkers
-CH1                        16
-CH2                        16
-CH3                        16
-CH4                        16
-CH5                        16
-CH6                        16
!Linkage map (Marker name followed by position or the interval length)
 MK-1-1                1     0.000
 MK-1-2                1    10.000
 MK-1-3                1    20.000
 MK-1-4                1    30.000
 MK-1-5                1    40.000
 MK-1-6                1    50.000
 MK-1-7                1    60.000
 MK-1-8                1    70.000
 MK-1-9                1    80.000
 MK-1-10               1    90.000
 MK-1-11               1   100.000
 MK-1-12               1   110.000
 MK-1-13               1   120.000
 MK-1-14               1   130.000
 MK-1-15               1   140.000
 MK-1-16               1   150.000
 MK-2-1                2     0.000
 MK-2-2                2    10.000
 MK-2-3                2    20.000
 MK-2-4                2    30.000
 MK-2-5                2    40.000
 MK-2-6                2    50.000
 MK-2-7                2    60.000
 MK-2-8                2    70.000
 MK-2-9                2    80.000
 MK-2-10               2    90.000
 MK-2-11               2   100.000
 MK-2-12               2   110.000
 MK-2-13               2   120.000
 MK-2-14               2   130.000
 MK-2-15               2   140.000
 MK-2-16               2   150.000
 MK-3-1                3     0.000
 MK-3-2                3    10.000
 MK-3-3                3    20.000
 MK-3-4                3    30.000
 MK-3-5                3    40.000
 MK-3-6                3    50.000
 MK-3-7                3    60.000
 MK-3-8                3    70.000
 MK-3-9                3    80.000
 MK-3-10               3    90.000
 MK-3-11               3   100.000
 MK-3-12               3   110.000
 MK-3-13               3   120.000
 MK-3-14               3   130.000
 MK-3-15               3   140.000
 MK-3-16               3   150.000
 MK-4-1                4     0.000
 MK-4-2                4    10.000
 MK-4-3                4    20.000
 MK-4-4                4    30.000
 MK-4-5                4    40.000
 MK-4-6                4    50.000
 MK-4-7                4    60.000
 MK-4-8                4    70.000
 MK-4-9                4    80.000
 MK-4-10               4    90.000
 MK-4-11               4   100.000
 MK-4-12               4   110.000
 MK-4-13               4   120.000
 MK-4-14               4   130.000
 MK-4-15               4   140.000
 MK-4-16               4   150.000
 MK-5-1                5     0.000
 MK-5-2                5    10.000
 MK-5-3                5    20.000
 MK-5-4                5    30.000
 MK-5-5                5    40.000
 MK-5-6                5    50.000
 MK-5-7                5    60.000
 MK-5-8                5    70.000
 MK-5-9                5    80.000
 MK-5-10               5    90.000
 MK-5-11               5   100.000
 MK-5-12               5   110.000
 MK-5-13               5   120.000
 MK-5-14               5   130.000
 MK-5-15               5   140.000
 MK-5-16               5   150.000
 MK-6-1                6     0.000
 MK-6-2                6    10.000
 MK-6-3                6    20.000
 MK-6-4                6    30.000
 MK-6-5                6    40.000
 MK-6-6                6    50.000
 MK-6-7                6    60.000
 MK-6-8                6    70.000
 MK-6-9                6    80.000
 MK-6-10               6    90.000
 MK-6-11               6   100.000
 MK-6-12               6   110.000
 MK-6-13               6   120.000
 MK-6-14               6   130.000
 MK-6-15               6   140.000
 MK-6-16               6   150.000
!*********************************** Marker Types ********************************************************************
!Co-dominant marker: When heterozygote F1 is present, P1 is coded as 2, F1 is coded as 1, and P2 is coded as 0; Otherwise, P1 is coded as 2, and P2 is coded as 0. 
!Dominant marker: When heterozygote F1 is present, P1 and F1 are coded as 12, and P2 is coded as 0; Otherwise, P1 is coded as 2, and P2 is coded as 0.  
!Recessive markers: When heterozygote F1 is present, P1 is coded as 2, and F1 and P2 are coded as 10; Otherwise, P1 is coded as 2, and P2 is coded as 0. 
!Missing marker is coded as -1. 
 MK-1-1                 2   2   0   2   2   0   2   0   0   0   0   0   0   0   2   0   0   0   0   0   2   0   0   0   2   2   2   2   2   0   2   2   0   0   0   0   2   0   2   0   0   0   0   0   2   0   2   0   2   0   2   0   2   2   0   2   0   2   2   0   0   2   0   0   0   2   2   0   0   0   2   2   2   2   2   2   0   0   2   0   0   0   2   0   2   0   0   2   0   2   0   0   0   0   0   2   0   0   0   0   0   0   0   2   2   0   0   0   2   0   2   0   0   2   0   0   0   0   2   2   2   0   2   2   0   2   2   2   2   0   2   2   0   2   0   2   0   2   2   0   2   2   2   2   2   2   0   2   2   0   0   0   2   0   2   2   2   2   0   0   0   2   2   2   2   0   2   0   2   2   2   0   0   0   0   0   0   0   0   0   2   0   2   0   2   0   2   0   2   2   0   2   2   2   2   2   2   2   0   0
 MK-1-2                 2   2   0   0   2   0   2   0   0   0   0   2   0   0   2   0   2   0   2   2   2   0   0   0   2   2   2   2   2   0   2   2   0   0   0   0   2   0   2   0   0   2   0   2   0   0   2   0   2   0   2   0   2   2   0   2   2   2   0   0   0   2   0   0   0   0   2   0   0   2   2   2   2   2   2   2   0   0   2   0   0   0   2   0   2   0   0   2   0   2   0   0   0   0   0   2   2   2   0   0   0   0   0   2   0   0   0   0   2   2   0   0   2   2   0   0   0   0   2   2   2   0   2   2   0   2   2   2   2   0   2   2   0   2   2   2   0   2   2   0   2   2   2   2   2   2   2   2   2   0   0   0   2   0   2   2   0   2   0   0   0   2   2   2   2   0   2   0   2   2   2   2   0   0   0   0   0   0   0   2   2   0   2   0   2   2   2   0   0   2   0   2   2   2   2   0   2   2   0   0
 MK-1-3                 2   2   0   0   2   0   2   2   0   0   0   2   0   0   2   0   2   0   2   2   2   0   0   0   2   0   2   2   2   0   2   2   0   0   0   0   2   0   2   0   0   2   0   2   0   0   2   0   2   0   2   0   2   2   0   2   2   2   0   0   0   2   0   0   0   0   2   0   2   2   2   0   2   2   2   2   0   0   2   0   0   0   2   0   0   0   0   2   0   2   0   0   0   0   0   2   0   2   0   0   0   0   0   2   0   0   0   0   2   2   0   0   2   0   0   0   2   0   2   2   2   0   2   2   0   2   2   0   2   0   2   2   0   2   2   2   0   2   2   0   0   2   2   2   2   2   2   2   2   0   0   0   2   0   2   2   0   2   0   0   0   2   2   2   2   0   2   0   2   2   2   2   2   0   0   0   0   0   2   2   2   0   2   0   2   2   2   0   0   2   0   2   2   0   2   0   2   2   0   0
 MK-1-4                 2   2   0   0   0   0   2   2   0   0   0   2   0   0   0   0   0   0   2   2   2   0   0   0   2   0   0   0   2   0   2   2   0   0   0   0   2   0   2   0   0   2   0   2   2   0   2   0   2   0   2   0   2   2   0   2   2   2   0   0   0   2   0   0   0   0   2   0   2   2   2   0   2   2   2   2   0   0   2   0   0   0   0   0   0   2   0   2   0   2   0   0   0   0   0   2   0   2   0   0   0   0   0   2   0   2   0   0   2   2   2   0   2   0   0   0   2   0   0   2   2   0   2   2   0   0   2   0   2   0   2   2   2   2   0   2   0   0   2   2   0   2   2   2   2   2   2   2   2   0   0   0   2   0   2   2   0   2   0   0   2   2   2   2   2   0   2   0   2   2   2   2   2   0   0   0   0   0   2   2   2   0   2   0   2   2   0   0   2   2   0   2   0   2   2   0   2   2   0   0
 MK-1-5                 0   2   0   2   0   0   2   0   0   0   0   2   0   0   0   0   2   0   2   2   2   0   0   0   2   0   0   0   2   0   2   2   0   0   2   0   0   0   2   2   0   2   0   2   2   0   0   2   2   0   2   2   2   2   0   2   2   2   0   0   0   2   0   0   0   0   2   0   2   2   2   0   2   2   2   0   0   2   2   0   0   0   0   0   0   2   0   2   0   2   0   0   0   2   0   2   0   2   0   0   0   0   2   0   0   2   0   0   2   2   2   0   2   0   0   0   2   0   0   2   2   0   2   2   0   0   2   0   2   0   2   2   2   2   0   2   0   2   2   2   0   2   2   2   2   2   2   0   2   0   0   2   2   0   2   2   2   2   0   0   2   2   2   2   2   0   2   0   2   2   2   2   2   0   0   0   0   0   2   2   2   0   2   0   2   2   0   0   2   2   0   2   0   2   0   2   2   2   0   0
 MK-1-6                 0   2   0   2   0   0   2   0   0   0   0   2   0   0   0   0   0   0   2   2   2   0   0   0   2   0   0   0   2   0   2   2   0   2   2   0   0   0   2   2   0   2   2   2   2   2   0   2   2   0   2   2   2   2   0   2   2   2   0   0   0   2   0   0   0   0   2   0   2   2   0   0   2   2   2   0   0   2   2   0   0   2   0   0   0   0   0   0   0   2   0   0   0   2   0   2   0   2   0   0   2   0   2   0   0   2   0   0   2   2   2   0   2   2   0   0   2   0   0   2   2   0   2   2   0   0   2   2   2   0   2   2   2   0   0   2   0   0   2   2   0   2   2   2   2   0   2   2   0   0   0   2   2   0   2   2   2   2   0   0   2   2   2   0   2   0   2   0   2   2   0   2   2   0   0   0   0   0   2   2   2   0   2   0   0   2   0   0   2   2   0   2   0   2   0   2   0   2   0   2
 MK-1-7                 0   2   0   2   0   0   2   2   0   0   0   2   0   0   2   0   0   0   2   2   2   0   0   0   2   0   2   0   0   0   2   2   0   2   2   0   0   0   2   2   0   2   2   2   2   2   0   0   2   0   2   2   2   2   0   2   2   2   0   0   0   2   0   2   0   0   2   0   2   2   0   0   2   0   2   2   0   2   0   0   2   2   0   0   0   0   2   0   0   2   0   0   0   2   0   2   0   0   0   0   2   0   2   0   0   2   0   0   2   2   2   0   2   2   0   0   2   0   2   2   0   2   2   2   0   0   2   2   2   0   2   2   2   0   0   2   0   0   2   2   0   2   2   2   2   0   2   0   0   0   0   0   0   0   2   2   2   2   0   0   2   2   2   0   2   0   2   2   2   2   0   2   2   0   0   0   0   0   2   2   2   2   2   0   0   2   0   0   2   2   2   2   0   2   0   2   0   0   0   2
 MK-1-8                 0   2   0   2   0   0   2   2   0   0   0   0   0   0   2   0   0   2   2   2   2   0   0   0   0   0   2   0   0   0   2   2   0   2   2   0   0   2   0   2   0   2   2   2   2   2   0   0   2   0   2   2   2   2   0   2   2   2   0   0   0   0   0   2   0   0   2   0   2   2   0   0   2   0   2   2   0   0   0   0   2   2   0   0   0   0   2   0   0   2   0   0   0   2   0   2   0   0   0   0   2   0   2   0   0   2   0   0   2   2   2   0   2   2   0   0   2   0   2   2   0   2   2   2   0   0   2   2   2   0   2   2   2   0   0   2   0   0   0   2   0   2   2   2   2   0   2   0   0   0   0   2   0   0   2   2   2   2   0   0   2   2   2   0   2   0   2   2   2   2   0   2   2   0   0   0   0   0   0   2   0   0   2   0   0   2   0   0   2   2   2   0   0   0   2   2   0   0   0   2
 MK-1-9                 0   2   2   2   0   0   2   2   0   0   0   0   0   2   2   0   0   2   2   2   0   0   2   0   0   0   2   0   0   0   2   2   0   2   2   0   0   2   0   2   0   2   2   2   2   2   0   0   2   0   2   2   2   2   0   2   2   2   0   0   0   0   0   2   0   0   2   0   2   2   0   0   2   0   2   2   0   0   0   0   0   2   0   0   0   0   2   0   0   2   0   0   0   2   0   2   0   0   0   0   2   0   2   0   0   2   0   0   2   2   2   0   2   2   0   0   2   0   2   2   2   2   2   2   0   0   2   2   2   0   2   0   2   0   0   2   0   0   0   2   0   2   2   2   2   0   2   0   0   0   0   2   0   2   2   2   2   2   0   0   0   2   2   0   2   0   2   2   2   2   0   2   2   0   0   0   0   0   0   2   0   0   2   0   0   2   0   0   2   2   2   2   0   0   2   2   0   0   0   2
 MK-1-10                0   2   2   2   0   0   2   2   0   0   0   0   0   0   2   0   2   2   0   2   0   0   2   0   0   0   2   0   0   0   2   2   0   2   2   0   0   2   0   2   0   2   2   2   0   2   0   0   2   0   2   2   2   2   0   2   2   2   0   0   0   0   0   2   0   0   2   0   2   2   2   0   2   0   2   2   0   0   0   0   0   2   0   0   0   0   2   2   0   2   0   0   0   2   2   2   0   0   0   0   2   0   2   0   0   2   0   0   2   2   2   0   2   2   0   0   2   0   2   2   2   2   2   2   0   0   2   2   2   0   2   0   2   0   0   2   0   0   0   2   0   2   2   2   2   0   2   0   0   0   0   2   0   2   2   2   2   2   0   0   0   2   2   0   2   0   0   0   2   2   0   0   2   0   2   0   0   2   2   0   0   0   2   0   0   2   0   0   2   2   2   2   0   0   2   2   0   0   0   2
 MK-1-11                0   2   2   2   0   0   2   2   0   0   0   0   0   0   2   0   2   2   0   2   0   0   2   0   2   0   2   0   0   0   0   2   0   0   2   2   0   2   0   0   0   2   2   2   2   2   0   0   2   0   2   2   2   2   0   2   2   2   0   0   0   0   0   0   0   0   2   0   2   2   2   0   2   0   2   2   0   0   0   0   0   2   0   0   0   0   2   2   0   0   0   2   0   2   2   2   0   0   0   0   2   0   2   0   0   2   0   2   2   2   2   0   2   2   0   0   2   0   2   2   2   0   0   2   2   0   2   2   2   0   2   0   2   0   0   2   0   0   0   2   0   0   2   2   2   0   2   2   0   0   0   2   0   2   2   2   2   2   0   0   0   2   2   0   2   0   0   0   2   2   0   2   0   0   2   0   0   2   0   0   0   0   2   0   0   2   0   2   2   2   2   2   0   0   2   2   0   0   0   2
 MK-1-12                0   2   2   2   0   0   2   2   2   0   0   0   0   0   0   0   2   2   0   2   0   0   2   0   2   0   2   0   2   0   0   2   0   0   2   2   0   2   0   0   0   2   2   0   2   2   0   0   2   0   2   2   2   2   0   2   2   2   0   0   0   0   0   0   2   0   2   0   2   2   2   0   2   0   2   2   0   0   0   0   0   2   0   0   2   0   2   2   0   0   0   2   0   2   2   2   0   0   2   0   0   0   2   0   0   2   0   2   2   2   0   0   2   2   0   2   2   0   2   2   2   0   0   2   2   2   2   2   2   2   2   0   2   0   0   2   0   0   0   2   0   2   2   2   2   2   2   2   0   0   2   2   0   2   2   2   2   2   0   0   0   2   2   0   2   0   2   0   2   2   0   2   0   0   2   0   0   2   0   0   0   0   0   0   0   2   0   2   0   2   2   2   0   0   2   2   0   0   0   2
 MK-1-13                0   2   2   2   0   0   2   2   2   0   0   2   0   0   2   0   2   2   0   2   0   0   2   0   2   0   2   0   2   0   0   2   0   0   2   2   0   2   0   0   0   2   2   0   2   2   0   0   2   2   2   2   2   0   0   2   2   2   0   0   0   0   0   0   2   0   2   0   2   0   2   0   2   0   2   2   0   0   2   0   0   2   0   2   2   0   2   2   0   0   0   2   0   2   2   2   0   0   2   0   0   0   2   0   0   2   0   2   2   2   0   0   2   2   2   2   0   0   2   2   2   0   2   2   2   2   2   2   2   2   2   0   2   0   0   2   0   0   0   0   0   2   2   2   2   0   2   2   2   2   2   2   0   2   2   2   2   2   0   0   2   2   2   0   2   0   2   0   2   0   0   2   0   2   2   0   0   2   0   0   0   0   0   0   0   2   0   2   0   2   2   0   0   0   2   2   0   0   0   2
 MK-1-14                0   2   2   2   0   0   2   2   2   0   2   2   0   0   2   0   2   2   0   2   0   0   2   0   2   0   2   0   2   0   0   2   0   0   2   2   2   2   0   2   0   2   2   2   2   2   0   0   2   2   2   2   2   0   0   2   2   0   0   0   0   0   0   2   2   2   2   0   2   0   2   0   2   0   2   2   0   2   2   0   0   2   0   0   2   0   2   2   0   0   0   2   0   2   2   0   0   0   2   0   0   0   2   2   0   2   0   2   0   2   0   0   2   2   2   2   2   0   2   2   2   0   2   2   2   2   2   2   2   2   2   0   2   0   0   2   0   0   0   2   2   2   2   2   2   2   0   2   2   2   2   2   2   2   2   2   2   2   0   0   2   2   2   2   2   0   2   0   0   0   0   2   0   2   2   0   0   2   0   0   2   0   0   0   0   2   0   0   0   2   2   2   0   0   0   2   0   0   0   0
 MK-1-15                0   2   2   2   0   0   2   2   2   0   2   2   0   0   2   0   2   2   0   2   2   0   2   0   2   0   2   0   2   0   0   2   0   0   2   2   0   0   0   2   0   2   0   2   0   2   0   0   2   2   2   2   0   0   0   2   0   0   0   0   0   0   0   0   2   2   0   0   2   0   2   0   2   2   2   2   0   2   2   0   0   2   0   0   0   0   2   2   0   0   0   2   2   2   2   0   0   0   2   0   0   0   2   2   2   2   0   2   2   2   0   0   2   2   2   2   2   0   2   2   2   0   2   2   2   2   2   2   2   2   2   0   2   0   0   0   0   2   0   2   0   2   2   2   2   2   0   2   2   2   2   2   2   2   2   2   2   2   0   0   2   2   0   2   2   0   0   0   0   0   0   2   0   2   2   0   2   2   0   0   2   0   0   2   0   2   0   0   0   2   2   2   0   0   0   2   0   0   0   0
 MK-1-16                0   0   0   2   0   0   2   2   0   0   2   2   0   0   2   0   2   2   2   2   2   0   0   0   2   0   2   0   2   0   0   2   0   0   2   2   0   0   0   2   0   2   0   2   0   2   0   0   2   0   2   2   0   0   0   2   0   0   2   0   0   0   0   0   2   2   2   0   2   0   0   0   2   2   2   2   0   2   2   2   0   2   0   0   0   0   2   2   0   0   0   2   2   2   2   0   0   0   2   0   0   0   0   2   2   2   2   2   2   2   0   0   2   2   2   2   2   0   2   2   2   0   2   2   2   2   0   2   2   2   0   0   0   0   0   0   0   2   2   2   0   0   2   2   2   2   0   2   2   2   2   2   2   2   2   2   2   2   0   0   2   2   2   2   0   0   0   0   0   0   0   2   0   2   2   0   2   2   0   0   2   0   0   2   0   0   0   0   0   2   2   2   0   0   0   2   0   0   0   0
 MK-2-1                 2   2   0   2   2   2   2   0   2   0   2   2   0   0   0   0   2   2   0   0   0   0   0   0   0   0   0   0   0   0   0   0   2   0   0   2   2   2   0   2   2   2   0   0   0   0   0   0   2   2   0   0   2   0   2   2   2   0   2   0   0   2   0   0   0   0   0   0   2   2   0   2   0   2   2   0   2   2   2   2   2   2   2   2   2   0   0   0   0   2   2   2   2   0   2   0   2   0   2   2   0   2   2   0   2   2   0   0   2   0   2   0   2   0   0   2   0   2   2   0   2   2   0   0   2   0   2   2   0   0   0   2   2   0   2   0   2   2   0   0   0   2   2   0   0   2   0   2   2   0   2   2   2   2   2   0   2   0   2   2   0   2   0   2   0   2   0   0   0   2   2   2   0   0   0   2   0   2   2   0   0   2   2   2   2   2   0   2   2   0   0   0   0   2   0   2   2   0   0   2
 MK-2-2                 0   2   0   0   2   2   2   0   2   0   2   2   0   0   0   0   2   2   0   0   0   0   0   0   0   0   0   0   0   0   0   0   2   0   0   2   0   2   2   2   2   2   2   0   0   2   0   0   2   2   0   0   2   0   2   2   2   0   0   0   0   2   0   0   0   0   0   0   2   2   0   2   0   0   2   0   2   2   2   2   0   2   2   2   2   0   0   0   0   2   2   0   0   0   2   0   2   2   2   2   0   2   2   0   2   2   0   2   0   0   2   0   2   0   0   2   0   2   0   0   2   2   0   0   2   0   2   0   0   2   0   2   2   0   2   0   2   2   0   0   0   2   2   0   0   2   0   2   2   0   2   2   2   2   2   0   0   0   2   2   0   2   0   2   2   2   2   0   0   0   2   2   0   2   0   2   0   0   2   0   0   0   2   2   2   2   0   2   2   0   0   0   2   2   0   2   2   0   0   2
 MK-2-3                 0   2   0   0   2   2   2   0   2   0   2   2   0   0   0   0   2   2   0   0   0   0   0   0   0   0   0   0   0   0   0   0   2   0   0   0   0   2   0   2   2   2   2   0   0   2   0   0   2   2   0   0   2   0   2   2   2   0   0   0   2   2   0   0   0   0   0   0   2   2   0   0   0   0   2   0   2   2   0   2   0   2   2   2   2   0   0   0   0   0   2   2   0   0   2   0   2   2   0   2   0   2   0   0   2   2   0   2   0   2   2   0   2   0   0   2   0   2   0   2   2   2   0   0   2   0   2   0   0   2   0   2   2   0   2   0   2   2   0   0   0   2   2   0   0   2   0   2   2   0   2   2   2   2   2   0   0   0   2   2   0   2   2   0   2   2   2   0   0   2   2   2   0   2   0   2   0   0   2   0   0   0   2   2   2   2   0   2   2   0   0   0   2   0   0   2   0   0   0   2
 MK-2-4                 0   2   0   0   2   2   2   0   2   2   2   2   0   0   0   0   2   2   0   0   0   0   0   0   0   0   0   0   2   0   0   0   2   0   0   0   0   2   0   2   2   0   2   0   0   2   0   0   2   2   2   0   0   0   0   2   2   0   0   0   2   2   0   0   0   0   0   0   0   2   0   0   2   0   2   0   2   2   0   2   0   0   2   2   2   0   0   0   0   0   0   2   2   0   2   0   2   2   0   2   0   2   0   2   2   2   0   0   0   2   2   0   2   0   2   2   0   2   0   2   2   2   0   0   2   0   2   0   0   2   0   2   2   0   2   0   2   2   0   0   0   2   2   0   2   2   0   2   2   0   2   2   2   2   2   0   0   0   2   2   0   2   2   0   2   2   2   2   0   2   2   2   0   2   0   2   2   0   2   0   0   0   2   2   2   2   0   2   2   0   0   0   2   0   0   2   0   0   0   2
 MK-2-5                 0   2   0   0   2   2   2   0   2   2   2   2   0   0   0   0   2   2   0   0   0   0   0   0   0   0   0   2   2   0   0   0   2   0   0   0   0   2   0   2   2   0   2   0   0   0   0   0   2   2   0   0   0   0   2   2   2   0   0   0   2   2   0   0   0   0   0   0   0   2   0   0   2   0   2   0   2   2   0   2   0   0   2   0   2   0   0   0   0   0   0   0   2   0   2   0   2   2   0   2   0   2   0   2   2   2   0   0   0   0   2   0   2   0   2   2   0   2   0   2   2   0   0   0   2   0   2   0   0   2   0   2   2   2   2   0   2   2   0   0   0   2   2   0   2   2   0   2   2   0   2   2   0   2   2   0   0   0   2   2   2   2   2   0   2   2   2   2   0   2   2   0   0   2   0   2   2   2   2   0   0   0   2   2   0   2   0   2   2   0   0   0   2   0   0   2   0   2   0   2
 MK-2-6                 0   2   0   0   2   2   2   0   2   2   2   2   0   0   0   0   2   2   2   0   0   0   0   0   0   0   0   2   2   0   0   0   2   0   0   0   0   2   0   2   2   0   2   0   0   0   0   0   2   2   0   0   2   0   2   2   2   0   0   0   2   2   0   0   0   0   0   0   0   2   0   0   0   0   2   0   2   2   0   2   0   0   0   0   2   0   0   2   0   0   0   0   2   0   2   0   2   2   0   2   0   2   0   2   2   2   0   0   0   0   0   0   0   0   2   2   0   2   0   2   2   0   0   0   2   0   2   0   0   2   0   2   2   2   2   0   2   2   0   0   0   2   0   0   2   2   0   2   2   2   0   0   0   2   2   0   0   0   2   2   2   2   2   0   0   2   0   2   0   0   2   0   0   0   0   2   2   2   2   0   0   0   2   2   0   2   0   2   2   0   0   0   2   0   0   2   0   2   0   2
 MK-2-7                 0   2   0   0   2   2   2   0   2   2   2   2   0   0   0   0   2   2   2   0   0   0   0   0   0   0   0   2   0   0   0   0   0   0   0   0   0   2   0   2   2   0   2   0   0   0   0   0   2   2   0   0   2   0   2   2   2   0   0   0   2   2   2   0   0   0   0   0   0   2   0   0   0   0   2   0   0   2   2   2   0   0   2   0   2   0   0   2   0   0   0   0   2   0   2   0   2   0   0   2   0   0   0   2   2   2   2   0   0   2   0   0   0   0   2   2   0   2   2   2   2   0   0   0   2   2   2   0   0   2   0   2   2   2   2   0   2   2   0   0   0   2   0   0   2   2   0   2   2   2   0   0   0   2   2   0   0   2   2   2   2   2   2   0   2   2   0   2   0   0   2   0   0   0   0   2   2   2   2   0   0   0   0   2   0   2   0   2   2   0   0   0   2   2   0   2   0   2   0   2
 MK-2-8                 0   2   0   0   2   2   2   0   2   2   2   2   0   0   2   0   2   2   2   0   0   0   2   0   0   0   0   2   2   0   0   0   0   0   0   0   0   2   0   2   2   0   2   0   2   0   0   0   2   2   0   0   2   0   2   2   0   0   0   0   2   2   2   0   0   0   0   0   0   2   2   0   0   0   2   0   0   2   2   2   0   0   2   0   2   0   0   2   0   0   0   0   2   0   2   0   2   0   0   2   0   0   0   2   2   0   2   0   0   2   0   0   0   0   2   2   0   2   2   2   2   0   0   0   2   2   2   0   0   2   0   2   2   2   2   0   2   2   0   0   0   2   2   0   2   2   0   2   2   2   0   0   2   2   0   0   0   2   2   0   2   2   2   0   2   2   0   2   0   0   2   0   0   2   0   2   2   0   2   0   2   0   0   2   0   2   0   2   2   0   0   0   2   2   0   2   0   2   0   0
 MK-2-9                 0   2   0   0   2   2   2   0   2   2   2   2   0   0   2   0   2   2   2   0   0   2   2   0   0   0   0   2   2   0   0   0   0   0   0   0   0   2   0   2   2   0   2   0   2   2   0   0   2   2   0   0   2   0   2   2   0   0   0   0   2   2   2   0   0   0   0   0   0   2   2   0   0   0   2   0   0   2   2   2   0   0   2   0   2   0   0   2   0   0   0   0   2   0   2   2   2   0   0   2   0   0   0   2   2   0   2   0   2   2   0   0   0   0   2   2   0   2   2   2   2   0   0   0   0   2   2   0   2   2   0   2   2   2   2   0   2   2   0   0   0   2   2   2   2   2   0   2   2   2   0   0   2   2   0   0   0   2   2   0   2   2   2   0   2   2   0   2   0   0   2   2   0   2   0   2   2   0   2   0   2   0   0   2   0   0   2   2   2   0   0   0   0   2   0   0   2   2   0   2
 MK-2-10                0   2   0   0   2   2   0   0   2   2   2   2   0   0   2   0   2   0   2   0   0   2   2   0   0   0   0   2   2   0   0   0   0   0   2   0   0   2   0   2   2   0   2   0   2   2   0   0   2   2   0   0   2   0   2   2   0   0   0   0   2   2   2   0   2   0   0   0   0   2   0   0   0   0   2   0   2   2   2   2   0   0   2   0   2   0   0   2   0   2   0   0   2   0   2   2   2   0   0   0   0   0   0   2   2   0   0   0   0   2   0   0   0   0   2   2   0   2   2   2   2   0   0   0   0   2   0   0   2   2   0   2   2   2   2   0   2   2   0   0   0   2   2   2   2   2   0   2   2   2   0   2   2   2   0   0   0   2   2   0   2   2   2   0   2   2   0   2   0   0   2   2   0   2   0   2   2   0   2   0   2   0   0   2   0   0   2   0   2   0   0   0   0   2   0   0   2   2   0   2
 MK-2-11                0   2   0   0   2   2   0   0   2   2   2   2   0   2   2   0   2   0   2   0   0   2   2   0   0   0   0   2   2   2   2   0   0   0   0   2   0   2   0   2   2   0   2   0   2   2   0   0   2   2   0   0   2   0   2   2   2   0   0   0   2   2   2   0   2   0   0   2   0   0   0   0   0   0   2   0   2   2   2   2   0   0   2   0   2   0   0   2   0   2   0   0   2   0   2   2   2   0   0   0   0   0   0   2   2   0   0   2   0   2   0   0   0   0   2   2   0   2   2   2   2   0   0   0   2   2   0   0   2   2   0   2   2   2   2   0   2   2   2   0   0   2   2   2   2   2   0   2   2   2   0   2   2   2   0   2   0   2   2   0   2   2   2   0   2   2   0   2   0   0   2   2   0   2   0   2   2   0   0   0   2   0   0   2   0   0   0   0   2   0   0   0   0   0   0   0   0   2   0   0
 MK-2-12                0   2   0   0   2   2   0   0   2   2   2   2   0   2   2   0   2   0   2   2   0   2   2   0   0   0   0   2   0   2   2   0   0   0   0   2   0   2   0   2   2   0   2   0   2   2   0   0   2   2   2   0   2   0   2   2   2   0   0   0   2   2   2   0   2   0   0   2   0   0   0   0   0   0   2   0   2   2   2   2   0   0   2   0   2   0   0   2   0   2   0   0   2   0   2   2   2   0   0   0   0   0   0   0   2   0   0   2   0   2   0   0   0   0   2   2   0   2   2   2   2   0   0   0   2   2   0   0   2   2   0   2   2   2   2   0   2   0   2   0   0   2   2   2   2   2   0   2   2   2   0   2   2   2   0   2   0   2   2   0   0   2   2   0   2   2   0   2   0   0   2   2   0   2   0   2   0   0   0   0   2   0   2   2   0   0   0   0   2   0   0   0   0   0   0   0   0   2   0   0
 MK-2-13                0   2   0   0   2   2   0   2   2   2   2   2   0   2   2   0   2   0   2   2   0   2   2   0   0   0   0   0   0   2   2   0   0   0   0   2   0   2   0   2   2   0   2   0   2   2   0   0   2   2   2   0   2   0   2   0   0   0   2   2   2   2   2   0   0   2   0   2   0   0   2   0   0   0   2   0   2   0   2   2   0   0   2   0   2   0   0   2   0   2   2   2   0   2   2   2   2   0   0   0   0   0   0   0   2   0   0   2   0   2   0   0   0   0   2   2   2   2   2   0   0   0   2   0   2   2   0   0   2   2   0   2   2   2   2   2   0   0   2   0   0   2   2   2   2   2   0   2   2   2   0   2   2   2   0   2   0   2   2   0   0   2   2   0   2   2   0   2   0   0   2   2   0   2   0   2   0   0   0   0   2   0   2   2   0   0   0   0   2   0   0   2   0   0   0   0   0   2   0   0
 MK-2-14                0   2   0   0   2   2   0   2   2   2   2   2   0   2   2   0   0   0   2   2   0   2   2   0   2   0   0   0   0   2   2   0   0   0   0   2   2   2   0   2   2   0   2   0   2   2   0   0   2   2   2   0   0   0   2   0   2   0   2   2   0   2   2   0   0   2   0   2   0   0   2   0   0   0   2   0   2   0   2   2   0   0   2   2   0   0   0   2   0   2   0   2   0   2   2   2   2   0   0   0   0   2   0   0   2   0   0   2   0   2   2   2   0   0   2   0   2   2   2   0   0   0   2   0   2   0   0   0   2   2   0   2   2   2   2   2   0   0   0   2   0   2   2   2   2   2   0   2   2   2   0   2   2   2   0   2   0   2   2   0   0   0   2   2   2   2   0   2   0   0   2   2   0   2   0   2   0   0   0   0   2   0   2   2   0   0   0   0   2   0   0   2   0   0   0   0   2   2   0   0
 MK-2-15                0   0   0   0   2   2   0   2   0   2   2   2   0   2   2   0   0   0   2   2   0   2   2   0   2   0   0   0   0   2   0   0   0   0   0   2   2   0   0   2   2   0   2   0   2   2   0   0   2   2   2   0   0   0   2   2   2   0   2   2   0   2   2   0   0   2   0   2   0   0   2   0   2   0   2   0   2   0   2   2   0   0   2   2   2   0   2   0   0   2   2   2   0   2   2   2   2   0   0   0   0   2   0   0   2   0   0   2   0   0   2   2   0   0   0   0   2   2   2   0   0   0   2   0   2   0   2   0   2   2   0   2   0   2   2   2   0   0   0   2   0   2   2   2   2   0   0   2   2   2   0   2   2   2   0   2   0   2   2   0   0   0   2   2   2   2   0   2   0   0   2   2   2   0   0   2   0   0   0   0   2   0   2   2   0   0   0   0   2   0   0   2   0   0   0   0   0   2   0   0
 MK-2-16                0   0   0   0   0   2   0   2   0   2   2   2   0   0   2   0   0   0   2   2   0   2   2   0   2   0   0   0   0   2   0   0   0   0   0   2   2   0   0   2   2   0   0   0   2   2   0   0   2   2   2   0   2   0   2   2   2   0   0   2   0   2   2   0   0   2   2   2   0   0   2   0   2   0   2   0   2   0   2   2   0   0   2   2   2   2   2   0   0   0   2   2   0   2   2   2   0   0   0   0   0   2   0   0   2   0   0   2   0   0   2   2   0   2   0   0   2   2   2   0   0   2   2   0   2   0   2   0   0   2   0   2   0   2   2   2   0   0   0   2   0   2   2   2   2   0   0   2   2   2   0   2   0   2   0   0   0   2   0   0   0   2   2   0   2   2   0   2   0   0   2   2   2   0   0   2   0   0   0   0   2   0   2   0   0   0   0   0   2   0   0   2   2   0   0   2   0   2   0   0
 MK-3-1                 0   2   2   0   2   2   0   2   0   0   2   2   0   0   2   2   0   2   2   2   2   0   2   2   0   2   2   2   0   2   0   0   2   0   0   2   0   0   2   2   2   0   0   2   0   0   2   0   2   2   0   2   2   2   2   2   2   2   0   2   2   2   0   0   0   2   2   2   2   0   0   0   2   0   2   0   0   0   2   0   0   0   2   2   0   2   0   0   2   2   2   0   0   0   0   0   2   2   0   0   2   0   0   0   2   0   0   0   2   2   2   0   0   0   0   0   2   2   0   0   2   0   2   0   2   2   0   0   2   0   0   2   2   0   0   2   0   2   0   2   2   0   2   0   2   2   2   2   0   0   2   2   0   2   0   2   0   0   2   2   0   0   2   0   2   0   2   2   2   0   2   2   2   2   0   2   2   0   2   0   2   0   0   2   0   0   2   0   2   0   2   2   0   2   0   2   2   0   2   2
 MK-3-2                 0   2   2   0   2   2   0   2   0   0   2   2   2   0   2   2   0   2   2   2   2   0   2   2   0   2   2   2   0   2   0   0   2   0   0   2   0   0   2   2   2   0   0   2   0   0   2   0   2   2   0   0   2   2   0   2   2   2   0   2   2   2   0   0   0   2   0   2   2   0   0   0   0   0   2   0   0   0   2   0   0   0   2   0   0   2   0   0   2   2   2   0   0   0   0   0   2   2   0   0   2   0   0   0   2   0   0   0   2   2   2   0   0   0   0   0   2   2   0   0   2   0   2   2   2   2   0   0   2   0   0   2   2   0   0   2   0   2   0   0   2   2   2   0   2   2   2   2   0   0   2   2   0   2   0   2   0   0   2   2   0   0   2   0   2   0   2   2   2   0   0   2   2   2   0   2   2   2   2   0   2   0   0   2   0   0   2   0   2   0   2   2   0   2   0   0   2   0   2   2
 MK-3-3                 0   2   2   0   2   2   0   2   0   0   2   2   2   0   2   2   0   2   2   2   2   0   2   2   0   2   2   2   0   2   0   0   2   0   0   2   0   0   2   2   2   2   0   2   0   0   2   0   2   2   0   0   2   2   0   2   2   2   0   2   0   2   0   0   0   2   0   2   0   0   0   0   0   0   2   0   0   0   2   0   2   0   2   0   0   2   0   2   2   2   2   0   0   0   0   0   2   2   0   0   2   2   0   0   2   0   0   0   2   2   2   2   0   0   0   0   2   2   0   2   2   0   2   2   2   2   0   0   2   0   2   2   2   0   0   0   0   2   0   0   2   2   2   0   2   2   2   2   0   0   2   2   2   2   0   2   0   0   2   2   0   0   2   0   2   0   2   2   2   0   0   2   2   2   0   2   2   2   2   0   2   0   0   2   0   0   2   0   2   0   2   2   0   2   0   0   2   0   2   2
 MK-3-4                 0   2   2   0   0   2   0   2   2   0   2   2   2   0   2   2   0   2   2   2   2   0   2   2   0   2   2   2   0   2   0   0   2   0   0   2   0   0   2   2   2   2   0   2   0   0   2   0   2   2   0   0   2   2   2   2   2   2   0   2   0   2   0   0   0   2   0   2   0   0   0   2   0   0   2   0   0   0   2   0   2   0   2   0   0   2   2   2   2   2   2   0   0   0   2   0   2   2   0   2   2   0   0   0   2   0   0   0   2   2   2   2   0   0   0   0   2   2   0   2   2   0   2   2   2   2   0   0   2   0   2   2   2   0   0   0   0   2   0   0   2   2   2   0   2   2   2   2   0   0   0   2   2   2   0   2   0   0   2   2   0   0   2   0   2   0   2   0   0   0   0   2   2   2   0   2   2   2   2   0   2   0   0   2   0   0   2   2   2   0   2   2   0   0   0   0   2   0   2   2
 MK-3-5                 0   2   2   2   0   2   0   2   0   0   2   2   2   0   2   0   0   2   2   2   2   0   0   2   0   2   2   2   0   2   0   0   2   0   0   2   0   0   2   0   0   0   0   2   0   0   2   0   2   2   0   0   2   2   2   2   2   2   0   2   0   2   0   0   2   2   0   2   0   0   0   2   0   0   2   0   0   0   2   0   2   0   2   0   0   2   2   2   2   2   2   0   0   0   0   0   2   2   0   2   2   0   2   0   2   0   0   0   2   2   2   2   0   0   0   0   0   2   0   2   2   0   2   2   2   2   0   0   2   0   2   0   2   2   0   0   0   2   0   0   2   0   2   0   2   2   2   2   0   0   0   2   2   2   0   2   0   0   2   2   0   0   0   0   2   0   2   0   2   0   0   0   2   2   0   2   2   2   2   0   2   0   2   2   0   0   2   2   2   0   2   2   0   0   0   2   2   0   0   2
 MK-3-6                 0   2   2   2   0   2   0   0   0   0   2   2   2   0   0   0   0   2   2   2   2   0   2   0   2   2   2   2   0   2   0   0   2   0   0   0   0   0   2   0   0   0   0   2   0   0   2   0   2   2   0   0   2   2   2   2   2   2   0   0   0   2   0   0   2   2   0   2   0   2   0   2   0   0   2   0   0   0   0   0   2   0   2   0   2   2   2   0   2   2   2   0   0   0   0   0   2   2   0   2   0   0   2   0   2   0   0   0   2   2   2   2   0   0   0   0   0   2   0   2   2   0   2   2   2   2   0   2   2   0   2   0   2   2   0   0   0   2   0   0   0   0   2   0   2   2   2   2   0   2   0   2   2   2   0   2   0   0   0   2   0   0   0   0   2   2   2   0   2   0   0   0   2   2   0   0   2   2   2   0   2   0   2   2   0   2   2   2   2   0   2   2   0   2   0   2   2   0   0   2
 MK-3-7                 0   0   2   2   0   2   0   0   0   0   2   2   2   0   0   0   0   0   2   2   2   0   2   0   2   2   0   2   0   2   0   0   2   0   0   0   0   0   2   0   0   0   0   2   0   0   2   0   2   2   0   0   2   2   2   2   2   2   2   0   0   0   2   0   2   2   0   2   0   2   0   2   0   0   2   0   2   0   0   0   2   0   2   0   2   2   2   0   2   2   2   0   0   0   0   0   2   2   2   2   0   0   2   0   0   0   0   0   2   2   0   2   0   2   0   0   0   2   2   2   2   0   0   2   2   2   0   2   2   0   2   0   2   2   0   0   0   0   0   0   0   0   2   2   2   0   2   2   0   2   0   2   2   2   0   0   0   0   2   2   0   0   0   0   2   2   2   0   2   0   0   0   2   0   0   0   2   2   2   0   2   0   2   2   0   2   2   2   2   0   2   2   0   2   0   2   2   0   0   2
 MK-3-8                 0   0   0   2   0   2   0   0   2   0   2   2   2   0   0   0   0   0   2   2   2   0   2   0   2   0   0   2   0   2   0   0   2   0   2   0   0   0   2   0   0   0   0   2   0   2   2   2   0   2   0   0   2   0   2   2   2   2   2   0   2   0   2   0   2   2   0   2   0   2   0   2   0   0   2   0   2   0   0   0   0   0   2   0   2   2   2   0   0   2   2   0   2   2   0   0   2   2   2   2   0   0   2   2   0   0   0   0   0   2   0   2   0   2   0   0   0   2   2   2   2   0   0   2   2   2   0   2   2   0   2   0   2   2   0   0   2   0   2   0   0   0   0   2   2   0   2   0   0   2   0   0   2   2   0   0   0   0   2   0   0   0   0   0   2   2   2   0   0   0   2   0   2   0   0   0   2   2   2   0   2   2   2   2   2   2   2   2   2   0   2   2   2   2   0   0   2   2   0   0
 MK-3-9                 0   0   0   2   0   2   0   0   2   0   0   2   2   0   0   0   0   0   2   2   2   0   2   0   2   0   0   2   0   2   0   0   2   0   2   0   2   0   0   0   2   0   0   2   0   2   2   2   0   2   0   0   2   0   2   2   2   2   2   2   2   0   2   0   2   0   0   2   0   2   0   2   0   0   2   0   2   0   2   0   0   0   2   2   2   2   2   0   0   2   2   0   2   2   0   0   2   2   2   2   0   2   2   2   0   0   0   0   0   2   0   2   0   0   2   0   0   2   2   2   0   0   0   2   2   2   0   2   2   0   2   0   2   2   2   0   2   0   0   0   0   0   0   2   0   0   2   0   0   2   0   0   2   2   0   2   0   0   0   0   2   0   0   0   2   2   0   0   2   0   2   0   2   0   0   0   2   2   2   2   2   2   2   2   2   2   2   2   0   0   2   2   2   2   0   0   0   2   0   0
 MK-3-10                0   0   0   2   0   2   0   0   2   2   0   2   2   0   0   0   0   0   2   2   0   0   2   0   2   0   0   2   0   2   0   0   2   0   2   0   2   0   0   0   2   0   0   2   0   2   2   2   0   2   0   0   2   0   2   2   2   0   2   2   2   0   2   0   2   0   0   2   0   0   0   2   0   0   2   0   2   0   2   0   0   0   2   2   0   0   0   2   0   2   2   0   0   0   0   0   2   2   2   2   0   2   2   0   0   0   0   0   0   2   0   2   0   0   0   0   0   2   2   2   0   0   0   0   2   2   0   2   2   0   2   0   2   2   2   0   2   0   0   0   0   0   0   2   0   2   2   0   0   2   0   0   2   2   0   2   0   0   0   0   2   0   0   0   2   2   0   0   2   0   2   0   2   0   0   0   2   2   2   2   2   2   2   2   2   2   2   0   0   0   0   2   2   2   0   2   0   2   0   0
 MK-3-11                2   0   0   2   2   2   0   0   2   2   0   2   2   0   0   0   0   0   2   2   0   0   2   0   2   0   0   2   0   2   0   0   2   0   2   0   2   0   0   0   2   0   0   2   0   2   2   2   0   2   0   0   2   0   2   2   2   0   2   2   2   0   2   0   2   0   0   2   0   0   0   2   0   0   2   0   2   0   2   0   0   0   2   2   0   0   0   2   0   2   2   0   0   0   0   0   2   2   2   2   0   2   2   2   0   2   0   0   0   2   0   2   0   2   0   0   0   2   2   2   0   0   0   0   2   2   0   2   2   0   2   0   2   2   2   0   2   0   0   0   0   0   0   2   0   2   0   0   0   2   0   0   2   2   0   2   2   0   0   0   2   2   0   2   2   2   0   0   2   0   2   0   2   0   0   0   2   2   2   2   2   2   2   2   2   0   2   0   0   0   0   2   2   2   0   2   0   2   2   0
 MK-3-12                2   0   2   2   2   2   0   0   0   2   0   2   2   0   0   0   0   0   2   2   0   0   0   0   2   0   0   2   0   0   0   0   2   0   2   2   2   0   0   0   2   0   0   2   0   2   2   2   0   0   0   0   2   0   2   0   2   0   2   2   2   0   2   0   2   0   0   2   0   2   0   2   0   0   2   0   2   0   2   0   0   0   2   2   0   0   0   2   2   2   2   2   2   0   0   0   2   2   2   2   0   2   2   2   0   2   0   0   0   2   0   2   0   2   0   0   0   2   2   2   0   0   0   0   2   2   0   2   0   2   2   0   2   2   2   0   2   0   0   0   0   0   0   2   0   2   0   0   0   2   0   0   0   2   0   2   2   0   0   0   2   2   0   2   2   2   0   0   2   0   0   0   2   0   0   0   2   2   2   2   2   2   2   0   2   0   2   2   0   0   0   2   2   2   0   2   0   2   2   0
 MK-3-13                2   0   2   2   2   2   0   0   0   2   0   2   2   0   0   0   0   0   2   2   0   0   0   0   2   0   2   2   0   0   0   0   2   0   2   2   2   0   0   0   2   2   0   2   0   0   2   2   2   0   0   0   2   2   0   0   2   0   0   2   2   0   2   0   2   0   0   2   0   0   0   2   0   0   2   0   2   2   2   0   0   0   2   0   0   0   0   2   0   2   2   2   2   0   0   0   2   2   2   2   0   2   2   0   0   2   0   2   0   2   0   2   0   2   2   2   0   2   2   2   0   0   0   0   2   2   0   2   0   2   2   0   2   2   2   0   2   0   0   0   0   0   0   2   0   2   0   0   0   2   0   0   0   2   0   2   2   0   0   2   2   2   0   2   2   2   0   0   2   2   0   0   2   0   0   0   0   2   2   2   2   2   2   0   2   0   2   2   2   2   0   2   0   2   2   2   0   2   2   0
 MK-3-14                2   0   2   2   2   2   0   0   0   2   2   2   2   0   0   0   0   0   2   2   0   0   0   0   2   0   2   2   0   0   0   0   2   0   2   2   2   0   0   0   2   2   0   2   2   0   2   2   0   0   0   0   2   2   0   0   2   0   0   2   2   0   2   0   2   0   0   2   0   0   0   2   2   0   2   0   2   2   2   0   0   0   2   0   0   0   0   2   0   0   2   2   2   0   0   0   2   2   2   2   2   2   2   0   0   2   0   2   0   2   0   2   0   2   0   2   0   2   0   2   0   0   0   2   0   2   2   2   2   2   2   0   2   2   2   0   2   0   0   0   0   0   0   2   0   2   2   0   0   2   0   0   2   2   0   2   2   0   0   2   2   2   2   2   0   0   0   0   2   2   0   0   2   0   0   0   0   2   2   2   2   0   0   0   2   0   2   2   2   2   0   2   0   2   2   2   0   2   2   0
 MK-3-15                2   0   2   2   2   2   0   0   0   2   2   2   2   0   0   0   0   0   2   2   0   0   0   0   2   0   2   2   0   0   0   0   2   0   2   2   2   2   0   0   2   2   0   2   2   0   2   2   0   0   0   0   2   2   0   0   2   0   0   0   2   0   2   0   0   2   0   0   0   0   0   0   2   0   2   0   2   2   2   0   0   0   2   0   0   0   0   2   0   0   2   2   2   0   0   0   2   0   2   2   2   2   2   0   0   2   0   2   0   2   2   2   0   2   0   2   0   2   2   0   0   0   0   2   0   2   2   2   2   2   0   0   2   2   2   0   2   0   0   0   0   0   0   2   0   2   2   0   2   2   0   0   2   2   0   2   2   0   0   2   2   2   2   2   0   2   0   0   2   2   2   0   2   0   0   0   0   2   2   0   2   0   0   0   0   0   2   2   2   0   0   2   0   2   2   0   2   2   2   0
 MK-3-16                2   0   2   2   2   2   0   2   0   2   2   2   2   0   0   0   0   0   2   2   0   0   0   0   2   0   2   2   0   0   2   0   2   0   2   2   2   2   0   0   2   2   0   2   0   0   2   2   0   0   0   0   2   2   2   0   2   0   0   0   2   0   2   0   0   2   2   0   0   0   2   0   2   0   2   0   2   2   2   0   2   0   2   0   0   0   0   2   0   0   2   2   2   0   0   0   2   0   2   2   2   2   2   0   0   0   0   0   0   2   2   2   0   2   2   2   0   2   2   0   0   0   0   2   0   2   2   2   2   2   0   0   2   2   2   0   2   0   0   0   0   0   0   2   0   2   2   0   2   2   0   0   0   2   0   2   2   0   0   2   2   2   0   2   0   2   0   0   0   2   2   0   2   0   0   0   0   2   2   0   2   0   0   2   0   0   2   2   2   0   0   2   0   2   2   0   2   2   2   0
 MK-4-1                 0   0   0   2   0   2   2   2   2   0   2   0   0   0   2   0   2   0   0   0   0   2   2   2   2   2   0   2   0   2   0   0   0   0   0   2   2   2   2   0   2   0   0   0   2   2   2   2   0   2   0   0   0   2   0   0   2   0   0   0   0   0   0   2   2   2   2   2   0   0   2   0   0   2   0   2   0   0   2   2   2   2   0   0   2   2   0   2   2   2   2   0   0   0   0   0   0   2   0   2   0   0   0   0   2   0   0   0   2   0   2   2   0   0   0   2   0   2   0   0   0   2   0   0   2   0   2   2   0   2   2   2   2   0   0   2   2   2   0   0   2   0   2   0   0   0   2   2   2   2   0   0   2   2   2   2   0   0   0   0   0   0   0   2   0   0   0   2   0   2   2   0   0   0   0   0   2   2   0   0   0   0   2   0   2   0   2   2   0   2   0   2   0   0   0   2   2   2   0   2
 MK-4-2                 0   0   0   2   0   2   2   2   2   2   2   0   0   0   2   0   0   0   0   0   0   2   2   2   2   2   0   2   0   2   0   0   0   0   0   2   2   0   2   0   2   0   0   0   0   2   2   2   0   2   0   0   2   2   2   0   2   0   2   0   0   0   0   0   2   2   2   2   0   0   2   0   0   0   0   2   0   0   2   2   2   2   0   0   2   2   0   2   2   2   2   0   0   0   0   0   0   2   0   2   0   2   0   0   0   0   0   0   2   0   2   2   0   0   0   2   0   2   0   0   0   2   0   0   2   0   2   0   0   2   2   2   2   2   0   2   2   2   2   0   2   0   2   0   0   0   2   2   2   2   0   0   2   2   2   2   0   0   0   0   0   2   0   0   0   0   0   2   0   2   2   0   2   0   2   0   2   2   0   0   0   0   2   0   2   2   2   2   0   2   0   2   0   0   0   2   2   2   0   2
 MK-4-3                 0   0   2   2   0   2   2   2   2   2   2   0   0   0   2   0   0   0   0   0   0   2   2   2   2   0   0   0   0   2   2   0   0   0   0   0   2   0   2   0   0   0   0   0   0   2   2   2   0   2   0   0   2   2   2   0   2   0   2   0   0   0   0   0   2   2   2   2   0   2   2   0   0   0   0   2   0   0   2   2   2   2   0   0   2   2   0   2   2   0   2   0   2   2   0   0   0   0   0   2   0   2   0   0   0   2   0   0   2   0   2   0   0   0   0   2   0   2   0   0   0   2   0   0   2   0   2   2   0   2   2   2   2   2   0   2   2   2   2   0   0   0   2   0   0   0   2   2   2   2   2   0   2   2   2   2   0   0   2   0   0   2   2   0   0   0   0   2   0   2   2   0   2   0   2   0   2   0   0   0   0   0   2   0   0   2   2   2   0   2   0   2   0   0   0   2   2   2   0   2
 MK-4-4                 2   0   2   2   0   2   2   2   0   2   2   0   0   0   2   0   0   0   0   0   0   2   2   2   0   0   0   2   0   2   2   0   0   0   0   0   2   0   2   0   0   0   0   0   2   2   2   2   0   2   0   0   2   2   2   0   2   0   2   0   0   0   0   0   0   2   2   2   0   2   2   0   0   0   0   2   0   0   2   2   2   2   2   0   2   2   0   2   0   0   2   0   2   2   0   0   0   0   0   2   0   2   0   0   0   0   0   0   0   0   2   0   0   0   0   2   0   2   0   0   0   2   2   2   2   0   2   2   0   2   2   2   2   2   0   2   2   2   0   0   0   0   2   0   0   0   2   2   2   2   2   0   2   0   2   0   0   0   2   0   0   2   2   0   0   0   0   2   0   2   2   0   0   0   2   0   2   0   0   0   0   0   2   0   0   2   2   2   0   2   0   0   0   2   0   2   2   2   0   0
 MK-4-5                 2   0   2   0   0   2   2   2   0   2   2   0   0   0   2   0   0   0   0   0   0   2   2   2   0   0   2   2   0   2   2   0   0   0   0   0   2   0   2   0   0   0   0   0   2   2   0   2   0   2   0   0   2   2   2   0   2   0   0   0   0   0   0   0   2   2   0   2   0   2   2   0   0   0   0   2   0   0   2   2   2   2   2   0   2   2   0   2   0   0   2   0   2   2   2   0   0   0   0   2   0   2   0   0   0   2   0   0   2   0   2   0   0   0   0   2   0   2   0   2   0   2   2   0   0   0   2   2   2   2   2   2   2   2   0   2   2   2   0   0   0   0   2   0   0   0   2   2   2   2   2   0   2   0   2   0   0   0   2   0   0   0   2   0   0   0   0   2   0   2   2   0   0   0   2   0   2   2   0   0   0   0   2   0   0   0   2   2   0   2   0   0   0   2   0   2   2   2   0   0
 MK-4-6                 2   0   2   0   0   0   2   2   0   2   2   0   0   0   2   0   0   0   0   0   0   2   2   2   0   0   2   2   0   2   2   0   0   0   0   0   2   2   2   0   0   0   0   0   2   2   0   2   0   2   0   0   2   2   2   0   0   0   0   0   0   0   0   0   2   2   0   2   2   2   0   0   0   0   0   2   0   0   2   2   2   2   2   0   2   0   0   2   0   0   2   0   2   2   2   0   0   0   0   2   0   2   0   0   0   2   0   0   2   0   2   0   0   0   0   2   0   2   2   2   0   2   2   0   0   0   2   2   2   2   2   2   2   2   0   2   0   2   0   0   2   0   0   0   0   0   2   2   0   2   2   0   2   0   2   0   0   0   0   0   0   2   0   0   0   0   0   2   0   2   2   0   2   0   2   0   2   0   0   0   0   0   2   0   0   0   2   2   0   2   0   0   0   2   0   2   2   2   0   0
 MK-4-7                 2   0   2   0   0   0   2   2   0   0   2   0   0   0   2   0   0   0   0   0   0   2   2   2   0   0   2   2   0   2   2   0   0   2   0   0   2   2   2   2   0   0   0   0   2   2   2   2   2   0   0   0   2   2   2   0   0   0   0   0   0   0   0   0   2   0   0   2   0   0   0   0   0   0   0   2   0   0   2   2   2   2   2   0   2   0   0   2   0   0   2   0   2   0   2   0   0   0   0   2   0   2   0   0   0   2   0   0   2   0   0   0   0   0   0   2   0   2   2   2   0   2   2   0   0   2   2   2   2   2   2   2   0   2   0   2   2   2   0   0   2   0   0   0   0   0   2   2   0   2   2   0   2   0   2   0   0   0   0   0   0   2   0   0   0   0   0   2   0   2   0   0   2   2   2   0   2   0   0   0   0   0   2   2   0   2   2   2   0   2   0   0   0   2   0   2   2   2   0   0
 MK-4-8                 2   0   2   0   2   0   2   2   0   0   2   2   2   0   2   2   0   0   0   0   0   2   2   2   0   0   0   0   0   2   2   0   0   2   0   2   2   2   2   2   0   0   0   0   2   2   2   2   2   0   0   0   2   2   2   0   0   0   0   0   0   0   0   0   2   0   0   2   0   0   0   0   0   0   0   2   2   0   2   2   0   2   2   0   2   0   2   2   0   0   0   0   2   0   2   0   0   0   0   2   0   2   0   0   0   0   0   0   2   0   0   0   0   0   0   2   0   2   2   2   0   0   2   0   0   2   2   2   2   2   2   2   0   0   0   2   2   2   0   0   2   0   0   0   0   0   2   2   0   2   2   0   2   0   2   0   0   2   0   0   0   2   0   0   0   0   0   2   0   2   0   0   2   2   2   0   2   0   0   0   0   0   2   2   0   2   2   2   2   2   0   0   0   0   0   0   2   2   0   0
 MK-4-9                 2   0   2   0   2   0   2   0   0   0   2   2   2   0   2   2   0   0   0   0   0   2   2   2   0   0   0   0   0   2   0   0   0   2   0   2   2   2   2   2   0   0   0   0   2   2   2   2   2   0   0   0   2   0   2   2   0   2   0   0   0   0   0   0   2   0   2   2   0   0   2   0   0   0   0   2   2   0   2   2   0   2   2   0   2   0   2   2   0   0   0   0   2   0   2   0   2   2   0   2   0   2   0   0   0   0   0   2   2   0   2   0   0   0   0   2   0   2   2   2   0   0   2   0   0   2   2   0   2   2   2   2   0   0   0   2   2   2   0   0   2   0   2   0   0   0   2   2   0   2   2   0   2   0   2   0   0   2   0   0   0   2   0   0   0   0   0   2   0   2   0   0   2   2   2   2   2   0   0   0   0   0   2   2   0   2   2   2   0   2   0   0   0   0   0   0   2   0   0   0
 MK-4-10                2   0   0   0   2   0   2   0   0   0   2   2   2   0   0   2   0   0   0   0   0   2   2   2   0   2   0   0   0   2   0   0   0   2   2   2   2   2   2   2   0   0   0   0   2   2   2   2   2   0   0   0   2   0   0   2   0   2   0   0   0   0   0   0   2   0   2   2   0   0   2   0   0   0   0   2   2   0   2   2   0   2   2   0   2   0   2   2   0   0   0   0   2   0   2   0   2   2   0   0   0   2   0   0   0   0   0   2   2   0   0   0   0   0   0   2   0   2   2   2   0   0   0   0   0   2   0   0   2   2   2   2   0   0   0   2   2   0   0   0   2   0   0   0   0   0   2   2   0   2   2   0   2   0   2   2   0   2   0   0   0   2   0   0   0   0   0   2   0   0   0   0   2   0   2   2   2   0   0   2   0   0   2   2   0   2   2   2   0   2   0   0   0   0   0   0   2   0   0   0
 MK-4-11                2   0   0   0   2   2   2   0   0   0   0   2   0   0   0   2   0   0   0   0   0   2   2   2   0   0   0   0   0   2   0   0   0   2   0   2   2   2   2   2   0   0   0   0   0   0   2   2   2   0   0   0   2   2   0   2   0   2   0   2   0   0   0   0   2   0   0   2   0   0   2   2   0   0   0   2   2   0   2   2   0   2   2   0   2   0   2   2   0   2   0   0   2   0   2   0   2   2   0   0   0   2   0   0   0   0   0   2   2   0   0   0   0   0   0   2   0   2   2   2   0   2   0   0   0   2   2   2   2   2   2   2   2   0   0   2   2   0   0   0   2   0   2   0   0   0   2   2   0   2   2   0   2   0   2   2   0   2   2   0   0   2   0   0   0   0   0   2   2   0   0   0   2   0   2   2   2   0   0   2   0   2   2   2   0   2   2   2   0   2   0   0   0   0   0   0   2   0   0   0
 MK-4-12                2   0   2   0   2   2   2   0   0   0   0   0   0   0   0   2   0   0   0   0   0   2   2   2   0   0   0   2   0   2   0   0   0   2   0   2   2   2   2   2   0   2   0   0   0   0   2   2   2   0   0   0   2   2   0   2   0   2   0   2   2   0   0   0   2   0   0   2   0   0   2   2   0   0   0   2   2   0   2   0   0   2   2   0   2   0   2   2   0   2   0   0   2   0   2   0   2   2   0   0   0   2   0   0   0   0   0   2   0   0   0   0   0   0   0   0   0   2   2   2   0   2   0   0   0   2   2   2   2   2   2   2   2   2   0   2   2   2   0   0   2   0   2   2   0   0   2   2   0   2   2   0   2   0   2   2   0   0   0   0   0   2   0   2   0   0   0   2   0   0   0   0   2   0   2   2   2   0   0   2   0   0   2   2   2   2   2   2   0   2   0   0   0   2   0   0   2   0   0   0
 MK-4-13                2   0   2   0   2   2   2   2   0   0   0   0   2   0   0   2   0   0   0   0   0   2   2   2   0   0   0   2   0   2   0   0   0   2   0   2   0   0   2   2   0   2   0   0   0   0   2   2   2   2   0   0   2   2   0   2   0   0   0   2   2   0   0   0   2   0   2   2   0   0   2   2   0   0   0   2   2   0   0   0   0   2   2   0   2   0   2   2   0   2   0   0   2   0   2   0   0   2   0   0   0   2   0   0   0   2   0   2   2   0   0   0   0   0   0   0   0   2   0   2   0   2   0   2   0   2   0   2   2   2   2   2   2   2   0   2   2   2   0   0   2   0   2   2   0   0   2   0   0   2   2   0   2   0   2   2   0   0   0   2   0   2   0   2   0   0   0   2   0   0   0   0   2   2   2   0   2   0   0   2   0   2   2   2   2   2   0   2   0   2   0   0   0   2   0   0   2   0   0   0
 MK-4-14                2   0   2   0   2   2   2   2   0   0   0   0   2   0   0   2   0   0   0   0   0   2   2   2   0   0   0   2   0   0   2   0   0   2   0   2   0   0   2   2   0   2   0   0   0   0   2   2   2   2   0   2   2   2   0   0   0   0   2   2   2   0   0   0   2   0   2   2   0   0   0   2   0   0   0   2   2   0   0   0   0   2   2   0   2   0   2   2   0   2   0   0   2   0   2   0   2   0   0   0   0   2   0   0   0   2   0   2   2   0   0   0   0   0   0   0   0   2   0   0   0   2   0   0   0   2   0   2   2   2   2   2   2   2   0   2   2   2   0   2   2   0   0   2   0   0   2   0   0   2   2   0   2   0   2   2   0   0   0   0   0   2   0   2   0   0   0   2   0   2   0   0   2   2   2   2   2   0   2   2   0   2   2   2   2   2   0   2   0   2   0   0   0   2   0   0   2   0   0   0
 MK-4-15                2   0   2   0   2   2   2   2   2   0   0   2   2   0   0   2   0   0   0   0   0   2   2   2   0   0   2   2   0   0   2   0   2   2   0   2   0   0   2   2   0   2   2   0   0   0   2   2   2   2   2   2   2   2   0   0   0   0   0   2   2   0   0   0   2   0   2   2   0   0   0   2   0   0   0   2   2   0   2   0   2   2   2   2   2   0   2   0   0   2   0   0   2   0   2   0   2   2   2   0   0   2   0   0   0   2   0   2   2   0   0   0   0   0   0   0   0   2   0   0   0   2   2   0   0   2   0   2   2   2   2   2   2   2   0   2   2   2   0   2   2   0   0   2   0   0   2   2   0   2   2   0   2   0   2   2   0   2   0   0   0   2   0   2   0   0   0   2   0   0   0   0   2   2   2   2   2   0   2   2   0   2   2   2   2   2   0   2   0   2   2   0   0   2   2   0   2   0   0   0
 MK-4-16                2   0   2   0   2   2   2   2   2   0   0   2   2   0   2   2   0   0   0   0   2   2   2   2   0   2   2   2   0   0   2   0   2   2   0   0   0   0   2   0   0   2   2   0   0   0   2   2   2   0   2   0   2   2   0   0   0   0   2   2   2   0   0   0   2   0   2   2   0   0   0   2   0   2   0   2   2   2   2   0   2   2   2   0   2   0   2   0   2   2   0   0   2   0   0   0   2   2   2   0   0   2   0   0   0   2   2   2   2   0   0   0   0   0   0   0   0   2   0   0   0   2   2   0   0   2   0   2   2   2   2   2   2   2   0   0   2   2   0   2   2   0   0   2   0   0   2   2   0   2   2   0   2   0   2   2   0   2   0   0   0   2   0   2   0   0   0   2   0   2   0   0   2   2   2   2   2   0   2   2   0   2   0   0   2   2   2   2   2   2   2   0   0   2   2   0   2   0   0   0
 MK-5-1                 2   2   0   2   2   2   0   0   2   0   0   2   0   2   2   2   0   2   2   0   2   2   2   2   2   2   0   2   2   0   0   2   2   2   2   0   2   2   2   0   0   0   0   2   2   0   0   0   0   0   2   2   0   2   0   2   2   2   2   0   0   2   0   2   2   0   2   2   0   0   0   2   2   0   0   0   0   2   0   0   0   2   2   2   0   2   2   2   2   0   2   0   0   0   2   2   0   2   2   0   2   2   0   2   0   2   2   2   0   0   0   0   2   2   2   2   2   2   0   0   2   2   2   0   0   0   2   2   2   0   0   2   2   0   0   0   2   0   2   0   2   2   0   0   2   0   2   0   0   0   2   2   2   0   2   0   2   0   2   2   0   2   2   2   0   0   0   0   0   0   2   0   2   0   0   2   0   2   2   2   2   0   0   2   0   0   0   0   2   2   0   2   0   2   2   0   0   2   0   2
 MK-5-2                 2   2   0   2   2   2   0   0   2   0   0   0   0   2   2   2   0   2   2   0   0   2   2   0   2   2   0   2   2   0   0   2   2   2   2   0   2   2   2   0   2   0   0   2   2   2   0   0   0   2   2   2   0   2   0   2   2   2   2   0   0   2   0   2   2   0   2   2   0   0   0   2   2   0   0   0   0   2   0   0   0   2   2   2   0   2   2   2   2   0   2   0   0   0   2   2   0   2   2   0   2   2   0   2   0   2   2   2   0   0   0   0   2   2   2   2   2   2   0   0   2   0   0   0   0   0   2   2   2   0   0   0   0   0   0   0   2   0   2   0   2   2   0   0   2   0   2   0   0   0   2   2   2   0   2   0   0   0   2   2   0   2   2   2   0   0   2   0   2   0   2   0   2   0   0   2   0   2   2   2   2   0   0   2   0   0   0   0   2   2   0   2   0   2   2   0   0   0   0   2
 MK-5-3                 2   0   0   2   0   2   0   0   2   0   0   0   2   2   2   2   2   2   0   0   2   2   2   0   2   2   0   2   0   0   0   2   2   2   2   0   0   2   2   0   2   0   2   2   2   2   0   0   0   0   2   2   0   2   0   2   2   0   2   0   0   2   0   2   2   2   2   2   0   0   0   2   2   0   0   0   0   2   0   0   0   2   2   2   2   2   2   2   2   0   2   0   0   0   2   2   0   2   2   2   2   2   0   0   0   2   0   2   0   2   0   2   2   2   2   2   2   2   0   0   0   0   0   0   0   0   0   2   2   0   0   0   0   0   2   0   2   0   2   0   0   2   0   0   0   0   2   0   2   0   2   2   2   0   2   0   0   0   2   2   0   2   2   2   0   0   0   0   0   0   2   0   2   0   0   2   0   2   2   2   2   0   2   2   0   0   0   0   0   0   0   2   0   2   2   0   0   0   2   2
 MK-5-4                 2   2   0   2   0   2   0   0   2   0   0   0   2   2   0   2   2   2   0   0   2   2   2   0   0   2   0   2   2   0   0   2   2   2   2   0   0   2   2   0   2   0   2   2   2   2   0   0   0   0   2   2   0   2   0   2   2   0   2   0   0   2   0   0   2   2   2   2   0   0   0   2   2   0   2   0   0   2   0   0   0   2   2   2   2   2   2   2   2   2   2   0   2   0   2   2   2   2   2   2   2   2   0   0   0   2   0   2   0   0   0   0   2   2   2   2   2   2   0   2   0   0   0   0   0   2   0   2   2   0   0   0   0   0   2   0   2   2   2   0   0   2   0   0   0   0   2   0   2   2   2   2   2   0   2   0   0   0   2   2   0   2   2   2   0   0   0   0   0   0   2   0   2   0   0   2   0   2   2   2   2   0   2   2   0   0   0   0   0   0   0   2   0   2   2   0   0   0   2   2
 MK-5-5                 2   2   0   2   0   2   0   0   2   2   0   0   2   2   0   2   2   2   0   0   2   2   2   0   0   2   0   2   2   0   0   2   0   2   2   0   0   2   0   0   2   0   2   0   2   2   0   0   0   2   2   2   0   2   0   2   2   0   2   0   0   2   0   2   0   2   2   2   0   0   0   2   2   0   2   0   0   2   0   0   0   2   2   2   2   2   2   0   2   2   2   0   0   0   2   2   2   2   2   2   0   2   0   0   0   2   0   2   0   0   0   0   2   2   2   2   2   2   2   2   0   0   0   0   0   2   0   2   2   0   0   0   0   2   2   0   2   2   2   0   0   2   0   0   0   0   2   0   2   2   2   2   2   0   2   0   0   0   2   0   0   2   2   2   0   0   0   0   0   0   0   0   2   0   0   2   0   2   2   2   0   0   2   2   0   0   0   0   0   0   2   2   0   2   2   0   0   0   2   0
 MK-5-6                 2   2   0   2   0   2   2   0   2   2   0   0   2   2   0   2   2   2   0   0   0   2   2   0   0   2   0   2   2   0   0   0   0   2   2   0   0   2   0   0   2   0   2   0   2   2   0   0   0   2   2   2   0   2   0   2   2   0   0   2   2   2   0   0   0   0   0   2   0   0   0   2   2   0   2   2   0   2   0   0   0   2   2   0   2   2   2   0   2   2   2   0   0   0   2   2   2   2   2   2   0   0   0   2   0   0   0   2   0   0   0   0   2   2   2   2   2   0   0   2   0   0   0   2   0   2   0   2   2   0   0   0   2   2   2   0   2   0   2   0   0   2   0   0   0   0   2   2   2   2   2   2   2   0   2   0   0   0   2   0   0   2   2   2   0   0   0   0   0   0   0   0   2   0   0   2   0   2   2   2   0   2   2   2   0   0   0   0   0   0   2   2   0   2   2   0   0   0   2   0
 MK-5-7                 2   2   0   2   0   2   2   0   2   2   0   0   2   2   0   2   2   2   0   0   0   0   2   0   0   2   0   2   2   0   0   0   0   2   2   0   2   2   2   0   2   0   2   0   0   2   0   0   0   2   2   2   0   2   0   2   2   0   0   2   0   2   2   0   0   0   2   2   0   0   0   2   2   2   2   2   0   2   2   0   0   2   0   0   2   2   2   0   2   0   2   0   0   0   2   2   2   2   2   2   0   0   0   0   0   0   0   2   0   0   0   0   2   2   2   2   2   0   0   2   0   0   0   0   0   2   0   0   2   0   0   0   2   0   2   0   2   0   2   0   0   2   0   0   0   0   0   2   2   0   2   2   2   0   2   0   2   0   2   0   0   2   2   2   0   0   0   0   0   0   0   0   2   0   0   2   0   2   2   2   0   2   2   2   0   0   0   0   0   0   2   2   0   2   2   0   0   2   2   0
 MK-5-8                 2   2   0   2   0   2   2   0   2   2   0   2   2   2   0   0   2   2   0   0   0   0   0   0   0   0   0   2   2   0   0   0   2   0   0   0   2   2   2   0   2   0   2   0   0   2   0   0   0   2   0   2   0   2   0   2   2   0   0   2   0   2   2   2   0   0   0   0   0   0   0   2   2   2   2   2   0   2   2   0   0   2   0   0   2   2   2   0   2   0   2   0   0   0   2   2   2   2   2   0   0   2   0   0   0   2   0   2   0   2   0   0   2   0   2   2   2   2   0   2   0   0   2   0   0   2   0   0   2   0   0   0   2   0   2   0   0   0   2   2   0   2   0   0   0   0   0   2   2   0   2   2   2   0   2   0   2   0   2   0   0   2   2   2   0   0   0   0   0   0   0   0   2   0   0   2   2   2   2   2   0   2   0   2   0   0   0   0   0   0   2   2   0   2   2   0   0   2   2   0
 MK-5-9                 2   2   0   2   0   2   2   0   2   2   0   2   2   2   0   0   2   2   0   0   0   0   0   0   0   0   0   2   2   0   0   0   2   0   0   0   2   2   2   0   2   0   2   0   0   2   0   0   0   2   0   2   2   2   0   2   2   0   0   2   0   2   2   2   2   0   0   0   0   0   0   2   2   2   2   2   0   2   2   0   0   2   0   2   2   2   2   2   2   0   2   0   0   0   2   2   2   2   2   0   0   2   2   0   0   2   0   2   0   2   2   0   2   0   2   2   2   2   0   2   0   0   0   0   0   2   0   2   2   0   2   0   2   0   2   0   0   2   2   2   0   2   0   2   0   0   0   2   2   0   2   2   2   0   0   0   2   0   2   0   0   2   0   2   0   0   0   0   0   0   0   2   0   2   2   2   2   2   2   2   0   2   0   2   0   0   0   0   0   0   2   2   0   2   2   0   0   2   0   0
 MK-5-10                2   2   0   2   0   2   2   0   2   2   0   0   2   2   0   0   2   2   0   0   0   0   0   0   0   0   0   2   2   0   0   2   2   0   0   0   2   2   2   2   2   0   2   0   0   2   0   0   0   2   2   2   2   2   2   2   2   0   2   2   2   2   2   2   2   0   0   0   0   0   0   2   2   2   2   2   0   2   2   0   2   2   0   2   2   2   2   2   2   0   2   0   2   0   2   2   0   2   2   0   0   2   2   0   0   2   0   2   0   2   2   0   2   0   2   2   0   2   0   2   0   0   0   0   0   2   0   2   2   0   2   0   2   0   2   0   0   2   2   2   0   2   0   2   0   0   0   2   2   0   2   2   2   0   0   0   2   0   2   0   0   2   2   0   0   0   2   0   0   0   0   2   0   2   2   2   0   2   2   2   0   0   0   2   0   0   0   0   0   0   2   2   0   2   2   0   0   2   0   0
 MK-5-11                2   2   0   2   0   2   2   0   2   2   0   0   0   2   0   0   2   2   0   0   0   0   0   0   0   0   2   2   2   0   0   2   2   0   2   0   2   2   2   2   2   0   2   0   0   2   0   0   0   2   2   2   2   2   2   2   2   0   2   2   2   2   2   2   2   0   0   0   0   0   0   2   2   2   2   2   0   2   2   0   2   2   0   2   2   2   2   2   0   0   2   0   2   0   2   2   0   2   2   0   0   2   2   0   0   2   0   2   0   2   2   0   2   0   2   2   0   2   0   2   0   0   0   0   0   2   0   0   2   0   2   0   2   0   2   0   0   2   2   2   0   2   0   2   0   0   0   2   2   0   2   2   2   0   0   0   2   0   2   0   0   2   2   0   0   0   2   0   0   0   2   2   0   2   0   2   0   2   2   0   0   0   0   2   0   0   0   0   0   2   2   2   0   2   2   0   0   2   0   0
 MK-5-12                0   2   0   0   0   2   2   0   2   2   0   0   0   0   0   0   2   2   0   0   0   0   0   0   0   0   2   2   2   0   0   2   2   0   2   0   2   2   2   2   2   0   2   0   0   2   0   2   0   0   2   2   0   2   2   2   2   0   0   2   0   2   2   2   2   2   0   0   0   0   0   2   2   2   2   2   2   2   2   0   0   2   0   2   2   2   2   2   0   0   2   0   2   0   2   2   0   0   2   0   0   2   2   2   2   2   0   2   2   2   2   0   2   0   2   2   0   2   0   2   0   0   0   0   0   2   0   0   2   0   2   0   2   0   0   0   0   2   2   0   0   0   0   2   0   2   0   2   2   0   2   2   0   0   0   0   2   0   2   0   0   2   2   0   0   0   2   0   0   0   2   2   0   2   0   2   0   2   2   0   0   0   0   2   0   0   0   0   0   2   2   2   0   2   2   0   0   2   0   0
 MK-5-13                0   0   0   0   0   2   2   0   2   2   0   0   0   0   0   0   2   0   0   0   0   0   0   0   0   0   2   2   2   0   0   2   2   0   2   0   2   2   0   2   2   0   2   0   0   2   0   0   0   0   2   2   0   0   2   2   2   0   0   2   0   2   2   2   2   2   0   0   0   2   0   2   2   2   2   2   2   2   2   0   0   2   0   2   2   2   2   2   0   0   2   0   2   0   0   2   0   0   2   0   0   0   2   2   2   2   0   2   2   2   2   0   2   0   2   2   0   0   0   2   0   0   0   0   0   2   2   0   2   0   2   0   2   0   0   0   0   2   2   0   0   0   0   2   0   2   0   2   2   0   2   2   0   0   0   0   2   0   2   0   0   2   2   2   0   0   2   2   0   0   0   2   0   2   0   2   0   2   0   0   0   0   0   2   0   0   0   0   0   2   2   2   0   2   2   0   0   0   0   0
 MK-5-14                0   0   2   0   0   2   2   0   2   2   0   0   0   0   0   0   2   0   0   0   2   2   0   0   0   0   2   2   2   0   0   0   2   0   2   0   2   2   0   2   2   0   2   0   0   2   0   0   0   0   0   2   0   0   2   2   2   0   2   2   0   2   0   0   2   2   0   0   0   2   0   2   2   2   2   2   0   2   2   0   0   2   0   2   2   2   2   2   0   2   2   0   2   0   0   2   0   0   2   0   0   0   2   2   2   2   0   2   2   2   2   0   2   0   2   2   0   0   2   2   0   2   0   0   0   2   2   0   2   0   0   0   2   0   0   0   0   2   2   0   0   0   0   2   0   2   0   2   2   0   2   2   0   0   0   0   2   2   2   0   0   2   2   2   0   0   2   2   0   0   0   2   2   2   0   2   0   2   0   2   0   0   0   2   0   0   0   0   0   2   2   2   0   2   2   0   0   0   0   0
 MK-5-15                0   0   2   0   0   2   2   0   2   2   0   0   0   2   0   0   2   0   0   0   2   2   0   0   2   0   2   2   2   0   0   0   2   0   2   0   2   2   0   0   2   0   2   0   0   2   0   0   0   0   0   2   0   0   2   0   2   0   2   2   0   2   0   0   0   2   0   0   0   2   0   2   2   2   2   2   0   2   2   0   0   2   2   2   2   2   2   2   0   2   2   0   2   0   0   2   0   0   2   2   0   0   2   2   2   2   0   2   2   2   2   0   2   0   2   2   0   0   2   2   0   2   0   0   0   2   2   0   2   0   0   0   2   0   0   0   2   2   2   0   0   0   0   2   0   2   0   2   2   0   2   2   2   0   0   0   2   2   2   2   0   2   2   2   0   0   0   2   0   0   0   2   2   2   2   2   0   2   0   2   0   0   0   2   0   0   2   0   0   2   2   2   0   2   2   0   0   0   0   0
 MK-5-16                0   0   2   2   0   2   2   0   2   2   0   0   0   2   0   0   0   0   0   0   2   2   0   0   2   0   2   0   2   2   0   0   2   0   0   0   2   2   0   0   2   0   2   0   0   0   0   0   0   0   0   2   0   0   2   0   2   0   2   2   0   2   0   0   0   0   0   0   0   2   0   2   2   2   2   2   0   2   2   0   0   2   2   2   2   2   2   2   0   2   2   0   2   0   0   2   0   0   2   2   0   0   2   2   2   2   0   2   2   2   2   0   2   0   0   2   0   0   2   2   0   2   0   0   0   2   2   0   2   0   0   0   2   0   2   0   2   2   2   0   0   0   2   2   0   2   0   2   2   0   2   2   2   2   2   0   2   2   2   2   0   2   2   2   0   0   0   2   0   0   0   2   2   2   2   2   0   2   0   2   0   0   0   2   0   0   2   0   2   2   2   2   0   2   2   0   0   0   0   0
 MK-6-1                 0   2   2   0   2   2   0   2   2   0   2   2   2   0   0   2   0   0   0   0   2   0   2   2   2   0   2   2   2   2   0   0   0   2   2   0   0   2   0   2   2   0   0   0   2   0   0   0   2   0   2   0   2   0   0   2   2   2   0   0   2   0   2   2   0   0   0   0   2   2   0   0   2   0   0   2   0   0   0   2   2   0   2   2   0   2   2   0   0   0   0   2   0   2   2   2   0   0   0   2   2   0   2   0   2   0   0   0   2   2   0   2   0   0   0   2   2   2   0   2   2   2   0   0   0   2   2   2   0   0   0   2   0   2   0   2   2   2   0   2   2   2   2   2   2   0   2   2   0   0   0   0   2   0   2   0   0   2   2   2   2   0   0   0   0   2   0   2   0   2   2   2   2   2   0   0   2   2   2   0   0   0   2   2   2   0   0   2   0   0   0   2   0   0   2   0   0   2   2   2
 MK-6-2                 0   2   2   0   0   2   0   0   2   0   2   2   2   0   0   2   0   0   0   0   2   0   2   2   2   0   0   2   2   2   0   2   0   2   2   0   0   2   0   0   2   0   2   0   2   2   0   0   2   0   2   0   2   0   0   2   0   2   0   0   2   0   2   2   0   0   0   0   2   2   2   0   2   0   0   0   0   0   0   2   2   2   2   2   0   2   2   0   0   0   0   2   2   0   2   0   0   2   0   2   2   0   2   0   2   0   0   0   2   2   0   2   0   0   0   2   2   2   2   2   2   0   0   0   0   2   2   2   0   0   0   2   0   2   0   2   2   2   0   2   2   2   2   2   2   0   2   2   0   0   0   0   2   0   2   0   0   2   2   0   0   0   0   0   0   2   0   2   0   0   2   2   2   2   0   0   2   2   2   2   0   0   2   2   2   0   0   2   0   0   0   2   0   0   2   0   0   2   2   2
 MK-6-3                 0   2   2   0   0   2   0   0   2   0   0   2   2   0   0   2   0   0   0   0   2   0   0   2   2   0   0   2   2   2   0   2   0   2   2   0   0   2   0   0   2   0   2   0   2   2   0   0   2   0   2   0   2   0   0   2   0   2   2   0   2   0   2   0   0   0   0   0   2   2   2   2   2   0   2   0   0   0   0   2   2   2   2   2   0   2   2   0   0   0   0   2   2   0   0   0   0   2   0   2   2   0   2   0   2   2   0   0   2   2   0   2   0   0   0   2   0   2   2   2   2   0   0   0   2   2   2   2   0   0   2   2   0   2   2   2   2   2   0   2   2   2   2   2   2   0   2   2   0   0   0   0   2   0   2   0   0   0   2   0   0   0   0   0   0   2   0   2   0   0   2   2   2   2   2   0   2   2   2   2   0   0   2   2   2   0   0   0   0   0   0   2   0   0   2   0   0   0   2   2
 MK-6-4                 0   2   2   0   0   2   0   0   2   0   0   2   2   0   2   2   0   0   0   0   2   0   0   2   2   0   0   2   2   2   2   2   0   2   2   0   2   2   0   0   2   0   2   0   2   2   0   0   2   0   2   0   2   0   0   2   0   2   2   0   2   0   2   0   0   2   0   0   2   2   2   2   2   0   2   0   0   0   0   2   2   0   2   2   0   2   2   0   0   0   0   2   2   0   0   0   0   2   0   0   2   2   2   0   2   2   0   0   2   2   0   2   0   0   0   2   0   2   2   2   2   0   0   0   2   2   2   2   0   2   2   2   0   2   2   2   2   2   0   2   2   0   0   2   2   0   2   2   0   0   0   0   2   0   0   0   0   0   2   0   0   0   0   0   0   2   0   2   0   0   2   2   2   2   2   0   2   2   2   2   0   0   2   2   2   0   0   0   0   0   0   2   0   0   2   2   0   0   2   2
 MK-6-5                 0   2   2   2   0   0   0   0   2   0   0   2   2   0   2   2   0   0   0   0   2   0   0   0   2   0   0   2   0   2   2   2   0   2   2   0   2   2   0   0   2   0   2   0   2   0   0   0   2   0   0   2   2   0   0   2   0   2   2   0   2   0   2   0   0   2   0   0   0   2   2   2   2   0   2   0   0   0   0   2   2   0   2   2   0   2   2   0   0   0   0   2   2   0   0   0   0   2   0   0   2   0   2   0   2   2   0   0   2   2   0   2   0   0   0   2   0   2   2   2   0   0   0   0   2   2   2   2   0   2   0   2   0   2   2   2   2   2   0   2   2   0   0   2   2   2   2   2   0   0   0   0   2   0   0   0   0   0   2   0   0   2   0   0   0   2   0   2   0   0   2   2   2   2   2   0   2   2   2   2   0   0   2   2   2   0   0   0   0   0   0   2   0   2   2   2   0   0   2   2
 MK-6-6                 0   2   2   0   0   0   0   0   2   0   0   2   2   0   2   2   0   0   0   0   2   0   0   2   2   0   0   2   0   0   2   2   0   2   2   0   0   2   0   0   2   0   2   0   2   0   0   0   2   0   0   2   2   0   0   2   0   2   2   0   2   0   2   0   0   0   0   0   0   2   2   2   2   0   2   0   0   0   0   2   2   0   2   2   2   2   2   0   0   0   0   2   2   0   0   0   0   2   0   0   2   0   2   0   2   2   0   0   2   2   0   2   0   0   0   2   0   2   2   2   0   0   0   2   2   2   2   2   0   2   2   2   0   2   2   2   2   2   0   2   2   0   0   2   2   2   2   0   0   0   0   0   0   0   0   0   0   2   2   0   0   2   0   0   0   0   0   2   0   0   0   2   2   2   2   2   2   2   2   2   0   0   2   2   0   0   0   0   0   0   0   2   0   2   0   2   0   0   2   2
 MK-6-7                 0   2   2   0   0   0   2   0   0   0   0   2   2   0   2   2   0   2   0   0   2   0   0   2   2   0   0   0   0   0   2   2   0   2   2   0   0   0   2   2   2   2   2   0   2   0   2   0   2   0   2   0   2   0   0   2   0   0   2   2   2   0   2   0   0   0   0   0   0   2   2   2   2   0   2   0   2   0   0   2   2   0   2   2   2   2   2   2   0   0   0   2   0   0   0   0   0   2   0   0   2   0   2   0   2   2   0   0   2   2   0   2   0   2   0   2   0   0   2   0   0   0   0   2   2   2   2   2   0   2   2   2   0   2   2   0   2   2   0   2   2   0   0   2   2   2   2   0   0   0   0   2   0   0   0   0   0   2   2   0   0   2   0   0   0   0   0   2   0   0   0   2   2   2   2   2   2   2   2   2   0   2   2   2   0   2   0   0   0   0   0   2   0   2   0   2   0   0   0   2
 MK-6-8                 0   2   2   0   0   0   2   0   0   0   0   2   2   0   0   2   0   0   0   0   2   2   2   2   2   0   0   0   0   0   2   2   0   2   2   0   2   0   0   2   2   2   0   0   2   0   2   0   2   2   2   0   2   0   0   2   0   0   2   2   2   0   2   0   2   2   0   0   0   2   2   2   2   0   2   0   2   0   0   2   2   2   2   2   2   0   2   2   0   0   0   0   0   0   0   0   0   2   0   0   2   0   2   0   2   2   0   0   2   2   0   2   0   0   0   2   0   0   2   0   0   0   0   2   0   2   2   2   0   0   2   2   0   2   2   0   2   2   0   2   2   0   0   2   2   2   2   0   0   0   0   2   0   0   0   0   0   2   2   0   0   2   2   0   0   0   0   2   0   0   2   2   2   2   2   2   0   2   2   0   0   2   2   2   0   2   0   0   0   0   0   2   0   2   2   2   0   0   2   2
 MK-6-9                 0   2   2   0   0   0   2   0   0   0   0   2   2   0   2   2   0   0   0   0   2   2   2   2   0   0   0   0   0   0   2   0   0   2   2   0   2   0   0   2   0   0   0   0   0   0   2   0   0   2   0   0   2   0   0   2   0   0   2   2   2   0   2   0   2   2   0   0   0   2   2   2   2   0   2   0   2   0   0   2   2   2   2   2   2   2   2   2   0   0   0   0   0   0   0   2   0   0   0   0   2   0   2   0   2   0   2   0   2   2   0   2   0   0   0   2   2   0   0   0   2   0   0   2   0   2   2   2   0   0   0   2   0   2   2   0   2   2   0   2   2   0   0   2   2   2   2   0   0   0   0   2   0   0   0   0   2   2   2   0   0   0   2   0   0   0   0   2   0   0   2   2   2   2   2   2   2   2   2   0   0   2   2   2   0   2   0   2   0   0   0   2   0   2   2   2   0   0   2   0
 MK-6-10                0   2   2   0   0   0   2   0   2   0   0   0   0   2   0   2   0   0   0   0   2   2   2   2   0   0   0   0   0   2   2   0   0   2   2   0   2   2   0   2   2   0   0   0   0   2   2   0   0   2   0   0   2   0   2   2   0   0   2   2   2   0   2   0   2   2   0   0   0   2   2   2   2   0   2   0   2   0   0   2   2   2   2   2   2   2   2   2   0   0   0   0   0   0   0   2   0   0   0   0   2   0   2   0   2   0   2   0   2   2   0   2   2   0   0   2   2   0   0   0   2   0   2   2   0   0   2   2   0   0   0   2   0   2   2   0   2   2   0   2   2   2   0   2   0   2   0   0   0   0   0   2   0   0   2   0   2   2   2   2   0   0   2   0   0   0   0   2   0   0   2   2   2   2   2   2   2   2   2   0   0   2   2   0   0   0   0   2   0   0   0   2   0   2   2   2   0   2   2   0
 MK-6-11                0   2   2   0   0   2   2   0   2   0   0   0   0   2   0   2   0   0   0   0   0   2   2   2   0   0   0   0   2   2   2   0   0   2   2   0   2   2   0   2   2   0   0   0   0   2   2   0   0   2   0   0   2   0   0   2   0   0   2   2   2   0   2   0   2   2   0   0   0   0   2   2   2   0   2   2   2   0   0   2   2   2   2   2   2   2   2   2   0   0   0   0   2   0   0   2   0   0   0   0   2   0   0   0   2   0   2   0   0   2   0   2   2   0   0   2   2   0   0   0   2   0   2   2   0   0   2   2   0   0   0   2   0   2   2   0   2   2   2   2   2   2   0   2   0   2   0   0   0   2   0   2   0   0   2   0   2   2   2   2   0   0   2   0   0   0   0   2   0   0   2   2   0   2   2   2   2   2   2   0   0   0   2   0   0   0   0   2   0   0   0   2   0   2   2   2   0   2   2   0
 MK-6-12                0   2   2   0   0   2   2   0   0   0   0   0   0   2   0   2   0   0   0   0   0   2   2   2   0   0   0   0   2   2   2   0   2   2   2   0   2   2   0   2   2   2   0   0   0   2   2   0   0   2   2   0   2   0   2   2   0   0   0   2   2   0   2   0   2   2   0   0   0   0   2   2   2   0   2   0   2   0   0   0   2   2   2   2   2   2   2   2   0   0   0   0   2   0   0   2   0   0   2   0   2   0   0   0   2   0   2   0   0   2   0   2   2   0   0   2   2   0   0   0   0   0   2   0   0   0   2   2   2   0   0   2   2   2   2   0   2   2   2   2   2   2   0   2   0   0   0   0   0   2   0   2   0   0   2   0   2   2   2   2   0   0   2   0   0   0   0   2   0   0   0   2   0   2   2   2   2   2   0   0   0   0   2   0   0   0   0   2   0   0   0   2   0   2   2   2   0   2   2   0
 MK-6-13                0   2   2   0   0   2   2   0   0   2   0   0   0   2   0   2   2   0   0   0   2   2   2   2   0   2   0   0   2   2   2   0   2   2   2   0   0   2   0   2   2   2   0   0   0   2   2   0   0   2   2   0   2   0   2   2   0   0   0   2   2   0   2   0   2   2   0   0   0   2   2   0   0   0   2   2   0   0   0   0   2   2   2   2   2   2   2   2   0   0   0   0   2   0   0   2   0   2   2   0   0   0   2   0   2   0   2   0   0   2   0   0   2   0   0   2   2   0   0   0   0   0   0   0   0   0   2   2   2   0   0   2   2   2   2   0   0   2   2   2   2   2   0   2   0   0   0   0   0   2   0   2   0   0   2   0   2   2   2   0   0   0   2   2   0   0   2   2   0   2   2   2   0   2   2   0   2   2   0   0   0   0   2   0   0   0   0   2   0   2   0   2   0   2   2   2   0   2   2   0
 MK-6-14                0   2   2   0   0   2   2   0   2   2   0   0   0   2   0   2   2   0   0   0   2   2   2   2   0   2   0   2   2   2   2   0   2   2   0   0   0   2   0   2   2   2   0   0   0   2   0   0   0   2   2   0   2   0   2   2   0   0   0   2   2   0   2   2   2   0   0   0   0   2   2   0   0   0   2   2   2   0   0   0   2   2   0   2   2   2   2   2   0   0   0   0   2   0   0   2   0   2   0   0   0   0   2   0   2   0   2   0   2   2   0   0   2   0   0   2   2   0   0   0   0   0   0   0   0   0   2   2   2   0   0   2   0   2   2   0   0   2   2   2   2   2   0   2   0   0   0   0   0   2   0   2   0   0   2   0   2   2   2   0   0   0   2   2   2   0   2   2   0   2   2   2   0   2   2   0   2   2   0   0   0   2   2   0   0   0   0   0   0   2   0   2   0   2   2   2   0   2   2   2
 MK-6-15                0   2   2   0   0   2   2   0   2   2   0   0   0   2   0   2   2   0   0   0   2   2   2   0   0   2   0   2   2   2   2   2   2   2   0   0   0   2   0   0   2   2   2   0   0   2   0   0   0   2   2   0   2   2   2   2   0   0   0   2   2   0   2   2   2   0   0   0   0   2   2   0   2   2   2   0   2   0   0   0   2   2   0   2   2   2   0   2   0   0   0   0   2   0   2   2   0   2   0   0   0   0   2   0   2   0   2   0   2   2   0   0   2   2   2   2   2   0   0   0   0   0   0   0   0   0   2   2   2   0   0   2   0   2   2   0   0   2   2   2   2   2   2   2   0   0   0   0   0   2   0   2   0   0   2   0   2   2   2   0   0   0   0   2   2   0   0   2   0   2   0   2   0   2   0   0   2   2   0   0   0   2   2   0   0   0   2   2   0   2   0   2   0   2   2   2   0   2   2   2
 MK-6-16                2   0   2   0   0   2   2   0   2   2   0   0   0   2   0   2   2   0   2   0   0   2   2   0   0   2   0   0   2   2   2   2   2   2   0   0   0   2   0   0   2   2   2   0   0   2   0   2   0   2   2   2   2   2   2   2   0   0   0   2   2   0   2   2   0   0   0   0   0   2   2   2   2   2   2   0   2   2   0   0   2   2   0   2   2   2   0   2   0   0   0   0   2   0   2   0   0   2   0   0   0   0   2   0   2   0   2   0   2   2   0   0   0   2   2   2   2   0   2   0   0   0   0   0   0   0   2   2   2   0   0   2   2   0   2   0   0   2   2   2   2   2   2   2   0   2   0   0   0   2   0   2   0   0   2   0   2   2   2   0   0   2   0   0   2   0   0   2   2   2   0   2   2   2   0   0   2   2   0   0   2   2   2   0   0   0   2   0   0   2   0   2   0   2   2   2   0   2   0   2
 
!****************************************** Phenotypic Data **********************************************************
!-100.0 is resevred for missing phenotype
SimulatedTrait1        13.7829   20.7517   13.9011   14.6763   17.5429   11.1399   17.1486   21.6389   14.9327   12.2546   11.9698   14.8319   14.0949   17.7434   14.3230   11.5289   13.0361   13.6049   14.3956   19.2425   17.0946   16.1100   14.1718   11.9161   17.8522   18.2283   12.6126    7.7166   14.4974   15.1422   14.4475   15.0907   10.7963   17.0362   17.7080    8.7948   19.3226   14.3286   19.5331   11.2186   13.5738   18.1741   16.2426   20.0616   13.1062   12.3638   18.5606   12.4058   13.5585   16.3519   17.4828   16.3142   13.6083   16.7874   11.7224   19.4017   17.6810   12.5234    8.7160   17.7108    9.2666   18.6029   11.7589   16.2508   16.9566   13.8525   14.8296   12.8592   12.3241   18.4759   11.8563   12.7942   16.2345   12.4425   17.0183   12.8697   19.5802   12.1149   14.0080   13.3528   15.4857   15.4980   11.9686   13.3449   11.2165   12.6521   16.1202   16.3444   12.8395   15.8595    9.1155   19.4281   15.6194   11.7713   15.4380   15.5984   17.4531   14.7360   19.5880   15.7633   17.5706   14.5003   11.9178   13.0854   13.4965   16.5537   12.6235   18.2780   13.5816   19.4521   15.0052   17.3457   14.4282   12.8503    9.5886   14.1448   16.1078   17.1088   12.1812   15.5247   15.8799   23.4900   10.3587   11.8005   11.5133   17.5704   12.6202   14.4929   17.1038   14.9760   13.1176   11.2315   14.5771   12.8598   17.2943   18.2468   14.0319   18.6305   18.8636   16.8400   12.2320   16.0458   17.1771   15.8749   17.9007   15.6453   18.2214   14.3415   13.4420   14.6869   14.0220   13.6604   17.9029   12.0488   17.7798   13.0041   16.1385   14.0254   16.7415   19.8249   19.7932   15.1259   16.2617   17.2799   15.9235   13.6198   16.7850   13.6359   18.1658   15.7025   11.2139   13.2540   14.7943   13.9042   16.0621   14.8168   15.9222   12.5046   13.3857   14.3697   13.8976   19.6194   12.9070   11.0702   21.2148   14.7279   14.3933   18.1698   15.2518   11.4849   15.1531   12.4630   14.1468   15.8989   13.1464    9.8341   14.2514   12.8174   14.4327   15.1871
SimulatedTrait2         8.0062   11.1254    9.2605   10.0236   11.0328   10.7334    9.1713    7.1862   11.3815   11.1239   10.6983    8.0746   12.0993   11.9328   10.4114    7.6506    8.1606    9.8910    8.8346    9.5985    9.3926    9.0598   13.3063    8.0994    8.8018   11.0059    7.7623   11.8376    7.8356   10.2946   10.1233    9.8507    9.1790   10.9792   10.9869   11.6468   10.6760   10.2082   10.9480   10.1195    9.7320    8.9449   10.7810    6.7584    8.4409   11.2906    6.8779   10.1231    8.0945   10.0581   12.9131   11.6640    8.0010   10.3371   11.0719   11.3037    7.7136   10.1282   13.1539    9.7454   11.6463    8.4631    9.3216   11.3859    7.3366   11.3908    8.3249    9.6528   11.1465    9.9602    9.8707   11.2321    7.9641    9.6750   10.1382    9.7131   10.5142    8.2395   10.0994   10.5699   12.4313   11.2626   10.5857    9.0335   11.0680   12.7492   10.5376    8.3759   10.8595    8.1106   10.5149   13.3011   11.6680    9.5188    6.4780    8.3705   11.8784    8.0585    9.8842    7.4423   10.8282   10.0130   11.0754    9.8392    8.9056   10.0749   11.3903    9.5390   10.2012   10.9972   11.0356   11.3892    8.3836   11.9396    9.9555   11.8012    9.2230   10.5884   11.3761    9.9307    9.3991    9.9782    6.6696    7.5951   12.0800    9.8438   10.1450   12.1747   10.8217    9.3040    9.3340   12.4448    9.7511   10.4014   13.6006   10.4768   10.3105   10.7760   10.3708    9.6651   10.6823    8.5323   10.5738    9.2767   11.9840   12.7753    9.6268    8.3676   10.9974    8.5115   10.2357   10.4272    8.9143    7.8381   10.3427    9.8941   10.5578   11.1906    9.5551   13.1008   10.6928   10.9500    7.7120   10.5473    7.5103   10.8854   10.4661   11.3002   12.1813    9.2018    5.0057    9.8980    9.1103    9.8394   12.4025   10.7085    8.9184    9.5139    8.4787    9.2908    9.1341   11.4829    9.1476   14.0834    7.4470    7.7120   12.3451   11.6923    8.3180    9.1684   10.8059    9.6406    9.3206    9.6939    7.7863   10.8547    9.4218    7.6136   11.7443    7.5203
 
