# Supplementary material for: Inclusive Composite Interval Mapping of QTL by Environment Interactions in Biparental Populations
Source: PLoS One. 2015 Jul 10;10(7):e0132414. doi: 10.1371/journal.pone.0132414 (PMC4498613; doi:10.1371/journal.pone.0132414)
Supplement: S4 File — (ZIP) [file pone.0132414.s004.zip › H=0.1/L1/run_00113.met]

!**********************Note: lines staring with "!" are remarks and will be ignored in the program********************
!*********************************General Information**********************************
!Assuming F1 = P1 x P2, populations available in QTL IciMapping are: 
!  1, P1BC1F1 = P1 x F1, the first backcrossing where P1 is used as the recurrent parent;
!  2, P2BC1F1 = P2 x F1, the first backcrossing where P2 is used as the recurrent parent;
!  3, F1DH, F1-derived doubled haploids; 
!  4, RIL or F1RIL, recombination inbred lines through the repeated selfing of F1;
!  5, P1BC1RIL, recombination inbred lines through the repeated selfing of P1BC1F1;
!  6, P2BC1RIL, recombination inbred lines through the repeated selfing of P2BC1F1;
!  7, F2, the selfing generation of F1;
!  8, F3, the selfing generation of F2;
!  9, P1BC2F1, the second backcrossing where P1 is used as the recurrent parent; 
! 10, P2BC2F1, the second backcrossing where P2 is used as the recurrent parent;
! 11, P1BC2RIL, recombination inred lines through the repeated selfing of P1BC2F1; 
! 12, P2BC2RIL, recombination inred lines through the repeated selfing of P2BC2F1; 
! 13, P1BC1F2, the selfing generation of P1BC1F1; 
! 14, P2BC1F2, the selfing generation of P2BC1F1; 
! 15, P1BC2F2, the selfing generation of P1BC2F1; 
! 16, P2BC2F2, the selfing generation of P2BC2F1; 
! 17, P1BC1DH, P1BC1F1-derived doubled haploids; 
! 18, P2BC1DH, P2BC1F1-derived doubled haploids; 
! 19, P1BC2DH, P1BC2F1-derived doubled haploids; 
! 20, P2BC2DH, P2BC2F1-derived doubled haploids; 
   3      !Mapping Population (see remarks above)
   2      !Mapping Function (1 for Kosambi; 2 for Haldane; 3 for Morgan)
   2      !Marker Space Type (1 for intervals; 2 for positions)
   1      !Marker Space Unit(1 for centiMorgans; 2 for Morgan)
   6      !Number of Chromosomes (or Linkage Groups)
 200      !Size of the mapping population
   2      !Number of environments
 
!***************************************** Chromosomes and Linkage Maps **********************************************
!Chromosome                 NumMarkers
-CH1                        16
-CH2                        16
-CH3                        16
-CH4                        16
-CH5                        16
-CH6                        16
!Linkage map (Marker name followed by position or the interval length)
 MK-1-1                1     0.000
 MK-1-2                1    10.000
 MK-1-3                1    20.000
 MK-1-4                1    30.000
 MK-1-5                1    40.000
 MK-1-6                1    50.000
 MK-1-7                1    60.000
 MK-1-8                1    70.000
 MK-1-9                1    80.000
 MK-1-10               1    90.000
 MK-1-11               1   100.000
 MK-1-12               1   110.000
 MK-1-13               1   120.000
 MK-1-14               1   130.000
 MK-1-15               1   140.000
 MK-1-16               1   150.000
 MK-2-1                2     0.000
 MK-2-2                2    10.000
 MK-2-3                2    20.000
 MK-2-4                2    30.000
 MK-2-5                2    40.000
 MK-2-6                2    50.000
 MK-2-7                2    60.000
 MK-2-8                2    70.000
 MK-2-9                2    80.000
 MK-2-10               2    90.000
 MK-2-11               2   100.000
 MK-2-12               2   110.000
 MK-2-13               2   120.000
 MK-2-14               2   130.000
 MK-2-15               2   140.000
 MK-2-16               2   150.000
 MK-3-1                3     0.000
 MK-3-2                3    10.000
 MK-3-3                3    20.000
 MK-3-4                3    30.000
 MK-3-5                3    40.000
 MK-3-6                3    50.000
 MK-3-7                3    60.000
 MK-3-8                3    70.000
 MK-3-9                3    80.000
 MK-3-10               3    90.000
 MK-3-11               3   100.000
 MK-3-12               3   110.000
 MK-3-13               3   120.000
 MK-3-14               3   130.000
 MK-3-15               3   140.000
 MK-3-16               3   150.000
 MK-4-1                4     0.000
 MK-4-2                4    10.000
 MK-4-3                4    20.000
 MK-4-4                4    30.000
 MK-4-5                4    40.000
 MK-4-6                4    50.000
 MK-4-7                4    60.000
 MK-4-8                4    70.000
 MK-4-9                4    80.000
 MK-4-10               4    90.000
 MK-4-11               4   100.000
 MK-4-12               4   110.000
 MK-4-13               4   120.000
 MK-4-14               4   130.000
 MK-4-15               4   140.000
 MK-4-16               4   150.000
 MK-5-1                5     0.000
 MK-5-2                5    10.000
 MK-5-3                5    20.000
 MK-5-4                5    30.000
 MK-5-5                5    40.000
 MK-5-6                5    50.000
 MK-5-7                5    60.000
 MK-5-8                5    70.000
 MK-5-9                5    80.000
 MK-5-10               5    90.000
 MK-5-11               5   100.000
 MK-5-12               5   110.000
 MK-5-13               5   120.000
 MK-5-14               5   130.000
 MK-5-15               5   140.000
 MK-5-16               5   150.000
 MK-6-1                6     0.000
 MK-6-2                6    10.000
 MK-6-3                6    20.000
 MK-6-4                6    30.000
 MK-6-5                6    40.000
 MK-6-6                6    50.000
 MK-6-7                6    60.000
 MK-6-8                6    70.000
 MK-6-9                6    80.000
 MK-6-10               6    90.000
 MK-6-11               6   100.000
 MK-6-12               6   110.000
 MK-6-13               6   120.000
 MK-6-14               6   130.000
 MK-6-15               6   140.000
 MK-6-16               6   150.000
!*********************************** Marker Types ********************************************************************
!Co-dominant marker: When heterozygote F1 is present, P1 is coded as 2, F1 is coded as 1, and P2 is coded as 0; Otherwise, P1 is coded as 2, and P2 is coded as 0. 
!Dominant marker: When heterozygote F1 is present, P1 and F1 are coded as 12, and P2 is coded as 0; Otherwise, P1 is coded as 2, and P2 is coded as 0.  
!Recessive markers: When heterozygote F1 is present, P1 is coded as 2, and F1 and P2 are coded as 10; Otherwise, P1 is coded as 2, and P2 is coded as 0. 
!Missing marker is coded as -1. 
 MK-1-1                 2   0   2   0   2   2   2   0   0   0   2   0   0   0   0   0   0   0   0   0   2   2   0   0   2   0   0   0   0   2   2   0   0   0   0   2   2   0   2   2   0   0   0   0   2   0   0   0   0   2   0   2   0   2   2   0   0   0   0   2   0   0   2   0   0   0   2   0   0   2   0   0   2   2   2   2   0   0   2   0   0   0   0   2   2   0   2   2   2   0   0   2   2   2   2   0   2   2   2   2   2   0   0   0   2   0   0   0   2   2   0   0   0   2   2   2   2   0   0   0   2   2   2   0   0   2   2   2   2   0   0   0   0   2   2   0   2   0   0   0   0   2   2   2   2   2   2   2   2   0   0   2   0   2   2   2   0   0   2   2   0   2   0   0   0   0   2   0   2   0   2   2   2   0   2   2   0   2   0   2   2   2   2   0   0   2   2   2   0   2   0   2   0   2   2   0   2   0   2   0
 MK-1-2                 0   0   2   0   2   2   2   0   0   0   2   0   0   0   0   0   0   0   0   0   2   2   0   0   2   2   0   0   0   2   2   0   2   0   0   2   2   0   2   2   0   0   0   0   2   0   0   0   0   2   0   2   0   2   2   2   0   2   0   2   0   0   2   0   2   2   2   0   0   2   0   0   0   2   2   2   0   0   2   0   0   0   0   2   0   0   0   2   2   0   0   2   2   2   2   0   2   2   2   2   2   0   0   0   2   0   0   0   2   2   0   0   0   2   2   2   2   0   0   0   2   2   2   0   0   2   0   2   2   0   2   0   0   2   0   2   2   2   0   0   0   2   2   2   2   2   2   2   2   2   0   2   0   2   2   2   0   0   2   2   0   2   0   0   2   2   2   0   0   0   2   2   2   0   2   2   0   2   0   2   2   2   2   0   0   2   2   0   0   2   0   2   0   2   2   2   2   0   2   0
 MK-1-3                 0   0   2   0   2   2   2   2   0   0   2   0   0   0   0   0   0   0   0   0   2   2   0   0   2   2   0   0   0   2   2   0   2   0   0   0   2   0   2   2   0   0   0   0   2   0   0   0   0   2   0   2   0   2   2   2   0   0   0   2   0   0   2   0   2   2   0   0   0   2   0   0   0   2   2   2   0   0   2   0   2   0   0   2   0   0   2   2   2   0   0   2   2   2   2   0   2   2   2   2   2   0   0   0   2   0   0   2   2   2   0   0   0   2   2   2   2   0   0   0   2   0   2   0   0   2   0   2   2   0   2   0   0   2   0   2   2   2   0   0   0   2   2   2   2   2   2   2   2   2   0   2   0   2   2   2   0   0   0   2   0   2   0   0   2   2   2   0   0   0   2   2   2   0   2   2   0   2   0   2   0   2   2   0   0   2   2   2   0   2   0   2   2   2   2   2   2   0   2   0
 MK-1-4                 2   0   2   0   2   2   2   0   0   0   2   0   0   0   0   0   0   0   0   0   2   2   0   0   2   2   0   0   0   2   2   0   2   0   0   0   2   2   0   2   0   0   0   0   2   2   0   0   0   2   0   2   2   2   2   2   0   0   0   2   0   0   2   0   2   2   0   0   0   2   0   0   0   2   2   2   0   0   2   0   2   0   0   2   0   0   2   0   2   0   0   2   0   2   2   2   2   0   2   2   2   0   0   2   2   0   0   2   2   0   0   0   0   2   0   2   2   0   0   0   2   0   2   0   0   2   0   2   2   0   0   0   0   2   0   2   2   2   2   2   0   2   2   2   2   2   2   0   2   2   0   2   0   2   2   2   0   0   0   2   0   2   0   0   2   2   2   0   0   0   2   2   2   0   2   2   0   2   0   2   0   2   2   0   0   2   2   2   0   2   0   2   2   2   2   2   2   0   2   0
 MK-1-5                 2   0   2   0   2   2   2   0   0   0   2   0   0   0   0   0   0   0   0   0   2   2   0   0   2   2   0   0   0   2   2   0   2   0   0   0   2   2   0   2   0   0   0   0   2   2   0   2   0   2   0   2   0   2   2   2   0   0   0   2   0   0   2   0   2   2   0   0   0   2   0   0   0   2   2   0   0   0   2   0   2   2   2   2   0   0   2   0   2   0   0   2   0   2   2   2   2   0   2   2   2   0   0   2   2   0   0   2   0   0   0   0   0   2   0   2   2   0   0   0   0   0   2   0   0   2   2   2   2   0   0   0   2   2   0   2   2   2   2   2   0   2   2   2   2   2   2   0   2   2   0   2   0   2   2   2   0   0   0   2   0   2   0   0   2   2   2   0   0   0   2   2   2   0   2   0   0   2   0   2   0   2   0   0   0   2   2   2   0   2   0   2   2   2   2   2   2   0   2   0
 MK-1-6                 2   0   2   0   2   2   2   0   0   0   0   0   2   0   0   0   0   0   0   0   2   2   0   0   2   2   0   0   0   2   2   0   2   0   0   0   2   2   0   2   0   0   0   0   2   2   2   2   0   2   0   2   0   2   2   2   0   0   0   2   2   0   2   2   2   2   0   0   0   2   0   0   0   2   2   0   2   0   2   0   2   0   0   2   0   2   2   0   2   0   0   2   0   2   2   2   2   0   2   2   2   0   0   2   2   0   0   2   0   0   0   0   0   2   0   2   2   0   0   0   0   0   2   0   0   2   2   0   2   0   0   0   2   0   0   2   2   2   2   2   0   2   2   2   2   2   2   2   2   0   0   2   0   2   2   2   0   0   0   2   0   2   0   0   2   2   2   0   0   0   2   2   2   0   0   0   0   2   0   2   0   2   0   0   0   2   2   0   0   2   0   2   2   2   2   2   2   0   2   2
 MK-1-7                 0   0   2   0   0   2   2   0   0   0   0   0   2   0   0   0   0   0   0   0   2   0   0   0   2   2   2   0   0   2   2   0   2   0   0   0   2   2   0   2   0   0   2   0   2   2   2   2   0   2   0   2   0   2   2   2   0   0   0   2   2   0   0   2   2   0   0   0   0   0   0   0   0   0   2   0   2   0   2   0   2   0   0   2   0   2   2   0   2   0   2   2   0   2   2   2   0   0   2   2   2   0   0   2   2   2   0   2   0   0   0   0   0   2   0   2   2   0   0   2   0   0   0   0   0   2   2   0   2   0   0   0   0   0   0   2   2   2   2   2   0   2   2   2   0   2   2   2   2   0   0   2   0   2   2   2   0   0   0   2   0   2   0   0   0   2   2   0   0   0   2   2   2   0   0   0   0   0   0   2   0   2   0   0   0   2   2   0   0   2   0   2   2   2   2   2   0   0   2   2
 MK-1-8                 0   0   2   0   0   0   2   0   0   0   0   0   2   0   0   0   0   0   0   0   2   0   0   2   2   2   2   0   0   2   2   2   2   0   0   0   2   2   0   2   0   0   2   0   2   2   2   2   0   2   0   2   0   2   2   2   0   0   0   2   2   0   0   2   2   0   0   2   0   0   0   0   0   0   2   2   2   2   2   0   0   0   0   2   0   2   2   2   2   0   2   2   0   2   2   2   0   0   2   2   2   0   0   2   2   2   0   2   0   0   0   0   0   2   0   2   2   2   2   2   0   0   0   0   0   2   2   0   2   0   0   0   0   2   0   2   2   2   0   2   0   2   2   2   0   2   0   0   2   0   0   2   0   2   2   2   0   0   0   2   0   2   0   0   0   2   2   0   2   0   2   2   2   0   0   0   0   0   0   2   0   2   0   0   0   2   2   0   2   2   0   2   2   2   2   2   0   0   2   2
 MK-1-9                 0   0   2   0   0   0   2   0   0   0   0   0   2   2   2   0   0   0   2   0   2   0   0   2   2   2   2   0   0   0   2   2   2   0   0   2   2   2   0   2   0   0   2   0   2   2   2   2   0   2   0   2   0   2   2   2   0   2   0   2   2   0   0   0   2   0   0   2   0   2   0   2   0   0   2   2   2   2   2   0   0   0   0   2   0   2   2   2   0   0   2   2   0   2   2   2   0   0   2   2   2   0   0   2   2   2   0   2   0   2   0   0   2   2   0   2   2   2   2   0   0   0   0   0   0   2   0   0   2   0   0   0   0   2   2   2   2   2   0   2   2   2   2   2   2   2   0   0   2   0   0   2   0   2   2   2   0   0   0   0   2   2   0   0   0   2   2   0   2   2   0   2   2   0   2   0   0   0   0   2   0   2   0   0   0   2   2   0   2   0   0   2   2   2   2   2   0   0   2   2
 MK-1-10                0   2   2   2   0   0   2   0   0   0   0   0   2   2   2   0   2   0   2   2   2   0   0   2   2   2   0   0   0   0   2   2   2   0   0   2   2   2   0   2   0   0   2   0   2   2   2   2   0   2   0   2   2   2   2   0   0   2   0   2   2   0   0   0   2   0   0   2   0   2   0   2   0   0   2   2   2   2   2   0   0   0   0   2   0   2   2   2   0   0   2   2   0   2   2   2   2   0   2   2   2   0   0   2   0   2   0   0   0   2   0   0   2   2   0   2   2   2   2   0   0   2   0   0   0   2   0   0   2   0   0   0   0   2   2   2   2   2   0   2   2   2   2   2   2   2   0   0   2   0   0   2   2   2   2   2   0   0   0   0   2   2   0   0   0   2   2   0   2   2   0   2   2   0   2   0   2   0   0   2   0   2   0   0   0   2   2   0   2   0   0   2   2   2   2   2   0   0   2   2
 MK-1-11                0   2   2   2   0   2   2   0   0   2   0   0   2   2   2   0   2   0   2   2   2   0   2   2   2   2   2   0   2   0   2   2   2   0   0   2   2   2   0   2   0   0   2   0   2   2   2   2   0   2   2   2   2   2   2   0   0   0   0   2   2   0   0   0   2   0   0   2   0   2   0   2   0   0   2   2   2   2   2   0   0   2   0   2   0   2   2   2   0   0   2   0   2   2   2   2   2   0   2   2   2   0   0   2   0   2   0   0   0   2   0   0   2   2   0   2   2   2   2   0   0   2   0   0   0   2   0   0   2   0   0   0   0   2   2   2   2   0   0   2   2   2   0   2   0   2   0   0   2   0   0   0   2   2   2   2   0   0   0   0   2   2   0   0   0   0   2   0   2   2   0   2   2   0   2   0   2   2   0   2   0   2   0   0   0   2   2   2   2   0   0   0   2   2   2   2   0   0   2   2
 MK-1-12                0   2   2   2   0   2   2   0   0   2   0   0   2   2   2   0   2   0   2   2   2   0   2   2   2   2   2   0   0   0   2   2   0   0   0   2   2   2   0   2   0   0   2   0   2   2   2   2   0   2   2   2   2   2   0   0   0   0   0   2   0   0   0   0   2   2   2   2   0   2   0   0   0   0   2   2   2   2   2   0   0   2   2   0   0   2   2   2   0   0   2   2   2   2   2   2   2   0   2   2   2   0   0   2   0   2   0   0   0   0   0   0   2   0   0   2   2   2   2   0   0   2   0   0   0   2   0   0   2   0   0   0   0   2   2   2   2   0   2   2   2   2   0   2   0   2   0   0   2   0   0   0   2   2   2   2   2   0   0   0   2   2   0   0   0   0   2   0   2   2   0   2   0   0   2   0   2   2   2   2   0   2   0   0   0   2   2   2   2   0   0   2   2   2   2   2   0   0   2   2
 MK-1-13                2   2   0   2   0   2   2   0   0   2   0   0   2   2   2   0   2   0   2   2   2   0   2   2   2   2   2   0   2   0   2   2   0   0   0   2   2   2   0   0   0   0   2   0   2   2   2   2   0   2   2   2   2   2   0   0   0   0   0   2   0   0   0   0   2   2   2   2   0   2   0   0   0   0   2   2   2   2   2   0   0   2   2   2   0   2   2   2   0   2   2   2   2   2   2   2   2   0   2   2   2   0   0   2   0   2   0   0   2   0   0   0   2   0   0   2   2   2   2   0   2   2   0   0   0   2   0   0   2   0   0   0   0   2   2   0   2   0   0   2   2   2   2   2   2   2   0   0   2   0   0   0   2   2   2   2   2   0   0   2   0   2   0   0   0   0   0   0   2   2   0   2   2   0   2   0   2   2   0   2   0   2   0   0   0   2   0   2   2   0   0   2   0   2   2   2   0   0   2   2
 MK-1-14                2   2   2   2   0   0   2   0   0   0   0   0   2   2   2   0   2   0   2   2   2   2   2   2   2   2   2   0   2   0   0   2   0   0   0   0   2   2   0   0   0   0   0   0   2   0   2   2   0   2   2   2   2   2   0   0   0   0   0   2   0   0   0   0   2   2   2   2   0   0   0   0   0   0   2   2   2   2   2   0   0   2   2   2   0   2   2   2   0   0   2   2   2   2   2   2   0   0   2   2   2   0   0   2   0   2   0   0   2   0   0   0   0   0   0   2   2   2   2   0   2   2   0   0   0   2   0   0   2   0   0   0   0   2   2   0   2   0   0   2   2   2   2   2   2   2   0   0   2   2   0   0   2   2   2   2   2   0   0   2   0   2   0   0   0   0   0   0   2   2   0   2   2   0   2   0   2   2   0   2   0   0   0   0   0   2   0   2   0   0   2   2   0   2   2   2   0   2   2   0
 MK-1-15                2   2   2   2   0   0   2   0   0   0   0   0   2   2   2   0   2   0   2   2   2   0   2   2   2   2   2   0   2   0   0   2   0   0   0   2   2   2   0   0   2   0   0   0   2   0   2   2   0   2   2   2   2   2   0   0   0   0   0   2   0   2   0   0   2   2   2   2   0   0   0   0   0   0   2   2   0   2   2   0   0   2   2   2   0   2   2   2   0   0   2   2   2   2   2   2   0   0   2   2   2   0   0   2   0   2   0   0   0   0   0   0   0   0   0   2   2   2   2   0   2   2   0   0   0   2   2   2   2   0   0   0   0   2   2   0   2   0   0   2   2   2   2   2   2   0   0   0   2   2   0   0   2   2   2   2   2   2   0   0   0   2   0   0   0   0   0   0   2   2   0   2   2   2   2   0   2   2   0   2   2   0   0   0   0   2   0   2   0   0   2   2   0   2   2   2   2   2   2   0
 MK-1-16                2   2   2   2   0   0   2   0   0   0   0   0   2   2   2   0   0   0   2   2   0   0   2   2   2   2   2   2   0   0   0   2   0   0   0   2   2   2   2   0   2   0   0   0   2   0   2   2   0   2   2   2   2   2   2   0   0   0   0   2   2   2   0   0   2   2   2   2   0   0   0   0   0   0   2   2   0   0   0   0   0   2   2   2   0   0   2   2   0   0   0   2   2   2   2   2   2   0   0   2   2   0   0   2   0   0   0   0   0   0   0   0   0   0   0   2   2   2   0   0   2   2   0   2   0   2   2   2   2   0   0   0   2   0   2   0   2   2   0   2   2   0   2   2   0   2   0   0   2   2   0   0   0   2   2   2   2   2   0   2   0   2   2   0   0   0   0   0   2   2   0   0   2   2   2   0   2   2   0   2   2   0   0   0   0   0   0   2   0   0   2   2   0   2   2   2   2   2   2   0
 MK-2-1                 0   2   2   0   2   0   2   2   2   0   0   0   2   0   2   0   0   0   0   2   0   2   2   0   2   0   2   2   0   0   2   2   2   2   2   2   2   2   0   0   2   2   2   0   2   0   0   0   2   2   2   2   2   2   0   2   0   2   0   2   2   2   2   2   2   2   0   2   2   2   0   0   0   2   2   0   2   0   0   0   2   2   2   2   0   2   0   0   2   0   2   0   2   2   0   0   0   2   2   2   2   2   0   2   0   2   2   0   2   0   0   2   0   2   2   0   2   0   0   0   0   0   2   2   0   0   0   0   0   2   0   2   2   2   0   0   0   2   2   0   0   2   0   0   0   2   2   2   0   0   0   2   0   0   0   2   2   2   0   0   0   0   0   0   0   0   0   2   2   2   2   0   2   0   0   2   0   0   0   0   0   0   0   2   2   2   0   0   0   0   0   2   0   2   2   2   0   2   2   2
 MK-2-2                 0   2   2   0   2   0   2   2   2   0   2   0   0   0   2   0   0   0   0   2   0   2   2   2   2   0   2   2   2   0   2   0   2   2   2   2   2   2   2   2   2   2   2   0   2   0   0   0   2   2   2   2   2   2   2   2   2   2   0   2   2   0   2   2   2   2   0   2   2   2   0   0   0   2   2   0   2   0   0   0   2   2   2   2   0   2   0   0   2   0   2   0   2   2   0   0   0   2   2   2   0   2   0   2   0   2   2   0   2   0   0   2   0   0   2   2   2   0   0   0   2   0   0   2   0   0   0   0   0   0   0   2   2   2   0   0   0   2   2   0   0   2   0   0   0   2   2   2   0   0   0   0   0   0   0   2   2   0   0   0   0   0   0   0   0   0   0   0   2   0   0   0   2   0   2   2   0   0   0   0   0   0   0   2   2   2   0   0   0   2   0   2   2   2   2   2   0   2   2   0
 MK-2-3                 0   2   2   0   2   0   2   2   2   0   2   0   0   0   0   0   0   0   2   0   0   2   2   2   2   0   2   2   2   0   2   0   2   0   0   2   2   2   2   2   2   2   2   0   2   0   0   0   2   2   2   2   2   2   2   2   2   2   0   2   2   0   2   2   2   2   0   2   2   2   0   0   2   2   2   0   2   0   0   0   2   2   2   2   0   2   0   0   2   0   2   0   2   2   0   0   0   2   2   2   0   2   0   2   0   0   2   0   2   0   0   2   0   0   2   2   2   0   0   0   2   0   0   2   0   0   0   2   0   0   0   2   2   2   0   0   0   2   2   0   0   2   0   0   0   2   0   2   0   0   0   0   0   0   0   2   2   0   0   0   0   2   0   0   0   0   0   0   0   2   0   0   2   0   0   2   0   0   0   0   0   0   0   2   2   2   0   0   0   2   2   0   2   2   2   2   0   2   2   0
 MK-2-4                 0   2   0   2   2   0   2   2   2   0   2   0   0   2   0   0   0   0   2   0   0   0   2   2   2   0   2   2   2   0   2   0   2   0   0   2   0   2   2   2   2   2   2   0   2   0   0   0   2   2   2   2   2   2   0   2   2   2   0   2   2   0   2   2   2   2   0   2   2   2   0   0   2   2   2   2   2   0   0   0   2   2   2   2   2   2   0   0   2   0   2   0   2   2   2   0   0   2   2   2   0   2   0   2   0   2   2   0   2   0   0   2   0   0   2   2   2   0   0   0   2   0   0   2   0   0   0   2   0   0   0   2   2   2   0   0   0   2   2   0   0   2   0   2   0   2   0   2   0   0   2   0   2   0   0   2   0   0   0   0   0   2   0   0   0   0   0   0   2   2   0   0   2   0   0   2   0   0   2   0   0   0   2   2   2   0   0   0   0   2   2   0   2   2   2   2   0   2   2   0
 MK-2-5                 0   2   0   2   2   0   2   2   2   0   2   0   0   2   0   0   0   0   2   0   0   0   0   2   2   0   2   2   2   0   2   0   2   0   0   2   0   2   2   2   2   2   0   0   2   0   0   0   2   2   2   2   2   2   0   2   2   2   0   0   2   0   2   2   2   2   0   2   2   2   0   0   2   2   2   2   2   0   2   0   2   2   2   2   2   2   0   0   2   0   0   0   0   2   2   0   0   2   2   2   0   2   0   2   0   2   2   0   2   0   0   2   0   0   2   2   0   0   0   0   2   0   0   2   0   0   0   2   0   0   0   2   2   2   0   0   2   2   2   0   0   2   0   2   0   0   2   2   0   0   2   0   2   0   0   2   0   2   2   2   0   2   0   0   0   0   0   0   2   2   0   0   2   0   0   2   2   0   2   0   0   0   2   2   2   0   0   0   0   2   2   0   2   2   2   2   0   2   2   0
 MK-2-6                 0   2   0   2   2   0   0   2   2   0   2   0   0   2   0   0   0   0   2   2   0   2   0   2   2   0   2   2   2   0   2   0   2   0   0   2   0   2   0   0   2   2   0   0   2   0   0   0   2   2   2   2   0   2   0   2   2   2   0   0   2   0   2   2   2   2   0   2   0   2   0   0   2   2   2   2   2   0   0   0   2   2   2   2   2   2   0   0   2   0   0   0   0   2   0   0   0   2   0   2   0   0   0   2   2   2   0   0   2   0   0   2   0   0   2   2   0   0   2   0   2   0   0   2   0   2   2   2   0   0   0   2   2   2   0   0   2   2   2   2   0   2   0   0   0   0   0   0   0   0   2   0   2   0   2   2   0   2   2   2   0   2   0   2   0   0   0   0   2   2   0   0   2   0   0   2   2   0   0   0   0   0   2   0   2   0   2   0   2   2   2   0   2   2   2   2   0   2   2   0
 MK-2-7                 0   2   0   2   2   0   0   2   2   0   2   0   0   0   0   0   0   0   2   2   0   2   0   2   2   0   2   2   2   0   2   0   2   0   2   2   0   2   0   0   2   2   0   0   2   0   0   0   2   2   2   2   2   2   0   2   2   2   0   0   2   0   2   2   0   2   0   2   0   2   0   0   2   2   2   2   2   0   0   0   2   2   2   2   2   2   0   0   0   0   0   0   0   2   0   0   0   0   0   2   0   0   0   2   2   2   0   0   2   0   0   2   0   0   2   2   0   2   2   0   2   0   0   2   0   2   2   2   0   0   0   2   2   2   0   0   2   2   2   2   0   2   0   0   2   2   0   0   0   0   2   0   2   0   2   2   0   2   2   2   0   2   0   2   0   0   0   0   2   2   2   0   2   0   0   2   2   0   0   0   0   0   2   2   2   2   2   0   2   2   2   0   0   0   2   2   0   2   2   0
 MK-2-8                 0   2   0   2   2   0   0   2   2   0   2   2   0   0   0   0   2   0   2   2   0   2   0   2   2   0   2   2   2   0   2   0   2   0   2   2   0   2   0   2   2   2   0   0   2   2   0   0   2   2   2   2   2   0   0   0   2   2   0   0   0   0   2   2   0   2   0   0   0   2   0   0   2   2   2   2   2   0   0   0   2   2   2   2   2   2   2   0   0   0   0   0   0   0   0   0   0   0   2   2   0   0   0   2   2   2   2   2   0   0   0   2   0   0   0   2   0   2   2   0   0   0   0   0   0   0   2   2   0   0   0   2   0   2   0   0   2   2   2   2   0   2   0   0   0   2   0   0   0   0   2   0   2   2   2   2   0   2   2   2   0   2   0   2   0   0   0   0   2   2   2   0   2   0   0   0   2   0   0   0   0   0   2   2   0   2   0   0   2   2   2   0   0   0   2   2   0   2   0   0
 MK-2-9                 0   2   0   2   2   0   0   2   2   0   2   2   0   0   0   2   2   2   2   2   0   2   0   2   2   0   2   2   2   0   2   2   2   2   2   0   0   2   0   2   2   2   0   0   2   0   0   0   2   2   2   2   2   0   0   0   2   2   0   0   0   0   2   0   0   2   0   0   0   0   0   0   2   2   2   2   2   0   2   0   2   2   2   2   2   2   2   0   2   0   2   2   0   0   0   0   0   0   2   2   0   0   0   2   2   2   2   2   0   0   0   0   0   0   0   0   0   2   2   2   0   2   0   2   0   0   2   0   0   0   0   2   0   2   0   0   2   2   0   2   0   2   0   0   0   2   0   0   2   0   2   0   2   0   2   2   0   2   2   2   0   0   0   0   0   0   0   0   2   2   2   0   2   0   0   0   2   0   0   0   2   0   2   2   2   2   0   0   2   2   2   0   0   0   2   2   0   2   0   0
 MK-2-10                2   2   0   2   2   0   0   2   2   0   2   2   0   0   0   2   2   2   2   2   0   2   0   2   2   0   2   2   2   0   2   2   2   2   2   0   0   2   0   0   2   2   0   2   2   0   0   0   2   2   2   2   2   0   0   0   2   2   0   0   0   0   2   0   0   0   0   0   0   2   0   0   0   0   2   0   2   0   2   0   2   2   2   0   2   0   0   0   2   0   2   2   0   0   0   0   0   0   2   2   0   0   0   2   2   0   2   2   0   0   0   0   2   0   0   0   2   2   2   2   0   0   0   2   0   0   0   0   0   0   0   0   0   2   2   0   2   2   0   2   0   2   0   0   0   2   0   0   2   0   2   0   2   0   2   2   0   2   2   2   0   2   0   0   0   0   0   0   2   2   2   0   2   0   0   0   2   0   0   0   2   0   2   0   2   2   0   0   2   2   2   0   0   0   2   2   0   2   0   0
 MK-2-11                2   2   0   2   2   0   0   2   2   2   2   2   0   0   0   2   2   2   2   2   0   2   2   2   2   2   2   2   2   0   2   2   0   2   2   0   0   2   0   0   0   2   0   2   0   0   0   0   2   2   2   2   2   0   0   0   2   2   0   2   0   0   2   0   0   0   0   0   0   2   0   0   2   0   2   0   2   0   2   0   2   2   2   0   2   0   0   0   2   0   2   2   0   0   2   0   2   2   2   2   0   0   0   2   2   2   2   2   0   0   0   0   2   0   0   0   2   2   2   2   0   0   0   2   0   0   0   0   0   0   0   0   0   2   2   0   2   2   0   2   0   2   0   0   0   2   0   0   2   0   2   0   2   0   2   0   0   2   2   2   0   2   0   0   0   0   0   0   2   2   2   0   2   0   0   0   2   0   0   0   2   0   2   0   2   2   0   0   2   0   2   0   0   0   2   0   0   2   0   0
 MK-2-12                2   2   0   2   2   0   0   2   0   2   2   2   0   0   0   2   2   2   0   2   0   2   2   2   2   2   2   2   2   2   2   2   0   2   2   0   2   2   0   0   0   2   0   0   0   0   0   0   2   2   2   2   2   0   0   0   2   2   0   0   0   0   2   0   0   0   0   0   0   2   0   2   2   2   2   2   0   0   2   0   0   2   2   0   2   0   0   0   0   0   2   2   2   0   2   0   2   2   2   2   0   0   2   2   2   2   2   2   0   2   0   0   2   0   0   0   2   2   2   2   0   0   0   2   0   0   0   0   2   0   0   0   0   2   2   2   2   2   0   2   2   2   0   0   0   2   0   0   2   0   2   0   0   0   0   0   0   2   2   2   0   2   0   0   0   0   0   0   2   2   2   0   2   0   0   0   2   0   0   0   2   2   2   0   0   2   0   0   0   0   2   0   0   0   2   0   0   2   0   0
 MK-2-13                2   2   0   2   2   0   0   2   0   2   2   2   0   0   0   2   2   2   0   2   0   2   2   2   2   2   2   2   2   2   2   2   0   2   2   0   0   2   0   0   0   0   0   0   0   0   0   0   2   2   2   2   2   0   0   0   2   2   0   0   2   0   2   0   0   0   0   0   0   2   0   2   0   2   2   2   0   0   2   0   0   2   2   0   2   0   0   0   0   0   2   2   2   0   2   2   2   2   2   2   0   0   2   2   2   2   2   2   0   2   0   2   2   0   0   0   2   2   0   2   0   0   0   2   0   0   0   0   2   0   0   2   0   2   2   2   2   2   0   2   2   0   0   0   0   2   0   2   2   0   2   0   0   0   0   0   0   2   2   2   0   2   0   0   0   0   0   0   2   2   2   0   2   0   0   0   2   0   0   0   2   2   2   0   2   2   0   2   0   0   2   0   0   2   2   0   0   2   0   0
 MK-2-14                2   2   0   2   0   0   0   2   0   2   2   2   0   0   0   2   2   2   0   2   0   2   2   0   2   2   2   2   2   2   2   2   0   2   2   0   0   2   0   0   0   0   0   0   0   0   0   0   2   2   2   2   2   0   2   0   2   2   0   0   2   0   2   0   0   0   0   0   0   2   2   2   0   2   2   2   0   0   2   0   2   2   2   0   2   0   0   0   0   0   2   2   2   0   2   2   2   2   2   2   0   0   2   2   2   2   2   2   0   2   0   2   2   0   0   0   2   2   2   2   0   0   0   2   0   0   0   0   2   0   0   2   0   2   2   2   2   2   0   2   2   0   0   0   0   2   0   2   2   0   2   0   0   0   0   0   0   2   2   2   0   2   0   0   0   0   0   0   2   2   2   0   2   0   0   0   2   0   0   0   2   2   2   0   2   2   0   2   0   0   2   0   0   2   2   0   0   2   0   0
 MK-2-15                2   2   0   2   0   0   0   2   0   2   2   2   0   0   0   2   2   0   2   2   2   2   2   0   2   2   2   2   2   2   0   2   0   2   2   2   0   2   2   0   0   0   0   0   0   0   0   0   2   0   2   2   2   0   2   2   2   2   0   0   2   0   2   0   0   0   0   0   0   0   0   2   0   2   2   2   2   0   2   0   2   2   2   0   2   0   0   0   0   0   2   2   2   0   2   2   2   2   0   2   2   0   2   0   2   2   2   2   0   2   2   2   2   0   0   0   2   2   2   2   0   0   0   2   0   0   0   0   0   0   0   2   0   2   2   2   2   2   0   2   2   0   0   0   0   2   0   2   2   0   2   0   0   0   0   0   0   0   2   2   0   2   0   0   0   0   0   0   2   2   2   0   2   0   0   0   2   2   0   0   2   2   2   0   2   2   0   2   0   0   2   0   0   2   2   2   0   2   0   0
 MK-2-16                2   2   0   2   0   0   0   2   0   2   2   2   0   0   0   2   2   0   2   2   2   2   2   0   2   2   0   2   0   2   0   2   0   2   2   2   0   2   2   0   0   0   0   0   0   0   0   0   2   0   2   2   2   0   2   2   2   2   0   0   2   0   2   0   0   2   0   0   2   0   0   2   0   2   2   2   2   0   2   0   2   2   2   0   2   0   0   0   0   0   2   2   2   0   2   2   2   2   0   2   2   0   2   0   2   2   2   2   0   2   2   2   2   0   0   0   2   2   2   2   0   0   0   2   0   0   0   2   2   0   2   2   0   2   2   2   2   0   0   2   2   0   0   0   0   2   0   0   2   0   2   0   0   0   0   0   0   0   2   2   0   2   0   0   0   0   0   0   2   2   2   0   2   0   0   0   2   2   0   0   2   2   2   0   0   2   0   2   0   2   2   2   0   2   2   2   0   2   0   0
 MK-3-1                 0   2   2   0   0   0   2   2   0   2   2   0   0   0   2   0   2   2   0   0   0   2   2   0   0   2   0   0   2   2   2   0   0   2   2   0   0   2   2   0   0   2   2   2   2   2   0   2   2   0   0   0   2   2   0   2   2   2   2   2   0   0   0   2   2   0   0   0   2   0   0   2   2   0   0   2   0   2   2   2   2   2   0   0   0   2   0   0   0   0   0   2   2   2   0   0   2   0   0   2   2   0   2   2   2   0   2   2   0   0   2   2   0   0   2   2   0   0   0   2   0   2   0   0   2   0   2   0   0   2   2   0   0   2   2   2   2   2   2   2   0   2   2   0   2   0   2   2   0   0   0   0   0   0   2   2   0   0   0   0   2   0   0   2   2   2   2   2   2   0   0   2   2   0   0   2   2   0   2   2   2   0   2   0   0   0   0   2   2   2   0   0   2   0   2   0   2   2   0   2
 MK-3-2                 0   2   2   0   0   0   2   0   0   2   2   0   0   0   2   0   2   0   0   0   2   2   2   0   0   2   0   2   2   0   2   0   0   2   2   0   0   2   2   0   0   2   2   2   2   2   0   2   2   0   0   0   2   0   0   0   2   2   2   2   0   0   2   2   2   0   0   0   2   2   2   2   2   0   0   2   0   2   2   2   2   2   0   0   0   2   0   2   0   0   0   2   2   0   0   2   2   0   0   2   2   0   0   2   2   0   2   2   0   0   2   2   0   0   2   2   0   0   0   2   2   2   0   0   2   2   2   0   0   2   2   0   0   2   2   2   2   2   2   2   0   2   2   0   2   0   2   0   0   0   0   0   2   0   2   2   0   0   2   0   2   0   0   2   2   2   2   2   2   0   0   2   2   2   0   2   2   0   2   2   2   0   2   0   0   0   0   2   2   2   0   0   2   0   2   0   2   2   0   2
 MK-3-3                 0   2   2   0   0   0   2   0   0   2   2   0   0   0   2   0   2   0   0   0   2   0   2   0   0   2   0   2   2   0   2   0   0   2   2   0   0   0   0   0   0   2   2   0   2   2   0   2   2   0   0   0   2   0   0   2   2   2   2   2   0   0   2   2   2   0   0   0   2   2   2   2   2   0   0   2   2   2   0   2   2   0   0   0   2   2   0   0   0   0   0   0   0   0   0   2   2   0   0   2   2   0   0   2   2   2   2   2   2   0   2   2   0   0   2   0   0   0   0   2   2   2   2   0   2   2   2   0   0   2   2   0   0   2   2   0   2   2   2   2   0   2   2   0   2   0   2   0   0   0   0   0   2   0   2   0   2   0   2   0   2   0   0   2   2   2   0   2   2   0   0   2   2   2   0   2   2   0   2   2   0   0   2   0   0   0   0   2   0   2   0   0   2   0   0   0   2   2   0   0
 MK-3-4                 0   2   0   0   0   0   2   0   0   2   0   0   0   0   2   0   2   0   0   0   2   0   2   0   2   2   0   2   2   0   2   0   2   2   2   0   0   0   0   0   0   0   0   0   2   2   2   2   2   0   0   0   0   0   0   2   2   2   2   2   0   0   2   2   2   0   0   2   2   2   2   2   2   0   0   2   2   2   0   2   2   0   0   0   2   2   0   0   0   0   0   0   0   0   0   2   2   2   0   2   2   2   0   2   2   2   0   2   2   0   0   0   0   0   2   0   0   0   2   2   2   2   2   0   2   2   2   0   0   2   2   0   0   2   2   2   2   2   2   2   0   0   2   0   2   0   2   0   0   2   0   0   2   0   2   0   2   0   2   0   2   2   0   2   0   2   0   2   2   0   0   2   2   2   0   2   2   0   2   2   0   0   2   0   0   0   0   2   0   2   2   0   2   0   2   0   2   2   0   0
 MK-3-5                 0   2   0   2   0   0   2   0   0   2   0   2   0   0   2   0   2   0   0   0   0   0   0   0   0   2   0   2   2   0   2   0   2   2   2   0   0   2   0   0   0   0   0   0   2   2   2   2   2   0   0   0   0   0   0   2   2   2   0   0   0   0   2   2   2   0   0   2   2   2   2   2   2   0   0   2   2   2   0   2   2   2   0   0   2   2   0   0   0   0   0   0   0   0   0   2   2   2   0   2   2   2   0   2   2   2   0   2   2   0   0   0   0   0   2   0   0   0   2   2   2   2   2   0   2   0   2   0   0   2   2   0   0   2   2   2   2   2   2   2   0   2   2   0   2   0   2   0   0   2   0   0   2   0   2   2   2   2   2   2   2   2   0   2   0   2   0   2   2   0   2   2   2   2   0   2   2   0   0   2   0   0   2   0   0   0   0   2   0   2   2   0   0   0   2   0   0   0   0   0
 MK-3-6                 0   2   2   2   0   0   2   0   0   2   0   2   0   0   2   0   2   0   2   0   0   0   0   0   2   2   0   2   2   0   2   2   2   2   0   0   0   0   0   0   0   0   0   0   2   2   2   2   2   0   0   0   0   2   0   0   2   2   0   0   0   0   2   2   2   0   0   2   2   2   2   2   2   0   0   2   2   2   0   2   2   2   0   0   2   2   0   0   0   0   0   0   2   0   0   2   2   2   0   2   2   2   0   2   2   2   0   2   2   0   0   2   0   0   0   0   0   2   2   2   2   2   2   0   2   0   2   0   2   2   2   0   0   2   2   2   2   2   2   2   0   2   2   0   2   0   2   0   0   2   0   0   2   0   0   0   2   2   2   0   2   2   0   2   0   2   0   2   2   0   2   2   2   2   2   2   2   0   0   2   0   0   2   0   0   0   0   2   0   2   2   0   0   0   2   0   0   0   0   0
 MK-3-7                 0   0   2   0   0   0   2   0   0   2   0   2   0   0   0   0   2   0   2   0   0   0   2   0   2   2   0   2   2   2   2   2   2   2   0   0   0   0   0   0   0   0   0   0   2   2   2   2   2   0   2   0   0   2   2   0   2   2   0   0   0   0   2   2   0   0   2   2   2   2   0   2   2   0   0   2   2   2   0   0   0   2   0   0   2   2   0   0   0   0   0   0   2   2   0   2   2   2   0   2   2   2   0   0   2   2   2   2   2   0   0   2   0   0   0   0   0   0   2   2   2   2   2   0   2   0   2   0   2   2   2   0   0   2   0   2   2   2   2   2   0   2   2   2   2   0   2   2   2   2   2   0   2   0   0   0   2   2   2   0   2   2   2   2   0   2   0   0   2   0   2   2   2   2   2   2   2   0   2   2   0   0   2   0   2   2   0   2   0   2   2   0   0   0   2   0   0   0   0   0
 MK-3-8                 0   0   2   0   0   0   2   0   0   2   2   2   0   2   0   0   2   0   2   0   2   0   0   0   2   2   0   2   2   2   2   2   2   2   0   0   0   0   0   0   0   0   0   0   2   2   2   2   2   0   2   0   0   2   2   0   2   2   0   0   0   2   2   2   0   0   2   2   2   2   0   2   2   0   0   2   2   2   2   0   0   2   0   0   2   2   0   0   0   0   0   0   2   2   0   2   2   2   0   2   2   2   0   0   2   2   0   2   2   0   0   2   0   0   2   0   0   0   2   2   2   2   2   0   2   0   2   0   2   2   2   0   0   2   0   2   2   2   2   2   2   2   2   2   2   2   2   2   2   2   2   0   0   0   0   0   2   2   2   0   2   2   2   2   0   2   0   0   2   0   2   2   2   0   2   2   2   0   0   2   0   0   2   2   2   2   0   2   0   2   2   0   0   0   2   0   0   0   0   0
 MK-3-9                 0   2   2   0   0   0   2   0   0   2   2   2   0   0   0   2   2   0   2   0   0   0   0   0   2   2   0   2   2   0   0   2   0   2   0   0   0   0   0   0   2   0   0   0   2   2   2   2   2   0   2   0   0   2   2   0   2   2   0   0   0   2   2   2   0   0   0   2   2   0   0   2   2   0   0   2   2   2   2   0   0   2   2   0   2   2   0   0   0   0   2   0   2   2   0   0   2   0   2   2   2   2   2   0   2   0   0   2   0   0   0   2   0   0   2   2   2   0   2   2   2   2   2   2   2   0   2   0   2   2   2   0   0   2   0   2   2   2   2   2   2   2   2   2   2   2   2   2   2   2   2   0   0   0   0   0   2   2   2   0   2   2   2   2   0   2   2   0   2   0   2   2   2   0   2   2   2   0   0   2   0   0   2   2   2   2   0   2   2   2   2   0   0   0   0   0   0   2   0   0
 MK-3-10                0   2   2   0   0   0   2   2   0   2   2   2   0   0   0   2   2   0   2   0   0   0   0   0   2   2   0   2   2   0   0   2   0   2   0   0   0   0   0   0   0   0   0   0   2   0   2   0   2   0   2   0   0   2   2   0   2   2   0   0   0   2   2   0   2   0   0   2   2   0   0   0   2   0   0   2   2   2   2   2   0   2   2   0   2   2   0   0   0   0   2   0   2   2   2   0   2   0   2   0   2   2   0   0   2   0   0   2   0   0   0   2   0   0   2   0   2   0   2   2   2   2   2   2   2   0   2   0   2   2   2   0   0   2   0   2   2   2   2   2   2   2   0   2   2   2   0   2   2   2   2   0   0   0   0   0   2   2   2   2   2   2   2   2   0   2   2   0   2   0   2   0   2   0   2   2   2   2   0   2   0   2   2   0   2   0   0   2   2   2   2   0   0   0   0   0   0   2   0   0
 MK-3-11                0   2   2   0   0   0   2   2   0   2   2   2   0   0   0   2   2   0   2   0   0   0   0   0   2   2   0   0   2   0   0   2   0   2   0   0   0   0   0   0   0   0   2   0   2   0   2   0   0   0   2   0   0   2   2   0   2   2   0   0   0   2   2   0   0   0   0   2   2   0   0   0   2   0   0   2   2   2   2   2   0   0   2   0   2   2   2   0   0   0   2   0   2   2   2   0   0   2   2   0   2   2   0   0   2   0   0   0   0   0   0   2   0   0   2   0   2   0   2   2   2   2   2   2   2   0   2   0   2   2   2   0   0   2   0   2   2   2   2   2   2   2   0   2   2   2   0   2   2   2   2   2   0   0   0   0   2   2   2   2   0   2   2   2   0   2   2   0   0   0   2   2   0   0   2   2   2   2   0   2   0   2   0   0   2   0   0   2   2   2   0   2   0   0   0   0   0   2   0   0
 MK-3-12                0   2   2   0   0   2   2   0   0   2   2   2   0   0   0   2   2   0   2   0   0   0   0   0   2   2   0   0   2   0   0   2   0   2   0   0   0   0   0   0   0   0   0   0   2   2   2   0   0   0   2   0   0   2   2   0   2   2   2   0   0   2   2   0   2   0   0   2   2   0   0   2   2   0   0   2   0   2   2   2   0   0   2   0   2   2   2   0   2   0   2   0   2   2   2   0   2   0   2   0   2   0   0   0   2   0   0   0   0   0   0   2   0   0   2   0   2   0   2   2   2   2   2   2   2   0   0   0   2   2   2   0   0   2   0   2   2   2   2   2   2   2   2   2   2   2   0   2   2   2   2   2   0   0   0   0   2   2   2   2   0   2   2   2   0   2   2   0   0   0   2   2   0   0   2   2   2   2   2   2   0   2   0   0   2   0   0   0   2   2   2   2   0   0   0   0   0   2   0   0
 MK-3-13                0   2   0   0   0   2   2   2   0   2   2   2   2   0   0   2   2   0   2   0   0   0   0   0   2   2   0   0   2   0   0   2   0   2   0   0   0   0   0   0   0   0   2   0   2   2   2   0   0   0   2   0   0   2   2   2   2   2   2   2   0   2   2   0   2   0   0   2   2   0   0   2   2   0   0   2   0   2   2   2   0   2   2   0   0   2   2   0   2   0   2   0   2   2   2   0   2   0   2   0   2   0   0   0   2   0   0   0   0   0   0   2   0   0   2   0   2   0   2   2   2   2   2   2   0   0   0   0   2   2   2   0   0   2   0   2   2   2   0   2   2   2   2   0   2   2   2   2   2   2   2   2   0   0   0   0   2   2   2   2   0   2   2   2   0   0   2   2   0   0   2   2   0   0   2   2   2   2   2   2   0   2   0   0   2   2   0   0   2   2   0   0   0   0   0   0   0   2   0   0
 MK-3-14                0   0   0   0   0   2   2   2   0   2   2   2   2   0   0   2   2   0   2   0   0   0   0   0   2   2   0   0   2   0   0   2   2   2   0   0   0   0   0   0   0   0   2   0   2   2   2   0   0   0   2   0   0   2   2   2   2   2   2   2   0   2   2   0   2   0   0   2   2   0   0   2   2   0   0   2   0   2   2   2   0   2   2   0   0   2   2   0   2   0   0   0   2   2   2   0   2   0   2   0   2   0   0   0   2   0   0   0   0   0   0   2   0   0   2   0   2   0   2   2   2   2   2   0   0   0   0   0   2   2   2   0   0   2   0   2   2   2   0   2   2   2   2   2   0   2   2   2   2   2   2   2   0   0   0   0   2   0   2   2   0   2   2   2   0   0   2   2   0   2   2   2   0   2   2   2   2   2   2   2   0   2   0   0   2   2   0   0   2   2   0   0   0   0   0   0   0   2   0   0
 MK-3-15                0   0   0   0   0   2   2   2   0   0   2   2   2   0   0   2   2   0   2   0   0   0   0   0   2   0   0   0   2   2   0   2   2   2   0   0   2   0   0   2   0   2   2   0   2   2   2   0   0   0   0   0   0   0   2   2   2   2   2   2   0   2   2   0   2   0   0   2   2   0   2   2   2   0   0   2   0   2   2   2   0   2   2   0   0   2   2   0   2   0   0   0   2   2   2   0   2   0   2   0   2   0   0   0   2   0   0   0   0   0   0   2   0   0   2   0   2   0   2   2   2   2   2   0   0   0   0   0   2   2   2   0   0   2   0   2   2   2   0   2   2   0   2   2   0   2   2   2   2   2   2   0   0   2   0   0   0   0   2   2   0   2   2   2   0   0   2   2   0   2   2   2   2   2   2   2   2   2   0   2   0   2   0   0   2   2   0   0   2   2   0   0   0   0   0   0   0   2   0   0
 MK-3-16                0   0   2   0   0   2   2   2   0   0   2   2   2   0   0   2   2   0   2   0   0   0   0   0   2   2   0   0   0   2   0   2   2   2   0   0   2   0   0   2   0   2   2   0   2   2   2   0   0   0   0   0   2   0   2   2   0   2   0   2   0   0   2   0   2   0   0   2   0   0   2   2   2   0   0   2   0   2   2   0   0   2   2   0   0   2   2   0   2   2   0   0   2   2   2   0   2   0   2   0   2   0   0   0   2   0   0   0   0   0   0   0   0   0   2   0   2   0   2   2   2   2   2   2   0   0   0   0   2   2   2   0   0   2   0   2   2   2   2   2   2   0   2   2   0   2   2   2   2   2   2   0   0   2   0   0   0   0   0   2   2   2   2   2   0   0   2   2   0   2   2   2   2   2   2   2   0   2   0   2   0   2   0   2   2   0   0   0   2   2   0   0   0   0   0   0   2   2   0   2
 MK-4-1                 0   2   2   0   0   2   2   2   0   0   2   2   0   0   0   2   2   2   0   2   2   2   0   0   0   2   2   0   0   2   2   2   2   0   0   0   2   2   0   0   2   2   2   0   0   2   0   2   2   0   0   0   2   2   2   2   2   2   0   2   2   0   0   0   0   0   2   2   0   2   2   0   2   0   2   2   0   2   2   0   2   0   2   0   0   0   2   0   2   0   0   2   2   0   2   2   0   2   2   2   2   2   2   2   2   0   0   0   0   0   0   2   0   0   0   2   0   0   0   2   2   0   0   2   0   0   2   0   2   0   2   2   2   2   0   0   2   2   2   2   2   2   0   0   2   2   2   2   0   2   0   0   0   0   0   2   0   0   0   0   0   0   2   2   2   2   2   0   0   2   2   0   0   2   2   2   0   2   2   0   2   2   0   0   2   2   0   0   0   2   0   2   0   0   2   2   0   2   2   0
 MK-4-2                 0   2   2   2   0   2   2   2   0   0   2   2   0   0   0   2   2   2   0   2   2   2   0   0   0   2   2   0   0   2   2   2   2   0   0   0   2   2   0   0   2   2   2   0   0   2   0   2   2   0   0   0   2   2   2   2   2   2   2   2   2   0   2   0   0   0   2   2   0   2   2   0   2   0   0   2   0   2   2   0   2   2   2   0   0   0   2   0   2   0   0   2   0   2   2   2   0   2   2   2   2   2   2   2   2   0   0   0   0   0   2   2   0   0   0   2   0   2   0   2   2   0   0   2   0   0   2   0   2   0   2   2   2   2   0   0   2   2   2   2   2   2   0   0   2   2   0   2   0   2   0   0   0   0   0   0   0   0   0   0   0   0   2   2   2   2   2   0   2   2   2   0   0   2   2   2   0   2   2   0   2   2   0   0   2   2   2   0   0   2   0   0   0   0   0   2   0   0   2   0
 MK-4-3                 0   2   2   2   0   2   2   2   2   0   0   2   0   2   0   2   2   0   0   2   0   2   0   0   2   2   2   0   0   2   2   2   2   0   0   0   2   2   0   0   2   2   2   0   0   2   0   2   2   0   0   0   2   0   2   2   2   2   2   2   2   0   2   0   0   0   0   2   0   2   2   0   0   0   0   2   0   2   2   0   2   0   2   0   0   0   2   0   2   2   0   2   0   2   2   2   0   2   2   2   0   2   2   2   2   0   0   0   0   0   0   2   0   0   0   2   0   2   0   2   2   0   2   2   0   0   0   0   2   0   0   2   2   2   0   0   2   2   0   2   2   2   2   0   2   2   0   2   0   2   0   0   0   0   0   0   0   0   0   0   0   0   2   2   2   2   2   2   2   2   2   0   2   2   2   2   0   2   0   0   2   2   0   0   2   2   2   0   0   0   0   0   0   0   0   2   0   0   2   0
 MK-4-4                 0   2   2   2   0   2   2   2   2   0   0   2   0   2   2   2   2   0   0   2   2   2   0   0   2   2   0   0   0   2   2   2   2   0   0   0   2   0   0   0   2   2   2   0   0   2   0   2   0   0   2   0   2   0   2   2   2   2   2   2   2   0   2   0   0   0   2   2   0   2   2   0   0   0   0   2   0   2   2   0   2   0   2   0   0   0   2   0   2   2   0   2   0   2   2   2   0   2   2   2   0   2   2   2   0   0   0   0   0   0   0   2   0   0   0   2   0   2   0   2   2   0   2   2   0   2   0   0   2   0   0   2   2   2   2   0   2   2   0   2   2   2   2   0   2   2   0   2   0   2   0   0   0   0   0   0   0   0   0   2   0   0   2   0   2   2   2   2   0   2   2   2   2   2   2   2   0   2   2   0   2   0   0   0   0   2   2   0   0   0   0   0   0   0   0   2   0   2   2   0
 MK-4-5                 0   2   2   2   2   2   2   2   2   0   0   2   0   2   2   2   2   0   0   2   2   2   0   0   2   2   0   0   0   2   0   2   2   0   0   0   2   0   2   0   2   2   2   0   0   2   0   2   2   0   2   0   2   2   0   2   2   2   2   2   2   0   2   0   0   0   2   2   0   2   2   0   0   0   0   2   0   0   2   0   2   0   2   0   0   0   2   0   2   2   0   2   2   2   2   0   0   2   2   2   0   2   2   2   0   0   0   0   0   0   0   2   0   0   0   2   0   2   2   2   2   0   2   2   0   2   0   0   2   0   0   2   2   2   2   0   2   2   0   2   2   2   2   0   2   2   0   2   2   2   0   0   0   0   0   0   0   0   0   2   0   0   2   0   2   2   2   2   0   2   0   2   0   0   2   2   0   0   2   0   2   0   0   2   0   2   2   2   0   0   0   0   0   0   0   2   0   2   2   0
 MK-4-6                 0   2   2   2   2   2   2   2   2   0   2   2   0   2   2   2   2   0   0   2   2   2   0   0   2   2   0   0   0   2   0   2   2   0   0   0   2   0   2   0   2   2   2   2   0   2   0   2   2   0   2   2   2   2   0   2   2   2   2   2   2   0   2   0   0   0   2   2   0   2   2   0   0   2   2   2   0   0   2   0   2   0   2   0   0   0   2   0   0   2   0   0   2   2   2   0   0   2   2   0   0   2   2   2   0   0   0   0   0   0   2   2   0   0   2   2   0   2   2   2   2   0   2   2   0   2   0   0   2   0   0   2   2   2   2   0   2   2   0   2   2   2   2   0   2   2   0   2   0   2   0   0   0   0   0   0   0   0   0   2   2   0   2   0   2   0   2   2   0   2   0   2   0   0   2   2   0   0   2   0   2   0   0   2   0   2   2   2   0   0   0   0   0   0   0   0   0   2   2   0
 MK-4-7                 0   2   2   2   2   0   2   2   2   0   2   2   0   2   0   2   2   0   0   2   2   2   0   0   2   2   0   0   0   2   0   2   2   0   0   0   2   0   2   0   2   2   2   2   0   2   0   2   2   0   2   2   2   2   0   2   2   2   2   2   2   0   2   0   0   0   2   2   0   2   2   0   0   2   2   2   0   0   2   0   2   0   2   2   0   0   2   0   0   2   2   0   2   2   0   0   0   0   2   0   0   2   2   2   0   0   0   0   0   0   2   2   0   0   2   2   2   2   2   2   2   0   2   2   0   2   2   0   2   0   0   2   2   2   2   0   2   2   0   0   2   2   2   0   2   2   0   2   0   2   0   2   0   0   0   0   0   0   0   2   2   0   2   0   2   0   2   2   0   2   0   2   0   0   2   2   0   0   2   0   2   0   0   2   0   2   0   2   0   0   0   0   0   0   0   0   0   2   2   0
 MK-4-8                 0   2   2   2   2   0   2   0   2   0   2   2   0   2   0   2   2   0   2   2   0   2   0   0   2   2   0   0   2   2   0   2   2   0   0   0   2   0   2   0   2   2   0   2   0   2   0   2   2   0   2   2   2   0   0   0   2   0   2   2   2   0   2   0   0   0   2   0   0   2   2   0   0   2   2   2   0   0   2   2   2   0   0   2   0   0   2   0   0   2   2   0   2   2   0   0   0   0   2   0   0   2   2   2   0   0   0   0   0   0   2   2   0   0   2   2   2   2   2   2   2   0   2   2   0   2   2   0   2   2   0   2   2   2   2   0   2   2   0   0   0   2   2   0   2   2   0   2   0   2   0   2   0   0   0   0   0   2   0   2   2   2   2   0   2   0   2   2   0   2   0   2   0   0   2   2   0   0   2   0   0   0   2   2   0   2   0   2   0   0   0   2   0   0   0   0   0   2   2   0
 MK-4-9                 0   0   2   2   0   0   2   0   2   0   2   2   0   2   0   2   2   0   2   2   0   2   0   0   2   2   0   0   2   2   0   2   0   0   0   0   2   0   2   0   2   2   0   0   0   2   0   2   2   0   2   2   2   0   0   0   2   0   2   2   2   2   0   0   0   0   2   2   0   0   0   0   0   2   2   2   0   0   2   2   2   0   2   2   0   0   0   0   0   2   2   0   2   2   0   0   0   0   2   0   0   2   2   2   0   0   0   2   0   0   2   2   0   0   2   2   2   2   2   2   0   0   2   2   0   2   0   2   0   2   0   2   2   2   2   0   2   2   0   0   2   2   0   0   2   2   0   2   0   2   0   2   0   2   0   0   0   2   0   2   2   2   2   0   2   0   2   2   0   2   0   2   0   0   2   2   0   0   2   0   0   0   2   2   0   2   2   2   0   0   0   2   0   0   0   0   0   2   2   2
 MK-4-10                0   0   2   2   0   0   2   0   2   0   0   2   0   2   0   2   2   0   2   2   2   2   0   0   2   0   0   0   2   2   0   2   0   0   0   0   2   0   2   0   2   2   0   0   0   2   0   0   2   0   2   2   2   0   0   0   2   0   2   2   2   2   0   0   0   0   2   2   0   0   0   0   0   2   2   2   0   0   0   2   2   0   2   2   0   0   2   0   0   2   2   0   2   0   0   0   0   0   2   0   0   2   2   2   0   0   0   2   0   0   0   2   0   0   2   2   2   2   2   2   0   2   2   2   0   2   0   2   0   2   0   2   2   2   2   0   2   2   0   0   0   2   0   0   0   2   0   0   0   2   0   2   2   2   0   0   0   2   0   2   2   2   0   0   0   0   2   2   0   2   2   0   0   0   2   2   0   0   2   0   0   0   2   2   0   2   0   2   0   0   0   2   0   0   0   0   0   2   0   2
 MK-4-11                0   0   2   2   0   0   2   0   2   0   0   2   0   2   0   2   2   0   2   2   2   2   0   0   2   0   0   0   2   2   0   2   0   0   0   0   2   0   2   0   2   2   0   0   0   2   2   0   2   0   2   2   2   2   0   0   2   0   2   2   2   2   0   2   0   0   2   2   0   0   0   2   0   0   2   2   0   2   0   2   2   0   2   0   0   0   2   0   0   2   2   0   2   2   0   0   0   0   2   0   0   2   2   2   0   0   0   2   0   0   0   2   0   0   2   2   2   2   2   2   0   2   2   2   0   2   0   2   0   2   0   2   2   2   2   0   2   2   0   0   0   2   0   0   0   2   0   0   0   0   0   2   2   2   0   0   0   2   0   2   2   2   0   0   0   0   2   2   0   2   2   0   0   0   0   2   0   0   2   0   0   0   2   2   2   2   0   0   0   0   0   2   2   0   0   0   0   2   0   2
 MK-4-12                0   0   2   2   0   0   2   0   2   0   0   0   2   2   0   2   2   0   0   2   2   2   0   0   2   2   0   0   2   2   0   2   0   0   0   0   0   0   2   0   2   2   0   0   0   2   2   0   2   2   2   2   0   2   0   0   0   0   2   2   2   2   0   2   0   0   0   2   0   0   0   2   0   0   2   2   0   2   0   2   2   0   2   0   0   0   2   0   0   2   2   0   0   2   0   0   0   2   2   0   0   0   2   2   2   2   0   2   2   2   0   2   0   0   2   2   2   2   2   0   0   2   2   2   0   2   0   2   0   2   0   2   2   2   2   0   2   2   2   0   0   2   0   0   0   2   0   0   0   0   0   2   2   2   0   0   0   2   0   0   2   2   0   0   0   0   2   2   0   2   2   0   0   0   0   2   0   2   2   0   0   0   2   2   2   2   0   0   0   0   0   2   2   0   0   0   0   2   0   2
 MK-4-13                0   2   0   2   0   0   0   0   2   0   0   0   2   2   0   2   2   0   0   2   2   2   0   0   2   2   0   0   2   2   0   2   0   0   0   0   0   0   2   0   0   0   0   0   0   2   0   0   2   2   2   2   0   2   0   0   2   0   2   2   2   2   0   2   0   0   0   2   0   0   0   2   0   0   2   2   0   2   0   2   2   2   2   0   0   0   2   0   0   2   2   0   0   2   0   0   0   2   2   0   0   2   2   0   2   2   0   2   2   2   0   2   0   0   2   2   2   2   2   0   0   2   2   2   0   0   0   2   0   2   0   2   2   2   2   0   2   2   2   0   0   2   0   0   0   2   0   0   2   0   0   2   2   2   0   0   0   2   0   0   2   2   0   2   0   0   2   2   0   2   2   0   0   0   0   2   0   2   2   0   0   2   2   2   2   2   0   0   2   0   0   2   2   0   0   0   0   0   2   2
 MK-4-14                2   2   0   2   0   0   0   0   2   2   0   0   2   2   0   2   0   0   0   2   2   2   0   0   2   2   0   0   2   2   0   2   0   0   0   0   0   0   2   0   0   0   0   0   0   2   0   0   2   2   2   2   0   2   0   0   2   0   2   2   2   2   0   2   2   0   0   2   2   0   0   2   0   0   2   2   0   2   0   2   2   2   2   0   0   0   2   0   0   2   2   0   0   2   0   0   0   2   2   0   0   2   2   0   2   2   0   2   2   0   0   2   0   0   2   2   2   2   0   0   0   2   2   0   0   0   0   2   0   2   0   2   2   2   2   0   2   0   2   2   0   2   0   0   0   2   0   0   2   0   0   2   2   2   0   0   2   2   0   0   2   0   0   2   0   0   2   2   2   2   2   0   0   0   0   2   0   2   2   0   0   2   0   2   2   2   0   0   2   2   0   2   2   0   2   0   0   0   2   2
 MK-4-15                2   0   0   2   0   0   0   0   2   0   0   0   2   2   0   2   0   0   0   2   2   0   0   0   2   2   0   0   2   0   0   2   2   2   0   0   0   0   2   0   0   0   0   0   0   2   0   0   2   2   2   2   0   2   0   0   2   0   2   2   2   2   0   2   2   0   0   2   2   0   0   2   0   0   2   0   0   2   0   2   2   2   2   0   0   0   2   0   0   2   2   0   0   2   0   0   2   0   2   0   0   2   2   0   2   2   0   0   2   0   0   2   0   0   0   2   2   2   0   0   0   0   2   0   0   0   0   0   0   0   0   2   2   2   2   0   2   0   0   2   0   2   0   2   0   2   0   0   2   0   0   2   2   2   0   0   2   2   0   0   2   0   0   2   0   0   2   2   2   2   2   0   0   0   0   2   0   2   2   0   0   2   0   2   2   2   0   2   2   2   0   2   2   0   2   0   0   0   2   2
 MK-4-16                0   0   0   2   0   2   0   0   2   0   0   0   2   2   0   2   0   2   0   2   2   0   0   0   2   2   0   0   2   0   0   2   2   2   0   0   0   0   2   0   0   0   0   0   0   2   0   0   2   2   2   2   2   2   0   0   2   2   2   2   2   2   0   2   0   0   0   2   2   0   0   2   0   0   2   0   2   2   0   2   2   2   2   0   0   0   2   0   0   2   2   0   0   2   0   0   2   0   2   0   0   2   2   0   2   2   0   0   2   0   0   0   0   0   0   0   0   2   0   0   0   0   2   0   0   0   0   0   2   0   0   2   2   2   2   0   2   0   0   2   0   2   0   2   0   2   0   0   2   2   2   2   2   0   0   0   2   2   0   0   2   0   0   2   0   0   0   2   2   0   2   2   0   0   0   2   0   2   2   2   2   2   0   2   2   2   0   2   2   2   0   2   0   0   2   0   0   0   2   2
 MK-5-1                 2   0   0   2   0   0   0   0   0   2   2   2   2   2   2   2   2   2   2   2   2   0   0   0   2   2   0   0   0   2   2   0   2   2   2   2   2   2   2   0   2   2   2   0   0   2   2   0   2   0   2   2   2   0   0   2   2   2   0   0   0   0   0   2   2   0   0   2   2   2   0   2   0   0   0   0   2   0   0   2   2   0   2   0   2   0   0   0   0   2   2   0   0   2   2   2   0   2   0   0   2   2   0   0   2   2   2   2   2   2   0   0   0   2   2   0   0   0   0   2   0   2   0   2   0   0   2   0   0   0   2   2   0   0   2   0   2   0   0   2   2   0   0   2   2   0   2   0   2   0   0   0   0   2   2   2   0   2   2   2   0   0   0   2   0   2   2   0   2   0   2   0   0   0   0   2   2   0   2   0   0   2   2   0   2   0   0   2   2   2   0   0   2   2   2   0   0   2   2   2
 MK-5-2                 2   0   0   2   0   0   0   2   2   2   2   2   2   2   2   0   2   2   2   2   2   0   0   0   2   2   0   0   0   2   2   0   2   2   2   2   2   2   2   0   2   2   2   0   0   0   2   0   2   2   2   0   2   0   0   2   2   2   0   0   0   0   2   2   2   0   0   2   0   2   0   2   0   0   0   0   2   0   0   0   0   0   2   2   2   0   0   0   2   2   2   0   0   2   2   2   0   2   0   0   2   2   0   0   0   2   0   2   2   2   0   0   0   2   2   0   0   0   0   2   0   2   0   2   2   0   2   0   0   2   2   2   0   0   2   0   2   0   2   2   2   0   0   2   2   0   2   0   2   0   0   0   0   2   2   2   0   2   2   2   0   0   0   2   0   0   2   0   0   0   2   0   0   0   0   2   2   0   2   0   0   2   2   0   2   0   0   2   2   2   0   0   2   0   2   0   0   2   2   2
 MK-5-3                 2   0   0   2   0   0   0   2   2   2   2   2   0   2   0   0   2   2   2   0   2   2   0   2   2   2   0   0   0   2   2   0   2   2   0   2   2   2   2   0   2   2   2   0   2   0   0   0   2   2   2   0   2   0   2   0   2   2   0   0   0   0   0   2   2   0   2   2   2   2   2   2   0   0   0   0   2   0   0   0   2   0   2   2   2   2   2   0   0   2   2   0   2   2   2   2   0   2   0   0   2   0   0   0   0   2   0   2   2   2   0   0   0   2   2   0   0   2   0   2   0   2   0   2   2   2   2   0   0   2   2   2   0   0   2   0   2   0   2   2   2   0   0   2   2   0   2   0   2   0   0   0   0   2   2   2   0   2   2   2   0   0   0   2   0   0   2   0   0   0   2   0   0   0   0   2   2   0   2   2   0   2   2   0   2   0   0   2   2   2   0   0   2   2   2   0   0   2   2   2
 MK-5-4                 2   0   0   2   0   0   0   2   2   2   2   2   0   2   0   0   2   2   0   0   2   0   2   2   0   0   0   0   0   2   2   0   2   2   0   2   2   2   2   0   2   2   2   0   2   0   0   0   2   2   2   0   2   0   2   0   2   2   0   0   0   0   0   2   2   0   2   2   2   0   2   2   2   2   0   2   2   0   0   2   2   0   0   2   0   2   2   0   0   2   2   0   2   2   2   2   0   2   0   0   2   0   0   0   0   2   0   2   2   2   0   0   0   2   2   0   0   2   0   2   0   2   0   2   2   0   2   0   0   2   2   2   0   0   0   0   2   0   2   0   2   2   0   2   2   0   2   2   2   0   2   0   0   2   2   2   0   2   2   2   0   0   0   2   0   2   2   2   0   0   2   0   0   0   0   2   2   0   0   0   0   2   2   0   2   0   0   2   2   2   0   0   2   2   2   2   0   2   2   2
 MK-5-5                 2   0   0   2   0   0   0   2   0   2   2   2   0   2   0   0   2   2   0   0   2   0   2   2   0   0   0   2   0   2   2   2   2   2   0   2   2   2   2   2   2   0   0   0   2   0   0   0   2   2   2   0   2   0   2   0   2   2   2   2   0   0   0   2   2   0   2   2   2   2   2   2   0   2   0   2   2   0   0   2   2   0   0   2   0   2   2   0   2   2   2   0   2   2   2   2   0   2   0   0   2   0   2   2   0   0   0   0   2   2   0   0   0   2   2   0   0   2   0   0   0   2   2   2   2   0   0   0   0   2   2   2   0   2   0   0   2   0   2   0   0   2   0   2   2   0   2   2   2   2   0   0   2   2   2   2   0   2   2   2   2   0   0   2   0   2   2   2   0   0   2   0   0   0   0   2   2   0   0   0   0   2   2   0   2   2   0   2   2   0   0   0   2   2   2   2   0   0   2   2
 MK-5-6                 2   0   0   2   0   0   0   0   0   2   2   2   0   2   0   0   2   2   0   0   0   0   2   2   0   0   0   2   0   2   2   2   2   2   0   2   2   2   2   2   2   0   0   0   2   0   0   0   2   2   2   0   2   0   2   0   2   2   0   2   0   0   0   2   0   0   2   2   2   2   2   2   0   2   0   2   2   2   0   2   2   0   0   0   0   2   0   0   2   2   2   2   2   2   2   0   2   0   0   0   2   0   2   2   0   0   2   0   0   2   0   0   0   2   0   0   0   2   0   0   0   2   2   2   2   0   0   0   0   2   0   2   0   2   0   0   2   0   2   0   0   2   0   2   2   0   2   2   2   2   0   0   2   2   2   2   0   2   2   2   2   0   0   2   0   2   0   2   0   0   2   0   0   0   0   2   2   0   0   0   0   2   2   0   2   2   0   2   2   0   0   0   2   2   2   2   2   0   2   2
 MK-5-7                 2   2   0   2   0   0   0   0   0   2   2   2   0   2   0   0   2   2   0   2   0   0   2   2   0   0   0   2   0   2   2   2   2   2   0   2   0   2   2   2   0   0   0   2   2   0   0   0   2   2   2   0   2   0   2   0   0   2   0   2   0   0   2   2   0   0   2   2   2   2   2   2   0   2   2   2   2   2   0   2   2   0   0   0   0   2   0   2   2   2   2   2   2   2   2   0   2   0   0   0   2   0   2   2   0   2   2   0   0   2   0   0   0   0   2   2   0   2   0   0   0   2   2   2   2   0   0   0   2   2   0   2   0   2   0   0   2   0   2   0   0   0   0   2   2   0   2   2   0   2   0   0   2   2   0   2   0   2   2   0   2   0   0   2   0   2   0   2   2   0   2   0   0   0   0   2   0   0   0   0   0   2   2   0   0   2   0   2   2   0   0   0   2   2   2   2   0   0   2   2
 MK-5-8                 2   2   0   0   2   0   0   0   0   2   2   2   0   2   0   0   2   2   0   2   0   0   2   2   0   0   0   2   2   2   2   2   2   2   0   2   2   2   2   2   0   2   0   2   0   0   0   0   2   2   2   0   2   0   2   2   0   2   0   2   2   0   2   2   0   0   2   2   2   0   2   2   0   2   2   2   2   2   0   2   2   0   0   0   0   2   0   2   2   2   2   2   2   2   2   0   2   0   0   0   2   0   2   2   0   2   0   0   0   0   2   2   0   0   0   2   2   2   0   0   0   2   0   2   2   0   0   0   2   2   0   2   0   2   0   0   2   0   0   0   0   0   2   2   2   2   2   2   0   2   0   0   2   2   0   2   0   2   2   0   2   0   0   2   0   2   0   2   0   0   2   0   0   0   0   2   0   0   0   0   0   2   2   0   0   2   0   2   2   0   0   0   2   0   2   2   0   0   2   2
 MK-5-9                 2   2   0   0   2   0   0   0   0   2   2   2   0   2   0   2   2   2   0   2   0   0   0   2   0   0   0   2   2   2   2   2   2   2   0   2   0   2   2   2   0   2   2   2   0   0   2   0   2   2   0   0   2   0   2   2   0   2   0   0   0   0   2   2   0   0   2   2   0   0   2   0   0   2   2   2   2   2   0   2   2   0   2   0   0   2   0   2   2   2   2   2   2   2   2   0   2   0   0   0   0   0   2   2   0   2   0   0   0   0   2   2   0   0   0   0   2   2   0   0   0   2   0   2   2   0   0   0   2   2   0   2   0   2   0   0   2   0   0   0   0   0   2   2   2   2   0   2   0   0   0   0   2   2   0   2   0   0   2   0   2   0   0   2   0   0   2   2   0   2   2   0   0   0   0   2   0   0   2   0   0   2   2   0   0   2   0   2   2   0   0   0   0   0   2   2   0   0   2   2
 MK-5-10                2   2   2   2   2   0   0   0   0   2   2   2   0   2   0   2   2   2   0   2   0   0   2   2   0   0   0   2   2   2   2   2   2   0   0   2   0   2   2   0   0   2   2   2   0   0   2   0   2   2   0   0   2   0   2   2   0   0   0   0   0   0   0   2   0   2   2   2   0   0   2   0   0   2   2   0   2   2   0   2   2   0   2   0   0   2   0   2   2   2   2   2   2   2   2   0   2   0   0   0   0   0   2   2   0   2   0   0   0   0   2   2   0   0   0   0   2   2   0   0   0   2   0   2   2   0   0   0   0   2   0   2   0   2   0   0   2   2   0   2   0   0   2   0   2   2   2   2   0   0   0   0   2   2   0   2   0   0   2   0   2   0   0   2   0   0   2   0   0   2   2   0   0   0   0   0   0   0   2   0   0   2   2   0   0   2   0   2   0   0   0   0   0   0   2   2   0   0   2   2
 MK-5-11                2   2   2   2   2   0   0   0   2   2   2   2   0   2   0   2   2   2   2   2   0   0   2   2   0   2   0   2   2   2   2   2   2   0   0   2   0   2   2   0   0   2   2   2   2   0   2   0   2   2   0   0   2   0   0   2   2   0   0   0   0   0   0   2   0   2   2   2   2   0   2   0   0   2   2   0   2   2   0   2   2   0   2   0   0   2   0   2   2   2   2   2   2   2   2   0   2   0   0   2   0   0   2   2   0   2   0   0   0   0   2   2   2   0   0   0   0   2   2   2   2   2   0   2   2   0   0   2   0   2   0   2   2   2   0   0   0   2   0   2   0   0   2   0   2   2   2   2   0   0   0   0   2   0   0   0   0   0   2   0   2   0   0   0   2   0   2   0   0   2   0   0   0   0   0   0   0   0   2   0   0   2   2   2   2   2   0   2   0   0   0   0   0   0   2   2   0   2   2   2
 MK-5-12                2   2   2   2   2   2   0   0   2   0   2   2   0   0   0   2   2   2   2   2   0   0   0   2   0   2   0   2   2   2   2   2   2   2   0   2   0   2   2   0   0   2   0   2   2   0   2   0   0   2   0   2   2   0   0   2   2   0   0   2   0   0   0   2   0   2   2   2   0   0   0   0   0   2   2   0   2   2   0   2   2   0   2   0   0   2   0   2   2   2   2   2   2   2   2   0   2   0   0   2   0   0   2   2   0   2   0   0   0   0   2   2   2   2   0   0   0   2   2   2   2   2   0   2   2   0   2   2   0   2   0   2   2   2   0   2   2   2   0   2   0   0   2   0   0   2   2   2   0   2   0   0   2   0   0   0   0   0   0   0   2   0   0   0   2   0   2   0   0   2   0   0   0   0   0   0   0   0   2   0   0   2   2   2   0   2   0   2   2   0   0   0   0   0   2   2   0   2   0   2
 MK-5-13                2   2   0   2   0   2   0   0   2   0   2   2   2   0   0   2   2   2   2   2   2   0   0   2   2   2   0   2   2   2   2   0   2   2   2   2   2   2   2   0   0   2   0   2   0   0   2   0   0   0   0   2   2   0   2   2   2   0   0   2   0   2   0   0   0   2   2   2   0   0   0   2   0   2   2   0   2   2   0   2   2   0   2   0   0   2   0   2   2   2   2   2   0   2   2   0   2   0   2   2   0   2   2   2   0   2   0   0   0   0   2   2   2   2   0   0   0   0   2   2   2   2   0   2   2   0   2   2   0   2   0   2   2   2   0   2   2   2   2   2   0   0   0   0   0   2   2   2   0   2   0   0   0   0   0   0   0   0   0   0   2   0   2   0   2   0   0   0   0   0   0   0   0   2   0   0   0   0   2   0   0   2   2   2   0   0   0   2   2   0   0   0   0   0   2   2   0   2   0   2
 MK-5-14                2   2   0   2   0   2   0   0   0   0   0   2   2   0   0   2   2   2   2   2   2   0   0   2   2   2   0   2   2   2   2   0   2   0   2   2   2   2   2   0   0   2   0   2   0   0   2   0   0   0   0   2   2   0   2   2   2   0   0   2   0   0   0   0   0   2   2   2   0   0   0   2   0   2   2   0   2   2   0   2   2   0   2   2   0   0   0   2   2   2   2   2   0   2   2   0   2   0   2   2   0   2   2   2   0   0   0   0   0   0   0   2   2   2   0   2   0   0   2   2   2   2   0   2   2   0   0   2   0   2   0   2   0   0   0   2   0   2   2   2   2   0   0   0   0   2   2   2   0   2   2   0   0   0   0   0   0   0   0   0   2   0   2   0   2   0   0   2   0   0   2   0   0   2   0   0   0   0   2   0   2   2   2   2   0   0   0   2   2   0   0   0   0   0   0   2   0   2   0   2
 MK-5-15                2   2   0   2   0   2   0   2   0   0   0   2   0   0   0   2   2   2   2   2   2   0   0   2   2   2   0   2   2   0   2   0   2   0   2   2   2   2   2   0   0   0   2   2   2   0   2   0   0   0   0   0   2   0   2   2   2   0   0   2   0   0   0   0   0   2   2   2   0   0   0   2   0   2   2   0   2   2   0   0   2   0   2   2   0   0   0   2   2   2   2   2   0   2   2   0   2   0   2   2   0   2   2   2   0   0   0   0   0   0   2   2   2   2   0   2   0   0   2   2   2   2   0   2   2   0   0   2   0   2   0   2   0   0   0   2   0   0   2   0   2   0   0   0   0   2   2   2   0   2   2   2   0   0   0   0   0   0   0   0   2   2   2   0   2   0   0   2   2   0   2   0   0   0   0   0   0   0   2   2   2   2   2   0   2   0   0   2   2   0   2   0   0   0   0   2   0   2   0   2
 MK-5-16                2   2   0   2   0   2   0   2   0   0   0   2   0   0   0   2   2   2   2   2   2   0   0   2   2   2   0   2   2   0   2   0   2   0   2   0   2   2   2   2   2   0   2   2   0   0   2   0   0   0   0   0   2   0   2   2   2   0   0   2   0   0   0   0   0   2   2   2   0   0   0   2   0   2   2   0   2   2   0   0   2   0   2   2   0   0   0   0   2   2   2   2   0   2   2   0   0   0   2   2   0   2   2   2   0   0   0   0   0   0   2   0   2   2   0   2   0   0   2   0   2   2   0   2   2   0   0   2   0   2   0   2   0   0   0   2   0   0   0   0   2   0   0   0   0   2   2   2   0   2   2   2   0   0   0   0   0   0   0   0   2   2   2   0   2   0   0   2   2   0   2   0   0   0   0   0   0   2   2   2   2   2   2   0   2   0   0   2   2   0   2   0   0   0   2   0   2   2   0   2
 MK-6-1                 2   2   2   0   2   0   0   0   0   2   2   2   2   0   0   0   0   0   0   0   0   0   0   0   2   2   0   0   2   0   0   2   2   2   0   0   2   2   2   2   0   0   0   0   2   0   0   0   0   2   0   2   2   2   0   0   2   2   0   0   2   0   0   2   0   0   2   0   0   2   0   0   2   0   2   0   0   0   0   2   2   0   2   0   0   0   0   0   2   2   0   2   2   0   0   0   2   2   2   0   0   0   0   0   2   2   2   0   0   0   0   0   2   2   2   2   0   0   0   0   2   2   0   0   0   2   2   2   0   2   2   0   0   0   2   2   2   2   0   2   2   0   2   0   2   0   0   2   2   2   2   2   0   0   0   2   0   0   0   2   2   0   2   0   2   0   2   2   2   0   2   0   0   2   0   2   2   2   2   0   2   0   0   2   0   2   0   0   2   0   2   0   2   2   2   0   2   2   2   2
 MK-6-2                 2   2   2   0   2   0   0   0   0   2   2   2   2   2   0   0   2   0   0   0   0   0   0   0   2   2   0   0   2   0   0   2   2   2   0   0   2   2   2   2   0   0   0   2   0   0   0   0   0   2   0   2   0   2   0   0   2   2   2   0   0   0   0   2   0   0   2   0   0   0   0   0   2   0   0   0   0   0   0   2   2   0   2   0   0   0   0   0   2   2   2   2   0   0   0   0   0   2   2   0   0   0   0   0   2   2   2   0   0   0   0   0   2   2   2   2   0   0   0   0   2   2   0   0   0   2   0   2   0   2   0   0   0   2   2   0   2   2   0   2   2   0   0   0   2   0   0   2   2   2   2   2   0   0   0   2   0   0   2   0   2   0   2   0   2   0   2   2   2   0   2   0   2   2   0   2   2   2   2   0   0   2   0   2   0   2   0   0   0   0   2   0   2   2   2   0   2   2   2   2
 MK-6-3                 2   2   2   0   2   0   0   0   0   2   2   2   2   2   0   2   2   0   0   0   0   0   0   0   2   2   0   0   2   0   0   2   2   2   0   0   2   2   2   2   0   0   0   2   0   0   0   0   0   2   0   2   0   2   0   0   2   2   2   0   0   2   0   2   2   0   2   0   0   0   0   0   2   0   2   0   0   0   0   0   2   0   2   2   0   0   0   0   2   2   2   2   0   0   0   0   0   2   2   0   0   0   2   0   2   2   2   2   0   0   0   0   2   2   2   2   0   0   0   0   2   2   0   0   0   2   0   2   0   2   0   2   0   2   2   0   2   2   0   2   2   0   0   0   2   0   0   2   0   2   2   2   0   0   0   2   0   0   2   0   2   0   2   0   2   0   2   2   2   0   2   0   2   2   0   2   2   2   2   0   0   2   0   2   0   2   0   0   0   0   2   0   2   0   2   0   2   2   2   2
 MK-6-4                 2   0   2   0   0   0   0   0   0   2   0   2   2   2   0   0   2   0   0   0   0   2   0   0   2   2   0   0   2   0   0   2   2   2   0   0   2   2   2   2   0   0   0   2   0   0   0   0   0   2   0   2   2   2   0   0   2   2   2   2   0   2   0   2   2   0   2   0   0   0   0   0   2   0   2   0   0   0   0   2   2   0   2   0   0   0   0   0   2   2   2   2   0   0   0   0   0   2   2   0   0   2   0   2   2   2   2   2   0   0   0   0   2   2   2   2   0   0   0   0   2   2   0   0   0   2   0   2   0   2   0   2   0   2   2   0   2   2   0   2   2   0   0   0   2   0   2   2   0   2   2   0   2   0   0   2   0   0   2   0   2   0   0   0   2   0   2   2   2   0   2   0   2   2   0   2   2   2   2   2   0   0   2   2   0   2   0   0   0   0   2   0   2   0   2   0   2   2   2   0
 MK-6-5                 2   0   2   2   0   0   0   0   0   2   2   2   2   2   0   0   2   0   0   2   2   2   2   0   2   0   2   0   2   0   0   2   2   2   0   0   2   2   2   0   0   0   0   2   0   0   0   0   0   2   0   2   2   2   0   0   0   2   2   2   0   0   0   2   0   0   2   2   0   0   0   0   2   0   2   0   0   0   0   2   2   0   2   0   0   0   0   0   2   2   2   2   0   0   0   0   0   2   2   0   0   2   0   2   2   2   2   2   0   2   0   0   2   2   2   2   0   0   0   0   2   2   0   2   0   2   0   2   0   2   0   2   0   0   2   0   2   2   0   2   2   2   0   0   2   2   2   2   0   2   2   0   2   0   0   2   2   0   2   2   0   0   0   0   2   0   0   2   2   2   2   0   2   2   0   2   2   2   2   0   0   0   0   2   0   2   0   0   0   0   2   0   0   0   0   0   2   2   2   0
 MK-6-6                 2   0   2   2   0   0   0   0   0   2   2   2   2   2   0   0   2   0   0   2   2   2   2   0   0   0   2   0   2   0   0   2   2   2   0   0   0   2   2   2   0   0   0   0   0   0   0   0   0   0   0   2   2   2   0   0   0   2   2   2   0   0   0   2   0   0   2   2   0   0   0   0   2   2   2   0   0   0   0   2   2   0   2   0   0   2   0   0   2   2   2   2   0   0   0   0   0   2   2   0   0   0   0   0   2   2   0   2   0   2   0   0   2   2   2   2   0   0   0   2   2   0   0   2   0   2   0   2   0   2   0   2   0   2   2   0   2   0   0   2   2   2   0   0   2   2   2   2   0   0   2   2   2   0   0   2   2   0   2   2   0   2   0   0   2   0   0   2   2   2   2   0   2   2   0   2   2   2   2   0   2   0   0   2   0   2   0   2   0   0   2   0   0   0   0   0   2   2   2   0
 MK-6-7                 2   0   2   2   0   0   0   0   0   2   2   2   2   2   0   0   0   0   0   2   2   2   2   0   0   0   2   0   2   0   0   2   2   2   0   0   0   0   0   2   0   0   0   0   0   0   0   2   0   2   0   2   0   2   0   0   0   2   2   2   0   0   0   2   0   0   2   2   0   0   0   0   2   2   2   0   0   0   0   2   2   2   2   0   0   2   2   0   0   2   2   0   2   0   0   0   2   0   0   0   0   0   0   0   2   2   0   2   0   2   0   0   2   2   2   2   0   0   0   2   2   0   0   2   0   2   0   2   0   2   0   2   0   2   0   0   0   0   0   2   0   2   0   0   2   2   2   2   0   0   2   2   2   0   2   2   2   0   2   2   0   2   0   0   2   0   0   2   0   2   2   0   2   2   0   2   2   2   2   0   2   0   0   2   0   2   2   0   2   0   2   0   0   0   0   2   2   2   2   0
 MK-6-8                 2   0   2   2   0   2   0   0   0   2   2   2   2   2   0   0   0   0   0   2   2   2   2   2   0   0   2   2   0   0   0   2   2   2   2   0   0   0   0   2   0   2   0   0   0   0   0   0   0   2   0   2   0   2   0   0   0   2   0   2   0   0   0   2   0   0   2   0   0   0   0   0   0   2   0   0   0   0   0   2   2   2   0   0   0   2   0   0   0   2   0   2   2   2   0   2   2   2   0   0   0   0   0   0   2   0   0   2   0   2   0   0   2   0   2   2   0   0   0   2   2   0   0   2   0   2   0   2   0   2   0   2   0   2   2   0   0   0   0   2   0   2   0   0   2   2   2   2   0   0   2   2   2   0   2   0   2   0   2   2   0   0   0   0   2   0   0   2   0   2   2   2   2   2   0   2   2   2   2   0   2   2   0   2   0   2   2   0   2   0   2   0   0   0   0   2   2   2   2   0
 MK-6-9                 2   0   2   2   0   2   0   0   0   2   2   0   2   2   0   0   0   0   0   2   2   2   2   2   0   0   2   2   0   0   2   2   2   2   2   0   0   0   0   2   0   2   2   0   0   0   0   0   0   0   0   2   0   0   0   0   0   0   2   2   0   2   0   2   2   0   2   0   0   0   2   0   0   2   0   0   0   2   0   2   2   2   0   0   0   2   0   0   0   2   0   2   2   2   0   2   2   2   0   0   0   0   0   0   2   0   0   2   0   2   0   0   2   0   2   2   0   2   0   2   2   0   0   2   0   2   0   2   0   2   0   2   0   2   2   0   0   0   0   2   0   2   0   2   2   2   2   2   0   0   2   2   2   2   2   0   2   0   2   2   0   0   0   0   2   0   0   2   0   2   2   2   2   2   0   2   2   2   2   2   2   2   0   2   0   2   2   0   2   0   2   0   0   0   2   2   2   0   2   0
 MK-6-10                0   0   2   2   0   2   0   2   0   2   0   0   2   2   0   0   0   0   0   0   2   2   2   2   2   2   2   0   0   0   2   2   2   2   2   0   2   0   2   2   0   2   2   0   0   0   0   0   0   0   0   2   0   0   2   0   0   2   2   2   0   2   0   2   2   0   2   0   0   0   2   0   0   2   0   0   0   2   0   2   2   2   0   0   0   0   0   0   0   2   0   2   2   2   0   2   2   2   0   0   0   0   0   0   2   0   0   0   0   2   0   0   2   0   2   2   0   2   0   2   0   0   0   2   0   2   0   2   0   2   0   2   2   2   2   0   0   0   0   2   0   2   0   2   0   2   2   2   0   0   2   2   2   2   2   0   0   0   2   2   0   0   0   0   2   0   0   0   0   2   2   2   2   2   0   2   2   2   2   2   0   2   2   2   0   2   2   0   0   0   0   0   0   0   2   2   2   0   2   0
 MK-6-11                0   0   2   2   0   2   0   2   2   2   0   0   2   2   0   0   0   0   0   0   2   2   2   2   2   2   2   0   0   0   2   2   2   2   2   0   2   2   2   2   0   2   0   0   0   0   0   2   0   0   0   2   0   0   2   0   0   2   2   2   0   2   0   2   2   0   2   0   0   0   2   0   0   2   0   0   0   2   0   2   2   2   0   0   0   2   0   0   2   2   0   2   2   2   0   2   2   2   0   0   0   0   0   0   2   0   0   0   0   2   0   0   2   0   2   2   0   2   0   2   0   0   2   2   0   2   0   2   0   2   0   2   2   2   2   0   0   0   0   2   0   2   0   2   2   2   2   0   0   2   2   2   2   2   2   0   0   0   2   2   0   0   0   0   2   2   0   0   0   2   2   2   2   2   0   2   2   2   2   2   0   0   2   2   0   2   2   0   0   0   0   0   0   0   2   2   2   0   2   0
 MK-6-12                0   0   2   2   0   2   0   2   2   2   0   2   2   2   0   0   0   2   0   0   2   2   2   0   2   2   2   0   0   0   2   2   0   2   0   0   2   2   2   2   0   2   0   0   0   0   0   2   0   0   0   2   2   0   2   0   0   2   0   2   0   2   0   2   2   2   0   0   2   0   0   0   0   2   0   0   0   2   0   2   2   2   0   0   0   0   0   0   2   2   0   2   2   2   0   2   2   2   0   0   2   0   0   2   2   0   0   0   0   2   0   0   2   0   2   2   0   0   0   2   0   0   2   2   0   2   2   2   0   2   0   2   2   0   2   2   0   0   0   2   2   2   0   2   2   0   2   0   0   2   2   2   2   2   2   0   0   0   2   2   0   0   0   2   2   2   0   0   0   2   2   2   2   2   0   2   0   0   2   2   0   0   2   2   0   2   2   0   0   0   0   0   0   0   2   2   2   0   2   0
 MK-6-13                0   0   2   2   0   2   0   2   2   0   0   2   2   2   0   0   0   2   0   0   2   2   2   0   2   2   2   0   0   0   2   2   0   2   0   0   0   2   2   2   2   2   0   0   0   0   0   2   0   0   0   2   2   0   2   0   0   2   0   2   2   2   0   2   2   2   0   0   2   0   2   0   0   2   0   2   0   2   0   2   0   2   0   0   0   0   0   0   2   2   0   0   2   2   0   2   2   2   2   2   2   0   0   2   2   0   0   2   0   2   0   0   2   0   2   2   0   0   0   2   0   0   2   2   0   2   2   2   0   2   0   2   0   0   2   2   0   0   0   2   0   2   0   2   2   0   2   0   0   2   2   0   2   2   2   0   0   0   2   2   0   2   0   2   2   2   0   0   0   2   2   2   2   2   0   0   0   2   2   2   0   0   2   2   0   2   2   0   0   2   0   0   0   2   2   2   2   0   2   0
 MK-6-14                0   0   2   2   0   0   0   2   2   0   0   2   2   2   0   0   0   2   0   0   2   0   2   0   0   2   2   0   0   0   2   2   0   2   0   0   0   2   2   2   2   2   0   0   2   0   0   2   0   0   2   2   2   2   2   0   0   2   0   2   2   2   0   2   2   2   0   0   0   0   2   0   0   2   0   2   0   2   0   2   2   2   0   0   0   0   0   0   2   2   0   0   2   2   0   2   2   2   2   2   2   2   0   2   2   0   0   2   2   2   0   0   2   0   2   2   0   0   0   2   0   0   2   2   0   2   2   2   0   2   2   2   2   2   2   2   0   0   0   2   0   2   0   2   2   0   2   0   0   2   2   0   2   2   0   0   0   0   2   2   0   2   0   2   2   2   0   0   0   2   2   2   2   2   0   0   0   2   2   0   0   0   2   0   0   2   2   0   0   0   0   0   0   2   2   2   2   0   2   0
 MK-6-15                0   0   2   2   0   0   2   2   2   0   0   2   2   2   0   0   0   2   0   2   2   0   2   0   0   2   2   0   0   0   2   2   0   2   0   0   0   2   2   2   2   0   0   0   2   0   0   2   0   2   2   2   0   2   2   0   0   2   2   2   2   2   0   2   2   2   0   0   0   0   2   2   0   2   0   2   0   2   0   2   2   2   0   0   0   0   0   0   2   2   0   0   2   2   0   2   0   2   2   2   2   2   0   2   2   0   2   2   2   0   0   0   2   0   2   2   2   0   0   2   0   0   0   2   0   2   2   2   0   2   2   2   2   2   2   2   0   0   0   2   0   2   2   2   0   2   2   0   0   0   0   0   2   2   0   2   0   0   0   2   0   0   0   2   0   0   2   0   0   2   2   2   2   2   0   2   0   2   2   0   0   0   2   0   0   2   2   0   0   0   0   0   2   2   2   2   2   0   2   0
 MK-6-16                0   0   2   2   0   0   2   2   2   0   0   2   2   2   0   0   0   2   0   2   2   0   2   0   0   2   2   0   0   0   2   2   0   2   0   0   0   2   2   2   2   0   0   0   2   0   0   2   0   2   2   0   0   2   2   0   0   2   2   2   2   2   0   2   2   0   2   0   0   0   2   2   0   2   0   2   0   2   0   2   2   2   0   0   0   0   0   0   2   2   0   0   2   2   0   2   0   2   0   2   2   2   0   2   2   2   2   2   0   2   0   0   2   0   2   2   2   0   0   2   0   0   0   2   0   2   2   2   0   2   2   2   2   2   2   0   0   0   0   2   0   2   2   2   2   2   2   0   0   0   0   0   2   0   0   2   2   2   0   2   0   0   0   2   0   0   2   0   0   2   2   2   2   2   0   2   0   2   0   0   0   0   2   0   0   2   2   0   0   2   0   2   2   2   2   2   2   0   2   0
 
!****************************************** Phenotypic Data **********************************************************
!-100.0 is resevred for missing phenotype
SimulatedTrait1        12.5950   13.6802   14.0658   13.2942   14.3510   11.4708   17.9181   12.6948   13.2906   17.9351   13.8999   13.1089   14.6641   19.0483   10.2669   13.3073   11.4709   14.8275   15.4898   16.3206   16.4391   14.6058   12.5604   13.7963   10.7561   13.7429   13.9139   11.8480   14.8366   15.5177   16.6979   12.3822   14.3256   13.7022   13.6317   15.5907    9.3487   12.9799   16.4577   19.6875   18.1849   15.3630   16.9979   17.9601   17.8180   14.0894   17.7269   13.7462   10.7795   14.3180   13.1918   13.3754   16.1853   18.0373   16.7205   11.7467   12.2561   12.1276   16.3023   12.7424   16.7688   12.6490   11.8186   13.9135   16.9228   14.3901   17.9324   16.3772   10.8664   12.5141   13.2128   10.1818   17.3038   15.7878   21.0967   14.7789   20.3776   13.7310   13.7241   19.0253   15.4726   12.8413   16.4681   15.0137   18.4553   14.4074   13.9087   14.2237   14.8733   15.4111   14.8304   18.2581   13.3649   19.9755   13.3191   17.3680   16.5877   14.5751   17.3194   15.0068   16.0539   12.3927   12.4176   15.1543   15.7850   14.8813   12.6823   16.2676   11.3724   17.1695   16.0095   15.9208   16.4089   13.9328   11.5205   18.4265   15.4135   15.5389   15.1400   12.0861   12.9080   14.5037   15.3460   15.4962   11.8424   18.8279   15.0138   16.4570   12.4316   10.4997   15.1794   16.2624   13.4519   15.7477   13.1098   18.2638   13.4838   22.1063   20.0870   19.8091   14.8580   14.9210   12.4909   13.6364   18.1725   16.1382   18.0682   11.7694   18.0150   12.6308   18.8478   14.8688   11.6432   16.8805   17.7529   15.7682   14.4182    9.1104   13.7776   15.2582   17.3149   16.1418   13.4277   15.8673   20.1337   14.9334   15.0331   13.6986   11.8798   15.9034   18.5490   12.5072   17.0851   14.1749   18.5864   13.4703   11.6287   17.3873   10.0763   20.1947   17.4177   17.6379   15.6238   19.3087   10.5927   17.3956   15.0657   19.6677   13.9296   20.0876   16.0127   17.6843   13.6189   16.1644   12.9081   19.4940   14.2984   16.7373   17.0918   14.4187
SimulatedTrait2         9.2893   10.0404   10.7588   12.3678    9.6820   10.1004   13.2215    8.3668   12.6072    9.9461    8.3665   10.5220   13.2512   11.7409   11.2178   10.0667   10.2207   10.3321   11.5812   11.2485    8.2708   10.7137   11.0542   11.1658   10.3565    9.4332   10.9212    9.9130    9.6337    9.8199    7.5688    8.6597    7.8539   11.6240   10.9049   11.5172   11.5374    8.8662    8.2051    8.8460    8.0686   10.4605    9.7781   10.0169   10.1081   11.2841   12.6266   11.3667    9.0390    8.5032    9.3656    7.8789    8.2613   10.7477    9.7956   12.6622    9.5416   13.2151   11.0265    9.0918   10.9751   12.2900   10.2435    9.6255   10.2445    9.0521   10.6099   12.0493    9.2082    7.1302   10.5077    8.6483   10.5008   13.2232    9.2484    8.6608    7.3368   10.8380    7.7083    6.2783   13.4949   10.4831    8.6715    7.0817    9.8511   10.4386    6.6208    9.1495   10.4735   11.4307   10.3676    8.1068   11.2981    8.1579   10.6056    8.5474    8.0849    8.3518    7.7928    9.4533    7.9610    7.4131    8.9116   10.2009    9.7422   11.3942    9.7229    9.4641    7.9555   12.0069   12.8594   11.4641    9.7026   10.5738    9.5018    8.5059    8.8316    9.0618   11.4856   10.3119    6.2629   11.2294    7.9084   10.1182    7.4402   11.7275   11.1557    8.9023    9.7948    7.7573   12.7754   12.7264    9.6391    8.3408    9.0819   10.1600    8.1512   10.0751    8.6757    8.8116    9.5404    9.3975    9.5991    9.9974    8.4712   10.5147   11.0214   11.4285    9.0595   12.4142   10.5560    8.5631    8.9614   10.7556   10.3606    8.4013   10.7275   10.9645    9.3577   10.0876    8.7473    8.4953    9.9945   10.2609    9.0829    9.7018   11.4901   12.7132   11.6271   11.3618   11.5782    7.0985    9.9891   11.0846   11.3169    8.8824   10.4836    9.3721   12.7558   11.0264    9.9032   10.3897   10.4702   11.8861   10.1246   10.8292    8.3771   12.5111    8.3877    9.3479   10.6447   10.3336    6.1842   10.4768    7.4466    9.8443   10.9770   10.2828   10.5330    7.9969
 
