# Supplementary material for: Inclusive Composite Interval Mapping of QTL by Environment Interactions in Biparental Populations
Source: PLoS One. 2015 Jul 10;10(7):e0132414. doi: 10.1371/journal.pone.0132414 (PMC4498613; doi:10.1371/journal.pone.0132414)
Supplement: S4 File — (ZIP) [file pone.0132414.s004.zip › H=0.1/L1/run_00114.met]

!**********************Note: lines staring with "!" are remarks and will be ignored in the program********************
!*********************************General Information**********************************
!Assuming F1 = P1 x P2, populations available in QTL IciMapping are: 
!  1, P1BC1F1 = P1 x F1, the first backcrossing where P1 is used as the recurrent parent;
!  2, P2BC1F1 = P2 x F1, the first backcrossing where P2 is used as the recurrent parent;
!  3, F1DH, F1-derived doubled haploids; 
!  4, RIL or F1RIL, recombination inbred lines through the repeated selfing of F1;
!  5, P1BC1RIL, recombination inbred lines through the repeated selfing of P1BC1F1;
!  6, P2BC1RIL, recombination inbred lines through the repeated selfing of P2BC1F1;
!  7, F2, the selfing generation of F1;
!  8, F3, the selfing generation of F2;
!  9, P1BC2F1, the second backcrossing where P1 is used as the recurrent parent; 
! 10, P2BC2F1, the second backcrossing where P2 is used as the recurrent parent;
! 11, P1BC2RIL, recombination inred lines through the repeated selfing of P1BC2F1; 
! 12, P2BC2RIL, recombination inred lines through the repeated selfing of P2BC2F1; 
! 13, P1BC1F2, the selfing generation of P1BC1F1; 
! 14, P2BC1F2, the selfing generation of P2BC1F1; 
! 15, P1BC2F2, the selfing generation of P1BC2F1; 
! 16, P2BC2F2, the selfing generation of P2BC2F1; 
! 17, P1BC1DH, P1BC1F1-derived doubled haploids; 
! 18, P2BC1DH, P2BC1F1-derived doubled haploids; 
! 19, P1BC2DH, P1BC2F1-derived doubled haploids; 
! 20, P2BC2DH, P2BC2F1-derived doubled haploids; 
   3      !Mapping Population (see remarks above)
   2      !Mapping Function (1 for Kosambi; 2 for Haldane; 3 for Morgan)
   2      !Marker Space Type (1 for intervals; 2 for positions)
   1      !Marker Space Unit(1 for centiMorgans; 2 for Morgan)
   6      !Number of Chromosomes (or Linkage Groups)
 200      !Size of the mapping population
   2      !Number of environments
 
!***************************************** Chromosomes and Linkage Maps **********************************************
!Chromosome                 NumMarkers
-CH1                        16
-CH2                        16
-CH3                        16
-CH4                        16
-CH5                        16
-CH6                        16
!Linkage map (Marker name followed by position or the interval length)
 MK-1-1                1     0.000
 MK-1-2                1    10.000
 MK-1-3                1    20.000
 MK-1-4                1    30.000
 MK-1-5                1    40.000
 MK-1-6                1    50.000
 MK-1-7                1    60.000
 MK-1-8                1    70.000
 MK-1-9                1    80.000
 MK-1-10               1    90.000
 MK-1-11               1   100.000
 MK-1-12               1   110.000
 MK-1-13               1   120.000
 MK-1-14               1   130.000
 MK-1-15               1   140.000
 MK-1-16               1   150.000
 MK-2-1                2     0.000
 MK-2-2                2    10.000
 MK-2-3                2    20.000
 MK-2-4                2    30.000
 MK-2-5                2    40.000
 MK-2-6                2    50.000
 MK-2-7                2    60.000
 MK-2-8                2    70.000
 MK-2-9                2    80.000
 MK-2-10               2    90.000
 MK-2-11               2   100.000
 MK-2-12               2   110.000
 MK-2-13               2   120.000
 MK-2-14               2   130.000
 MK-2-15               2   140.000
 MK-2-16               2   150.000
 MK-3-1                3     0.000
 MK-3-2                3    10.000
 MK-3-3                3    20.000
 MK-3-4                3    30.000
 MK-3-5                3    40.000
 MK-3-6                3    50.000
 MK-3-7                3    60.000
 MK-3-8                3    70.000
 MK-3-9                3    80.000
 MK-3-10               3    90.000
 MK-3-11               3   100.000
 MK-3-12               3   110.000
 MK-3-13               3   120.000
 MK-3-14               3   130.000
 MK-3-15               3   140.000
 MK-3-16               3   150.000
 MK-4-1                4     0.000
 MK-4-2                4    10.000
 MK-4-3                4    20.000
 MK-4-4                4    30.000
 MK-4-5                4    40.000
 MK-4-6                4    50.000
 MK-4-7                4    60.000
 MK-4-8                4    70.000
 MK-4-9                4    80.000
 MK-4-10               4    90.000
 MK-4-11               4   100.000
 MK-4-12               4   110.000
 MK-4-13               4   120.000
 MK-4-14               4   130.000
 MK-4-15               4   140.000
 MK-4-16               4   150.000
 MK-5-1                5     0.000
 MK-5-2                5    10.000
 MK-5-3                5    20.000
 MK-5-4                5    30.000
 MK-5-5                5    40.000
 MK-5-6                5    50.000
 MK-5-7                5    60.000
 MK-5-8                5    70.000
 MK-5-9                5    80.000
 MK-5-10               5    90.000
 MK-5-11               5   100.000
 MK-5-12               5   110.000
 MK-5-13               5   120.000
 MK-5-14               5   130.000
 MK-5-15               5   140.000
 MK-5-16               5   150.000
 MK-6-1                6     0.000
 MK-6-2                6    10.000
 MK-6-3                6    20.000
 MK-6-4                6    30.000
 MK-6-5                6    40.000
 MK-6-6                6    50.000
 MK-6-7                6    60.000
 MK-6-8                6    70.000
 MK-6-9                6    80.000
 MK-6-10               6    90.000
 MK-6-11               6   100.000
 MK-6-12               6   110.000
 MK-6-13               6   120.000
 MK-6-14               6   130.000
 MK-6-15               6   140.000
 MK-6-16               6   150.000
!*********************************** Marker Types ********************************************************************
!Co-dominant marker: When heterozygote F1 is present, P1 is coded as 2, F1 is coded as 1, and P2 is coded as 0; Otherwise, P1 is coded as 2, and P2 is coded as 0. 
!Dominant marker: When heterozygote F1 is present, P1 and F1 are coded as 12, and P2 is coded as 0; Otherwise, P1 is coded as 2, and P2 is coded as 0.  
!Recessive markers: When heterozygote F1 is present, P1 is coded as 2, and F1 and P2 are coded as 10; Otherwise, P1 is coded as 2, and P2 is coded as 0. 
!Missing marker is coded as -1. 
 MK-1-1                 0   2   0   0   0   2   2   2   2   2   0   0   0   2   2   0   0   2   2   2   2   0   2   0   2   0   2   0   2   2   0   2   0   0   0   0   0   0   2   2   0   0   2   0   0   0   0   2   2   0   0   0   0   2   2   0   0   2   0   2   0   0   0   2   0   0   0   0   2   0   0   2   0   0   2   2   2   0   2   0   2   2   0   0   0   0   2   2   2   0   2   0   0   2   2   2   2   2   0   0   2   0   2   0   0   0   2   0   2   2   2   2   0   0   0   0   0   2   0   2   2   2   2   2   2   0   2   0   2   0   2   2   0   0   0   0   2   0   2   0   2   2   2   2   0   0   2   0   0   0   0   2   2   0   2   2   0   2   2   0   0   2   2   2   0   2   0   2   2   0   0   0   0   0   0   0   0   2   0   0   0   2   2   2   0   2   2   2   2   0   2   2   2   2   2   0   2   0   0   0
 MK-1-2                 0   2   0   0   2   2   2   2   2   2   0   0   0   2   2   0   0   2   0   2   2   0   2   2   2   0   2   0   2   2   0   2   0   0   2   0   0   0   2   2   0   0   2   0   0   0   0   2   2   0   0   0   0   2   2   0   0   2   0   2   0   0   0   0   0   0   0   0   2   0   0   2   0   0   2   0   2   0   2   2   0   2   0   0   0   0   2   0   0   0   2   0   0   2   2   2   2   2   0   0   2   2   2   2   2   0   2   2   2   0   2   2   0   0   0   0   0   2   0   2   2   2   2   2   2   0   2   0   2   0   2   2   0   2   0   0   2   0   2   0   2   0   0   2   2   0   2   0   0   0   0   2   2   0   2   2   0   2   2   0   0   2   2   2   0   2   0   2   2   0   0   0   0   0   2   0   0   2   0   0   0   2   2   2   0   2   2   2   2   0   2   2   2   2   2   0   2   0   0   0
 MK-1-3                 0   2   0   0   2   0   2   2   2   2   0   0   0   2   2   0   0   2   0   2   2   0   2   2   2   0   2   0   0   2   0   2   2   0   2   0   0   0   2   2   0   0   2   2   0   0   0   2   2   0   0   0   0   2   2   0   0   2   0   2   0   0   0   0   0   0   0   0   0   0   0   2   2   0   2   0   2   0   2   2   0   0   0   0   0   0   2   0   0   0   2   0   0   0   2   2   2   2   0   2   2   2   2   2   2   0   2   2   2   0   2   2   0   0   2   0   0   2   0   2   2   2   2   2   2   0   2   0   2   0   2   2   0   2   0   0   2   0   2   0   2   0   0   2   2   0   2   0   0   0   0   2   2   0   2   2   2   2   2   0   0   2   2   2   2   2   0   0   2   0   0   0   0   0   2   0   0   2   0   0   0   2   2   2   2   2   2   2   2   0   2   2   2   2   2   0   0   0   0   0
 MK-1-4                 2   2   2   0   2   0   2   2   0   2   0   0   0   2   2   0   0   2   0   2   2   0   2   2   2   0   2   0   0   0   0   2   2   0   2   0   0   0   2   2   0   0   2   2   2   0   0   2   2   0   0   0   0   0   2   0   0   2   2   2   0   0   0   0   0   0   0   0   0   0   0   2   2   2   2   0   2   0   2   2   0   0   0   0   0   0   2   0   0   0   0   0   0   0   2   2   2   2   0   2   2   2   2   2   2   0   2   2   2   0   2   2   0   0   2   0   0   2   0   2   2   2   2   0   2   0   2   0   2   0   2   2   0   2   0   0   2   0   2   0   2   0   0   2   2   0   2   2   0   0   0   2   2   0   2   2   2   2   2   2   0   2   2   0   2   2   2   0   2   0   0   0   0   2   2   0   0   2   0   0   0   2   0   2   2   2   2   2   2   2   2   2   2   2   2   0   0   0   0   0
 MK-1-5                 2   2   0   0   2   0   2   2   0   2   0   2   0   2   2   0   0   2   0   2   2   0   2   2   2   0   0   0   0   0   0   0   2   0   2   0   0   0   2   2   0   2   2   2   2   0   0   2   2   0   0   0   0   2   2   0   0   2   2   2   0   0   0   0   0   0   0   0   0   0   2   0   2   2   2   0   2   0   2   2   0   0   0   0   0   0   2   0   0   0   0   0   0   0   0   0   2   0   0   2   2   2   2   2   2   0   2   2   2   0   2   2   2   0   0   0   0   2   0   2   2   2   2   2   2   0   2   0   2   0   2   2   0   2   0   0   0   0   2   0   2   0   0   2   2   0   2   2   0   0   0   2   2   0   2   0   2   2   2   2   0   0   2   0   2   0   2   0   2   0   0   0   0   2   2   0   0   2   0   0   0   2   0   2   2   2   2   2   2   2   2   2   0   2   2   0   0   0   0   0
 MK-1-6                 2   2   0   0   2   0   2   2   0   2   0   2   0   2   0   0   0   2   0   2   2   0   2   2   2   0   0   0   0   0   0   0   2   0   2   0   2   0   2   2   0   2   2   2   2   0   0   2   2   0   0   0   0   2   2   0   0   2   2   2   0   0   0   0   2   0   0   0   0   0   0   0   2   2   2   0   2   0   2   2   0   0   0   0   0   0   0   0   0   2   0   0   0   0   0   0   2   0   0   0   2   2   2   2   2   0   2   2   2   0   2   2   2   2   0   0   0   2   0   0   2   2   2   2   0   0   2   0   2   2   2   2   0   0   2   0   0   0   2   0   2   2   0   2   2   0   2   2   0   0   0   2   2   0   2   0   2   2   2   2   0   0   2   0   2   0   2   0   2   0   0   0   0   0   2   0   0   2   0   0   0   2   2   2   2   2   2   2   0   2   0   0   0   2   2   0   0   0   0   0
 MK-1-7                 0   2   0   0   2   0   2   2   0   2   2   0   0   2   0   0   2   2   0   2   2   0   2   2   0   0   0   0   2   0   0   0   2   0   2   2   2   0   0   2   0   2   2   2   2   0   0   2   2   0   0   0   0   2   2   0   2   2   2   2   0   0   0   0   2   0   0   0   0   0   0   0   2   2   2   0   2   0   2   2   0   0   0   0   0   0   2   0   0   2   0   0   0   0   2   0   2   2   0   0   2   2   2   2   2   0   2   0   2   0   2   2   2   2   0   0   0   2   0   0   2   2   2   2   0   2   2   0   2   2   2   2   0   0   2   0   0   0   2   0   2   2   0   2   2   2   2   2   0   0   0   0   2   0   2   0   2   2   2   2   0   2   2   0   2   0   2   0   2   0   0   0   0   0   2   0   0   2   0   0   0   2   2   2   2   0   2   2   0   0   0   0   0   2   2   0   0   0   0   0
 MK-1-8                 0   2   0   0   2   2   2   2   0   2   0   0   0   2   0   0   2   2   0   2   2   0   2   0   0   0   0   0   2   0   0   0   2   0   2   2   2   0   2   2   0   2   2   2   2   2   0   2   2   0   0   0   0   2   0   0   2   2   2   2   0   2   0   0   2   2   0   0   0   0   0   0   0   2   2   0   2   0   0   2   0   0   0   0   0   0   2   0   0   2   0   0   0   2   2   0   2   2   0   2   2   2   2   2   2   0   2   0   2   0   2   0   2   2   0   0   0   2   0   0   2   2   2   2   2   2   0   0   2   2   2   2   0   0   0   0   0   0   2   0   2   2   0   2   2   0   2   2   0   0   2   0   2   0   2   2   2   2   2   2   0   2   2   0   2   0   2   0   2   0   0   0   0   0   2   0   0   2   0   0   0   2   2   2   0   2   2   0   0   0   0   0   0   2   2   2   0   0   0   0
 MK-1-9                 0   2   0   0   2   2   2   2   0   2   0   0   0   2   0   0   2   2   0   2   2   0   2   0   0   0   0   0   2   0   0   0   2   0   2   2   2   0   0   2   0   2   2   2   2   2   0   2   0   0   0   0   2   2   0   0   2   2   2   2   0   2   0   0   2   2   0   0   0   0   0   0   0   2   2   0   2   0   0   2   0   2   0   0   0   0   0   0   0   2   0   0   0   2   2   0   2   2   2   2   0   2   2   2   2   0   2   0   2   0   2   0   2   2   0   0   0   2   0   0   2   2   0   2   2   2   0   0   2   2   2   2   0   0   0   0   0   0   2   0   2   2   0   2   2   2   2   2   0   0   2   0   2   2   2   2   2   2   2   2   2   2   2   2   2   0   0   0   2   0   0   0   0   0   2   0   0   2   0   0   0   2   2   2   0   2   2   0   0   0   0   0   0   2   2   2   0   0   0   0
 MK-1-10                0   2   0   0   2   2   2   2   0   2   0   0   0   2   0   0   2   2   0   2   2   0   2   0   0   0   0   0   2   0   0   0   0   0   2   2   2   2   0   2   0   2   2   2   2   2   0   0   0   0   0   0   2   2   0   0   2   2   2   2   0   0   0   0   2   2   0   0   0   0   0   0   0   0   2   0   2   0   0   2   2   0   0   0   0   0   0   0   0   0   0   0   0   0   2   0   2   2   2   2   0   2   2   2   2   0   2   0   2   0   2   0   2   2   0   0   0   2   2   0   2   2   0   2   2   0   0   0   2   2   2   0   0   0   0   0   0   0   2   0   2   2   0   2   2   2   2   2   0   0   2   0   2   2   2   2   2   2   2   2   2   2   2   2   2   2   0   0   2   0   0   0   0   2   2   0   0   2   0   0   0   2   2   2   0   2   0   0   0   0   0   0   0   2   2   2   0   0   0   0
 MK-1-11                0   2   0   0   0   2   2   0   0   2   0   0   0   2   0   0   2   2   0   2   0   0   2   0   0   0   0   0   2   0   0   0   0   0   2   2   2   2   0   2   0   2   2   2   2   0   2   0   2   0   0   0   0   2   0   2   2   2   2   2   0   0   0   0   2   2   0   2   0   2   0   0   0   0   2   0   2   2   0   2   2   0   2   0   0   0   0   0   0   0   0   0   0   0   2   0   2   2   2   2   2   2   2   2   2   0   2   0   2   0   2   0   2   2   0   0   0   2   2   0   2   2   0   2   2   0   0   0   2   0   2   0   0   0   0   0   2   0   2   0   2   2   0   2   2   0   2   2   0   2   2   0   2   2   2   0   2   2   2   2   2   2   2   2   2   2   0   0   2   0   0   0   0   2   2   0   0   2   0   2   0   2   2   2   0   2   0   0   0   0   0   0   0   0   2   2   0   0   0   0
 MK-1-12                0   2   0   0   2   2   2   0   0   2   0   0   0   2   0   0   2   2   0   2   0   0   0   0   0   0   0   2   2   0   0   0   0   0   2   0   2   2   0   2   0   2   2   2   2   0   2   2   0   2   0   0   0   2   0   2   2   2   2   0   0   0   0   0   2   0   0   2   0   0   0   0   0   0   0   0   2   2   0   2   2   0   2   0   0   0   0   0   0   0   0   0   0   0   2   0   2   2   2   2   2   2   0   2   2   2   2   0   2   0   2   2   2   2   0   0   2   2   2   0   2   2   2   2   2   0   0   0   2   0   2   0   0   0   0   2   0   0   2   0   2   2   0   0   2   0   2   2   0   2   2   0   2   2   2   2   2   2   2   2   2   2   2   0   2   2   0   0   2   0   0   0   0   2   2   0   0   2   0   2   0   2   2   0   0   2   0   2   0   0   0   0   0   0   2   2   0   2   0   0
 MK-1-13                0   2   0   0   2   2   2   0   0   2   0   0   0   2   0   0   2   2   2   2   0   2   0   2   0   0   0   0   2   0   0   0   0   2   2   0   2   2   0   2   0   2   2   2   2   0   2   2   0   2   2   0   0   2   0   2   2   2   2   0   0   0   0   0   2   0   0   2   2   2   0   0   0   0   0   0   2   2   0   2   2   2   2   0   0   0   0   0   0   0   0   0   0   0   2   0   2   2   2   2   2   2   0   2   2   2   2   0   2   0   2   2   2   2   2   0   2   2   2   0   2   2   0   2   2   0   0   0   2   0   2   0   0   0   0   2   0   0   2   0   2   2   0   0   2   0   2   2   0   2   0   2   2   2   2   0   2   2   2   2   0   2   2   0   2   2   0   0   2   0   0   0   0   2   2   0   0   2   0   2   0   2   2   0   0   2   0   2   0   0   0   0   0   0   2   2   0   2   0   0
 MK-1-14                2   0   2   0   2   2   2   2   0   2   0   0   0   2   0   0   2   2   2   2   0   2   0   0   0   0   0   0   2   0   0   0   0   2   2   0   2   2   0   2   0   2   2   2   2   2   2   2   0   0   2   0   0   2   0   2   2   2   2   0   2   0   0   0   2   0   0   2   2   2   0   2   0   2   0   0   2   2   0   0   2   2   2   0   0   0   0   0   0   0   0   0   0   0   2   0   2   2   2   0   2   2   0   2   2   2   2   0   2   0   2   2   2   2   0   0   2   0   2   0   2   2   0   2   0   0   0   0   0   0   0   0   0   0   0   2   0   0   2   0   2   2   2   0   2   0   2   2   0   2   0   2   2   2   2   0   0   2   2   2   0   2   2   0   0   2   0   0   2   0   0   0   2   2   2   0   2   2   0   2   0   2   2   0   0   2   0   2   0   0   0   0   0   0   2   2   0   2   0   0
 MK-1-15                2   0   0   0   0   2   2   0   0   2   0   0   0   2   0   0   2   2   2   2   0   2   0   0   0   0   0   0   2   0   0   0   0   2   2   0   2   2   0   2   0   2   2   2   0   2   2   2   0   0   2   2   0   2   0   2   2   2   2   0   0   0   0   0   2   2   0   2   2   2   2   2   0   2   0   0   2   2   0   0   2   2   2   0   0   0   0   0   0   0   0   0   0   0   2   0   2   2   2   0   2   2   0   2   2   2   2   0   2   0   2   2   2   2   0   0   2   0   2   0   2   2   0   2   0   0   0   0   0   0   0   0   0   0   0   2   0   2   2   0   2   2   2   0   2   0   2   2   0   2   0   2   2   2   2   0   0   2   2   2   0   2   2   0   0   2   2   2   2   2   0   0   2   2   2   0   0   2   0   2   0   2   2   0   0   2   0   2   0   2   0   0   0   0   2   2   0   2   0   0
 MK-1-16                2   0   0   0   0   2   2   0   0   2   2   0   0   2   0   0   2   2   2   2   0   2   0   2   0   0   0   0   2   0   0   0   0   2   0   0   2   0   0   2   0   2   2   2   0   2   2   2   0   0   2   2   0   2   0   2   2   0   2   0   0   0   2   0   2   0   0   2   2   2   2   2   2   2   0   0   2   2   0   0   2   2   2   0   0   0   0   0   0   0   0   0   0   0   0   0   2   2   2   0   2   2   0   2   2   2   2   0   2   0   2   2   2   2   0   0   2   0   2   0   2   2   0   2   0   2   0   2   0   0   2   0   2   0   0   0   0   0   2   0   2   2   2   0   2   0   2   2   0   2   2   2   2   2   0   0   0   2   2   2   0   2   2   0   0   2   2   2   2   2   0   0   2   2   2   0   0   0   0   2   0   2   2   0   0   2   0   2   0   2   0   0   0   0   2   0   0   2   0   0
 MK-2-1                 2   2   0   0   2   0   2   2   0   2   2   0   2   2   2   0   0   0   2   0   2   0   2   2   2   2   0   2   2   0   0   2   0   0   2   0   0   2   2   2   0   0   2   0   2   2   0   0   2   0   2   2   0   2   2   0   0   0   2   0   0   0   2   2   0   0   2   2   0   2   2   2   2   0   2   0   2   0   0   0   0   0   2   2   2   0   2   0   2   0   2   2   0   0   2   2   0   0   0   2   0   2   0   2   0   2   2   0   0   0   2   2   0   2   2   2   0   0   0   0   2   2   0   0   2   0   0   0   0   2   0   0   2   0   0   0   0   0   0   0   2   0   2   0   2   0   2   2   2   0   0   2   0   2   0   2   2   0   0   2   0   2   2   0   0   2   0   0   0   2   2   0   2   2   0   2   0   2   0   0   0   2   2   2   0   2   0   0   2   2   2   2   0   2   0   2   0   0   0   0
 MK-2-2                 2   2   0   0   2   0   2   2   0   2   2   0   2   2   2   0   0   0   2   0   2   0   2   2   2   2   0   2   2   0   0   2   0   0   2   0   0   2   2   2   0   0   2   0   2   2   0   0   2   0   2   2   0   2   2   0   0   0   2   0   0   0   2   2   0   0   2   2   0   2   2   2   0   0   2   0   2   0   0   0   0   0   2   2   2   0   2   0   2   0   2   2   0   0   2   2   0   2   2   2   2   2   0   2   0   2   2   0   2   0   2   2   0   2   2   2   0   0   0   0   2   2   0   0   2   0   0   0   0   2   0   0   2   0   0   0   0   0   0   0   2   0   2   2   2   0   2   2   2   0   0   2   0   2   2   2   2   0   0   2   0   0   2   0   2   2   0   0   0   2   2   0   2   2   0   2   0   2   0   0   0   2   2   0   0   2   0   0   2   2   2   2   0   2   0   2   2   0   0   2
 MK-2-3                 2   2   0   0   2   2   2   2   0   2   2   0   2   2   2   2   0   0   2   0   2   0   2   2   2   2   0   2   2   0   0   2   0   0   2   0   0   2   2   2   0   0   0   0   2   2   0   0   2   0   2   2   0   2   2   0   0   0   2   0   2   0   2   2   0   0   2   2   0   2   0   2   0   0   2   0   2   0   0   0   0   0   0   2   2   0   2   2   2   0   2   2   0   0   2   2   0   2   2   2   2   2   0   2   0   2   2   0   2   0   2   2   0   0   2   2   0   0   0   0   2   2   0   0   2   0   0   0   0   2   0   0   2   0   2   0   0   0   0   0   2   0   2   0   2   0   2   2   2   0   0   2   0   2   2   2   2   0   0   2   0   0   2   0   2   2   0   0   0   0   2   0   2   2   0   2   0   2   0   0   0   2   2   0   0   2   0   0   2   2   2   0   0   2   0   2   2   0   0   2
 MK-2-4                 2   2   0   0   2   2   2   2   0   2   2   0   0   2   2   0   0   0   2   0   2   0   2   2   2   2   0   2   2   0   0   2   0   0   2   0   0   2   2   2   0   0   0   0   2   0   0   0   2   0   2   2   0   2   2   0   0   0   2   0   2   2   2   2   0   0   2   2   0   2   0   2   0   0   2   0   2   0   0   0   0   0   0   0   2   0   2   2   2   0   2   2   0   0   2   0   0   2   2   2   0   2   2   0   0   0   2   0   2   0   2   2   0   0   2   2   2   0   0   0   2   2   0   0   2   0   0   0   2   2   0   0   2   0   2   0   0   0   0   0   2   0   2   0   2   2   2   2   2   0   0   0   0   2   2   2   2   0   2   2   0   0   2   0   2   2   0   2   0   0   0   0   2   2   0   0   2   2   0   0   0   2   2   0   0   2   0   0   2   2   0   0   0   2   0   2   0   0   0   2
 MK-2-5                 2   2   0   0   2   2   2   2   0   2   2   0   0   2   2   0   0   0   2   0   2   0   2   2   2   2   0   2   2   2   0   2   0   0   2   0   0   2   2   2   0   0   0   0   2   2   2   0   2   0   2   2   0   2   2   0   0   0   2   0   2   2   2   0   0   0   0   0   0   2   2   2   0   0   2   0   2   0   0   0   0   0   0   0   0   2   2   2   2   0   2   2   2   0   2   0   0   2   2   2   0   2   0   0   0   0   2   0   0   0   2   2   0   0   2   2   2   0   0   0   2   2   0   2   2   0   2   0   2   2   0   0   2   0   2   0   0   0   0   0   2   0   2   0   2   0   2   0   2   2   0   0   2   2   2   2   2   0   2   2   0   0   2   0   2   0   0   0   0   0   0   0   2   2   0   0   2   2   0   0   0   2   2   0   0   2   0   0   2   2   0   0   0   2   0   2   0   0   0   2
 MK-2-6                 2   2   0   0   2   2   2   2   0   2   2   0   0   2   2   0   0   0   2   0   2   0   2   2   2   2   0   2   2   2   2   2   0   2   2   0   0   2   2   2   0   0   0   0   2   2   2   0   2   0   2   2   0   2   2   0   0   0   2   0   2   2   2   0   0   2   0   2   0   2   2   0   0   0   2   0   2   0   0   0   0   0   0   0   0   2   0   2   2   0   2   0   2   0   2   0   0   2   2   2   0   2   0   0   0   0   2   0   0   0   0   2   0   0   2   2   2   0   0   0   2   2   0   2   2   0   2   0   2   2   2   0   2   0   2   0   0   0   0   0   2   0   2   0   0   0   2   0   2   2   0   0   0   2   2   2   2   2   2   2   2   0   2   0   2   0   0   0   0   0   0   0   2   2   0   0   2   2   0   0   0   2   2   2   0   0   2   0   2   2   0   0   0   2   2   2   0   0   0   2
 MK-2-7                 2   2   0   0   2   2   2   2   0   2   2   0   0   2   2   0   2   0   2   0   2   0   2   2   2   2   0   2   2   2   2   2   0   2   2   0   0   2   2   2   0   0   0   0   2   2   0   2   2   0   2   2   0   2   0   0   0   2   0   0   2   2   2   0   2   2   2   2   0   2   2   0   0   0   2   0   2   0   0   0   0   0   2   2   0   2   2   2   2   0   2   2   2   0   2   0   0   0   2   2   0   2   0   0   0   0   2   0   0   0   0   2   0   0   2   2   2   0   0   2   2   2   2   2   2   0   2   0   2   2   2   0   2   0   2   0   0   0   0   0   2   0   2   0   0   0   2   0   2   2   0   0   0   2   2   2   2   2   2   2   2   0   2   2   2   0   0   0   0   0   0   0   2   2   0   0   2   2   0   0   0   2   0   2   0   0   2   0   2   2   0   0   0   2   2   2   0   0   0   2
 MK-2-8                 2   2   2   0   2   2   0   2   0   2   2   0   0   2   2   0   2   0   2   0   2   0   2   2   2   2   0   2   2   2   2   2   0   2   2   0   0   0   2   2   0   2   0   0   2   2   0   2   2   0   2   0   2   2   2   0   0   2   0   0   2   2   2   0   2   2   2   2   0   2   2   0   0   0   2   0   2   0   0   0   0   0   2   2   0   2   2   2   2   2   2   2   2   0   2   2   0   0   2   2   0   2   0   2   0   0   2   0   0   0   0   2   0   2   2   2   2   0   0   2   2   2   2   2   2   0   2   0   2   2   2   0   2   0   2   0   0   0   0   0   2   0   2   0   0   0   2   0   2   2   0   0   0   2   2   2   0   0   2   2   2   2   2   2   2   0   0   0   0   0   0   0   2   0   0   0   2   2   0   0   0   2   0   2   0   0   2   0   2   2   0   0   0   2   2   2   0   0   0   2
 MK-2-9                 2   2   2   0   2   2   0   2   0   2   0   0   0   2   0   0   2   0   2   0   2   0   2   0   2   2   0   2   2   0   2   2   0   0   2   0   0   0   2   2   0   2   0   0   0   2   0   2   2   0   2   0   2   2   2   0   0   0   0   2   2   2   2   0   0   2   2   2   0   0   2   0   0   0   2   0   2   0   0   2   2   0   2   2   0   2   2   2   2   2   0   2   2   0   2   2   2   0   2   2   0   2   0   2   0   0   2   0   0   0   0   2   0   2   2   2   2   2   2   2   0   2   2   2   2   0   2   0   2   2   0   0   2   0   2   0   0   0   0   0   2   0   0   0   2   0   2   0   2   2   0   0   0   2   2   2   0   0   2   2   2   2   2   2   0   0   0   0   0   0   0   0   2   0   0   0   2   2   0   0   0   2   0   2   0   0   2   0   0   2   0   0   0   2   2   0   0   0   0   2
 MK-2-10                2   0   2   0   2   2   0   2   0   2   0   0   0   0   0   0   2   0   2   0   2   0   0   0   0   2   0   2   2   0   2   2   0   0   2   0   0   0   2   2   0   2   0   0   0   2   0   2   0   0   2   0   0   2   2   0   0   0   0   2   2   2   0   0   0   2   2   2   0   0   2   0   0   0   2   0   2   0   0   2   2   0   2   2   0   2   2   2   2   2   0   2   2   0   2   2   2   0   2   2   0   2   0   2   0   2   2   0   0   0   0   2   0   2   2   2   2   0   2   2   0   0   2   2   2   0   2   2   2   2   0   0   2   0   0   2   2   0   0   0   2   2   0   0   2   0   2   0   0   2   0   0   0   2   2   2   0   0   0   2   2   2   2   2   0   0   0   0   0   0   0   0   2   0   0   0   2   2   0   0   0   0   0   2   0   0   2   0   0   2   0   0   0   2   0   0   0   0   0   2
 MK-2-11                2   0   0   0   2   2   0   2   0   2   0   0   0   0   0   0   0   0   2   0   2   0   2   0   0   2   0   2   2   0   2   2   0   0   2   0   0   0   2   2   0   2   0   0   0   2   0   2   0   2   0   2   0   2   2   0   0   0   0   2   2   0   0   0   0   2   2   2   0   0   2   0   0   0   2   0   2   0   0   0   2   0   2   2   2   2   2   2   2   2   0   2   2   0   2   2   2   0   2   2   0   2   0   2   0   2   2   0   0   0   0   2   0   2   2   2   2   0   2   2   0   0   2   2   2   0   0   2   2   2   2   0   2   0   0   0   2   0   0   0   2   2   0   0   2   0   2   0   0   0   0   0   0   2   2   2   0   2   0   2   2   2   2   2   0   0   0   0   0   0   0   0   2   0   0   0   2   2   0   0   0   0   0   2   0   0   2   0   0   2   0   0   0   2   0   2   0   0   0   2
 MK-2-12                2   0   2   0   2   2   0   2   0   2   0   0   0   0   0   0   2   0   2   0   2   0   2   0   0   2   0   0   2   0   2   2   0   0   2   0   0   0   2   0   0   0   0   0   0   2   0   2   0   2   0   2   0   2   2   0   0   0   0   2   2   0   0   0   0   2   2   2   0   0   2   0   0   0   2   0   2   0   0   0   2   0   2   2   2   2   2   2   2   2   2   2   2   0   2   2   2   0   2   2   0   2   0   0   0   2   2   0   0   0   0   2   0   2   2   2   2   0   2   2   0   0   2   2   2   0   0   2   2   2   2   0   2   0   0   0   2   0   2   0   2   2   2   0   0   0   2   0   0   2   0   0   0   2   2   2   0   2   0   2   2   2   2   2   2   0   0   0   0   0   2   0   2   2   0   0   2   2   0   0   0   0   0   2   0   0   2   0   0   0   0   2   0   2   0   2   2   0   0   2
 MK-2-13                0   2   2   2   2   2   0   2   0   2   0   0   0   0   0   0   2   0   2   0   0   0   0   0   0   2   0   0   2   0   2   2   0   0   2   0   0   0   2   0   0   2   0   0   0   2   0   2   0   2   0   2   0   2   2   0   0   0   0   0   2   0   0   0   0   2   2   2   0   0   0   0   0   2   2   0   2   0   0   0   2   2   2   2   2   0   2   2   2   2   2   0   2   0   2   2   2   2   2   2   0   2   0   0   0   2   0   2   0   2   0   2   0   2   0   2   2   0   2   2   0   0   2   2   2   0   0   0   2   2   2   0   2   2   0   0   0   0   2   0   2   2   2   2   0   0   2   0   0   2   0   0   0   2   2   2   0   2   0   2   2   2   2   0   2   0   0   0   0   0   2   0   2   2   0   0   2   2   0   2   0   0   0   2   0   2   2   0   0   0   0   2   0   2   0   2   2   0   0   2
 MK-2-14                2   2   2   2   2   2   0   2   0   2   0   0   0   0   0   0   2   0   2   0   0   0   0   0   0   2   0   0   2   0   2   2   2   0   2   0   0   0   0   0   0   2   0   0   0   0   2   2   0   2   0   2   0   0   0   0   0   0   0   0   0   0   0   0   0   2   2   2   0   0   0   0   0   2   2   0   2   0   2   0   2   2   2   2   2   0   2   2   2   2   2   0   2   0   2   2   2   2   2   2   0   2   0   0   0   2   0   2   0   0   0   2   0   2   0   2   2   0   2   0   0   0   2   2   2   0   0   0   2   2   2   0   2   2   0   0   0   0   2   0   0   0   2   2   0   0   2   0   2   0   2   0   0   2   2   2   2   2   0   0   2   0   2   0   2   0   0   0   0   0   2   0   2   2   0   0   2   2   0   2   0   0   2   2   0   2   2   0   0   0   0   2   0   2   0   2   2   0   0   2
 MK-2-15                2   2   2   2   2   2   0   2   0   2   0   0   0   0   2   0   0   0   2   0   2   0   0   0   0   2   0   0   0   0   2   0   2   0   2   0   0   0   0   0   0   2   0   0   0   0   2   2   0   2   0   2   0   0   0   0   0   0   0   2   0   0   0   0   0   2   2   2   0   0   0   0   0   2   2   0   2   0   2   0   2   2   2   2   2   0   2   2   2   2   2   0   0   0   2   2   2   0   2   2   0   2   0   0   0   2   0   2   2   0   0   2   0   2   0   2   0   0   0   0   0   2   0   2   2   0   2   0   2   2   2   0   2   2   0   0   0   0   2   0   0   0   2   2   0   0   0   0   2   2   2   2   0   0   2   2   2   0   0   2   2   0   2   2   0   0   0   0   0   0   2   0   2   2   0   0   2   0   0   2   0   0   2   2   0   2   2   0   0   0   0   2   0   2   0   2   2   0   0   2
 MK-2-16                2   2   2   0   0   2   0   2   0   2   0   0   0   2   2   0   0   0   2   0   2   0   0   2   0   2   0   0   0   0   2   0   0   0   2   0   0   0   0   0   0   0   0   0   0   0   0   2   0   0   0   2   0   0   0   0   0   0   0   2   0   0   0   0   0   2   0   2   0   0   0   0   0   2   2   0   2   0   2   0   0   2   2   2   2   0   2   2   2   0   2   0   0   0   2   2   2   0   2   2   0   2   0   0   0   2   0   2   2   0   0   2   0   2   0   2   0   0   0   0   0   2   0   2   2   2   2   0   0   2   2   0   2   2   0   0   2   0   2   0   0   0   0   2   0   0   0   0   2   2   2   2   0   0   2   2   2   0   2   2   2   0   2   2   0   0   0   0   2   0   2   0   2   2   0   0   2   0   0   2   2   0   2   2   0   2   2   2   0   0   0   2   2   2   0   2   2   0   0   2
 MK-3-1                 2   0   2   0   2   2   2   0   0   0   0   0   0   2   2   0   0   0   2   0   2   0   0   0   2   2   0   0   2   0   0   0   0   2   0   2   0   2   2   2   0   0   0   0   0   0   0   2   0   0   2   2   0   2   2   0   2   2   2   2   2   2   0   2   2   2   2   0   2   0   0   0   2   0   0   0   0   0   2   2   2   2   0   0   0   0   2   0   0   0   0   0   0   2   0   2   2   0   0   2   2   0   2   2   0   0   0   2   0   0   0   0   2   2   2   2   0   2   2   2   2   0   2   0   0   2   2   0   2   2   2   2   0   2   2   0   0   0   2   2   2   0   2   2   2   2   2   2   0   0   0   2   2   0   2   2   2   2   2   0   0   0   2   2   2   0   2   2   2   0   0   2   0   0   2   2   2   2   0   2   2   2   0   2   2   0   0   0   0   2   2   0   2   2   2   0   0   0   0   2
 MK-3-2                 2   0   2   2   0   2   2   0   0   0   0   0   0   0   2   0   0   0   2   0   2   2   0   0   2   2   0   0   2   0   0   0   0   2   0   2   2   2   2   2   0   2   0   0   0   0   0   2   0   0   2   2   0   2   2   0   2   2   2   2   2   2   0   2   0   2   2   0   2   0   0   0   2   0   0   0   0   0   2   2   2   2   0   2   0   2   2   0   0   0   0   0   0   2   0   2   2   0   0   2   0   2   2   2   0   0   0   2   0   0   0   0   2   2   2   2   0   2   2   0   2   0   2   0   0   2   2   0   2   2   2   2   2   2   2   0   0   0   2   0   0   0   2   2   2   2   2   0   0   0   0   2   0   0   2   2   2   2   2   0   2   0   0   2   2   0   2   2   2   0   0   2   0   0   2   2   2   2   0   2   2   2   0   2   2   0   2   0   0   2   2   0   2   2   2   0   0   0   0   2
 MK-3-3                 2   0   2   2   0   2   2   0   0   0   0   0   0   0   2   2   2   0   2   0   2   2   0   2   2   2   0   0   2   0   2   0   0   2   0   2   2   2   2   2   0   2   0   0   0   0   0   2   0   0   2   2   0   2   0   0   2   0   2   2   0   2   2   2   0   2   0   0   2   0   2   0   2   0   0   0   0   0   2   2   2   2   0   2   0   2   2   0   0   0   0   0   0   2   0   0   2   0   0   2   0   2   2   2   0   0   0   2   0   0   0   0   2   2   0   2   0   2   2   0   2   0   2   0   2   2   2   0   2   2   0   2   2   2   2   0   0   0   2   0   0   0   2   2   2   0   2   0   0   0   0   2   0   0   2   2   2   2   2   0   2   0   0   2   2   0   2   2   2   0   0   2   0   0   2   2   2   2   0   2   2   2   0   2   2   0   2   0   0   2   2   0   2   2   2   0   0   0   0   2
 MK-3-4                 2   0   2   2   0   2   0   0   0   0   0   0   0   2   2   2   2   0   2   0   2   2   0   2   2   2   0   0   2   2   2   0   0   0   0   2   0   2   2   2   0   2   0   2   0   0   0   2   0   0   2   2   0   2   2   0   0   0   2   2   2   0   2   2   0   2   0   0   2   2   2   0   2   0   0   0   0   0   2   2   2   2   2   0   0   2   0   0   0   0   0   0   0   2   0   0   2   0   0   2   0   2   2   2   0   0   0   2   2   0   0   0   2   0   0   0   0   2   2   0   0   0   2   0   2   2   2   0   2   2   0   2   2   2   0   0   2   0   2   0   0   0   2   2   2   0   2   0   0   0   0   0   0   0   2   2   2   2   2   0   2   0   0   2   2   0   2   2   2   0   0   2   2   0   2   2   2   2   0   2   2   2   0   2   2   0   2   0   0   2   2   2   2   0   2   2   0   0   0   2
 MK-3-5                 2   0   2   2   0   2   0   0   0   0   0   0   0   2   2   2   2   0   0   0   2   2   0   0   2   2   0   0   2   0   2   0   0   0   0   2   0   2   2   2   0   2   0   2   0   0   0   2   0   2   2   2   0   2   2   2   0   0   2   0   2   0   2   2   2   2   0   2   2   2   0   0   0   0   0   0   2   0   2   2   2   2   2   0   0   2   0   0   0   0   0   0   0   2   0   0   2   0   0   2   2   2   0   2   0   0   0   2   2   0   0   0   2   0   0   0   0   2   0   2   0   0   2   0   2   0   2   0   2   2   0   2   2   2   2   0   2   0   2   0   0   2   2   2   2   0   2   0   0   0   0   0   0   0   2   0   2   2   2   0   2   0   2   2   0   0   2   2   2   0   0   2   2   0   2   2   2   0   0   2   2   2   0   2   0   0   2   0   0   2   2   2   2   2   2   2   0   0   0   2
 MK-3-6                 2   0   2   0   0   2   0   0   0   0   0   0   0   2   2   2   2   0   0   0   2   2   0   0   2   2   0   0   2   0   2   0   0   0   0   2   0   2   2   2   0   2   2   2   0   0   0   0   0   2   2   2   0   2   2   0   0   0   2   2   2   0   2   2   2   2   0   2   2   2   0   0   0   0   2   0   0   2   2   2   0   2   2   0   0   2   0   0   0   0   0   0   2   2   0   0   2   0   0   2   2   2   0   2   2   0   0   2   2   0   0   0   0   0   0   0   2   2   0   2   0   2   2   0   2   0   2   0   2   2   0   2   2   2   2   0   2   0   2   2   2   2   2   2   2   0   2   0   0   0   0   0   0   0   2   0   2   2   2   2   2   0   2   2   2   0   2   2   2   0   0   2   2   0   2   2   2   0   0   2   2   2   0   2   0   0   2   0   0   2   0   2   0   2   2   2   0   0   0   2
 MK-3-7                 2   0   2   0   0   2   0   0   0   0   0   0   0   2   2   0   2   0   0   0   2   2   0   0   2   2   0   0   2   0   0   0   0   0   0   2   0   2   2   2   0   2   2   2   0   2   0   0   2   2   2   2   0   2   2   0   0   0   2   2   2   0   2   2   2   2   0   0   2   2   0   0   0   0   2   0   0   2   2   2   0   0   2   0   0   0   0   0   2   0   0   2   0   0   0   0   2   0   0   2   2   2   0   2   2   2   0   2   2   0   2   0   0   0   0   0   2   2   0   2   0   2   2   0   2   0   2   0   2   2   0   2   2   2   2   0   2   0   2   2   2   2   2   2   2   0   2   0   0   2   0   0   0   0   2   2   0   0   2   2   2   0   2   2   0   2   2   0   2   0   0   2   2   0   2   2   2   0   0   2   2   2   0   2   2   2   2   0   0   2   0   2   0   2   2   2   0   0   0   0
 MK-3-8                 0   0   2   0   0   2   0   0   0   0   0   0   0   0   2   0   2   0   0   0   2   2   0   0   2   0   0   0   2   0   2   0   0   0   0   2   0   2   2   2   0   2   2   2   0   2   0   0   2   2   2   2   0   0   2   0   0   0   2   2   2   0   2   2   0   2   0   0   2   2   0   0   0   0   2   0   0   0   2   2   2   0   2   0   0   0   0   0   0   0   0   2   0   0   0   0   2   0   0   2   2   2   0   2   2   2   0   2   2   0   2   2   0   0   0   0   2   2   0   2   0   0   2   0   2   0   2   0   2   2   0   2   0   2   2   0   2   0   2   2   2   2   2   2   2   0   2   0   0   2   0   0   0   0   2   2   0   0   2   2   2   0   2   2   2   2   2   0   2   0   0   2   2   0   2   2   2   0   0   0   2   2   0   2   2   2   2   0   0   2   0   2   0   2   2   2   2   0   0   0
 MK-3-9                 0   0   2   0   0   2   0   0   0   0   0   2   0   0   2   0   2   0   0   0   2   2   0   0   2   0   2   0   2   2   2   0   0   2   0   2   0   2   2   2   0   2   2   2   0   2   0   0   2   0   2   2   0   0   2   0   0   0   2   2   2   0   2   2   0   2   0   0   2   2   0   0   0   0   2   0   0   0   0   2   2   0   2   0   0   0   0   0   0   0   2   2   0   2   0   0   2   0   0   2   2   2   0   2   2   2   0   0   2   0   2   2   0   0   0   0   2   2   0   2   2   0   2   0   2   0   2   0   2   0   0   0   0   2   2   0   2   0   2   2   2   2   2   2   2   0   2   0   0   2   0   0   0   0   2   2   0   0   2   2   2   0   2   2   2   2   2   0   2   0   0   2   0   0   2   2   2   0   0   0   2   0   0   2   2   2   2   0   0   2   0   2   0   2   2   2   2   0   0   0
 MK-3-10                0   0   2   0   0   2   0   0   2   2   2   2   2   2   2   0   2   0   0   0   2   2   0   0   2   0   2   0   2   2   2   0   0   2   0   2   0   2   2   2   0   2   2   2   0   2   2   0   2   0   2   2   0   0   2   0   0   0   2   2   0   0   2   2   0   2   0   0   2   2   0   0   0   0   2   0   0   0   0   2   2   0   2   0   0   0   0   0   0   0   2   2   0   2   0   2   2   0   0   0   2   2   2   2   2   2   0   0   2   0   2   2   0   0   0   2   2   2   0   2   2   0   2   0   2   0   2   0   2   0   0   0   0   2   2   0   2   2   2   2   2   2   2   2   2   0   2   0   0   2   0   0   0   0   2   2   0   0   2   2   2   0   2   2   2   2   2   0   2   0   0   2   0   2   2   0   0   0   0   0   2   0   0   2   2   2   2   2   2   2   0   0   0   2   2   2   2   0   0   0
 MK-3-11                0   0   2   0   0   0   2   0   2   2   2   2   2   2   0   0   2   0   0   0   2   2   0   0   2   0   2   0   2   2   2   0   0   2   0   2   2   2   2   2   0   2   2   2   0   2   0   0   2   0   2   2   0   0   2   0   0   0   2   2   0   0   2   2   0   2   0   0   2   2   0   0   0   0   2   0   0   2   0   0   2   0   2   0   0   0   0   0   0   0   2   2   0   2   0   0   2   0   0   0   2   2   2   2   2   2   0   0   2   0   2   0   0   0   2   2   2   2   0   2   2   0   2   0   2   0   2   2   2   0   0   0   0   2   2   0   2   2   2   2   2   2   2   2   2   0   2   0   0   2   0   0   0   0   2   2   0   0   2   2   2   0   2   2   2   2   2   0   2   0   0   2   0   2   2   2   0   2   0   0   0   0   2   2   2   2   0   2   2   2   0   0   0   2   2   2   2   0   0   0
 MK-3-12                0   0   0   0   0   0   2   0   2   0   2   2   2   2   0   0   2   0   2   0   2   2   0   0   2   0   0   0   2   2   2   0   0   2   0   2   2   2   2   2   0   2   0   2   2   2   2   2   2   0   2   2   0   0   2   2   0   0   2   2   0   0   2   2   0   2   0   0   2   2   0   0   0   0   2   0   0   2   0   0   2   0   2   2   0   0   0   0   0   0   2   2   0   2   0   2   2   0   0   0   0   2   2   2   2   2   0   0   2   0   2   0   0   0   2   2   2   0   0   2   2   0   2   0   0   0   2   2   2   0   0   0   0   2   2   0   2   2   2   2   2   2   2   2   2   0   2   0   0   2   0   2   0   0   2   2   0   0   2   0   2   0   2   2   2   2   2   0   2   0   2   2   0   0   2   2   0   2   0   2   0   0   2   2   2   2   0   2   2   2   0   0   0   2   2   2   2   0   0   0
 MK-3-13                0   2   2   0   0   0   2   0   2   0   0   0   2   2   0   0   0   0   2   2   2   2   0   0   2   0   0   0   2   2   2   0   0   2   0   2   2   0   2   2   0   2   2   2   2   2   2   2   2   0   2   0   2   0   2   2   0   0   2   2   0   2   2   2   0   2   0   0   2   2   0   0   0   0   2   0   0   2   0   0   2   0   0   2   2   0   0   2   0   0   2   2   0   2   0   2   2   0   0   0   0   2   2   0   2   2   2   0   2   0   2   0   0   0   2   2   2   0   0   2   2   0   2   0   0   0   2   2   2   0   0   0   0   0   2   0   2   2   2   2   2   2   2   2   2   0   0   0   0   2   0   2   0   0   2   2   0   0   0   0   2   0   2   2   2   2   2   0   2   0   2   2   0   0   2   2   0   2   0   2   2   0   2   2   2   2   0   2   2   0   0   0   0   2   2   2   2   0   0   0
 MK-3-14                0   2   2   0   0   0   2   0   2   0   0   0   2   2   0   0   0   0   2   2   0   2   0   0   2   0   0   0   0   2   2   0   0   0   0   2   2   0   2   2   0   0   2   2   2   2   2   2   2   0   2   0   2   0   2   2   0   0   2   2   0   2   2   2   0   2   0   0   2   2   0   2   0   0   2   0   0   2   0   0   2   0   0   2   2   0   2   2   0   0   2   2   0   0   0   2   2   0   0   0   0   2   2   0   0   2   2   0   2   0   2   0   0   0   2   2   2   0   0   2   2   0   2   0   0   0   2   2   2   0   0   0   0   0   2   0   2   2   2   2   2   2   2   2   2   0   0   0   0   2   0   2   0   0   2   2   0   0   0   0   2   0   2   2   2   2   2   0   2   0   2   2   0   0   2   2   0   2   0   2   2   0   0   2   2   0   2   2   2   0   0   0   0   2   2   2   2   0   0   2
 MK-3-15                0   2   2   0   0   0   2   0   2   0   0   0   2   2   0   2   0   2   2   2   2   2   0   0   2   0   0   0   2   2   2   0   0   0   0   0   2   0   2   0   0   0   2   2   2   2   2   2   2   0   2   0   2   0   2   2   0   0   2   2   0   2   2   2   0   2   0   0   2   2   0   2   0   2   2   0   0   2   2   0   2   2   0   2   2   0   2   2   0   0   2   2   0   0   0   2   2   0   0   0   0   2   2   0   2   0   2   0   2   0   2   0   0   0   2   2   2   0   2   2   2   0   2   0   0   0   2   2   2   0   0   0   0   0   2   0   2   2   2   2   2   2   2   2   2   0   0   0   0   0   0   0   0   0   2   0   0   0   0   0   0   0   2   2   2   2   2   0   2   0   2   2   0   0   2   2   0   2   0   0   2   0   0   2   2   0   2   0   2   0   0   0   2   2   2   2   2   0   0   2
 MK-3-16                0   2   2   0   0   0   2   0   2   2   2   0   2   2   0   2   0   2   2   2   2   2   0   0   2   0   0   0   2   2   2   0   0   0   0   0   2   2   2   0   0   0   2   2   2   2   2   2   2   0   2   2   2   2   2   2   0   0   2   2   0   2   2   2   0   0   0   0   2   2   0   0   0   2   2   2   0   2   0   0   2   2   0   2   2   0   2   2   2   0   2   0   0   0   0   2   0   0   0   2   0   2   2   2   2   0   2   0   2   0   2   0   0   0   2   2   2   0   2   2   2   0   2   2   0   2   2   2   2   0   0   0   0   0   2   0   2   2   2   2   2   2   2   2   2   0   0   0   0   0   0   0   0   0   2   0   0   0   0   2   0   0   2   2   2   2   2   2   2   0   2   2   0   0   2   2   0   2   0   0   2   0   2   2   2   0   2   2   2   0   0   0   2   2   2   0   2   0   0   2
 MK-4-1                 0   2   2   2   2   0   2   2   0   0   2   0   0   0   0   2   2   0   2   0   0   2   2   0   2   2   2   0   2   0   2   0   0   0   0   2   0   2   0   2   2   2   0   0   0   2   2   2   2   2   2   2   2   2   2   0   2   0   0   0   0   2   0   0   2   2   2   2   2   2   2   2   2   0   2   2   2   0   2   0   2   0   2   0   2   0   0   2   2   0   2   0   0   2   2   2   2   2   2   0   2   2   0   0   0   0   2   0   0   0   2   0   0   2   2   0   2   2   0   2   2   2   0   2   2   2   2   2   2   0   2   2   2   2   2   2   0   0   0   0   2   2   0   0   0   0   0   0   0   0   2   0   2   0   0   0   0   0   0   2   0   0   0   2   2   0   0   2   0   2   2   0   2   2   0   0   2   0   2   2   2   0   2   2   0   2   2   2   2   0   0   0   2   0   2   2   0   0   0   2
 MK-4-2                 0   2   2   0   2   0   0   2   0   0   0   0   0   0   0   2   2   0   2   0   0   2   2   0   2   0   2   0   2   0   2   2   2   0   0   2   0   2   2   2   2   0   0   0   0   0   0   2   2   2   2   2   2   2   2   0   0   0   0   0   0   2   0   0   2   2   2   2   2   2   2   0   2   0   2   2   2   2   2   0   2   0   2   0   0   2   2   2   2   0   2   0   0   2   2   2   2   2   0   0   2   2   0   0   0   0   2   0   0   0   2   0   0   2   2   0   2   0   0   2   2   2   2   2   2   2   2   2   2   0   2   2   2   2   2   2   0   0   0   0   2   2   0   0   0   0   0   0   0   0   2   0   2   0   0   0   0   0   0   2   0   0   0   0   2   0   0   2   0   2   2   0   2   2   0   0   2   0   2   2   2   0   2   2   0   2   2   2   2   0   2   0   2   0   2   2   0   2   0   2
 MK-4-3                 0   2   2   0   2   0   0   2   0   0   0   0   0   0   0   2   2   0   2   2   2   2   2   0   2   0   0   0   2   2   2   2   2   0   2   2   0   2   0   2   2   0   0   0   0   0   2   2   2   2   2   2   2   2   2   0   0   0   0   0   0   2   0   0   2   2   2   2   2   2   2   0   2   0   2   2   2   2   2   0   2   0   0   0   0   0   2   2   2   0   2   0   0   2   2   2   2   0   0   0   2   2   0   0   0   0   2   0   0   0   2   0   0   2   2   0   2   0   0   2   2   2   2   2   2   2   2   2   2   0   2   2   2   2   2   0   0   0   0   0   2   2   0   0   0   0   0   0   0   0   2   0   2   0   0   0   0   0   0   2   0   0   0   0   2   0   0   2   0   2   2   0   2   2   0   0   2   0   2   2   2   0   2   2   0   2   2   2   2   0   2   0   2   0   2   2   0   2   2   2
 MK-4-4                 0   0   0   0   2   0   0   0   0   0   0   0   0   0   0   2   2   0   2   2   2   2   0   0   2   0   0   0   2   2   2   2   2   0   2   2   0   2   0   2   0   0   0   0   0   2   2   2   0   2   2   2   2   2   2   0   0   0   0   0   2   2   0   0   2   2   0   2   2   2   2   0   2   0   0   2   2   0   2   0   2   0   0   0   0   0   2   2   2   0   2   0   0   2   2   2   2   0   0   0   2   0   0   0   0   0   2   0   0   0   2   0   0   2   2   2   2   0   0   2   2   0   2   2   2   2   2   2   2   0   2   2   2   2   2   0   0   0   0   0   2   2   2   0   0   0   0   0   0   2   2   0   0   0   0   0   0   0   0   2   0   0   0   0   2   0   2   2   0   0   0   2   2   0   0   0   0   0   2   2   2   0   2   2   0   2   2   2   2   0   2   0   2   0   2   2   0   2   2   2
 MK-4-5                 2   2   0   0   2   0   0   0   0   2   0   0   0   0   2   2   2   0   2   2   2   2   0   0   2   0   0   0   2   2   2   2   2   0   0   2   0   2   0   2   0   0   0   0   0   2   2   2   2   2   2   2   2   2   2   0   0   0   0   0   2   2   0   0   2   0   0   0   2   0   2   0   2   0   0   2   0   0   2   0   2   0   0   0   0   0   2   2   2   0   0   0   0   2   2   2   2   0   0   0   2   2   0   0   0   0   2   0   0   0   2   0   0   2   2   2   2   0   0   2   2   0   2   2   2   2   2   2   2   0   2   2   2   2   2   0   0   0   2   2   2   2   2   0   0   2   0   0   0   2   0   2   0   0   0   0   0   0   2   2   0   0   0   0   2   0   0   2   2   0   0   2   2   0   0   0   0   0   2   2   2   0   2   2   0   2   2   2   2   0   2   0   2   0   2   0   0   2   2   2
 MK-4-6                 0   2   0   0   2   0   0   0   0   2   0   0   2   0   2   2   2   0   2   2   0   2   2   0   2   0   0   0   2   2   2   2   2   0   0   2   0   2   2   2   0   0   0   2   0   2   2   2   2   2   2   2   2   2   2   0   0   0   0   0   2   2   0   0   2   0   0   0   2   0   2   0   2   0   0   2   0   0   2   0   2   0   0   2   0   0   2   0   2   2   0   0   0   0   2   2   2   0   0   0   2   0   0   0   0   0   2   0   2   0   2   0   0   2   0   2   2   2   0   2   2   0   2   2   2   2   2   2   2   2   2   2   2   2   2   0   0   0   2   2   2   2   2   0   0   0   0   0   0   2   0   2   0   0   0   0   0   0   2   2   0   0   0   0   2   0   0   0   2   0   0   2   2   2   0   0   0   0   2   2   2   2   2   2   2   2   2   2   2   0   2   0   2   0   2   0   0   2   2   2
 MK-4-7                 0   2   2   0   0   0   2   0   0   2   0   0   2   2   2   2   2   0   2   2   0   2   2   0   2   0   2   0   2   2   2   2   2   0   0   2   0   2   2   2   0   0   0   2   0   2   2   2   2   2   2   2   2   0   2   2   0   0   0   0   2   0   0   0   2   0   0   0   2   0   2   0   2   0   0   2   0   0   0   0   2   0   0   2   0   0   2   0   2   2   0   0   0   0   2   2   2   0   0   0   2   0   0   0   0   0   2   0   0   0   2   0   0   2   0   0   0   2   0   2   2   2   2   2   2   2   2   2   2   0   0   2   2   2   2   0   0   0   2   2   2   2   2   0   0   0   0   0   0   2   0   2   2   0   0   0   0   0   2   2   0   0   0   0   0   0   0   2   2   0   0   2   2   0   2   0   0   0   2   2   2   2   2   2   2   0   2   2   2   0   2   0   2   0   2   0   0   2   2   2
 MK-4-8                 0   2   2   0   0   2   2   0   2   2   0   0   2   2   2   2   2   0   2   2   0   2   2   0   0   0   2   0   2   0   2   2   2   0   0   2   0   2   2   2   2   0   0   0   0   2   2   2   2   2   2   2   2   0   2   2   0   0   0   2   2   0   0   0   2   0   0   0   2   0   2   0   2   0   0   2   0   0   2   0   2   0   0   2   2   0   2   2   2   2   0   0   0   0   2   2   2   0   0   0   0   0   0   0   0   0   2   0   2   0   2   0   0   2   0   2   0   2   0   2   2   2   2   2   2   2   0   2   2   0   0   0   2   2   2   0   0   0   2   2   2   2   2   0   0   0   0   0   0   2   0   2   2   0   0   0   0   2   2   2   0   0   0   0   0   0   0   0   2   0   0   2   2   0   2   0   0   0   2   2   2   2   2   2   2   0   0   2   2   0   2   0   2   0   2   0   0   2   2   2
 MK-4-9                 0   2   2   0   0   2   2   0   2   2   0   2   2   2   2   2   2   0   2   0   0   2   0   0   0   0   2   0   2   0   2   2   2   0   0   2   0   2   2   2   2   0   0   0   0   2   2   2   2   2   2   2   2   0   0   2   0   0   0   2   2   0   0   0   2   0   0   0   2   2   2   0   2   0   0   2   0   0   2   0   2   0   0   2   2   0   2   2   2   2   0   0   0   0   2   2   2   0   0   0   0   0   0   0   0   2   2   0   2   0   2   0   0   2   0   2   0   2   0   2   2   2   2   2   2   2   0   2   2   0   0   0   2   2   0   0   0   0   2   2   2   2   2   0   0   0   2   0   0   2   0   2   2   0   0   0   0   2   2   2   0   0   0   0   0   0   0   0   2   0   0   2   2   0   2   0   0   0   2   2   2   2   0   2   2   0   0   0   2   0   2   0   0   0   2   2   0   2   2   2
 MK-4-10                0   2   0   0   0   2   2   0   2   2   0   2   0   2   2   2   2   0   2   0   0   2   0   0   0   0   2   0   0   0   2   2   0   0   0   2   0   2   2   2   2   0   0   0   2   2   2   2   2   2   2   2   2   0   0   2   0   0   0   2   2   0   0   0   2   0   0   0   2   2   2   2   2   0   0   2   0   0   2   0   2   0   0   2   2   0   2   0   2   0   0   2   0   0   2   2   2   0   0   0   0   0   2   0   0   2   2   0   2   0   2   0   0   2   0   2   0   2   0   2   2   2   2   2   2   2   0   2   2   0   0   0   2   2   0   0   0   0   2   2   0   2   2   0   0   2   2   0   0   2   0   2   2   0   0   0   0   2   2   2   0   2   0   0   0   0   0   0   2   0   0   2   2   0   2   0   0   0   2   0   2   2   2   2   0   0   0   0   2   0   2   0   0   0   0   2   0   2   2   2
 MK-4-11                0   2   2   0   0   2   2   0   2   2   0   0   0   2   2   2   2   0   2   0   0   2   0   0   0   0   2   0   2   0   2   2   0   0   0   2   0   2   2   2   0   0   0   0   2   2   2   2   2   2   2   2   2   0   0   2   0   0   0   2   2   0   0   0   2   0   0   0   2   2   2   2   2   0   0   2   0   0   0   0   2   2   0   2   0   0   2   0   2   2   0   2   0   0   2   2   2   0   2   0   0   0   2   0   0   2   2   0   2   0   2   0   0   2   0   2   0   2   0   0   2   2   2   2   2   0   0   2   2   0   0   0   2   2   2   0   0   0   2   2   0   2   2   0   0   2   2   0   0   2   0   2   2   0   2   0   0   2   2   2   0   2   0   0   0   0   0   0   2   0   0   2   2   0   2   0   0   0   2   0   0   2   2   2   0   0   0   2   2   0   2   0   0   0   0   2   0   2   2   2
 MK-4-12                0   2   2   0   0   0   2   0   2   2   0   2   0   2   2   2   2   0   2   2   0   2   0   0   0   0   2   0   2   0   2   2   0   0   0   2   0   0   2   2   0   0   0   0   2   2   2   0   2   2   2   2   2   0   0   2   0   0   0   0   2   0   0   0   2   0   0   0   2   2   2   2   0   0   0   2   2   0   0   0   2   2   2   2   0   0   2   0   0   2   0   2   0   0   2   0   0   0   2   0   0   0   2   0   0   2   2   0   2   0   2   0   0   2   0   0   0   0   0   0   2   2   2   2   2   0   0   2   2   0   0   0   2   2   2   0   0   0   2   2   0   2   2   0   0   2   2   0   2   2   0   2   2   0   2   0   0   0   0   2   0   2   0   0   0   0   0   0   2   0   0   2   2   0   2   0   0   0   2   0   0   2   2   2   0   0   0   0   2   2   0   2   0   0   2   0   0   0   2   0
 MK-4-13                0   2   2   0   0   0   2   0   2   2   0   2   0   2   2   2   2   0   2   0   0   2   0   0   0   0   0   0   0   0   2   2   2   2   0   2   0   0   2   2   0   2   0   0   2   2   2   0   2   2   2   2   2   0   0   2   0   0   0   0   2   0   0   0   2   2   0   0   2   2   2   2   0   0   0   2   2   0   0   0   2   2   2   2   2   0   0   0   0   2   0   2   0   0   2   0   2   0   2   2   0   2   2   2   0   2   2   0   2   0   2   0   0   2   0   0   0   0   2   0   2   2   2   2   2   0   0   0   2   0   2   0   2   2   0   2   0   0   2   2   0   2   2   0   0   2   2   0   2   2   0   2   2   0   2   0   2   0   2   2   0   2   0   0   0   0   0   0   2   0   0   2   0   0   2   0   0   0   2   2   0   2   0   2   0   0   0   0   2   2   0   2   0   0   2   0   0   0   0   0
 MK-4-14                0   2   2   0   0   0   2   0   0   2   0   2   0   2   2   2   2   0   2   0   0   2   0   0   0   0   0   0   0   0   2   0   2   2   0   0   0   0   2   2   2   2   0   2   2   2   2   0   2   2   2   2   2   0   0   2   0   2   0   0   0   0   0   0   2   2   0   0   2   2   2   0   0   0   0   2   2   2   0   0   2   2   2   0   2   0   0   0   2   2   0   2   0   0   2   0   2   2   2   2   0   2   2   2   0   2   2   0   2   0   0   0   2   2   0   0   0   2   2   0   2   2   2   2   2   0   0   0   2   0   2   0   2   0   2   2   0   0   2   2   0   2   2   0   2   2   2   0   2   2   0   2   2   0   2   0   2   0   2   2   0   2   0   0   0   0   0   0   2   0   0   2   0   0   2   0   2   0   2   2   0   2   0   2   0   0   0   0   2   0   2   2   0   0   2   0   0   0   0   0
 MK-4-15                0   2   2   0   0   0   2   0   0   2   0   2   2   2   2   2   2   0   2   0   0   2   0   0   0   0   0   0   0   0   2   0   0   2   0   0   0   0   2   2   2   2   0   2   2   2   2   0   2   2   2   2   0   0   0   2   0   2   0   0   0   0   0   0   2   2   2   0   2   2   2   2   0   0   0   2   2   2   0   0   2   2   2   0   2   0   0   0   2   2   0   2   0   0   2   0   2   0   2   2   0   2   2   0   0   2   2   0   0   0   0   0   2   2   2   0   0   2   2   0   2   2   0   2   2   0   0   0   2   0   2   0   2   0   0   0   0   0   2   2   0   2   2   0   0   2   2   0   2   2   2   2   2   0   0   0   2   0   2   2   0   2   0   0   0   0   0   0   2   0   0   2   2   0   2   0   2   2   2   0   0   2   0   2   0   0   0   0   2   0   2   2   0   2   2   0   0   0   0   0
 MK-4-16                0   2   2   0   0   0   2   0   2   2   0   2   2   2   0   2   2   0   2   0   0   2   0   2   0   0   0   0   0   0   2   0   2   2   0   0   0   0   2   2   0   2   0   0   2   2   2   0   2   2   2   2   0   0   0   0   2   2   0   0   0   0   0   0   2   2   2   0   2   2   2   2   0   0   0   2   2   2   0   0   2   2   2   0   2   0   0   0   2   2   0   2   0   0   2   0   2   0   0   2   0   2   2   0   0   2   2   0   0   0   0   0   2   2   2   0   0   2   2   0   2   2   0   2   2   0   0   0   2   2   2   0   2   0   0   0   0   0   2   2   0   2   2   0   0   2   2   0   2   2   2   2   2   0   0   0   2   0   2   2   2   2   0   0   0   0   0   0   2   0   0   2   2   0   2   0   2   2   2   0   0   2   0   2   0   0   2   0   2   0   2   2   0   2   2   0   0   0   0   0
 MK-5-1                 0   2   2   0   2   2   0   0   2   0   0   0   2   2   2   0   2   2   2   2   0   0   2   0   0   0   2   2   2   0   0   0   0   0   2   0   0   0   0   0   0   0   2   2   2   2   0   2   2   0   0   2   2   0   0   0   2   0   0   0   2   0   2   0   0   2   0   2   2   0   0   2   0   0   0   2   2   0   0   2   0   2   2   0   0   2   2   0   0   0   2   0   0   2   0   0   2   2   0   2   2   2   0   2   2   0   2   2   0   0   2   2   0   2   0   0   2   2   0   2   0   0   0   0   0   0   0   0   0   0   0   0   0   2   2   2   2   2   2   2   0   0   0   2   2   2   2   0   2   0   0   2   0   2   2   0   2   0   2   2   2   2   2   0   2   2   0   2   0   2   0   0   0   0   2   2   2   0   2   0   2   0   0   2   0   2   0   2   0   0   2   2   2   0   2   2   0   2   0   2
 MK-5-2                 0   0   0   0   2   2   0   0   2   0   0   0   2   2   0   0   2   2   2   2   0   0   2   0   0   0   2   2   2   0   0   0   0   0   2   0   0   0   0   0   0   0   2   2   2   2   0   2   2   0   2   2   0   0   0   0   0   0   2   0   2   0   2   0   0   0   0   2   2   0   0   2   0   0   0   2   0   0   0   2   0   2   2   0   0   2   2   0   0   0   2   0   0   2   0   0   2   2   0   2   2   0   0   2   2   0   2   2   0   2   2   2   0   2   0   2   0   2   0   2   0   0   0   0   0   0   0   2   0   0   0   0   2   2   2   2   2   2   0   2   0   0   0   2   2   2   2   0   2   0   0   2   0   2   2   2   2   0   2   0   2   2   2   0   2   2   2   2   0   2   0   0   0   0   2   2   2   0   2   0   2   0   0   2   2   2   0   2   0   0   2   2   2   0   0   2   0   2   0   2
 MK-5-3                 0   0   0   0   2   2   0   0   2   0   0   0   2   2   0   0   2   2   2   2   0   0   2   0   0   0   2   2   2   0   0   0   0   0   2   0   0   0   0   0   0   0   2   2   2   2   0   0   2   0   2   2   2   0   0   0   0   0   2   0   2   0   2   0   0   0   0   2   2   0   0   2   0   2   0   2   0   0   0   2   0   2   2   0   2   0   2   0   0   0   0   0   0   2   0   0   2   2   0   2   2   0   0   2   0   0   0   2   0   2   2   2   0   2   0   2   0   2   0   2   0   0   0   0   0   0   0   2   0   0   0   0   2   0   2   2   2   2   0   2   0   0   0   2   2   2   2   0   2   2   0   2   0   2   2   2   2   0   2   0   2   2   2   0   2   2   2   2   0   2   0   0   0   0   2   2   2   0   2   0   0   0   0   2   2   2   0   2   0   0   2   2   2   0   0   2   0   2   0   2
 MK-5-4                 0   0   0   0   0   2   0   0   0   0   0   0   2   2   0   0   0   2   2   2   0   0   2   0   0   0   0   2   2   0   0   0   0   0   2   2   0   0   0   0   0   0   0   2   2   2   0   0   2   0   2   2   2   0   0   0   0   0   2   0   2   0   2   0   0   0   0   2   2   0   0   2   2   2   2   2   0   0   0   2   0   0   2   0   2   0   0   0   0   0   0   0   0   2   0   2   2   2   0   2   2   0   0   2   0   0   0   2   0   2   2   2   0   2   0   2   0   2   0   2   0   0   0   0   0   0   0   2   0   0   0   2   2   0   0   2   2   2   0   2   0   0   0   2   2   0   2   0   2   2   0   2   0   0   2   2   2   0   2   0   2   2   2   0   2   2   2   0   2   2   0   0   0   0   2   2   2   0   2   2   0   0   0   0   2   2   0   2   0   0   2   2   2   2   0   2   0   0   0   2
 MK-5-5                 0   0   0   0   0   2   0   0   0   0   0   0   2   2   0   0   0   2   2   2   0   0   2   0   0   0   0   2   2   0   0   2   0   0   2   2   0   0   2   0   0   0   0   2   2   2   0   0   0   0   2   2   2   0   0   0   0   0   2   0   2   0   2   0   0   0   0   2   2   0   0   2   2   2   2   2   0   0   2   2   0   0   2   0   2   0   0   0   0   0   2   0   0   2   0   2   2   2   2   2   2   0   0   2   0   0   0   0   0   2   2   2   0   2   0   2   0   0   0   2   0   0   0   0   0   0   0   2   0   0   0   2   2   0   0   2   2   2   0   0   0   0   0   2   2   0   2   0   2   2   0   2   0   0   2   2   2   0   2   0   2   2   2   0   2   2   0   0   2   2   0   0   0   0   2   2   0   2   2   2   2   0   0   0   2   2   0   2   0   0   2   2   2   2   0   2   0   0   0   2
 MK-5-6                 0   0   0   2   0   2   0   0   0   0   0   0   2   2   0   0   0   2   2   2   0   0   2   0   0   0   0   2   2   2   0   2   2   0   2   2   0   0   2   0   0   0   0   2   2   2   0   0   0   2   2   2   2   0   0   0   0   0   0   0   2   0   2   0   0   0   0   2   2   2   0   2   2   2   2   2   0   0   2   2   0   0   2   2   0   0   0   0   0   0   2   0   0   2   0   2   2   2   2   0   2   0   0   2   0   0   0   0   0   2   0   2   0   2   0   2   0   0   2   2   0   0   0   0   0   0   0   2   0   0   0   2   2   0   0   0   2   2   0   0   0   0   0   2   2   0   2   0   2   2   0   2   2   0   2   2   2   0   0   0   2   2   2   0   2   2   0   0   2   2   0   0   0   0   2   2   0   0   2   0   0   0   0   0   2   2   0   2   0   0   2   0   2   2   0   2   0   0   0   2
 MK-5-7                 0   0   0   2   0   2   0   0   0   2   0   0   0   2   0   0   0   0   2   2   0   2   2   2   0   0   0   2   2   0   2   2   2   0   2   2   0   0   2   0   0   0   0   2   2   2   0   0   2   2   2   2   2   0   0   0   0   0   0   0   2   0   2   0   0   0   0   0   2   2   0   2   2   2   2   2   0   0   0   2   0   0   2   2   0   0   0   2   0   0   2   0   0   2   0   2   2   2   2   0   2   0   0   2   0   0   0   0   2   2   2   0   0   2   2   2   0   0   2   2   0   0   0   0   0   0   2   2   0   0   0   2   2   2   2   0   2   2   0   0   0   0   0   2   2   0   2   0   2   2   0   2   2   0   2   2   2   0   0   0   2   2   2   0   2   2   0   0   0   0   0   0   2   0   2   2   0   0   2   0   2   0   0   2   2   2   0   2   0   0   0   0   2   0   0   2   0   0   0   2
 MK-5-8                 0   0   0   0   0   2   0   0   0   2   0   0   0   2   0   0   0   0   2   2   0   2   2   2   0   0   0   2   2   0   2   2   2   0   2   2   0   0   2   2   0   0   0   2   2   2   0   0   0   2   2   0   2   2   0   0   0   0   0   0   2   0   2   0   0   0   0   2   2   2   0   2   2   2   2   2   0   0   2   2   0   0   2   2   2   0   0   2   0   0   2   0   0   2   0   2   2   2   2   0   2   0   0   0   0   0   0   0   2   2   0   2   0   2   2   2   0   2   0   2   0   0   0   0   0   2   2   2   0   0   0   2   2   2   2   0   2   2   2   0   0   0   0   2   2   0   2   0   2   2   0   2   2   0   2   2   2   0   0   0   2   2   2   0   2   2   0   0   0   2   2   0   0   0   2   2   0   0   2   0   2   0   0   2   2   2   0   2   0   0   0   0   2   0   0   2   0   0   0   2
 MK-5-9                 0   0   0   0   2   0   0   0   0   2   0   0   0   2   0   0   0   0   2   2   0   0   2   2   0   0   0   2   2   0   2   0   0   0   2   2   0   2   2   2   0   0   0   2   2   2   0   0   0   2   2   0   2   2   0   0   0   0   0   0   2   0   2   0   0   0   0   2   0   2   0   2   2   2   2   2   0   0   2   2   0   0   2   0   2   0   0   2   0   0   2   0   0   0   0   2   2   2   2   0   0   0   0   0   0   0   0   0   2   2   0   2   2   2   2   2   2   2   0   2   0   0   0   0   0   2   2   2   0   0   0   2   2   2   0   0   2   2   2   0   0   0   0   2   2   0   2   0   2   2   0   2   2   0   0   2   2   0   0   2   2   2   2   0   2   2   0   0   0   2   0   0   0   0   2   2   0   0   2   2   2   0   0   2   2   2   0   2   0   0   2   0   2   0   0   2   0   0   0   2
 MK-5-10                0   0   0   0   0   0   0   0   0   0   0   2   0   0   0   0   0   0   2   2   0   2   2   2   0   0   0   2   2   0   0   0   0   0   2   2   0   0   0   2   0   0   0   2   2   0   0   0   0   2   2   0   2   0   0   0   0   0   0   0   2   2   2   0   0   0   0   2   0   2   0   2   2   2   2   2   0   0   2   2   0   0   2   0   2   0   0   2   0   0   2   0   0   0   0   2   2   2   2   0   0   0   0   0   0   0   0   0   2   2   0   2   2   2   2   2   2   2   0   2   0   0   0   0   0   2   2   2   0   0   2   2   2   2   0   0   2   2   0   0   0   0   0   2   2   0   0   0   2   0   0   2   2   0   0   2   2   0   0   2   0   2   0   0   2   2   0   0   0   2   0   0   0   0   2   2   0   0   2   2   2   0   0   2   2   2   0   2   0   0   2   0   2   0   0   2   0   0   0   2
 MK-5-11                0   0   0   0   2   2   0   2   0   0   0   2   0   0   0   0   0   0   2   2   0   2   2   2   0   0   0   2   0   0   2   0   0   0   2   2   0   2   0   2   0   0   0   2   2   0   2   0   2   2   2   0   2   0   2   0   0   0   0   2   2   2   2   0   0   0   0   2   0   2   0   0   2   2   2   2   0   0   2   2   0   0   2   0   2   0   0   2   0   2   2   0   0   0   0   2   2   2   2   0   0   0   0   0   0   0   0   0   0   2   0   2   2   2   2   0   2   2   0   2   0   0   0   0   0   2   2   2   0   0   2   2   2   2   2   0   2   0   2   0   0   0   0   2   2   0   0   0   2   0   0   0   2   0   0   2   2   0   2   2   0   2   0   0   2   2   0   0   0   2   0   2   0   0   2   2   0   2   2   2   2   0   0   2   2   2   0   2   0   0   0   0   2   2   2   2   0   0   0   0
 MK-5-12                0   2   0   0   0   2   0   2   0   0   0   2   0   0   0   0   0   0   2   2   2   2   2   2   0   0   0   2   0   0   2   2   0   0   2   0   0   2   0   2   0   0   0   2   2   0   2   0   2   2   2   0   2   0   0   0   0   2   0   2   2   2   2   0   0   0   0   2   0   2   0   0   2   2   2   0   0   0   0   2   0   0   2   0   2   0   0   0   0   2   2   2   0   0   0   2   2   2   2   0   2   2   0   0   0   0   0   0   0   2   0   2   2   2   2   0   2   2   0   2   0   0   2   0   0   2   2   2   0   0   2   2   0   2   2   0   2   0   2   0   0   0   0   2   2   0   0   0   2   0   0   0   2   0   0   0   2   2   2   2   0   2   0   2   2   2   0   0   0   2   0   2   0   0   2   2   2   2   2   0   0   0   0   2   2   0   0   2   0   0   0   0   2   2   2   2   2   0   0   0
 MK-5-13                0   2   0   0   0   2   0   2   0   0   0   2   0   0   0   0   0   0   0   2   2   2   2   2   0   0   2   2   0   0   2   0   0   0   2   0   2   2   2   2   0   0   0   2   2   0   0   0   2   2   2   0   2   2   0   0   0   2   0   0   2   2   0   0   0   0   0   2   2   2   0   0   2   2   2   2   0   0   0   0   0   0   2   0   2   0   0   0   0   2   2   2   0   2   0   2   0   2   2   0   2   2   2   0   0   0   2   0   0   2   0   2   2   2   2   0   2   0   0   2   0   0   2   0   0   2   2   2   2   0   2   2   0   2   2   0   0   0   2   0   0   0   2   2   2   0   0   0   2   0   0   0   2   0   0   0   2   2   2   2   0   2   0   2   2   2   0   0   0   2   0   2   0   0   2   2   2   2   2   0   0   0   0   2   2   0   0   2   0   0   2   2   2   2   0   2   2   0   0   0
 MK-5-14                0   2   0   0   2   2   0   2   2   0   0   2   0   0   0   0   0   0   0   2   2   2   2   2   0   2   2   2   0   0   2   0   0   0   2   0   2   2   2   2   0   0   0   2   2   0   0   0   2   2   2   0   2   2   0   0   0   2   0   0   2   2   2   0   2   0   0   2   2   2   0   0   2   2   2   2   0   2   0   0   0   0   2   0   2   0   0   0   2   2   2   2   0   0   0   2   0   2   2   0   2   2   2   0   0   0   2   0   0   2   2   2   0   0   2   0   2   0   0   2   0   0   2   0   0   2   2   0   2   0   2   2   2   0   2   0   0   0   2   0   0   0   2   2   2   0   0   2   2   0   0   0   2   0   0   0   2   2   2   2   0   0   0   2   2   2   2   0   0   2   0   0   0   0   2   2   2   2   2   0   0   0   0   2   0   0   0   2   0   0   2   0   2   2   2   2   2   2   0   0
 MK-5-15                0   2   0   0   2   2   0   2   2   0   0   2   0   0   0   2   0   0   0   2   2   2   2   0   0   2   2   2   0   0   2   0   0   0   0   0   0   2   2   2   0   0   0   2   2   0   2   0   2   2   2   0   2   2   0   0   0   2   0   0   2   2   2   0   2   0   2   2   2   2   0   0   2   2   2   2   0   2   0   0   0   0   2   0   2   0   0   0   0   2   2   2   0   0   0   2   0   2   2   0   2   2   2   0   2   0   2   2   0   2   2   2   0   0   2   0   2   0   0   2   0   0   2   0   0   2   2   0   0   0   2   2   2   0   2   0   0   0   2   0   0   0   2   2   2   0   2   2   2   0   0   0   2   0   0   0   2   2   2   2   0   0   0   2   2   2   2   0   0   2   2   0   0   0   2   2   2   2   2   0   0   0   0   2   0   0   0   2   0   0   2   0   2   2   2   2   2   2   0   0
 MK-5-16                0   2   0   0   2   2   0   2   2   0   0   2   0   0   0   0   0   0   0   0   2   2   2   0   2   0   2   2   0   0   2   0   0   0   0   0   0   2   2   2   0   0   0   2   2   0   0   2   2   2   0   0   2   2   0   0   2   2   0   0   2   2   2   2   2   0   2   2   0   2   2   0   2   2   2   2   0   2   0   0   0   0   2   2   2   0   0   2   0   2   2   2   2   0   0   2   0   2   2   0   2   2   2   0   2   0   2   2   0   2   2   2   0   0   2   0   2   0   0   2   0   0   2   0   0   2   2   0   0   0   0   2   2   0   2   0   0   0   0   0   0   0   2   2   2   0   2   2   2   0   0   0   2   0   0   0   2   2   2   2   0   2   0   2   2   0   2   0   0   2   2   0   0   0   2   2   2   2   2   0   0   0   0   2   0   0   0   2   0   0   2   0   2   2   2   2   2   2   0   0
 MK-6-1                 2   2   0   0   2   0   2   0   2   2   2   0   2   2   0   2   2   2   2   2   2   2   0   0   2   2   0   0   0   0   2   0   2   2   0   0   0   2   2   2   0   0   2   0   0   0   2   2   0   2   2   2   2   0   2   0   2   0   2   2   2   0   0   0   2   2   2   0   2   0   2   2   0   2   2   0   2   2   2   0   2   0   0   2   2   0   2   2   0   2   0   0   2   2   0   0   0   2   2   0   0   0   0   2   0   0   2   2   2   2   0   2   0   0   0   2   0   2   0   0   0   0   2   0   0   2   2   2   0   0   0   0   2   0   2   2   2   0   2   2   2   2   0   2   2   2   2   0   0   2   2   2   2   0   0   2   0   2   2   0   2   0   2   2   2   0   2   0   2   2   0   0   0   2   2   2   0   2   2   0   2   0   2   2   0   2   2   2   2   0   2   0   2   2   0   0   2   0   2   2
 MK-6-2                 2   2   0   2   2   0   0   0   2   2   2   0   2   2   0   2   2   2   2   2   2   2   2   0   2   2   0   0   2   0   2   0   2   2   0   0   0   2   0   2   2   0   0   0   0   0   2   2   0   2   2   2   2   0   2   0   2   0   0   0   2   0   0   0   0   2   2   0   2   0   2   2   0   2   2   2   2   2   2   2   2   0   0   2   2   0   2   2   2   0   0   2   2   2   0   0   0   2   2   0   0   0   0   2   2   0   2   2   2   2   2   2   0   0   0   2   0   2   0   0   0   0   0   0   0   0   2   2   2   0   0   2   2   0   2   2   2   2   2   2   2   0   2   2   2   2   2   0   0   2   0   0   0   0   0   2   0   2   2   0   2   0   2   2   2   0   2   0   2   0   2   0   0   2   2   2   0   0   2   0   0   0   2   2   0   2   2   2   2   0   2   0   2   2   0   0   2   0   2   2
 MK-6-3                 2   2   0   2   2   0   0   0   2   2   0   0   2   2   0   2   2   2   2   2   2   2   2   0   2   2   0   0   2   0   2   0   0   0   2   0   2   2   0   0   2   2   0   0   0   0   2   2   0   2   2   2   2   0   2   2   0   2   0   0   2   0   0   0   0   2   2   0   2   0   2   0   0   2   2   2   2   2   2   2   2   0   0   2   2   0   2   2   0   2   2   2   2   2   0   0   0   2   2   0   0   0   0   2   2   0   2   2   2   2   2   2   2   2   0   2   0   2   0   0   0   0   0   0   0   0   2   2   2   0   2   2   2   0   2   2   2   2   2   2   2   0   2   2   2   2   2   0   0   2   0   0   0   0   0   2   0   2   2   0   2   0   2   2   2   0   2   0   0   0   0   0   0   2   2   2   0   0   2   0   0   2   0   2   2   2   2   2   2   0   2   0   2   2   0   0   0   0   2   2
 MK-6-4                 2   2   0   2   2   0   0   0   2   2   0   0   0   2   0   2   2   2   2   2   2   2   2   0   2   0   0   0   2   0   2   0   0   0   2   0   2   2   0   2   2   0   0   0   0   0   2   2   0   2   2   2   0   0   2   2   2   2   0   0   2   0   2   0   0   2   2   0   2   0   2   0   2   2   2   2   2   2   2   2   2   0   0   2   2   0   2   2   0   2   2   2   2   2   0   0   2   2   2   0   0   0   0   2   2   0   2   2   2   2   2   2   2   2   0   2   0   2   0   0   0   2   0   0   0   0   2   2   2   0   2   2   2   2   2   2   2   2   2   2   2   0   2   0   2   2   2   0   0   2   0   0   2   0   0   2   0   2   2   0   0   0   2   2   0   0   2   0   0   0   0   2   0   2   2   2   2   0   2   0   0   2   0   2   2   0   2   2   2   0   2   0   2   2   0   2   0   0   2   2
 MK-6-5                 2   0   0   2   2   0   0   0   2   2   0   0   0   2   0   2   2   2   2   2   2   2   2   0   2   0   0   0   2   0   2   0   2   0   2   0   2   2   0   2   2   0   0   0   0   0   2   2   0   2   2   2   0   0   2   2   0   2   2   0   2   0   2   0   0   2   2   0   2   2   2   0   2   2   2   2   2   2   2   2   2   0   0   2   0   0   2   2   0   2   2   2   2   2   0   0   2   2   2   0   0   0   0   2   2   0   2   2   2   2   2   2   0   2   0   2   0   2   0   0   0   2   0   0   0   0   2   2   2   0   0   2   2   2   2   2   2   2   2   2   2   0   2   0   2   2   2   0   0   2   0   0   2   2   0   2   0   2   0   0   0   0   2   2   0   0   2   0   0   0   0   2   0   2   2   2   2   2   2   2   0   2   2   2   2   0   2   0   2   2   2   0   2   0   0   2   0   0   2   2
 MK-6-6                 2   0   0   2   2   0   0   0   2   2   0   0   0   2   2   2   2   2   2   2   2   2   2   0   2   0   0   0   2   2   2   2   2   0   2   0   2   2   0   2   2   0   0   0   0   0   2   2   0   2   2   2   0   0   2   2   0   2   0   0   2   0   2   0   0   2   2   0   2   2   2   0   2   2   2   2   2   2   0   2   2   0   0   2   0   0   0   2   0   2   2   2   2   2   0   0   2   2   2   0   0   0   2   2   2   0   2   2   2   2   2   2   2   2   0   2   0   2   0   0   0   2   0   0   0   0   2   2   2   0   0   2   2   2   2   2   2   2   2   2   2   0   0   0   2   2   2   0   0   2   0   0   2   2   0   2   0   2   0   0   0   0   2   0   0   0   0   0   0   2   0   2   0   2   2   0   2   2   2   2   0   2   2   0   2   0   2   2   0   0   2   0   2   0   0   2   0   0   2   2
 MK-6-7                 2   0   0   2   2   0   0   0   0   2   0   0   2   2   2   2   2   2   2   2   2   2   2   0   2   0   0   0   2   0   2   2   2   2   2   0   2   2   0   2   2   2   0   0   0   0   2   2   0   2   2   2   0   0   2   2   0   2   0   0   2   0   2   0   2   2   2   0   2   2   2   0   2   2   2   2   2   2   0   2   2   0   0   0   0   0   0   2   0   2   2   2   2   2   0   0   2   2   2   0   0   0   2   2   2   0   2   2   2   2   2   2   2   2   0   2   0   2   0   0   0   2   2   0   0   0   2   2   2   2   0   2   2   2   0   2   2   2   2   2   2   0   0   0   2   2   2   0   0   2   0   0   0   2   0   2   2   2   0   0   0   0   2   0   0   0   0   0   0   2   0   2   0   2   0   0   2   2   2   2   0   2   0   0   2   0   2   2   0   0   2   0   0   0   2   2   0   0   2   2
 MK-6-8                 2   0   0   2   2   0   0   0   2   2   0   0   2   2   2   2   2   2   2   2   2   2   0   2   2   0   0   0   2   0   2   2   2   2   2   0   2   2   0   2   2   2   0   0   0   0   2   2   0   2   2   2   2   0   2   2   0   2   0   0   2   0   0   0   2   2   2   0   2   2   0   0   2   2   2   2   2   2   0   2   2   0   0   0   2   0   0   2   0   2   2   2   2   2   0   0   2   2   2   0   0   0   2   2   2   0   2   0   2   2   2   0   0   2   0   2   0   2   0   2   0   2   2   0   0   0   0   2   2   2   0   2   2   2   0   2   2   2   2   2   2   0   0   0   0   2   2   2   0   2   0   0   0   2   0   2   2   0   0   0   0   0   2   0   0   0   0   0   0   2   0   2   0   2   0   0   2   2   2   2   0   2   0   0   2   0   2   2   0   0   2   0   0   0   2   2   0   0   2   2
 MK-6-9                 2   0   0   2   2   0   0   0   0   2   0   0   2   2   2   2   2   2   2   2   2   2   0   2   2   0   0   0   2   0   2   0   2   2   2   0   2   2   0   2   2   2   0   0   0   0   0   2   0   0   2   2   0   0   2   2   0   2   0   0   2   0   0   0   2   2   2   0   2   2   0   0   0   2   0   2   2   2   2   2   2   0   0   0   2   2   0   2   0   2   2   2   2   2   0   0   2   2   2   2   0   0   2   2   2   0   2   0   2   2   2   0   0   2   2   2   0   2   0   0   0   2   2   0   0   0   0   2   2   2   2   2   2   2   0   2   2   2   2   2   2   0   0   2   0   2   2   2   0   2   0   0   0   2   0   2   2   0   0   0   2   0   2   0   2   0   0   0   0   2   0   2   0   2   0   0   2   2   0   2   0   2   0   0   2   0   2   2   0   0   2   0   0   0   2   2   0   0   2   0
 MK-6-10                2   0   0   2   2   0   0   0   2   2   2   2   0   2   2   2   0   2   2   2   2   2   0   2   2   0   0   0   2   0   2   0   2   0   2   0   2   2   0   2   2   2   0   0   0   0   0   2   0   0   2   2   0   0   2   2   0   2   0   0   2   0   0   0   2   2   2   0   2   2   0   0   0   2   0   2   2   2   2   2   2   0   0   0   2   2   0   2   0   2   2   2   2   2   0   0   0   2   2   2   0   0   2   2   2   0   2   0   2   2   2   0   0   2   2   2   0   2   0   0   2   2   2   0   0   0   0   2   2   2   2   2   2   2   2   2   0   2   2   2   2   0   0   2   0   2   0   2   0   2   0   2   0   0   0   2   2   0   0   0   2   0   2   0   2   0   0   0   0   2   0   2   0   2   0   0   2   2   0   2   0   2   0   0   2   0   2   2   0   0   2   2   0   0   2   2   0   0   2   0
 MK-6-11                2   0   0   2   2   0   0   0   2   0   2   2   0   0   2   2   0   2   2   2   2   2   0   2   2   2   0   0   2   0   2   0   2   0   2   0   2   2   0   2   2   2   0   0   0   0   0   2   0   0   2   2   0   2   2   0   0   2   0   0   2   0   0   2   2   0   2   0   2   2   0   0   0   2   0   2   2   2   2   2   2   0   0   0   0   2   0   2   0   2   2   2   2   2   0   0   0   2   2   2   0   0   2   2   2   0   2   0   2   2   2   0   0   2   2   2   2   2   0   0   2   2   2   0   0   0   0   2   2   2   2   2   2   2   2   2   0   2   2   2   2   0   0   2   0   2   0   2   0   2   0   2   0   0   0   2   2   0   0   0   2   0   2   0   2   2   0   0   0   2   0   2   0   2   0   0   0   2   0   2   0   2   0   0   2   0   0   2   0   0   2   2   0   0   2   0   0   0   2   0
 MK-6-12                2   0   0   2   2   0   0   0   2   0   2   0   0   0   2   2   0   2   2   2   2   2   0   2   2   0   0   0   2   0   2   0   2   0   2   0   2   2   0   2   2   2   0   0   0   0   0   2   2   0   2   2   0   2   2   0   0   2   0   0   2   2   0   2   2   0   2   0   2   0   0   0   0   2   0   2   2   2   2   2   2   0   0   2   0   2   0   2   0   2   2   2   2   2   0   0   0   2   2   2   0   0   2   2   2   0   2   2   2   2   2   0   0   2   2   0   2   2   0   0   2   2   2   0   2   0   0   2   2   2   2   2   2   2   2   2   0   2   2   2   2   0   0   0   0   2   0   2   0   2   0   2   0   0   0   2   0   2   0   0   2   0   2   0   2   2   0   0   0   2   0   2   0   2   0   0   0   2   0   2   0   2   0   0   2   0   0   2   2   0   0   2   0   0   2   0   0   0   2   0
 MK-6-13                2   0   0   2   2   0   0   0   2   0   2   0   2   0   2   2   0   2   2   2   0   2   0   2   2   0   0   0   2   0   2   0   2   0   2   0   0   2   0   2   0   2   0   0   0   0   0   0   2   0   2   2   0   2   2   2   0   0   0   2   2   2   0   2   2   0   2   2   0   0   0   0   0   2   0   2   2   2   2   2   2   2   0   0   0   2   0   2   0   2   2   2   2   2   0   0   0   2   2   2   0   0   0   2   2   2   2   2   2   2   2   0   0   2   2   0   2   2   0   0   2   2   2   0   2   0   0   2   2   2   2   2   2   2   2   2   0   2   2   2   2   2   0   0   0   2   0   2   0   0   0   2   0   0   0   2   0   2   0   0   2   0   2   0   2   0   0   0   0   2   0   2   0   2   0   0   0   2   0   2   2   2   0   0   2   0   0   2   2   0   0   2   0   2   2   0   0   0   2   0
 MK-6-14                2   2   0   2   2   0   0   0   2   0   2   0   2   0   2   2   0   2   2   2   0   2   0   2   2   0   0   0   2   0   2   0   0   0   2   0   2   0   0   2   0   2   0   0   0   0   0   0   2   0   2   2   2   2   2   0   2   0   0   2   2   2   0   2   2   0   2   2   0   0   0   0   0   2   0   2   2   2   2   2   2   2   0   0   2   2   0   2   2   0   2   2   2   2   0   0   0   2   2   2   0   0   2   2   2   2   2   2   2   2   2   0   0   2   2   0   0   2   2   0   2   0   2   0   2   0   0   2   2   2   2   2   2   2   2   2   0   2   2   2   2   0   0   0   0   0   0   2   0   0   0   2   0   0   0   2   0   2   2   0   2   0   2   0   2   0   2   0   0   2   0   2   0   2   2   0   2   2   0   2   2   2   0   0   2   0   0   2   2   0   0   2   0   2   2   0   0   0   2   0
 MK-6-15                2   0   0   2   2   0   0   0   2   0   2   0   2   0   2   2   0   2   2   2   0   2   0   0   2   0   0   0   2   0   2   0   0   0   2   0   2   0   0   2   0   2   0   0   0   0   0   0   2   0   2   2   2   0   2   2   2   0   0   2   0   2   2   2   2   0   2   2   0   0   0   0   0   2   2   2   0   2   0   0   2   2   0   0   2   0   0   2   2   0   2   2   2   2   0   0   0   2   2   2   0   0   2   2   2   2   2   2   2   2   0   0   2   2   2   0   0   2   2   0   2   0   2   0   2   0   0   2   2   2   2   2   2   2   2   2   0   2   2   2   2   0   2   0   0   0   0   2   0   0   0   2   0   0   0   0   0   2   0   0   2   0   2   0   2   0   2   0   0   2   0   2   0   2   0   0   2   2   2   2   2   0   0   0   2   0   0   2   2   0   0   0   0   2   2   2   0   0   2   0
 MK-6-16                0   0   0   0   2   0   0   0   2   0   0   0   2   0   2   2   0   2   2   2   0   2   0   0   2   0   2   2   2   0   2   2   0   0   2   0   2   0   0   2   2   2   0   0   0   2   0   0   0   0   2   2   2   0   2   2   2   0   0   2   0   2   0   2   2   0   0   2   0   2   0   0   0   2   2   2   0   2   0   0   2   2   0   0   0   0   0   2   2   0   2   2   0   2   0   0   0   2   2   2   0   0   2   2   0   2   2   2   2   2   0   0   0   0   2   0   0   0   2   0   2   0   2   0   2   0   0   2   2   2   2   2   2   2   2   2   2   2   2   2   2   0   2   0   0   0   0   0   0   0   0   2   0   0   0   0   0   2   0   0   2   0   2   0   2   2   2   0   0   2   0   2   0   2   0   0   2   2   2   2   2   0   0   0   2   0   0   2   2   0   0   0   0   2   2   2   0   0   2   0
 
!****************************************** Phenotypic Data **********************************************************
!-100.0 is resevred for missing phenotype
SimulatedTrait1        12.3992   16.7526   11.6116   17.2686   14.5728   13.3756   16.5571   24.0518   13.3890   13.6897   10.4811   17.3451    8.3215   17.1338   19.3367   11.0181   13.2422   15.2020   10.9498   15.1695   16.6939   11.8240   20.0074   15.1831   11.4987   19.5123   12.8710   15.6648    9.5240   14.9568   14.7036   17.0156   14.3121   16.8770   15.5193   11.8227   13.3734   12.2857   14.5913   17.5896   12.8337   15.5221   17.1843   17.8854   15.3851   12.4542   16.7142   23.8089   14.0591   17.0881   12.1534   16.5810   14.4467   14.1848   19.6233   15.9872   17.2783   18.5411   16.0214   18.8133   12.1840   12.9000   18.6708   15.5148   13.4752   15.9167   16.0773   11.7285   10.7734   15.5550   15.8123   10.9582   13.6788   12.2521   17.7052   15.5089   17.4613   16.9574   19.9651   16.8264   13.9429   13.0386   12.7900   12.9627   15.0564   15.4802   11.5681   12.3827   16.3366   15.0389   12.6718   10.3949   12.5699   12.1941   17.2640   14.0074   12.5983   16.2406   15.7334   16.5032   12.1040   13.7159   18.5599   13.8037   19.8045   17.9258   14.5527   11.0872   13.6742   16.0914   20.9073   12.3792   16.6156   16.5149   13.9048   13.4191   16.4964   17.4795   16.4155   20.0012   18.3232   14.8120   15.6776   14.8016   11.5857   11.6547   16.0953   13.9274   14.9753   16.3096   20.1242   16.0422   14.1331   17.2351   15.5856    9.2768   15.1027   12.5307   17.0962   16.4196   17.1166   14.7066   19.4818   14.5528   19.2502   17.4437   14.1605   14.0199   10.9241   13.8971   12.6057   15.4560   21.7895   13.0941   12.5660   11.0459   12.1998   12.1883   17.6204   18.0639   14.9110   14.8394   17.7736   18.4043   12.8399   13.8838   18.9685   14.0262   15.0271   12.1127   18.0160    7.7982   11.7131   12.3716   13.8200   11.2615   15.3641    9.5686   10.8321   11.7821   10.5266   11.8258    9.5364   15.0424   18.9425   16.7987   10.3111   16.3926   17.6382   15.2947   21.1219   14.7261   12.1643   17.6162   19.0462   13.4983   18.1655   18.8315   11.7820   13.8174
SimulatedTrait2         6.7775   10.0474   10.9171   12.2319    9.6678   11.3836   11.2246    9.8822    7.8167    8.5860   10.7465    8.8227    7.5230    8.3372    9.5891   10.5030   10.5289    8.5276   13.2893   10.1207    9.0089   11.9190    7.7836    9.5894   10.7499    9.6729   11.3631   11.8818   10.9198    7.6244    9.8811    9.7958   10.2008   12.9943    8.2914    9.4392    9.4646    6.7601    9.9457    9.9391   10.8533    9.3666   12.0464    7.9085   10.5392   10.2306    8.5855   10.5017   10.0245   13.5193    9.8852    9.8874    8.0279    8.6878    7.9119    8.6404   12.3477    8.9820   10.6215   11.1186   11.7186   11.7642   12.4561    7.5913   12.9069   12.3733    9.8726   11.6080   10.5497    8.4929   10.4440   12.0596    9.2282    9.3939    8.2387   10.2437   10.9238    8.6710   11.1569    8.7607   11.0982   13.0423   13.7463   10.6506    9.4469   11.2124    8.3226   11.7671   13.1217   10.8490   10.8330    9.2231   11.3247   10.1084    9.6976    9.5766   12.2349    8.6169    9.3418    9.8260   11.0056   10.8792   10.3918   11.9846   10.8632   12.5202    9.4753   12.9318    9.4645   10.4551   11.5845    6.7852    6.7787   11.0577    8.0738   10.5204   13.4784   10.0407   10.4485    7.2992    9.7235    6.4294    8.2921   10.3744   10.8572   11.9159    7.7920   11.0826    9.5925    8.9018    9.8115    9.9981   11.7507    7.9332    8.0095   12.5347   11.5852   11.7450    7.9489   12.4776    8.8940    8.9854   12.5688   10.0742   12.8739   12.2688    8.6675   10.1715   10.9246   12.0700    8.9183    9.5730   10.7552   11.0528    8.1717   10.3655    8.4831    9.4040    9.3363    7.4681   11.6175   12.8695    9.8629    9.8992    9.5436   10.4638    7.8953    8.4322    9.0787   11.0651   11.1983    8.6677   11.4471    7.5060   10.8642   12.5021   11.7702   10.9006    9.3589    9.3153    9.4471    8.2842    9.4228    8.8163    8.2494   12.4668    9.2364   10.3166    9.3754    9.5950    8.2422   12.9721   10.6061    8.1122    8.6090   10.5998    9.4359    6.3580   10.2463    9.4911
 
