# Supplementary material for: Inclusive Composite Interval Mapping of QTL by Environment Interactions in Biparental Populations
Source: PLoS One. 2015 Jul 10;10(7):e0132414. doi: 10.1371/journal.pone.0132414 (PMC4498613; doi:10.1371/journal.pone.0132414)
Supplement: S4 File — (ZIP) [file pone.0132414.s004.zip › H=0.1/L1/run_00115.met]

!**********************Note: lines staring with "!" are remarks and will be ignored in the program********************
!*********************************General Information**********************************
!Assuming F1 = P1 x P2, populations available in QTL IciMapping are: 
!  1, P1BC1F1 = P1 x F1, the first backcrossing where P1 is used as the recurrent parent;
!  2, P2BC1F1 = P2 x F1, the first backcrossing where P2 is used as the recurrent parent;
!  3, F1DH, F1-derived doubled haploids; 
!  4, RIL or F1RIL, recombination inbred lines through the repeated selfing of F1;
!  5, P1BC1RIL, recombination inbred lines through the repeated selfing of P1BC1F1;
!  6, P2BC1RIL, recombination inbred lines through the repeated selfing of P2BC1F1;
!  7, F2, the selfing generation of F1;
!  8, F3, the selfing generation of F2;
!  9, P1BC2F1, the second backcrossing where P1 is used as the recurrent parent; 
! 10, P2BC2F1, the second backcrossing where P2 is used as the recurrent parent;
! 11, P1BC2RIL, recombination inred lines through the repeated selfing of P1BC2F1; 
! 12, P2BC2RIL, recombination inred lines through the repeated selfing of P2BC2F1; 
! 13, P1BC1F2, the selfing generation of P1BC1F1; 
! 14, P2BC1F2, the selfing generation of P2BC1F1; 
! 15, P1BC2F2, the selfing generation of P1BC2F1; 
! 16, P2BC2F2, the selfing generation of P2BC2F1; 
! 17, P1BC1DH, P1BC1F1-derived doubled haploids; 
! 18, P2BC1DH, P2BC1F1-derived doubled haploids; 
! 19, P1BC2DH, P1BC2F1-derived doubled haploids; 
! 20, P2BC2DH, P2BC2F1-derived doubled haploids; 
   3      !Mapping Population (see remarks above)
   2      !Mapping Function (1 for Kosambi; 2 for Haldane; 3 for Morgan)
   2      !Marker Space Type (1 for intervals; 2 for positions)
   1      !Marker Space Unit(1 for centiMorgans; 2 for Morgan)
   6      !Number of Chromosomes (or Linkage Groups)
 200      !Size of the mapping population
   2      !Number of environments
 
!***************************************** Chromosomes and Linkage Maps **********************************************
!Chromosome                 NumMarkers
-CH1                        16
-CH2                        16
-CH3                        16
-CH4                        16
-CH5                        16
-CH6                        16
!Linkage map (Marker name followed by position or the interval length)
 MK-1-1                1     0.000
 MK-1-2                1    10.000
 MK-1-3                1    20.000
 MK-1-4                1    30.000
 MK-1-5                1    40.000
 MK-1-6                1    50.000
 MK-1-7                1    60.000
 MK-1-8                1    70.000
 MK-1-9                1    80.000
 MK-1-10               1    90.000
 MK-1-11               1   100.000
 MK-1-12               1   110.000
 MK-1-13               1   120.000
 MK-1-14               1   130.000
 MK-1-15               1   140.000
 MK-1-16               1   150.000
 MK-2-1                2     0.000
 MK-2-2                2    10.000
 MK-2-3                2    20.000
 MK-2-4                2    30.000
 MK-2-5                2    40.000
 MK-2-6                2    50.000
 MK-2-7                2    60.000
 MK-2-8                2    70.000
 MK-2-9                2    80.000
 MK-2-10               2    90.000
 MK-2-11               2   100.000
 MK-2-12               2   110.000
 MK-2-13               2   120.000
 MK-2-14               2   130.000
 MK-2-15               2   140.000
 MK-2-16               2   150.000
 MK-3-1                3     0.000
 MK-3-2                3    10.000
 MK-3-3                3    20.000
 MK-3-4                3    30.000
 MK-3-5                3    40.000
 MK-3-6                3    50.000
 MK-3-7                3    60.000
 MK-3-8                3    70.000
 MK-3-9                3    80.000
 MK-3-10               3    90.000
 MK-3-11               3   100.000
 MK-3-12               3   110.000
 MK-3-13               3   120.000
 MK-3-14               3   130.000
 MK-3-15               3   140.000
 MK-3-16               3   150.000
 MK-4-1                4     0.000
 MK-4-2                4    10.000
 MK-4-3                4    20.000
 MK-4-4                4    30.000
 MK-4-5                4    40.000
 MK-4-6                4    50.000
 MK-4-7                4    60.000
 MK-4-8                4    70.000
 MK-4-9                4    80.000
 MK-4-10               4    90.000
 MK-4-11               4   100.000
 MK-4-12               4   110.000
 MK-4-13               4   120.000
 MK-4-14               4   130.000
 MK-4-15               4   140.000
 MK-4-16               4   150.000
 MK-5-1                5     0.000
 MK-5-2                5    10.000
 MK-5-3                5    20.000
 MK-5-4                5    30.000
 MK-5-5                5    40.000
 MK-5-6                5    50.000
 MK-5-7                5    60.000
 MK-5-8                5    70.000
 MK-5-9                5    80.000
 MK-5-10               5    90.000
 MK-5-11               5   100.000
 MK-5-12               5   110.000
 MK-5-13               5   120.000
 MK-5-14               5   130.000
 MK-5-15               5   140.000
 MK-5-16               5   150.000
 MK-6-1                6     0.000
 MK-6-2                6    10.000
 MK-6-3                6    20.000
 MK-6-4                6    30.000
 MK-6-5                6    40.000
 MK-6-6                6    50.000
 MK-6-7                6    60.000
 MK-6-8                6    70.000
 MK-6-9                6    80.000
 MK-6-10               6    90.000
 MK-6-11               6   100.000
 MK-6-12               6   110.000
 MK-6-13               6   120.000
 MK-6-14               6   130.000
 MK-6-15               6   140.000
 MK-6-16               6   150.000
!*********************************** Marker Types ********************************************************************
!Co-dominant marker: When heterozygote F1 is present, P1 is coded as 2, F1 is coded as 1, and P2 is coded as 0; Otherwise, P1 is coded as 2, and P2 is coded as 0. 
!Dominant marker: When heterozygote F1 is present, P1 and F1 are coded as 12, and P2 is coded as 0; Otherwise, P1 is coded as 2, and P2 is coded as 0.  
!Recessive markers: When heterozygote F1 is present, P1 is coded as 2, and F1 and P2 are coded as 10; Otherwise, P1 is coded as 2, and P2 is coded as 0. 
!Missing marker is coded as -1. 
 MK-1-1                 0   0   2   2   2   0   0   0   2   2   2   0   0   0   0   0   0   0   0   0   0   0   0   2   2   2   2   0   0   0   2   0   2   0   0   2   2   2   0   2   2   2   0   0   0   2   0   0   2   2   0   0   2   0   2   2   2   2   2   2   0   2   0   2   2   2   2   0   0   0   2   0   0   2   2   0   2   2   0   0   0   2   0   2   2   0   0   0   2   2   0   0   0   0   0   0   2   2   0   2   2   2   2   2   2   2   2   0   2   0   2   2   0   2   0   2   0   0   2   2   0   2   2   2   2   0   2   0   0   2   0   0   0   0   0   2   2   0   0   0   2   2   2   2   2   0   0   0   0   0   0   0   2   2   2   2   0   0   0   0   2   2   2   0   0   2   0   2   0   0   0   0   0   0   0   2   2   0   0   2   2   2   0   2   2   0   2   0   0   2   0   0   2   0   2   0   2   0   2   2
 MK-1-2                 0   0   2   2   0   0   0   2   2   2   2   0   0   0   0   0   0   0   0   0   0   0   0   2   2   2   2   0   0   0   2   0   2   0   0   0   2   2   0   0   2   2   0   0   0   2   0   2   2   2   0   0   2   0   2   2   2   2   2   2   0   2   0   2   0   2   2   0   0   0   0   0   0   2   2   0   2   2   0   2   0   2   0   2   0   0   0   0   2   2   0   0   0   0   0   2   2   2   0   2   2   2   2   2   2   2   2   0   2   2   2   2   0   2   0   2   0   0   2   0   0   2   2   2   2   0   2   0   0   2   0   0   0   0   0   2   2   2   0   0   2   2   2   2   2   0   0   0   0   0   2   0   2   0   2   2   0   0   0   0   2   2   2   0   0   2   2   2   0   0   0   0   0   2   0   2   2   0   0   0   2   0   0   2   2   0   2   2   0   2   2   2   2   2   2   0   2   0   2   2
 MK-1-3                 0   0   2   2   0   0   0   2   2   2   2   0   0   0   0   0   0   0   0   0   2   0   0   2   2   2   2   0   0   0   2   0   2   0   0   0   2   2   0   0   2   2   0   0   0   2   0   2   2   2   0   0   2   0   2   2   2   2   2   2   0   2   0   2   0   2   2   0   0   0   0   0   0   2   2   0   2   2   2   2   0   2   0   2   0   0   0   2   2   2   0   0   0   2   0   2   2   2   0   2   2   2   2   2   2   2   2   0   2   2   2   2   2   2   0   2   0   0   2   0   0   2   2   2   2   0   2   0   0   2   2   0   0   0   0   2   2   2   0   0   2   2   2   2   2   0   0   0   0   0   2   0   2   0   2   2   0   0   0   0   2   2   2   0   0   2   2   0   0   0   0   0   0   2   0   2   2   0   0   0   0   0   0   0   2   0   2   2   0   2   2   2   2   2   2   0   2   0   2   2
 MK-1-4                 0   0   2   2   0   0   0   2   2   2   0   0   0   0   0   0   2   0   0   0   2   0   0   2   2   0   2   0   0   0   2   0   2   0   0   0   2   2   0   0   2   2   0   0   0   2   0   2   2   2   0   0   2   0   2   2   2   2   2   2   0   2   0   2   2   2   2   0   0   0   0   0   0   0   2   0   2   2   2   2   0   0   0   2   0   0   2   2   2   2   0   0   0   2   0   2   2   2   0   2   2   2   2   2   2   2   0   0   2   2   2   2   2   0   0   2   0   0   2   0   0   2   2   2   2   0   2   0   0   2   0   0   0   0   0   2   2   2   0   0   2   2   2   2   2   0   0   0   0   0   2   0   2   2   2   0   2   0   0   0   2   2   2   0   0   2   2   2   0   2   0   0   0   2   0   2   2   2   0   0   0   0   0   0   2   0   2   2   0   2   2   2   2   2   0   0   2   0   2   2
 MK-1-5                 2   0   0   2   0   0   2   2   2   2   0   0   0   0   0   0   2   0   0   0   2   0   0   2   2   0   0   2   0   2   0   0   2   0   2   0   2   2   0   0   2   2   0   0   0   2   0   2   2   2   0   0   2   0   2   2   2   2   2   2   0   2   0   2   2   2   2   0   0   0   0   0   0   2   2   0   2   2   2   2   2   0   0   2   0   0   2   2   2   2   0   0   0   2   0   2   2   2   0   0   2   2   2   2   0   2   0   0   2   2   2   2   0   0   0   2   0   0   2   0   0   2   2   2   2   0   2   0   0   2   0   0   0   0   0   0   2   0   0   0   2   2   2   2   2   2   0   0   0   0   2   2   2   0   2   0   2   0   0   0   2   2   0   0   0   2   2   2   0   2   0   0   0   2   0   2   2   2   0   0   0   0   0   0   2   0   2   2   0   0   2   2   2   2   0   2   2   0   2   2
 MK-1-6                 2   0   2   2   2   0   2   0   2   2   2   0   0   0   0   0   2   2   0   0   2   0   0   2   2   2   0   2   0   2   0   0   2   0   2   0   2   2   0   0   2   0   0   0   0   2   0   2   2   2   0   0   2   0   2   2   2   2   2   2   0   2   0   2   2   2   2   0   2   0   0   0   0   2   2   0   2   2   2   2   2   0   0   2   0   0   2   2   2   2   0   0   0   2   0   2   2   2   0   0   2   2   0   2   0   2   0   0   2   2   2   2   0   0   2   2   0   0   2   2   0   0   2   2   2   0   2   0   0   2   0   2   0   0   2   0   2   0   0   0   2   2   2   2   2   2   0   0   0   0   2   2   2   0   2   0   2   0   0   0   2   2   0   0   0   2   2   2   0   2   0   0   0   2   2   0   2   2   0   0   0   0   0   2   2   0   2   0   0   0   2   2   2   2   0   2   2   0   2   2
 MK-1-7                 2   0   2   2   2   0   2   0   2   2   2   0   0   0   0   0   0   2   2   0   2   0   0   2   2   2   0   2   0   2   0   0   2   0   2   0   2   2   0   0   0   2   0   0   0   2   0   2   2   2   0   0   2   0   2   0   2   2   2   0   0   2   0   2   2   2   2   0   2   0   0   0   0   2   2   0   2   2   2   2   2   0   0   2   0   0   2   0   2   2   0   0   0   2   0   0   2   0   0   0   2   0   0   2   0   2   0   0   2   0   2   2   0   0   2   2   0   0   2   2   0   0   2   2   2   0   2   0   0   2   0   2   2   0   2   0   2   0   0   0   2   0   2   2   2   2   0   0   0   0   2   2   2   2   2   0   0   0   0   0   2   2   0   0   0   2   2   2   0   2   0   2   0   2   2   0   2   2   0   0   0   0   0   0   2   2   2   0   0   0   2   2   2   2   2   2   2   0   2   2
 MK-1-8                 2   0   2   2   2   0   2   2   2   2   2   0   0   0   0   0   0   2   2   0   2   0   2   2   2   2   0   2   0   2   0   0   2   0   2   0   2   2   0   0   2   2   2   0   0   2   0   2   2   2   0   0   2   0   2   0   2   2   2   0   2   2   0   2   2   2   2   0   2   0   0   0   0   2   2   2   2   2   2   2   2   0   0   2   0   2   2   0   2   2   0   0   0   2   0   0   2   0   0   0   2   0   0   2   0   2   2   0   2   0   2   2   0   0   2   2   0   0   0   2   0   0   0   2   2   0   2   0   2   2   0   2   2   2   2   0   2   0   0   2   0   0   2   2   2   2   0   0   0   0   2   2   2   2   2   0   0   0   0   0   2   2   0   0   0   2   2   0   0   2   0   2   0   2   2   0   2   2   0   0   0   0   0   0   2   2   2   0   0   0   2   2   2   2   2   2   0   0   2   2
 MK-1-9                 2   0   2   2   0   0   2   2   0   2   2   0   0   0   0   0   0   0   2   0   2   0   2   2   2   2   0   2   0   2   0   0   2   0   2   0   2   2   0   2   2   2   2   0   0   2   0   0   2   2   0   0   2   0   2   0   2   0   2   0   2   2   2   2   2   2   2   0   2   0   0   0   0   2   2   2   2   2   2   2   2   0   0   2   0   2   2   0   2   2   0   0   0   2   0   2   2   0   0   0   2   0   0   2   0   2   2   0   2   0   2   2   0   0   2   2   0   0   0   2   0   0   0   2   2   0   2   0   2   2   0   2   2   2   2   0   2   0   0   2   0   0   2   2   2   2   0   0   0   0   2   0   2   2   2   0   0   0   0   0   2   2   0   0   0   2   2   0   0   2   0   2   0   2   2   0   2   2   2   0   0   0   0   0   2   2   2   0   0   2   2   2   2   2   2   2   0   0   2   2
 MK-1-10                2   0   2   2   0   0   2   2   0   2   2   0   0   0   0   0   0   0   2   0   2   0   2   2   2   2   0   2   0   2   0   0   2   0   2   0   0   2   0   0   2   0   2   0   0   2   2   0   0   2   2   0   2   0   2   0   2   0   2   0   2   2   2   2   2   0   2   0   2   0   0   0   0   2   2   2   2   2   2   0   2   0   0   2   0   2   2   0   2   2   0   0   0   2   2   2   2   0   0   0   2   0   0   2   0   2   2   0   2   0   2   2   0   0   2   2   0   0   0   2   0   0   0   2   2   0   0   0   2   2   0   2   0   2   2   0   2   0   0   2   0   0   2   2   2   2   0   0   0   0   2   0   2   2   2   0   0   0   0   0   2   2   0   0   2   2   2   0   0   2   0   2   0   2   2   0   2   2   2   0   0   2   0   0   0   2   2   0   0   2   2   2   2   0   2   2   0   0   2   2
 MK-1-11                2   2   2   2   2   0   2   0   0   2   0   0   0   0   0   0   0   0   2   0   2   0   0   2   2   2   0   2   0   2   0   0   2   0   0   0   0   2   0   0   2   0   0   0   0   2   0   0   0   0   2   0   2   2   2   0   0   0   0   0   2   2   2   2   2   0   2   0   2   0   2   0   0   2   2   2   0   2   2   0   2   0   0   2   0   2   2   0   2   2   0   2   0   2   2   2   2   0   0   0   0   0   0   2   0   2   2   0   2   0   2   2   0   0   2   2   0   0   0   2   0   0   0   2   2   0   0   0   2   2   0   2   0   2   2   0   2   0   2   2   0   0   2   2   2   2   0   0   0   0   2   0   2   2   2   0   0   0   0   0   2   2   0   0   2   2   2   0   0   2   0   2   0   0   2   0   2   2   2   0   0   2   0   0   0   2   2   0   0   2   2   2   2   0   2   2   0   2   2   2
 MK-1-12                2   2   2   2   2   0   2   0   0   2   0   0   0   0   0   0   0   0   2   0   2   0   0   2   2   2   0   2   0   2   0   0   2   0   0   0   0   0   0   0   2   0   0   0   0   2   0   0   0   0   2   0   2   2   2   0   0   2   0   2   2   0   2   2   2   0   2   0   2   0   2   2   0   2   2   2   0   2   2   0   2   0   0   2   0   2   2   0   2   2   0   2   0   2   2   2   2   0   0   0   0   0   0   2   0   2   2   0   2   0   2   2   0   0   2   2   0   0   0   2   0   0   0   2   2   2   0   2   2   2   0   2   0   2   2   0   2   2   2   0   0   0   2   2   2   2   0   0   0   0   2   0   2   2   2   2   2   0   0   0   2   2   0   0   2   2   2   0   0   2   0   2   0   0   2   0   2   2   2   0   0   2   0   0   0   2   2   0   0   2   0   2   2   0   2   2   0   2   2   0
 MK-1-13                0   0   0   2   2   0   0   0   0   0   0   0   0   0   0   0   0   0   2   0   0   2   0   2   2   2   2   2   0   2   0   0   2   0   0   0   0   2   0   0   2   0   0   0   0   2   0   0   0   0   2   0   2   2   2   0   0   2   0   2   2   0   2   2   2   0   2   0   2   0   2   2   0   2   2   2   0   2   0   0   2   0   0   2   0   2   2   0   2   2   0   2   0   2   2   2   2   0   0   0   0   0   0   2   0   2   2   0   2   0   2   2   0   0   2   2   0   0   0   2   0   0   0   2   2   2   0   2   2   0   0   2   0   2   2   0   2   2   2   0   0   2   0   2   2   2   0   0   2   0   2   0   2   0   2   2   2   2   0   0   0   2   0   0   2   2   2   0   0   2   0   2   0   0   0   0   2   2   2   0   2   2   0   0   0   2   2   0   0   2   0   2   2   0   2   2   0   2   2   0
 MK-1-14                0   0   0   2   2   0   0   0   0   0   0   0   0   0   0   0   0   0   2   0   0   2   0   2   2   2   0   2   0   2   0   0   2   2   0   0   2   2   0   0   2   0   2   2   0   2   0   0   0   0   2   2   2   2   2   0   0   2   0   2   2   0   2   2   2   0   2   0   2   0   2   2   0   2   0   2   0   2   0   0   2   0   0   2   2   2   2   0   2   2   0   2   0   2   2   2   0   0   2   0   0   0   0   2   0   2   2   0   2   0   2   2   0   0   2   2   0   0   0   2   0   0   2   2   2   2   0   2   2   2   0   2   0   2   2   2   2   2   2   0   0   2   0   2   2   2   0   0   2   0   2   0   2   0   0   2   2   2   0   0   0   2   0   0   2   2   2   0   0   2   0   2   0   0   0   0   2   2   2   0   2   2   0   0   0   0   2   0   0   2   0   0   2   2   2   2   0   0   2   0
 MK-1-15                0   0   2   2   2   0   0   0   0   0   2   0   0   0   0   0   0   0   0   0   0   2   0   2   0   2   0   2   0   2   0   0   2   2   2   0   2   2   0   0   2   0   2   2   0   2   0   0   0   0   2   2   2   2   2   0   0   0   0   2   2   0   2   2   2   2   2   0   2   0   2   2   0   2   2   2   0   0   0   0   2   0   0   2   2   2   2   0   2   2   0   2   0   2   2   2   0   0   2   0   0   0   0   2   0   0   2   0   2   0   2   2   0   0   2   2   0   2   0   2   0   0   2   2   2   2   0   2   2   2   0   2   0   2   2   2   2   2   2   0   0   0   2   2   2   2   0   0   2   0   2   0   0   0   0   2   2   2   2   0   0   2   0   0   2   0   2   2   0   2   0   2   0   0   0   0   2   2   2   0   2   2   0   0   0   0   2   0   0   2   2   0   2   2   2   2   0   0   2   0
 MK-1-16                0   0   2   2   2   0   0   0   2   0   2   2   0   0   2   0   0   0   0   0   0   2   0   2   0   2   0   2   0   2   0   0   2   0   2   0   0   2   0   0   2   0   2   2   2   2   0   2   0   0   2   2   2   2   0   0   0   0   0   2   2   0   2   2   2   2   2   2   2   2   2   2   0   0   2   2   0   0   0   0   2   0   0   2   2   2   2   2   2   0   0   2   0   2   2   2   0   0   2   2   0   0   0   2   0   0   2   0   2   2   2   2   0   0   2   2   0   2   0   2   0   0   2   2   2   2   0   2   2   2   0   2   0   2   2   0   2   0   2   0   0   0   2   2   2   2   0   0   2   0   2   0   0   2   0   2   2   2   2   0   0   0   0   0   2   2   2   2   0   2   0   2   0   0   0   2   2   2   0   0   2   2   0   0   0   0   2   0   0   2   2   0   2   2   0   2   0   0   2   2
 MK-2-1                 0   2   2   2   0   0   0   2   0   0   2   2   0   2   0   0   2   0   0   0   0   0   2   2   2   0   0   0   2   0   0   0   2   2   0   2   0   2   0   0   0   0   0   0   2   2   0   2   0   0   2   2   2   0   0   0   0   2   2   2   0   2   2   2   2   2   0   2   0   0   0   0   2   2   0   2   2   0   0   0   0   0   2   0   0   2   0   2   0   2   0   0   2   0   2   0   0   2   0   0   2   0   2   0   2   2   2   0   0   0   0   0   2   0   0   2   2   2   0   2   0   2   2   2   0   2   0   0   2   2   2   0   0   2   2   0   2   0   2   2   0   0   0   0   2   0   2   2   2   0   0   0   0   2   2   0   2   2   2   0   0   2   2   2   0   0   0   0   0   0   2   2   0   0   2   0   0   0   0   2   2   0   2   2   0   0   0   2   2   2   0   0   2   2   2   0   2   2   0   0
 MK-2-2                 0   2   2   2   0   0   0   2   0   0   2   2   0   0   0   2   2   0   0   0   0   0   2   2   2   0   2   0   2   0   2   0   2   2   0   2   2   0   0   0   0   0   0   0   2   0   0   2   0   0   2   2   2   0   0   0   0   2   2   2   2   0   2   2   2   2   0   2   2   0   0   0   2   2   0   2   2   0   0   0   0   0   2   0   2   2   0   2   0   2   0   0   0   0   2   0   0   2   0   0   2   0   0   0   2   2   2   0   0   0   0   0   2   0   0   2   2   2   0   2   0   2   2   2   0   2   0   2   2   2   2   0   0   2   2   0   2   0   0   2   0   0   0   0   0   0   2   2   2   0   0   0   0   2   2   0   0   2   2   0   0   2   2   2   0   0   0   0   0   0   2   2   0   2   2   0   0   0   0   2   2   0   2   2   0   0   0   2   2   2   0   0   0   2   0   0   2   2   0   0
 MK-2-3                 0   2   0   2   0   0   2   2   0   0   2   2   0   0   0   2   2   0   0   0   0   0   0   2   2   0   2   0   2   0   2   0   0   2   0   2   2   0   2   2   0   0   0   0   2   0   0   2   0   0   2   2   2   0   0   0   2   2   2   2   0   0   2   2   2   2   0   2   2   0   0   0   2   2   0   2   2   0   0   0   0   0   2   0   2   2   0   2   0   2   0   0   2   0   2   0   0   2   0   0   2   0   0   0   2   2   2   0   0   0   0   0   2   0   0   2   2   0   0   2   0   2   2   2   0   2   0   2   2   2   2   0   0   2   2   2   2   0   2   2   0   0   0   0   0   0   2   2   2   2   0   0   0   2   2   0   0   2   0   0   2   2   0   2   0   0   0   0   0   0   2   2   0   2   2   0   0   0   0   2   2   0   2   2   0   0   0   2   2   2   0   0   0   2   0   0   2   2   0   0
 MK-2-4                 0   2   0   2   0   2   2   0   0   0   2   2   0   0   0   2   2   0   0   0   2   0   0   2   2   0   2   0   2   0   2   0   2   0   0   2   2   0   2   2   0   0   0   0   2   0   0   2   0   0   2   2   2   2   0   0   0   2   2   2   0   0   2   2   2   2   0   2   2   0   2   2   2   2   0   2   2   0   0   0   0   0   2   0   2   2   0   2   0   2   0   0   2   0   2   0   2   2   0   2   0   0   0   0   2   2   2   0   2   0   0   2   2   0   0   0   2   0   0   2   0   2   2   2   0   2   0   2   2   2   2   0   0   2   0   2   2   0   2   2   0   0   0   0   0   0   2   2   0   2   0   0   0   2   2   0   0   2   0   0   2   2   0   2   0   0   0   0   0   2   2   2   0   2   2   0   0   0   0   2   2   0   2   0   0   0   0   2   2   2   0   0   0   2   0   0   2   2   0   0
 MK-2-5                 0   2   0   2   0   2   2   0   0   0   2   2   0   0   0   2   0   0   0   0   2   0   2   0   2   0   2   0   2   0   2   0   0   0   2   2   2   0   2   2   0   0   0   0   2   0   0   2   0   0   0   2   2   2   0   0   0   2   2   2   0   0   2   0   2   2   0   2   2   0   2   2   2   2   0   2   2   0   0   0   0   0   2   0   2   2   0   2   0   2   0   2   2   0   2   0   2   2   0   2   0   2   0   0   2   2   2   0   2   2   0   2   0   0   0   0   2   0   0   0   0   2   2   2   0   2   0   2   2   2   2   0   0   2   0   2   2   0   2   2   0   0   0   0   0   0   0   0   2   2   0   0   0   0   2   0   0   2   0   0   2   2   0   2   0   0   0   0   0   2   2   2   0   2   0   0   0   0   0   2   2   0   2   0   0   0   0   0   2   2   0   0   0   2   0   0   0   2   2   0
 MK-2-6                 0   2   0   2   0   0   2   0   2   0   2   2   0   0   0   2   0   0   0   0   2   0   2   0   2   0   2   0   2   0   2   2   0   2   2   2   2   0   2   2   0   0   0   0   2   2   0   2   0   0   0   2   0   2   0   0   0   2   2   2   0   0   2   0   2   2   2   2   2   0   2   2   2   2   0   2   2   0   0   0   0   2   2   0   2   2   0   2   0   2   0   2   2   0   2   0   2   2   0   2   2   2   0   0   2   2   2   0   2   2   0   2   0   0   0   0   2   2   0   0   0   2   2   0   0   2   0   2   2   2   2   0   0   2   0   2   2   0   2   2   0   0   0   0   0   0   2   0   2   2   0   0   0   0   2   0   0   2   0   0   2   2   0   2   0   0   0   2   0   2   2   2   0   2   0   0   0   0   0   2   2   0   2   0   0   0   0   0   2   0   0   0   0   2   0   0   0   2   2   0
 MK-2-7                 0   2   0   2   0   0   2   0   2   0   2   2   0   0   0   2   0   0   0   0   2   0   2   0   2   0   2   0   2   0   2   2   0   2   2   2   2   0   2   2   0   0   0   0   2   2   0   2   0   0   0   2   0   2   0   2   0   2   2   2   0   0   2   0   2   2   2   2   2   2   2   2   2   2   0   2   2   0   0   0   0   2   2   2   2   2   0   2   2   2   0   2   2   0   2   0   0   2   0   2   2   2   0   0   2   0   2   0   0   2   0   2   0   0   0   0   2   2   0   0   0   2   2   0   2   2   0   2   2   2   2   0   2   2   0   2   2   0   2   2   0   0   2   0   0   0   2   0   2   2   2   0   0   0   2   0   0   2   0   0   2   2   0   2   0   0   0   2   0   2   2   2   0   2   0   0   0   0   0   2   2   0   2   2   0   0   2   0   0   0   0   0   0   2   0   0   2   2   2   0
 MK-2-8                 0   2   2   2   0   2   2   0   2   0   0   2   0   0   0   2   0   0   0   0   2   0   0   0   2   0   2   0   2   0   2   2   0   2   2   2   0   0   2   2   0   0   0   0   2   2   0   0   0   0   0   2   0   0   0   2   2   2   2   2   0   0   2   0   2   2   2   2   2   2   2   2   0   2   0   2   2   0   0   0   0   2   2   2   2   2   0   0   0   2   0   2   2   0   2   0   0   2   0   2   2   2   0   0   2   0   2   2   0   2   0   2   0   0   0   0   2   2   0   0   0   2   2   0   0   2   0   2   0   2   2   0   2   2   0   2   2   0   2   2   0   0   2   0   0   0   0   0   2   2   2   2   0   0   2   0   0   2   0   0   2   0   0   2   0   0   0   2   0   2   2   0   2   2   0   2   0   0   0   0   2   0   2   2   0   2   2   0   0   0   0   0   0   2   2   0   2   2   2   0
 MK-2-9                 0   0   2   2   0   2   0   0   0   2   0   2   0   0   0   2   0   0   0   0   2   0   0   0   2   0   2   2   2   2   0   0   0   2   2   2   0   2   2   2   0   0   0   0   2   2   0   0   0   0   0   2   0   0   2   2   0   2   2   2   0   0   2   0   2   2   2   2   0   2   2   2   0   2   0   2   2   0   0   2   0   2   2   2   0   2   0   0   0   2   0   2   0   0   2   0   0   2   0   2   2   2   0   0   2   0   2   0   2   2   0   2   0   0   0   0   2   2   0   0   0   2   2   0   0   2   0   0   0   2   0   0   2   2   0   2   2   0   2   2   0   0   2   0   0   0   2   0   2   0   2   2   0   0   0   0   0   2   0   0   2   0   0   2   0   0   0   2   0   2   2   0   2   2   0   2   2   0   2   2   2   0   2   2   0   2   2   0   0   0   0   0   0   2   2   0   2   2   0   0
 MK-2-10                0   0   2   2   0   0   0   0   0   2   0   2   0   0   0   2   0   2   0   0   2   0   0   0   2   0   2   2   2   2   0   2   0   2   2   0   0   2   2   2   0   0   0   0   2   2   0   0   0   0   0   2   0   0   2   2   2   2   2   2   0   0   2   0   2   2   2   2   0   2   2   2   0   2   0   2   2   0   0   2   0   0   2   2   0   0   0   0   0   2   0   2   0   0   2   0   0   2   0   2   0   2   0   0   2   0   0   0   2   0   0   2   0   0   0   0   2   2   0   0   0   2   2   0   0   0   0   2   0   2   0   0   2   0   0   2   2   0   2   2   2   0   2   0   0   0   2   0   0   0   2   2   0   0   0   0   0   2   0   0   2   0   0   2   0   0   0   2   0   2   2   0   2   2   0   0   2   0   2   2   2   0   2   2   0   2   2   0   0   0   0   0   0   0   2   2   2   0   0   0
 MK-2-11                0   0   2   2   0   0   0   0   0   2   0   2   0   0   0   2   0   2   0   2   2   0   0   2   2   0   2   2   2   2   0   2   0   2   2   0   2   2   2   2   0   0   0   0   2   2   0   0   0   0   0   2   0   0   2   2   2   2   2   2   0   0   2   0   2   2   2   2   0   2   0   2   0   2   0   2   2   0   0   2   0   0   2   2   0   0   0   0   0   2   0   2   0   0   0   0   0   2   0   2   0   2   0   0   2   0   0   2   2   0   0   0   0   0   0   0   0   2   0   0   0   2   2   0   0   0   0   2   0   2   0   0   0   0   0   2   2   0   0   2   2   2   2   0   0   0   0   0   0   0   2   0   0   0   0   2   0   2   0   0   2   0   0   2   0   0   0   2   0   2   0   0   2   2   0   0   2   0   2   2   0   2   2   2   2   2   2   0   0   0   0   0   0   0   2   2   2   0   0   0
 MK-2-12                0   0   2   2   0   0   0   0   2   2   2   0   0   0   0   2   0   2   0   2   0   0   0   2   0   0   0   2   2   2   0   2   0   2   2   0   2   0   2   2   0   0   0   0   2   2   0   0   0   0   0   2   0   0   2   0   2   2   2   2   0   0   2   0   2   2   2   2   0   2   0   2   0   0   2   2   2   0   2   2   0   0   2   2   0   0   0   0   2   2   0   2   0   0   0   0   0   2   0   2   0   2   0   0   2   0   0   2   2   0   0   0   0   0   0   0   0   2   0   2   0   2   2   0   0   0   0   0   2   2   0   0   0   0   0   0   0   0   0   2   2   2   2   0   0   0   0   0   0   0   2   0   0   0   0   2   0   2   0   0   2   2   0   2   0   0   0   2   0   2   0   0   2   2   0   0   2   0   2   0   0   2   2   2   2   2   2   0   0   0   0   0   0   0   2   2   2   0   0   0
 MK-2-13                0   0   2   2   0   0   0   0   2   2   2   2   0   0   0   2   2   2   0   2   0   0   0   2   0   0   2   2   0   2   0   2   0   2   2   0   0   0   2   2   2   2   0   0   2   2   0   0   0   0   0   2   0   0   2   0   2   2   2   0   0   0   2   0   2   2   2   2   0   0   0   2   0   0   2   2   2   2   2   2   0   0   2   2   0   0   0   0   2   2   0   2   0   0   0   0   0   2   0   2   0   2   0   0   2   0   0   2   2   0   0   0   0   0   2   2   0   2   0   2   0   2   2   0   0   0   0   0   2   2   0   0   0   0   0   0   2   0   0   2   2   2   2   0   0   0   0   0   0   0   2   0   2   0   0   2   0   2   0   2   2   2   0   2   0   0   0   2   0   2   0   0   2   2   0   2   2   0   0   0   0   2   2   2   2   2   2   0   2   0   0   0   0   0   2   2   2   0   0   0
 MK-2-14                0   0   2   2   0   0   0   0   2   0   2   2   0   0   0   2   0   2   0   2   0   0   0   2   0   0   2   2   0   2   0   2   0   2   2   0   0   2   2   2   2   0   2   0   2   2   2   0   0   2   0   2   0   0   2   0   2   2   2   0   0   0   2   0   2   2   0   2   2   0   0   2   0   0   0   2   2   2   2   2   0   0   2   2   2   0   0   2   2   2   2   2   0   0   2   0   0   2   0   2   0   2   0   0   2   0   0   0   2   0   0   0   0   0   2   2   0   2   0   2   0   0   2   0   0   0   0   0   2   0   0   0   0   0   0   0   2   2   2   2   0   2   2   0   2   0   0   2   0   0   2   0   2   0   0   0   0   2   0   2   2   2   0   2   0   0   2   2   0   2   0   0   2   2   0   2   2   0   0   2   0   2   2   2   2   2   0   0   2   0   0   0   0   0   2   2   2   0   0   0
 MK-2-15                0   0   2   2   0   0   0   0   2   0   2   0   0   0   0   2   0   2   0   2   0   0   0   2   0   0   2   2   0   2   0   2   0   2   2   0   0   2   2   2   2   0   2   0   2   2   0   0   0   2   0   2   0   0   2   0   2   0   2   0   0   0   2   0   2   2   0   2   2   0   2   2   0   0   2   2   2   2   2   2   0   0   2   2   2   0   0   2   2   2   2   2   0   0   0   0   0   2   0   2   2   2   0   0   2   0   0   0   2   0   0   0   0   0   2   0   0   2   2   2   0   0   2   2   0   0   0   0   2   0   0   0   0   0   0   0   0   2   2   2   0   2   2   0   2   0   0   2   0   0   2   2   2   0   0   0   0   2   0   2   2   2   0   2   0   0   2   2   0   2   2   0   2   2   2   2   0   0   2   2   0   2   2   2   2   2   2   0   2   0   0   0   0   0   2   2   2   2   0   2
 MK-2-16                0   0   2   2   0   0   0   0   2   0   2   0   0   0   0   2   0   2   0   2   0   2   0   2   0   0   2   2   0   2   0   2   0   2   2   0   0   2   2   2   2   0   2   0   2   2   0   0   0   2   0   2   0   2   2   0   0   2   0   0   0   0   2   0   2   2   0   2   2   0   2   2   0   0   2   0   2   2   2   2   0   0   2   2   2   0   0   2   2   2   2   2   2   0   0   2   0   2   0   2   2   2   0   0   2   0   0   0   2   0   0   0   0   0   2   0   0   2   2   2   2   0   2   2   0   2   0   0   2   0   0   0   0   0   2   0   0   2   2   2   0   2   2   0   2   0   0   2   0   0   2   2   2   0   0   0   2   2   0   2   2   2   0   2   0   0   2   2   0   2   2   0   2   2   2   2   0   0   2   2   0   2   2   2   2   0   2   0   2   0   0   0   0   0   2   2   2   2   0   2
 MK-3-1                 2   2   2   0   0   2   2   0   2   2   2   2   2   2   2   0   2   0   0   0   0   2   0   0   2   0   2   2   0   2   2   0   2   0   0   2   0   2   2   2   0   0   0   2   2   2   2   2   0   0   2   2   0   2   0   2   2   2   2   2   2   0   2   2   2   2   2   0   2   2   0   0   0   0   0   0   0   2   2   2   0   0   0   2   2   2   2   0   2   2   0   0   0   2   2   0   0   0   0   2   0   2   0   2   0   0   0   0   2   2   0   2   2   0   2   2   2   2   2   0   2   0   2   2   2   0   2   0   0   2   2   0   2   2   2   0   2   2   0   0   0   0   0   2   0   2   0   0   0   2   0   2   0   0   2   2   2   2   0   2   0   0   2   2   2   2   2   0   2   0   0   0   2   2   2   2   2   0   2   2   0   0   2   0   0   0   0   2   0   0   2   0   0   0   0   2   2   2   2   0
 MK-3-2                 2   2   2   0   0   2   2   2   2   2   2   2   2   2   2   0   2   0   0   0   0   2   0   0   2   0   2   2   0   2   2   0   2   0   0   2   2   2   2   2   2   0   0   2   2   2   0   0   2   0   2   2   0   2   0   0   2   2   2   2   2   0   2   0   2   2   2   2   2   2   0   0   0   0   0   0   0   0   2   2   0   0   0   2   2   2   2   0   2   2   0   0   0   2   2   0   0   0   0   2   0   2   0   2   0   0   2   2   0   0   0   2   2   0   2   2   2   2   2   2   2   0   2   2   2   0   0   0   0   2   2   0   0   0   2   0   2   2   0   0   0   2   0   2   2   2   0   0   0   2   0   2   2   0   2   2   2   2   0   2   0   0   2   2   2   2   2   0   2   0   0   0   2   0   2   2   2   0   2   2   0   0   2   0   0   0   0   2   0   0   0   0   2   0   0   2   0   0   2   0
 MK-3-3                 2   2   2   0   0   2   2   2   0   2   2   2   2   2   0   0   2   2   0   0   0   2   2   2   2   0   2   2   0   2   2   0   2   0   0   2   2   2   2   2   2   0   2   2   2   2   2   0   2   0   0   2   0   2   0   0   2   2   2   2   2   0   2   0   2   2   2   2   2   0   0   0   0   0   0   0   0   0   2   2   0   0   2   2   2   2   2   2   0   2   0   2   0   2   2   0   0   0   0   2   0   2   0   2   0   0   2   2   0   0   0   2   2   0   2   2   2   2   2   2   0   0   2   2   2   0   0   0   0   2   2   0   0   0   0   0   2   2   0   0   0   2   0   2   2   2   0   0   2   2   0   2   2   2   2   2   2   2   0   2   0   2   2   2   2   2   2   0   0   0   0   0   2   0   2   2   0   0   2   2   0   0   2   2   0   0   0   2   0   0   0   2   0   0   0   2   0   2   2   0
 MK-3-4                 2   2   2   0   0   2   2   2   0   2   2   2   2   2   0   0   0   2   0   0   0   2   2   2   2   2   2   2   0   2   2   0   2   0   0   2   2   2   2   0   2   0   2   2   2   0   2   0   2   0   0   2   0   2   0   0   2   2   2   2   2   0   2   0   2   0   2   2   2   0   0   0   0   0   0   0   0   0   2   2   0   0   2   0   0   2   2   0   2   2   0   2   0   2   2   2   0   0   0   2   0   2   2   2   0   0   2   2   0   0   0   2   2   0   2   2   2   2   2   2   0   2   2   2   2   0   0   0   0   2   2   0   0   0   0   0   2   2   0   0   0   2   0   2   2   2   0   0   2   2   2   2   2   2   2   2   2   2   0   2   0   2   2   2   2   2   2   0   0   2   0   2   0   0   2   2   0   0   2   2   0   2   2   2   0   0   0   2   0   0   0   2   0   0   0   2   0   2   2   0
 MK-3-5                 2   2   0   0   0   2   2   2   2   2   2   2   0   2   2   0   0   2   0   0   2   2   2   2   2   2   2   2   0   2   2   0   2   0   0   2   2   2   2   0   2   0   2   2   2   0   2   0   2   0   0   2   0   2   0   0   0   2   2   2   2   0   2   0   2   0   2   2   2   0   0   0   0   0   0   0   0   0   2   2   2   0   2   0   0   2   0   0   2   2   0   0   2   2   0   2   0   0   0   2   0   2   0   2   0   0   0   2   0   0   0   2   2   0   2   0   2   0   2   2   0   2   2   0   2   0   0   0   0   2   2   0   0   2   0   0   2   2   0   0   2   2   0   2   2   2   0   0   2   2   2   0   2   2   2   2   2   2   0   2   0   2   2   2   2   2   2   0   2   2   0   2   0   0   2   2   0   2   2   2   0   2   2   2   0   0   0   2   0   0   0   2   0   0   2   2   0   2   2   0
 MK-3-6                 2   2   0   0   0   2   2   2   2   2   2   2   0   2   2   0   0   2   0   2   2   2   2   2   2   2   2   2   0   0   2   0   2   0   0   2   2   2   2   0   0   0   2   2   2   0   2   0   2   0   0   2   0   2   0   0   0   2   2   2   2   0   2   0   2   0   2   2   2   0   0   0   0   0   0   0   0   0   2   0   2   0   2   0   0   2   0   0   2   2   0   0   2   2   0   2   2   0   0   2   0   2   0   2   0   0   0   2   2   0   0   2   2   0   2   0   2   0   2   2   0   2   2   0   2   0   0   0   0   2   2   0   0   2   0   2   2   2   0   0   2   2   0   2   2   2   0   0   2   2   2   0   2   2   2   2   2   0   0   2   0   2   2   2   2   2   2   2   2   2   0   2   0   0   2   2   0   2   2   2   0   2   2   2   0   2   2   0   0   0   0   2   0   0   2   2   0   2   2   2
 MK-3-7                 2   2   0   0   0   2   2   2   2   2   2   2   0   2   2   0   0   2   0   0   2   2   2   2   2   2   0   2   0   0   2   2   2   0   0   2   2   2   2   0   0   0   2   2   2   0   2   0   0   0   2   0   0   0   0   0   0   2   2   2   2   0   2   0   2   2   2   2   2   0   0   0   0   0   0   0   0   2   2   0   2   0   2   0   0   2   0   0   0   2   0   0   2   2   0   2   2   0   0   2   0   2   0   2   0   0   0   2   2   0   0   2   2   0   0   0   2   0   2   0   0   2   2   0   0   0   0   2   0   2   2   0   0   2   0   2   2   2   0   0   2   2   0   2   2   2   0   0   2   2   2   0   0   2   0   2   2   0   0   2   0   0   2   2   2   2   2   2   2   2   0   2   0   0   2   2   0   2   2   2   0   2   2   2   0   2   2   0   0   0   0   2   0   0   2   2   0   2   2   2
 MK-3-8                 0   0   0   0   0   2   2   2   2   2   2   2   0   2   2   0   0   0   0   0   2   2   2   2   2   2   0   2   0   0   0   2   0   0   0   2   2   2   2   0   0   0   0   2   2   0   2   0   0   0   2   0   0   0   0   0   0   0   2   2   2   0   2   0   2   2   2   0   2   0   0   0   0   0   2   0   0   0   2   0   2   0   2   0   0   2   0   0   0   2   2   0   2   2   0   2   2   2   0   2   0   2   0   2   0   0   0   2   2   0   2   2   0   0   0   0   2   0   2   0   0   2   2   0   0   0   0   2   0   2   2   0   2   2   2   2   2   0   2   0   2   2   0   2   2   2   0   0   2   2   2   0   0   2   0   2   2   0   0   2   0   0   2   2   2   2   2   2   2   2   0   2   0   0   2   2   0   2   2   2   0   2   2   2   0   2   2   0   0   0   0   2   0   0   2   2   0   2   0   2
 MK-3-9                 0   0   2   0   0   2   2   2   2   0   2   2   0   2   2   0   0   0   0   0   2   2   2   2   2   2   2   2   0   0   0   2   0   0   0   2   0   2   2   0   0   0   0   2   2   0   2   0   0   0   2   0   0   0   0   0   0   0   2   2   2   0   2   2   2   2   2   0   2   0   0   0   2   0   2   0   0   0   2   0   2   0   0   0   0   2   0   0   2   2   2   0   2   0   0   2   2   0   0   2   0   0   0   2   0   0   0   2   2   0   2   0   0   0   0   0   0   2   2   0   0   0   2   0   0   0   0   2   0   2   2   0   0   2   2   2   2   0   2   0   2   2   0   2   0   2   0   0   2   2   2   2   0   2   0   2   2   0   2   2   0   0   2   2   2   2   2   2   2   2   0   2   0   2   2   2   0   2   0   2   0   2   2   2   0   2   2   0   0   2   0   2   0   0   0   2   0   2   0   2
 MK-3-10                0   0   2   0   0   2   2   2   2   2   2   2   0   0   2   0   0   2   0   0   2   0   2   2   2   2   2   2   0   0   0   2   0   0   0   2   2   2   2   0   0   0   0   2   2   0   2   0   2   0   2   0   0   0   0   0   2   0   2   2   2   0   2   2   2   2   2   0   0   0   0   0   2   2   2   0   0   0   2   0   2   0   0   0   0   2   0   0   2   2   2   0   2   0   0   2   2   0   0   2   0   0   0   2   0   0   0   0   2   0   2   0   0   2   0   0   0   2   2   0   0   0   2   0   0   0   0   2   0   2   2   0   0   2   2   2   0   0   2   0   2   2   0   2   0   2   0   0   2   2   2   2   0   2   0   2   2   0   2   0   0   0   2   2   2   2   2   2   2   2   0   2   2   0   2   2   0   2   0   2   0   2   2   2   0   0   2   0   0   2   0   2   0   2   0   2   0   2   0   2
 MK-3-11                0   0   2   0   0   2   2   0   0   2   2   2   0   0   2   0   0   2   0   2   2   0   2   2   2   2   2   2   0   0   2   2   0   0   0   2   2   2   2   0   0   0   0   2   2   0   2   0   2   0   0   2   0   0   0   0   2   0   2   0   2   0   2   2   2   0   2   0   2   2   2   0   2   2   2   0   0   0   2   0   2   0   0   0   0   2   0   0   0   2   2   0   2   0   0   2   2   0   0   2   2   0   0   2   0   0   0   2   2   0   2   0   0   2   0   0   0   2   2   0   0   0   0   0   0   0   2   2   0   2   0   0   0   2   2   2   0   0   2   0   0   2   0   2   0   2   0   0   2   2   2   2   0   2   0   2   2   2   2   0   0   0   2   2   0   2   2   2   2   2   0   2   2   0   2   2   0   2   0   2   0   2   2   2   0   0   2   0   0   2   0   2   0   0   0   2   0   2   0   2
 MK-3-12                0   0   2   0   0   2   2   0   0   2   2   2   0   0   2   0   0   2   0   2   2   0   2   2   2   2   2   2   0   2   0   2   0   0   0   2   2   2   2   0   0   0   0   2   0   0   0   0   2   0   0   2   0   0   0   0   2   0   2   0   2   0   2   2   2   0   2   0   2   2   2   0   2   2   0   0   0   0   2   0   2   0   2   0   0   2   0   2   0   2   2   0   0   0   0   2   2   0   2   2   0   0   0   2   0   0   0   0   2   0   2   0   0   2   0   2   0   2   2   0   0   0   0   0   0   0   2   0   0   2   0   0   0   2   2   2   0   0   0   2   0   0   0   2   0   2   0   0   2   2   2   2   0   2   0   2   2   2   2   0   2   0   2   2   0   2   2   2   2   2   0   0   2   0   2   0   0   2   0   2   0   2   2   0   0   0   2   0   0   0   2   0   0   0   0   2   0   2   0   2
 MK-3-13                2   0   2   0   0   2   0   0   0   2   2   2   0   0   2   0   0   2   0   2   2   0   0   0   2   2   2   2   0   0   0   2   0   0   0   2   2   2   2   2   0   0   0   2   0   0   0   0   2   0   0   2   0   0   0   2   2   0   2   0   2   0   2   2   2   2   2   2   2   2   0   0   2   2   0   0   0   0   2   0   2   0   2   2   0   2   0   2   0   2   2   0   0   0   0   2   2   0   2   2   0   0   0   2   0   0   0   0   2   0   2   0   2   2   2   2   0   2   2   0   0   0   0   2   0   0   2   0   0   2   0   0   0   2   2   2   0   0   0   2   0   0   0   2   0   2   0   0   2   2   2   2   0   2   0   2   0   2   2   0   2   0   0   2   0   2   2   2   2   2   0   0   0   0   2   0   0   2   0   2   0   2   2   0   2   0   2   0   2   0   2   0   0   0   0   2   0   2   0   2
 MK-3-14                2   0   2   2   0   2   0   0   0   2   2   2   0   2   2   0   0   2   0   2   2   0   0   0   2   2   2   2   0   2   0   2   2   0   0   2   2   0   2   2   0   0   0   2   0   0   0   0   2   0   0   2   0   0   0   2   2   0   2   0   2   0   2   2   2   2   2   2   2   2   0   2   2   2   0   0   0   0   2   0   2   0   2   2   0   2   0   2   0   2   2   0   0   0   0   2   2   0   2   2   0   0   0   2   0   0   0   2   2   0   2   0   0   2   2   2   0   2   2   0   0   0   0   2   0   0   2   0   0   2   0   0   0   2   2   2   0   2   0   2   0   0   0   2   0   2   0   0   2   2   2   2   0   2   0   2   0   2   2   0   2   2   0   2   0   2   2   2   2   2   2   0   0   0   0   0   0   0   0   2   2   0   2   0   2   0   2   0   2   0   2   0   0   0   0   2   0   2   0   2
 MK-3-15                2   0   2   2   0   2   0   0   0   0   2   2   0   2   2   0   0   2   2   2   2   0   0   0   2   2   2   2   2   2   2   2   2   0   0   2   2   0   0   2   0   0   0   2   0   0   0   0   2   0   0   2   0   0   0   2   2   0   2   0   2   0   2   2   2   2   2   2   2   2   0   2   2   2   0   0   2   0   2   0   2   2   2   2   0   2   0   2   2   2   2   0   2   0   0   2   2   0   2   2   0   0   0   2   0   0   0   0   2   0   2   0   0   2   0   2   0   2   2   0   0   0   0   0   0   0   2   0   0   2   0   0   2   2   2   2   0   2   0   2   0   0   0   0   0   2   0   0   2   0   2   2   2   2   0   2   0   0   2   0   2   2   0   2   0   2   2   2   2   2   2   0   0   0   0   0   0   0   2   2   2   0   2   0   2   0   2   0   2   0   2   0   2   0   0   2   0   2   2   2
 MK-3-16                2   2   2   2   0   2   0   0   0   0   2   2   0   2   2   0   0   2   2   2   2   0   2   0   2   2   2   2   2   2   2   2   2   0   2   2   2   0   0   0   0   0   0   2   0   0   0   0   0   0   0   2   0   0   0   2   2   0   2   0   2   0   2   2   2   2   2   0   2   2   0   2   2   2   0   0   0   2   2   0   2   2   2   2   0   2   0   2   2   2   2   0   2   0   0   2   2   0   2   2   0   0   0   2   0   2   0   0   2   0   2   0   0   2   0   2   0   0   0   0   2   0   0   0   2   0   2   0   0   2   0   0   2   2   2   2   0   2   0   2   0   0   0   0   2   2   0   2   2   0   2   2   2   2   0   2   0   2   2   0   2   0   0   2   0   2   2   2   2   2   2   0   0   0   0   0   0   0   2   2   2   0   2   0   2   0   2   2   2   2   2   0   2   0   0   2   0   2   0   2
 MK-4-1                 2   2   2   2   0   2   0   0   2   0   0   0   0   2   0   0   2   0   0   0   2   2   2   0   0   0   2   2   0   2   2   0   0   2   2   2   0   0   2   0   2   0   0   0   2   0   0   0   2   0   2   2   0   0   0   0   2   2   2   2   0   0   0   0   2   0   0   0   0   2   2   2   0   2   2   0   2   0   2   2   2   2   0   0   0   2   2   0   0   0   2   0   0   2   2   0   2   2   2   2   0   2   2   0   0   0   2   2   0   0   2   0   2   0   0   2   2   2   0   2   2   0   2   0   2   2   2   2   2   0   0   2   0   2   0   2   2   2   2   0   0   0   2   2   0   2   0   2   0   2   2   0   2   2   0   2   0   2   0   2   2   0   0   0   2   0   0   0   2   2   2   2   0   0   0   0   2   0   0   2   0   2   0   0   2   0   2   2   2   2   2   2   2   0   2   2   0   2   0   2
 MK-4-2                 2   2   2   0   0   2   0   2   2   0   0   0   0   2   0   0   2   2   0   0   2   2   2   0   0   0   2   2   0   2   2   0   0   2   2   2   0   0   2   0   0   0   0   0   2   0   0   0   0   0   2   2   0   0   0   0   2   0   0   2   0   0   0   0   2   0   0   0   0   2   2   2   0   2   2   2   2   0   2   2   2   2   0   0   0   0   2   2   0   0   2   0   0   2   2   0   2   2   2   2   0   0   2   0   0   2   2   2   0   0   2   0   2   0   0   2   2   2   0   2   2   0   2   0   2   2   2   2   2   0   0   2   2   2   0   2   2   2   2   0   0   0   0   2   0   2   0   2   2   2   2   0   2   2   0   2   0   2   0   2   2   0   0   0   2   0   0   0   2   0   0   2   0   0   0   0   2   0   0   2   0   2   0   0   2   0   2   2   2   2   0   2   2   0   2   2   0   2   0   2
 MK-4-3                 2   2   2   0   0   2   0   2   2   0   0   0   0   2   0   0   2   2   0   0   2   2   2   0   0   2   2   2   0   2   2   0   0   0   2   2   0   0   2   2   2   0   0   0   2   0   0   2   0   0   2   0   0   0   0   0   2   0   0   2   2   0   0   0   2   0   0   0   0   2   0   2   0   2   2   2   2   2   2   2   2   2   0   0   0   0   2   2   0   0   2   0   0   2   2   0   2   2   2   2   0   0   2   2   0   0   2   2   0   0   2   0   2   0   0   2   2   2   0   2   2   0   2   2   2   0   2   2   2   0   0   2   2   2   0   2   2   2   2   0   0   2   0   2   0   2   0   2   2   2   2   0   2   2   0   2   2   2   0   2   0   0   0   0   2   0   0   0   0   0   0   2   0   0   0   0   2   0   0   2   0   2   0   0   2   0   2   2   2   0   0   2   2   0   2   0   0   2   0   2
 MK-4-4                 2   2   2   0   0   2   0   2   2   0   0   0   0   2   0   0   2   2   0   0   0   2   2   0   0   2   0   2   0   2   2   0   0   2   2   0   0   0   2   0   2   0   0   0   2   0   0   2   0   0   2   0   0   0   0   2   2   0   0   2   2   0   0   0   2   0   0   0   0   2   0   2   2   2   2   0   2   2   2   2   2   2   0   0   0   0   2   2   0   0   0   0   0   0   2   0   2   0   2   2   0   0   0   2   0   2   2   2   0   0   2   0   2   0   0   2   2   2   0   2   2   0   2   2   2   0   2   2   2   0   0   2   2   2   0   2   2   2   0   0   0   2   0   2   0   2   0   2   2   2   2   0   2   2   0   2   2   2   2   2   0   2   0   0   2   0   2   0   0   0   0   2   0   0   0   0   2   0   0   2   0   2   0   0   2   0   2   2   2   0   0   2   2   0   0   0   0   2   0   2
 MK-4-5                 2   2   2   0   0   2   0   2   2   0   2   0   0   2   0   0   0   2   0   0   0   2   2   2   2   2   0   2   0   2   0   0   0   2   2   0   0   0   2   0   2   0   0   0   0   0   0   2   0   0   2   0   0   0   0   2   2   0   0   0   2   0   0   0   2   0   0   0   0   2   0   2   2   2   2   0   2   2   2   0   2   2   0   0   0   0   2   2   0   0   0   0   0   0   0   2   2   0   2   2   2   0   0   2   0   2   2   0   0   0   2   0   2   0   0   2   2   2   0   2   2   0   2   2   2   0   2   2   2   0   0   2   2   2   0   2   2   2   0   0   0   2   0   2   2   2   0   2   2   2   2   2   2   2   0   2   2   2   2   2   0   2   0   0   2   0   2   0   0   0   0   2   2   0   0   0   2   0   0   0   0   0   0   0   2   2   2   2   2   0   0   2   0   0   0   0   0   2   0   0
 MK-4-6                 0   2   2   0   0   2   0   2   2   0   2   0   0   2   0   0   0   2   0   0   0   2   2   2   2   2   0   2   2   2   0   0   0   2   2   0   0   0   2   2   2   0   0   0   0   0   0   2   0   0   2   0   0   0   2   2   2   0   2   0   2   0   0   0   2   0   0   0   0   2   0   2   2   2   2   0   2   2   2   0   2   2   0   0   0   0   2   2   0   0   2   0   0   0   0   2   2   0   2   2   2   0   0   2   0   2   2   0   0   2   2   0   2   0   0   2   2   2   0   2   2   0   2   0   2   2   2   2   2   0   0   2   2   2   0   2   2   2   0   0   2   2   0   2   2   2   2   2   2   2   2   2   2   2   0   0   2   2   2   2   0   0   0   0   2   0   2   0   0   0   0   2   2   2   0   0   2   0   0   0   0   0   0   0   2   2   2   2   2   0   0   2   2   0   0   0   0   2   0   0
 MK-4-7                 0   2   2   0   0   2   0   2   2   0   2   0   0   2   0   0   2   2   0   0   0   2   2   2   2   2   0   2   2   2   0   0   0   2   2   0   0   0   2   2   2   0   0   0   0   0   0   2   0   0   2   0   0   2   2   2   2   0   2   0   2   0   0   0   2   0   0   0   0   2   0   2   2   2   2   0   2   2   2   0   2   2   0   0   0   0   2   0   0   2   2   0   0   0   0   0   2   0   2   2   2   0   0   2   0   2   2   0   0   2   2   2   2   0   0   2   2   2   0   0   2   0   2   0   2   2   2   2   2   0   0   2   2   2   0   0   2   2   0   0   2   2   0   0   2   2   2   2   2   2   2   2   0   2   0   2   2   2   2   2   0   0   0   0   0   0   2   0   0   0   0   2   2   2   0   0   2   0   0   0   0   0   0   0   2   2   2   2   2   2   0   2   2   0   0   0   2   0   0   0
 MK-4-8                 0   2   2   0   0   2   0   2   2   0   2   0   0   2   0   0   2   2   0   0   0   2   2   2   2   2   0   2   2   2   0   0   0   2   2   0   0   0   2   2   2   0   0   0   0   0   0   2   0   0   2   0   2   0   2   2   0   0   0   0   2   0   0   2   2   0   0   0   0   2   0   2   2   2   2   0   2   2   2   0   2   2   0   0   0   0   2   2   0   2   2   0   0   0   0   0   2   0   2   0   2   0   0   2   0   2   2   0   0   2   2   2   2   0   0   2   2   2   2   0   2   0   2   0   2   2   2   2   2   0   0   2   2   2   0   0   2   2   0   0   2   0   0   0   2   2   2   0   2   2   2   2   0   2   0   0   2   2   0   2   0   0   0   0   0   0   2   0   0   0   2   2   0   2   0   0   2   0   0   0   0   0   0   0   2   2   2   0   2   2   0   2   2   0   0   0   0   2   0   0
 MK-4-9                 0   2   2   0   0   2   0   2   2   0   2   0   0   2   2   0   0   2   0   0   0   2   2   2   0   2   0   2   2   2   0   0   0   0   2   0   0   0   2   2   2   0   0   2   0   0   0   2   0   0   2   0   2   0   0   2   0   0   0   0   2   0   0   2   2   0   0   0   0   0   0   2   2   2   2   0   2   2   0   0   2   2   0   0   0   2   2   2   0   2   2   2   0   2   0   0   2   0   0   0   0   0   0   2   0   2   2   0   0   2   0   2   2   0   0   2   2   2   2   0   0   0   0   0   2   2   2   2   2   0   0   2   2   2   0   0   2   2   0   0   2   0   0   0   2   2   2   0   2   2   2   2   0   2   2   0   2   2   0   2   0   0   0   0   2   0   2   0   0   0   2   2   0   2   0   0   2   0   0   0   0   0   0   0   2   2   2   0   2   2   0   2   2   0   0   0   0   2   0   2
 MK-4-10                0   2   0   0   0   2   0   2   2   0   2   0   0   2   2   0   0   2   0   0   0   0   2   2   0   2   0   2   2   2   0   0   0   0   2   0   0   2   2   2   0   0   0   2   0   0   0   2   0   0   2   0   2   0   0   2   0   0   0   0   2   0   0   2   2   0   0   0   0   0   0   2   2   2   2   0   2   2   0   0   2   2   0   0   0   2   2   2   2   2   0   2   0   2   0   0   2   0   2   0   0   0   0   2   0   2   2   0   2   2   0   2   2   0   0   2   2   0   2   0   0   0   0   0   2   2   0   2   0   0   0   2   2   0   0   0   2   2   0   0   2   0   0   0   2   2   0   0   2   2   2   2   0   2   2   0   2   2   0   2   0   0   0   0   2   0   2   2   0   0   2   2   0   2   0   0   2   0   0   0   0   2   0   0   2   0   2   0   2   2   0   0   2   0   0   2   0   2   0   2
 MK-4-11                0   2   0   0   0   2   0   2   2   2   0   0   0   2   2   0   0   2   0   0   0   0   2   2   0   2   0   2   2   2   0   0   0   0   2   0   0   2   2   2   0   0   0   2   0   0   0   2   0   0   2   0   0   0   0   2   0   0   0   0   2   2   0   2   2   0   0   0   0   0   0   2   2   2   2   0   2   2   0   0   2   2   0   0   0   2   2   2   2   2   0   2   0   0   0   0   2   0   2   0   0   0   0   2   0   2   2   0   2   2   0   2   2   0   0   2   0   0   0   0   0   0   0   2   2   2   0   2   0   0   0   0   2   0   0   0   2   2   0   2   2   0   0   2   2   0   0   0   0   2   2   2   0   2   2   2   2   2   0   2   0   0   0   0   2   0   2   2   0   0   2   2   0   2   2   0   2   0   0   0   0   2   0   0   2   0   2   0   2   2   0   0   2   0   0   2   2   2   0   2
 MK-4-12                0   2   0   0   2   2   0   2   2   2   0   0   0   2   0   0   0   2   0   0   0   0   2   2   0   2   0   2   0   2   0   0   0   0   2   0   0   2   2   2   0   0   0   2   0   0   2   2   0   0   2   0   0   0   0   2   0   0   0   0   2   2   0   2   2   0   0   0   0   0   2   2   2   2   2   0   2   0   0   0   2   2   0   0   0   2   2   2   2   2   0   2   0   0   2   2   2   0   2   2   0   0   0   2   0   2   2   0   2   2   0   2   2   0   0   2   0   2   0   2   0   0   0   2   2   2   0   0   0   0   0   0   2   0   0   0   0   2   0   2   2   0   0   0   2   0   0   0   0   0   2   2   0   2   2   2   2   2   0   2   0   0   0   0   2   0   2   2   0   0   2   2   0   2   0   0   2   0   0   0   0   2   0   2   2   0   2   0   2   2   0   0   2   0   0   2   2   2   0   2
 MK-4-13                0   2   2   0   2   2   0   2   2   2   0   2   0   2   0   0   0   0   0   0   0   0   2   2   0   2   0   2   0   2   0   0   0   0   2   0   0   2   2   2   0   0   0   2   0   0   2   0   0   2   2   0   0   0   0   2   0   0   0   0   2   2   0   2   2   0   0   0   0   0   2   2   2   2   2   0   2   0   0   0   2   2   0   2   2   2   0   2   2   2   0   2   0   0   2   2   2   0   2   2   0   0   0   2   0   2   2   2   2   2   0   2   2   2   0   2   0   2   0   2   0   0   0   2   0   2   0   0   0   0   0   0   2   0   0   0   2   2   0   2   2   0   0   0   2   0   0   0   0   0   2   2   2   2   2   2   2   2   0   2   0   0   0   0   0   0   2   2   0   2   2   2   0   2   0   0   2   0   0   0   0   2   0   2   2   0   2   0   2   2   2   0   2   2   0   2   0   2   0   0
 MK-4-14                2   2   2   0   2   0   0   2   2   2   0   2   0   2   0   0   0   0   2   0   0   0   2   2   2   2   0   2   0   2   0   0   0   0   2   0   0   2   2   0   0   0   0   2   0   0   2   0   0   0   2   0   0   0   0   2   0   0   0   0   2   2   0   2   2   0   0   0   2   0   2   2   2   2   2   0   2   0   0   0   0   2   0   2   2   2   0   0   2   2   2   2   0   0   2   2   2   0   2   2   0   0   0   2   0   2   2   2   2   2   0   2   0   2   0   2   0   2   0   2   0   2   0   2   0   2   0   0   0   0   0   0   2   0   2   0   2   2   0   2   2   0   0   0   2   0   0   0   0   0   2   2   2   2   2   2   2   2   0   2   0   2   0   0   0   0   2   2   0   2   2   2   2   2   0   0   2   0   0   0   0   0   0   2   2   0   2   0   2   2   2   0   2   2   2   2   0   2   2   0
 MK-4-15                2   2   2   0   2   0   0   2   2   2   0   2   0   0   0   0   2   2   2   0   0   0   2   2   2   2   2   0   2   2   0   0   0   0   2   0   0   2   0   0   0   0   0   2   0   0   2   0   0   0   2   0   0   0   0   2   0   0   0   0   0   2   0   2   2   0   0   0   2   2   0   2   2   2   2   0   2   0   0   0   2   2   0   2   2   2   0   0   2   2   0   2   0   0   2   2   2   0   2   2   2   0   0   2   0   2   2   2   2   2   0   2   0   2   0   2   0   2   0   2   0   2   2   2   0   2   0   0   0   0   0   0   2   0   2   0   2   2   0   2   2   0   0   0   0   0   0   0   0   0   2   2   2   2   0   2   2   2   0   2   0   2   0   0   0   0   2   2   0   2   2   0   2   2   0   0   2   0   0   0   0   0   0   2   2   0   2   0   2   0   2   2   2   2   2   2   0   2   2   0
 MK-4-16                2   2   2   0   2   0   0   2   0   2   0   2   0   0   0   0   2   2   2   0   2   0   2   2   2   2   2   0   0   2   0   0   0   0   2   2   0   2   0   2   0   0   0   2   0   0   2   0   0   0   2   0   0   0   0   2   0   0   0   0   0   2   0   2   0   0   0   0   2   2   0   2   2   2   2   0   2   0   0   0   2   2   0   2   2   2   0   0   2   2   2   0   0   0   2   0   2   0   2   2   2   0   0   2   0   2   2   2   2   2   0   2   0   2   0   2   0   2   0   2   0   2   2   2   0   2   0   0   0   0   0   0   0   0   0   0   2   2   0   2   2   0   0   2   0   0   0   0   0   0   2   2   2   2   0   2   2   2   0   2   0   2   0   0   0   0   2   2   0   0   2   0   2   2   0   0   2   0   0   0   0   0   0   0   2   0   2   0   2   0   0   2   2   2   0   2   0   2   2   0
 MK-5-1                 0   2   0   2   2   0   0   2   0   2   0   0   0   2   0   2   2   2   2   0   0   2   2   2   0   2   0   2   0   2   2   2   0   0   2   2   0   0   2   0   2   0   2   2   2   2   0   0   0   2   0   2   0   2   2   2   0   0   2   0   2   0   2   2   2   2   0   2   2   0   2   0   2   0   0   2   0   2   2   2   2   2   0   0   0   2   0   2   0   2   0   0   2   0   2   0   2   2   0   2   2   2   2   2   2   2   2   0   2   0   2   2   0   2   2   2   2   2   0   2   0   2   0   2   0   2   0   0   2   2   0   0   2   0   2   0   2   0   0   0   0   2   2   0   0   2   2   0   0   0   2   0   0   2   2   2   2   0   2   2   0   2   2   0   0   2   2   0   2   2   2   0   0   0   2   0   2   0   2   0   0   0   0   2   0   0   2   2   0   2   0   0   0   0   0   2   0   0   0   2
 MK-5-2                 0   2   0   2   2   0   0   2   0   2   0   0   0   2   2   0   2   2   2   0   0   2   2   2   0   2   0   2   0   2   2   2   0   0   2   2   0   0   0   0   2   0   2   2   2   2   0   0   0   2   0   2   2   2   2   2   0   0   2   0   2   0   2   2   2   2   0   2   2   0   2   0   2   0   0   2   0   2   2   2   2   2   0   2   0   2   0   2   0   2   0   0   2   0   2   0   2   2   0   2   2   2   2   2   2   2   2   0   2   2   2   2   0   2   0   2   2   2   0   2   0   2   2   2   0   2   0   0   2   2   0   0   0   0   2   2   2   0   0   0   0   0   2   0   0   2   2   0   0   0   2   0   2   2   2   2   2   0   2   0   0   2   2   0   0   2   2   0   2   2   2   0   0   0   2   0   2   0   2   2   2   0   2   2   0   0   2   2   0   2   0   0   0   0   0   2   0   0   0   2
 MK-5-3                 0   2   0   2   2   0   0   2   2   2   0   0   0   2   2   0   2   2   2   0   0   2   2   2   0   2   2   2   0   2   2   2   0   0   2   2   0   0   0   0   2   0   2   2   0   2   0   0   0   0   2   2   0   2   2   2   0   0   0   0   2   0   2   2   2   2   0   2   2   0   0   0   2   0   0   0   0   2   2   2   2   2   2   2   0   2   0   2   0   2   0   0   2   0   0   0   2   2   0   0   0   2   2   2   0   2   2   0   2   2   2   2   0   2   2   2   0   0   0   2   0   2   2   2   0   2   2   0   2   2   0   0   0   0   2   2   2   0   2   0   2   0   2   0   0   2   0   0   0   2   2   2   2   2   0   2   2   0   2   0   0   0   2   0   0   0   0   0   2   2   2   0   0   0   0   0   2   0   2   2   2   0   2   2   0   0   2   2   0   2   0   0   2   0   2   2   0   0   0   2
 MK-5-4                 0   2   0   2   2   0   0   2   2   2   0   0   0   2   0   2   2   2   2   0   2   0   2   2   0   2   2   2   0   2   2   2   0   0   2   2   0   0   0   0   2   0   2   2   0   2   0   0   0   0   2   2   0   2   2   2   0   0   0   0   2   0   2   0   2   2   0   2   2   0   0   0   2   0   0   0   0   2   2   0   2   2   2   2   0   2   2   2   0   2   0   0   2   0   0   0   0   2   0   0   0   2   2   2   0   2   2   0   2   2   2   2   0   2   2   2   0   0   0   2   0   2   2   2   2   2   2   2   0   2   0   0   0   0   2   2   2   0   2   0   2   0   2   0   0   0   0   0   2   2   2   2   2   2   0   2   2   0   2   0   0   0   2   0   0   0   0   0   2   2   2   0   0   0   0   0   0   0   0   2   2   2   2   0   0   0   2   2   0   2   0   0   2   0   2   0   0   0   0   2
 MK-5-5                 0   2   0   2   0   0   0   2   2   2   0   0   0   0   0   2   2   2   2   0   2   0   2   2   0   2   2   2   0   2   2   2   0   0   2   2   0   2   0   0   2   2   2   2   0   2   0   0   0   0   2   2   2   2   2   2   0   2   0   0   2   0   2   0   0   2   0   2   2   0   0   0   0   0   0   0   2   0   2   2   0   2   2   2   0   2   2   2   0   2   0   0   2   0   0   0   0   2   0   0   0   0   2   2   2   2   2   0   2   2   2   2   0   2   2   2   0   0   2   2   0   2   2   2   2   2   0   2   0   2   0   0   0   0   2   2   2   0   2   2   0   0   2   2   0   0   0   0   2   2   2   2   2   2   0   2   2   0   2   0   0   0   2   0   0   0   0   0   2   2   2   0   0   0   0   0   2   0   0   2   2   0   2   0   0   0   2   2   0   2   0   0   2   0   2   0   2   0   0   2
 MK-5-6                 0   2   0   2   0   0   0   2   2   0   0   0   0   0   0   2   2   2   2   0   2   0   2   2   0   2   2   2   0   2   2   2   0   0   2   2   0   2   2   0   2   2   2   2   0   2   0   0   0   0   2   2   2   2   2   2   0   2   0   0   2   0   2   0   0   2   0   2   2   0   0   0   0   0   0   2   2   2   2   2   0   2   2   2   0   2   0   2   2   2   0   0   2   0   0   0   0   2   0   2   2   0   2   2   2   2   2   0   2   2   2   2   0   2   2   2   0   0   2   0   0   2   2   2   2   2   0   2   0   2   0   0   0   0   2   2   2   0   2   2   0   0   2   2   0   0   0   0   2   0   2   2   2   0   0   0   2   0   2   0   0   0   0   2   0   0   0   0   2   2   2   0   0   0   0   0   2   2   0   2   2   0   2   0   0   0   2   2   0   2   0   0   2   0   2   0   2   0   0   2
 MK-5-7                 0   2   0   2   0   0   0   2   2   0   0   0   0   0   0   2   0   2   2   0   2   0   2   2   0   2   2   0   0   2   2   2   0   0   0   0   0   2   2   0   2   2   2   2   0   2   0   0   0   0   2   2   2   2   2   2   0   2   0   0   2   0   2   0   0   2   0   2   2   0   0   0   2   0   0   2   2   2   2   2   0   2   2   2   0   2   0   2   2   0   0   0   2   0   0   2   0   2   0   2   0   0   2   2   2   2   0   0   2   2   2   2   0   2   2   2   0   0   2   0   0   2   2   2   2   2   0   2   0   0   0   0   0   0   2   2   2   0   2   2   0   0   2   2   0   0   0   0   2   2   2   2   2   0   0   0   2   0   0   0   0   0   0   2   0   2   0   0   2   2   2   0   0   0   0   0   2   2   2   2   2   0   2   0   0   0   0   2   0   2   0   0   2   0   2   2   2   0   0   0
 MK-5-8                 0   2   2   2   0   0   0   2   2   0   0   0   0   0   0   2   0   0   2   0   2   2   2   2   0   2   2   0   0   2   0   2   0   0   0   0   0   2   2   0   2   2   0   0   0   0   0   2   0   0   2   2   2   2   0   2   0   2   0   0   2   0   2   0   0   0   0   2   2   0   0   0   2   0   0   2   2   2   2   2   0   2   2   2   0   2   0   0   0   0   2   0   2   0   0   2   0   2   0   2   0   0   2   2   2   2   0   0   2   2   2   2   0   2   2   2   0   0   2   0   0   2   0   2   2   2   0   2   0   0   0   2   0   0   0   2   2   0   2   2   0   0   2   2   0   0   0   0   2   2   2   2   2   0   0   0   2   0   0   0   0   0   0   2   0   2   0   0   2   2   2   0   2   0   0   0   2   2   2   2   0   0   2   2   0   0   0   2   2   2   0   2   2   0   2   2   2   0   0   0
 MK-5-9                 0   2   2   2   0   0   0   2   2   0   0   0   0   0   0   2   0   0   0   0   2   2   2   0   2   2   0   0   0   2   0   2   2   0   0   2   0   2   2   0   0   2   0   0   0   0   0   2   0   2   2   2   2   2   0   2   0   2   0   0   2   0   2   0   0   0   0   2   2   2   0   2   2   0   0   2   2   2   2   2   0   2   2   2   0   2   0   0   0   2   0   0   2   0   0   2   0   2   0   2   0   0   2   2   2   2   0   2   2   2   0   2   0   2   2   2   0   0   0   0   0   2   2   2   2   2   0   2   0   0   0   2   0   2   0   2   2   0   0   2   0   0   2   2   0   0   0   0   2   2   2   0   2   0   0   0   2   0   0   0   0   0   0   2   2   2   0   0   2   2   2   0   2   0   0   0   2   0   2   2   2   0   2   2   0   0   0   2   2   2   2   2   2   0   2   2   2   0   0   0
 MK-5-10                0   2   2   2   2   0   0   0   0   0   0   0   0   0   0   2   0   0   0   0   2   0   2   0   2   2   0   0   2   2   0   2   2   0   0   2   0   2   0   0   0   2   0   2   0   0   2   2   0   2   2   2   0   2   0   2   0   2   2   0   2   0   0   0   0   0   0   2   2   2   0   2   2   0   0   0   2   2   0   2   0   2   2   2   0   2   0   0   0   2   0   2   0   0   0   2   0   2   0   2   0   0   2   0   2   2   0   2   2   2   0   2   0   0   2   2   0   0   0   0   2   2   2   2   2   2   0   2   0   0   0   2   2   2   0   2   2   0   0   2   0   0   2   0   0   0   0   0   2   2   2   0   2   0   0   0   2   0   0   0   0   0   0   2   2   2   0   0   2   2   2   0   2   2   0   0   2   0   2   0   2   0   2   2   0   0   0   2   2   2   2   2   2   0   2   2   2   2   2   0
 MK-5-11                0   0   0   2   2   0   0   0   0   0   0   0   0   0   0   2   0   0   0   0   2   0   2   0   2   2   0   0   2   2   0   0   2   0   0   0   0   2   0   0   2   0   0   2   0   0   2   2   0   0   0   2   0   2   0   0   2   2   2   2   2   0   0   0   0   0   0   2   2   2   0   2   2   0   0   0   2   2   0   2   0   2   2   2   0   2   0   0   0   2   0   2   0   0   0   2   0   2   0   2   0   0   2   0   2   2   0   2   2   2   0   2   0   0   2   2   0   0   0   0   2   2   2   2   2   0   0   2   0   0   0   2   2   2   0   2   2   0   0   2   0   0   2   0   0   0   0   0   2   2   2   0   2   0   0   0   2   0   0   0   0   0   0   2   2   2   0   0   2   2   2   0   2   2   0   0   2   0   2   0   2   0   2   2   2   0   0   2   2   2   2   2   2   0   2   2   2   2   2   0
 MK-5-12                0   0   0   2   2   0   0   0   0   0   0   0   0   0   2   2   0   0   2   0   2   0   2   0   2   2   0   0   2   2   0   0   2   0   0   0   0   2   0   0   2   0   0   2   2   0   2   0   0   0   0   2   0   0   0   0   2   2   2   2   2   0   0   2   0   0   0   0   2   2   0   2   2   0   0   0   0   2   0   2   0   2   2   2   0   2   0   2   0   2   0   2   2   0   0   2   0   2   0   2   0   0   2   0   0   2   0   2   2   2   0   0   0   0   2   2   0   0   0   0   2   2   2   2   2   0   0   0   0   0   0   2   2   2   0   2   2   0   0   2   0   0   2   0   0   0   0   0   2   2   2   0   2   0   2   0   2   0   0   0   0   0   0   2   2   2   2   0   2   2   2   0   2   2   0   0   0   0   0   0   2   0   2   2   2   2   0   2   2   2   2   2   2   0   2   2   2   2   2   0
 MK-5-13                0   2   0   2   2   0   0   0   0   0   0   0   0   0   0   2   2   0   2   0   2   0   2   0   2   2   0   0   2   2   0   0   2   0   0   0   0   2   2   0   2   0   0   2   2   0   0   0   0   0   0   2   0   0   0   0   2   2   2   0   2   0   0   2   0   0   0   0   2   2   0   2   0   2   0   0   0   2   0   2   0   2   2   2   0   2   0   2   0   2   0   2   2   0   0   2   0   2   0   2   0   0   0   0   0   2   0   2   2   2   2   0   0   0   2   2   0   0   0   0   2   2   2   0   2   0   0   2   0   0   0   0   2   2   0   2   2   0   0   2   0   0   2   0   0   0   0   0   2   2   2   0   2   2   0   0   2   0   2   2   0   0   0   2   2   2   2   0   2   2   2   0   2   2   0   0   2   0   0   0   2   0   2   2   2   2   0   2   2   2   0   2   2   0   2   2   2   2   2   0
 MK-5-14                0   2   0   2   2   0   0   0   2   0   0   0   0   0   0   2   2   0   2   0   2   0   2   2   2   2   0   0   2   2   2   0   2   0   0   0   0   2   2   0   2   0   0   0   2   0   2   0   0   0   0   2   0   0   2   0   2   2   2   0   2   0   0   2   0   0   0   0   2   2   0   2   0   2   0   0   2   2   2   2   0   2   2   2   0   2   0   2   0   2   0   2   2   0   0   2   0   0   0   2   0   0   0   0   0   2   0   2   2   2   2   0   0   0   2   2   0   0   0   2   0   2   2   0   2   0   0   0   0   0   0   0   2   2   0   2   0   0   0   2   0   0   2   0   0   2   0   0   2   2   2   0   2   2   0   0   0   0   2   2   0   0   0   2   2   2   2   0   0   2   2   0   2   0   0   0   2   0   0   0   2   2   0   2   2   2   0   0   2   2   2   2   0   0   2   2   2   2   0   0
 MK-5-15                0   2   0   2   0   0   0   0   2   0   0   0   0   0   0   2   2   0   2   0   2   0   2   2   2   2   0   2   2   2   2   0   2   0   0   0   2   0   2   0   2   0   0   0   2   0   2   0   0   0   0   2   0   2   2   0   2   2   2   0   2   0   2   2   0   0   0   0   2   2   0   2   2   2   0   0   2   2   2   2   0   0   2   2   0   2   0   0   0   2   2   2   2   0   0   2   0   0   0   0   0   0   0   0   0   2   0   2   2   2   2   0   0   0   2   2   0   0   0   2   0   2   2   0   2   0   0   0   2   2   0   0   0   2   0   2   0   0   0   2   0   0   2   2   0   2   0   0   2   2   2   0   2   2   0   0   0   0   2   2   0   0   0   2   0   0   0   0   0   2   2   0   2   0   0   0   2   0   0   0   2   2   0   2   2   2   0   2   2   2   2   2   0   0   2   2   2   2   0   0
 MK-5-16                0   2   0   2   0   0   0   0   2   0   0   0   0   0   0   2   2   0   0   0   0   0   0   2   0   2   2   2   2   2   2   0   2   0   0   0   2   0   2   0   2   2   0   2   2   0   2   0   0   2   0   2   0   2   2   2   2   2   2   0   2   0   2   2   0   0   2   0   2   2   0   2   2   2   0   0   2   0   0   2   0   0   2   2   2   2   0   0   0   2   2   2   2   2   0   2   0   0   0   0   0   0   0   2   0   2   0   0   2   2   2   0   0   0   2   2   0   0   0   2   2   2   2   0   2   0   0   0   2   2   0   0   0   2   0   2   0   0   0   2   0   0   2   2   2   2   0   0   2   2   2   0   2   2   0   0   0   0   2   2   0   0   0   0   0   0   2   0   0   2   2   0   2   0   0   2   2   0   0   0   2   2   0   2   0   2   0   2   2   2   2   2   0   0   2   2   2   2   0   0
 MK-6-1                 0   0   2   0   2   2   2   2   0   0   0   2   0   0   2   0   2   2   2   0   0   2   2   0   2   2   2   0   2   2   0   0   2   2   0   0   2   0   0   2   2   2   2   2   2   2   2   0   2   2   2   0   2   0   0   2   0   0   2   2   2   0   0   0   0   0   0   2   0   0   0   2   0   2   2   2   0   0   2   2   2   2   0   2   2   0   2   2   2   0   2   2   0   2   2   2   2   0   0   2   2   2   0   0   2   2   2   0   2   2   2   0   2   2   2   2   0   2   2   2   2   0   0   0   0   2   2   2   0   0   2   2   2   2   2   2   2   0   0   0   2   0   0   0   0   2   2   2   2   2   0   2   2   0   2   0   2   0   0   2   0   0   2   2   2   2   0   0   2   0   0   2   2   0   2   2   0   0   2   0   0   0   0   2   2   0   0   2   0   0   2   2   0   2   0   2   0   2   0   0
 MK-6-2                 0   0   2   2   2   2   0   2   0   0   0   2   0   0   2   0   0   2   2   0   0   2   2   2   2   2   2   0   2   2   0   0   2   2   0   0   2   0   0   2   2   2   2   2   2   2   0   0   2   0   2   0   2   0   0   2   0   0   0   2   2   0   0   2   0   0   0   2   0   0   0   2   0   2   2   2   0   0   2   2   2   2   0   2   2   0   2   2   2   0   0   0   0   2   0   2   2   0   0   2   2   2   0   0   2   2   2   0   0   2   2   0   2   2   0   2   0   2   2   2   2   2   0   0   0   2   2   2   0   0   2   2   2   2   2   2   2   0   0   0   0   0   2   0   0   2   2   0   2   2   2   2   0   2   2   2   2   2   0   2   0   0   2   2   2   2   0   0   2   0   0   2   2   0   2   2   0   0   2   0   0   0   2   2   2   0   0   2   0   0   2   2   0   2   0   2   0   2   0   0
 MK-6-3                 0   0   2   2   2   2   0   2   0   0   0   2   2   0   2   0   0   2   2   0   0   2   2   2   2   0   2   0   2   2   0   2   0   2   2   0   2   0   0   2   2   2   2   2   0   0   0   0   2   0   2   0   2   0   0   0   0   0   0   2   2   0   0   2   0   2   0   2   2   0   0   2   0   2   2   2   2   0   2   2   2   2   0   2   0   0   2   2   2   0   2   0   0   2   0   2   2   0   0   2   2   2   0   2   2   2   2   0   0   2   0   0   2   2   0   2   0   2   0   2   2   2   0   0   2   2   2   2   0   0   0   2   0   0   0   2   2   0   0   0   0   0   2   0   0   2   2   0   2   2   2   2   0   2   2   2   2   2   0   2   0   0   2   2   2   2   2   0   2   0   0   2   2   0   0   2   0   0   2   0   2   0   2   2   2   0   0   2   2   0   2   2   0   2   0   2   0   2   0   0
 MK-6-4                 0   0   2   2   2   2   0   0   0   0   0   2   2   0   2   0   0   2   2   0   0   2   2   2   2   0   0   0   0   2   0   2   0   2   2   0   0   0   0   2   2   2   2   2   0   0   0   0   2   0   2   0   2   0   0   0   0   0   0   2   2   0   0   2   0   2   0   2   0   2   2   2   0   2   2   2   2   0   2   0   2   2   0   2   0   0   2   2   2   0   2   0   0   2   0   2   2   0   0   2   2   2   2   2   2   2   2   0   0   2   0   0   2   2   2   2   0   2   2   2   2   0   0   0   2   2   2   2   0   0   0   2   0   0   0   2   2   0   0   0   0   0   2   0   0   2   2   0   2   2   2   2   0   2   2   2   2   2   0   2   0   0   0   2   2   2   2   0   2   0   0   2   2   0   2   2   0   0   2   0   2   0   2   2   2   0   0   2   2   0   2   2   0   2   0   0   0   0   0   0
 MK-6-5                 0   0   2   2   2   2   0   0   0   0   0   2   2   2   2   0   0   2   2   0   0   2   2   2   2   0   0   0   0   2   0   2   0   2   2   0   0   0   0   2   2   2   2   2   0   0   0   0   2   0   2   0   2   0   0   0   0   0   0   2   2   0   2   2   0   2   0   2   0   2   2   2   0   2   2   2   2   0   2   0   2   2   2   2   0   0   2   2   2   0   2   0   0   2   0   0   2   0   0   2   2   2   2   2   0   2   2   0   0   2   0   0   2   2   2   2   0   2   2   0   2   0   0   0   2   2   0   0   0   0   0   2   2   0   0   2   2   0   0   0   0   0   2   0   0   2   2   0   2   2   2   0   0   2   2   2   2   2   0   2   0   0   2   2   0   2   2   0   2   0   0   0   0   0   2   2   0   0   0   0   2   0   2   2   2   0   0   0   0   0   2   2   0   2   0   2   0   0   0   0
 MK-6-6                 0   0   2   2   2   2   0   0   0   0   0   2   2   2   2   0   0   2   2   0   0   2   0   2   2   0   0   0   0   2   0   2   0   2   2   0   0   0   0   2   2   2   2   2   0   0   0   0   2   0   2   0   2   0   0   2   0   0   0   2   2   0   2   2   0   2   0   2   0   2   2   2   0   2   2   0   2   0   2   0   2   2   2   2   0   0   2   2   2   0   2   0   0   2   0   2   2   0   2   0   2   0   2   2   0   2   2   0   0   2   0   0   2   2   0   2   0   2   2   0   2   2   0   0   2   2   0   0   0   0   2   2   2   0   0   2   2   0   0   0   0   0   2   0   0   2   2   0   2   2   2   0   0   2   2   2   2   2   0   2   0   0   2   2   0   2   2   0   2   0   0   0   0   0   2   2   0   0   0   0   2   0   2   2   2   0   0   0   0   0   2   2   0   2   0   2   0   0   0   0
 MK-6-7                 0   0   2   2   2   2   0   0   0   0   0   2   0   2   2   0   0   2   2   0   0   2   0   0   2   0   0   0   0   2   0   2   0   2   2   0   0   0   0   2   2   2   2   2   2   0   0   0   2   0   2   0   2   0   0   2   0   0   2   2   2   0   2   2   0   2   0   2   0   2   2   2   0   2   2   0   2   0   2   0   2   2   2   2   0   0   2   2   2   0   2   0   2   2   0   2   2   0   0   0   2   0   2   2   0   2   2   0   0   2   0   0   2   2   0   2   0   0   2   2   2   2   2   0   2   2   0   0   0   0   2   2   2   0   0   2   2   2   0   0   0   0   2   0   2   2   2   0   0   2   0   0   0   2   2   2   2   2   0   0   0   0   2   2   0   2   2   0   2   0   0   0   0   0   2   2   0   0   0   0   2   0   2   2   2   0   0   0   0   0   2   2   0   2   0   2   0   0   0   0
 MK-6-8                 0   2   2   2   2   2   0   0   0   0   0   2   0   2   2   0   0   2   2   0   0   2   0   0   2   0   0   0   0   2   0   2   0   2   2   2   0   0   0   2   2   2   2   2   0   0   0   0   2   0   2   0   2   0   0   2   0   0   2   2   2   0   2   2   0   2   0   2   0   2   2   0   0   2   2   2   2   0   2   0   2   0   2   2   2   0   2   2   2   0   2   0   2   2   0   2   2   0   0   0   2   0   2   2   0   2   2   0   0   2   0   0   2   2   0   2   0   0   2   2   2   2   2   0   2   2   0   0   0   0   2   2   2   2   0   2   2   2   2   0   0   0   0   0   2   2   2   2   0   2   0   0   0   2   2   2   2   2   0   0   0   0   2   2   0   2   2   0   2   0   0   0   0   0   2   2   0   0   0   0   2   2   2   2   2   0   0   0   0   2   0   2   0   2   0   0   0   0   0   0
 MK-6-9                 0   2   2   0   2   0   0   2   0   0   0   0   0   2   2   0   0   2   2   0   0   2   0   0   2   0   0   0   0   2   0   2   0   2   2   2   0   0   0   2   0   2   2   2   0   0   0   0   2   0   2   2   0   0   0   2   0   0   2   2   2   2   2   2   0   2   0   2   0   2   2   0   0   2   2   2   2   0   2   0   2   0   2   2   2   0   0   2   0   0   2   0   2   2   0   2   2   2   0   0   2   0   2   2   2   2   2   0   0   2   0   0   2   2   0   2   0   2   2   2   2   2   2   0   2   2   0   0   0   0   2   2   2   0   0   2   2   0   2   0   0   0   0   0   0   2   2   2   0   2   0   0   0   2   2   2   2   2   0   0   2   0   2   2   0   2   2   0   2   0   0   0   0   0   2   2   0   0   0   0   2   2   2   2   0   0   0   0   0   2   0   2   0   2   0   0   2   0   0   0
 MK-6-10                0   2   2   0   2   0   0   2   0   0   0   0   0   2   2   0   0   2   2   0   0   2   0   0   2   0   0   0   0   2   0   2   0   2   2   2   0   2   0   2   0   2   0   2   0   0   0   2   2   0   2   2   0   0   0   2   0   0   2   2   2   2   2   2   0   2   0   2   0   2   2   0   0   2   2   2   2   0   2   0   2   0   0   2   2   0   0   2   0   0   2   0   2   2   0   2   2   2   0   2   2   0   0   2   2   2   2   0   0   2   0   0   2   2   0   2   0   2   2   2   2   2   2   0   2   2   2   0   2   0   2   2   2   2   0   0   2   0   2   0   0   0   0   0   0   0   2   2   0   2   0   0   0   2   2   2   2   2   0   0   2   0   2   2   0   2   2   0   2   0   0   0   2   0   2   2   2   0   0   0   2   2   2   2   0   0   0   0   2   2   0   2   0   2   0   0   2   0   0   0
 MK-6-11                0   2   2   2   0   0   0   2   0   0   0   0   0   0   0   0   0   2   2   0   0   0   0   0   2   0   0   0   0   2   0   2   0   2   2   2   2   2   0   2   0   2   0   2   0   0   0   2   2   0   2   2   0   0   0   2   0   0   2   2   2   0   2   2   0   2   0   2   0   2   2   0   0   2   2   0   2   2   2   0   2   0   0   2   2   2   0   2   0   0   2   0   2   2   0   2   0   2   0   2   2   0   0   2   2   2   0   0   0   2   0   0   2   2   0   2   0   2   2   2   2   2   2   0   2   2   2   0   2   0   2   2   2   2   0   0   0   0   2   2   0   0   0   2   0   2   2   2   0   2   0   0   0   0   2   2   2   2   0   0   2   0   2   2   0   2   2   0   2   2   0   2   2   0   2   2   2   0   0   0   2   2   2   0   0   0   0   0   2   0   0   2   0   2   0   0   2   0   0   0
 MK-6-12                0   2   2   2   0   0   0   2   0   0   0   0   0   0   0   0   2   2   2   0   0   0   0   0   2   0   0   0   0   2   0   2   0   2   2   2   2   0   0   2   0   2   0   2   0   0   0   2   2   0   2   2   0   0   0   2   0   0   2   2   0   0   2   2   0   2   0   2   0   2   2   0   0   2   2   0   0   0   2   2   2   2   0   2   2   2   0   2   0   0   2   0   2   2   0   2   0   2   0   2   2   0   0   2   2   2   0   0   0   2   0   0   0   0   0   2   0   2   2   2   0   2   2   0   2   2   2   0   2   0   2   2   0   2   0   0   2   0   2   0   2   0   0   2   0   2   2   2   0   2   0   0   0   0   2   2   2   2   0   2   2   0   2   2   0   2   2   0   2   2   0   2   2   0   2   2   2   0   0   0   2   2   2   0   0   0   0   0   2   0   0   2   0   2   0   0   2   0   0   2
 MK-6-13                0   2   2   2   0   0   0   2   2   0   0   0   0   0   0   0   2   0   2   2   0   0   0   0   2   0   0   0   0   2   0   2   0   2   2   2   2   0   0   2   0   2   0   0   2   0   0   2   0   0   2   2   0   0   0   2   0   0   0   2   0   0   2   2   0   2   0   2   0   0   2   2   0   2   2   0   0   0   2   2   2   2   0   2   2   2   0   2   0   0   2   0   2   2   2   2   0   2   0   2   2   0   0   2   2   2   0   0   0   2   0   0   0   0   0   2   0   0   2   2   0   2   2   0   2   2   2   0   2   0   2   2   2   2   0   0   0   0   2   0   2   2   0   2   2   2   2   2   2   2   0   0   0   0   2   2   2   2   0   2   2   0   0   2   0   0   2   0   2   2   0   2   2   0   2   2   2   0   0   0   2   2   0   0   0   2   0   2   2   0   0   2   0   2   0   2   2   0   0   2
 MK-6-14                0   2   2   2   2   0   0   2   2   0   2   0   0   0   0   0   2   2   2   2   0   0   0   0   2   0   0   0   0   2   0   2   0   2   2   2   2   0   2   2   0   2   0   0   2   0   0   2   0   0   2   2   0   2   0   2   0   0   0   2   0   0   2   2   0   2   0   2   0   0   2   2   0   2   2   0   0   0   2   0   0   2   0   2   2   2   0   2   0   0   0   0   2   2   2   2   0   2   0   2   0   2   0   2   0   2   0   0   0   2   0   0   0   0   0   2   0   0   2   2   0   2   2   0   2   2   2   0   2   0   2   0   2   2   0   0   0   2   2   2   2   2   0   0   2   2   2   2   2   0   0   0   0   0   2   2   2   2   0   2   2   0   0   2   0   2   2   0   2   2   0   2   2   0   2   0   2   2   0   0   2   2   0   0   0   0   0   2   2   2   0   2   0   2   0   0   2   0   0   2
 MK-6-15                0   2   2   2   2   0   0   0   2   0   2   0   0   0   0   0   2   2   2   0   0   2   0   0   2   0   0   0   0   2   0   2   0   2   2   2   2   0   2   2   0   2   0   0   2   0   0   2   2   0   2   2   0   2   0   2   0   0   0   2   0   0   2   2   0   2   2   0   0   0   2   2   0   2   2   0   0   0   2   0   0   2   0   0   2   2   0   2   0   0   0   0   2   0   2   2   0   2   0   2   0   2   0   2   0   2   0   0   0   2   0   0   0   0   0   2   0   0   2   2   0   2   2   0   2   2   2   0   2   0   2   0   2   2   0   0   0   2   2   2   2   2   0   2   2   2   2   2   2   0   0   0   0   0   2   2   2   2   0   2   2   0   0   2   0   0   2   0   2   2   0   2   2   0   2   2   2   0   0   0   2   2   0   0   2   0   0   2   2   2   0   0   0   2   0   0   2   0   0   2
 MK-6-16                2   2   2   2   0   0   0   0   2   0   2   0   2   0   0   0   0   2   2   0   0   2   0   0   2   0   0   0   0   2   0   2   0   2   2   2   2   0   0   2   0   2   0   0   0   0   0   2   2   0   2   2   0   2   0   2   0   2   0   2   0   0   2   2   0   2   2   0   0   0   2   2   0   2   2   0   0   0   2   2   0   0   0   0   2   2   2   2   0   2   0   0   2   0   2   2   0   2   0   2   2   2   0   2   0   2   0   0   0   0   0   0   0   0   0   2   0   0   2   2   0   2   2   0   0   2   2   0   2   0   0   0   2   2   0   0   0   2   0   2   2   2   0   2   2   2   2   2   2   0   0   0   0   0   2   2   2   2   0   2   2   0   0   2   0   0   2   0   2   0   0   2   0   0   2   2   2   2   0   0   2   2   0   0   2   0   0   2   2   2   0   0   0   2   0   0   0   0   0   2
 
!****************************************** Phenotypic Data **********************************************************
!-100.0 is resevred for missing phenotype
SimulatedTrait1        14.1445   11.2399   13.4869   13.2136   19.8978   15.4120   14.3175   15.8847   15.2331   19.7553   14.9768   17.3196   16.4562   11.1879   14.1351   12.3572   12.9477   15.0405   16.2797   19.2792   12.6956    9.2893   13.1561   14.6122   16.9538   16.2298   10.4163   14.9012    8.0549   13.7780   12.7192   14.0764   15.2098   19.2750   13.9582   14.5453   15.0234   19.0761   13.7038   10.3606   13.8920   14.5314   12.5876   14.8215   14.0180   20.0704   14.7218   17.4068   17.6598   19.1383   16.8580   15.1360   19.2645   17.0233   14.8458   12.2711   18.5525   15.2073   17.6453   14.2788   12.4023   22.1949   11.3064   20.0069   14.3788   18.8516   19.3848    7.9987   12.0490   14.3149   17.3102   11.7755   15.2375   14.7976   15.1481   12.4176   19.0729    8.7724   17.2336   16.0126   19.4565   15.4011   15.8621   14.8175   12.7477   11.0020   18.0609   20.7065   11.6628   20.3897   15.9132   16.4640   13.9869   17.4499   13.1939   14.4465   15.2054   14.9517   15.4511   15.8857   18.6027   16.2889   13.5472   16.2463   16.6948   15.8975   16.3779   16.4016   19.4881   19.7171   18.0781   15.4995   12.3130   17.1212   12.6563   11.8528   17.0663   13.3827   17.9389   14.9949   12.5169   14.6061   19.6097   12.5708   13.7658   19.0876   11.4425   13.2664   20.1509   19.5841   12.2254   12.9735   15.3785   14.9958   12.8594   18.5883   14.5403   12.8406   17.9622   13.2132   21.4367   10.1656   16.5137   18.4011   20.6598   13.8502   13.1535   17.9083   12.5855   14.8637   14.4999   13.4180   23.2386   14.8088   16.2976   10.8296   13.5587   16.0010    9.9977   11.4505   17.2853   16.5373   14.8834   11.7178   13.8732   12.4901   20.0724   16.3218   14.0929   19.4973   17.0498   11.3842   13.4257   14.3362   14.7404   11.8611   18.4330   18.8798   12.3300   14.4147   14.3978   14.6432   11.5972   15.4246   12.4383   13.5997   17.3970   13.8760   12.2252   14.4605   16.6194   20.4223   13.7128    9.1292   16.3877   12.5386   13.5766   15.4008   15.8152   14.7059
SimulatedTrait2        10.1024   11.8864    7.9426   10.5177   11.6880   11.5855    7.4180    9.8557   10.2651    9.6902   12.6178   11.4915    9.9128   10.3640    7.0507   12.1350   13.8007   13.9234   11.2026    7.8860   10.2010   13.5772   12.1744   11.9912   11.3997    7.3782    9.3345   11.6885    9.1948    9.6629    8.5669   10.6347    8.1596   10.4219   12.4974   10.4750   10.0106   11.2183   11.8355    9.5840   10.2146   10.2986   12.2681   10.6864    9.2712    9.0756   12.0904   10.5582    8.6183   11.0816    9.1700   10.5766    9.9650   11.6112    8.5091    9.9264    9.3029   10.3711   11.1185    9.3789   11.7429    6.8006    8.7198   10.5997    8.2158    8.2734   10.9483    9.6796    8.8429   11.6625    9.1960    8.7888   10.7310    7.9810   11.1345   12.9575   11.5685    9.0469    8.1190   10.4493   10.8985   11.6213   10.1621    8.9839   10.9566   10.4492    9.3838   11.2700    9.5705   12.1121   10.7930   11.1536   11.2785    8.0185    7.5984    9.0903    8.5020    9.0599    8.6626    9.5840    9.8326    8.9281    8.4122    8.7286    8.0972    6.3942   10.6528    8.9573   10.8971   11.0785    8.1896    8.0662   10.2730   10.3519   11.2389    8.0147   11.2550    8.5622    8.9371   11.1024   10.9940    8.6094    8.0471    7.7139   11.1400    9.2217    9.9473   11.2810    9.9024    8.3500   11.1553   11.1860   10.2066   11.4485   10.4874    9.2844    6.6157    9.7858    9.2946   10.2503   11.3235    9.2340    7.8552    8.8919    9.7655   10.1456   10.0272   10.5763   11.1522   12.0426   10.1030   12.6428   12.1996    9.9231    9.5279   11.2949    9.0393   10.3308   11.0306   13.0833    9.9955    8.1117    7.9395   10.9171    9.3221    9.7136   10.4955    8.2451    8.8917    9.9073    9.4975   11.3857    9.8514   10.6723   12.9330    7.7425   11.6485    8.8749    9.5737    9.9688    8.4471   10.7004   10.8747    9.8522   11.8979   13.8624   10.5871    9.5907   10.8618    7.8775    9.6129    8.9339   10.9251    9.7175    9.4120   11.1614    8.8854   11.2979   11.6256   10.1357
 
