# Supplementary material for: Inclusive Composite Interval Mapping of QTL by Environment Interactions in Biparental Populations
Source: PLoS One. 2015 Jul 10;10(7):e0132414. doi: 10.1371/journal.pone.0132414 (PMC4498613; doi:10.1371/journal.pone.0132414)
Supplement: S4 File — (ZIP) [file pone.0132414.s004.zip › H=0.1/L1/run_00116.met]

!**********************Note: lines staring with "!" are remarks and will be ignored in the program********************
!*********************************General Information**********************************
!Assuming F1 = P1 x P2, populations available in QTL IciMapping are: 
!  1, P1BC1F1 = P1 x F1, the first backcrossing where P1 is used as the recurrent parent;
!  2, P2BC1F1 = P2 x F1, the first backcrossing where P2 is used as the recurrent parent;
!  3, F1DH, F1-derived doubled haploids; 
!  4, RIL or F1RIL, recombination inbred lines through the repeated selfing of F1;
!  5, P1BC1RIL, recombination inbred lines through the repeated selfing of P1BC1F1;
!  6, P2BC1RIL, recombination inbred lines through the repeated selfing of P2BC1F1;
!  7, F2, the selfing generation of F1;
!  8, F3, the selfing generation of F2;
!  9, P1BC2F1, the second backcrossing where P1 is used as the recurrent parent; 
! 10, P2BC2F1, the second backcrossing where P2 is used as the recurrent parent;
! 11, P1BC2RIL, recombination inred lines through the repeated selfing of P1BC2F1; 
! 12, P2BC2RIL, recombination inred lines through the repeated selfing of P2BC2F1; 
! 13, P1BC1F2, the selfing generation of P1BC1F1; 
! 14, P2BC1F2, the selfing generation of P2BC1F1; 
! 15, P1BC2F2, the selfing generation of P1BC2F1; 
! 16, P2BC2F2, the selfing generation of P2BC2F1; 
! 17, P1BC1DH, P1BC1F1-derived doubled haploids; 
! 18, P2BC1DH, P2BC1F1-derived doubled haploids; 
! 19, P1BC2DH, P1BC2F1-derived doubled haploids; 
! 20, P2BC2DH, P2BC2F1-derived doubled haploids; 
   3      !Mapping Population (see remarks above)
   2      !Mapping Function (1 for Kosambi; 2 for Haldane; 3 for Morgan)
   2      !Marker Space Type (1 for intervals; 2 for positions)
   1      !Marker Space Unit(1 for centiMorgans; 2 for Morgan)
   6      !Number of Chromosomes (or Linkage Groups)
 200      !Size of the mapping population
   2      !Number of environments
 
!***************************************** Chromosomes and Linkage Maps **********************************************
!Chromosome                 NumMarkers
-CH1                        16
-CH2                        16
-CH3                        16
-CH4                        16
-CH5                        16
-CH6                        16
!Linkage map (Marker name followed by position or the interval length)
 MK-1-1                1     0.000
 MK-1-2                1    10.000
 MK-1-3                1    20.000
 MK-1-4                1    30.000
 MK-1-5                1    40.000
 MK-1-6                1    50.000
 MK-1-7                1    60.000
 MK-1-8                1    70.000
 MK-1-9                1    80.000
 MK-1-10               1    90.000
 MK-1-11               1   100.000
 MK-1-12               1   110.000
 MK-1-13               1   120.000
 MK-1-14               1   130.000
 MK-1-15               1   140.000
 MK-1-16               1   150.000
 MK-2-1                2     0.000
 MK-2-2                2    10.000
 MK-2-3                2    20.000
 MK-2-4                2    30.000
 MK-2-5                2    40.000
 MK-2-6                2    50.000
 MK-2-7                2    60.000
 MK-2-8                2    70.000
 MK-2-9                2    80.000
 MK-2-10               2    90.000
 MK-2-11               2   100.000
 MK-2-12               2   110.000
 MK-2-13               2   120.000
 MK-2-14               2   130.000
 MK-2-15               2   140.000
 MK-2-16               2   150.000
 MK-3-1                3     0.000
 MK-3-2                3    10.000
 MK-3-3                3    20.000
 MK-3-4                3    30.000
 MK-3-5                3    40.000
 MK-3-6                3    50.000
 MK-3-7                3    60.000
 MK-3-8                3    70.000
 MK-3-9                3    80.000
 MK-3-10               3    90.000
 MK-3-11               3   100.000
 MK-3-12               3   110.000
 MK-3-13               3   120.000
 MK-3-14               3   130.000
 MK-3-15               3   140.000
 MK-3-16               3   150.000
 MK-4-1                4     0.000
 MK-4-2                4    10.000
 MK-4-3                4    20.000
 MK-4-4                4    30.000
 MK-4-5                4    40.000
 MK-4-6                4    50.000
 MK-4-7                4    60.000
 MK-4-8                4    70.000
 MK-4-9                4    80.000
 MK-4-10               4    90.000
 MK-4-11               4   100.000
 MK-4-12               4   110.000
 MK-4-13               4   120.000
 MK-4-14               4   130.000
 MK-4-15               4   140.000
 MK-4-16               4   150.000
 MK-5-1                5     0.000
 MK-5-2                5    10.000
 MK-5-3                5    20.000
 MK-5-4                5    30.000
 MK-5-5                5    40.000
 MK-5-6                5    50.000
 MK-5-7                5    60.000
 MK-5-8                5    70.000
 MK-5-9                5    80.000
 MK-5-10               5    90.000
 MK-5-11               5   100.000
 MK-5-12               5   110.000
 MK-5-13               5   120.000
 MK-5-14               5   130.000
 MK-5-15               5   140.000
 MK-5-16               5   150.000
 MK-6-1                6     0.000
 MK-6-2                6    10.000
 MK-6-3                6    20.000
 MK-6-4                6    30.000
 MK-6-5                6    40.000
 MK-6-6                6    50.000
 MK-6-7                6    60.000
 MK-6-8                6    70.000
 MK-6-9                6    80.000
 MK-6-10               6    90.000
 MK-6-11               6   100.000
 MK-6-12               6   110.000
 MK-6-13               6   120.000
 MK-6-14               6   130.000
 MK-6-15               6   140.000
 MK-6-16               6   150.000
!*********************************** Marker Types ********************************************************************
!Co-dominant marker: When heterozygote F1 is present, P1 is coded as 2, F1 is coded as 1, and P2 is coded as 0; Otherwise, P1 is coded as 2, and P2 is coded as 0. 
!Dominant marker: When heterozygote F1 is present, P1 and F1 are coded as 12, and P2 is coded as 0; Otherwise, P1 is coded as 2, and P2 is coded as 0.  
!Recessive markers: When heterozygote F1 is present, P1 is coded as 2, and F1 and P2 are coded as 10; Otherwise, P1 is coded as 2, and P2 is coded as 0. 
!Missing marker is coded as -1. 
 MK-1-1                 0   0   2   0   2   2   2   2   0   0   0   0   2   0   2   2   2   0   2   2   2   2   0   2   2   0   0   0   2   2   0   0   0   2   0   0   2   2   2   0   2   2   2   0   2   0   0   0   0   2   0   0   2   0   2   2   2   2   2   0   0   0   0   0   0   2   2   0   0   0   2   0   0   2   0   0   2   0   2   0   2   2   0   0   2   2   0   0   0   0   0   2   2   2   0   0   2   2   0   2   2   0   2   2   0   2   2   0   2   0   2   0   2   0   0   0   0   0   0   2   0   2   2   0   0   0   2   0   2   2   2   0   2   2   2   0   0   0   2   0   2   0   0   0   0   0   0   0   2   0   2   2   0   2   0   2   2   0   0   0   0   0   2   0   0   0   0   0   0   2   0   0   2   0   2   0   2   2   0   2   2   0   0   2   2   2   2   0   2   2   2   2   2   2   2   2   0   0   0   0
 MK-1-2                 0   0   2   2   2   2   2   2   0   0   0   2   2   0   2   2   2   0   2   2   2   2   0   2   2   0   0   0   2   2   0   0   0   2   0   0   2   2   2   0   2   2   2   0   2   0   0   0   0   2   0   0   2   0   2   0   2   2   2   0   0   0   0   0   0   2   0   0   0   0   2   0   0   2   0   0   2   0   2   0   2   0   0   0   2   2   0   0   0   0   0   2   2   2   0   2   2   2   0   2   2   0   2   2   0   2   2   0   2   0   2   0   2   0   0   0   0   0   0   2   0   2   2   0   0   0   2   0   2   2   2   0   2   2   2   0   0   0   2   0   2   0   0   0   0   0   0   0   2   0   2   2   0   2   0   2   2   0   0   0   2   0   2   2   0   0   0   0   0   2   0   0   2   0   2   0   2   2   0   2   2   0   0   2   2   2   2   0   2   2   2   2   2   2   2   2   0   0   0   0
 MK-1-3                 0   0   2   2   2   2   2   2   0   0   0   2   2   0   2   0   2   0   2   2   2   2   0   2   2   0   0   0   2   2   0   0   0   2   0   0   2   2   2   0   0   2   0   0   2   0   0   0   0   2   0   0   2   0   2   0   2   2   2   0   0   0   0   0   0   2   0   0   0   2   2   0   0   2   0   0   2   0   2   0   2   0   2   0   2   2   0   0   0   0   0   2   2   2   0   0   2   2   0   2   2   0   2   2   0   0   2   0   2   0   2   0   2   0   0   0   0   0   0   2   0   2   0   0   0   0   2   0   2   2   2   0   2   2   2   0   0   0   2   0   2   0   0   0   0   0   0   0   2   0   2   2   0   2   0   2   2   0   0   0   2   0   2   2   0   0   0   0   0   2   0   0   2   0   2   0   2   2   0   2   2   0   0   2   2   2   2   0   2   2   2   2   2   2   2   2   0   0   0   0
 MK-1-4                 0   0   2   2   2   2   2   2   0   0   0   2   2   0   2   2   2   0   2   2   2   2   0   2   2   0   0   0   0   2   0   0   0   2   0   2   2   2   2   0   0   2   0   0   2   0   0   0   2   2   0   0   2   2   2   0   2   2   2   0   0   0   0   0   0   2   0   0   0   2   2   0   0   2   0   0   2   0   2   0   2   0   2   0   2   2   0   2   0   0   0   2   2   2   0   0   2   2   0   0   2   0   2   2   0   0   2   0   0   0   2   0   0   0   0   0   0   0   0   2   2   2   0   0   2   0   2   0   2   2   2   0   2   2   2   0   0   0   2   0   2   0   0   0   0   0   0   0   0   0   2   0   0   2   0   2   2   0   2   2   0   0   2   2   0   0   0   0   0   2   0   0   0   0   0   0   2   2   0   2   2   0   0   2   2   2   2   0   2   2   2   2   2   2   2   2   0   0   0   0
 MK-1-5                 0   0   2   2   2   0   2   2   0   0   0   2   2   0   2   2   0   0   2   2   2   0   0   2   2   0   0   0   0   2   0   0   0   2   0   2   2   2   2   0   0   2   0   0   2   0   0   0   2   2   0   0   0   2   2   0   2   2   2   0   0   0   0   0   0   2   0   0   0   2   2   0   0   2   0   0   2   0   2   0   2   0   2   0   2   2   0   2   0   0   2   2   2   0   0   0   2   0   0   0   2   0   2   2   0   0   2   0   0   0   2   0   0   2   0   0   0   0   0   2   2   2   0   0   2   0   0   0   2   2   2   0   2   2   2   0   0   0   2   2   2   0   0   0   0   0   0   0   0   0   2   0   0   0   0   2   2   0   2   2   0   0   2   2   0   0   0   0   0   0   0   0   0   0   0   0   2   2   0   2   2   0   0   2   2   2   2   0   2   2   2   2   2   2   2   2   0   0   0   0
 MK-1-6                 0   0   2   2   2   0   2   2   2   2   0   2   2   0   2   2   0   0   2   2   2   0   0   2   2   0   0   0   0   0   0   0   2   2   0   2   2   2   2   0   0   2   0   0   2   0   0   2   2   0   0   0   0   2   2   0   2   2   2   0   0   0   2   2   0   0   0   0   0   2   2   0   2   2   0   0   2   0   2   0   2   0   2   0   2   2   0   2   0   0   2   2   2   0   0   0   2   0   0   0   2   0   0   2   0   0   2   0   2   0   2   0   0   2   0   0   0   0   0   2   2   2   0   0   2   0   0   0   2   2   2   0   2   2   2   0   0   0   2   2   2   0   0   0   0   0   0   0   0   0   2   0   0   0   0   2   2   2   2   2   2   2   2   2   0   0   0   0   0   2   0   2   2   2   0   0   2   2   0   2   2   0   0   0   2   2   0   0   2   2   2   2   2   2   2   2   0   0   0   0
 MK-1-7                 0   2   2   2   2   0   2   2   2   0   0   2   2   0   2   2   0   0   2   2   2   0   0   2   2   0   0   0   0   0   0   0   2   2   2   2   2   2   2   0   0   2   0   0   2   0   0   0   2   0   0   0   0   0   0   0   2   2   2   0   0   0   0   2   0   0   0   0   0   2   0   0   2   2   0   2   2   0   2   0   2   0   2   0   2   2   2   2   0   0   2   2   2   0   0   0   2   0   0   0   2   0   0   2   2   0   2   0   2   0   2   0   0   2   0   0   0   0   0   2   2   2   0   0   2   0   0   0   2   2   0   0   2   2   2   0   0   0   2   2   2   0   0   0   0   0   0   0   0   0   2   0   0   0   0   2   2   0   2   0   2   2   2   2   2   0   0   0   0   2   2   2   0   2   0   2   2   2   0   2   2   0   0   0   0   2   0   0   2   2   2   2   2   2   2   2   0   0   0   0
 MK-1-8                 0   2   0   0   2   0   2   2   2   0   0   2   2   0   2   2   0   0   2   0   2   2   0   2   2   2   0   0   0   0   0   0   2   2   2   0   0   2   2   0   0   2   0   0   2   0   0   0   2   0   2   0   0   0   0   0   2   2   2   2   0   0   0   2   2   0   0   0   0   2   0   0   2   0   0   2   2   2   2   0   2   0   2   2   2   2   2   2   0   0   2   2   2   0   0   0   2   0   0   0   2   0   0   0   2   0   2   0   0   0   2   0   0   2   2   0   0   0   0   2   2   2   0   0   2   0   2   2   2   2   2   0   2   0   2   0   2   2   2   2   0   0   0   0   0   0   0   0   0   0   2   2   0   0   0   2   2   0   2   0   2   2   2   2   2   0   0   0   0   2   2   2   0   2   0   2   2   2   0   2   2   0   2   0   0   2   0   0   2   2   2   2   2   2   2   2   0   0   0   0
 MK-1-9                 0   2   2   0   2   0   2   0   2   0   0   2   2   0   2   2   2   0   2   0   2   2   0   2   2   2   0   0   0   0   0   0   2   2   2   2   0   0   2   0   0   2   0   0   2   0   0   0   2   0   2   0   0   0   0   0   2   2   2   2   0   0   0   0   2   0   0   0   0   0   0   0   2   0   0   2   2   2   2   0   2   0   2   2   2   2   2   2   2   0   2   2   2   0   0   0   2   0   2   0   2   0   0   0   2   2   2   0   0   0   2   0   0   0   2   0   0   0   0   0   0   2   0   0   0   0   2   2   2   2   2   2   2   0   2   0   2   2   2   2   0   0   0   0   0   0   0   0   0   2   2   2   0   0   0   2   2   0   2   0   2   2   2   2   2   0   0   0   0   2   2   2   2   0   0   2   2   2   0   2   2   2   2   0   0   2   0   0   2   2   2   2   0   2   2   2   0   0   2   0
 MK-1-10                0   2   2   2   2   0   0   0   2   0   0   2   2   0   2   2   2   0   2   0   2   2   0   2   2   2   0   0   2   0   0   0   2   2   2   2   0   0   2   2   0   2   0   2   2   0   0   0   2   2   2   0   0   0   0   0   2   2   2   2   0   0   0   0   2   0   0   0   0   0   0   0   2   0   0   2   2   2   2   0   2   2   2   0   2   2   0   0   2   0   2   2   0   0   0   0   2   0   2   0   2   0   0   2   2   2   2   0   0   0   2   0   0   0   2   0   0   0   0   0   0   2   0   0   0   0   2   2   2   2   2   2   0   0   0   0   2   2   2   2   0   0   0   2   0   0   0   0   0   2   2   2   0   0   0   2   2   0   2   0   2   2   2   2   0   0   0   0   2   2   0   2   2   0   0   2   0   2   0   2   2   2   2   2   0   2   0   0   2   2   2   2   0   2   2   0   0   0   2   0
 MK-1-11                0   2   2   2   2   0   0   0   2   0   0   2   2   0   2   2   2   0   2   0   2   0   0   2   2   2   0   0   2   0   0   0   0   2   2   2   0   0   2   2   0   2   0   0   2   0   0   0   2   2   2   0   0   2   0   0   2   2   2   2   0   0   2   0   2   0   2   0   0   0   0   0   2   0   0   2   2   2   2   0   2   2   2   2   2   2   0   0   2   0   2   2   0   0   0   0   2   0   2   0   2   0   0   2   2   2   2   0   0   0   2   0   0   2   2   0   0   0   0   0   2   2   0   0   0   2   2   2   2   2   2   2   0   0   0   0   2   0   2   2   0   0   0   2   0   2   0   2   0   2   2   2   0   0   0   2   2   0   2   0   2   2   0   2   0   0   0   0   2   2   0   2   2   0   0   2   0   2   2   0   2   2   2   2   0   2   0   0   2   2   2   2   0   0   2   2   0   0   2   0
 MK-1-12                2   2   2   2   2   0   0   0   2   0   0   2   2   0   2   2   0   0   2   2   2   0   0   2   2   2   0   0   2   0   2   0   0   2   2   2   0   0   2   2   0   2   0   0   2   0   0   0   2   2   2   0   0   2   0   0   2   2   2   2   0   0   2   0   2   0   2   2   0   0   0   0   0   0   0   2   2   2   0   0   2   0   2   2   2   2   0   2   2   0   2   2   2   0   2   0   2   0   2   0   2   0   0   2   2   0   2   0   0   0   2   0   0   2   2   0   0   0   2   0   2   2   2   0   0   2   0   0   2   2   2   2   0   2   0   0   2   0   2   2   0   0   2   2   0   2   2   2   0   2   2   2   0   0   0   2   2   0   0   0   2   2   0   2   0   0   0   0   2   2   0   2   2   2   0   2   0   2   2   0   2   2   2   2   0   0   0   0   0   2   2   2   0   0   2   2   0   2   2   0
 MK-1-13                2   2   2   2   2   0   0   0   2   0   0   2   2   0   2   2   0   0   2   2   2   0   0   2   2   2   2   0   2   0   2   0   0   2   2   0   0   0   2   0   0   2   0   0   2   0   0   0   2   2   0   0   2   2   0   0   2   2   2   2   0   2   2   0   2   0   2   2   0   0   0   2   0   0   0   2   2   2   2   0   2   0   2   2   2   2   0   2   2   0   2   2   2   0   2   0   2   0   2   0   2   0   0   0   2   0   0   0   0   0   2   0   2   2   2   0   0   0   2   0   2   2   2   0   0   2   0   0   2   2   2   2   0   2   0   0   2   2   2   2   0   2   2   2   0   2   2   2   0   2   2   2   0   0   0   2   2   0   0   0   2   2   0   2   0   0   0   0   2   2   0   2   2   2   0   2   2   2   2   0   2   2   2   2   0   0   0   0   0   2   0   2   0   0   2   2   0   2   2   0
 MK-1-14                2   2   2   2   2   2   0   0   2   0   0   2   2   0   2   2   0   0   2   2   2   0   0   2   2   2   2   0   2   0   2   0   0   2   2   0   2   0   2   0   0   2   0   0   2   0   0   0   2   2   0   0   2   2   0   0   2   2   2   2   0   2   2   0   2   0   0   2   0   0   0   2   0   0   0   0   0   2   2   0   2   0   2   2   2   2   0   2   2   2   2   2   2   0   2   2   0   0   2   0   2   0   0   0   2   0   0   0   0   0   2   0   2   2   2   0   2   0   2   0   2   2   2   0   0   2   0   0   2   2   2   2   0   2   0   0   2   2   2   2   0   2   2   2   0   2   2   0   0   2   2   0   0   0   0   2   2   0   0   2   0   2   0   2   0   0   0   0   2   2   0   2   2   2   0   2   2   2   2   0   2   2   2   2   0   0   0   0   0   2   0   2   0   0   2   2   0   2   2   0
 MK-1-15                2   2   2   2   2   2   0   0   2   0   0   2   2   0   2   0   0   0   2   2   2   0   0   2   2   2   0   0   2   0   2   0   2   2   2   0   2   0   2   0   0   2   0   0   2   0   0   0   2   2   0   0   2   2   0   0   2   2   2   2   0   2   2   0   2   0   0   2   0   0   0   2   2   0   2   0   0   2   0   0   2   0   2   2   2   2   0   2   2   0   2   2   2   0   2   2   0   0   2   2   2   0   0   0   2   2   0   0   0   0   2   0   2   0   2   0   2   0   2   0   2   2   2   0   0   2   0   0   2   2   2   2   0   2   0   0   2   2   2   2   0   2   2   2   0   2   2   0   0   0   2   0   0   0   0   2   2   0   0   2   0   2   0   2   0   0   0   0   2   2   0   2   2   0   0   2   2   2   2   0   2   2   2   2   0   0   0   0   0   2   0   2   0   0   2   2   0   2   2   0
 MK-1-16                2   2   2   2   0   2   0   2   2   0   0   2   2   0   2   0   0   0   2   2   0   0   0   2   2   0   0   0   2   0   2   0   2   2   2   0   2   0   2   0   0   2   0   2   2   0   0   0   2   2   0   0   2   2   0   0   2   2   2   2   0   2   2   0   2   0   0   2   0   0   0   2   2   0   2   0   0   2   0   0   2   0   2   2   2   2   0   2   0   2   2   2   2   0   2   2   0   0   2   2   2   0   0   0   2   2   0   0   0   0   0   0   2   0   0   2   2   0   2   0   2   2   2   2   0   2   0   0   2   2   2   2   0   2   0   0   2   2   2   2   0   2   2   2   0   2   2   0   0   0   2   0   0   0   0   2   2   0   0   2   0   2   0   2   0   0   0   0   2   2   0   0   2   0   0   2   2   2   0   0   2   2   2   2   0   0   0   0   0   2   0   2   0   0   2   2   0   2   2   0
 MK-2-1                 2   2   2   2   2   0   2   0   2   0   2   2   0   0   0   2   2   2   0   0   0   2   0   2   2   0   0   2   0   2   0   2   2   0   2   0   2   2   2   2   0   2   0   2   0   0   0   0   0   0   2   0   0   0   0   0   0   2   2   2   2   0   2   0   0   2   2   2   0   0   2   2   2   0   2   2   2   0   0   2   0   2   2   0   0   2   2   0   0   2   2   0   0   0   2   2   2   2   0   0   0   2   2   2   0   2   0   2   0   2   2   0   0   2   2   2   2   0   0   0   2   0   0   0   0   2   2   0   2   2   0   2   2   0   2   0   2   0   2   0   0   0   0   0   0   0   2   0   0   2   0   2   2   0   2   2   2   0   0   0   0   2   2   0   2   2   2   0   0   2   0   0   0   2   0   0   2   2   2   2   0   0   0   0   0   0   2   0   2   0   0   0   0   2   2   0   0   2   2   2
 MK-2-2                 2   2   2   2   2   0   2   0   2   0   2   2   0   0   0   2   0   0   0   0   0   2   0   0   2   0   0   2   0   2   0   2   2   0   2   0   2   2   2   2   0   2   2   2   0   0   0   0   0   0   2   0   0   0   0   0   2   2   2   2   2   0   2   0   0   2   2   2   0   0   2   2   2   0   2   2   0   0   2   2   0   2   2   0   0   2   0   0   0   2   2   0   0   0   2   2   2   2   0   0   0   2   2   2   0   2   0   2   0   2   2   0   0   2   2   2   2   0   0   0   2   0   0   0   0   2   2   0   2   2   0   2   0   0   2   0   2   0   2   0   0   0   0   0   2   0   2   0   0   2   0   2   2   0   2   2   2   0   2   0   0   2   2   0   2   2   2   0   0   2   2   0   0   2   0   0   2   2   2   0   0   0   0   0   0   0   2   0   2   2   0   2   0   2   2   0   0   2   2   2
 MK-2-3                 2   2   2   0   2   0   2   0   2   2   2   2   0   0   0   2   2   0   0   0   0   2   0   0   2   0   0   2   0   2   2   2   2   0   0   0   0   2   0   2   0   2   2   2   0   0   0   0   0   0   0   0   0   2   0   0   2   2   2   2   2   0   2   0   0   2   2   0   0   0   0   2   2   0   2   2   0   0   2   2   0   2   2   0   0   2   0   0   0   2   2   0   0   0   2   2   2   2   0   0   0   2   2   2   0   2   0   0   0   2   2   0   0   2   2   2   2   0   0   0   2   0   0   0   0   2   2   2   2   2   0   2   0   0   2   0   2   0   2   0   0   0   0   0   2   0   2   2   0   2   0   2   2   0   0   2   2   0   2   0   0   2   2   0   2   2   2   0   0   2   2   0   0   2   0   0   2   2   2   0   0   0   2   0   0   0   2   0   2   2   0   2   0   2   2   0   2   2   0   2
 MK-2-4                 2   2   2   0   2   2   2   0   2   2   2   2   0   0   0   2   2   2   0   0   0   0   0   0   2   0   0   2   0   2   2   2   0   2   0   0   0   2   0   2   0   2   2   2   0   0   0   0   0   0   0   0   0   2   0   0   2   2   2   2   2   0   2   0   0   2   2   0   0   0   0   2   2   2   2   2   0   0   2   0   2   0   2   0   0   2   0   0   0   2   2   0   0   0   0   2   2   2   0   0   2   2   2   2   0   2   0   0   0   2   2   0   0   2   2   0   2   2   0   0   2   0   0   0   0   0   2   2   2   2   0   0   0   0   2   0   2   2   2   2   0   0   0   2   2   0   2   2   0   2   2   2   2   2   0   2   2   0   2   0   2   2   2   0   2   2   2   0   0   2   2   0   2   2   2   0   2   2   2   0   0   0   2   0   0   0   2   0   2   2   0   2   0   2   2   0   2   0   0   2
 MK-2-5                 2   2   0   0   2   2   2   0   2   2   2   2   0   0   0   2   2   2   0   0   0   0   0   0   2   0   0   2   0   2   2   2   0   0   0   0   0   2   0   2   2   2   2   2   0   0   0   0   0   0   0   0   0   0   0   0   2   2   2   2   2   0   0   0   2   2   2   0   0   0   2   0   2   2   2   2   0   0   2   0   2   0   2   0   0   2   0   0   0   2   2   0   0   0   0   2   2   2   0   0   0   2   2   2   0   0   0   0   0   2   2   0   0   2   2   0   2   2   0   0   2   0   0   0   0   0   2   2   2   2   0   0   0   2   2   0   2   2   2   2   0   0   0   2   2   0   2   2   0   2   2   2   2   0   2   2   2   0   2   0   2   2   2   0   2   2   2   0   0   2   2   0   2   2   0   0   2   2   2   0   0   0   2   0   0   0   2   0   0   2   0   2   0   2   2   0   2   0   0   2
 MK-2-6                 2   2   0   0   2   2   2   0   2   2   2   0   0   0   0   2   2   2   0   0   2   0   0   0   2   0   0   2   0   2   2   2   0   0   0   0   0   2   0   2   2   2   2   2   0   0   2   0   0   0   0   0   0   0   0   0   2   2   2   2   2   0   0   0   2   2   2   0   2   0   2   0   2   2   2   2   0   0   2   0   2   0   2   0   0   2   0   0   0   0   2   0   0   0   0   2   2   2   0   0   0   2   2   2   2   0   0   0   2   2   2   0   0   2   2   0   2   2   0   0   0   0   2   0   0   0   2   2   2   2   2   0   0   2   2   0   2   2   0   2   0   0   2   0   2   0   2   2   0   2   0   2   2   0   2   2   2   0   2   0   2   2   2   0   2   2   2   0   0   2   2   0   2   0   0   0   2   2   2   0   0   0   2   0   0   0   2   0   0   2   0   2   0   2   2   0   2   0   0   2
 MK-2-7                 2   2   0   0   2   0   2   0   2   2   2   0   0   0   0   2   0   2   0   0   2   0   0   2   0   0   0   2   0   2   2   0   0   2   0   0   0   2   0   0   2   2   2   2   0   0   2   0   0   2   0   0   0   0   0   0   0   2   2   2   2   0   0   0   0   2   2   0   2   0   2   0   0   2   0   2   0   0   2   0   0   0   2   0   0   2   0   0   0   0   2   0   0   0   0   2   2   2   2   0   0   2   2   2   2   2   0   0   2   2   2   0   2   2   0   0   2   2   0   0   0   0   2   0   0   0   2   2   2   2   2   0   0   2   2   0   2   2   0   0   0   0   2   0   2   2   2   2   0   2   0   2   2   0   2   2   2   0   2   2   2   2   0   0   2   2   2   0   0   2   0   0   2   2   0   0   2   2   2   0   0   0   2   2   0   0   0   0   0   2   0   2   0   2   2   2   2   0   0   2
 MK-2-8                 2   2   0   0   2   0   2   0   2   2   2   0   0   0   0   2   0   2   0   0   2   0   0   0   0   0   0   2   0   0   2   0   0   2   0   0   0   0   0   0   2   2   2   0   0   0   2   0   0   2   0   0   0   0   2   0   0   0   2   2   2   0   0   0   2   2   2   0   2   0   2   0   0   2   0   0   0   0   2   0   0   0   2   0   0   0   2   0   2   0   2   2   0   0   0   2   2   2   0   0   0   2   2   2   2   2   0   2   2   2   2   2   2   2   0   0   2   2   0   0   0   0   2   0   0   0   2   2   2   2   2   0   0   2   2   0   2   2   0   0   2   0   2   0   2   2   2   2   0   2   2   2   0   0   0   0   2   0   2   2   0   2   0   0   2   2   2   0   0   2   0   2   2   2   0   0   2   0   2   0   0   0   0   2   0   2   0   0   0   2   0   2   0   2   2   2   2   0   0   2
 MK-2-9                 2   2   0   0   2   0   2   0   2   2   2   2   0   0   0   2   0   2   0   0   2   0   0   0   0   0   0   2   0   2   2   0   2   2   0   0   0   0   0   0   2   2   2   0   0   0   2   0   0   2   0   0   0   0   2   0   0   0   2   2   2   0   2   2   0   0   2   0   2   0   2   0   0   2   0   0   0   2   2   0   0   0   2   0   0   0   2   0   2   0   2   2   0   0   0   0   2   2   0   0   0   2   2   0   2   2   0   2   2   2   2   2   2   2   0   0   2   2   0   0   0   0   2   0   0   0   2   2   2   2   0   0   0   2   2   0   2   2   0   0   2   0   2   0   2   2   0   2   0   2   2   2   0   0   0   2   2   0   2   2   2   2   0   0   2   2   2   0   0   2   0   2   2   2   0   0   2   2   2   0   0   0   0   2   0   2   0   0   0   2   0   2   0   2   2   2   2   0   0   2
 MK-2-10                2   2   0   0   2   0   2   0   2   2   2   2   2   0   0   2   0   0   0   0   0   0   0   0   2   0   0   2   0   2   2   0   2   2   0   0   0   0   0   0   2   2   2   0   0   0   2   0   0   2   0   0   0   0   2   0   0   0   2   0   2   0   2   2   0   0   2   0   2   0   2   0   2   2   0   0   0   2   2   0   0   0   2   0   0   0   2   0   2   2   2   2   2   0   0   0   0   0   0   0   0   2   2   0   0   0   2   2   2   2   2   2   2   2   0   0   2   0   0   2   0   0   2   0   0   0   2   2   2   2   0   0   0   2   2   0   2   2   0   0   2   0   2   2   2   2   0   2   2   2   2   2   2   0   0   2   2   0   2   2   2   2   0   0   2   2   2   0   0   0   2   2   2   0   0   0   2   2   2   0   2   0   0   2   0   2   0   0   0   2   0   0   2   2   2   2   0   0   2   2
 MK-2-11                2   2   0   0   2   0   2   0   2   2   2   2   2   0   0   2   0   0   0   0   0   0   0   0   2   0   0   2   0   2   2   0   2   2   0   2   0   0   0   0   2   2   2   0   0   0   2   0   0   2   0   0   0   0   2   0   0   0   0   0   2   0   2   2   0   0   2   0   2   0   2   0   2   2   0   0   0   2   2   0   0   0   2   0   0   0   2   0   2   2   2   0   0   0   0   0   2   0   0   0   0   2   2   0   0   0   2   2   2   2   2   2   2   2   0   0   2   0   0   2   0   0   2   0   0   0   0   2   2   2   0   0   0   2   2   0   2   2   0   0   2   0   2   0   0   2   0   2   2   2   2   2   2   0   0   0   2   0   2   2   2   2   0   0   2   0   2   0   0   0   2   2   2   0   0   2   2   0   2   0   2   0   0   2   0   0   0   0   0   2   0   0   2   2   2   2   0   2   0   2
 MK-2-12                2   2   2   0   2   0   0   0   2   2   0   2   2   2   0   2   0   0   0   0   0   0   0   0   0   0   0   2   0   2   2   0   2   2   0   2   0   0   0   0   2   2   2   2   0   0   0   0   0   2   0   0   0   0   0   0   2   0   0   0   2   0   2   2   0   2   2   0   2   0   2   0   2   2   0   0   0   2   2   0   0   0   2   0   0   2   2   0   2   2   2   0   0   0   0   0   2   0   0   0   0   2   2   0   0   0   0   2   2   2   2   2   2   2   0   0   2   0   0   2   0   0   2   0   0   0   0   2   2   2   0   0   0   0   2   0   2   2   0   0   2   0   2   0   0   2   0   2   0   2   0   2   2   0   0   2   0   0   0   2   2   2   2   0   2   0   2   0   0   0   2   2   0   0   0   2   0   0   2   0   2   0   0   2   0   0   0   0   0   2   0   0   0   2   2   2   0   2   0   2
 MK-2-13                2   2   2   0   2   0   0   0   2   2   0   2   0   0   0   2   0   0   0   0   0   0   0   0   0   0   0   2   0   0   2   0   2   2   0   2   0   0   0   0   2   2   2   2   0   0   2   0   0   2   0   0   0   0   0   0   2   0   0   0   2   2   2   2   0   0   2   0   2   0   0   0   2   2   2   0   2   0   2   0   0   2   2   0   0   2   2   0   2   2   2   2   0   0   0   0   2   0   0   0   0   2   2   2   0   0   0   2   2   2   2   2   2   2   0   0   2   0   0   2   0   0   0   2   0   0   0   2   2   0   0   0   0   0   0   0   2   2   0   0   2   0   2   2   0   2   0   2   0   2   0   2   2   0   0   2   0   2   0   2   2   2   2   0   2   0   0   0   0   0   2   2   0   0   0   2   0   0   2   0   2   0   2   2   2   0   0   2   0   2   0   0   0   2   2   2   0   2   2   2
 MK-2-14                2   2   2   0   2   0   0   0   2   2   0   2   0   0   0   0   0   0   2   0   2   0   0   0   0   0   0   0   2   0   2   0   2   2   0   2   0   0   0   0   2   2   2   2   2   2   2   0   0   2   0   0   0   0   0   0   2   0   0   0   2   2   2   2   0   0   2   0   2   0   0   0   2   2   2   0   2   2   2   0   0   2   2   0   0   2   2   2   2   2   2   2   0   0   0   0   2   0   0   0   0   2   2   2   0   0   0   2   2   2   2   2   2   2   0   2   2   0   2   2   2   0   0   2   0   0   0   2   2   0   0   0   0   0   0   0   0   2   0   0   2   0   2   2   0   2   2   2   0   2   0   2   2   0   0   2   0   2   2   2   0   2   2   0   2   0   0   0   0   0   0   2   0   0   0   2   0   0   2   0   2   0   2   2   2   0   0   0   0   2   0   0   0   2   2   2   0   2   2   2
 MK-2-15                2   2   2   0   2   0   0   0   2   2   0   2   0   0   0   0   0   0   2   0   2   0   0   0   2   2   0   0   2   0   2   0   2   2   0   2   0   2   0   0   2   2   2   2   2   2   2   0   0   2   0   0   0   0   0   0   2   0   0   0   2   0   2   2   0   0   2   2   2   0   0   0   2   2   2   0   2   2   2   0   0   2   2   0   0   2   2   2   2   2   2   2   0   0   2   0   0   0   0   2   0   2   2   2   0   0   0   2   0   2   2   2   2   2   0   2   2   0   2   2   2   0   0   2   0   0   0   2   2   0   0   0   0   0   0   0   0   2   0   0   2   0   2   2   0   2   2   2   0   2   0   2   2   0   0   0   0   2   2   2   0   0   2   0   2   0   0   0   0   0   0   2   0   0   0   2   0   2   2   0   2   2   2   2   2   0   0   0   2   2   0   0   0   2   0   2   0   2   2   2
 MK-2-16                2   2   2   0   2   0   0   0   2   2   0   2   0   0   0   0   0   0   2   0   2   0   0   0   2   2   0   0   2   0   2   0   2   2   0   2   0   2   0   0   2   0   2   2   2   2   2   0   0   2   0   0   0   0   0   0   2   0   0   0   2   0   2   2   0   0   2   2   2   0   0   0   2   2   2   0   2   2   2   2   0   2   2   0   0   2   2   2   2   2   2   2   0   0   2   0   0   0   0   2   0   2   2   2   0   0   0   2   0   0   2   2   0   2   0   2   2   0   2   2   0   0   0   2   0   0   0   2   2   0   0   0   0   0   0   0   0   2   2   0   2   0   2   2   0   2   2   2   0   2   0   2   2   0   0   0   0   2   0   2   0   0   2   0   0   0   0   0   0   0   0   0   0   0   0   2   0   2   2   0   2   2   2   2   2   0   0   0   2   2   0   0   0   0   0   0   0   2   0   2
 MK-3-1                 2   2   0   2   0   2   2   2   2   2   0   0   2   0   0   2   2   0   2   0   0   0   2   2   0   0   2   0   0   0   0   0   0   0   2   2   0   0   0   2   0   2   0   2   0   2   0   0   2   2   0   0   2   0   2   2   0   2   0   2   2   2   2   0   0   0   0   2   2   2   0   2   0   0   2   2   2   2   0   0   0   2   2   2   0   2   2   0   2   2   0   0   2   0   0   0   0   2   0   2   0   0   2   0   0   2   2   2   0   2   0   0   0   2   2   2   2   2   2   0   0   0   0   2   2   0   2   2   0   2   0   2   0   2   0   2   0   0   2   0   2   0   0   0   2   2   2   0   0   0   2   0   0   2   2   0   0   0   2   2   0   0   0   0   0   0   0   2   2   0   2   0   2   2   2   0   0   0   0   2   2   0   0   0   2   2   0   2   0   0   0   2   2   0   0   2   0   0   2   2
 MK-3-2                 2   2   0   2   0   2   2   2   2   2   0   0   0   2   0   2   2   0   2   0   0   0   2   2   0   0   2   0   0   0   0   0   0   0   2   2   0   0   0   2   0   2   2   2   0   2   0   0   0   2   0   0   2   0   2   2   0   2   0   2   2   2   2   0   0   0   0   2   2   2   0   0   0   0   2   2   2   2   0   0   2   2   2   2   0   2   2   0   0   2   0   0   2   0   0   0   0   2   0   2   0   0   2   0   0   2   2   2   0   2   0   0   0   2   2   2   2   2   2   0   0   0   0   2   2   0   2   2   0   2   0   2   0   2   0   2   0   0   2   0   2   0   0   0   2   2   2   0   0   0   2   0   0   2   2   0   0   0   2   2   0   0   0   0   0   0   2   2   2   2   2   0   2   0   2   0   0   0   0   2   2   2   0   0   2   2   0   2   0   0   0   0   2   0   0   2   0   0   2   2
 MK-3-3                 2   2   0   2   0   2   2   2   2   2   0   0   0   2   2   2   2   0   2   0   0   2   2   2   0   0   2   0   0   0   0   0   0   0   2   0   0   0   2   2   0   2   2   2   0   2   0   0   0   2   0   0   2   0   2   2   0   2   0   2   2   2   2   0   0   0   2   2   2   0   0   0   0   0   2   2   2   2   0   0   2   2   2   2   2   2   0   0   0   2   0   0   2   0   0   0   0   2   0   2   0   0   0   0   0   2   2   2   0   2   0   0   0   2   2   2   2   2   2   0   0   0   0   2   0   0   2   2   0   2   0   2   0   2   0   2   0   0   2   2   2   0   0   0   2   2   2   0   2   0   2   0   0   2   2   0   0   0   2   2   0   0   0   0   0   0   2   2   2   2   0   0   0   0   2   2   0   0   0   2   2   2   0   0   2   0   0   2   0   0   2   0   2   0   0   2   0   0   2   2
 MK-3-4                 2   2   0   2   0   2   0   2   2   2   0   0   0   2   2   0   2   0   2   0   0   2   2   2   0   0   2   0   0   0   0   0   0   0   2   0   0   0   0   2   0   2   0   2   0   2   0   0   2   2   0   0   2   0   2   2   2   2   2   2   2   2   2   2   0   2   2   2   2   0   0   0   0   2   2   2   2   2   0   0   2   2   2   0   2   2   0   0   0   2   0   0   2   0   0   0   2   2   0   2   0   0   0   0   0   2   2   2   0   0   0   0   0   2   2   2   2   2   2   0   0   0   0   2   0   0   2   2   0   2   0   2   0   2   0   2   0   0   0   2   2   0   0   0   2   2   2   0   0   0   2   2   0   2   0   0   0   0   2   0   0   0   0   0   0   0   2   2   2   2   0   0   2   0   2   2   0   0   0   2   2   2   0   0   2   0   0   2   0   0   2   2   2   0   0   2   0   0   2   2
 MK-3-5                 2   2   0   2   0   0   0   2   2   2   0   2   0   2   2   0   2   0   0   0   0   2   2   2   0   0   2   0   2   2   0   0   0   0   2   2   0   0   0   0   0   2   0   2   0   2   0   0   2   2   0   0   2   0   2   2   2   2   2   2   2   2   2   2   0   2   2   2   2   2   0   0   0   2   2   2   2   2   0   0   2   2   2   0   2   2   0   0   0   2   0   0   2   0   0   0   2   2   0   2   0   0   0   0   0   2   2   2   0   0   0   2   0   2   2   0   2   2   2   0   0   0   0   2   0   0   0   2   0   2   0   2   0   2   0   2   0   0   0   2   2   0   0   0   2   2   2   0   0   0   2   2   0   2   0   2   0   0   2   0   0   0   0   0   0   0   2   2   2   2   0   2   2   0   2   2   0   0   0   2   2   0   0   0   2   0   0   0   0   0   2   2   2   2   0   2   0   0   2   2
 MK-3-6                 0   2   0   2   0   0   0   2   2   2   0   2   0   2   2   0   2   0   0   0   0   2   2   2   0   0   2   2   2   2   0   2   0   2   2   2   0   0   2   0   0   2   0   0   0   2   0   0   2   2   0   0   2   2   2   2   2   2   2   2   2   2   2   2   0   2   2   2   0   0   0   0   0   2   2   2   2   2   0   0   2   2   2   0   2   2   0   0   0   0   0   0   2   0   2   0   2   2   0   2   0   0   0   0   2   2   2   2   0   2   0   2   0   2   0   0   2   2   2   0   0   0   0   2   0   0   0   2   0   0   0   2   0   2   0   2   0   0   0   2   2   0   0   0   2   2   2   0   0   2   2   2   0   2   0   2   0   0   2   0   0   0   0   0   0   0   2   2   2   2   0   2   2   0   2   2   2   0   0   2   2   0   0   0   0   0   0   2   0   0   0   2   2   2   0   2   0   0   2   2
 MK-3-7                 0   2   2   2   0   0   0   2   0   2   0   2   0   2   2   0   2   0   0   0   0   0   2   2   0   0   0   2   2   2   0   2   0   2   2   2   0   0   2   0   0   0   0   0   0   2   0   0   2   2   0   0   2   2   2   2   2   2   2   2   2   2   2   2   0   2   2   2   0   0   0   0   0   2   2   2   2   2   0   0   2   2   2   0   2   2   0   0   0   0   0   0   2   0   2   0   2   2   2   2   0   0   0   0   2   2   2   2   0   2   0   2   0   2   0   0   2   2   2   0   0   0   0   2   0   0   0   2   0   0   2   2   0   2   0   2   2   0   0   2   2   0   0   0   0   2   2   0   0   2   2   2   2   2   0   2   0   2   2   0   0   0   0   0   2   0   2   2   0   2   0   2   2   0   2   2   2   0   0   0   2   0   0   0   2   0   0   2   0   0   0   2   2   0   0   2   0   2   2   2
 MK-3-8                 0   2   2   2   0   0   0   2   0   2   0   2   0   2   2   0   2   0   0   0   0   0   2   2   0   0   0   2   0   2   0   2   0   2   2   2   0   0   2   0   0   0   0   0   0   2   2   0   2   2   0   0   2   2   2   2   2   2   0   2   2   2   2   2   0   2   2   2   0   0   2   0   0   2   2   2   2   2   0   0   2   2   2   0   2   2   0   0   0   0   0   0   0   0   2   0   2   2   2   2   0   0   0   0   2   2   2   2   0   2   0   2   0   2   0   2   2   2   2   2   0   0   0   2   0   0   0   2   0   0   2   2   0   2   0   2   2   0   0   2   2   0   0   0   0   2   2   2   0   2   2   2   2   2   0   2   2   2   2   0   0   0   2   2   2   0   2   2   0   2   2   2   2   0   2   2   0   0   0   2   2   0   0   0   2   0   0   2   0   0   0   0   2   2   0   2   0   2   2   2
 MK-3-9                 0   2   2   2   0   2   0   2   0   2   0   2   0   2   0   0   2   0   0   0   0   0   2   2   0   0   0   2   0   2   0   2   0   2   2   0   0   0   0   0   0   0   2   2   0   2   2   0   2   0   0   0   2   2   0   2   2   2   0   2   2   2   2   2   0   2   2   2   0   2   2   0   0   2   2   2   0   2   0   0   0   2   2   0   0   2   0   0   0   0   0   2   0   0   2   0   2   2   2   2   2   0   0   0   0   2   2   2   0   2   0   0   0   2   0   2   2   2   2   2   0   0   0   2   0   0   0   2   0   0   2   2   0   0   0   2   2   0   0   2   2   0   0   0   0   2   2   0   0   2   0   2   2   2   0   2   2   2   2   0   0   0   2   2   2   0   2   0   0   2   2   2   2   0   2   2   0   0   0   2   2   0   0   0   2   0   0   2   0   0   0   0   2   2   0   0   0   2   2   2
 MK-3-10                0   0   2   2   0   2   0   2   0   2   0   2   0   2   0   0   2   0   0   0   0   0   0   2   0   2   0   2   0   2   0   2   0   2   2   0   0   0   0   0   0   0   2   2   0   2   2   0   2   0   0   0   2   2   0   2   2   2   0   2   2   2   2   0   0   0   2   2   0   2   0   0   0   2   2   2   0   2   2   0   0   2   2   2   0   2   0   0   0   0   0   2   0   0   2   0   2   2   2   2   2   0   0   0   0   2   2   2   0   2   0   2   0   2   0   0   2   2   2   2   2   0   0   2   0   0   0   2   0   0   2   2   0   0   0   2   2   0   0   2   2   0   2   0   0   2   2   0   0   2   0   2   2   2   0   2   2   0   2   0   0   0   2   2   2   2   2   0   2   2   2   2   2   0   2   2   0   0   0   2   2   0   0   0   2   0   0   2   0   0   0   0   2   2   0   0   2   2   2   2
 MK-3-11                0   2   2   2   0   2   0   2   0   2   0   2   2   2   0   0   2   0   0   0   2   0   0   2   0   2   0   2   0   2   2   2   0   2   2   0   0   0   0   0   0   0   2   2   0   2   2   0   2   0   0   0   2   2   0   2   2   2   0   2   2   2   2   0   0   0   2   2   0   2   2   0   2   2   2   2   0   2   2   0   0   2   2   2   0   2   0   0   0   0   0   2   0   0   2   0   2   2   2   2   2   0   0   0   0   2   2   2   0   2   0   2   0   0   0   2   2   2   2   2   2   0   2   0   0   0   0   2   0   0   2   2   0   0   0   2   2   0   0   0   2   0   2   0   2   2   2   0   0   2   0   2   2   2   0   2   2   2   0   0   0   0   2   2   2   2   2   0   2   2   2   2   2   0   2   2   0   0   0   2   2   0   0   0   2   0   0   2   0   0   2   2   2   2   0   0   2   0   2   2
 MK-3-12                0   2   2   2   0   2   0   2   2   2   0   2   2   2   0   0   2   0   0   0   2   0   0   2   0   2   0   2   0   2   2   2   0   2   2   0   0   0   0   0   0   0   2   0   2   2   2   0   2   2   0   0   2   2   0   2   2   0   0   2   2   2   2   0   0   0   2   2   0   2   2   0   2   0   2   2   0   2   0   0   0   0   2   2   0   2   0   0   0   0   0   2   0   0   2   0   2   2   2   2   2   0   2   0   0   2   2   2   0   2   0   2   2   0   0   2   2   2   2   2   2   0   2   0   0   0   0   2   0   0   2   2   0   0   0   2   2   0   0   0   2   0   2   0   2   2   2   0   2   2   0   2   2   2   0   2   2   2   2   0   0   0   2   2   2   0   2   0   2   2   2   2   2   2   2   2   0   0   2   2   2   0   0   0   2   0   0   0   0   0   2   2   2   2   0   0   0   2   2   2
 MK-3-13                0   2   0   2   0   2   0   2   2   2   0   0   2   2   0   0   2   0   0   0   2   0   0   2   0   2   0   2   0   2   2   0   0   2   2   0   0   0   0   0   0   0   2   0   2   2   2   0   2   2   0   0   2   2   2   2   2   0   0   2   2   2   2   0   0   0   2   2   0   2   2   2   2   0   2   2   0   2   0   0   0   0   0   2   0   2   0   2   0   0   0   2   0   0   0   0   2   2   2   2   2   0   2   0   0   2   2   2   0   2   0   2   2   0   2   2   2   0   2   2   0   0   2   0   0   0   0   2   0   0   0   2   0   0   0   2   0   0   2   2   2   0   2   0   2   2   2   0   2   2   0   2   2   0   2   2   2   2   2   0   0   0   0   2   2   0   2   0   2   2   2   2   2   2   2   2   0   0   2   2   2   0   0   0   2   0   0   0   2   0   2   2   2   2   0   0   0   2   2   2
 MK-3-14                0   2   0   2   0   2   0   2   2   2   0   0   2   2   0   0   2   0   0   2   2   0   0   2   0   2   0   2   0   2   2   0   2   2   2   0   0   0   0   0   0   0   2   0   2   2   2   2   2   2   0   0   2   2   2   2   2   2   0   2   2   2   2   0   0   2   0   2   2   2   2   2   2   0   2   2   0   2   0   0   0   0   0   2   0   2   2   2   0   0   0   2   0   0   0   2   2   2   2   2   2   0   2   0   0   2   2   2   0   2   0   2   2   0   2   2   2   0   2   2   0   0   2   0   0   0   0   2   0   2   0   0   0   0   0   2   0   0   2   2   2   0   2   0   2   2   2   0   2   2   0   0   0   0   2   2   2   2   2   0   0   0   0   2   2   0   0   0   2   0   2   2   2   2   2   2   0   0   2   0   2   0   0   0   0   0   0   0   2   0   2   2   2   2   2   0   0   2   2   2
 MK-3-15                0   2   0   2   0   2   0   2   2   2   0   0   2   2   0   2   2   0   0   2   2   0   0   2   0   0   0   2   0   2   2   0   2   2   2   0   2   0   0   0   0   0   0   0   2   2   2   2   2   2   0   0   2   2   2   2   2   2   0   0   2   2   2   2   2   2   0   2   2   2   2   2   2   0   2   2   0   2   2   0   0   0   0   2   0   2   2   2   0   0   2   2   0   0   0   2   2   0   2   2   2   0   0   0   0   0   2   2   0   2   0   2   0   0   2   2   2   0   2   2   0   0   2   0   0   0   0   2   0   2   0   0   0   2   0   2   0   2   2   2   2   0   2   0   2   2   0   0   2   2   0   0   0   0   2   2   2   2   2   0   0   0   0   2   2   0   0   0   2   0   2   2   2   2   2   2   0   0   2   0   0   0   0   0   0   0   0   0   2   0   2   2   2   2   2   0   0   2   0   2
 MK-3-16                0   0   2   2   0   2   0   2   2   2   0   0   2   0   2   2   2   0   0   2   2   0   0   2   0   2   0   2   0   0   2   2   2   2   2   0   2   0   0   0   0   0   0   0   2   2   2   2   2   2   0   0   2   2   2   2   2   2   0   0   2   2   2   2   2   2   0   2   2   0   0   2   0   0   2   2   0   2   2   0   2   0   0   2   0   0   2   2   0   0   2   2   0   0   0   2   2   0   0   2   2   0   0   0   0   0   2   2   0   2   0   2   0   0   0   2   2   0   2   2   0   0   2   0   0   0   0   2   0   2   2   0   0   0   0   2   0   2   0   2   2   0   2   0   2   2   2   0   2   2   0   0   0   0   2   2   2   2   2   0   0   0   0   2   2   0   0   0   2   0   2   0   2   2   2   2   0   0   2   0   0   0   0   0   0   0   0   0   2   0   2   2   2   2   2   2   0   2   0   2
 MK-4-1                 0   2   0   2   2   0   2   0   2   0   2   2   0   0   2   0   2   0   0   0   2   2   0   2   2   2   2   0   2   2   0   0   0   0   0   0   0   2   0   2   0   2   2   0   2   2   0   0   0   2   0   0   2   2   0   2   2   0   2   2   0   0   0   0   2   0   0   0   0   2   2   2   0   0   2   0   0   2   2   2   0   0   0   0   0   0   2   0   0   0   2   0   0   2   0   0   2   2   0   0   2   0   2   0   0   0   0   2   0   0   0   0   2   0   2   2   0   0   0   0   2   0   2   2   0   2   0   2   0   0   2   0   2   2   0   2   0   0   2   2   0   2   2   0   0   2   2   2   2   0   2   2   2   0   0   0   2   2   0   0   0   2   0   0   2   2   0   0   2   2   2   2   0   0   0   2   2   2   0   2   0   2   0   2   2   0   2   0   2   0   2   0   2   2   0   2   0   0   0   0
 MK-4-2                 0   2   0   0   2   0   2   0   2   0   2   2   0   0   0   0   2   0   0   0   2   2   0   2   2   2   2   0   2   2   0   0   2   2   2   0   0   2   0   2   0   2   2   0   2   2   0   0   0   2   0   0   2   2   0   2   2   0   2   2   0   0   0   2   2   0   0   0   0   2   2   2   0   0   2   0   0   2   2   2   0   0   0   0   0   0   2   0   0   2   2   0   0   2   2   2   2   2   0   0   2   0   0   0   0   0   0   2   0   0   0   0   2   0   2   2   0   2   2   0   2   0   2   2   0   2   0   0   0   0   2   0   2   0   0   2   2   2   2   2   0   2   2   0   2   2   2   2   2   0   2   2   2   0   0   0   2   2   0   0   0   2   0   0   2   2   0   2   2   2   2   2   0   0   0   2   2   2   0   2   0   0   0   0   2   0   2   0   2   0   2   0   2   2   0   2   0   0   0   0
 MK-4-3                 0   2   0   0   0   0   2   0   2   0   2   2   0   0   0   0   2   0   2   0   2   2   0   2   2   2   2   0   2   2   0   0   2   0   2   0   0   0   0   2   0   2   2   0   2   2   0   0   0   2   0   0   2   2   0   2   2   0   2   0   0   0   0   0   2   0   0   0   0   2   2   2   0   0   2   0   0   2   2   2   0   0   0   0   0   0   2   2   0   2   2   0   0   2   2   2   2   2   0   0   2   0   0   0   0   0   0   2   2   0   0   2   2   0   2   2   0   2   2   0   2   0   2   2   0   2   2   0   0   0   0   0   2   0   0   2   2   2   2   2   0   2   2   0   2   2   2   2   2   0   2   2   2   0   0   0   2   2   0   0   0   2   0   2   2   0   0   2   2   2   2   2   0   0   0   2   2   2   0   2   0   0   0   0   2   0   2   0   2   0   2   0   2   2   0   2   0   0   0   0
 MK-4-4                 0   2   0   0   0   0   2   0   2   0   2   2   0   0   2   0   2   0   2   0   2   2   0   2   2   2   2   0   2   2   0   0   2   0   0   0   0   0   0   2   0   2   2   0   2   2   0   0   0   2   0   0   2   2   0   2   2   0   2   0   0   0   0   0   2   0   0   0   0   2   2   2   2   0   2   0   0   2   2   2   0   0   0   0   0   0   2   2   0   2   2   0   0   2   2   0   2   2   0   0   2   0   0   0   0   0   0   2   2   0   0   2   2   0   2   2   0   2   2   2   2   2   2   2   2   2   0   0   0   0   0   0   2   0   0   2   0   2   0   2   0   0   2   0   2   2   2   2   2   0   2   2   2   0   0   0   2   2   0   0   0   2   0   2   2   0   0   2   2   2   2   2   0   0   0   2   2   2   0   2   0   0   0   0   2   0   2   0   2   0   2   0   0   2   0   2   0   0   0   0
 MK-4-5                 0   2   0   0   0   0   2   0   2   0   2   2   0   0   2   0   2   0   2   0   2   2   0   0   2   2   2   0   2   2   0   0   0   0   0   0   0   0   2   2   0   2   2   0   2   2   0   0   0   2   0   0   2   2   0   2   2   0   2   0   0   0   0   0   2   2   0   0   0   2   0   2   2   0   2   0   0   2   2   2   0   0   0   0   0   0   2   2   0   2   2   2   0   2   2   0   2   2   0   0   2   0   0   0   0   2   0   0   2   0   0   2   2   0   0   2   0   2   2   2   0   2   2   2   0   2   0   0   0   0   0   0   2   0   0   2   0   2   0   2   0   0   2   0   0   2   2   2   2   0   2   2   2   0   0   0   2   2   0   0   0   2   0   2   2   0   0   2   2   2   2   0   0   0   0   2   2   2   0   2   0   0   0   0   2   0   2   0   2   0   2   0   0   2   0   2   0   0   0   0
 MK-4-6                 0   2   0   0   0   0   2   0   2   2   2   2   0   0   2   0   2   0   2   0   2   2   0   0   2   2   2   2   2   2   2   0   0   0   0   0   0   0   2   2   0   0   2   0   2   2   0   0   0   0   2   0   2   2   0   2   2   0   0   2   0   0   0   0   2   2   2   0   0   2   0   2   2   0   2   0   2   2   2   2   0   0   0   0   0   0   2   2   0   0   2   2   0   2   0   0   2   2   0   0   2   0   0   0   0   2   0   0   2   2   0   2   2   0   0   2   2   2   2   2   0   2   2   2   0   2   0   0   0   0   0   0   2   2   0   2   0   2   0   2   0   0   2   2   0   2   2   2   2   0   2   2   2   0   0   0   2   2   0   0   0   2   0   2   2   0   0   0   2   0   2   0   0   0   0   2   2   2   0   2   0   0   0   0   2   0   2   0   2   0   2   0   0   2   0   2   0   0   0   0
 MK-4-7                 2   2   0   0   0   0   2   0   2   2   2   2   0   0   2   0   2   0   2   0   2   2   0   0   2   2   2   2   2   2   2   0   0   0   0   0   0   0   0   2   0   0   2   0   2   2   0   0   0   0   2   0   2   2   2   2   2   0   0   0   0   0   0   0   2   2   2   0   2   2   0   2   0   0   2   0   2   2   2   2   0   2   0   0   0   0   2   2   0   0   2   2   0   0   0   0   2   2   2   0   2   0   0   0   0   2   0   0   2   2   0   2   2   0   2   2   2   2   2   2   0   2   2   2   0   2   0   0   2   0   0   0   2   0   0   2   0   2   0   2   0   0   2   2   0   2   2   2   2   0   2   2   2   0   0   0   2   2   0   2   0   2   0   2   2   0   0   2   2   0   2   2   0   0   0   2   0   2   0   2   0   0   0   0   2   0   2   0   2   0   2   0   0   2   0   2   0   0   0   0
 MK-4-8                 2   2   2   0   0   2   2   0   2   2   2   0   0   0   2   0   2   0   2   0   2   2   0   0   0   2   0   2   2   2   2   0   0   0   0   0   0   0   0   2   0   0   2   0   2   2   0   0   2   0   0   0   2   2   2   2   0   0   0   0   0   0   0   0   2   2   2   0   2   2   2   0   0   2   2   0   2   2   2   2   2   2   2   0   0   0   2   2   0   0   2   2   0   0   0   0   0   2   2   0   2   0   0   0   0   2   0   2   0   2   2   2   2   0   2   2   2   2   2   2   0   2   2   2   0   2   0   0   2   0   2   2   2   0   0   2   0   2   0   2   0   0   2   2   0   2   2   2   2   0   2   2   2   0   2   0   2   2   0   2   0   2   2   2   2   0   0   2   2   0   2   2   0   0   0   2   0   2   2   2   0   0   0   0   0   0   2   0   0   0   2   0   0   2   0   2   0   0   0   0
 MK-4-9                 2   2   2   2   0   2   2   2   2   2   2   0   0   0   2   0   2   0   2   0   2   2   2   0   0   0   0   2   2   2   2   0   0   0   0   2   0   0   0   2   0   0   2   2   2   2   0   0   2   0   0   0   2   2   2   0   0   0   0   0   0   0   0   0   2   2   2   0   0   2   2   0   0   2   2   0   0   2   2   2   2   2   2   0   2   2   2   2   0   0   2   2   0   0   0   0   0   2   2   0   2   0   0   2   0   2   0   2   0   2   2   2   2   0   2   2   2   2   0   0   2   2   2   2   0   2   0   0   2   0   2   2   2   2   0   2   0   2   0   2   0   0   2   2   0   2   2   2   0   2   0   2   0   0   2   0   0   0   0   2   0   2   2   2   2   0   0   2   2   2   2   2   0   0   0   2   0   2   2   2   0   0   0   0   2   0   2   2   0   0   2   0   0   2   0   2   0   0   0   0
 MK-4-10                2   2   2   2   0   2   2   2   0   2   2   0   2   0   2   0   2   0   2   0   2   2   2   0   0   0   0   2   2   2   2   0   2   0   0   2   0   0   2   2   0   0   0   2   2   2   2   0   0   0   0   0   2   2   2   0   0   2   0   0   0   2   0   0   2   2   0   0   0   2   2   0   2   2   2   2   0   2   2   2   2   2   2   0   2   2   2   0   0   0   2   2   0   0   0   0   0   0   2   2   2   0   0   2   0   2   2   2   0   2   2   2   0   0   2   2   2   0   2   0   2   2   2   2   0   2   0   0   2   0   2   2   2   2   2   2   0   2   0   2   0   0   2   2   0   2   2   2   0   2   0   2   0   0   2   0   0   0   0   2   0   2   2   0   2   0   0   2   2   2   2   2   2   0   0   2   0   2   2   2   0   0   0   0   2   0   2   2   0   0   2   2   0   2   0   2   0   0   0   0
 MK-4-11                2   2   2   2   0   2   2   2   0   2   2   0   2   2   2   0   2   0   2   2   2   2   2   0   0   2   0   0   2   2   2   0   2   0   0   2   0   0   2   2   0   2   0   2   2   0   2   0   0   0   0   0   2   2   2   0   0   2   0   0   0   2   0   0   2   2   0   0   0   2   2   0   2   2   0   2   0   2   2   2   2   2   2   2   2   2   2   0   0   0   2   2   0   0   0   0   0   0   2   2   2   0   0   2   0   2   2   2   0   2   2   2   0   0   2   2   2   0   0   0   2   2   2   2   0   2   0   0   2   0   2   2   2   2   2   2   0   2   0   2   0   0   2   2   0   2   2   2   0   2   0   2   0   0   2   0   0   0   2   2   0   2   2   0   2   0   0   2   2   2   2   2   0   0   0   2   0   2   2   2   0   0   0   2   0   0   2   2   0   0   2   2   0   2   0   2   0   0   0   0
 MK-4-12                2   2   2   2   0   2   2   0   0   2   2   0   2   2   2   0   2   0   2   0   2   2   2   0   0   2   0   0   2   2   2   0   2   0   0   2   0   0   2   2   0   2   0   0   2   0   2   0   0   0   0   0   2   2   2   0   0   2   0   0   0   2   0   0   2   2   0   0   0   2   0   0   2   2   0   2   0   2   2   2   2   2   2   2   2   2   2   0   0   2   2   2   0   0   0   0   0   0   2   2   2   0   0   0   2   0   0   2   0   2   2   2   0   0   2   0   2   0   0   0   2   2   2   2   0   2   0   0   2   0   2   2   2   2   2   2   0   2   0   2   0   0   2   2   0   2   2   2   0   2   0   2   0   0   2   0   0   0   2   2   0   2   2   0   2   0   0   2   2   2   2   2   0   0   0   2   0   2   2   2   0   0   0   2   0   0   2   2   0   2   2   2   0   2   0   2   0   2   0   0
 MK-4-13                2   2   2   2   0   2   2   0   2   2   2   0   2   2   2   2   2   0   2   0   2   2   2   2   2   2   0   0   2   2   2   0   2   0   0   2   0   0   2   2   0   2   0   0   2   0   2   0   0   0   0   0   0   0   2   0   0   2   0   0   0   2   0   0   2   2   0   0   0   0   0   0   2   2   0   2   0   2   0   2   2   2   2   2   2   2   2   0   0   2   2   2   0   0   2   0   0   0   2   2   2   0   0   0   2   0   0   2   0   2   0   2   0   0   2   0   2   0   2   0   2   2   2   2   0   2   0   0   2   0   2   2   2   2   2   2   0   2   2   2   0   0   2   2   0   0   2   2   0   2   0   2   2   0   2   0   0   2   2   2   0   2   2   0   2   0   0   2   2   2   2   2   0   2   0   2   0   2   2   2   0   0   2   2   0   0   2   2   0   2   2   2   2   2   0   2   0   2   0   0
 MK-4-14                2   2   2   2   0   2   2   0   2   2   2   0   2   2   2   0   2   0   2   0   2   2   0   2   2   2   0   0   2   2   2   0   2   2   2   0   0   2   2   2   0   2   0   0   2   2   2   0   2   0   0   0   0   0   2   0   0   2   0   0   0   2   0   0   0   2   0   0   0   2   0   0   2   2   0   2   0   2   0   2   2   2   2   2   2   2   2   0   2   2   0   2   0   0   2   0   0   0   2   2   2   0   0   0   0   0   0   2   2   2   0   2   0   0   2   0   2   2   2   0   2   2   2   2   0   2   0   0   2   0   2   2   2   2   2   2   0   0   2   2   0   0   2   2   0   0   2   0   0   2   0   2   2   0   2   0   0   2   0   2   2   2   2   0   2   0   0   2   2   2   2   2   0   2   0   2   0   2   2   2   0   0   2   2   0   0   2   2   0   2   2   2   2   2   2   2   0   2   0   0
 MK-4-15                2   2   0   2   0   2   2   2   2   2   2   0   2   2   2   2   2   0   2   0   2   2   0   2   2   2   0   0   2   2   0   0   2   2   2   0   0   2   2   2   0   0   0   2   2   2   0   0   2   2   0   0   2   0   2   0   0   2   2   0   0   2   0   0   0   2   0   0   0   2   0   0   2   2   0   2   2   2   0   2   2   2   2   2   2   2   2   0   2   2   0   0   2   0   0   0   0   0   2   2   2   0   0   0   0   0   0   2   2   2   0   2   0   0   2   0   0   2   2   0   2   2   2   2   0   2   0   0   2   0   2   2   2   2   2   2   0   2   2   2   0   0   2   2   0   0   0   0   0   2   0   2   0   2   2   0   0   2   0   2   2   2   2   0   2   0   0   2   2   2   2   2   0   2   0   2   0   2   0   2   2   0   0   0   0   0   2   2   0   2   2   0   2   2   2   2   2   2   0   0
 MK-4-16                2   2   0   2   0   2   2   2   2   2   2   0   2   2   2   2   2   0   2   0   0   2   0   2   2   0   0   0   2   2   0   0   2   2   2   0   0   2   2   2   0   0   0   2   2   2   0   0   2   2   0   0   2   0   0   0   0   2   2   0   0   2   0   0   0   2   0   0   0   2   0   2   2   0   0   2   2   2   0   2   2   2   2   2   2   2   2   0   2   2   0   0   2   0   0   2   0   0   2   2   2   0   0   0   0   0   0   2   2   2   0   2   0   0   2   0   0   2   2   0   2   2   2   2   0   2   0   0   2   0   2   2   2   0   2   2   0   2   2   2   0   0   2   2   0   0   0   0   0   0   0   2   0   0   2   0   0   2   0   0   2   2   2   0   2   0   0   2   2   2   2   2   0   2   0   2   0   2   0   2   2   0   0   0   0   0   2   2   0   2   0   2   2   2   2   2   2   2   0   2
 MK-5-1                 2   2   0   2   0   2   0   0   2   0   0   2   2   2   2   2   0   2   2   0   2   2   0   0   0   2   0   0   0   2   2   2   0   2   0   0   2   2   2   0   0   2   2   2   2   2   0   2   0   2   2   2   0   2   0   0   0   0   0   2   0   0   0   2   0   2   0   0   0   2   2   2   2   2   2   0   0   2   0   0   2   2   0   0   0   2   0   0   2   0   2   2   0   2   0   2   2   0   0   2   2   0   0   0   2   2   0   0   0   2   2   0   2   2   0   0   0   0   0   2   2   0   2   2   2   2   2   0   2   0   2   2   0   2   0   2   2   0   0   0   0   2   0   2   2   0   2   2   0   0   2   0   2   0   0   0   2   2   2   2   0   2   0   2   0   0   2   0   0   0   0   0   2   2   0   0   2   2   2   0   0   2   0   2   0   0   2   0   2   0   2   2   2   2   0   2   0   2   2   0
 MK-5-2                 2   2   0   2   0   2   0   0   2   2   0   2   2   2   2   2   0   0   2   0   2   2   0   0   0   2   0   0   0   2   2   2   0   2   0   2   2   2   0   0   0   2   2   2   2   2   0   2   0   2   2   2   0   2   0   2   0   0   0   2   0   2   0   2   0   2   0   0   0   2   2   2   2   2   2   0   0   2   0   0   2   2   0   0   0   2   0   0   0   0   2   2   0   0   0   2   2   0   0   2   2   0   2   0   2   2   0   0   0   2   2   0   2   2   0   0   0   0   0   0   2   0   2   2   2   2   2   0   2   2   2   2   0   2   0   2   2   0   0   0   0   2   0   2   2   0   2   2   0   0   2   0   0   0   0   0   2   0   2   2   0   2   0   2   2   0   2   0   0   0   0   2   2   2   0   0   2   2   2   0   0   2   0   2   0   0   2   0   2   0   2   0   2   2   0   2   0   2   2   0
 MK-5-3                 2   2   0   2   2   2   0   0   2   2   0   2   2   2   2   2   0   0   2   0   2   2   2   0   0   2   0   0   0   2   2   2   0   2   0   2   2   2   0   0   0   2   2   2   2   2   2   2   2   2   2   2   0   2   2   2   0   0   0   2   0   2   0   2   0   2   0   2   0   2   2   2   2   2   2   0   0   2   0   0   0   2   0   2   0   0   2   0   0   0   2   2   0   0   0   2   2   2   0   0   2   0   2   0   2   2   2   0   0   2   2   0   2   2   0   0   2   0   0   0   2   0   2   2   2   2   2   2   0   2   2   2   0   2   0   2   2   2   0   0   0   2   0   2   2   0   2   2   2   0   2   0   2   0   0   0   2   0   2   2   0   0   0   2   2   2   0   2   0   0   0   2   0   2   0   0   2   2   2   0   0   2   0   2   0   0   2   2   0   0   2   2   2   2   0   0   0   2   2   0
 MK-5-4                 2   2   0   2   2   2   0   0   2   2   0   2   2   2   2   2   0   0   2   0   0   2   2   0   0   2   0   0   0   2   2   2   0   2   0   2   2   2   0   0   0   2   2   2   2   2   2   2   2   2   2   2   0   2   2   2   0   0   0   2   0   2   0   2   0   2   0   2   0   2   2   0   2   2   2   0   0   2   0   0   0   2   0   2   0   0   2   0   0   0   2   2   0   0   0   2   0   2   0   0   2   0   2   0   2   2   2   0   0   2   2   0   0   2   0   0   2   0   0   0   2   0   2   2   2   2   2   2   0   2   2   2   2   2   2   2   2   2   0   0   0   2   0   2   2   2   2   0   2   0   2   0   0   0   0   0   2   0   2   2   0   0   0   2   2   0   0   2   0   0   0   2   0   2   2   0   2   2   2   0   0   2   2   2   0   0   2   2   0   0   2   2   2   0   0   0   0   2   2   0
 MK-5-5                 2   0   0   2   2   2   0   0   2   0   0   2   2   2   0   2   2   0   2   0   0   2   2   0   0   2   0   0   0   2   2   2   0   2   0   2   2   2   0   0   0   2   2   2   2   2   2   2   2   2   2   2   0   2   2   2   0   0   0   2   2   2   0   2   0   2   0   2   0   2   0   0   2   2   2   2   0   2   0   0   0   2   2   2   0   0   2   0   0   0   2   2   0   0   0   2   2   2   0   0   2   0   2   0   2   2   2   0   0   2   2   0   2   2   0   0   2   0   0   0   2   0   2   2   2   2   2   2   0   2   2   2   2   2   2   2   2   2   0   0   0   0   0   2   2   2   2   2   2   0   2   0   0   0   0   0   2   0   0   2   0   0   0   2   2   0   0   2   0   0   0   2   0   2   2   0   2   2   0   0   0   2   2   2   0   0   0   2   0   0   2   2   2   0   0   0   0   2   2   0
 MK-5-6                 2   0   0   2   2   2   2   0   2   0   0   2   2   0   0   2   2   2   2   0   0   2   2   0   0   2   2   0   0   0   2   2   0   2   2   2   2   2   0   0   2   2   2   2   2   2   0   2   0   2   0   2   0   2   2   2   0   0   0   2   2   2   0   2   0   2   0   2   0   0   0   0   2   2   2   2   0   2   0   0   0   2   2   2   0   0   2   0   0   0   2   0   0   0   0   2   2   2   0   0   2   0   2   0   2   2   0   0   0   0   2   0   2   0   0   0   2   0   0   0   0   0   2   2   0   2   2   2   0   2   2   2   2   2   2   2   2   2   0   0   0   0   0   2   2   2   2   2   2   0   2   0   0   0   0   0   2   2   0   2   0   0   2   2   2   0   0   2   0   0   0   2   0   2   2   0   2   2   0   0   0   2   2   2   0   0   0   2   0   0   2   2   2   0   0   0   0   2   2   0
 MK-5-7                 2   0   0   2   2   2   2   0   2   0   0   2   2   0   0   2   2   2   2   0   0   2   2   0   0   2   2   0   0   0   2   0   0   2   0   2   2   2   0   0   2   2   2   2   2   2   0   2   0   2   0   2   0   2   2   2   0   2   0   2   2   2   0   2   0   2   0   0   0   0   2   0   2   2   2   0   0   2   0   0   0   2   0   2   0   2   2   0   0   0   2   0   0   0   2   2   2   2   0   0   2   2   2   0   2   2   2   0   0   0   2   0   2   0   0   0   0   0   0   0   0   0   2   2   0   2   2   2   0   2   2   2   2   2   2   2   2   2   0   0   0   2   0   2   2   0   2   2   2   2   2   0   0   0   0   0   2   2   2   2   0   0   2   2   0   0   0   2   2   0   0   0   0   2   2   0   2   2   2   0   2   2   2   2   0   0   0   2   2   0   2   2   2   0   2   0   0   2   0   2
 MK-5-8                 2   0   0   2   2   2   2   0   2   0   0   2   2   2   2   2   2   2   2   0   2   2   2   0   0   2   2   0   0   0   2   0   0   2   0   2   2   2   2   0   2   2   2   2   2   2   0   2   0   2   0   2   0   2   2   2   0   2   0   2   2   2   0   2   0   2   0   0   0   0   2   0   2   2   2   0   0   2   0   0   0   2   2   0   0   2   2   0   0   0   2   0   0   0   2   0   2   2   0   2   2   2   2   0   2   2   2   0   0   0   2   0   2   0   0   0   0   0   0   0   0   2   2   2   0   2   2   2   0   2   0   0   2   2   2   2   2   2   2   0   0   2   0   2   2   0   2   0   2   2   2   0   0   0   2   0   2   2   0   2   0   0   2   2   0   0   0   2   2   0   2   0   2   2   2   2   2   2   2   0   2   2   2   2   0   0   2   2   2   2   2   2   0   0   2   0   0   2   0   2
 MK-5-9                 2   0   0   2   2   2   0   0   2   0   0   2   2   2   2   2   2   2   2   0   2   2   2   0   0   2   2   0   2   0   2   0   0   2   0   2   2   2   2   0   2   2   0   2   2   2   0   2   0   2   0   2   0   2   0   2   0   2   0   2   2   0   2   0   0   2   0   0   0   2   2   0   2   2   2   2   0   2   0   0   0   2   2   0   0   0   2   0   0   2   2   0   0   0   2   0   0   2   0   2   2   2   2   0   0   0   0   0   0   0   2   0   2   0   0   0   0   0   0   0   0   2   2   2   0   2   2   2   2   2   0   0   2   2   0   2   2   2   2   0   0   2   0   2   2   0   2   0   0   0   2   0   0   0   0   0   2   2   0   2   0   2   2   2   0   0   0   2   2   0   2   0   2   2   0   2   2   2   2   0   2   2   2   0   0   0   2   0   2   0   2   2   0   0   2   0   0   2   0   2
 MK-5-10                2   0   0   2   2   0   0   0   2   0   0   2   2   2   2   2   2   0   2   0   2   2   2   0   0   2   2   0   2   0   2   0   0   2   0   2   2   0   2   0   2   2   0   0   0   2   0   2   0   2   0   2   0   2   0   2   0   2   0   2   2   0   2   0   0   2   0   0   0   0   2   0   2   2   2   2   0   2   0   0   0   2   2   0   0   0   2   0   0   2   2   2   0   0   2   0   0   2   0   2   2   0   2   0   0   0   0   0   0   0   2   0   2   0   0   0   0   0   0   0   0   2   2   2   0   2   2   2   2   2   0   0   2   2   0   0   2   0   2   0   0   2   2   2   2   0   2   0   0   0   2   0   0   0   0   0   2   2   0   2   2   2   2   2   0   0   0   2   2   0   2   0   2   2   0   2   2   2   2   0   2   2   2   0   2   0   2   0   2   0   2   2   0   0   2   0   0   2   0   2
 MK-5-11                2   0   0   2   2   2   0   0   2   0   0   2   0   2   2   2   2   0   2   0   2   2   2   0   0   2   2   0   2   0   2   0   0   2   2   2   2   0   2   0   2   2   0   0   0   2   0   2   0   2   0   0   0   0   0   2   0   2   0   2   2   0   2   0   0   2   0   0   0   0   2   0   0   2   2   2   0   2   0   0   0   2   2   0   0   0   2   0   0   0   0   2   0   0   2   0   0   0   0   0   2   0   2   0   0   0   0   0   0   0   2   0   2   0   0   0   0   0   0   0   0   2   0   2   0   2   2   2   2   2   0   0   2   2   0   0   2   0   2   0   0   2   2   2   2   0   2   0   0   0   2   0   0   0   0   0   2   0   0   2   2   2   0   2   0   2   0   2   2   0   2   0   2   2   0   2   0   2   2   0   0   2   2   0   2   0   2   0   2   2   0   2   0   0   2   2   0   2   0   2
 MK-5-12                2   0   0   2   2   2   0   0   2   0   0   2   0   2   2   2   2   0   2   0   2   2   2   0   0   2   2   0   2   0   2   0   0   0   2   2   2   0   2   0   2   2   2   0   0   2   0   2   0   2   0   0   0   0   2   2   0   2   0   2   2   0   2   0   0   2   0   0   0   0   2   0   0   2   2   2   0   2   0   0   0   2   0   0   0   0   2   0   0   0   0   2   0   2   2   0   0   0   0   0   2   0   2   0   0   0   0   0   0   0   2   0   2   0   2   2   0   0   0   0   2   2   0   2   0   2   2   2   0   0   0   0   2   2   0   0   2   0   2   0   2   2   2   2   2   0   2   0   0   0   2   0   0   0   2   0   2   0   0   2   2   2   0   2   0   2   2   0   2   0   2   0   2   2   0   0   0   2   2   2   0   2   2   0   2   0   2   0   2   2   0   2   0   2   2   2   0   2   0   2
 MK-5-13                2   2   0   2   2   2   0   0   2   0   2   2   0   2   2   0   2   0   2   0   2   2   2   0   0   2   2   0   2   0   2   0   0   2   2   2   0   0   2   2   2   2   2   0   0   2   0   2   0   2   0   0   0   0   0   0   0   2   0   2   2   0   2   0   0   2   2   0   0   0   2   0   0   2   2   2   2   2   0   0   0   2   2   0   0   0   2   0   0   0   0   2   0   2   2   0   0   0   0   0   2   0   2   0   0   0   0   0   0   2   2   0   2   0   2   2   0   0   0   0   2   2   0   2   0   2   2   2   0   0   0   0   2   2   2   2   2   0   2   0   2   2   2   2   2   0   2   0   0   0   2   0   2   0   2   0   2   0   0   2   2   2   0   2   0   2   2   0   2   0   2   0   2   2   0   0   2   2   2   2   0   2   2   0   2   0   2   0   2   2   0   0   0   2   2   2   0   2   0   2
 MK-5-14                2   2   0   0   2   2   0   0   2   0   2   2   0   2   2   0   2   0   2   0   2   2   2   2   2   2   2   0   0   0   2   2   0   2   2   2   2   0   2   2   2   2   2   2   0   2   0   2   0   2   0   0   0   0   0   0   0   0   0   2   2   0   2   0   0   2   2   0   2   0   2   0   0   2   2   2   2   2   2   0   0   2   2   0   0   0   2   0   0   0   0   2   2   2   2   0   0   0   0   0   2   0   2   0   0   0   0   0   0   2   2   0   2   0   2   2   0   0   2   0   2   2   0   2   0   2   2   0   0   0   0   0   2   2   2   0   0   0   2   0   2   2   2   2   2   2   2   0   0   0   2   0   2   0   2   2   2   0   0   2   2   2   0   2   0   2   2   0   0   0   0   0   2   2   0   0   2   2   0   2   0   2   2   0   2   0   2   0   0   2   0   0   0   2   2   2   0   2   0   2
 MK-5-15                2   2   0   0   2   2   0   0   2   0   2   2   0   2   2   0   2   0   2   2   2   2   2   0   2   2   2   0   2   0   2   2   0   2   2   2   0   0   2   2   2   2   2   2   0   2   0   2   0   2   0   0   0   0   2   0   0   0   0   2   2   0   2   0   0   2   2   2   0   0   2   0   0   2   2   2   2   2   2   0   0   2   2   2   0   0   2   0   0   0   0   2   2   2   2   0   0   0   0   0   2   0   2   0   0   0   0   0   0   2   0   2   2   0   2   2   0   0   2   0   2   2   0   0   0   2   2   0   0   2   2   0   2   2   2   2   0   0   2   0   2   2   2   0   2   2   0   0   0   0   2   0   2   0   2   2   2   0   0   2   2   2   0   2   0   2   2   0   0   0   0   0   2   2   0   0   2   2   2   2   0   2   2   0   2   0   2   0   0   2   0   0   0   2   2   2   0   2   0   2
 MK-5-16                2   2   2   0   2   2   0   0   2   0   2   2   0   2   2   0   0   0   2   2   2   0   2   0   2   2   2   0   2   0   2   2   2   2   2   2   0   0   2   2   2   2   0   2   0   2   0   2   0   2   0   0   0   0   2   2   0   2   0   2   2   2   2   0   0   2   2   2   0   0   0   0   0   2   2   2   2   2   2   0   0   0   2   2   0   0   2   0   0   0   0   2   2   2   2   0   0   0   0   0   0   0   2   0   0   0   0   0   0   2   0   2   2   0   0   2   0   0   2   0   2   2   0   0   0   2   2   0   0   2   2   0   2   2   2   2   0   0   2   0   2   2   2   0   2   0   0   0   0   0   0   2   2   0   2   2   2   0   0   2   0   2   0   2   0   2   2   0   0   0   0   0   2   2   0   0   2   2   0   2   0   2   2   0   2   0   2   0   0   0   0   0   0   2   2   2   0   2   0   2
 MK-6-1                 2   0   2   0   2   2   2   2   0   0   2   0   0   2   0   2   0   0   0   2   2   0   2   2   0   0   0   0   2   2   0   0   2   2   2   2   2   0   2   0   0   0   0   2   2   0   2   0   0   0   2   2   0   0   0   0   0   0   2   2   2   0   0   0   2   2   0   0   2   0   0   2   2   2   0   2   2   0   0   0   0   2   0   0   2   2   0   2   0   0   2   2   2   0   2   2   0   2   0   2   2   0   2   2   0   2   2   2   2   0   2   0   2   0   2   0   0   0   0   0   0   0   0   0   0   0   2   0   2   2   2   2   0   2   2   2   2   2   0   2   0   2   0   0   2   2   0   0   0   0   2   2   2   2   2   2   0   2   0   0   0   0   0   0   2   0   2   2   0   0   2   2   2   0   2   0   0   0   0   2   2   2   2   0   0   2   2   0   2   0   0   2   0   2   0   0   0   2   0   2
 MK-6-2                 2   0   2   0   2   2   2   2   0   0   2   0   0   2   0   2   0   0   0   2   2   2   2   0   0   0   0   2   2   0   0   0   2   2   2   2   2   0   2   0   0   0   0   2   2   0   2   0   0   0   2   2   0   2   0   0   0   0   2   2   2   0   0   0   2   2   0   0   2   0   0   2   2   2   0   2   2   0   0   0   0   2   0   0   2   2   0   2   0   0   2   2   2   0   2   2   0   2   0   2   2   0   2   2   0   2   2   2   2   0   2   0   2   0   2   0   0   2   0   0   0   2   0   2   0   0   2   0   2   2   2   2   0   2   2   2   2   2   2   2   0   0   0   0   2   2   0   0   0   0   2   2   2   2   2   2   0   2   0   0   0   0   0   0   2   0   2   0   0   0   2   2   0   0   2   0   2   0   2   2   2   0   2   0   0   2   2   0   2   0   0   2   2   2   0   0   0   2   0   2
 MK-6-3                 2   0   2   0   2   2   2   0   0   0   2   0   0   2   0   2   0   0   2   2   2   2   2   0   0   2   0   2   2   2   0   0   2   2   2   2   2   2   2   0   0   0   0   2   2   0   2   0   0   0   2   2   0   2   0   0   0   0   0   2   2   0   0   2   2   2   0   0   2   0   0   2   2   2   0   2   2   0   0   0   0   2   0   0   2   2   0   2   0   0   2   2   2   0   2   0   0   2   0   2   2   0   2   2   2   2   2   2   2   0   2   0   2   0   2   0   0   2   0   0   0   2   0   0   0   0   2   0   2   2   2   2   0   2   0   2   2   2   2   2   0   0   0   0   2   2   0   0   0   2   0   2   2   2   2   2   0   2   0   0   0   0   0   0   2   0   2   0   0   0   2   2   0   0   2   0   2   0   2   2   2   0   2   0   0   2   0   0   2   0   0   2   2   2   0   0   0   2   0   2
 MK-6-4                 2   0   2   0   2   2   2   0   0   0   2   0   0   2   0   2   0   0   2   2   2   2   2   0   0   2   0   2   2   2   0   0   2   2   2   2   2   2   2   0   0   0   0   2   2   0   2   0   2   0   0   2   0   2   0   0   0   0   0   2   2   0   0   2   2   2   0   0   2   0   0   2   2   2   0   2   2   0   0   0   0   2   2   0   2   2   0   0   0   0   2   2   2   0   2   0   0   2   0   2   2   2   2   2   2   2   2   2   0   0   2   0   2   0   0   0   0   2   0   0   0   2   2   0   0   0   2   0   2   2   2   2   0   2   0   2   2   2   2   2   0   0   0   0   2   2   0   0   0   2   0   2   2   2   2   2   0   2   0   0   0   0   0   0   0   0   2   0   0   0   2   2   0   0   2   0   2   0   0   2   2   0   0   0   0   2   0   0   2   0   0   2   2   2   2   0   0   2   0   2
 MK-6-5                 2   0   2   0   2   2   2   0   0   0   2   2   0   2   0   2   0   0   2   2   0   2   2   0   0   2   0   2   2   2   0   0   2   2   0   2   2   2   0   0   0   0   0   2   2   0   2   0   2   0   0   2   0   2   0   0   0   0   0   2   2   0   0   2   2   2   0   0   2   0   0   2   2   2   0   2   2   0   0   0   2   2   2   0   2   2   0   0   0   0   2   2   2   0   2   0   2   2   2   2   2   2   2   0   2   2   2   2   0   0   2   0   0   2   0   0   0   2   0   0   0   2   2   0   0   0   0   0   2   2   2   0   0   2   0   2   2   2   2   2   0   0   0   0   2   2   2   0   0   2   0   0   2   2   2   2   0   2   0   0   0   0   0   0   0   0   0   0   0   0   2   2   0   0   2   0   2   0   0   2   0   0   0   0   0   2   0   0   2   0   0   0   2   2   2   0   0   2   0   2
 MK-6-6                 2   0   0   0   2   2   2   0   0   0   2   2   0   2   0   2   0   0   2   2   0   0   2   0   0   2   2   2   2   2   0   0   2   2   0   2   2   2   0   0   0   0   0   2   2   0   2   0   2   0   0   2   0   2   0   0   0   0   0   2   2   0   0   2   2   2   0   0   2   0   0   2   2   2   0   2   2   0   0   0   2   2   2   0   2   2   0   0   2   2   2   2   2   0   2   0   2   2   0   2   2   2   2   0   2   2   2   2   0   2   2   2   0   2   0   0   0   2   0   0   0   0   2   2   0   0   0   0   0   2   2   0   0   2   0   2   2   2   2   2   0   0   0   0   2   2   2   0   0   2   0   0   2   2   2   2   0   2   0   0   0   0   0   0   0   0   0   0   0   0   0   2   0   0   2   0   2   0   0   2   0   2   0   0   0   2   0   0   0   0   0   0   2   2   2   0   0   2   0   2
 MK-6-7                 2   2   0   0   0   2   2   0   0   0   2   2   0   2   0   0   0   0   2   0   0   0   2   0   2   0   2   2   2   2   0   0   2   2   2   2   2   2   0   0   0   0   0   2   2   0   2   0   2   0   0   2   0   2   0   0   0   2   0   2   2   0   0   2   2   2   0   0   2   0   0   2   2   2   0   2   2   0   0   0   2   2   0   0   2   2   0   0   2   0   2   2   0   0   2   0   2   2   0   2   2   2   0   0   2   2   2   2   2   2   2   2   0   2   0   0   2   0   0   0   0   0   2   2   0   0   0   0   0   2   2   0   0   2   0   2   2   0   2   2   2   0   0   0   2   2   2   0   0   2   0   0   2   2   2   2   0   0   0   0   0   0   0   0   0   0   0   0   0   0   0   2   0   0   2   0   0   0   0   2   0   2   0   0   0   2   0   0   0   0   0   0   0   2   2   0   0   2   0   2
 MK-6-8                 2   2   0   0   0   2   2   0   0   2   2   2   0   2   0   0   0   0   2   0   0   0   0   0   0   0   0   0   2   2   0   0   2   2   2   2   2   2   0   0   0   0   0   2   2   0   0   0   2   0   0   2   0   2   0   0   0   2   0   2   2   0   0   2   2   2   0   0   2   0   2   2   2   0   0   2   2   2   0   0   2   2   0   0   2   2   0   0   2   0   2   2   0   0   2   0   2   2   0   2   2   2   0   0   2   2   2   2   2   2   2   2   0   2   2   2   2   0   0   0   0   0   2   2   0   0   0   0   0   2   2   0   0   2   0   2   2   2   2   2   0   0   0   2   0   2   2   0   0   2   0   0   2   2   2   2   0   0   0   0   0   0   0   0   0   2   0   0   0   0   0   2   2   0   2   0   0   0   2   2   0   2   0   0   0   2   0   0   0   0   2   0   0   2   2   0   0   2   0   2
 MK-6-9                 2   0   0   0   0   2   2   0   0   2   2   2   0   2   0   0   0   0   2   0   0   0   2   0   2   0   0   0   2   2   0   0   2   0   2   2   2   2   0   0   0   0   0   2   2   0   0   0   2   0   0   2   0   0   0   2   0   2   0   2   2   0   0   2   2   2   0   0   2   0   2   2   2   0   0   2   0   2   0   0   2   2   0   0   2   2   0   0   2   0   2   2   0   0   2   0   2   2   0   2   2   2   0   0   2   2   2   2   2   2   2   2   0   2   2   2   2   0   0   0   0   0   2   2   0   0   0   0   0   2   2   0   0   2   0   2   2   2   2   0   2   0   0   2   0   2   2   0   2   2   0   0   2   2   2   2   0   0   0   0   0   0   0   0   0   2   0   0   0   0   0   2   2   0   2   0   0   0   2   2   2   2   2   0   0   2   2   0   0   0   2   0   0   2   0   0   0   0   0   2
 MK-6-10                2   0   2   0   2   2   2   2   0   2   2   2   0   2   0   0   2   0   2   2   0   0   2   0   2   0   0   0   2   2   0   0   2   0   0   2   2   0   0   0   0   0   0   2   2   0   0   0   2   0   0   2   0   0   0   2   0   2   0   2   2   0   0   2   2   2   0   0   2   0   2   2   2   0   0   2   0   2   0   0   2   2   0   0   2   2   0   0   2   0   2   2   0   2   2   0   2   2   0   2   2   2   0   0   0   2   2   2   2   2   2   2   0   2   0   2   2   0   0   0   0   2   2   2   0   0   0   0   0   2   2   0   0   2   0   2   2   2   0   0   2   0   0   2   2   2   2   0   2   2   0   0   2   2   2   2   0   0   0   0   0   0   0   0   0   2   0   0   0   0   0   0   2   0   2   0   0   0   2   2   0   2   2   0   0   0   2   0   0   0   2   0   0   2   0   2   0   2   0   2
 MK-6-11                0   0   2   2   2   2   2   2   0   2   2   2   0   2   0   0   2   0   2   2   0   0   2   0   0   0   0   0   2   2   0   0   2   0   0   2   2   0   0   0   0   0   0   2   2   0   0   0   2   0   0   2   0   0   0   2   0   2   0   2   2   0   0   2   2   2   0   0   2   0   2   2   2   0   0   0   0   2   0   0   2   2   2   0   2   2   0   0   2   0   2   2   0   2   2   0   2   2   0   2   2   2   0   0   0   2   2   2   2   2   2   0   0   2   0   0   2   0   0   0   2   0   2   2   2   0   0   0   0   0   2   0   0   2   2   2   2   2   0   2   2   0   0   2   2   2   2   0   2   2   0   0   2   2   2   2   0   0   0   0   0   0   0   0   0   2   0   0   0   0   0   0   0   0   2   0   0   0   2   2   2   2   2   0   0   0   2   0   0   0   2   0   0   2   0   2   0   2   2   2
 MK-6-12                0   0   2   2   2   2   2   2   0   2   2   2   0   2   0   0   2   0   2   2   0   0   2   2   0   0   0   0   2   2   0   0   2   0   2   2   2   0   0   0   0   0   0   2   2   0   0   0   2   0   0   2   0   0   0   2   0   2   0   0   0   0   2   2   2   2   2   0   2   0   2   2   2   0   0   0   0   2   0   0   2   2   2   2   2   2   0   0   2   0   2   2   0   0   2   0   0   0   0   2   2   2   0   2   0   2   2   2   2   2   2   0   0   2   0   0   2   0   0   0   2   0   2   2   2   0   0   0   0   0   2   0   0   2   2   2   0   2   0   2   0   0   0   2   2   2   2   2   2   0   0   0   2   2   2   2   0   0   0   0   0   0   0   0   0   2   0   0   0   0   0   0   2   0   2   0   0   0   2   2   2   2   2   0   0   0   2   0   0   0   2   0   0   2   2   2   0   2   2   2
 MK-6-13                0   0   2   2   2   2   2   2   0   2   2   2   0   2   0   2   2   0   2   2   0   0   2   2   0   0   0   0   2   2   0   0   2   0   2   2   2   0   0   0   0   0   0   2   2   2   0   2   2   0   0   0   0   2   0   2   0   2   0   0   0   0   2   2   2   2   2   0   2   0   2   2   2   2   0   0   0   2   0   0   2   2   2   2   2   0   0   0   2   2   2   2   0   0   2   0   0   0   2   0   2   2   2   2   0   2   2   2   0   0   2   0   0   2   0   0   2   2   0   0   2   0   0   2   2   2   0   2   0   0   2   0   2   2   2   2   0   2   0   2   0   0   0   2   2   2   0   0   2   0   0   0   2   2   2   2   2   0   0   0   0   0   0   0   0   2   0   0   0   0   0   0   2   0   2   0   0   0   2   2   2   2   2   0   0   0   2   0   0   0   2   0   0   2   2   2   0   2   2   2
 MK-6-14                0   0   2   2   2   2   2   2   0   0   2   0   0   2   0   2   2   0   2   2   0   0   2   2   0   0   0   0   0   2   0   0   2   2   2   2   2   2   2   0   0   0   0   2   2   2   0   2   2   2   0   0   0   2   0   2   0   2   0   0   0   0   2   2   0   2   2   0   2   0   2   2   2   2   0   0   0   2   0   0   2   2   2   2   2   0   0   0   2   2   2   2   0   0   2   0   0   0   0   2   2   2   2   2   0   2   2   0   0   0   2   2   0   2   0   0   2   2   0   0   2   0   0   2   0   2   0   2   0   0   2   0   2   2   2   2   0   2   0   2   0   0   0   2   2   2   0   0   2   0   0   0   2   0   2   2   2   0   0   0   2   0   0   0   0   2   0   0   2   0   0   0   0   0   2   0   0   0   2   2   2   0   2   2   0   0   2   0   0   0   2   0   0   2   2   2   0   2   2   2
 MK-6-15                2   0   2   2   2   2   2   2   0   0   2   0   0   2   0   2   2   0   2   2   0   0   2   2   2   0   0   0   0   2   2   0   2   2   2   2   2   2   2   0   0   0   0   2   0   2   0   2   2   2   0   0   0   2   0   2   0   2   0   0   0   0   2   2   0   2   2   0   2   0   2   2   2   0   0   0   2   2   0   0   2   0   2   2   2   0   0   0   2   2   2   2   0   0   2   0   0   0   0   2   2   2   2   2   0   2   2   0   0   0   2   2   0   2   0   0   2   2   0   0   0   0   0   0   0   2   0   2   0   0   2   0   2   2   0   2   0   2   0   2   0   0   0   2   2   2   0   0   2   0   0   0   2   0   2   2   2   0   0   0   2   0   0   0   0   2   0   0   2   0   0   0   0   0   2   0   0   2   0   2   2   0   2   2   0   0   2   0   0   0   2   0   0   2   2   2   0   2   2   0
 MK-6-16                2   0   2   2   2   2   2   2   0   0   2   0   0   2   0   2   2   2   2   2   0   0   2   2   2   0   0   0   0   2   2   2   2   2   0   2   2   2   2   2   0   0   0   2   0   2   0   2   2   2   0   0   0   2   0   2   2   2   0   0   0   0   2   2   0   2   2   0   2   0   2   2   2   0   0   0   2   2   2   0   2   0   2   2   2   0   0   0   2   2   2   2   0   0   2   0   0   0   0   2   2   2   2   2   0   2   2   2   0   0   2   2   0   2   0   0   2   2   0   0   0   0   0   0   0   0   0   2   0   0   2   0   2   2   0   2   0   2   0   2   0   0   0   2   2   0   0   2   2   0   0   0   2   0   2   2   2   0   0   0   2   0   0   0   2   2   0   0   2   0   0   0   0   0   0   0   0   2   0   2   2   0   2   2   0   0   2   0   0   0   2   0   0   2   2   2   0   2   2   0
 
!****************************************** Phenotypic Data **********************************************************
!-100.0 is resevred for missing phenotype
SimulatedTrait1        16.0255   11.8447   15.5696   14.3741   15.4540   12.4957   21.0263   15.3830   14.7874   14.9631   12.6640   16.6377   12.0857   15.2672   14.0043   16.8493   10.8864   16.3969   17.5597   12.9749   19.0718   12.4854   15.0449   17.3010   13.3663   14.6315   13.9689   12.8691   12.5539   13.4209   12.0781   14.9336   15.4346   15.5654   13.1047   20.0954   18.0266   19.1671   17.1513   12.4810   15.0622   18.5409    9.9897   17.6468   18.9782   14.3064   14.5142   12.7717   13.3481   11.0123   17.3548   15.4430   16.8741   14.3826   13.4254   10.9346   16.4003   14.8047   16.6233   13.9049   20.2668   17.5326   15.4027   18.1201   15.7827   10.6481   16.0374   15.1594   11.4435   16.6925   17.8595   20.4447   19.6552   14.7976   14.2875   14.3108   22.7959   15.3912   16.8677   14.2911   17.0781   15.0806   17.9761   14.0140   14.9932   14.0894   17.1968   14.4642   17.4040   15.2616   13.6225   13.7356   22.1525   14.1769   12.4622   14.2529   17.4625   14.3188    9.6543   19.3300   20.5251   17.3844   21.7284   19.1187   14.0167   11.3597   14.4390   11.8514   16.1332   15.6173   21.2304   16.1697   15.6958   10.6091   11.1100    8.4815   12.1265   17.1807   15.8752   13.4688   17.7626   16.3685   11.8449   12.0027   14.7452   12.0613   14.8801   14.3399   13.9349   14.2799   10.5088    9.7935   18.4080   13.3735   12.4276    9.2465   11.3209   10.7250   17.0396   21.8102   19.1767   14.8055   14.9597   13.9712   15.2083   16.4803   10.7975   11.9659   12.7673   14.2168   21.7820   17.8618   10.3213   11.2540   12.3053   16.9237   16.5989   14.7259   19.7794   19.8357   15.7958   15.6431   15.2434   12.0354   15.6180   16.9801   12.9139   13.6781   16.7873   14.4259   13.0417   11.3200   17.2033   12.7226   18.5694   17.0330   15.8041   16.6743   14.1095   15.7781   20.4199   13.0681   12.8191   18.4447   20.6471   16.9466   17.5268   11.2149   11.4324   22.0452    9.6594   18.8208   15.8190   12.9313   18.1971   13.9783   18.2908   12.8278   11.5609    8.1870
SimulatedTrait2         9.3131    8.9789   11.4225   10.2387    7.1622    6.9224    9.3271    9.2517   11.0195   10.7947    8.8837   10.2619    8.3230   10.2413   10.5556   11.6886    8.6053   10.5570   10.3551   10.5901   11.9126    8.5674   11.1100   10.2006   10.1106   10.0387    9.3287    9.9682   10.5219    9.8473    9.5168   11.7967   10.8784   11.8315   10.4390   10.5134    9.2056    8.0549   11.0114    9.6324    9.9585   10.7475    9.6510   12.1680    7.2811    8.5696   10.6733   10.9530   11.9144   11.4110   10.5152   10.8900    8.7361    8.6519   11.2497   11.2272    9.3015    7.9171    7.4908   10.8474    9.2599    9.6002   13.8251   10.3768    8.5121    8.4186   11.4984    9.5983   10.3119    8.1132    9.9128   10.4889    9.3980    9.0793   10.8847    8.1596    9.6164   10.2746   11.7118    9.2379   11.0473   10.2820   10.1183    9.1170    8.9475    9.7738   10.0395   10.6044   12.3954    9.4899    9.9587    9.3191    8.1446    8.1147    8.7106   10.9322   10.3978    6.6331   10.3624   10.4396    8.2886    9.0640   10.3708    8.4512   11.2908    7.7844   11.9639    9.5076    9.3256    8.4333    8.4177   10.0807   10.2997    9.1474   11.2202   10.2870   11.3712   13.3502   10.5499    8.6083   10.8575   10.1706    8.7591   13.2909    9.3827    9.3403   11.1161   11.7101    8.5817    8.8017    9.1664   12.9717   10.4532   10.1207   12.5253    9.4611   10.5010   10.0886   10.4930   10.6809   11.0444   11.1514    7.0303   11.8189    8.1419    9.2681   10.0903    9.8578   11.7753    9.1055   10.2666    7.8264   11.3316   10.9270   10.0723   10.4800   10.0783    8.3024   10.2997    8.5384    9.0642   10.6070    9.4203   10.5685   11.1488    7.5844    8.2979   11.4760    8.4671    9.7413    9.4187   12.8319   11.0343    7.4322    8.3578   10.9202    9.0336    9.3819    9.6153   10.7811    9.3263    9.0588    9.5427    7.5675   10.6322    7.5843    7.9369   12.3321    8.3865   11.3644    9.6154    8.0198   11.3449    9.0135    9.2136   11.8028   10.6089    9.8202   11.1057   10.0101
 
