# Supplementary material for: Inclusive Composite Interval Mapping of QTL by Environment Interactions in Biparental Populations
Source: PLoS One. 2015 Jul 10;10(7):e0132414. doi: 10.1371/journal.pone.0132414 (PMC4498613; doi:10.1371/journal.pone.0132414)
Supplement: S4 File — (ZIP) [file pone.0132414.s004.zip › H=0.1/L1/run_00117.met]

!**********************Note: lines staring with "!" are remarks and will be ignored in the program********************
!*********************************General Information**********************************
!Assuming F1 = P1 x P2, populations available in QTL IciMapping are: 
!  1, P1BC1F1 = P1 x F1, the first backcrossing where P1 is used as the recurrent parent;
!  2, P2BC1F1 = P2 x F1, the first backcrossing where P2 is used as the recurrent parent;
!  3, F1DH, F1-derived doubled haploids; 
!  4, RIL or F1RIL, recombination inbred lines through the repeated selfing of F1;
!  5, P1BC1RIL, recombination inbred lines through the repeated selfing of P1BC1F1;
!  6, P2BC1RIL, recombination inbred lines through the repeated selfing of P2BC1F1;
!  7, F2, the selfing generation of F1;
!  8, F3, the selfing generation of F2;
!  9, P1BC2F1, the second backcrossing where P1 is used as the recurrent parent; 
! 10, P2BC2F1, the second backcrossing where P2 is used as the recurrent parent;
! 11, P1BC2RIL, recombination inred lines through the repeated selfing of P1BC2F1; 
! 12, P2BC2RIL, recombination inred lines through the repeated selfing of P2BC2F1; 
! 13, P1BC1F2, the selfing generation of P1BC1F1; 
! 14, P2BC1F2, the selfing generation of P2BC1F1; 
! 15, P1BC2F2, the selfing generation of P1BC2F1; 
! 16, P2BC2F2, the selfing generation of P2BC2F1; 
! 17, P1BC1DH, P1BC1F1-derived doubled haploids; 
! 18, P2BC1DH, P2BC1F1-derived doubled haploids; 
! 19, P1BC2DH, P1BC2F1-derived doubled haploids; 
! 20, P2BC2DH, P2BC2F1-derived doubled haploids; 
   3      !Mapping Population (see remarks above)
   2      !Mapping Function (1 for Kosambi; 2 for Haldane; 3 for Morgan)
   2      !Marker Space Type (1 for intervals; 2 for positions)
   1      !Marker Space Unit(1 for centiMorgans; 2 for Morgan)
   6      !Number of Chromosomes (or Linkage Groups)
 200      !Size of the mapping population
   2      !Number of environments
 
!***************************************** Chromosomes and Linkage Maps **********************************************
!Chromosome                 NumMarkers
-CH1                        16
-CH2                        16
-CH3                        16
-CH4                        16
-CH5                        16
-CH6                        16
!Linkage map (Marker name followed by position or the interval length)
 MK-1-1                1     0.000
 MK-1-2                1    10.000
 MK-1-3                1    20.000
 MK-1-4                1    30.000
 MK-1-5                1    40.000
 MK-1-6                1    50.000
 MK-1-7                1    60.000
 MK-1-8                1    70.000
 MK-1-9                1    80.000
 MK-1-10               1    90.000
 MK-1-11               1   100.000
 MK-1-12               1   110.000
 MK-1-13               1   120.000
 MK-1-14               1   130.000
 MK-1-15               1   140.000
 MK-1-16               1   150.000
 MK-2-1                2     0.000
 MK-2-2                2    10.000
 MK-2-3                2    20.000
 MK-2-4                2    30.000
 MK-2-5                2    40.000
 MK-2-6                2    50.000
 MK-2-7                2    60.000
 MK-2-8                2    70.000
 MK-2-9                2    80.000
 MK-2-10               2    90.000
 MK-2-11               2   100.000
 MK-2-12               2   110.000
 MK-2-13               2   120.000
 MK-2-14               2   130.000
 MK-2-15               2   140.000
 MK-2-16               2   150.000
 MK-3-1                3     0.000
 MK-3-2                3    10.000
 MK-3-3                3    20.000
 MK-3-4                3    30.000
 MK-3-5                3    40.000
 MK-3-6                3    50.000
 MK-3-7                3    60.000
 MK-3-8                3    70.000
 MK-3-9                3    80.000
 MK-3-10               3    90.000
 MK-3-11               3   100.000
 MK-3-12               3   110.000
 MK-3-13               3   120.000
 MK-3-14               3   130.000
 MK-3-15               3   140.000
 MK-3-16               3   150.000
 MK-4-1                4     0.000
 MK-4-2                4    10.000
 MK-4-3                4    20.000
 MK-4-4                4    30.000
 MK-4-5                4    40.000
 MK-4-6                4    50.000
 MK-4-7                4    60.000
 MK-4-8                4    70.000
 MK-4-9                4    80.000
 MK-4-10               4    90.000
 MK-4-11               4   100.000
 MK-4-12               4   110.000
 MK-4-13               4   120.000
 MK-4-14               4   130.000
 MK-4-15               4   140.000
 MK-4-16               4   150.000
 MK-5-1                5     0.000
 MK-5-2                5    10.000
 MK-5-3                5    20.000
 MK-5-4                5    30.000
 MK-5-5                5    40.000
 MK-5-6                5    50.000
 MK-5-7                5    60.000
 MK-5-8                5    70.000
 MK-5-9                5    80.000
 MK-5-10               5    90.000
 MK-5-11               5   100.000
 MK-5-12               5   110.000
 MK-5-13               5   120.000
 MK-5-14               5   130.000
 MK-5-15               5   140.000
 MK-5-16               5   150.000
 MK-6-1                6     0.000
 MK-6-2                6    10.000
 MK-6-3                6    20.000
 MK-6-4                6    30.000
 MK-6-5                6    40.000
 MK-6-6                6    50.000
 MK-6-7                6    60.000
 MK-6-8                6    70.000
 MK-6-9                6    80.000
 MK-6-10               6    90.000
 MK-6-11               6   100.000
 MK-6-12               6   110.000
 MK-6-13               6   120.000
 MK-6-14               6   130.000
 MK-6-15               6   140.000
 MK-6-16               6   150.000
!*********************************** Marker Types ********************************************************************
!Co-dominant marker: When heterozygote F1 is present, P1 is coded as 2, F1 is coded as 1, and P2 is coded as 0; Otherwise, P1 is coded as 2, and P2 is coded as 0. 
!Dominant marker: When heterozygote F1 is present, P1 and F1 are coded as 12, and P2 is coded as 0; Otherwise, P1 is coded as 2, and P2 is coded as 0.  
!Recessive markers: When heterozygote F1 is present, P1 is coded as 2, and F1 and P2 are coded as 10; Otherwise, P1 is coded as 2, and P2 is coded as 0. 
!Missing marker is coded as -1. 
 MK-1-1                 0   2   0   0   0   2   0   0   2   0   0   0   0   2   0   2   2   0   0   0   2   2   0   2   2   0   0   2   0   2   0   0   0   0   0   0   2   0   2   0   2   2   0   2   2   2   0   0   0   2   0   0   0   2   2   0   2   2   2   0   0   2   0   0   2   2   0   2   0   2   0   2   0   2   2   0   2   0   0   2   0   2   2   2   0   0   0   2   2   0   0   2   2   2   2   0   0   2   2   0   0   0   0   0   2   0   0   2   0   0   0   2   2   0   2   0   2   2   2   2   0   0   0   2   2   2   0   2   0   2   2   2   0   0   2   0   0   0   0   0   2   0   0   0   0   2   2   0   0   0   0   0   0   0   0   0   0   0   2   0   2   2   2   2   2   0   2   0   2   0   0   0   0   2   2   2   2   0   0   2   2   0   2   2   2   0   2   2   0   2   2   2   2   0   2   2   2   2   0   0
 MK-1-2                 0   2   0   0   0   2   0   2   2   0   0   0   0   2   0   2   2   0   2   2   2   0   0   2   2   0   0   2   0   2   0   0   0   0   0   0   2   0   0   0   2   2   0   2   2   2   0   0   0   2   0   0   0   2   2   0   0   2   2   0   0   2   0   0   2   2   0   2   0   2   0   2   0   2   2   0   2   0   0   2   0   2   2   2   0   0   2   2   2   0   0   2   2   2   0   0   0   2   0   2   0   0   0   0   2   0   0   2   0   0   0   2   2   0   0   0   0   2   2   2   0   0   0   2   2   2   0   2   0   2   2   2   0   0   2   0   0   0   2   0   2   0   0   0   0   2   2   2   0   0   2   0   2   0   0   2   0   0   2   0   2   2   2   2   2   0   2   0   2   0   0   0   2   2   2   2   2   0   0   2   2   0   2   2   2   0   2   2   0   2   2   2   2   0   2   2   2   2   0   0
 MK-1-3                 0   2   0   0   0   0   0   2   2   0   2   0   0   2   0   2   2   0   2   2   2   0   0   2   2   0   0   2   0   2   0   0   0   0   0   0   2   0   0   0   2   2   0   2   2   2   0   0   0   2   0   0   0   2   2   0   0   2   2   0   0   2   0   0   2   2   0   2   0   2   0   2   0   2   2   0   2   0   0   0   0   2   2   2   0   0   2   2   2   2   0   2   2   0   0   2   0   2   0   0   0   0   0   0   2   0   0   2   0   0   0   2   2   0   2   0   0   2   2   2   0   0   0   2   2   2   0   2   2   2   0   2   0   0   2   0   0   0   2   0   2   2   0   2   0   2   2   2   0   0   2   0   2   0   0   2   0   0   2   0   0   2   2   2   2   0   2   0   2   0   0   0   2   2   2   2   2   0   0   2   2   0   2   2   0   0   2   2   0   2   2   2   2   0   0   2   2   2   0   0
 MK-1-4                 0   2   0   0   0   0   0   2   2   0   2   0   2   2   2   2   2   0   2   2   2   0   0   2   2   0   2   2   0   2   0   0   0   0   0   2   2   0   0   0   2   2   0   2   2   2   0   0   0   2   0   0   0   2   2   0   0   2   0   0   0   2   0   0   2   2   0   2   0   2   0   2   0   2   2   0   2   0   0   0   0   2   2   2   0   0   2   2   2   2   0   2   0   0   0   2   0   0   2   0   0   0   2   0   2   0   2   0   0   0   0   0   2   0   2   0   0   2   2   2   0   0   0   2   0   2   0   2   2   2   0   2   0   2   2   0   0   0   2   0   2   0   0   2   0   2   2   2   0   0   2   0   2   0   0   2   0   0   2   0   0   2   2   2   2   0   2   0   2   0   2   0   2   2   2   2   2   0   0   2   2   0   2   2   0   2   2   2   0   2   2   2   2   0   0   2   2   2   0   0
 MK-1-5                 2   2   0   0   0   0   0   2   2   2   2   0   2   2   2   2   0   0   2   2   0   0   0   2   2   2   2   2   0   2   2   0   0   0   0   2   2   0   0   0   2   2   0   2   2   2   0   0   0   2   0   0   0   2   2   0   0   2   0   0   0   2   0   0   2   2   2   0   0   2   0   2   0   2   2   0   0   0   0   2   0   2   2   2   0   2   2   2   2   2   0   2   0   0   0   2   2   0   2   0   0   0   2   0   2   0   2   0   0   0   0   0   2   0   2   0   2   2   0   2   0   0   0   2   0   2   0   2   2   0   0   2   0   2   2   0   0   0   2   0   2   0   0   2   2   2   2   2   0   0   2   0   2   0   0   2   0   0   2   2   2   2   2   0   2   0   2   0   2   0   0   0   2   2   2   2   2   0   0   2   2   0   2   2   0   2   2   2   0   2   0   2   2   0   2   2   2   2   0   0
 MK-1-6                 2   2   0   0   0   2   0   2   2   2   2   0   2   2   2   2   0   0   2   2   0   0   2   2   2   2   2   2   0   2   2   0   0   0   0   2   2   0   0   2   2   2   0   2   2   2   0   0   0   2   0   0   0   2   2   0   0   2   0   0   0   2   0   0   2   2   2   0   0   2   0   2   0   2   2   0   0   0   0   2   0   2   2   2   0   2   2   0   2   2   0   2   0   0   0   2   2   0   2   0   0   0   2   0   2   0   2   0   0   0   0   0   2   0   2   0   2   2   0   2   0   0   0   2   0   0   0   2   0   0   0   0   0   2   2   0   2   0   2   0   2   0   0   2   2   2   2   2   0   0   2   0   2   0   0   2   0   0   2   2   2   2   2   0   2   0   2   2   2   0   0   0   2   2   2   2   2   0   0   0   2   0   2   2   0   2   2   2   0   2   0   2   2   0   2   2   2   2   0   0
 MK-1-7                 2   2   0   0   0   2   0   2   2   2   2   0   2   2   2   2   0   0   2   0   0   0   2   2   2   2   2   2   0   2   2   2   0   0   0   2   2   0   0   2   2   2   0   2   2   2   0   0   0   2   0   0   0   2   2   0   0   2   0   0   0   2   0   0   0   0   2   2   0   2   0   2   0   2   2   0   0   0   0   2   0   2   2   2   0   2   2   0   2   2   0   2   0   0   0   2   2   0   2   0   0   0   2   0   2   0   2   0   0   2   0   0   2   0   2   0   2   2   2   2   2   0   0   2   0   0   0   2   0   0   0   0   0   2   2   0   2   2   2   0   2   0   0   0   2   2   2   2   0   0   2   0   2   0   0   2   0   2   2   2   2   2   2   0   2   0   2   2   2   0   0   0   2   2   0   2   0   0   0   0   2   0   2   2   0   2   2   2   0   2   0   0   2   0   2   2   2   2   0   0
 MK-1-8                 2   2   0   0   2   2   0   2   0   2   2   0   2   2   2   2   0   0   2   0   0   0   2   2   2   2   2   2   0   2   2   2   0   0   0   2   2   0   0   2   2   2   0   2   2   0   0   0   0   2   0   2   2   2   2   0   0   2   0   0   0   2   0   0   0   0   2   2   0   2   0   2   0   2   2   0   0   0   0   0   0   2   0   2   0   2   2   0   2   2   0   2   0   0   2   2   2   0   2   0   0   0   2   0   2   0   2   0   0   2   0   0   2   0   2   0   2   2   2   2   2   0   0   2   0   0   0   2   0   0   0   0   0   2   2   0   2   2   0   0   2   0   0   0   0   2   2   0   0   0   2   0   2   0   0   2   0   2   0   2   0   2   2   0   2   0   2   0   2   0   0   0   2   2   0   0   0   0   0   0   2   0   0   2   0   2   2   2   0   2   0   0   0   0   2   0   2   2   0   0
 MK-1-9                 2   2   0   0   0   2   0   2   0   2   2   0   2   0   2   2   0   0   2   0   0   0   2   2   2   2   2   2   0   2   2   2   0   0   0   2   2   0   0   2   2   2   0   2   0   0   0   0   0   2   0   2   2   0   2   0   0   2   0   0   0   2   0   0   0   0   2   2   0   2   0   0   0   0   2   2   0   0   0   0   0   2   0   2   0   2   2   0   2   2   0   2   0   0   2   2   2   0   2   0   0   0   2   0   2   0   2   0   0   2   0   0   2   0   2   0   2   2   2   2   2   0   0   0   0   0   0   2   0   0   0   0   2   2   0   0   0   2   0   0   2   0   0   0   0   2   2   0   0   0   2   0   2   0   2   0   0   2   0   0   0   2   2   0   2   0   2   0   2   2   0   0   2   2   0   0   0   0   0   0   2   0   0   2   0   2   2   0   0   2   0   0   0   0   2   2   2   2   0   0
 MK-1-10                2   2   0   0   0   2   0   2   0   2   2   0   2   0   2   2   0   0   2   0   0   0   2   2   2   2   2   2   0   2   2   2   2   0   0   2   2   0   0   2   2   2   0   2   0   0   0   0   0   2   0   2   0   0   0   2   0   2   0   0   0   2   0   0   0   0   2   2   0   2   0   0   0   2   2   0   0   0   0   0   0   2   2   2   0   2   2   0   2   2   0   2   0   0   2   2   2   0   2   0   0   0   2   0   2   0   2   0   0   2   0   0   2   0   2   0   2   2   2   2   2   0   0   0   0   0   0   2   0   0   0   0   2   2   0   0   0   0   0   0   2   0   0   0   2   2   2   0   0   0   2   0   2   0   2   0   0   2   0   0   0   2   2   0   0   0   2   0   2   2   0   0   0   2   0   0   2   0   0   0   2   2   0   2   0   2   2   0   0   2   0   0   2   0   2   2   0   2   0   0
 MK-1-11                2   2   0   0   0   2   0   2   0   2   2   0   2   0   2   2   0   0   2   0   0   0   2   2   2   2   2   0   0   2   2   2   2   0   0   0   2   0   0   2   0   2   0   2   0   0   0   0   0   2   0   2   0   0   0   2   0   2   0   0   0   0   0   0   0   0   2   2   0   2   2   0   0   2   2   0   2   0   0   0   0   2   2   2   0   2   2   0   0   2   0   2   0   0   2   2   2   0   2   0   0   0   2   0   2   0   2   0   0   2   0   0   2   0   2   0   2   2   2   2   2   0   0   0   0   0   0   2   0   0   0   0   2   2   0   0   0   0   0   0   2   2   0   0   0   2   2   0   0   0   2   0   0   0   2   2   0   2   0   0   0   2   2   0   0   0   2   0   2   2   0   0   0   2   0   0   2   0   0   0   0   2   0   2   0   2   2   0   2   2   0   0   2   0   2   2   2   2   0   0
 MK-1-12                0   2   0   0   0   2   0   2   0   2   0   0   2   0   2   0   0   2   2   0   0   0   0   2   2   2   2   0   0   2   2   2   2   0   0   0   2   0   0   2   0   2   0   2   0   0   2   2   0   2   0   2   0   0   2   2   0   2   0   0   2   0   0   0   0   0   2   2   0   2   2   0   0   2   2   2   2   0   0   0   0   2   2   2   0   2   2   0   0   2   0   2   0   0   2   2   2   0   2   0   0   0   2   0   2   0   2   0   2   2   0   0   2   0   0   0   2   2   2   2   2   2   2   0   0   0   0   2   0   0   0   0   2   2   0   0   0   0   0   0   2   2   0   0   0   2   2   0   0   0   2   0   2   0   2   2   0   2   0   0   0   2   2   2   0   0   2   0   2   2   2   0   2   2   0   0   0   0   0   0   0   2   0   2   2   2   2   0   2   2   0   0   2   0   2   2   2   2   2   0
 MK-1-13                0   2   2   0   0   2   0   2   0   2   0   2   2   0   2   0   0   2   2   0   0   0   0   2   2   2   2   0   0   2   2   2   2   0   0   0   0   0   0   2   0   2   0   2   0   0   2   2   0   2   2   2   0   0   2   2   0   2   0   0   2   2   0   0   0   0   2   2   0   0   2   0   0   2   2   2   2   0   0   2   2   2   2   2   0   0   2   0   0   2   0   2   0   0   2   2   2   0   2   0   2   0   2   0   2   0   2   0   2   2   0   0   2   0   0   0   2   2   2   2   2   2   2   0   0   0   0   2   0   0   0   0   2   2   0   0   0   0   0   0   2   2   0   0   0   2   2   0   0   0   2   0   2   0   2   2   0   2   2   0   0   2   2   2   0   0   2   0   2   2   2   0   2   2   0   0   0   0   0   0   0   2   0   2   2   2   2   0   2   2   0   0   2   0   2   2   2   2   2   0
 MK-1-14                0   2   2   0   0   2   0   2   0   2   0   2   2   0   2   0   0   2   2   0   0   0   0   2   2   2   2   0   0   0   2   0   2   0   0   0   0   0   0   2   0   2   0   2   0   0   2   2   0   2   2   2   0   0   2   2   2   0   0   0   2   2   0   0   0   0   2   2   2   0   2   0   0   2   2   2   2   0   0   2   2   2   2   2   0   0   2   0   2   2   0   2   0   0   2   2   2   0   2   0   2   2   2   0   2   2   2   0   2   2   0   0   2   2   0   0   2   2   2   2   2   2   2   0   0   0   0   2   0   2   0   0   2   2   0   0   0   0   2   0   2   0   2   2   2   2   2   0   0   0   2   2   2   0   2   2   0   2   2   0   0   2   2   2   0   0   2   2   2   2   2   2   2   2   0   0   2   0   2   0   0   2   0   2   2   2   2   0   2   2   0   0   2   0   2   2   2   2   2   0
 MK-1-15                0   2   2   0   0   2   0   2   0   2   0   2   2   0   2   0   0   2   2   2   0   0   0   2   2   2   0   0   0   0   2   0   2   0   0   0   0   0   0   2   0   2   0   2   0   0   2   2   0   2   2   2   0   2   0   2   2   0   0   2   2   2   0   2   0   0   2   2   2   0   0   0   0   2   2   2   2   0   2   2   2   2   2   2   0   0   2   0   2   2   2   2   0   0   2   2   2   0   2   2   2   2   2   0   2   0   2   0   2   2   0   0   2   2   0   0   2   2   2   2   2   2   2   0   0   0   0   2   0   2   0   0   2   2   0   0   0   0   2   0   2   2   2   2   2   2   0   0   0   0   2   2   2   0   2   2   0   2   0   0   0   2   2   2   0   0   2   2   2   2   2   2   2   2   0   2   2   0   0   0   0   2   0   2   2   2   2   0   2   0   0   0   0   0   2   2   2   2   2   2
 MK-1-16                0   0   0   0   0   2   0   2   0   2   0   2   2   0   2   0   2   2   2   2   0   0   0   2   2   2   0   2   0   0   2   0   2   0   0   0   0   0   0   2   0   2   0   2   0   0   2   2   0   0   2   0   0   2   0   2   2   0   0   2   2   2   0   2   0   0   2   2   2   0   0   2   0   2   2   2   2   0   2   2   2   2   2   2   0   0   2   0   2   2   2   2   0   0   2   2   2   0   2   2   2   2   2   2   2   0   2   0   2   2   0   0   2   2   0   0   0   2   2   2   2   2   0   0   0   0   0   2   0   2   0   0   2   2   0   2   0   0   2   0   2   2   2   2   2   2   0   0   2   0   2   2   0   0   2   0   0   0   2   0   0   2   0   2   0   0   2   0   2   2   2   2   2   2   0   2   2   0   0   0   0   2   0   2   0   0   2   0   2   0   0   0   0   0   2   2   2   2   2   2
 MK-2-1                 0   2   2   0   2   0   0   0   0   0   2   0   2   0   0   0   2   2   2   0   0   2   2   2   2   0   0   2   2   2   0   2   0   2   2   2   2   2   2   0   2   2   0   0   2   0   0   2   2   0   2   0   0   2   2   0   2   2   0   2   0   0   0   2   2   0   0   0   0   2   2   2   0   2   2   2   0   2   0   2   0   0   0   2   0   0   0   2   2   0   2   0   0   0   0   2   0   0   0   0   0   0   0   0   2   2   0   2   2   2   0   2   0   2   0   2   0   2   2   0   0   0   2   0   0   0   0   2   0   0   0   0   2   0   0   2   2   0   0   2   2   2   0   2   2   0   2   2   2   2   0   2   0   2   2   2   2   2   0   0   2   2   0   0   0   0   2   0   0   0   2   2   2   0   0   0   2   2   2   2   0   2   0   2   0   0   2   0   2   0   0   0   0   0   2   0   2   2   2   2
 MK-2-2                 0   2   2   0   2   0   0   0   0   2   2   0   0   0   0   0   2   2   2   0   0   2   2   2   2   0   2   2   2   2   0   2   0   2   2   2   2   2   2   2   2   2   0   0   2   0   0   2   2   0   2   0   0   2   2   2   2   0   0   2   0   0   0   0   2   0   0   0   0   2   2   2   2   2   2   2   0   2   0   2   0   0   0   2   0   0   0   2   2   0   2   0   0   0   0   2   2   0   0   2   0   0   0   0   2   2   0   2   2   2   0   2   0   0   0   0   0   2   2   0   0   0   2   0   0   0   0   2   0   0   0   0   2   0   0   2   2   0   0   2   2   2   0   2   2   0   2   0   2   2   0   2   0   2   0   2   2   2   0   0   2   2   0   0   2   0   2   0   0   0   2   2   2   0   0   0   2   2   2   2   0   0   0   2   0   0   2   0   2   0   0   0   0   0   2   0   2   2   2   2
 MK-2-3                 0   2   2   0   0   0   0   0   0   2   2   0   0   2   0   0   0   2   2   0   0   2   0   2   2   0   2   2   2   2   0   2   2   2   2   2   2   2   2   2   0   2   0   0   2   0   0   2   2   0   2   0   0   2   0   2   2   0   0   2   0   0   0   0   2   0   0   0   2   0   2   2   2   2   2   2   0   2   0   2   0   0   2   2   0   0   0   2   2   0   2   0   0   0   0   2   2   0   2   2   0   0   0   0   2   2   0   2   2   0   0   2   0   0   0   0   0   2   2   0   0   0   0   0   0   0   0   2   0   0   0   0   2   0   0   2   2   0   0   2   2   2   0   0   2   0   2   0   0   2   0   2   2   2   0   2   2   2   0   0   0   2   0   0   2   0   2   0   0   0   2   2   2   0   0   0   2   2   2   2   0   0   0   2   0   0   2   0   2   2   0   2   0   2   2   0   2   2   2   2
 MK-2-4                 2   2   2   0   0   0   0   0   0   2   2   0   0   2   0   0   2   2   2   0   2   2   2   2   2   2   2   2   2   2   0   2   2   2   2   2   2   2   2   2   2   2   0   0   2   0   0   2   2   0   0   0   0   2   0   2   2   0   0   2   0   0   0   0   2   0   0   0   2   0   2   2   2   2   2   2   0   2   0   2   0   0   2   0   0   2   0   2   0   0   0   0   2   0   0   2   2   0   2   2   0   0   2   0   2   2   0   0   2   0   0   2   0   0   0   0   0   0   2   0   0   0   0   0   0   0   0   2   0   0   0   0   2   0   0   2   2   0   0   2   2   2   0   0   0   0   2   0   0   2   2   0   2   2   0   2   2   2   2   0   0   2   0   0   2   2   2   2   0   0   2   2   2   0   0   0   2   2   2   2   0   0   2   2   0   0   0   2   2   2   0   2   0   2   2   0   2   2   2   2
 MK-2-5                 2   2   2   0   0   0   0   0   0   2   0   0   0   2   0   0   2   2   2   0   0   2   2   0   2   2   2   2   2   2   0   2   2   2   2   2   2   2   2   2   2   2   0   0   2   0   0   2   2   0   0   2   0   2   0   2   2   0   0   2   0   0   0   0   0   0   0   2   2   2   2   2   2   2   2   2   0   2   0   2   0   0   2   0   0   2   0   2   0   2   0   0   2   0   0   2   2   0   2   2   0   0   2   0   2   2   0   0   2   0   0   0   0   0   0   0   0   0   0   0   0   0   0   0   0   0   2   2   0   0   0   0   2   0   0   0   2   0   0   2   2   2   0   0   0   0   0   0   0   2   2   0   0   0   0   2   2   2   2   0   0   2   0   0   2   2   2   2   0   0   2   2   2   0   0   0   2   0   0   2   0   0   2   2   0   0   2   2   2   0   0   2   2   2   2   0   2   2   0   2
 MK-2-6                 0   2   2   2   0   0   0   0   0   2   0   0   0   2   0   0   2   2   2   0   0   2   2   0   2   2   2   2   2   2   0   2   2   0   2   2   0   2   0   2   2   2   0   0   2   0   0   2   2   0   0   2   2   2   0   2   2   2   0   2   0   0   0   0   0   0   0   2   2   2   2   2   2   2   2   2   0   2   0   2   0   0   2   0   0   2   0   2   0   2   0   0   0   0   0   2   2   2   2   2   0   2   2   2   2   2   0   0   2   0   0   0   0   0   0   0   0   0   0   0   0   2   0   0   0   0   0   2   0   0   0   0   2   0   0   0   2   0   0   2   2   2   0   0   2   0   0   0   0   2   2   2   0   0   0   2   2   2   2   0   0   2   0   0   2   2   2   2   0   2   2   0   2   2   0   0   2   0   0   2   0   0   2   2   0   2   0   2   2   0   0   2   2   2   2   0   2   2   0   2
 MK-2-7                 0   2   2   2   0   2   0   0   0   0   0   0   0   2   0   0   2   2   2   0   2   2   2   0   2   2   2   2   2   2   2   2   2   0   2   2   0   2   0   2   2   2   0   0   2   0   0   2   2   0   0   2   2   2   0   0   2   2   0   2   0   0   0   0   0   0   0   2   2   2   2   2   0   2   2   2   0   2   0   2   0   0   2   0   0   2   0   2   0   2   2   0   0   0   0   2   2   0   0   2   0   2   2   2   0   2   0   0   2   0   0   0   0   0   0   0   0   0   0   2   0   2   0   0   0   0   0   2   0   0   0   0   2   0   0   0   2   0   0   0   2   2   0   0   2   0   0   0   0   2   2   0   0   0   0   2   2   2   0   2   0   2   0   0   2   2   2   2   0   2   2   0   2   0   0   2   2   0   0   2   0   0   2   2   0   2   0   2   2   0   2   0   2   2   0   0   2   2   0   2
 MK-2-8                 0   2   2   2   0   2   0   0   0   0   0   0   2   0   0   0   2   2   0   0   2   2   2   0   2   2   2   2   0   2   2   2   2   0   2   2   0   2   0   2   2   2   2   0   0   0   0   2   2   0   0   2   2   2   0   0   2   0   2   2   2   0   0   2   0   2   0   2   2   2   2   2   0   0   2   2   0   2   0   2   2   0   2   0   0   2   0   2   0   2   0   0   0   0   0   2   2   0   0   2   0   2   2   2   0   2   0   0   2   0   0   0   0   0   0   0   0   0   0   2   0   2   0   0   0   0   2   2   0   0   0   0   2   0   0   0   2   0   0   0   0   2   0   0   0   0   0   0   0   2   2   0   0   0   0   2   2   2   2   2   0   2   0   0   2   2   2   2   0   2   2   2   2   0   0   2   2   0   0   2   0   0   2   2   2   2   0   0   2   0   2   0   2   2   0   0   2   2   0   2
 MK-2-9                 0   2   2   2   2   2   0   0   0   0   0   0   2   0   0   0   2   0   0   0   2   2   2   0   2   2   2   2   0   2   2   2   2   0   2   2   0   2   0   2   2   2   2   0   0   0   0   2   2   0   0   2   0   2   0   0   2   0   2   2   2   0   0   2   0   2   0   2   2   2   0   0   0   0   2   0   0   2   0   2   2   0   2   0   2   2   0   2   0   2   0   0   0   2   0   2   2   0   2   2   0   0   0   2   0   2   2   0   2   0   0   0   0   0   0   0   0   0   0   2   2   2   0   0   0   0   2   2   0   0   0   2   2   0   0   0   2   0   0   0   0   2   0   0   0   0   2   0   2   0   2   0   0   0   0   2   2   2   2   2   0   2   0   2   2   2   2   2   0   2   2   2   2   0   0   2   2   0   0   2   0   0   0   0   2   2   0   0   2   0   2   2   2   2   0   0   2   2   0   2
 MK-2-10                0   2   2   2   2   2   0   0   0   0   0   0   2   0   0   0   2   0   0   0   2   2   2   0   2   0   2   2   0   2   0   2   2   0   2   2   2   2   0   2   2   2   2   0   0   0   0   2   2   0   0   2   0   2   0   0   2   0   2   2   2   0   0   2   0   2   0   2   2   2   0   0   2   0   2   0   0   2   2   2   2   0   2   0   2   2   0   2   0   2   0   0   0   2   0   2   2   0   2   2   0   0   0   2   2   2   0   0   2   0   0   0   0   2   2   0   0   2   0   2   2   2   0   0   0   0   2   2   0   0   0   2   2   0   2   0   2   0   0   0   0   2   0   0   0   0   0   2   2   0   2   0   0   0   0   2   2   2   2   2   0   2   0   2   0   2   2   2   0   2   2   2   2   0   0   2   0   0   0   2   0   0   0   0   2   0   0   0   2   0   2   2   2   2   0   0   2   2   0   2
 MK-2-11                0   0   2   2   2   2   0   0   0   0   0   0   2   0   0   0   2   0   0   0   2   2   2   0   2   0   2   2   0   2   0   2   2   0   2   2   2   2   0   2   2   2   2   0   0   0   2   2   0   0   0   2   2   2   0   0   2   0   0   2   2   0   0   2   2   2   0   2   0   2   0   0   2   0   2   0   0   2   2   2   2   0   2   0   2   2   0   2   2   0   0   0   0   2   2   2   0   0   2   2   0   0   0   2   2   2   0   0   2   2   2   0   0   2   0   0   0   2   0   2   2   2   0   0   0   0   2   2   0   0   0   2   2   0   2   0   2   0   0   0   0   2   0   0   0   0   0   2   2   0   2   2   0   0   2   2   2   2   2   0   0   2   0   2   0   2   2   2   0   2   2   2   2   0   2   2   0   0   0   2   0   0   0   0   2   0   0   0   2   0   0   2   0   2   0   0   2   2   0   2
 MK-2-12                0   0   2   2   2   2   0   2   0   2   0   0   2   0   0   0   2   0   0   0   2   2   2   0   0   0   0   2   0   2   0   0   2   0   2   2   2   2   0   2   2   2   2   0   0   0   2   2   0   0   0   2   2   2   0   0   0   2   2   2   2   0   0   2   2   2   0   2   0   2   0   0   2   0   2   0   0   2   2   2   2   0   2   0   2   2   0   2   2   0   0   0   0   2   0   0   2   0   2   2   0   0   0   2   2   2   0   0   2   2   2   0   0   0   0   0   2   0   0   2   2   2   0   0   0   0   2   2   0   0   2   2   0   0   2   0   2   0   0   0   0   2   0   0   0   0   0   2   2   0   2   2   0   0   2   2   2   2   0   0   0   2   0   2   0   2   2   2   0   2   2   2   2   0   2   2   0   0   0   2   0   0   0   0   2   2   0   2   2   0   0   2   0   2   0   0   2   2   0   2
 MK-2-13                0   0   2   2   2   0   0   2   0   2   0   0   2   0   0   0   2   0   0   0   2   2   2   0   0   0   0   2   0   2   0   0   2   0   2   2   2   2   2   0   2   2   2   0   0   0   2   2   0   0   0   2   2   2   0   2   2   2   2   2   2   0   0   0   2   2   0   2   0   2   0   0   2   0   2   0   0   2   0   2   2   0   2   0   2   2   0   0   2   0   0   0   0   2   0   0   2   0   2   2   0   0   0   2   2   2   0   0   2   2   2   0   0   0   0   0   2   0   0   2   2   2   0   0   0   0   2   2   0   0   2   2   2   0   2   0   2   0   0   0   0   2   2   0   0   0   0   2   2   0   2   2   0   0   2   2   2   2   0   0   0   2   0   2   0   2   2   2   0   2   2   2   2   0   2   2   0   0   0   2   0   0   2   0   2   2   0   2   2   0   2   0   0   2   0   0   2   2   0   2
 MK-2-14                0   0   2   2   2   0   0   2   0   2   0   0   2   0   0   0   2   0   0   0   2   2   2   0   0   0   0   2   0   2   0   0   2   0   2   2   2   2   2   2   2   2   2   0   0   0   2   2   2   0   0   0   2   2   0   2   2   2   0   2   2   0   0   0   2   2   0   2   0   2   0   0   2   0   2   0   0   2   0   2   0   0   2   0   2   2   0   2   2   0   0   0   0   2   0   0   2   0   2   2   0   2   0   2   0   2   0   0   2   2   2   0   0   0   0   0   2   0   0   2   2   2   0   0   0   2   2   2   0   0   2   2   2   2   2   0   2   0   0   0   2   2   2   0   0   2   0   2   2   0   2   2   0   0   2   2   0   2   0   0   0   2   0   2   0   2   2   2   0   0   2   2   0   0   2   2   0   2   0   2   0   0   2   0   2   2   0   2   2   0   2   2   2   2   0   0   2   2   0   2
 MK-2-15                0   0   2   2   0   0   0   2   0   2   0   0   2   2   0   0   2   0   0   0   0   0   2   0   0   2   0   2   0   2   0   0   2   0   2   2   2   2   0   2   2   2   2   0   0   0   2   2   2   0   0   0   2   2   0   2   2   2   0   2   2   0   0   0   2   2   0   2   0   2   0   2   0   0   2   0   0   2   0   2   0   0   2   0   2   2   0   2   2   0   0   0   0   2   0   0   2   0   2   2   0   2   0   2   0   2   0   0   2   2   0   0   0   2   0   0   2   0   0   2   2   2   0   0   0   2   0   2   0   2   2   2   2   2   2   0   2   0   0   2   2   2   2   0   0   0   0   2   2   0   2   0   0   0   2   2   0   2   0   0   0   2   0   2   0   0   2   0   0   0   2   2   0   0   2   2   0   2   0   2   0   0   2   0   0   2   0   2   2   0   2   0   2   2   0   0   2   2   0   2
 MK-2-16                0   0   2   2   0   0   0   2   0   2   0   0   2   2   0   0   2   0   0   0   0   0   2   0   0   2   0   2   0   2   2   0   2   0   2   2   2   2   0   2   2   2   2   0   0   0   2   2   2   0   0   0   2   2   2   0   2   2   0   2   2   0   0   0   2   2   0   2   0   2   0   2   0   0   2   0   0   2   2   2   0   0   2   0   2   2   0   2   2   0   0   0   0   2   0   0   2   0   2   2   0   2   0   2   0   0   0   0   2   2   0   0   0   2   2   2   2   0   0   2   2   2   0   0   0   2   0   0   0   2   2   2   2   2   2   0   2   0   0   0   2   2   2   0   0   0   0   2   2   0   2   0   0   0   2   2   0   2   0   0   0   2   0   2   0   0   2   0   0   0   2   2   0   0   0   2   0   2   0   2   0   0   2   0   0   2   0   2   2   0   2   0   2   2   0   0   2   0   0   2
 MK-3-1                 0   0   2   0   0   0   0   2   2   2   2   0   2   2   2   0   2   2   2   0   0   0   0   0   0   0   2   0   2   0   0   0   0   0   0   0   2   2   0   2   0   0   0   2   0   0   0   2   0   2   2   0   2   0   0   2   2   0   2   2   0   0   0   0   0   2   2   0   0   0   2   2   2   0   2   2   0   2   0   0   0   0   2   0   2   2   2   0   2   0   2   0   0   2   0   2   0   0   2   2   0   0   0   0   2   0   2   2   2   0   2   2   2   0   2   2   0   2   2   0   2   2   0   2   0   2   2   0   2   0   2   0   2   2   0   2   2   2   0   2   0   2   2   0   2   0   0   0   0   0   0   0   0   2   2   0   2   0   2   2   0   2   2   2   2   2   2   2   0   2   2   2   0   2   2   2   0   2   2   2   0   0   0   0   2   0   0   0   0   0   2   0   2   2   0   2   2   2   0   0
 MK-3-2                 0   0   2   0   0   0   0   2   2   2   2   0   2   2   2   0   2   2   2   0   0   0   0   2   0   0   2   0   2   0   0   0   0   0   2   0   2   2   0   2   0   0   0   2   0   0   0   2   0   2   2   0   2   0   0   2   2   2   0   2   0   0   0   0   2   0   2   0   0   2   2   2   2   0   0   2   0   2   0   0   0   0   2   0   2   2   2   0   0   0   2   0   0   2   0   2   0   0   2   2   0   0   0   0   2   0   2   2   2   2   2   2   2   0   2   2   0   2   2   0   2   2   0   2   0   2   2   0   0   0   2   0   0   0   0   2   2   2   0   2   0   2   2   0   2   0   0   0   0   0   2   0   0   2   2   2   2   0   2   2   0   2   2   2   2   2   2   2   0   2   0   2   0   2   2   2   0   2   2   0   0   2   0   0   2   0   0   0   0   0   2   0   2   2   2   2   2   2   0   0
 MK-3-3                 0   2   2   2   0   0   0   2   2   2   2   0   2   2   2   0   2   2   2   2   0   0   0   2   0   0   0   2   2   0   0   0   2   0   2   0   2   2   0   2   0   0   0   2   0   0   0   0   0   2   2   0   2   0   0   2   2   2   0   2   0   0   0   0   2   0   2   0   0   2   2   2   2   0   0   2   0   2   0   0   0   0   2   0   2   2   2   0   0   2   0   0   0   2   0   2   0   0   2   0   0   0   0   0   2   0   2   2   2   2   2   2   2   0   2   2   0   2   2   0   2   2   0   2   0   2   2   0   0   0   2   0   2   2   0   2   2   2   0   2   2   2   2   0   2   0   0   0   0   0   2   0   0   2   2   2   2   0   2   2   0   2   2   2   2   2   2   2   0   2   0   2   0   2   2   2   0   2   2   0   0   0   0   0   2   0   0   0   0   0   2   0   2   2   2   0   2   2   0   0
 MK-3-4                 0   2   2   2   0   0   0   0   2   2   0   0   2   2   2   0   2   2   2   2   0   0   0   2   0   0   0   0   0   0   0   0   2   0   2   2   2   2   0   2   0   0   2   2   0   0   0   0   0   2   2   0   0   0   0   2   0   2   0   2   2   0   0   0   2   0   2   0   0   2   2   0   2   0   0   2   0   2   0   0   0   0   2   0   2   2   2   0   0   2   0   0   0   2   0   2   2   0   2   0   0   0   0   0   2   0   2   2   2   2   2   2   2   0   2   2   0   2   2   0   2   2   2   2   0   2   2   0   0   0   2   0   2   2   0   2   2   2   2   0   2   2   2   0   2   0   0   0   2   0   2   0   0   2   2   2   2   0   2   2   0   0   2   2   2   2   0   2   0   2   2   2   0   2   2   2   0   2   2   0   2   0   0   0   0   0   0   0   0   0   2   0   2   2   2   0   2   2   0   0
 MK-3-5                 0   0   2   2   0   0   0   0   0   2   2   0   2   2   2   2   2   2   2   0   0   0   0   2   0   0   0   0   0   0   0   0   2   0   2   2   2   2   0   2   0   0   2   2   0   2   0   0   0   2   2   2   0   0   0   2   0   2   0   2   2   0   0   0   2   0   2   0   0   2   2   0   2   2   0   2   0   2   0   0   0   0   2   0   2   2   2   0   0   2   2   0   0   0   2   2   2   0   2   2   0   0   0   0   2   0   2   2   2   2   2   2   2   0   2   2   0   2   2   0   2   2   2   2   0   2   2   0   0   2   2   0   2   2   0   2   2   2   2   0   2   2   2   0   0   0   0   0   2   0   2   0   0   2   0   2   2   0   2   2   0   0   2   2   2   2   0   2   0   2   2   0   0   2   2   0   2   2   2   0   2   0   0   0   0   0   0   0   0   0   2   0   2   2   2   0   2   0   0   0
 MK-3-6                 0   0   2   0   0   0   0   2   2   2   2   0   2   0   0   2   2   2   2   0   0   0   0   2   0   0   0   0   2   0   0   2   2   0   2   2   2   2   0   0   0   0   2   2   0   2   0   2   0   2   2   2   0   0   0   2   0   2   0   2   2   0   0   0   2   0   2   0   0   2   2   0   2   2   0   2   0   2   0   0   0   0   2   2   2   2   2   0   0   2   2   0   0   0   0   2   2   0   2   2   0   0   0   0   2   0   0   2   2   2   2   2   2   0   2   2   0   2   2   0   2   2   2   2   0   2   2   0   0   2   2   0   2   2   0   2   2   2   2   0   2   2   2   0   0   0   0   0   2   0   2   0   2   2   0   2   2   0   2   2   0   0   2   2   2   2   0   2   2   2   2   0   2   2   2   0   2   2   2   0   2   0   0   0   0   2   0   0   0   0   2   0   0   2   0   2   2   0   2   2
 MK-3-7                 2   2   2   0   0   0   0   2   2   2   2   0   2   0   0   0   2   2   0   0   0   0   0   2   2   0   0   0   2   0   2   2   2   0   2   0   2   2   2   0   0   0   2   2   0   2   0   2   0   2   2   2   0   0   0   2   0   2   0   2   2   0   0   0   2   0   2   0   0   2   2   0   2   2   2   2   0   2   0   0   0   0   2   2   2   2   2   0   2   0   2   0   0   2   0   2   2   0   2   2   0   0   0   0   2   0   0   2   2   2   2   2   2   0   2   2   0   2   2   0   2   2   2   2   0   2   2   0   0   2   2   0   2   2   2   2   2   2   2   0   2   2   2   0   0   0   0   0   2   0   2   2   0   2   0   2   2   0   0   2   0   2   2   2   2   2   0   2   2   0   0   0   2   2   0   0   2   2   2   0   2   0   0   0   0   2   2   0   0   0   2   0   0   2   2   2   2   0   2   2
 MK-3-8                 2   0   2   0   0   0   0   2   2   2   2   0   2   0   0   0   2   2   2   0   0   0   0   2   2   0   0   2   2   0   2   2   2   0   2   0   2   2   2   0   0   0   2   0   0   2   0   0   0   2   2   2   0   0   0   2   0   2   0   2   2   0   2   0   2   0   0   0   0   2   2   0   2   2   2   2   2   2   0   0   0   0   2   2   0   2   2   0   2   0   2   2   0   2   0   2   2   0   2   2   0   0   0   0   0   0   0   2   2   2   2   2   2   0   2   2   0   2   2   0   2   2   2   2   0   2   2   0   0   2   2   0   2   2   2   2   2   2   2   0   2   2   2   0   2   2   0   0   2   0   2   2   0   2   0   2   2   0   0   2   0   2   2   2   2   2   0   2   2   0   2   0   0   2   0   0   2   2   2   0   2   0   0   0   0   2   2   0   0   0   2   0   0   2   2   2   2   0   2   2
 MK-3-9                 2   0   2   0   0   0   0   2   2   2   2   0   2   0   0   0   2   2   2   0   0   0   0   2   2   0   2   2   2   2   2   2   2   0   2   0   2   2   2   2   0   0   2   0   0   2   0   0   2   2   0   0   0   0   0   2   0   2   0   2   2   0   2   0   2   0   0   2   0   0   2   0   2   2   2   2   2   2   0   0   0   0   2   2   0   2   2   0   2   0   2   2   0   2   0   2   2   0   2   2   0   0   0   0   0   0   0   2   2   0   2   2   2   0   2   2   0   2   2   0   2   0   0   2   2   2   2   2   0   2   0   0   2   2   2   2   2   2   0   0   2   2   0   0   2   2   0   0   2   0   2   2   0   2   0   2   2   0   0   0   0   2   2   2   2   2   0   2   0   0   0   0   0   2   0   0   2   2   2   0   2   0   0   0   0   2   2   0   0   0   2   0   0   2   2   2   2   0   0   2
 MK-3-10                2   0   0   0   0   0   0   2   2   2   2   2   2   0   0   0   0   2   2   0   0   0   2   2   2   0   0   2   2   2   2   2   2   0   2   0   2   2   2   2   0   0   2   0   0   2   0   0   2   2   0   2   0   0   0   2   2   2   0   2   2   2   2   0   2   0   0   2   0   0   2   0   2   2   2   2   2   2   0   0   0   0   0   2   0   0   2   0   2   0   2   2   0   2   2   2   2   0   2   2   2   0   0   0   0   0   0   2   2   0   2   2   2   0   2   2   0   2   2   0   2   0   0   2   0   2   2   2   0   0   0   0   0   2   2   0   2   2   0   0   2   2   0   0   2   0   0   0   0   0   2   2   0   2   2   2   2   0   0   0   0   0   2   2   2   2   0   2   2   0   0   0   0   2   0   0   2   2   2   0   2   0   0   0   0   2   2   0   0   0   2   0   0   2   2   2   0   0   0   2
 MK-3-11                2   0   0   0   0   0   0   2   2   2   2   2   2   2   0   0   2   2   2   0   0   0   2   2   2   0   0   2   2   2   2   2   2   0   2   0   0   2   2   2   0   0   2   0   0   0   0   0   2   2   0   2   0   2   0   2   2   2   0   2   2   2   2   0   2   0   0   2   0   0   0   0   2   2   2   2   2   2   0   0   0   0   0   2   2   0   2   0   2   0   2   2   0   2   2   0   2   2   2   2   2   0   0   0   0   2   0   2   2   0   2   2   0   0   2   2   0   2   0   0   2   0   2   2   0   2   2   2   0   0   0   0   0   2   2   0   0   2   0   0   2   2   0   0   2   2   0   0   0   0   2   2   0   2   2   2   2   0   0   0   0   0   2   2   2   2   0   0   2   0   0   0   0   2   0   2   2   2   2   0   2   0   2   0   0   2   2   0   0   0   2   2   0   2   2   2   0   0   0   2
 MK-3-12                2   0   0   0   0   0   0   2   2   2   2   2   2   2   0   0   2   2   2   2   0   0   0   2   2   0   2   2   2   2   0   2   2   0   2   0   0   2   2   2   0   0   2   0   0   0   0   0   0   2   0   2   0   2   0   2   2   0   0   2   2   2   2   0   2   2   0   2   0   0   0   0   2   2   2   0   2   2   0   0   0   0   0   2   2   0   2   0   2   0   2   2   0   2   2   0   2   2   2   0   2   0   0   0   2   2   0   2   2   0   2   2   0   0   2   2   0   0   0   0   2   0   2   2   0   2   0   2   0   0   0   0   0   2   2   0   0   2   0   0   2   2   0   0   2   2   0   0   0   2   2   2   0   2   2   2   2   0   0   0   2   0   2   2   2   2   0   0   2   0   0   0   0   2   0   2   0   2   2   0   2   0   2   0   0   2   2   0   0   0   2   2   0   2   2   2   0   0   0   2
 MK-3-13                2   0   2   0   0   0   0   2   2   2   2   2   2   0   0   0   2   2   2   2   0   0   0   2   2   0   2   2   2   2   0   2   2   0   2   0   0   2   2   2   0   0   2   0   0   0   0   0   0   2   0   0   2   2   0   0   2   0   0   2   2   2   2   0   2   2   0   2   0   0   0   0   2   2   0   0   2   2   0   0   2   0   0   2   0   0   2   0   2   0   2   2   0   2   2   0   2   2   2   0   2   0   0   0   2   2   0   2   2   0   2   2   0   0   2   2   0   0   0   0   2   0   2   2   0   2   0   2   0   0   0   0   0   2   2   0   0   2   0   0   2   2   0   2   0   0   0   0   2   2   2   2   0   2   2   2   2   0   0   0   2   0   2   2   2   2   0   0   0   0   0   0   0   2   0   2   0   2   2   0   2   0   0   0   0   2   2   0   0   0   2   2   0   2   2   2   0   0   0   0
 MK-3-14                2   0   2   0   0   0   0   2   2   2   2   2   2   0   0   0   2   2   2   2   0   0   0   2   2   0   2   2   2   2   0   2   2   0   2   0   0   2   2   0   0   0   2   0   0   0   0   0   2   2   0   0   2   2   2   0   2   2   0   2   2   2   2   0   2   2   2   2   2   0   0   0   2   2   0   0   2   0   0   2   2   0   0   0   0   0   2   0   2   0   2   2   0   2   2   0   2   2   2   2   0   0   0   0   2   2   0   2   2   0   2   2   0   0   0   2   0   0   0   0   2   0   2   2   0   0   0   2   0   0   0   0   0   2   2   2   0   2   0   0   2   2   0   2   0   0   0   2   0   2   2   2   0   2   2   2   2   2   0   0   2   0   2   2   2   2   0   0   0   0   0   0   0   2   0   2   0   2   2   0   2   0   0   0   0   2   2   0   0   0   2   2   0   2   0   2   0   0   0   0
 MK-3-15                0   0   2   0   0   2   0   2   2   2   2   0   2   2   0   0   2   2   2   2   0   0   0   2   2   0   2   2   2   2   0   2   0   0   0   0   0   2   0   0   0   0   2   0   0   0   0   0   2   2   2   0   2   2   2   0   2   2   0   2   2   2   0   0   2   2   2   2   2   0   0   0   2   0   0   0   2   0   0   2   2   0   0   0   0   0   2   0   2   0   2   2   0   2   2   0   0   2   2   2   0   0   2   0   2   2   0   2   2   2   2   2   0   0   0   2   0   0   0   0   2   2   2   2   0   0   0   2   0   0   0   0   0   2   2   2   0   2   0   0   2   2   0   2   0   0   0   2   0   0   2   0   0   2   2   2   2   2   0   0   2   0   2   2   2   2   2   0   0   0   0   0   0   2   2   2   0   2   2   0   2   0   2   0   0   0   2   0   2   0   2   2   0   0   0   0   0   0   0   0
 MK-3-16                0   0   2   0   0   2   0   0   2   2   0   0   2   2   0   0   2   2   2   0   0   0   0   2   2   0   2   2   2   2   0   0   0   0   0   0   0   2   0   0   0   2   2   2   0   0   0   0   2   2   2   0   2   0   2   0   2   2   0   2   2   2   0   0   2   2   2   2   2   0   0   0   2   0   0   0   2   0   0   2   2   2   0   0   0   2   2   0   2   0   0   2   0   2   2   0   2   2   2   2   0   0   2   0   2   2   0   0   0   2   2   2   0   0   0   2   0   0   0   0   2   2   2   2   0   0   0   2   0   0   0   2   0   2   2   2   2   2   0   0   2   0   0   2   0   0   0   2   0   0   2   0   0   2   2   2   2   2   0   0   2   0   2   2   2   2   2   0   2   0   0   0   0   2   2   2   0   2   2   0   2   0   2   0   0   0   2   0   2   0   2   2   0   0   0   0   0   0   0   0
 MK-4-1                 0   2   2   0   0   2   0   0   2   2   2   0   2   0   0   2   2   2   0   0   0   0   0   0   2   2   0   2   0   2   0   0   0   2   0   2   2   2   0   2   0   2   2   0   2   2   2   0   2   2   2   2   0   0   2   2   2   0   2   0   0   2   0   0   2   2   2   2   2   2   2   2   0   2   0   2   2   0   2   0   0   0   2   2   2   2   0   0   0   0   2   2   0   2   2   0   0   2   0   0   2   0   0   0   2   2   0   0   2   2   0   0   2   2   2   2   2   0   0   0   0   0   0   0   2   0   0   2   2   2   0   0   0   0   0   0   0   0   0   0   0   2   2   0   2   0   0   2   0   0   2   0   0   2   0   0   2   2   2   0   0   2   0   0   2   0   2   0   2   2   2   0   2   0   2   0   2   0   0   0   0   2   2   2   0   2   0   2   0   2   0   2   2   0   0   0   0   2   2   2
 MK-4-2                 0   2   2   0   0   2   0   0   0   2   2   0   2   0   0   2   2   2   0   0   0   0   0   0   2   2   0   2   0   0   0   0   0   0   0   2   2   2   0   2   2   2   2   0   2   2   2   0   2   2   2   2   0   0   2   0   0   2   2   0   0   2   0   0   2   2   2   2   2   2   0   2   2   2   0   2   2   2   2   0   2   0   2   2   2   2   0   0   0   0   2   2   0   2   2   0   0   2   0   2   2   0   0   0   0   2   0   0   2   2   0   0   2   2   2   2   2   0   0   2   0   0   2   0   2   0   0   2   2   2   0   0   0   0   0   0   0   0   0   0   2   2   2   0   2   0   0   2   2   0   2   0   0   2   0   0   2   2   2   2   0   2   0   0   2   0   2   0   2   2   2   0   0   0   2   0   2   0   2   0   0   2   2   2   0   2   0   2   0   2   0   2   0   0   0   0   0   2   2   2
 MK-4-3                 0   2   2   0   2   2   2   0   0   2   0   0   2   0   0   2   2   2   0   0   0   0   0   0   0   0   0   2   0   0   0   0   0   0   0   2   2   2   0   2   2   2   2   0   2   2   2   0   2   2   2   2   0   0   2   0   2   2   2   0   0   2   0   0   0   2   2   2   2   2   0   2   2   2   0   2   2   2   2   0   2   0   2   2   2   2   0   0   0   0   2   2   0   2   2   0   2   2   0   2   2   0   0   0   0   2   0   0   2   2   0   2   2   2   2   2   2   0   0   2   2   0   2   0   2   2   0   2   2   2   0   0   0   2   0   0   0   0   2   0   2   2   2   0   2   0   0   2   2   0   2   0   0   2   2   0   0   2   2   2   0   2   0   0   2   0   2   0   2   0   2   2   0   0   2   0   2   0   0   0   2   2   2   2   0   2   2   2   0   2   0   2   0   0   0   0   0   2   2   2
 MK-4-4                 0   2   2   0   2   2   2   0   0   2   0   0   2   0   0   2   2   2   0   0   0   0   0   0   0   0   0   2   2   0   0   0   0   0   0   2   2   2   0   2   2   2   2   0   2   2   2   0   2   2   2   2   0   0   2   0   0   2   2   0   0   2   0   0   0   2   2   2   2   2   0   2   2   2   0   2   2   2   2   0   2   0   2   2   0   2   0   0   0   0   2   2   0   2   2   0   2   2   2   2   2   0   0   0   0   2   0   0   2   0   0   2   2   2   2   2   2   0   0   2   2   0   2   0   2   0   0   2   2   2   0   0   0   0   2   0   0   0   2   0   2   2   0   0   2   2   0   2   2   0   2   0   0   0   2   0   0   2   2   2   0   2   0   0   2   0   2   0   2   0   0   2   0   0   2   0   2   0   0   0   2   2   2   2   0   2   2   2   0   2   0   2   0   0   0   0   0   2   2   2
 MK-4-5                 0   2   2   0   2   2   2   2   0   2   0   0   2   0   0   2   2   2   2   0   0   2   0   0   0   0   0   2   2   0   0   2   2   0   0   2   2   2   0   2   2   0   2   0   2   2   2   0   2   2   0   2   0   0   2   0   0   2   2   0   0   2   0   2   0   2   2   2   2   2   0   2   2   2   0   2   2   2   2   0   2   0   2   0   0   0   0   0   2   0   2   2   0   2   2   2   2   2   2   2   2   0   0   0   0   2   0   0   2   0   0   2   2   2   0   2   2   0   0   2   2   0   2   0   2   0   0   2   2   2   0   0   0   0   2   0   0   0   2   0   2   2   0   2   2   2   0   2   2   0   2   0   0   0   2   0   0   2   2   2   0   2   2   0   2   0   2   0   2   0   0   2   0   0   2   0   2   0   0   0   2   2   2   2   0   2   2   2   0   2   0   2   0   2   0   0   0   2   2   2
 MK-4-6                 0   2   2   0   2   0   2   2   0   0   0   0   2   0   0   2   2   2   0   0   0   2   0   0   0   0   0   2   2   0   0   2   2   0   2   2   2   2   0   2   2   0   2   2   2   2   2   0   2   2   0   2   0   0   2   2   0   2   2   0   0   2   0   2   0   2   2   2   2   2   0   2   2   2   0   2   2   2   2   0   2   0   2   0   0   0   0   0   2   0   0   2   0   2   2   2   2   2   2   2   2   0   0   0   0   2   0   0   2   0   0   2   2   2   0   2   2   0   0   2   2   0   2   0   2   2   0   2   2   2   0   0   0   0   2   2   0   0   2   0   2   2   0   2   2   2   0   2   2   0   2   0   0   0   2   0   0   2   2   2   0   2   2   0   2   0   2   0   2   2   0   2   0   0   2   0   2   0   0   0   2   2   2   2   0   2   2   2   0   2   0   2   0   2   0   0   0   2   2   2
 MK-4-7                 0   2   2   0   2   0   2   2   0   2   0   0   2   0   0   2   2   2   0   2   0   2   0   0   0   0   2   2   2   0   0   2   2   2   2   2   2   2   0   2   0   0   2   2   2   2   2   0   2   0   2   2   0   0   2   2   0   2   2   0   0   2   0   2   0   2   2   2   2   2   0   2   2   2   0   2   2   2   2   0   2   0   0   0   0   0   0   0   2   0   0   2   0   2   2   0   2   2   2   2   2   0   0   0   0   2   0   2   2   0   0   2   2   2   0   2   2   0   0   2   2   0   2   2   2   2   0   2   2   2   0   0   0   0   2   2   0   0   2   2   2   2   0   2   2   0   0   2   2   0   2   0   0   0   2   0   2   2   2   2   0   2   2   0   2   0   2   0   0   2   0   2   0   0   2   0   2   0   0   0   2   0   0   0   0   2   2   0   2   2   0   2   0   2   0   0   0   2   2   2
 MK-4-8                 0   2   2   0   2   0   2   2   0   2   0   2   2   0   0   2   0   2   0   2   0   2   0   0   0   0   2   2   2   0   0   2   2   2   2   2   2   2   0   2   0   2   2   2   2   2   2   0   2   0   2   2   0   0   2   2   0   2   2   0   0   2   0   2   0   2   2   2   2   2   0   2   2   2   0   2   2   2   2   2   2   0   2   0   0   0   0   0   2   0   0   2   0   2   2   0   2   2   2   0   2   0   2   0   2   2   0   2   2   0   0   0   2   2   0   2   2   0   0   2   2   0   2   2   2   2   0   0   2   2   0   0   0   0   2   2   0   0   2   0   2   2   0   2   2   0   0   0   2   0   0   2   0   2   2   0   2   2   2   2   0   2   2   0   2   0   2   0   0   2   0   2   2   0   2   2   0   0   0   0   2   0   2   2   0   2   2   2   2   2   0   0   0   2   0   0   0   2   2   2
 MK-4-9                 0   2   2   2   2   0   2   2   0   2   0   2   2   0   0   2   0   2   0   2   2   2   0   0   2   0   2   2   2   0   0   2   2   2   2   0   2   2   0   2   0   2   0   2   2   2   2   0   2   0   2   0   0   0   2   2   0   0   2   0   0   2   0   2   0   0   2   2   2   2   0   2   2   2   0   2   2   2   0   2   2   0   2   0   0   0   0   0   2   0   0   2   2   2   2   0   2   0   2   0   2   0   2   0   2   2   0   2   2   0   0   0   2   2   0   2   0   0   0   2   2   0   2   2   2   2   0   0   2   2   0   0   0   0   2   2   0   0   2   2   2   2   2   2   2   0   0   0   0   0   2   2   2   2   2   0   2   2   2   2   0   2   0   0   2   0   2   0   0   2   2   2   2   2   2   2   0   0   0   0   2   0   2   2   0   2   2   2   2   2   0   0   0   2   0   0   0   2   2   2
 MK-4-10                0   2   2   0   2   0   2   2   0   2   0   2   2   0   0   2   0   2   0   0   2   2   0   0   2   0   2   2   2   0   0   0   2   2   2   0   2   2   0   2   0   2   0   2   2   2   2   0   2   0   2   0   0   0   2   2   0   0   2   0   0   2   0   2   0   2   2   0   2   2   0   0   2   2   0   0   2   2   0   2   2   0   2   0   0   0   0   0   2   0   0   2   2   2   0   0   2   2   2   0   2   0   0   0   2   2   0   2   2   2   0   2   2   2   0   2   0   0   0   2   2   0   0   2   2   0   0   0   2   2   0   2   0   0   2   2   0   0   2   2   2   2   2   2   2   0   0   0   0   0   2   2   2   2   2   0   2   2   2   2   0   2   0   0   2   2   2   0   0   2   2   2   2   2   2   2   0   0   0   0   2   2   0   2   0   2   2   2   2   2   0   0   0   2   0   0   2   2   2   2
 MK-4-11                0   2   2   0   2   0   2   2   0   2   0   2   2   0   0   0   0   2   0   0   2   2   0   0   2   0   2   2   2   0   0   0   2   2   2   0   2   2   2   2   0   2   0   0   2   0   2   2   2   0   2   0   0   0   2   2   0   0   2   0   0   2   0   2   0   2   2   0   2   2   0   0   2   2   0   0   2   2   2   2   2   2   0   0   0   0   0   0   2   0   0   2   2   2   0   0   2   2   2   0   2   0   0   0   2   2   0   2   2   2   0   2   2   2   0   2   0   0   0   2   2   0   2   2   2   0   0   2   2   2   0   0   0   0   2   0   0   0   2   2   2   2   2   2   2   2   0   0   0   2   2   2   0   2   2   0   2   2   2   2   0   2   0   0   2   2   2   0   0   2   2   2   2   2   2   2   0   2   0   0   2   0   0   2   0   2   0   2   2   2   0   0   0   0   0   0   2   0   2   2
 MK-4-12                0   2   2   0   0   0   2   2   0   2   0   2   2   0   2   0   0   2   0   2   2   2   0   0   2   0   2   2   2   0   0   0   2   2   2   0   2   2   0   2   0   2   0   0   2   0   2   2   2   0   2   0   2   0   2   2   0   0   2   0   0   2   0   2   2   2   2   0   2   2   0   0   2   2   0   0   2   2   2   2   2   2   0   0   0   0   0   0   2   0   2   2   2   2   0   0   2   2   2   0   2   0   0   0   2   0   0   2   2   0   0   2   2   2   0   2   0   0   0   2   0   0   0   2   2   0   2   2   2   2   0   0   0   0   2   0   0   0   2   2   2   2   2   2   2   2   0   0   0   2   2   2   0   2   0   0   2   2   2   2   0   2   0   2   2   2   0   0   2   2   2   2   2   2   2   2   0   2   0   0   2   0   0   2   0   0   0   2   0   2   0   0   0   0   2   0   2   0   2   2
 MK-4-13                0   2   2   0   0   0   2   2   0   2   0   2   2   0   2   2   0   2   0   2   2   2   0   0   0   0   2   2   2   0   0   0   2   2   2   0   2   0   0   2   0   2   2   0   2   2   2   2   2   0   2   0   2   0   2   2   0   0   2   0   0   2   0   2   2   2   0   0   2   2   2   0   2   2   0   0   0   2   2   2   2   2   0   0   0   0   0   0   2   0   2   2   2   2   0   0   0   2   2   0   2   0   0   0   2   0   0   2   2   0   2   2   2   2   2   2   2   0   0   2   0   0   0   2   2   0   2   2   2   2   0   0   0   0   2   0   0   0   0   2   2   2   2   2   2   2   0   0   0   2   2   2   0   2   0   0   0   2   2   2   0   2   0   2   2   2   0   0   2   2   2   2   2   2   2   2   0   2   0   2   2   0   2   0   0   0   0   2   0   2   0   2   0   0   2   0   2   0   2   2
 MK-4-14                0   2   0   0   0   0   2   2   0   2   0   2   2   0   2   2   0   2   2   2   2   2   0   0   0   0   2   2   2   0   0   0   2   0   2   0   2   0   0   2   0   0   2   0   2   2   2   2   2   0   2   0   2   0   2   2   0   0   2   0   0   2   0   2   2   2   0   0   2   2   2   0   0   2   0   0   0   2   2   0   2   0   0   0   0   0   0   2   2   0   2   2   2   2   0   0   0   2   0   0   2   0   0   0   2   0   2   2   2   0   2   2   2   2   2   2   2   0   0   0   0   0   0   2   2   0   0   2   2   2   0   0   2   0   2   0   0   0   0   2   2   2   2   2   2   2   0   2   0   2   2   2   0   2   0   0   2   2   0   2   0   2   0   2   2   2   0   0   2   2   2   2   2   2   2   2   0   2   0   2   2   0   2   0   0   0   0   2   0   2   0   2   0   0   0   0   2   0   2   2
 MK-4-15                0   2   0   2   0   0   2   2   0   2   2   2   2   0   2   2   0   2   2   2   2   2   0   0   0   0   0   2   2   0   0   0   2   0   2   2   2   2   0   2   0   0   2   0   2   2   2   2   2   0   2   2   2   0   2   2   0   0   2   0   0   2   0   2   2   2   0   0   2   2   2   0   0   2   0   0   0   2   2   0   2   0   0   0   0   0   2   2   2   0   2   2   2   2   0   0   0   0   0   0   2   0   0   0   2   0   2   0   0   0   2   2   0   2   2   0   2   0   0   0   0   0   0   2   2   0   0   2   2   2   0   0   2   2   2   0   0   0   0   2   2   2   2   2   2   2   0   2   0   2   2   2   2   2   0   0   2   2   0   2   0   2   0   2   2   2   0   2   2   2   0   2   2   0   0   0   0   2   0   2   2   0   2   0   0   0   0   2   0   2   0   2   0   0   0   0   2   0   0   2
 MK-4-16                0   2   0   2   0   0   0   2   0   2   2   2   2   0   2   2   0   2   2   2   2   0   0   0   0   0   0   0   2   0   0   0   2   0   2   2   2   2   2   2   0   0   2   0   2   2   2   2   2   0   2   2   2   2   2   2   0   0   2   0   0   2   0   2   2   2   0   0   2   2   2   0   0   2   0   0   0   2   2   0   2   0   2   0   0   0   2   2   2   0   2   2   2   2   2   0   0   0   0   0   2   0   0   0   2   2   2   0   0   0   2   2   0   2   2   0   2   0   0   2   0   0   0   2   2   0   0   2   2   2   0   2   2   2   2   0   0   0   0   2   2   2   2   2   2   2   2   0   0   2   2   2   2   2   0   0   2   2   0   0   0   2   0   2   2   2   0   0   2   2   0   2   2   0   0   0   0   2   0   2   2   0   0   0   2   0   0   0   0   2   0   0   0   0   0   0   2   0   0   2
 MK-5-1                 0   0   2   2   0   0   2   2   0   0   0   0   2   0   0   2   2   0   0   2   0   0   0   0   0   2   0   2   2   2   0   2   2   0   2   2   0   2   2   0   2   2   2   0   0   2   2   2   2   2   2   0   2   0   0   2   2   0   2   2   0   0   2   0   2   0   2   0   2   0   0   0   0   0   0   2   0   2   0   0   2   0   2   2   2   2   2   0   0   0   0   2   0   2   0   2   2   2   0   2   0   0   0   2   0   2   0   0   0   0   0   2   2   2   0   2   0   0   0   2   0   2   2   2   2   0   2   2   2   2   0   2   0   0   2   0   2   0   2   2   0   2   0   0   0   0   0   0   2   2   2   2   0   2   2   0   2   2   0   0   0   2   2   2   2   0   0   0   0   2   2   0   0   2   2   0   2   0   0   2   0   2   0   0   2   0   0   2   2   2   0   2   2   0   0   0   0   0   0   2
 MK-5-2                 0   0   0   2   0   0   2   2   0   0   0   0   2   0   2   2   2   0   0   2   0   0   0   0   0   2   0   2   2   2   0   2   2   0   2   2   2   0   2   0   2   2   2   0   2   2   2   2   2   2   2   0   2   0   0   2   2   2   2   2   0   0   2   0   2   0   2   0   2   0   2   0   0   0   0   2   0   2   0   0   2   0   2   2   2   2   2   0   0   0   0   2   0   2   0   2   2   2   0   0   0   2   0   2   0   2   0   0   0   0   0   2   2   2   0   2   0   0   2   0   0   2   2   2   2   0   2   2   2   0   0   2   0   0   2   0   2   0   2   2   2   2   0   0   0   0   0   0   2   2   2   2   0   2   2   0   2   2   0   0   0   2   2   2   2   0   0   0   0   2   2   0   2   2   2   2   2   0   0   0   0   2   0   2   2   2   0   2   2   2   0   0   2   0   0   0   0   0   0   2
 MK-5-3                 2   0   0   2   0   0   2   2   0   0   0   0   2   0   2   2   2   0   0   2   2   0   0   0   0   2   0   2   2   2   0   2   2   0   2   2   2   0   0   0   2   2   2   0   2   2   2   2   2   2   2   0   2   0   0   2   2   2   2   2   2   2   0   0   2   0   0   0   2   0   2   0   0   0   0   2   0   2   0   0   2   0   2   2   2   0   2   0   0   2   0   2   0   2   2   2   2   0   0   0   0   2   2   2   0   2   0   0   0   0   0   2   2   2   2   2   0   0   2   0   0   2   2   2   2   0   2   2   2   0   0   2   0   0   2   0   2   0   2   2   2   2   0   0   0   0   0   0   2   2   2   2   0   2   2   0   2   2   2   0   0   2   0   2   2   0   0   0   0   2   0   0   2   2   0   0   2   0   0   0   0   2   0   2   2   2   0   2   2   2   0   0   2   0   0   0   0   0   0   2
 MK-5-4                 2   0   0   2   0   0   2   2   2   0   0   0   2   0   2   2   2   0   0   0   2   0   0   0   0   2   0   2   2   2   0   2   0   0   0   2   2   0   2   0   2   2   2   0   2   2   0   0   2   2   0   0   0   0   0   2   2   2   0   2   2   0   0   0   2   0   0   0   2   0   0   2   0   0   0   2   0   2   0   0   2   2   2   2   2   0   2   2   0   2   0   2   0   2   0   2   2   0   0   0   0   2   2   2   0   2   2   0   0   0   2   2   2   2   2   2   0   0   2   2   2   0   2   2   2   0   2   2   2   0   0   2   0   2   2   0   2   2   2   2   2   2   0   0   2   0   2   0   2   2   0   2   0   2   2   2   2   2   2   0   2   2   0   2   2   0   0   0   0   2   0   2   2   2   0   0   0   0   0   0   0   2   0   2   2   2   0   2   2   2   0   0   2   0   0   0   0   0   0   2
 MK-5-5                 2   0   0   2   0   0   2   2   2   0   0   2   2   0   2   2   2   0   0   0   2   0   0   0   0   2   0   2   2   2   0   2   0   0   0   2   2   0   2   0   2   2   2   0   2   2   0   0   2   0   0   0   0   0   0   2   2   2   2   2   2   2   0   0   2   0   0   0   2   0   0   2   0   0   0   2   0   2   0   0   0   0   2   2   2   0   0   0   0   2   0   2   0   2   2   2   2   0   0   0   0   0   2   2   0   2   2   0   0   0   2   2   2   2   2   2   0   0   2   2   0   0   2   2   2   0   2   2   2   0   0   2   0   2   0   0   2   2   2   2   2   2   0   0   2   0   2   0   2   2   0   2   0   2   2   2   2   2   2   0   2   0   0   2   2   0   0   0   0   2   0   2   2   2   0   0   2   0   0   0   0   2   0   2   2   2   0   2   2   2   0   0   2   0   0   0   0   0   0   2
 MK-5-6                 2   0   0   2   0   0   2   2   2   0   2   2   2   0   2   2   2   0   0   0   2   0   0   0   0   2   0   2   2   2   0   2   0   2   0   2   2   0   0   0   2   2   2   0   2   2   0   0   2   0   0   0   2   0   0   2   2   2   2   2   2   2   0   0   0   0   0   0   0   0   0   2   0   0   0   2   0   2   0   0   0   0   2   2   0   2   2   2   0   2   0   2   0   2   2   2   2   0   0   2   0   0   0   2   0   0   2   0   0   0   2   2   0   0   2   2   0   0   2   2   0   2   2   2   2   0   2   2   0   0   0   2   0   2   2   0   2   2   2   2   2   2   0   0   0   0   2   2   2   2   0   2   0   2   2   2   2   2   2   0   2   0   0   2   2   0   0   0   0   2   0   2   2   2   0   0   2   0   0   0   0   2   0   2   2   2   0   2   0   0   0   0   2   0   0   0   2   0   0   0
 MK-5-7                 2   2   0   2   0   0   2   2   2   0   2   2   2   0   2   2   2   0   0   0   2   0   0   0   0   2   0   2   2   2   0   2   0   0   0   2   2   0   0   0   0   2   0   0   2   2   0   0   2   0   0   0   2   0   0   2   0   2   2   2   2   2   0   0   0   0   0   0   0   0   0   2   0   0   0   2   0   2   0   0   0   0   2   2   0   2   2   2   0   0   0   2   0   2   2   2   2   0   0   2   0   0   0   2   0   0   2   0   0   0   2   2   0   0   2   2   0   0   2   2   0   2   2   2   2   2   2   2   0   2   0   2   0   2   2   0   2   2   2   2   2   2   0   0   0   0   2   2   0   2   0   2   0   2   2   2   2   2   0   0   2   0   0   2   2   0   0   0   0   2   0   2   2   2   0   0   2   0   0   0   0   2   0   2   2   2   0   2   0   0   0   0   0   0   0   0   0   0   0   0
 MK-5-8                 2   2   0   2   0   0   2   2   2   0   2   0   2   0   2   2   2   0   0   0   2   0   0   0   0   2   0   2   2   0   0   2   0   0   0   2   2   0   0   0   0   2   0   0   2   2   0   0   2   0   0   0   2   2   0   2   0   2   2   2   2   2   0   0   0   0   0   0   0   0   0   2   0   0   0   0   0   0   0   0   0   0   2   2   0   2   2   2   0   0   0   2   0   2   2   2   2   0   0   2   2   0   0   2   0   0   2   0   0   0   0   2   0   0   2   2   0   0   0   2   0   2   2   2   2   2   2   2   0   2   0   2   0   2   2   0   0   2   2   2   2   2   0   0   0   0   2   2   0   2   0   2   0   2   2   2   2   2   0   0   2   0   0   2   0   0   0   0   0   2   0   2   2   2   0   0   2   0   0   0   0   2   0   2   2   2   0   2   0   0   0   0   0   0   0   0   2   0   0   0
 MK-5-9                 0   2   0   2   0   0   2   2   2   0   2   0   2   0   2   2   2   0   0   0   0   0   0   0   0   2   0   2   2   0   0   2   0   0   0   2   2   0   0   2   0   2   0   0   2   2   0   2   2   0   0   0   2   2   0   2   0   2   2   2   2   0   0   0   0   0   0   0   0   0   0   2   0   0   0   0   0   0   0   0   0   0   2   2   0   2   2   2   0   0   0   2   0   2   2   2   0   0   0   2   2   0   2   2   0   2   0   0   0   0   0   2   0   0   2   2   0   0   0   2   0   2   2   0   2   2   2   2   0   0   0   2   0   2   2   0   2   2   2   2   2   0   0   0   0   0   2   2   0   2   0   2   0   2   2   2   2   2   0   0   2   2   2   2   0   0   0   0   0   2   0   2   2   2   0   0   2   0   0   0   0   2   0   2   0   2   0   2   0   0   0   0   0   0   0   0   2   0   0   0
 MK-5-10                0   2   0   2   0   0   2   2   2   0   2   0   2   0   0   2   2   0   0   0   0   0   0   0   0   2   0   0   2   0   0   2   0   0   0   2   2   0   0   2   0   2   2   0   2   2   0   2   2   0   0   0   2   2   0   2   0   2   2   2   2   0   0   0   0   0   0   2   0   0   0   2   0   2   0   0   0   0   0   0   0   0   2   2   0   0   0   2   0   0   0   2   0   2   2   2   0   0   0   2   2   2   2   2   0   2   2   0   0   0   0   2   0   0   2   2   2   2   0   0   0   2   2   0   2   2   2   2   0   0   0   2   0   2   2   0   2   2   2   2   0   0   2   0   0   0   2   2   0   2   0   2   0   0   2   2   0   2   0   0   0   2   2   2   0   0   0   0   0   2   0   2   2   2   0   0   0   0   0   0   0   2   0   2   0   2   0   2   0   0   0   0   0   0   0   0   2   2   0   0
 MK-5-11                0   2   0   0   0   0   2   2   2   0   2   0   2   0   0   2   2   0   0   2   0   0   0   0   0   2   0   0   2   0   0   2   0   2   2   0   2   0   0   2   0   2   2   0   2   2   0   2   2   0   0   0   0   2   2   2   0   2   2   2   2   0   0   0   0   0   0   2   0   0   0   2   0   0   0   0   0   0   0   0   2   0   2   2   0   0   0   2   0   0   0   2   2   2   2   2   0   0   0   2   2   2   2   2   0   2   2   0   0   0   0   2   2   0   2   2   2   2   0   0   0   2   2   0   2   2   2   2   0   0   0   2   0   2   2   0   2   2   2   2   0   0   2   0   0   0   2   2   2   2   2   2   0   0   2   0   0   2   0   0   0   2   2   2   0   0   0   0   0   2   0   0   2   2   0   2   0   0   0   0   0   2   0   2   0   2   0   2   2   2   0   0   0   0   0   2   2   2   0   0
 MK-5-12                0   2   0   0   0   0   2   2   2   2   2   0   0   0   0   2   2   0   0   0   0   0   0   0   0   2   0   0   2   0   0   2   0   0   2   2   2   0   0   2   2   2   2   0   2   2   0   2   2   0   0   0   0   2   2   2   0   2   2   2   2   0   0   0   0   0   0   0   0   0   0   2   0   0   0   0   0   2   0   0   2   0   2   2   0   0   0   2   0   0   0   2   2   2   2   2   0   0   0   2   2   2   2   2   0   2   2   0   0   0   0   2   2   0   2   2   2   2   0   0   0   2   2   0   2   2   2   2   0   0   0   2   0   2   0   0   2   2   2   2   0   0   2   0   0   0   2   2   2   2   2   2   0   0   2   2   0   2   2   0   0   2   2   2   2   0   0   0   2   2   0   2   2   2   0   2   0   0   0   0   0   2   2   2   0   2   0   2   2   2   2   0   2   0   0   2   2   2   0   0
 MK-5-13                0   2   0   0   0   0   2   2   2   2   2   0   0   0   0   0   2   0   0   0   0   0   0   0   0   2   0   0   2   0   0   2   0   0   2   2   2   0   0   2   0   2   2   2   2   2   0   2   2   0   0   0   0   2   2   2   0   2   2   0   2   0   0   0   0   0   0   0   0   0   0   2   0   0   0   0   0   2   0   0   2   0   2   2   0   0   0   2   0   0   0   2   2   2   2   2   0   0   2   0   2   2   2   2   0   2   2   0   0   0   0   2   2   0   2   2   2   2   0   0   2   2   2   0   2   2   2   2   0   0   0   2   0   2   0   0   2   2   0   2   0   0   0   2   0   0   2   2   2   2   0   2   0   0   2   0   0   2   2   0   0   2   2   2   2   0   0   0   2   2   0   2   2   2   0   2   0   0   0   0   0   2   2   2   0   2   0   0   2   2   2   0   2   0   0   2   2   2   0   0
 MK-5-14                0   2   0   0   0   0   2   2   2   2   2   2   0   0   0   0   2   0   0   0   0   0   0   0   0   2   0   0   2   0   0   2   0   0   2   2   2   0   0   2   0   2   2   2   2   2   0   2   2   0   0   0   0   2   2   2   0   2   2   0   2   0   0   0   0   0   0   0   2   0   0   2   0   0   0   0   0   2   0   0   2   0   2   2   0   0   0   2   2   2   0   2   0   2   2   2   0   0   2   0   2   0   2   2   0   2   2   0   0   0   0   0   2   0   2   2   2   2   0   0   2   2   2   0   2   2   2   2   0   0   0   2   0   0   0   0   2   2   0   2   0   0   0   2   0   0   2   2   2   2   0   2   0   2   2   0   0   2   2   0   0   2   2   0   2   0   0   0   2   2   0   2   2   2   0   2   0   0   0   0   0   2   2   2   0   2   0   0   0   2   2   0   0   0   0   2   2   2   0   0
 MK-5-15                0   2   0   0   0   0   2   2   2   2   2   2   0   0   0   0   2   0   0   0   0   0   0   0   0   2   0   2   2   2   0   2   0   0   2   2   2   0   0   0   2   0   0   2   2   2   0   2   2   0   0   0   2   2   2   2   2   2   2   2   2   0   0   0   0   2   0   2   2   0   0   2   0   0   0   0   0   2   0   0   2   0   2   0   0   0   0   2   2   2   0   2   0   2   2   2   0   0   2   0   2   0   2   2   0   2   2   0   0   2   0   0   0   0   2   0   2   2   0   0   2   2   2   0   2   2   2   0   2   0   0   0   2   0   0   0   2   2   2   2   0   0   0   2   0   2   0   2   2   2   0   2   0   2   2   0   2   2   2   0   0   2   2   0   2   0   0   0   2   2   0   2   2   2   0   0   0   0   0   0   0   2   0   2   0   2   0   0   0   2   0   0   0   0   0   2   2   2   0   0
 MK-5-16                0   2   0   0   0   0   2   2   2   2   2   2   0   0   0   0   2   0   0   0   0   0   0   2   0   2   0   2   2   2   0   2   0   0   2   2   2   0   0   0   2   0   0   2   2   2   0   2   2   0   0   0   2   2   2   2   2   2   2   2   2   0   0   2   0   2   0   2   2   0   0   2   0   0   2   0   0   2   0   0   0   0   2   0   0   0   0   2   2   2   0   2   0   2   2   0   0   0   2   0   2   0   2   2   0   0   2   0   0   2   0   0   2   0   2   0   2   2   0   0   2   2   2   0   2   2   2   0   2   2   0   0   2   0   0   0   2   2   2   0   0   0   0   2   0   2   0   2   2   2   0   2   0   2   2   0   2   2   2   0   0   2   2   0   2   0   0   0   2   2   0   2   2   2   0   0   0   0   0   0   0   2   0   2   0   2   0   0   0   2   0   0   0   0   2   2   2   2   0   2
 MK-6-1                 0   0   2   0   0   2   0   0   2   2   0   0   2   0   2   2   0   2   0   2   0   2   2   2   2   2   0   0   0   2   0   2   0   2   0   2   0   0   2   0   0   2   0   2   0   2   2   2   2   2   2   0   0   0   2   0   0   2   2   0   2   0   0   2   2   2   2   2   2   2   2   2   2   0   0   2   0   2   0   2   0   0   2   0   0   0   0   2   2   2   0   2   0   2   0   2   0   0   2   2   0   0   0   2   2   0   2   2   2   0   0   2   0   0   0   0   2   2   0   2   0   0   0   0   2   0   0   0   2   2   0   0   0   0   2   0   0   2   2   2   0   2   2   0   2   2   0   0   2   0   2   2   0   2   2   0   2   0   2   0   0   2   2   0   0   0   0   2   0   0   0   2   2   2   2   0   2   2   2   0   0   0   0   0   0   0   0   2   0   0   0   0   2   2   2   2   0   0   2   2
 MK-6-2                 0   0   2   0   0   2   0   0   2   2   0   0   2   0   2   2   0   2   2   2   0   2   2   2   2   2   0   0   0   2   0   2   0   0   0   2   0   0   2   0   0   2   0   2   2   2   2   2   2   2   2   0   0   0   2   0   0   2   2   0   2   0   0   0   2   2   2   2   2   2   2   2   2   0   0   2   2   2   0   2   2   0   2   0   0   0   0   2   2   2   0   2   0   2   0   2   0   0   2   2   0   0   0   2   2   0   2   2   2   0   0   2   0   0   0   0   2   2   0   2   0   0   0   0   2   2   0   0   2   2   0   0   0   0   2   2   0   2   2   0   0   0   2   0   2   2   0   0   2   0   2   2   0   2   2   0   2   0   2   0   0   2   2   0   0   0   0   2   0   0   0   2   2   2   2   0   2   2   2   0   0   0   0   0   0   0   0   2   0   0   0   0   2   2   2   2   0   2   2   2
 MK-6-3                 0   0   2   0   0   2   0   2   0   2   0   0   2   0   0   2   0   2   2   2   0   2   0   2   2   2   0   0   0   2   0   2   2   0   0   2   2   0   2   0   0   2   0   2   0   0   2   2   2   2   2   0   0   0   2   0   2   2   2   0   2   0   0   0   2   2   2   2   2   2   2   2   2   0   2   2   2   2   0   2   2   0   2   0   0   2   0   2   2   2   0   2   0   2   0   2   0   0   2   2   0   0   0   2   2   2   2   2   2   0   0   2   0   0   0   0   2   2   0   2   0   0   0   0   0   2   0   0   2   0   0   0   0   2   2   2   0   2   2   0   0   0   2   0   2   2   0   0   2   0   2   2   2   2   2   0   2   0   2   2   0   2   2   0   0   2   0   2   0   0   2   2   0   2   2   0   2   0   2   0   0   0   0   0   0   2   0   2   0   0   0   2   2   2   0   2   0   2   2   2
 MK-6-4                 0   2   2   0   0   2   0   2   0   2   2   2   2   0   2   2   0   0   2   2   0   2   0   2   2   2   0   0   0   2   0   2   2   0   0   2   2   2   2   0   0   0   0   2   0   0   2   2   2   0   2   0   0   0   2   0   2   2   2   0   2   0   0   0   2   2   2   2   2   2   2   2   2   0   2   2   2   2   0   2   2   2   2   0   0   2   0   2   2   2   2   0   0   2   2   2   0   0   2   2   0   0   0   2   2   2   2   2   2   0   0   2   0   0   0   0   2   2   0   2   0   0   0   0   0   2   0   0   2   0   0   0   0   2   0   2   0   2   2   0   0   0   2   0   2   2   0   0   2   0   2   2   0   2   2   0   2   0   2   2   0   2   2   0   0   2   0   2   0   0   2   2   0   2   2   0   2   0   2   0   0   2   0   0   0   2   0   2   0   0   0   2   2   0   0   2   0   2   2   2
 MK-6-5                 0   2   2   0   0   2   2   2   0   0   2   2   2   2   2   2   2   2   2   2   0   2   0   2   2   2   0   0   0   0   0   2   2   0   0   2   2   2   2   0   0   0   2   2   0   0   2   2   2   0   2   0   0   0   2   0   2   2   2   0   2   0   0   0   2   2   2   2   2   2   2   2   2   0   2   2   2   2   0   2   0   2   0   0   0   2   0   2   2   0   2   0   2   2   2   2   0   0   0   2   0   0   0   2   0   2   2   2   2   0   0   2   0   0   0   2   2   2   0   2   0   0   0   0   0   2   0   0   2   0   0   0   0   2   0   2   0   2   2   0   0   0   0   0   2   2   0   0   2   0   2   2   0   2   2   0   2   0   2   2   0   2   2   0   0   2   0   2   0   0   2   2   0   2   2   0   2   0   2   0   0   2   0   0   0   2   0   2   0   0   0   2   2   0   0   2   0   0   2   2
 MK-6-6                 0   2   2   0   0   2   2   2   0   0   2   2   2   2   2   2   2   2   2   2   0   2   0   2   2   0   0   0   0   0   0   0   2   2   0   2   2   2   2   2   0   0   2   2   0   0   2   2   2   0   2   0   0   0   2   0   2   2   2   0   2   0   0   0   2   2   2   2   2   2   2   2   2   0   2   2   2   2   0   2   0   2   0   0   0   2   0   2   2   0   2   0   2   2   2   2   0   0   0   2   0   0   0   2   0   2   2   2   2   0   0   2   2   0   2   2   2   2   0   0   0   0   0   2   0   0   2   0   2   0   0   0   0   2   0   2   0   2   2   0   0   0   2   0   2   2   0   0   2   2   2   2   0   2   2   0   2   0   2   2   0   2   0   0   0   2   0   2   0   0   2   2   0   2   2   0   2   0   2   0   2   2   0   0   0   2   0   2   2   0   0   0   2   0   0   0   0   0   2   2
 MK-6-7                 0   2   2   0   0   2   2   2   0   0   2   2   0   2   2   2   2   0   2   2   0   2   0   2   2   0   2   0   0   0   0   0   2   2   0   2   2   2   0   2   0   0   2   2   0   0   0   2   0   0   0   0   2   0   2   0   2   2   2   0   2   0   0   0   2   2   2   2   2   0   2   2   2   0   2   2   2   2   0   2   0   2   0   0   0   2   0   2   2   0   2   0   2   2   0   2   0   0   0   0   0   0   0   0   2   2   2   2   2   0   0   2   2   0   2   0   2   2   0   0   0   0   0   2   0   0   0   0   2   0   0   0   0   2   0   2   0   2   2   0   2   0   2   0   2   2   0   0   2   2   2   2   0   2   2   0   2   0   2   2   0   2   0   2   0   2   0   2   0   0   0   2   0   2   2   0   2   0   2   0   2   2   0   2   0   2   0   2   2   0   0   0   2   0   0   0   0   2   2   2
 MK-6-8                 0   2   2   0   0   2   0   2   0   0   2   2   0   2   2   2   2   2   2   2   0   2   0   2   2   0   0   0   0   0   0   0   2   0   0   0   2   0   0   2   2   2   2   2   0   0   0   2   0   0   2   0   2   0   0   0   2   2   2   0   2   0   0   2   2   2   0   2   2   0   2   2   2   0   2   2   2   2   0   2   0   2   0   0   0   2   0   2   2   0   2   0   2   2   0   2   0   0   0   0   0   0   0   0   2   2   2   2   2   0   0   2   0   0   2   0   2   2   2   0   0   2   0   2   0   0   0   0   2   0   0   0   0   2   0   2   2   2   2   2   2   2   2   0   2   2   0   0   2   2   0   2   2   2   2   0   2   0   2   2   0   2   0   2   0   2   0   2   0   0   0   2   0   0   2   0   2   0   2   0   2   0   0   2   0   2   0   2   2   0   0   0   2   0   0   0   0   0   2   2
 MK-6-9                 0   2   2   0   0   2   0   2   0   0   2   2   2   2   2   2   2   2   2   2   2   2   0   2   2   2   0   0   0   0   0   0   2   0   0   0   2   0   0   2   2   2   2   2   0   0   0   2   0   0   2   0   2   0   0   2   2   2   2   0   0   0   0   2   2   2   0   2   2   0   2   2   2   0   2   2   2   2   0   2   0   2   2   0   0   2   0   2   2   0   2   0   2   2   0   2   0   0   0   2   0   0   0   0   2   2   2   2   2   0   2   2   0   0   2   0   2   0   2   0   0   2   0   0   2   0   0   0   2   0   0   0   0   2   0   2   2   2   2   2   2   2   2   0   2   2   0   0   2   2   0   2   2   2   2   2   2   2   2   2   0   2   0   2   0   2   0   2   0   0   0   2   0   0   2   0   2   0   2   0   2   2   0   0   0   2   0   2   2   2   0   0   2   0   0   0   0   0   2   2
 MK-6-10                0   2   2   0   0   2   0   2   0   0   2   2   2   2   2   2   2   2   2   2   2   2   0   2   2   2   0   0   0   0   0   0   2   0   0   0   2   0   0   2   2   2   2   2   0   2   0   2   0   0   0   0   2   0   0   2   2   2   2   0   0   2   0   2   0   2   0   2   2   0   2   2   2   0   2   2   0   2   0   2   0   2   2   0   0   0   0   2   2   0   2   0   2   2   0   2   0   0   2   2   2   0   0   0   2   2   2   2   2   0   2   0   0   0   2   0   2   0   2   0   0   2   0   0   2   0   0   0   2   0   0   0   0   2   0   2   2   2   2   2   2   2   2   0   2   2   0   0   2   2   0   2   2   2   2   2   2   2   2   2   0   2   0   2   0   2   0   0   0   2   0   2   0   0   2   0   2   0   2   2   2   2   0   0   0   2   0   2   2   2   0   0   2   0   0   0   0   0   0   2
 MK-6-11                0   2   2   0   2   2   2   2   2   0   2   2   2   2   2   2   2   2   2   2   2   2   0   2   2   0   2   2   0   0   2   2   2   0   0   0   2   0   0   2   2   2   2   2   0   2   0   2   0   0   2   0   2   0   2   2   0   2   2   0   0   2   0   2   0   2   0   2   2   0   2   2   2   0   2   2   0   0   0   2   0   2   2   0   2   0   0   2   2   0   2   0   2   2   0   2   0   0   0   2   2   0   0   0   2   2   2   2   0   0   2   0   0   0   2   0   2   0   2   0   0   2   0   0   2   0   0   0   2   0   0   0   0   2   0   2   2   2   2   2   2   2   2   0   2   2   0   0   2   2   0   2   2   0   2   2   2   0   2   2   0   2   0   2   0   2   0   0   0   2   2   2   0   0   2   0   2   0   2   2   2   2   0   0   0   2   0   2   2   2   0   2   2   0   2   0   0   0   0   0
 MK-6-12                0   2   0   0   2   2   2   2   2   0   2   2   2   2   2   2   2   2   2   0   2   0   0   2   2   0   2   2   0   0   2   2   2   2   0   0   2   0   0   2   2   2   2   2   0   2   0   2   0   0   2   0   2   0   2   2   0   2   2   0   0   2   0   2   0   2   0   2   0   2   2   2   2   0   2   2   2   0   0   2   0   2   2   0   2   0   0   2   2   0   2   0   0   2   0   2   2   0   0   2   2   2   0   0   2   2   0   2   0   2   2   0   0   0   2   0   2   0   2   0   0   2   2   0   2   0   0   0   2   0   0   0   0   2   0   2   2   2   2   2   2   2   2   0   2   2   0   0   2   2   0   2   2   0   2   2   2   0   2   2   0   2   0   2   0   2   0   0   0   2   2   2   0   2   2   0   2   0   2   2   2   2   0   0   0   2   0   0   2   2   0   2   2   0   2   0   0   0   0   0
 MK-6-13                0   2   0   0   2   0   2   2   2   0   2   0   2   2   2   2   2   2   2   0   2   0   0   2   2   0   0   2   0   0   0   2   2   2   0   0   2   0   0   2   2   2   0   2   0   2   0   2   2   0   0   0   2   2   2   2   0   2   2   0   0   2   0   2   0   2   2   2   0   2   2   2   0   0   0   2   2   0   0   2   0   0   2   0   2   0   2   2   0   0   2   2   0   2   0   2   2   0   0   2   2   2   0   0   2   2   0   2   0   2   2   0   0   2   2   0   2   0   2   0   0   2   2   0   2   0   0   0   2   2   0   0   0   2   2   2   2   2   2   2   0   2   2   0   2   2   0   0   2   2   0   2   0   0   2   2   2   0   2   2   0   2   2   2   0   2   0   0   2   2   0   2   2   2   2   0   2   0   2   2   0   2   0   0   0   2   0   2   2   2   2   0   2   0   2   0   0   0   2   0
 MK-6-14                0   2   2   0   2   0   2   2   2   0   2   0   2   2   2   2   2   2   2   2   2   0   0   0   2   0   0   2   0   0   0   2   2   2   0   0   2   0   0   2   2   2   0   0   0   2   0   2   2   0   0   0   2   2   0   2   0   2   2   0   0   2   0   0   2   2   2   2   0   2   2   2   0   0   0   2   2   0   0   2   0   2   2   0   2   0   2   2   0   0   2   2   0   2   0   2   2   2   0   2   0   2   0   0   2   2   0   2   0   2   2   0   2   0   2   0   2   0   2   0   0   2   2   0   2   0   0   0   0   2   2   0   0   2   0   2   2   2   2   2   0   2   2   0   0   2   0   0   0   2   0   2   0   0   2   2   2   0   0   2   0   2   2   2   0   2   0   0   0   2   0   2   2   2   2   0   2   0   2   2   0   2   0   0   0   2   0   2   2   2   2   0   2   0   2   0   2   2   2   0
 MK-6-15                0   2   2   0   2   0   2   2   2   0   2   0   2   2   2   2   2   2   2   2   2   0   0   0   2   0   0   0   0   0   0   2   2   0   0   0   2   0   0   2   2   2   2   2   0   2   0   2   2   0   0   0   2   2   0   2   0   2   2   0   0   2   0   0   2   2   2   0   0   2   2   2   0   0   0   0   2   0   0   2   0   2   2   0   2   0   2   2   0   0   2   2   0   2   0   2   2   2   0   2   2   2   0   0   2   2   0   2   0   2   0   0   2   2   0   0   2   0   2   0   0   2   0   0   2   0   0   0   0   2   2   0   2   2   0   2   2   2   2   2   0   2   0   0   0   2   0   0   0   2   0   2   0   0   0   2   2   0   0   2   0   2   2   2   0   2   0   0   0   2   0   2   2   0   2   0   2   0   2   2   0   2   0   0   0   2   0   2   0   2   2   0   2   0   2   0   2   2   2   0
 MK-6-16                0   2   2   0   0   0   2   2   2   0   2   0   2   0   2   2   0   2   2   2   0   0   0   0   2   0   0   0   0   0   0   2   2   0   0   2   0   0   0   2   2   2   2   2   2   2   2   2   2   0   0   2   0   2   0   0   0   2   2   0   0   2   0   0   2   2   2   0   0   2   2   2   0   0   2   0   2   0   0   2   0   2   2   0   2   2   2   2   0   0   2   2   0   2   0   2   2   2   0   2   0   2   0   0   2   2   0   2   0   2   0   0   2   2   0   0   2   0   2   0   0   2   0   2   2   0   0   0   0   2   2   0   2   2   2   2   2   2   2   0   0   2   0   0   0   2   0   0   0   2   2   2   2   0   0   0   2   0   0   2   0   2   2   0   2   2   0   0   0   2   0   2   0   0   2   0   2   0   2   2   0   2   0   0   0   2   2   2   0   2   2   2   2   0   2   2   2   2   2   0
 
!****************************************** Phenotypic Data **********************************************************
!-100.0 is resevred for missing phenotype
SimulatedTrait1        13.2706   12.7466   17.4529   12.6802   15.9400   11.9414   16.9198   14.2902   13.4597   11.6217   12.1275   15.2919   16.4884   18.2133   17.0035   16.9734   15.2172   15.4632   13.9974   19.8448   13.1484   10.5987    9.4652   15.5817   21.6060   13.0546   20.3930   18.6922   14.0316   17.9915   18.2559   13.8484   13.5933   10.8550   13.4333   18.6258   22.2754   15.7338   14.1849   15.3851   16.7958   14.8328   15.2435   17.9197   17.3170   21.7064   14.3996    9.7917   16.2819   13.2245   12.5140   10.9498   13.1007   16.7113   19.6185   21.5810   14.7667   13.5150   13.8402   16.9442   17.4069   14.7116   10.5965   13.7046   17.3622   11.6163   14.3289   15.3638   12.3270   10.8970   12.5258   18.1606   13.8429   14.9378   17.0452   17.2065   16.1368   14.6501   14.2358   16.2017   10.4083   15.1464   12.5612   17.7088   10.1186   12.2429   15.2434   14.7103   16.1612   19.8996   15.2462   15.5766    9.6862   16.0057   14.9698   18.6620   17.4947   16.0050   12.9959   13.7464   11.8865   13.9952   11.9214   16.3131   12.4554   10.1380   17.9738   13.1877   17.9717   17.2146   16.4919   15.3125   16.8133   13.9132   21.8974   12.4039   15.4877   15.8902   11.7614   13.7199   16.8244   20.6019   13.4760   14.1738   15.4420   17.8985   13.2313   15.9370   16.5347   10.6450   17.9604   12.4121   17.5995   19.5595   18.1826   12.3243   12.9003   13.5621   18.6868   11.9322   19.4240   13.1010   19.1804   13.7251   14.2955   13.3233   13.4261   13.4410   15.8587   10.6378   18.4335   16.0311   18.6037    8.7814    7.3311   19.0027   10.5614   19.1152   15.4744   12.5085   17.8418   19.1193   12.6257   18.4490   15.0126   13.9537   13.4201   13.0455   15.6548   10.2661   14.5875   14.8261   15.1827   16.9049   21.3057   20.0711   17.7199   14.7988   10.6354   15.9512   17.9294   12.8275   18.0557   14.0481   12.9295   14.8959   15.3596   15.3967   17.4507   14.9113   14.7617   21.6282   15.1798   13.0594   14.4834   14.0470   19.0740   10.3004   10.9608   15.7377
SimulatedTrait2        11.9994    9.8180   11.8959    9.3033    9.8958   12.3454   11.1290   12.9347    9.6452   10.3619   10.2552   10.0497   10.4138   10.1399   10.4776   10.0006    8.6079    9.0531    9.5662    9.8611   10.4450   11.0633    9.9683   10.7226    8.7900   10.5440   11.1547    8.0257    9.7866    9.0295    9.3190   11.0107   12.1937   10.1859   10.6152    7.8776    7.1342   11.7832   12.3465    8.3997    8.3731    7.0525    8.7953   10.2230    7.0181   12.1301   11.8920   10.4226    7.5036    8.9355   12.2384   12.2042   10.3574    9.0392    8.9414   10.2901   10.1490   10.4824    8.7083    9.1874   11.3940   12.2188   10.8166    7.6021    9.5066   11.4122   11.9970    8.5963   11.1684   10.7256   11.2060    6.7432   10.9595    9.5712    7.7687   12.4765    8.3968   10.4352   12.2776   11.2581   13.5516   10.2891   12.3514    8.6540   10.2129   12.0791   10.5913    7.7415    8.8911   11.2183    9.4488    8.2389   10.8184   10.9807   12.5269    9.2120   11.1107   11.3689    7.6045   11.8976   11.4507    7.6935   11.8169   11.4252    9.7250    9.7599    8.0064   10.6503    8.8000   12.7729   10.6514    9.7110   10.5004   11.2635    9.2234   13.5636   11.1249    7.3961   12.2080    8.1956   11.1398    9.0608    9.9578   12.2916    9.3626    9.2794   10.0655    8.2968   11.1943    7.8124   11.5434    9.9250   10.4907    8.8080    9.2743   10.4154   10.0356   11.7258    9.5217   10.5716    9.3834   11.1731   11.3432   11.1910   12.1155   10.5141   10.3632    9.3986   11.8086    9.8422   10.6354   11.3639    9.4413    8.5788    8.9070    8.6073   10.8968   10.3727    8.7988   11.5248   10.8573    9.8698    9.5617    7.5785    9.6061   13.7826    9.5301   13.0259   10.0628   11.9500   10.5718   11.4530    9.4851   10.2526    9.5007    8.9110    8.0599    9.3836    9.6161   10.3028    7.3820   10.2142   11.3346   11.8482   11.2781   11.1531   10.4686   10.8295    9.7847    9.6126   10.5874    9.5143   10.3668   12.1659   13.5665    6.9018   10.5058   10.0933   14.0492    6.6003
 
