# Supplementary material for: Inclusive Composite Interval Mapping of QTL by Environment Interactions in Biparental Populations
Source: PLoS One. 2015 Jul 10;10(7):e0132414. doi: 10.1371/journal.pone.0132414 (PMC4498613; doi:10.1371/journal.pone.0132414)
Supplement: S4 File — (ZIP) [file pone.0132414.s004.zip › H=0.1/L1/run_00118.met]

!**********************Note: lines staring with "!" are remarks and will be ignored in the program********************
!*********************************General Information**********************************
!Assuming F1 = P1 x P2, populations available in QTL IciMapping are: 
!  1, P1BC1F1 = P1 x F1, the first backcrossing where P1 is used as the recurrent parent;
!  2, P2BC1F1 = P2 x F1, the first backcrossing where P2 is used as the recurrent parent;
!  3, F1DH, F1-derived doubled haploids; 
!  4, RIL or F1RIL, recombination inbred lines through the repeated selfing of F1;
!  5, P1BC1RIL, recombination inbred lines through the repeated selfing of P1BC1F1;
!  6, P2BC1RIL, recombination inbred lines through the repeated selfing of P2BC1F1;
!  7, F2, the selfing generation of F1;
!  8, F3, the selfing generation of F2;
!  9, P1BC2F1, the second backcrossing where P1 is used as the recurrent parent; 
! 10, P2BC2F1, the second backcrossing where P2 is used as the recurrent parent;
! 11, P1BC2RIL, recombination inred lines through the repeated selfing of P1BC2F1; 
! 12, P2BC2RIL, recombination inred lines through the repeated selfing of P2BC2F1; 
! 13, P1BC1F2, the selfing generation of P1BC1F1; 
! 14, P2BC1F2, the selfing generation of P2BC1F1; 
! 15, P1BC2F2, the selfing generation of P1BC2F1; 
! 16, P2BC2F2, the selfing generation of P2BC2F1; 
! 17, P1BC1DH, P1BC1F1-derived doubled haploids; 
! 18, P2BC1DH, P2BC1F1-derived doubled haploids; 
! 19, P1BC2DH, P1BC2F1-derived doubled haploids; 
! 20, P2BC2DH, P2BC2F1-derived doubled haploids; 
   3      !Mapping Population (see remarks above)
   2      !Mapping Function (1 for Kosambi; 2 for Haldane; 3 for Morgan)
   2      !Marker Space Type (1 for intervals; 2 for positions)
   1      !Marker Space Unit(1 for centiMorgans; 2 for Morgan)
   6      !Number of Chromosomes (or Linkage Groups)
 200      !Size of the mapping population
   2      !Number of environments
 
!***************************************** Chromosomes and Linkage Maps **********************************************
!Chromosome                 NumMarkers
-CH1                        16
-CH2                        16
-CH3                        16
-CH4                        16
-CH5                        16
-CH6                        16
!Linkage map (Marker name followed by position or the interval length)
 MK-1-1                1     0.000
 MK-1-2                1    10.000
 MK-1-3                1    20.000
 MK-1-4                1    30.000
 MK-1-5                1    40.000
 MK-1-6                1    50.000
 MK-1-7                1    60.000
 MK-1-8                1    70.000
 MK-1-9                1    80.000
 MK-1-10               1    90.000
 MK-1-11               1   100.000
 MK-1-12               1   110.000
 MK-1-13               1   120.000
 MK-1-14               1   130.000
 MK-1-15               1   140.000
 MK-1-16               1   150.000
 MK-2-1                2     0.000
 MK-2-2                2    10.000
 MK-2-3                2    20.000
 MK-2-4                2    30.000
 MK-2-5                2    40.000
 MK-2-6                2    50.000
 MK-2-7                2    60.000
 MK-2-8                2    70.000
 MK-2-9                2    80.000
 MK-2-10               2    90.000
 MK-2-11               2   100.000
 MK-2-12               2   110.000
 MK-2-13               2   120.000
 MK-2-14               2   130.000
 MK-2-15               2   140.000
 MK-2-16               2   150.000
 MK-3-1                3     0.000
 MK-3-2                3    10.000
 MK-3-3                3    20.000
 MK-3-4                3    30.000
 MK-3-5                3    40.000
 MK-3-6                3    50.000
 MK-3-7                3    60.000
 MK-3-8                3    70.000
 MK-3-9                3    80.000
 MK-3-10               3    90.000
 MK-3-11               3   100.000
 MK-3-12               3   110.000
 MK-3-13               3   120.000
 MK-3-14               3   130.000
 MK-3-15               3   140.000
 MK-3-16               3   150.000
 MK-4-1                4     0.000
 MK-4-2                4    10.000
 MK-4-3                4    20.000
 MK-4-4                4    30.000
 MK-4-5                4    40.000
 MK-4-6                4    50.000
 MK-4-7                4    60.000
 MK-4-8                4    70.000
 MK-4-9                4    80.000
 MK-4-10               4    90.000
 MK-4-11               4   100.000
 MK-4-12               4   110.000
 MK-4-13               4   120.000
 MK-4-14               4   130.000
 MK-4-15               4   140.000
 MK-4-16               4   150.000
 MK-5-1                5     0.000
 MK-5-2                5    10.000
 MK-5-3                5    20.000
 MK-5-4                5    30.000
 MK-5-5                5    40.000
 MK-5-6                5    50.000
 MK-5-7                5    60.000
 MK-5-8                5    70.000
 MK-5-9                5    80.000
 MK-5-10               5    90.000
 MK-5-11               5   100.000
 MK-5-12               5   110.000
 MK-5-13               5   120.000
 MK-5-14               5   130.000
 MK-5-15               5   140.000
 MK-5-16               5   150.000
 MK-6-1                6     0.000
 MK-6-2                6    10.000
 MK-6-3                6    20.000
 MK-6-4                6    30.000
 MK-6-5                6    40.000
 MK-6-6                6    50.000
 MK-6-7                6    60.000
 MK-6-8                6    70.000
 MK-6-9                6    80.000
 MK-6-10               6    90.000
 MK-6-11               6   100.000
 MK-6-12               6   110.000
 MK-6-13               6   120.000
 MK-6-14               6   130.000
 MK-6-15               6   140.000
 MK-6-16               6   150.000
!*********************************** Marker Types ********************************************************************
!Co-dominant marker: When heterozygote F1 is present, P1 is coded as 2, F1 is coded as 1, and P2 is coded as 0; Otherwise, P1 is coded as 2, and P2 is coded as 0. 
!Dominant marker: When heterozygote F1 is present, P1 and F1 are coded as 12, and P2 is coded as 0; Otherwise, P1 is coded as 2, and P2 is coded as 0.  
!Recessive markers: When heterozygote F1 is present, P1 is coded as 2, and F1 and P2 are coded as 10; Otherwise, P1 is coded as 2, and P2 is coded as 0. 
!Missing marker is coded as -1. 
 MK-1-1                 0   2   0   0   2   2   0   0   0   2   0   2   0   2   0   0   2   2   0   0   2   0   2   2   0   0   2   2   0   2   2   2   2   0   0   0   2   0   0   2   0   0   0   2   2   2   0   0   2   2   2   0   0   2   0   2   0   0   2   0   0   2   0   0   0   0   2   2   0   2   0   0   2   2   2   0   0   0   2   0   2   0   2   2   2   2   0   0   0   2   2   0   0   2   2   0   2   2   0   2   2   2   0   2   0   2   2   2   0   0   0   0   0   2   2   2   2   2   2   2   0   2   2   0   0   2   2   0   0   0   0   2   2   0   0   0   2   0   2   2   0   0   2   0   2   2   0   2   2   2   2   2   0   0   0   0   2   0   0   0   2   0   0   0   2   2   0   2   2   2   0   2   0   2   0   0   2   2   0   2   0   2   0   2   2   0   2   0   2   2   0   0   0   2   0   2   0   2   0   2
 MK-1-2                 0   2   0   0   2   2   2   0   0   2   0   2   0   2   0   0   0   2   2   0   0   0   2   2   0   0   2   2   0   2   2   2   2   0   0   2   2   0   0   2   0   0   0   2   2   2   0   2   2   2   2   0   0   2   0   2   0   0   2   0   0   2   0   0   0   0   2   0   0   0   0   0   2   2   2   0   0   0   2   0   0   0   2   2   2   0   0   2   0   2   2   0   0   2   2   0   2   2   0   2   2   2   0   2   0   2   2   2   0   0   0   0   0   2   2   2   2   2   2   2   0   2   2   0   0   0   2   0   0   2   0   2   2   0   0   2   2   0   2   2   2   0   2   0   2   0   0   2   2   0   2   2   0   0   0   0   2   0   0   0   2   0   0   0   2   2   0   2   2   2   0   2   0   2   0   0   2   2   0   2   0   2   0   2   2   0   2   0   2   2   0   0   0   2   0   2   0   2   0   2
 MK-1-3                 0   2   0   0   2   2   0   0   0   2   0   0   0   2   0   0   2   2   2   2   0   0   2   2   0   2   2   2   0   2   2   2   2   0   0   2   2   0   2   2   0   0   0   2   2   2   0   2   2   2   0   0   0   2   0   2   0   2   2   0   0   2   0   2   0   0   2   0   2   0   0   0   2   2   2   0   0   0   2   0   2   0   2   2   2   0   0   2   0   2   2   0   2   2   2   0   2   2   0   2   0   0   0   2   0   2   2   2   0   0   0   0   0   2   2   2   2   2   2   2   0   2   2   2   0   0   2   0   0   2   0   2   2   0   2   0   0   0   2   2   0   0   2   2   2   2   0   2   2   0   2   2   0   0   0   0   2   2   0   0   2   0   0   0   2   2   0   2   2   2   0   2   0   2   0   0   2   2   0   2   2   2   0   2   2   2   2   0   2   2   0   2   0   2   0   2   0   2   0   2
 MK-1-4                 2   0   0   0   2   2   0   0   0   2   0   0   0   2   0   2   2   2   2   2   0   0   2   2   0   2   2   2   0   2   2   2   2   0   0   0   0   0   2   2   0   2   0   2   2   2   0   2   2   2   0   2   2   2   0   2   0   2   2   0   2   2   0   2   0   0   2   0   2   0   2   0   2   2   2   0   0   0   2   0   0   0   2   2   2   0   0   2   2   2   2   0   2   2   2   0   2   2   0   2   0   0   0   0   2   2   2   2   0   0   0   0   0   2   2   2   2   2   2   2   0   2   2   0   2   0   2   0   0   2   0   2   2   0   2   0   0   2   2   2   0   0   2   2   2   2   0   2   2   0   2   2   0   0   0   0   2   0   0   0   2   0   2   0   2   2   0   0   2   2   0   2   0   0   0   0   2   2   0   2   2   0   0   2   2   2   2   0   2   2   0   2   0   2   0   2   0   0   0   2
 MK-1-5                 0   0   0   0   2   2   0   0   0   2   0   0   0   2   0   2   2   2   2   2   0   0   2   2   0   2   2   0   0   2   2   2   0   0   2   0   0   0   2   2   2   2   0   2   2   2   0   2   2   2   0   2   2   2   0   2   0   2   2   0   2   2   0   2   2   0   2   2   2   0   2   0   2   2   2   0   0   0   2   0   0   0   0   2   2   0   0   2   2   2   2   0   2   2   2   0   2   2   0   2   0   0   0   0   2   2   2   2   0   0   0   0   0   2   2   2   0   2   2   2   0   2   0   0   2   0   2   0   0   2   0   2   2   0   2   0   0   2   2   2   0   0   2   2   2   2   2   2   2   0   0   2   0   0   0   2   2   0   0   2   0   0   2   0   2   2   0   0   2   2   0   2   0   0   0   0   2   2   0   2   2   0   0   2   0   2   2   0   2   2   0   2   0   2   0   0   0   0   0   2
 MK-1-6                 0   0   0   0   2   2   0   2   0   2   0   0   0   2   0   2   2   2   2   2   0   0   2   2   0   2   2   0   0   2   2   2   0   0   0   0   0   0   2   2   0   2   0   2   2   2   2   2   2   0   0   2   2   2   0   2   0   2   2   2   2   2   0   0   2   2   2   2   2   0   0   0   2   2   2   0   0   0   0   0   0   0   2   2   2   0   0   2   2   2   2   0   0   2   2   2   2   2   0   2   0   0   0   0   2   2   2   2   0   0   0   0   0   2   2   2   0   2   2   0   0   2   0   0   2   0   2   0   0   0   0   2   2   0   2   0   0   2   2   2   0   0   0   2   2   2   2   2   2   0   0   2   0   0   0   2   2   0   0   2   0   0   0   0   2   2   0   0   2   2   0   2   0   0   0   2   2   2   0   2   2   0   0   2   0   0   2   0   2   2   0   2   0   2   0   0   0   0   0   2
 MK-1-7                 0   0   0   0   2   2   0   2   0   2   0   0   0   0   0   2   2   2   2   2   0   0   2   0   0   2   2   0   0   2   2   2   0   0   0   2   0   0   2   2   0   2   0   2   2   2   2   2   2   0   0   2   2   2   0   2   0   2   2   0   0   0   0   2   2   2   2   2   2   0   0   0   2   2   2   0   0   0   0   0   0   0   2   2   2   0   0   2   2   2   0   0   2   2   2   0   2   2   2   2   0   0   0   0   2   2   2   2   0   0   0   0   0   2   2   2   0   0   2   0   2   2   0   0   2   0   2   0   0   0   0   2   2   0   2   0   0   2   2   2   0   0   0   2   2   2   0   2   2   0   0   2   0   0   0   2   2   0   0   2   0   0   0   0   2   2   2   0   2   2   0   2   2   0   0   2   2   2   0   2   2   0   0   2   0   2   2   0   2   2   0   2   0   2   0   0   0   0   0   2
 MK-1-8                 0   2   0   0   2   2   0   2   0   2   0   0   0   2   0   2   2   0   2   2   0   0   2   0   0   2   2   0   0   2   2   2   0   0   0   2   0   0   2   2   0   2   0   2   2   2   2   2   2   2   2   2   2   2   0   2   0   0   2   0   0   2   0   2   2   2   2   2   2   0   0   0   0   2   2   0   0   0   0   0   0   0   2   2   2   0   0   2   2   2   0   0   2   2   0   0   2   2   2   2   0   2   0   0   2   2   2   2   0   2   0   0   0   2   2   2   0   0   2   0   0   2   0   0   2   0   2   0   0   0   2   2   2   2   2   0   0   2   2   2   0   0   0   2   2   2   0   2   2   0   0   0   0   0   0   2   2   0   0   2   0   0   0   0   2   2   2   0   0   2   0   2   2   0   0   2   2   2   0   2   0   0   0   2   2   0   2   0   2   2   0   2   0   2   0   0   2   0   0   2
 MK-1-9                 0   2   0   0   2   2   0   2   0   0   0   2   2   2   0   2   2   0   2   2   0   0   2   0   0   0   2   0   0   2   2   2   0   0   0   2   0   0   2   2   0   2   0   2   2   2   2   2   2   2   2   2   0   2   0   2   0   0   2   0   0   2   0   2   2   2   2   2   2   0   0   0   0   2   2   0   0   0   0   2   0   0   0   2   2   0   2   2   2   2   0   0   2   2   0   0   2   2   2   2   0   2   0   0   2   0   2   2   0   0   0   0   0   2   2   2   0   0   2   0   0   0   0   0   2   0   2   2   0   0   2   2   2   2   2   0   0   2   0   2   0   0   0   0   2   2   0   2   2   0   0   0   0   0   0   2   2   0   0   2   0   2   0   0   2   2   2   0   0   2   0   2   2   0   0   2   2   0   0   2   0   0   0   2   2   0   2   0   2   2   0   0   0   2   0   0   2   0   0   2
 MK-1-10                2   2   0   0   2   2   0   2   0   0   0   2   2   2   0   2   0   0   0   2   0   0   2   0   0   0   0   0   0   2   2   2   0   0   0   2   0   0   0   2   0   2   0   2   2   2   2   2   2   2   2   2   2   2   0   2   0   0   2   0   0   2   0   2   2   0   0   2   2   0   0   2   0   2   2   0   0   0   0   0   0   0   0   2   0   2   2   2   2   2   0   0   2   2   0   0   2   2   2   2   0   2   0   0   2   0   2   0   0   0   0   0   0   2   2   2   0   0   2   0   0   0   0   0   0   0   2   2   0   0   2   2   2   2   2   2   0   2   0   2   0   0   0   0   2   2   0   2   2   0   0   0   0   0   0   2   2   0   0   2   2   2   0   2   0   2   2   0   0   2   0   2   2   0   0   2   2   0   0   2   0   0   0   0   2   0   2   0   2   2   0   0   0   2   0   0   2   0   0   2
 MK-1-11                2   2   0   0   2   0   0   2   0   0   0   2   0   2   0   2   2   0   0   2   0   0   2   0   0   0   0   0   0   2   2   2   0   0   0   2   0   0   0   2   0   2   2   2   2   2   2   2   2   2   2   2   2   2   2   2   0   0   2   2   0   2   0   0   2   0   0   2   2   0   2   2   0   2   2   0   0   0   0   0   0   0   0   2   0   2   2   2   2   2   0   0   0   2   0   0   2   2   2   2   2   2   0   0   2   0   2   0   0   0   0   0   0   2   2   2   0   0   2   0   0   0   0   0   0   0   2   0   0   0   2   2   2   2   2   2   0   2   0   2   0   0   0   0   2   2   0   2   2   0   0   0   0   0   0   2   2   2   0   2   2   2   0   2   0   2   2   0   0   2   0   0   2   2   0   0   2   0   0   2   0   0   0   0   2   0   2   0   2   2   0   0   0   2   0   0   2   0   0   2
 MK-1-12                0   2   0   0   2   0   2   2   2   0   0   2   0   2   0   2   2   2   0   2   0   2   0   0   0   2   0   0   0   2   2   2   0   0   0   0   0   0   0   2   0   0   2   2   2   2   2   2   2   2   2   2   2   2   2   0   0   0   0   2   0   0   0   0   2   2   0   2   2   0   2   2   0   2   2   0   0   0   0   0   0   0   0   2   0   2   2   0   2   2   0   0   0   2   0   0   2   2   2   2   2   2   0   0   2   2   2   0   0   0   0   2   0   2   2   2   0   0   2   0   0   0   0   0   0   0   2   0   0   0   0   2   2   2   2   2   0   2   0   2   0   0   0   0   2   2   2   2   2   0   0   0   0   2   0   2   2   2   0   2   0   2   2   2   0   2   2   0   2   2   0   2   2   2   0   0   2   0   0   2   0   0   0   0   2   0   2   0   2   2   0   0   0   2   0   0   2   0   0   2
 MK-1-13                0   2   0   0   2   0   2   2   2   0   0   2   0   2   0   2   2   2   0   2   0   2   0   0   0   2   0   0   0   2   2   0   0   0   0   0   0   2   0   2   0   0   2   2   2   2   2   2   2   2   2   2   2   2   2   0   0   0   0   2   0   0   0   0   2   2   0   2   2   0   2   2   0   2   2   0   0   0   0   0   0   0   0   2   0   2   2   0   2   2   0   0   0   2   0   0   2   2   2   2   2   2   2   2   2   2   2   0   0   0   0   2   0   2   2   2   0   0   2   2   0   0   0   0   0   0   2   0   0   2   0   2   2   2   2   2   0   2   0   2   0   0   0   0   2   2   2   2   2   0   0   0   0   2   0   2   2   2   0   2   0   2   2   2   0   2   2   0   2   2   0   2   2   2   0   0   2   0   0   2   0   0   0   0   2   0   2   0   2   2   0   0   0   2   0   0   2   0   0   2
 MK-1-14                0   2   0   0   2   0   2   2   2   0   0   2   0   2   0   2   0   0   0   2   0   2   0   0   0   2   0   0   0   2   2   0   0   0   2   0   0   2   0   2   0   2   2   2   2   2   2   2   2   2   2   2   2   2   0   0   0   0   0   2   0   0   0   0   2   2   0   2   2   0   2   2   0   2   2   0   0   0   0   2   0   0   0   2   0   2   2   0   0   0   0   0   0   2   0   0   2   2   2   2   2   2   2   0   2   2   2   0   0   0   0   2   0   2   2   0   0   0   2   2   0   0   0   0   0   0   0   0   0   2   0   2   2   2   2   2   0   2   0   2   0   0   0   0   2   2   2   2   2   0   0   0   0   2   0   2   2   2   0   2   0   2   2   2   0   2   2   0   2   2   0   2   2   2   0   0   2   0   0   2   0   0   0   0   2   0   2   2   2   2   0   0   0   2   0   0   2   0   0   2
 MK-1-15                0   0   0   0   2   0   2   2   0   0   0   2   0   2   0   2   0   0   0   0   0   2   0   2   0   2   0   0   0   2   2   0   0   0   2   0   0   2   0   2   0   2   0   2   2   2   2   2   2   2   2   2   0   2   0   0   0   0   0   2   0   0   0   2   2   2   0   2   2   0   0   2   0   2   2   0   0   0   0   2   0   0   0   2   0   2   2   0   0   0   0   0   0   2   0   0   2   2   2   2   0   2   2   0   2   2   2   0   0   0   0   2   0   2   2   0   0   0   2   2   0   0   0   0   0   2   0   0   0   2   0   2   2   2   2   2   0   2   0   2   0   0   0   0   2   2   2   2   2   0   2   0   0   2   0   2   2   2   0   2   2   2   2   2   0   2   2   0   2   2   0   2   2   2   0   0   2   0   0   2   0   0   0   0   2   0   2   2   2   2   0   0   0   0   0   0   2   0   0   2
 MK-1-16                0   0   0   0   2   2   2   2   0   0   0   2   0   2   0   2   0   0   0   0   0   2   0   2   2   2   0   0   2   2   2   0   0   0   2   0   0   2   2   2   0   2   0   2   2   2   2   2   2   2   2   0   0   2   0   0   0   0   0   2   0   0   0   2   2   2   0   2   2   0   0   2   2   2   2   0   0   0   0   2   0   0   0   2   0   2   2   0   0   0   0   0   0   0   0   0   2   2   2   2   0   2   2   0   2   2   2   0   0   0   0   2   0   2   2   0   0   0   2   2   0   0   0   0   0   2   0   0   0   2   0   2   2   2   0   2   0   2   0   2   0   0   0   0   2   2   2   2   2   0   2   2   0   2   0   2   2   0   0   2   0   2   2   2   0   2   2   0   2   2   0   2   2   2   0   0   0   0   0   2   0   0   0   2   0   0   2   2   2   2   0   0   0   0   0   0   2   0   0   2
 MK-2-1                 0   0   0   2   0   2   2   2   2   0   0   2   0   2   0   0   0   0   0   0   2   0   0   0   2   0   2   0   0   0   2   0   0   2   0   0   2   0   2   0   2   0   2   2   2   2   0   2   2   2   0   0   2   0   2   0   2   2   0   0   0   0   2   2   2   2   2   0   2   0   2   0   0   2   0   2   0   0   0   0   2   0   2   0   0   2   2   0   2   2   0   2   0   0   2   0   2   0   2   0   0   0   2   0   0   0   0   0   0   2   0   0   2   2   0   2   0   2   0   2   2   2   2   2   0   0   0   0   2   2   0   0   0   0   0   2   2   2   0   0   0   0   0   2   0   0   0   0   0   0   0   0   2   0   0   0   0   0   0   0   2   2   0   0   2   2   2   2   0   2   0   0   2   2   2   0   2   0   0   0   0   0   0   2   0   0   0   2   0   0   2   2   0   2   0   2   2   0   0   2
 MK-2-2                 0   0   0   2   0   2   2   2   2   0   2   2   0   2   0   0   0   0   0   0   2   0   0   2   2   0   2   2   0   0   2   0   0   2   0   0   2   0   2   0   2   0   2   2   0   0   0   2   2   2   0   2   2   0   2   0   2   2   0   0   0   0   2   2   2   2   2   0   2   0   2   0   0   2   0   2   0   0   0   0   2   0   2   0   0   2   2   0   2   2   0   2   0   0   2   0   2   0   2   0   0   0   2   0   0   0   0   0   2   2   0   2   2   2   0   0   0   2   2   2   0   2   2   2   0   0   0   0   2   2   0   0   0   0   0   2   2   2   0   2   0   0   0   2   0   0   0   0   0   0   0   0   2   2   0   0   0   0   0   0   2   2   0   0   2   2   0   2   0   2   0   0   2   2   2   0   2   0   2   0   0   0   0   2   0   0   0   2   0   0   2   2   0   2   0   2   2   0   0   2
 MK-2-3                 0   0   0   2   0   2   2   2   2   0   2   2   0   2   0   0   0   0   0   0   2   0   0   2   2   0   2   2   0   0   2   0   0   2   0   0   2   0   2   0   2   0   2   2   0   0   0   2   2   2   0   2   2   0   2   0   2   0   2   0   0   0   2   2   2   2   0   0   2   0   2   0   0   2   0   2   0   2   2   0   2   0   2   2   0   2   2   0   2   2   0   0   0   0   2   0   2   0   2   0   0   0   2   0   0   0   0   0   2   2   0   2   2   2   2   0   0   2   2   2   0   2   2   2   0   0   0   0   2   2   0   2   0   0   0   2   0   2   0   2   0   0   0   2   0   0   0   0   0   0   2   0   2   2   0   0   0   2   0   0   2   0   0   0   2   2   0   2   0   0   0   0   2   2   2   2   2   0   2   0   0   2   0   0   0   0   0   2   0   0   2   2   0   2   0   2   2   0   0   2
 MK-2-4                 0   0   0   2   0   2   2   2   2   2   2   2   0   2   0   0   0   0   0   0   2   0   0   2   2   0   2   2   0   0   2   0   0   0   0   0   2   0   2   0   2   0   2   2   0   0   0   2   2   2   0   2   2   0   2   0   2   0   2   0   0   0   2   2   2   2   0   0   2   0   2   0   0   2   0   2   0   2   2   0   2   0   2   2   0   2   2   0   2   2   0   0   0   0   2   0   2   0   2   0   0   0   2   0   0   0   0   0   2   2   0   2   2   2   2   0   0   2   2   2   0   2   2   2   0   0   0   0   2   2   0   0   0   2   2   2   0   2   0   2   0   0   0   2   0   0   0   0   0   0   2   0   2   0   0   0   0   2   0   0   2   0   0   0   2   2   0   2   0   0   0   0   2   2   2   2   2   0   0   0   0   2   0   0   0   0   0   0   0   0   2   2   0   2   2   2   2   2   2   2
 MK-2-5                 0   0   0   2   0   0   2   2   2   2   2   2   0   2   0   0   0   2   0   0   2   0   0   2   2   0   2   2   0   2   0   0   0   2   0   0   2   0   2   0   2   0   2   0   0   0   0   2   2   2   0   2   2   0   2   0   2   0   2   0   0   0   0   2   2   0   0   0   2   0   2   2   0   2   0   2   0   2   2   0   2   2   2   2   0   2   2   0   2   2   0   0   2   0   2   0   2   0   2   0   0   0   2   0   0   0   2   0   2   2   0   2   2   0   2   0   2   2   2   2   0   0   2   2   0   2   0   0   2   2   0   0   0   2   2   2   0   2   0   2   0   0   0   2   0   0   0   0   0   0   2   0   2   0   0   0   0   2   0   0   2   0   0   0   2   2   0   2   0   0   0   0   2   2   2   2   2   0   0   0   0   2   0   0   0   0   0   0   0   0   2   2   0   2   0   2   2   2   2   2
 MK-2-6                 0   0   0   2   0   0   2   2   2   0   2   2   0   0   0   2   0   2   0   0   2   0   0   2   2   0   2   2   0   0   0   0   0   2   0   0   2   2   2   0   2   0   2   0   0   2   2   2   2   2   2   2   2   0   2   0   2   0   2   0   0   0   2   2   2   0   0   0   2   0   2   2   0   2   0   2   0   2   2   0   2   0   2   2   0   0   0   0   2   2   0   0   2   0   2   0   2   0   2   0   0   0   2   0   0   0   2   0   2   2   0   2   2   0   2   0   2   2   2   2   0   0   2   2   0   0   0   2   0   2   0   0   0   2   2   2   0   2   0   2   0   0   0   2   0   0   0   2   0   0   2   0   2   0   0   0   0   2   0   0   2   0   0   0   2   2   0   2   0   0   2   0   2   2   2   2   2   0   0   2   0   2   0   0   0   0   0   0   0   0   0   2   0   2   0   2   2   2   2   2
 MK-2-7                 0   0   0   2   0   0   2   2   2   0   2   2   0   0   0   2   0   2   0   0   2   0   0   2   2   0   0   2   0   0   0   0   0   2   0   0   2   2   0   0   0   0   2   0   0   2   2   0   2   0   2   2   2   0   0   0   2   0   2   0   0   0   2   2   2   0   0   0   2   0   2   2   0   2   0   2   0   2   2   0   2   0   2   2   0   0   0   0   2   2   0   0   0   0   2   0   2   0   2   2   0   0   0   2   0   0   2   0   2   2   0   2   2   0   2   0   2   2   2   2   0   2   2   2   0   0   0   0   0   2   0   0   0   2   2   0   0   2   0   2   0   2   0   0   0   2   0   2   0   0   2   0   2   0   0   0   0   2   0   0   2   0   0   0   2   2   0   2   0   0   2   2   2   2   2   2   0   0   0   2   0   2   0   0   0   0   2   0   0   2   0   0   0   2   0   2   2   2   2   2
 MK-2-8                 0   0   0   2   0   0   2   2   2   0   2   2   2   0   0   2   0   0   0   0   2   0   0   2   2   0   0   2   0   0   0   2   0   2   0   2   2   2   0   0   0   0   2   0   0   2   2   0   2   0   2   2   2   0   0   0   2   0   2   0   0   0   2   2   2   0   0   2   2   0   2   2   0   2   0   2   0   2   2   0   2   0   0   2   0   0   0   0   2   2   0   0   0   0   2   0   2   0   2   2   0   0   0   2   0   0   2   0   2   2   2   2   2   0   2   0   2   2   2   2   0   2   2   2   2   2   0   0   0   2   0   0   0   2   2   0   0   2   0   2   2   2   0   0   0   2   0   2   0   2   0   0   2   0   0   0   0   2   0   0   2   0   2   0   2   2   0   2   2   0   2   2   0   2   2   2   0   0   0   2   0   0   2   0   0   0   2   0   0   2   0   0   0   2   0   2   2   2   2   2
 MK-2-9                 0   0   0   2   0   0   2   2   2   0   2   2   0   0   0   2   0   0   0   0   2   0   0   0   2   0   0   2   0   0   0   0   0   2   0   2   0   2   0   0   0   0   0   0   0   2   2   0   2   0   2   2   2   0   0   0   2   0   0   0   0   0   2   2   0   0   0   2   2   0   2   2   0   2   0   2   0   2   2   0   2   0   0   0   0   0   0   0   2   2   0   0   0   0   2   0   2   0   0   0   2   0   0   2   0   0   2   0   2   2   2   2   2   0   2   0   2   2   2   2   0   2   2   0   0   2   0   0   0   2   0   0   0   2   2   0   0   2   0   0   2   2   0   0   0   2   0   2   0   0   0   0   2   0   0   0   0   2   0   0   2   0   2   0   2   2   0   0   0   0   2   2   0   2   2   2   0   0   0   2   0   0   2   0   0   0   2   0   0   2   0   0   0   2   2   2   2   2   2   2
 MK-2-10                0   0   0   2   0   0   2   0   2   0   2   2   0   0   0   2   0   0   0   0   2   0   0   0   2   2   0   2   0   0   0   2   0   2   0   0   0   2   0   0   0   0   0   0   0   2   2   0   2   0   2   2   2   0   2   2   2   0   0   0   0   0   2   2   0   0   0   2   2   0   2   2   0   0   0   2   0   0   2   0   2   0   0   0   0   0   0   2   2   2   0   0   0   0   2   0   2   0   2   0   2   0   0   2   0   0   2   0   2   0   2   2   2   0   2   0   2   2   2   0   0   2   2   0   0   2   0   2   0   2   0   0   0   2   2   0   0   2   0   0   2   2   0   0   0   2   0   2   0   2   0   2   2   0   0   0   0   2   0   0   2   0   2   2   2   2   0   0   0   0   2   2   0   2   2   2   0   0   2   2   0   0   2   0   0   0   0   0   0   2   0   0   0   2   0   2   2   2   2   2
 MK-2-11                0   0   0   2   0   0   2   0   0   0   2   2   0   0   0   0   0   2   0   0   2   0   0   0   2   2   0   2   0   0   2   2   0   2   2   0   0   2   0   0   0   0   0   0   2   2   2   0   2   0   2   2   2   0   2   2   2   0   0   0   0   0   2   2   2   0   0   2   2   0   2   2   0   0   0   2   0   0   2   0   2   0   0   0   0   0   0   2   2   2   0   0   0   0   2   0   2   0   2   2   2   0   0   2   0   0   2   0   2   0   2   0   2   0   2   0   2   2   0   0   0   2   2   0   0   2   0   2   0   2   0   0   0   2   2   0   0   2   0   0   2   2   0   0   0   2   0   2   0   2   0   2   2   0   0   0   0   0   2   0   2   0   2   2   2   0   0   0   0   0   2   2   0   2   2   2   0   0   0   2   0   0   2   2   0   0   0   0   0   2   2   0   0   2   0   2   2   0   2   0
 MK-2-12                0   0   0   0   0   2   2   0   0   0   2   2   0   0   0   0   0   0   0   0   2   0   0   0   2   2   0   2   0   0   2   2   0   2   2   0   0   2   0   0   0   0   0   0   0   2   2   0   2   0   2   2   2   0   2   2   2   0   0   0   0   0   0   0   2   0   0   2   2   0   2   0   0   0   0   2   0   0   2   0   2   0   0   0   0   0   0   2   2   2   0   2   0   0   2   0   2   0   2   2   2   0   0   2   0   0   2   0   2   0   0   0   2   0   2   0   2   2   0   0   0   2   2   0   0   2   0   2   0   2   0   0   0   0   2   0   0   2   0   0   2   2   0   0   0   2   0   2   0   2   0   2   2   0   2   0   0   0   0   0   2   0   2   2   2   0   0   0   0   0   2   2   0   2   2   2   0   0   0   2   0   2   2   2   0   2   0   0   0   2   2   2   0   2   0   2   2   0   2   0
 MK-2-13                0   0   0   0   0   2   2   0   0   0   2   2   0   0   0   0   0   0   0   0   2   0   0   0   2   2   0   2   0   0   2   2   0   2   2   0   2   2   0   0   0   0   0   0   0   2   0   0   2   0   2   2   2   0   2   2   2   0   0   0   0   0   0   0   2   0   0   2   2   0   2   0   0   0   0   2   0   0   0   0   2   0   2   0   0   0   0   2   2   2   2   2   0   0   2   0   0   0   2   2   2   0   0   2   0   0   2   0   2   0   0   0   2   0   0   0   2   2   0   0   0   2   2   0   0   2   0   2   0   2   2   0   0   0   2   0   0   0   0   0   2   2   0   0   0   2   0   2   0   2   0   2   2   0   2   0   0   2   2   0   2   0   2   2   2   0   0   0   2   0   2   0   0   2   2   2   2   0   0   2   0   2   2   2   0   2   2   0   2   2   2   2   0   2   0   2   2   0   2   0
 MK-2-14                0   0   2   0   0   2   2   0   0   0   2   2   0   2   0   0   0   0   0   0   2   0   0   0   2   2   0   2   0   0   2   2   0   2   2   0   2   2   0   0   0   0   0   0   0   2   2   0   2   0   2   2   2   0   2   0   2   0   0   0   0   0   0   0   2   0   0   2   2   0   2   0   0   0   0   2   0   0   0   0   2   0   2   0   0   0   0   2   2   2   2   2   0   0   2   0   0   0   2   2   2   0   0   2   0   0   2   2   2   0   0   0   2   0   0   0   2   2   0   2   0   2   2   0   0   2   0   0   0   2   2   0   0   0   2   0   2   0   0   0   2   2   0   2   0   2   2   2   0   2   0   2   2   0   2   2   0   0   2   0   0   0   2   2   2   0   0   0   2   0   2   0   2   2   2   2   2   0   0   2   0   2   2   0   0   2   2   2   2   2   2   0   2   2   0   2   2   0   2   0
 MK-2-15                0   0   2   0   0   2   2   0   0   0   2   0   0   2   0   0   0   2   0   2   2   0   0   0   2   2   0   2   0   0   0   2   0   2   2   0   2   2   0   0   0   0   0   0   2   2   2   2   2   0   2   2   2   0   2   0   2   0   0   0   0   0   0   0   2   0   0   0   2   0   2   0   0   0   0   2   0   0   0   0   2   0   2   0   0   0   2   2   2   2   2   2   0   0   2   0   0   0   2   2   2   0   0   2   0   0   2   2   2   0   0   0   2   0   2   2   2   2   0   2   0   0   2   2   0   2   0   0   0   2   2   0   2   0   2   0   2   0   0   0   0   2   0   2   0   2   2   2   0   2   0   2   2   0   2   2   0   0   2   0   2   0   2   2   2   0   2   0   0   0   2   0   2   2   2   2   2   0   0   2   0   2   2   2   0   2   0   2   2   2   2   0   2   2   0   2   0   2   2   0
 MK-2-16                0   0   2   0   0   0   2   0   0   0   2   0   0   2   0   0   0   2   0   2   0   0   0   0   2   2   0   2   0   0   0   2   0   0   2   0   0   2   0   0   0   2   0   0   2   2   2   2   2   0   2   2   2   0   2   0   2   0   0   0   0   0   2   0   2   0   0   2   2   0   2   0   0   0   0   2   0   0   0   0   2   2   2   0   0   0   2   2   2   2   2   2   0   0   2   0   0   0   2   2   2   0   2   0   0   0   2   2   2   0   2   0   0   0   2   2   2   2   0   2   0   0   2   2   0   2   0   0   2   2   2   0   2   0   0   0   2   0   0   0   0   2   0   2   0   2   2   2   2   2   0   2   2   0   2   2   2   0   2   0   2   0   2   2   2   0   0   0   0   0   2   0   2   2   2   2   2   0   0   2   0   2   2   2   0   2   0   2   2   2   2   0   2   2   0   2   0   2   2   0
 MK-3-1                 2   0   0   0   2   0   2   2   0   2   2   0   0   2   0   2   0   0   2   0   2   0   0   0   0   2   2   2   0   0   0   0   0   2   2   0   2   2   2   0   0   2   0   0   0   2   2   0   2   2   0   2   0   0   2   2   0   0   2   2   2   0   0   2   2   2   0   2   2   2   0   0   2   0   0   0   0   2   0   0   2   2   2   0   2   2   0   2   2   2   0   0   2   0   2   0   2   0   2   0   2   2   0   2   2   2   2   0   0   2   0   0   2   2   0   0   2   2   2   2   0   2   0   0   2   0   2   2   0   0   2   0   2   2   0   2   2   2   2   2   0   0   2   0   0   2   0   0   0   2   2   2   2   2   2   2   0   0   2   2   0   2   0   2   2   2   2   2   0   0   0   2   2   0   0   2   0   0   2   0   0   0   2   2   2   0   2   2   0   2   2   0   0   2   0   0   0   0   0   2
 MK-3-2                 2   0   0   2   2   0   2   2   0   2   2   0   0   2   0   2   0   0   2   2   0   0   0   0   0   2   2   2   0   0   0   0   0   2   2   0   2   2   2   0   0   2   0   0   0   0   2   0   0   2   0   2   0   0   2   2   0   0   2   2   2   0   2   2   2   2   0   2   2   2   0   0   2   0   0   0   0   2   0   0   2   2   2   2   2   2   0   2   2   2   0   0   2   0   2   0   2   0   0   0   0   2   0   2   2   2   2   0   0   2   0   0   2   2   0   0   2   2   2   2   0   0   0   0   2   0   0   2   0   0   2   0   2   2   0   2   2   2   0   2   0   0   2   0   0   2   0   0   0   2   2   2   2   0   2   2   0   0   2   2   0   2   0   2   2   2   2   2   0   0   0   2   2   0   0   2   0   0   2   2   0   0   2   2   2   0   2   2   0   2   2   0   0   2   0   0   0   0   2   2
 MK-3-3                 2   0   0   0   2   0   2   2   0   2   2   2   0   2   0   2   0   0   2   2   0   0   0   0   0   2   2   2   0   0   0   0   0   0   2   0   2   2   2   0   0   2   2   0   0   0   2   0   0   2   0   2   0   0   2   2   0   0   2   2   2   0   2   2   2   2   0   2   2   2   0   0   2   0   0   0   2   2   0   0   2   2   2   2   2   2   0   2   2   2   0   0   2   0   0   0   2   0   0   0   2   2   0   2   2   2   2   0   0   2   0   0   2   2   0   0   2   2   2   2   0   0   0   0   0   0   0   2   0   0   2   0   2   2   0   2   2   2   0   0   2   0   2   0   2   2   0   0   0   0   2   2   2   2   2   2   0   0   2   2   0   2   2   2   2   2   2   0   0   0   0   2   0   0   0   2   0   0   2   2   0   0   2   2   2   0   2   2   0   2   2   2   0   2   0   0   0   0   2   2
 MK-3-4                 0   0   0   0   2   0   2   2   0   2   2   2   0   2   0   2   0   2   2   2   0   0   0   2   0   2   0   2   0   0   0   0   0   0   2   0   2   2   2   0   0   2   2   0   2   0   2   0   0   2   2   0   0   0   2   0   0   0   2   2   0   0   2   2   2   2   0   2   2   2   0   0   2   0   0   2   2   0   2   0   2   0   2   2   2   2   0   2   2   2   0   0   2   0   0   0   2   2   0   0   2   2   0   0   0   2   0   0   0   2   0   0   2   2   0   0   2   2   2   2   0   0   0   0   0   0   0   2   0   0   2   0   2   2   0   2   2   2   2   0   2   0   2   0   2   2   0   0   0   2   0   2   2   2   2   2   0   0   2   2   0   2   2   2   2   2   2   0   0   0   0   2   0   0   0   2   0   0   2   2   0   0   2   2   2   0   2   2   2   2   2   2   0   2   0   0   0   0   2   2
 MK-3-5                 0   0   0   0   2   0   2   2   0   2   2   2   0   2   0   0   0   2   2   2   0   0   0   0   0   2   2   0   0   0   0   0   0   0   2   0   2   2   2   0   2   2   2   0   2   0   2   0   2   2   2   0   0   0   2   0   0   0   2   2   0   0   2   2   2   2   0   2   2   2   0   0   2   0   0   2   0   0   2   0   2   0   2   2   2   2   0   2   2   2   2   0   2   0   0   2   0   2   0   0   2   2   0   0   2   2   0   0   0   2   0   0   2   0   0   0   2   2   2   2   2   2   0   0   0   0   0   2   0   0   2   0   2   2   0   2   2   2   2   0   2   2   2   0   0   2   0   0   2   2   0   2   2   2   2   0   0   0   2   2   0   2   2   2   2   2   2   0   0   0   2   2   0   0   0   2   2   0   2   2   0   0   2   2   2   0   2   0   2   2   2   2   0   2   0   0   0   0   2   2
 MK-3-6                 0   0   0   0   0   0   2   2   0   2   2   2   0   2   0   0   0   2   2   2   0   0   0   0   0   2   2   2   0   0   0   0   2   0   2   0   2   2   2   0   2   2   2   0   2   0   2   2   2   2   2   0   2   0   2   0   0   0   2   2   0   0   2   0   2   2   0   0   2   2   0   0   2   0   0   2   0   0   2   0   2   0   2   2   2   2   0   2   2   2   2   0   2   0   0   0   0   2   0   0   2   2   0   0   2   2   0   0   0   2   0   0   2   0   0   0   2   2   2   2   2   2   0   0   0   0   0   2   0   0   2   0   2   2   2   2   2   2   2   0   2   2   2   0   0   2   0   0   2   2   0   2   2   2   2   0   0   0   2   2   0   2   2   2   0   2   2   0   0   0   2   2   0   0   0   0   2   0   2   2   0   0   2   2   2   0   2   0   2   2   2   2   0   2   0   0   0   0   2   2
 MK-3-7                 0   0   0   0   2   0   2   2   0   2   2   2   0   0   0   2   0   2   2   2   2   0   0   0   0   2   2   2   0   0   0   0   2   0   2   0   2   2   2   0   2   2   2   0   2   0   2   2   2   0   2   0   2   0   2   0   0   0   2   2   0   0   0   0   2   2   0   0   0   0   0   0   2   0   0   2   0   2   2   0   2   0   2   2   2   0   0   2   2   2   2   0   0   0   0   0   0   2   0   0   2   2   0   0   2   2   0   0   0   2   2   0   2   0   0   0   2   2   2   2   2   2   0   0   0   2   0   2   0   0   2   0   2   2   2   2   2   2   2   0   2   0   2   0   0   2   0   0   2   2   0   2   2   2   2   0   0   0   2   2   2   2   0   2   0   2   2   0   0   0   0   2   2   0   0   0   2   0   2   2   0   2   0   2   2   0   2   0   2   2   2   2   0   2   0   0   0   0   2   2
 MK-3-8                 0   0   0   0   2   0   2   2   0   2   2   2   0   0   0   2   0   2   2   2   2   0   0   0   0   2   2   2   2   0   0   0   2   0   2   0   2   2   2   0   2   2   2   0   2   2   2   2   2   0   2   0   0   2   0   0   2   0   0   2   0   0   0   2   2   2   0   0   0   0   0   2   2   0   0   2   0   2   2   0   2   0   2   2   2   0   2   2   2   2   2   0   0   0   0   0   0   2   0   0   2   2   0   0   2   2   0   0   0   2   2   0   2   0   0   2   2   2   2   2   2   2   0   0   0   2   0   2   0   0   2   2   2   2   2   2   2   2   2   0   2   0   2   0   0   2   0   0   2   0   0   2   0   2   2   0   0   0   2   2   2   2   0   2   0   2   0   0   0   0   0   2   2   0   0   0   2   0   2   2   0   2   0   2   2   0   2   0   2   2   2   2   0   2   0   0   0   0   2   2
 MK-3-9                 0   0   2   2   2   0   2   2   0   2   0   2   2   0   0   2   2   2   2   2   2   0   0   0   0   2   2   2   2   0   0   0   2   0   0   0   2   2   0   0   2   2   2   0   0   2   2   2   2   2   2   0   0   2   0   0   2   0   2   2   0   0   0   2   0   0   0   0   0   0   0   2   2   0   2   2   0   2   2   0   2   0   2   2   2   2   2   2   0   0   2   0   2   0   0   0   0   0   0   2   2   2   0   0   2   2   0   0   0   2   2   0   2   0   0   2   2   0   2   2   2   2   0   0   0   2   0   0   0   0   0   2   0   2   2   2   2   2   2   0   0   0   2   0   0   2   0   0   0   0   0   2   0   2   2   0   0   0   2   2   2   0   0   2   2   2   0   0   0   0   0   2   2   0   0   0   2   0   2   2   0   2   0   2   2   0   2   0   2   2   2   0   0   2   0   0   0   0   2   2
 MK-3-10                0   2   2   2   2   2   2   2   0   2   0   2   2   0   0   2   0   2   2   2   2   0   0   0   0   2   2   2   2   0   0   0   2   2   0   0   0   2   0   0   2   2   2   0   0   2   2   2   2   2   2   0   0   2   0   2   2   0   2   2   0   0   0   2   0   0   0   0   0   0   0   2   2   0   2   2   0   0   2   0   2   0   2   0   2   2   2   2   0   0   2   0   2   2   0   0   0   0   0   2   2   2   0   0   2   2   0   0   0   2   2   0   2   0   0   2   2   0   2   2   2   2   2   0   0   2   0   0   0   0   0   2   0   2   2   2   2   2   2   2   0   0   2   0   0   2   0   0   0   0   0   2   0   2   2   0   0   0   2   2   2   0   0   2   2   2   0   0   0   0   2   2   2   0   0   0   2   0   2   2   0   2   0   2   2   0   2   0   2   2   2   0   0   2   0   0   0   0   2   0
 MK-3-11                0   2   2   2   2   2   2   2   0   2   0   2   2   0   0   2   0   2   2   2   2   0   0   2   0   2   2   2   2   0   0   0   2   2   0   0   0   2   0   0   2   2   2   0   0   2   2   2   0   0   2   0   0   2   2   2   2   0   2   2   0   0   0   2   0   0   0   0   0   0   2   2   2   0   2   2   0   0   2   0   0   0   2   0   2   2   2   2   0   0   2   0   0   2   0   0   2   2   0   2   2   2   0   0   2   0   0   0   0   2   2   0   0   0   0   2   2   0   0   2   2   2   2   0   2   2   0   2   0   0   0   2   0   2   2   2   2   2   2   2   0   0   2   0   0   2   0   0   0   0   0   2   0   2   2   0   0   0   2   2   2   0   0   2   2   2   0   0   0   2   2   2   2   0   0   0   2   0   2   0   2   2   0   2   2   0   2   0   2   2   2   0   0   2   0   0   0   0   2   0
 MK-3-12                0   2   2   2   2   0   2   2   0   2   0   2   2   0   0   2   0   2   2   2   2   0   0   2   0   2   2   2   2   2   0   0   2   2   0   0   0   2   0   0   2   2   2   0   0   0   0   2   0   0   2   2   0   0   2   2   2   2   2   2   0   0   0   0   0   0   0   0   0   0   2   2   2   0   2   0   2   0   2   0   0   0   2   0   2   2   0   2   0   0   2   0   0   2   0   0   2   2   0   2   2   2   0   2   2   2   0   0   0   2   2   0   0   0   0   0   2   0   0   2   2   2   2   0   2   2   0   2   0   0   2   0   0   2   2   2   2   2   2   2   0   0   2   0   0   2   0   0   0   0   2   0   0   2   2   0   0   0   2   2   2   0   0   2   2   2   0   0   0   0   2   2   2   0   0   0   2   0   2   0   2   2   0   2   2   0   2   0   2   2   2   0   0   0   0   0   0   0   2   0
 MK-3-13                0   0   2   2   2   0   2   2   0   2   0   2   2   0   0   2   0   2   2   2   2   0   0   0   0   2   2   2   2   2   0   0   2   2   0   2   0   0   0   0   2   2   2   0   0   0   0   2   0   0   2   2   0   0   2   2   2   2   2   2   0   0   0   2   2   0   0   0   0   0   2   2   2   0   2   0   2   0   2   0   0   0   2   0   2   2   0   2   0   0   2   0   0   2   0   0   2   0   0   2   2   2   2   2   2   0   0   0   2   2   2   0   0   0   0   0   2   0   2   2   2   2   2   0   2   2   0   2   0   0   2   0   0   2   2   2   0   2   2   2   0   0   2   0   0   0   0   0   0   0   2   0   0   2   2   0   0   0   2   2   2   0   0   2   2   2   0   0   0   0   2   2   2   0   0   2   2   0   2   0   2   2   0   2   2   0   2   0   2   2   2   0   0   0   0   0   0   0   2   0
 MK-3-14                0   0   2   2   2   0   2   0   0   2   0   2   2   0   0   2   0   0   2   2   2   0   0   2   0   2   2   2   2   2   0   0   2   2   0   2   0   0   0   0   2   2   2   0   0   2   0   2   0   0   2   2   2   0   2   0   2   2   2   2   0   0   0   2   2   2   0   0   0   0   2   2   2   2   2   0   2   0   2   0   0   0   2   0   2   2   0   2   0   0   2   2   0   2   0   0   2   0   0   2   2   2   2   2   2   0   0   0   2   2   2   0   0   0   0   2   2   0   0   2   2   2   2   0   2   2   0   2   0   0   2   0   0   2   2   2   0   2   2   2   0   0   2   0   0   2   0   0   0   0   2   0   0   2   2   0   0   2   2   0   2   0   0   0   0   0   0   0   0   0   2   2   2   0   2   2   2   0   2   0   2   2   0   2   2   0   2   0   2   2   2   2   0   0   0   0   2   0   2   0
 MK-3-15                0   0   2   2   2   0   2   0   0   2   0   2   2   0   2   2   0   0   2   2   2   0   0   2   0   2   2   2   2   2   0   0   2   2   0   2   0   0   0   0   2   2   2   0   0   2   0   2   0   0   2   2   2   0   2   0   2   2   2   2   0   0   0   2   2   2   0   0   0   0   2   2   2   2   2   0   2   0   2   0   0   0   2   0   2   2   0   2   0   0   2   2   0   2   0   0   0   0   0   2   2   2   2   2   2   0   0   0   2   2   2   0   0   0   0   2   0   0   0   2   0   2   2   0   2   2   0   2   0   0   2   0   0   2   2   2   0   2   2   0   2   2   2   0   0   2   0   0   0   0   2   0   0   2   2   0   0   2   2   0   2   0   2   0   0   0   0   0   0   0   2   2   2   0   2   2   2   0   2   0   2   2   0   2   2   0   2   0   2   2   0   0   0   0   0   0   2   0   2   0
 MK-3-16                0   0   2   0   0   0   2   0   0   2   0   2   2   0   2   2   0   0   2   2   2   0   2   2   0   2   2   2   0   2   0   0   2   2   0   2   0   0   0   0   2   2   0   0   0   2   0   2   0   0   2   2   2   0   2   0   2   2   2   2   0   0   0   0   2   2   0   0   0   0   2   2   2   2   2   0   2   0   2   0   0   0   0   0   2   2   0   2   0   0   2   2   0   2   0   0   0   0   0   2   2   2   2   2   2   0   0   0   2   2   2   2   0   0   0   2   0   0   0   2   0   2   2   0   2   2   0   2   0   0   2   2   0   2   2   2   0   0   2   0   0   2   2   0   0   0   0   0   0   0   2   0   0   2   2   0   0   2   2   0   2   0   2   2   0   0   2   0   0   0   2   2   2   0   2   2   2   0   0   2   2   2   0   2   2   0   2   0   2   2   0   2   0   0   0   0   2   0   2   2
 MK-4-1                 2   2   0   2   0   0   0   0   2   2   0   0   0   2   0   0   0   0   0   0   2   2   2   0   2   0   0   2   0   0   0   0   2   2   2   2   0   0   2   0   0   0   0   0   2   2   2   2   2   2   2   2   0   0   0   2   2   2   0   2   0   2   0   0   2   2   2   2   2   2   2   2   0   0   0   2   0   2   2   0   0   0   2   2   0   2   2   2   0   2   2   2   2   2   0   2   0   2   0   0   0   2   2   0   2   2   2   0   2   0   2   0   0   0   2   2   2   2   2   2   2   2   2   2   2   2   2   2   2   0   0   0   0   0   0   2   2   0   0   0   2   2   2   2   0   0   0   0   0   2   2   0   0   2   2   0   0   0   0   0   0   0   0   0   2   0   0   0   2   0   2   2   2   0   0   2   2   0   0   2   0   0   0   0   0   2   0   2   2   2   2   2   0   0   2   0   0   0   0   2
 MK-4-2                 2   2   0   2   2   0   2   0   2   2   0   0   0   2   0   0   0   0   0   0   2   2   2   0   2   0   0   2   0   0   0   0   2   2   2   2   0   2   2   2   0   0   0   0   0   2   0   0   2   0   2   2   0   0   0   2   2   2   2   2   0   2   0   0   2   2   0   2   2   2   2   2   0   0   0   2   0   0   2   0   0   0   0   2   0   2   2   2   0   2   2   2   2   2   0   2   0   2   2   0   0   2   2   0   2   2   2   0   2   0   2   0   0   0   2   2   2   2   2   2   0   0   0   2   2   2   2   2   0   0   0   0   0   0   0   0   2   0   0   0   2   2   2   2   2   0   0   0   0   2   2   0   0   2   2   0   0   0   0   0   0   0   0   0   2   0   2   0   2   0   0   2   2   0   0   2   2   0   0   2   0   2   0   0   0   2   0   2   2   2   2   2   0   0   2   0   0   0   0   2
 MK-4-3                 2   2   0   2   2   0   2   0   2   2   0   2   0   2   0   0   0   0   0   2   2   2   2   0   2   0   0   2   0   0   0   0   2   2   2   2   0   2   2   2   2   0   0   0   0   2   0   0   2   0   2   2   0   0   0   2   2   2   0   2   0   2   0   2   0   2   0   2   2   2   2   2   0   0   0   2   0   0   2   0   0   0   0   2   0   2   2   2   0   2   2   2   2   2   0   2   0   2   2   0   0   2   2   0   2   2   2   2   2   2   2   2   0   0   2   2   2   2   2   2   0   0   0   2   2   2   0   2   0   0   0   0   0   0   0   2   2   0   0   2   2   2   2   2   2   2   0   0   0   2   2   0   0   2   2   0   0   0   0   0   0   0   0   0   2   0   2   0   2   2   0   2   2   0   0   2   2   0   0   2   2   0   0   2   2   2   0   2   2   2   2   2   0   0   2   0   0   0   0   2
 MK-4-4                 2   2   0   2   2   0   0   0   2   0   0   0   2   2   0   0   2   0   0   2   2   2   2   0   2   0   0   2   0   0   0   0   2   2   2   2   0   2   2   2   0   0   0   0   0   2   0   0   2   0   2   2   0   0   0   2   2   2   0   2   2   2   0   2   0   2   0   2   2   2   2   2   0   0   0   2   0   0   2   0   0   0   0   2   0   2   2   2   0   2   2   2   2   2   0   2   0   2   2   0   0   2   2   2   2   2   2   2   2   2   2   2   0   0   2   2   2   2   2   2   0   2   0   0   2   2   0   2   0   2   0   0   0   0   0   2   2   0   0   2   2   2   2   2   2   2   0   2   0   2   2   0   0   2   2   0   0   0   0   0   0   0   0   0   2   0   2   0   2   2   0   2   2   0   0   2   2   0   0   0   2   0   0   2   2   2   0   2   2   2   2   0   0   0   2   0   0   0   2   2
 MK-4-5                 2   2   0   2   2   0   0   0   2   0   0   0   2   2   0   0   2   0   0   2   2   2   2   0   2   0   0   2   0   0   0   0   2   2   2   2   0   2   0   2   2   0   0   0   0   2   0   0   2   0   2   2   0   0   0   2   2   2   0   2   2   2   0   2   0   2   0   2   2   2   2   2   0   0   0   2   0   2   2   0   0   0   0   2   2   2   2   2   0   2   2   2   2   2   0   2   0   2   2   0   0   2   2   2   2   2   2   2   2   2   2   2   0   0   2   2   2   2   2   2   0   2   0   0   2   2   0   2   0   2   0   0   2   0   2   2   2   0   0   2   2   2   2   2   2   2   0   2   0   2   2   0   0   0   0   0   0   0   0   0   0   0   2   0   2   0   2   0   2   2   0   2   2   0   2   2   2   0   0   0   2   0   0   2   2   2   2   2   2   2   2   2   0   0   2   0   0   0   2   2
 MK-4-6                 2   2   0   2   2   0   0   0   2   0   0   0   2   2   0   0   2   0   0   2   2   2   2   0   2   0   0   2   2   0   0   2   2   2   2   2   0   2   0   2   0   0   0   0   0   2   0   0   2   0   2   2   0   0   0   2   2   2   0   2   2   2   0   2   0   2   0   2   2   2   2   2   0   0   0   2   0   2   2   0   2   0   0   2   2   2   2   2   2   2   2   2   2   2   0   2   0   2   2   0   0   2   2   2   2   2   2   2   2   2   2   2   0   0   2   2   2   2   2   2   0   2   0   0   2   0   2   2   2   2   0   2   2   0   2   2   2   0   0   2   2   2   2   2   0   2   0   2   0   2   2   0   0   0   0   0   0   0   0   0   0   0   2   0   2   0   2   0   2   0   0   2   2   0   0   2   2   0   0   0   2   0   0   2   2   2   2   2   2   2   2   2   0   0   2   0   0   0   2   2
 MK-4-7                 2   2   0   2   2   0   0   0   2   0   0   0   2   2   0   0   2   2   0   2   2   2   2   2   2   0   0   0   2   0   2   2   2   2   2   2   0   2   0   0   0   0   0   0   0   2   0   0   2   0   0   2   0   0   0   0   2   2   0   2   2   2   0   2   0   2   0   2   2   0   2   2   0   0   0   2   0   0   2   0   2   0   0   2   2   2   2   2   2   2   2   2   2   0   0   0   0   2   2   0   0   2   2   2   2   2   2   2   2   0   0   2   0   0   2   2   0   2   2   2   0   2   0   0   0   0   2   0   2   2   0   2   2   0   2   2   2   0   0   2   2   2   2   2   0   2   0   2   0   2   2   0   0   0   0   0   2   0   0   0   0   0   2   0   0   0   2   0   0   0   0   2   2   0   0   2   2   0   0   0   2   0   2   2   2   2   2   2   2   2   2   2   0   0   0   2   0   0   2   2
 MK-4-8                 2   2   0   2   2   0   0   0   2   0   2   0   2   2   0   0   2   2   0   0   2   2   2   2   2   0   0   2   2   0   2   2   2   2   2   2   0   2   0   0   0   0   0   0   0   0   0   2   0   0   0   2   0   0   0   0   2   2   0   2   2   0   0   2   0   2   0   2   2   2   2   2   0   0   0   0   0   0   2   2   2   0   0   2   2   2   2   2   2   2   2   2   2   0   0   0   0   2   2   2   0   2   2   2   2   2   2   2   2   0   0   2   0   0   2   2   0   2   2   2   0   0   0   0   0   0   2   2   0   2   0   2   2   0   2   2   2   0   0   2   2   2   2   2   0   2   0   2   0   2   2   0   2   2   0   0   2   0   0   0   0   0   2   0   0   0   2   0   0   0   0   2   2   2   0   2   2   0   0   0   2   0   2   2   2   0   2   2   2   2   2   2   0   0   0   2   2   0   2   2
 MK-4-9                 2   2   0   2   2   0   0   0   2   0   2   0   2   2   0   0   2   0   0   0   2   2   2   2   2   0   0   2   2   0   2   2   2   2   2   0   0   0   2   0   0   0   0   0   0   0   0   2   0   0   0   2   0   0   0   2   2   0   0   0   2   0   0   2   0   2   0   2   2   2   2   2   0   0   0   0   0   0   2   2   2   0   0   2   2   0   2   2   2   2   2   2   2   0   0   0   0   2   0   2   0   2   2   2   2   2   2   2   2   0   0   2   0   0   2   2   0   2   2   2   0   2   0   0   0   0   2   2   2   2   0   2   2   0   2   2   2   0   0   2   2   2   2   2   0   2   2   2   0   2   2   0   2   2   0   0   2   0   0   0   0   2   2   0   0   0   2   0   0   2   0   2   2   2   0   2   2   0   0   0   0   0   2   2   2   0   2   2   2   2   2   2   2   2   0   2   2   0   2   2
 MK-4-10                2   2   0   0   2   0   0   0   2   0   2   0   2   2   0   0   2   2   0   2   2   2   0   2   2   2   0   2   2   0   2   2   2   2   0   0   0   0   0   0   2   0   0   0   0   0   0   2   0   0   0   2   0   0   0   2   2   0   0   0   2   0   0   2   0   2   0   2   2   2   0   2   0   0   0   0   0   0   2   2   2   0   0   0   2   0   2   2   2   0   2   2   2   0   0   0   0   2   0   0   0   2   2   2   2   2   2   2   2   0   0   2   0   0   2   2   0   2   2   2   2   2   0   0   0   0   2   2   2   2   0   2   0   0   2   2   2   0   0   2   2   2   2   2   0   2   2   0   0   2   2   0   2   2   0   0   2   0   0   0   0   2   2   0   0   0   2   0   0   0   0   2   2   0   0   2   2   0   0   2   0   0   2   2   2   0   2   2   2   2   2   0   2   0   0   2   2   2   0   2
 MK-4-11                2   2   0   0   2   0   0   0   2   0   2   0   2   0   0   0   2   2   0   2   2   0   0   2   2   2   0   2   2   0   2   2   2   2   0   2   2   0   0   0   0   0   0   0   0   0   0   2   0   0   0   2   0   0   0   2   2   0   0   2   2   0   0   2   0   0   0   2   2   2   0   2   0   0   0   0   0   2   2   2   2   0   2   0   0   0   2   2   2   0   2   2   2   0   0   0   0   2   0   0   0   2   2   2   2   2   2   2   2   0   0   2   0   0   2   2   0   2   2   2   0   2   2   2   0   0   2   2   2   2   0   2   0   0   2   2   2   0   0   2   2   2   2   2   0   2   2   2   2   2   2   0   2   2   2   0   2   0   0   0   0   2   2   0   0   0   2   0   2   0   0   2   2   0   0   2   2   0   0   2   0   0   0   2   2   2   2   2   2   2   2   0   2   2   0   2   2   2   0   2
 MK-4-12                2   2   0   0   2   0   0   0   2   0   2   0   2   0   0   0   2   2   2   2   2   0   0   2   2   2   0   2   2   2   0   2   2   2   0   2   2   0   0   0   0   0   0   0   2   0   0   2   2   0   0   2   0   0   0   2   2   0   0   2   2   0   0   2   0   0   0   2   2   2   0   2   0   0   0   0   0   2   2   2   2   0   2   0   2   0   2   0   0   0   2   2   2   0   0   0   0   2   0   0   0   2   0   2   2   2   2   2   2   0   0   2   2   0   2   2   0   2   2   2   0   2   2   2   0   0   2   2   2   2   0   2   0   0   2   2   0   0   0   2   2   2   2   2   0   0   2   2   0   2   2   0   2   2   0   0   2   0   0   0   0   2   2   0   0   0   2   0   2   0   2   2   2   0   0   0   2   2   0   2   0   0   0   2   2   2   2   2   2   2   2   0   2   2   0   2   2   2   0   2
 MK-4-13                2   2   0   0   2   0   0   0   2   0   2   0   2   2   0   0   2   0   2   2   2   0   0   2   2   2   2   2   2   2   0   2   2   2   0   0   2   0   2   2   0   0   0   0   2   0   0   2   2   0   0   2   0   0   0   2   2   0   0   2   2   0   0   2   0   2   0   2   2   2   0   2   0   0   0   0   0   2   2   2   2   0   2   0   2   0   2   0   0   0   2   2   2   0   0   0   0   2   0   0   0   2   0   2   2   2   2   2   2   0   0   2   2   0   2   2   0   2   2   2   0   2   2   2   2   0   2   2   2   2   0   2   0   2   0   2   0   0   0   2   2   2   2   2   0   0   2   2   0   2   2   0   2   0   0   2   2   0   0   0   2   0   2   0   0   0   2   0   2   0   2   2   2   2   0   2   2   2   0   2   0   0   0   2   2   2   2   2   2   2   2   0   2   2   0   0   2   0   0   2
 MK-4-14                2   2   0   0   2   0   0   0   2   0   2   0   0   2   0   0   2   0   2   2   2   0   0   2   2   0   2   2   2   0   0   2   2   2   0   0   2   0   2   2   0   2   0   0   2   0   0   2   0   0   0   2   0   2   0   2   0   0   2   2   0   2   0   2   0   2   0   2   2   2   0   2   0   0   0   0   2   2   2   0   2   0   2   0   2   0   0   0   0   0   2   2   2   0   0   0   0   2   0   0   0   2   0   2   2   2   2   2   2   0   0   2   2   0   2   2   0   2   2   2   0   0   2   2   2   0   2   2   2   2   0   2   0   2   0   2   2   0   0   2   2   2   2   2   0   0   2   2   0   2   2   0   2   0   0   2   2   0   0   0   2   0   2   0   0   0   2   0   2   0   2   0   2   0   0   2   2   2   0   2   0   0   0   2   2   2   2   0   0   2   2   0   0   2   0   0   2   0   0   2
 MK-4-15                2   2   0   2   2   0   0   0   2   2   2   0   2   2   0   0   2   0   2   2   2   0   0   2   2   2   2   2   2   0   2   2   2   0   0   0   2   0   2   2   0   2   0   0   2   0   0   2   0   0   0   2   0   2   0   2   0   0   2   2   0   2   0   2   0   2   0   2   0   2   0   2   0   0   0   0   2   2   2   0   2   0   2   0   2   0   0   0   0   2   2   2   2   0   0   0   0   0   0   0   0   2   0   2   2   2   0   2   2   0   0   2   2   0   2   2   0   2   2   2   2   2   0   0   2   2   2   2   2   2   0   2   0   2   0   2   0   0   0   2   2   2   2   2   0   0   2   0   0   2   2   0   2   0   0   2   2   0   0   0   0   0   2   2   0   0   2   2   2   0   2   0   2   0   0   2   2   2   2   2   0   0   0   2   2   2   2   0   0   2   2   0   0   2   0   0   2   0   0   2
 MK-4-16                2   2   0   2   2   0   0   0   0   2   2   2   2   2   2   0   2   0   2   2   2   0   0   2   2   2   2   2   2   0   2   2   2   0   0   0   2   0   2   2   0   2   0   2   0   0   0   0   0   0   0   0   2   2   0   2   0   0   2   2   0   2   0   2   0   2   0   0   0   2   0   2   0   0   0   0   2   2   2   0   2   0   2   0   2   0   0   0   0   0   2   2   2   0   0   2   0   0   0   0   0   0   0   2   2   2   2   2   2   0   2   2   2   2   2   2   0   2   2   2   2   2   0   0   2   2   2   2   2   2   0   2   0   2   0   2   0   0   0   2   2   0   2   2   0   0   2   0   0   2   2   0   2   0   0   2   0   0   0   2   0   0   2   2   2   0   2   2   2   0   2   0   2   0   0   2   2   2   2   2   0   0   0   2   0   2   2   0   0   0   2   0   0   2   0   0   2   0   0   2
 MK-5-1                 0   2   0   2   0   0   0   2   2   0   0   0   2   2   0   2   2   2   2   2   2   0   2   0   0   2   2   2   2   0   0   2   2   0   0   2   0   0   2   0   0   2   2   2   0   2   2   0   0   2   2   2   2   0   0   2   2   0   0   0   2   0   2   0   0   2   0   2   2   2   0   2   2   2   2   2   2   0   2   0   2   2   0   2   2   0   2   2   2   2   2   0   0   2   0   2   2   0   2   0   0   0   0   2   2   0   2   2   0   0   2   0   0   2   2   2   0   0   0   2   2   2   2   0   2   0   0   2   2   0   2   2   2   2   2   2   0   2   0   2   2   0   0   0   0   2   0   0   0   2   0   2   0   0   2   2   0   0   0   2   0   0   2   0   2   2   0   0   2   0   0   2   2   2   0   2   0   2   2   2   2   0   2   2   0   2   0   0   0   2   0   2   2   0   2   2   0   2   2   2
 MK-5-2                 2   2   0   2   0   0   0   2   2   0   0   0   2   2   0   2   2   2   2   2   2   0   2   0   0   2   2   2   2   0   0   2   2   0   0   2   0   0   2   0   0   2   2   2   0   2   2   0   0   2   2   2   2   0   0   2   2   0   2   0   2   2   2   0   0   0   0   2   2   2   0   2   2   2   2   2   0   2   2   0   2   2   0   2   2   0   2   2   2   2   2   0   0   2   0   0   2   0   2   0   0   0   0   2   0   0   2   2   0   0   2   0   0   2   2   0   0   0   0   2   2   2   2   0   2   2   0   2   2   0   2   2   0   2   2   2   0   2   0   2   2   0   0   0   0   2   2   0   0   2   0   0   2   0   2   2   0   0   0   2   2   0   2   0   2   2   0   0   0   0   0   0   2   2   0   2   0   2   2   2   2   0   2   2   0   2   0   0   0   2   0   2   2   0   2   2   2   2   2   2
 MK-5-3                 2   0   0   2   2   0   0   2   2   0   0   0   2   2   0   0   2   2   2   2   2   0   0   0   0   2   2   2   2   0   0   2   2   0   0   2   0   0   2   0   0   2   2   2   0   2   2   0   0   2   2   2   2   0   0   2   2   0   2   0   2   2   2   0   0   0   0   2   2   2   0   2   2   2   2   2   0   2   2   0   2   2   0   2   2   0   2   0   2   2   2   0   0   2   0   0   2   0   2   0   0   0   0   2   0   0   2   2   0   0   2   0   0   0   2   0   2   0   0   2   2   2   0   0   2   2   0   2   2   0   2   0   0   2   2   2   0   2   0   2   2   0   2   0   0   2   2   0   0   2   0   0   2   0   2   2   0   0   0   0   2   0   2   0   2   0   0   0   0   0   0   0   2   2   0   2   0   2   2   2   2   0   2   2   0   2   0   0   0   2   2   2   2   0   2   2   0   2   2   2
 MK-5-4                 2   0   0   2   2   0   0   0   2   0   0   0   2   2   0   0   2   2   2   2   2   2   0   2   0   2   2   2   2   0   0   2   2   0   0   2   2   2   2   2   0   0   2   2   0   2   0   0   0   2   2   0   2   0   0   2   2   0   2   0   0   2   2   0   0   0   2   2   2   2   0   2   2   2   2   2   0   2   2   2   0   2   0   2   2   0   2   0   2   2   0   0   2   0   0   0   2   0   2   0   0   2   2   2   0   0   0   2   0   0   2   0   0   0   2   0   0   0   0   2   2   2   0   0   2   2   0   2   2   0   2   0   0   2   2   2   2   2   0   2   2   0   2   0   0   2   2   0   0   2   0   0   2   0   2   2   0   0   0   0   0   0   2   0   2   0   0   0   0   0   0   0   2   2   0   0   0   0   2   2   0   0   2   2   0   2   0   0   2   2   2   2   2   2   2   2   0   2   2   2
 MK-5-5                 2   0   0   2   2   0   0   0   2   0   0   0   2   0   0   0   2   2   2   0   2   0   0   2   0   2   2   2   2   2   0   2   0   0   0   2   2   2   2   2   0   0   2   2   0   2   0   0   0   2   2   0   0   0   0   2   2   0   2   0   0   2   2   0   0   0   2   2   2   2   0   2   2   2   2   2   0   2   0   2   0   2   2   2   2   2   2   0   2   0   0   2   2   0   0   0   2   0   2   0   0   2   2   2   0   0   0   2   0   0   2   0   2   0   2   0   0   0   0   2   2   2   0   0   2   2   0   2   2   0   2   0   0   2   0   2   2   2   2   2   2   2   2   0   0   2   2   0   0   2   0   0   2   0   0   2   0   0   2   2   0   0   2   2   2   0   0   0   0   0   0   0   2   2   0   0   0   0   2   2   0   0   0   2   0   2   0   0   2   2   2   2   2   2   2   2   0   2   2   2
 MK-5-6                 2   0   0   2   2   0   0   0   2   0   0   0   2   0   0   0   2   2   2   2   2   0   2   2   0   2   2   2   2   2   0   2   0   0   2   2   2   2   2   2   0   0   2   2   0   2   0   0   0   2   2   0   0   0   0   2   2   2   2   0   0   2   0   0   0   0   2   2   2   0   0   2   2   2   2   2   0   2   0   2   0   2   0   2   2   2   2   0   2   0   0   2   2   0   0   0   0   0   2   0   0   0   2   2   0   2   0   2   0   0   2   0   2   0   2   0   0   0   0   2   2   2   0   0   2   2   0   2   2   0   2   0   0   2   0   2   0   2   2   2   2   0   2   0   0   2   0   0   0   2   0   0   2   0   2   2   0   0   2   2   0   0   2   2   2   0   0   0   0   0   0   0   2   2   0   0   0   0   2   2   0   0   0   2   0   2   0   0   2   2   2   2   2   0   2   2   2   2   2   2
 MK-5-7                 0   0   0   2   0   0   0   2   2   0   0   0   2   0   0   0   2   2   2   2   2   0   2   2   0   2   2   2   2   2   0   2   0   0   2   2   2   2   0   2   0   0   2   2   0   2   0   0   0   2   2   0   0   0   0   2   0   2   0   0   0   2   0   0   0   0   2   2   2   0   0   2   2   2   2   2   0   0   0   2   2   2   0   0   2   2   2   0   2   0   2   2   2   0   0   0   0   0   2   0   0   0   2   2   2   2   0   2   0   0   2   0   2   0   2   0   2   2   0   2   2   2   0   0   2   2   0   2   0   0   2   0   0   2   0   2   0   2   0   2   2   0   2   0   0   0   0   0   0   2   0   0   2   0   2   2   2   0   2   2   0   0   2   2   2   0   0   0   0   0   2   0   2   2   0   0   0   0   2   2   0   0   0   2   0   2   0   0   2   2   2   2   2   0   2   2   2   2   0   2
 MK-5-8                 0   0   0   2   0   0   0   2   2   0   0   0   2   0   0   0   2   2   2   2   2   0   2   0   2   2   2   2   2   2   0   2   0   2   2   2   2   2   0   2   0   0   2   2   0   2   2   0   2   2   2   0   0   0   0   2   0   2   0   0   0   0   0   0   0   0   2   2   2   0   0   2   2   2   2   2   0   0   0   2   0   2   0   0   0   2   2   0   2   2   2   2   2   0   0   0   0   0   2   0   0   0   2   2   2   2   0   0   2   0   2   2   2   0   2   0   2   2   2   2   2   2   0   0   2   2   2   2   0   0   2   0   0   2   0   2   2   2   0   2   2   0   2   0   0   0   0   0   0   2   0   0   0   0   2   2   2   2   2   2   0   0   2   2   2   0   0   0   0   0   2   0   2   2   0   0   0   2   2   2   0   0   2   2   0   2   0   0   2   2   2   2   2   0   2   0   2   2   0   2
 MK-5-9                 0   0   0   2   0   0   0   2   2   0   2   0   2   2   0   2   2   0   2   2   2   0   2   0   0   2   2   2   2   2   0   2   0   2   2   2   0   2   0   2   0   0   0   2   0   2   2   0   2   2   2   0   0   0   0   2   0   2   0   0   0   0   0   0   0   0   2   2   2   0   2   2   2   2   2   2   0   0   0   2   0   2   0   0   0   2   2   0   2   2   2   2   2   0   0   0   0   2   2   0   2   0   2   2   2   2   0   2   2   0   2   2   2   0   2   0   2   2   2   2   2   2   0   0   2   2   2   2   0   0   2   0   0   0   0   2   0   2   2   0   2   0   2   2   0   0   2   0   0   2   0   0   0   0   2   2   2   2   2   2   0   0   2   2   2   0   0   0   0   0   2   0   2   0   0   0   0   2   2   2   0   0   2   2   2   2   0   0   2   2   2   2   2   0   2   0   2   2   0   2
 MK-5-10                0   0   0   2   0   0   0   2   2   0   2   0   2   2   0   2   2   0   2   0   2   0   2   0   0   0   0   0   2   2   0   2   0   2   2   2   0   2   0   2   0   0   0   2   0   2   2   0   0   2   2   0   0   0   0   2   0   2   2   0   0   2   0   0   0   0   2   2   2   0   0   2   2   2   2   2   0   0   0   2   0   2   2   0   0   2   2   0   2   2   2   2   2   0   2   0   0   0   2   0   2   0   2   0   2   2   0   2   2   0   2   2   2   0   2   0   2   2   2   2   2   2   0   0   2   2   2   2   0   0   2   0   0   0   0   2   0   2   2   0   2   0   2   2   2   0   2   2   0   2   0   0   0   0   0   2   2   2   2   2   0   0   2   2   2   0   0   0   0   0   2   0   2   0   0   0   0   2   0   2   2   2   2   2   2   2   0   0   2   2   2   2   2   0   2   0   2   2   0   2
 MK-5-11                2   0   0   2   0   0   0   2   2   0   2   0   2   2   0   2   2   2   2   0   2   0   2   0   0   0   0   0   0   2   0   0   0   2   2   2   0   0   0   2   0   2   0   2   2   2   2   0   0   2   2   0   0   0   0   2   0   2   0   0   0   2   0   0   0   0   2   2   2   0   0   2   2   2   2   2   0   0   0   0   0   2   0   0   0   2   2   0   2   2   2   2   2   0   2   0   0   0   2   0   2   0   2   0   2   0   0   2   2   0   2   2   2   0   2   2   0   2   2   2   2   2   0   0   2   2   2   0   0   0   2   0   0   0   0   2   0   2   2   0   2   0   0   0   0   0   2   2   0   2   0   0   2   0   0   2   0   2   2   2   0   0   2   2   2   0   0   0   0   0   2   0   2   0   0   0   0   2   2   2   2   2   2   2   2   2   0   0   2   2   2   0   2   0   2   0   2   2   0   2
 MK-5-12                2   0   0   2   0   0   0   2   2   0   2   0   2   0   0   2   2   2   2   0   2   0   2   0   0   0   0   0   0   2   0   0   0   2   2   2   0   0   0   2   0   2   2   2   2   2   2   0   0   2   2   0   0   0   0   2   0   2   0   0   0   2   2   0   0   0   2   2   0   0   0   2   0   2   2   2   0   0   2   0   0   2   0   0   0   2   2   0   2   2   2   2   2   0   2   0   0   0   2   0   2   0   2   0   2   0   0   0   2   0   0   2   2   0   2   0   0   2   0   2   2   2   0   0   2   2   2   0   0   0   2   0   0   0   0   2   0   2   2   0   2   0   0   2   2   0   2   2   0   2   0   2   2   0   0   2   0   2   2   2   0   0   2   2   2   0   0   0   0   0   2   0   2   0   0   0   0   2   2   2   2   2   2   2   0   2   0   0   0   2   2   0   2   0   2   0   2   2   0   2
 MK-5-13                2   0   2   2   0   2   0   2   2   0   2   0   2   0   0   2   2   2   2   0   2   0   2   0   0   0   0   0   0   2   2   2   2   2   2   2   2   0   0   0   0   2   2   0   2   2   2   0   0   2   2   0   0   0   0   2   0   2   0   0   0   2   0   0   2   0   2   2   0   0   0   2   0   2   2   2   0   0   2   0   0   2   0   0   0   2   2   0   2   2   2   2   2   0   2   0   0   0   2   0   2   2   2   0   2   0   0   0   0   0   0   2   2   0   2   0   0   2   0   2   2   2   0   0   2   2   2   0   0   0   2   0   0   0   0   2   0   2   2   0   2   0   0   2   2   0   2   2   0   0   0   2   2   2   0   2   0   2   0   2   0   0   2   2   2   0   0   0   0   0   2   0   2   0   0   0   0   2   2   2   2   2   2   2   2   0   0   0   0   2   2   0   2   0   2   0   2   2   0   2
 MK-5-14                2   0   2   2   0   2   0   2   2   0   2   0   0   0   0   2   2   2   2   0   2   0   2   0   0   0   0   0   0   2   2   2   2   2   2   2   2   0   0   0   0   2   2   0   2   2   2   0   0   2   2   0   0   0   2   2   0   2   0   0   0   2   0   0   2   0   2   0   2   2   0   2   0   2   2   2   0   0   2   0   0   2   0   0   0   2   2   0   2   2   2   2   2   0   2   2   0   0   2   0   2   2   2   0   2   0   0   2   0   2   0   2   0   2   2   0   0   2   0   2   2   0   0   0   2   2   2   0   0   0   2   2   0   0   0   2   0   2   0   0   2   0   0   2   2   2   2   2   0   2   0   2   2   2   0   2   0   2   0   2   0   0   2   2   2   0   0   0   0   0   2   0   2   0   0   0   0   2   0   2   0   2   2   2   2   2   2   0   0   2   0   0   2   0   2   0   2   2   0   2
 MK-5-15                2   0   2   2   0   2   0   2   2   0   2   0   0   0   0   2   2   2   2   0   2   0   2   0   0   0   0   0   0   0   2   2   2   0   2   2   0   2   0   0   0   2   0   0   2   2   2   0   0   2   2   0   0   0   2   0   0   2   0   0   0   2   0   0   2   0   2   0   2   2   0   2   0   2   2   2   0   0   2   0   2   2   0   2   0   2   2   0   2   2   0   2   2   0   2   2   0   0   2   0   0   2   2   0   2   0   0   2   0   2   0   0   2   2   2   0   2   2   0   2   0   0   0   0   2   2   2   0   0   0   2   2   0   0   0   2   0   2   0   0   2   0   0   2   2   2   2   2   0   2   0   0   0   2   0   2   0   2   0   0   0   0   2   2   2   2   0   0   0   0   2   0   2   0   2   0   0   2   0   2   0   2   2   2   2   2   0   0   0   2   2   0   2   2   2   0   2   2   0   2
 MK-5-16                2   0   2   2   0   2   0   2   2   0   2   0   0   0   0   2   2   2   2   0   2   0   2   0   0   2   0   0   0   0   2   2   2   2   2   2   0   2   0   0   0   2   0   0   2   2   2   0   0   2   2   0   0   0   2   0   0   2   0   0   0   2   0   0   2   0   2   0   2   0   0   0   0   2   2   2   0   0   2   0   2   2   0   2   0   2   2   0   2   2   0   2   2   0   2   2   0   0   0   0   0   2   2   0   2   0   0   2   0   2   0   0   0   2   2   0   2   2   2   2   0   0   0   0   2   2   2   0   2   0   2   2   0   0   0   2   0   0   0   0   0   0   0   2   0   0   2   0   0   2   0   0   0   2   0   2   0   2   0   0   0   0   0   2   2   0   0   0   0   0   2   0   2   0   2   0   2   2   0   2   0   2   2   0   0   0   0   0   0   2   2   0   2   2   2   0   2   2   0   2
 MK-6-1                 2   2   2   2   2   0   0   2   0   0   2   2   2   2   0   2   2   0   2   2   2   2   0   0   2   0   2   0   2   2   2   2   0   2   0   2   2   2   0   2   0   2   0   0   0   0   2   2   0   0   0   2   0   0   2   0   2   0   2   0   0   2   0   0   0   2   0   0   0   2   0   2   2   0   0   2   2   0   2   0   2   0   2   0   0   0   2   2   0   0   2   0   2   2   0   2   2   0   0   2   0   2   0   2   2   0   0   2   2   0   0   0   2   0   0   0   0   0   0   0   2   0   2   2   2   0   2   2   0   2   0   0   2   2   2   0   0   2   2   2   0   2   2   2   0   0   2   0   2   0   0   0   2   2   0   0   0   2   2   0   0   2   2   0   0   2   2   0   0   0   2   0   0   0   0   2   0   0   2   2   0   2   0   0   2   2   0   0   2   0   2   2   2   0   2   0   0   2   0   0
 MK-6-2                 2   0   2   2   2   0   2   2   2   0   2   2   2   0   0   2   2   0   2   2   2   2   0   0   2   0   2   0   2   2   2   2   0   2   0   2   2   2   0   2   0   2   0   0   0   0   2   2   0   0   0   2   0   0   2   0   2   2   2   0   0   2   0   0   0   2   0   0   0   2   0   0   2   0   2   2   2   0   2   2   2   0   2   0   0   0   2   2   0   0   2   0   2   2   0   0   2   0   2   2   0   2   0   2   2   0   0   2   0   0   0   0   2   0   0   0   0   0   0   0   2   0   0   2   2   0   0   2   0   2   2   0   2   2   2   0   0   2   2   2   0   2   2   2   0   0   2   0   2   0   0   0   2   2   0   0   0   2   2   0   0   2   2   0   2   2   2   0   0   0   2   0   0   0   0   2   0   0   2   2   0   2   0   0   2   2   0   0   2   0   2   2   2   0   2   0   0   2   0   0
 MK-6-3                 2   0   2   0   2   0   2   2   2   0   0   2   2   2   0   2   2   0   2   2   2   2   0   0   2   0   2   0   2   2   2   2   0   2   0   2   2   2   0   2   2   2   0   2   0   0   0   2   2   0   0   2   0   0   2   0   2   2   2   0   0   0   0   0   0   2   0   0   0   2   0   0   2   0   2   2   2   0   2   2   2   0   2   2   0   0   2   2   0   0   2   0   2   2   0   0   2   0   2   2   0   2   0   2   2   0   2   2   0   0   0   0   2   0   0   0   0   0   2   0   2   0   0   2   2   0   0   2   0   2   2   2   2   2   2   0   0   2   2   2   0   2   2   2   2   0   0   0   2   0   0   0   2   2   0   0   0   2   0   0   0   2   2   0   2   2   2   0   0   0   2   0   0   0   0   2   2   0   2   2   0   2   0   0   2   2   2   0   2   2   2   2   2   0   2   0   0   2   2   0
 MK-6-4                 2   0   2   0   2   0   0   2   2   0   0   2   2   0   0   2   2   0   2   2   0   2   0   0   2   0   2   0   2   2   2   2   0   0   0   2   2   2   0   2   2   2   0   0   0   0   0   2   2   0   0   2   0   0   2   0   2   2   2   0   0   0   0   0   2   2   0   2   0   2   0   0   2   2   2   2   2   0   2   2   2   0   2   2   2   0   2   2   0   0   2   0   2   2   0   0   2   0   2   2   0   2   0   2   2   0   2   2   0   2   0   0   2   0   0   0   0   0   2   0   2   2   0   2   2   0   0   2   0   2   2   2   2   2   0   0   0   2   2   2   0   2   2   2   2   0   0   0   2   0   0   0   2   2   0   0   0   2   0   2   0   0   2   2   2   2   0   0   0   0   2   0   0   0   0   2   2   2   2   2   0   2   0   0   2   2   2   0   2   2   2   0   0   0   2   0   0   2   2   0
 MK-6-5                 2   0   2   0   2   0   2   2   0   0   2   2   2   0   0   2   2   0   2   2   0   2   0   0   2   0   2   0   2   2   2   2   0   0   0   2   0   2   0   2   2   2   0   0   0   0   0   2   0   0   0   2   0   0   2   0   2   2   2   0   0   0   0   2   0   2   0   2   0   2   0   0   2   0   2   2   2   0   2   2   2   0   2   2   2   0   2   2   0   0   2   0   2   2   0   0   2   0   2   2   2   2   0   2   2   0   2   2   0   2   0   0   2   0   0   2   0   0   2   0   2   2   0   2   2   2   0   2   0   2   0   2   2   2   0   2   0   2   2   2   0   2   2   2   2   0   0   0   2   0   0   0   2   2   0   2   0   2   0   2   2   0   2   0   2   2   0   0   0   0   2   0   0   0   0   2   2   2   0   2   0   2   0   0   2   2   2   0   2   2   2   0   0   0   2   0   0   2   2   0
 MK-6-6                 2   0   2   2   2   0   2   2   0   0   2   2   2   0   2   2   2   0   2   0   0   2   0   0   2   0   2   2   2   2   2   2   0   0   0   2   0   2   0   2   2   2   2   2   0   0   2   2   0   0   0   2   2   0   2   0   0   2   2   0   0   0   0   2   0   2   0   2   0   2   0   0   2   0   2   2   2   0   2   2   2   0   2   0   2   0   2   2   0   0   0   0   2   2   0   0   2   0   2   2   2   2   0   2   2   0   2   2   0   2   0   0   2   0   0   2   2   0   2   2   2   2   0   2   2   2   0   2   0   2   0   2   2   2   0   2   0   2   0   2   0   2   2   2   2   0   0   0   2   2   0   0   2   2   0   2   2   2   0   2   2   0   2   0   2   2   2   0   0   0   0   0   0   0   2   2   2   2   0   2   0   2   0   0   2   2   2   0   2   2   2   0   0   0   2   0   0   2   2   2
 MK-6-7                 2   0   2   2   2   0   2   2   0   0   2   2   2   0   0   2   2   0   2   0   0   2   0   0   2   0   2   2   2   2   2   2   0   0   2   2   0   2   0   2   2   2   2   2   0   0   2   0   0   2   0   2   2   0   2   0   0   2   2   0   0   0   0   2   0   0   0   2   0   2   0   0   2   0   2   2   2   2   2   2   2   2   2   2   2   0   2   2   2   0   0   0   2   2   2   0   2   0   2   2   2   2   0   2   2   0   2   2   0   2   0   0   2   2   2   2   2   0   2   2   2   0   0   2   0   2   0   2   0   2   0   2   0   2   0   2   0   2   2   2   0   2   2   0   2   0   0   0   0   2   0   0   2   2   0   2   2   2   0   2   2   0   2   0   0   2   2   0   0   0   0   0   0   0   2   2   2   2   2   2   0   2   2   0   2   2   2   0   2   2   2   2   0   0   2   0   0   2   2   2
 MK-6-8                 2   0   2   0   2   0   2   2   0   0   2   0   2   0   0   2   2   0   2   0   0   2   0   0   2   0   2   2   2   2   2   2   0   0   2   2   0   2   0   2   2   0   2   2   0   0   2   0   0   2   0   2   2   0   2   0   0   2   2   0   0   0   0   2   0   0   0   2   0   2   0   0   2   0   2   2   2   0   2   2   2   2   2   0   2   0   2   2   2   0   0   0   2   2   2   0   2   2   2   2   2   2   2   2   2   0   2   2   0   0   0   0   2   2   2   2   0   0   2   2   2   0   0   0   0   2   0   2   0   2   0   2   0   0   0   2   0   0   2   2   0   2   0   0   2   0   0   0   0   2   2   0   0   2   0   0   2   0   0   2   2   2   2   0   0   2   2   0   0   0   0   0   0   0   0   2   2   2   0   2   0   2   2   0   2   0   2   0   2   2   2   2   0   0   2   0   0   0   2   2
 MK-6-9                 2   0   0   0   2   2   2   2   0   0   2   0   2   0   0   2   2   0   2   0   0   2   0   0   2   0   2   2   0   2   2   2   0   0   2   2   0   2   0   2   2   0   2   2   0   2   2   0   0   0   0   2   2   0   2   2   0   2   2   0   0   0   0   2   2   0   0   2   0   2   0   0   2   0   2   2   2   0   2   2   2   2   2   0   2   2   2   0   2   0   0   0   2   2   2   0   2   2   2   2   2   2   2   2   2   0   2   2   0   0   0   0   2   2   2   2   0   0   2   2   2   0   0   0   2   2   0   2   0   2   2   2   0   0   0   2   0   0   2   2   0   2   0   0   2   2   0   0   0   2   2   0   0   2   0   0   2   0   0   0   2   2   2   0   0   2   2   0   0   0   0   0   0   0   0   2   2   2   0   2   2   2   2   2   2   0   2   0   0   2   2   2   0   0   2   0   0   0   2   2
 MK-6-10                2   0   0   0   2   2   2   2   0   0   2   0   2   0   2   2   2   0   2   0   0   2   0   0   0   0   2   2   0   2   2   2   0   0   2   2   0   0   0   2   2   0   2   2   0   2   2   0   0   0   0   2   2   0   2   2   0   2   0   0   0   0   0   2   2   0   0   2   0   2   0   0   2   0   2   2   2   0   0   2   2   2   2   0   2   2   2   2   2   0   0   0   2   2   0   0   2   2   2   2   2   2   2   2   2   0   2   2   0   0   0   0   2   2   0   2   0   2   2   0   2   0   2   0   2   2   0   0   0   2   2   2   0   0   0   2   0   0   2   2   0   2   0   0   0   0   0   0   0   2   2   0   0   2   0   0   2   0   0   0   2   0   0   0   0   2   2   0   2   0   0   0   0   0   0   2   2   2   0   2   2   2   2   2   2   0   2   0   0   2   2   2   0   0   2   0   0   0   2   2
 MK-6-11                0   0   0   0   2   2   2   2   2   0   2   2   2   0   2   2   2   0   2   0   2   2   0   0   2   0   0   2   0   2   0   2   0   0   2   2   0   2   0   2   2   0   2   2   0   2   2   0   0   0   2   2   2   0   2   2   0   2   0   2   0   0   0   2   2   0   2   2   0   2   0   0   2   0   2   2   2   0   0   0   2   2   2   0   2   2   2   2   2   0   0   0   2   2   0   0   2   2   2   2   2   2   2   2   2   0   2   2   2   0   2   0   2   2   0   2   0   2   2   0   2   0   2   0   2   2   0   0   0   2   2   2   0   0   0   2   0   0   2   2   0   2   0   0   0   0   0   0   0   2   2   0   0   2   0   0   2   0   0   0   2   0   0   0   0   2   2   0   2   0   0   0   0   0   0   2   2   2   0   2   2   2   2   2   0   0   2   0   0   2   2   2   0   0   2   0   0   0   2   2
 MK-6-12                0   0   0   0   2   2   2   2   2   0   2   0   2   0   2   2   2   0   2   0   2   2   0   0   2   0   0   2   0   2   0   2   2   0   2   2   0   2   0   2   2   0   2   2   0   2   2   0   0   0   2   2   2   0   2   2   0   2   0   2   0   0   0   2   2   0   2   2   0   2   0   0   2   0   2   2   2   0   0   0   2   0   2   2   2   2   2   2   2   0   0   0   0   2   0   0   2   2   2   0   2   2   2   2   2   0   2   2   2   0   2   0   2   2   2   2   0   2   2   0   2   0   2   2   2   2   0   0   0   2   2   0   0   0   0   2   2   0   2   2   0   2   0   0   0   0   0   0   0   2   2   0   0   2   0   0   2   0   0   0   2   0   0   0   2   2   2   0   2   0   0   0   0   0   2   2   0   2   0   2   2   2   2   0   2   0   2   0   0   2   2   2   0   0   0   0   0   0   2   2
 MK-6-13                0   0   0   0   2   2   0   2   2   0   2   0   0   0   2   2   2   0   2   0   2   2   0   0   2   0   0   2   0   2   0   2   2   0   2   2   0   2   0   2   2   0   2   0   0   2   2   2   0   0   2   2   2   2   2   2   0   2   0   2   0   0   0   2   2   0   2   2   0   2   0   0   2   0   0   2   2   0   0   0   2   0   2   2   2   2   2   2   2   2   0   0   0   0   0   0   2   2   2   0   2   2   2   2   2   0   2   0   2   0   2   0   2   2   0   2   2   2   2   0   2   0   0   2   2   2   0   0   0   2   2   0   0   2   0   2   2   0   2   2   0   2   0   0   0   0   0   0   0   2   2   2   0   2   0   0   2   2   2   0   2   0   2   0   2   2   2   0   2   0   0   0   0   0   0   2   0   2   0   2   2   2   2   0   2   0   0   0   0   2   2   2   0   0   0   0   0   0   0   2
 MK-6-14                0   0   0   2   2   2   0   0   2   0   2   0   0   0   2   2   2   0   2   0   2   2   0   0   2   0   0   2   0   2   0   2   0   0   2   2   0   2   0   0   2   0   2   0   0   2   2   2   0   0   0   2   2   0   2   2   2   2   0   0   0   0   0   2   2   2   2   2   0   2   0   0   2   0   0   0   2   2   2   0   2   0   2   2   0   2   2   0   2   2   0   0   0   0   0   2   2   2   2   0   0   2   2   2   2   0   2   0   2   0   2   0   2   2   0   2   2   2   2   0   0   0   0   2   2   2   0   0   0   2   2   0   0   2   2   2   2   0   0   2   0   2   0   0   0   2   0   0   0   2   2   0   0   2   0   2   2   2   0   0   2   0   2   0   2   2   2   0   2   0   0   0   0   0   0   2   0   2   0   2   2   2   2   0   2   0   0   0   0   2   2   2   0   0   0   0   0   0   2   2
 MK-6-15                2   0   0   2   2   2   0   0   2   0   2   0   0   0   2   2   2   0   2   0   2   2   0   0   2   0   0   2   0   2   0   2   0   0   2   0   0   2   0   0   2   0   2   0   2   2   2   2   0   0   0   2   2   0   2   2   2   2   0   0   0   0   0   2   2   2   2   2   0   2   0   2   0   0   0   0   2   2   2   0   2   0   2   2   2   2   2   0   2   2   0   0   0   0   0   2   2   2   2   0   0   2   2   2   2   0   2   0   2   0   2   2   2   0   0   2   2   2   0   0   0   0   0   2   2   0   0   0   0   2   2   0   0   2   2   2   2   0   0   2   0   2   0   0   0   0   0   0   0   2   2   0   0   2   0   2   2   2   0   0   2   0   2   0   2   2   2   0   2   0   0   0   0   0   0   2   0   2   0   2   2   2   2   0   2   0   0   0   2   2   2   2   0   0   0   2   0   0   2   2
 MK-6-16                2   0   0   2   2   2   0   0   2   2   2   0   0   0   2   2   2   0   2   0   2   0   0   0   2   0   2   2   2   2   0   2   0   0   2   2   0   2   0   0   2   2   2   0   2   2   2   2   0   0   0   2   2   0   2   2   2   2   2   0   0   0   0   0   0   2   2   2   0   2   0   2   0   0   0   0   2   2   2   0   2   0   2   2   2   2   0   0   2   2   0   0   0   0   2   2   2   2   2   0   0   2   2   2   2   0   2   2   2   0   2   2   2   0   0   2   2   2   0   0   0   0   0   2   2   0   0   2   0   2   0   0   0   0   2   2   2   2   0   2   0   2   0   0   0   0   0   0   2   2   2   0   0   2   0   2   2   2   0   0   2   0   0   0   2   2   2   0   2   0   0   0   0   0   0   2   0   2   0   0   2   2   2   0   2   0   0   0   2   2   0   2   0   0   0   2   0   0   2   2
 
!****************************************** Phenotypic Data **********************************************************
!-100.0 is resevred for missing phenotype
SimulatedTrait1        18.2730   15.1227    9.8332    9.5892   18.9271   12.3126   17.3382   13.6062   16.4666   14.6266   16.6981   11.3360   14.1280   14.3722   15.8655   16.6117   10.5320   15.3092   14.4173   22.5540   12.4663   13.2505   15.9048   18.2499   10.3315   16.4065   15.0972   13.7469   15.8275   13.6932   14.8549   16.1720   15.9433   11.1405   15.2997   16.1274   11.8181   16.7965   15.3109   19.2342   14.0367   11.4421   11.8865   13.5231   20.1564   14.5738   10.2366   14.4837   12.8267   11.1635    8.5020   17.7996   12.0168   18.6834   17.8465   17.1850   10.9040   17.3944   17.1632   15.9121   16.8182   12.4147   13.5648   10.7097   17.3994   12.4148   11.2700   15.1895   15.0695   14.4492   12.2234   11.0692   18.3124   11.6098   20.8212   14.4151   11.7732   14.9416   11.5577   11.9490   14.2546   14.8894   17.2901   14.0888   14.7682   10.9280   13.8864   14.8727   14.6857   18.5614   15.4845   14.6795   17.4713   19.9185   19.7135   14.4241   16.1084   14.6805   14.1100   17.0881   17.7946   11.3102   15.3872   18.0377   16.1974   10.6637   20.1212   18.4070   17.2923   14.3846   11.9265   10.5934   15.6571   14.3276   13.0492   17.8130   15.1021   18.9469   17.6555   14.9269   15.6239   17.3315   14.5502   15.4831   16.0767   17.1423   17.3094   14.9438   11.5721   12.5318   12.0762   16.2151    9.1978   17.4698   15.7784   18.2364   14.1121   17.7517   14.0115   15.3248   10.7605   16.1650   13.0198   17.7333   12.9715   18.9908   17.9348   21.7026   13.4170   14.7630   13.7205   16.8043   11.5930   14.1232   17.9020   15.7374   13.4979   11.0798   10.3781   16.3802   17.1642   15.0629   14.6091   14.3630   16.4376   13.0480   14.3496   13.5792   17.5254   14.1416   13.9960   15.6215   16.8510   16.9063   13.6412   14.7599   14.2678   20.6923   12.2543   21.0176   13.8290   13.8144   15.5522   15.3633   13.9213   14.4705   20.6884   15.9788   16.4138   12.4176   16.9218   17.0785   10.0735   11.8106   15.3172   13.8496   17.5127   13.5195   16.3868   21.2705
SimulatedTrait2         9.2440   10.2519    9.3543   12.0686    9.0930   11.0904    7.7013    9.0119    9.2523    9.8926    8.8454    9.9322    9.3863   10.4145   13.1984    9.5216    9.2921    9.2310   10.8099    7.2674   10.1244   12.4037   10.2726    8.3126    9.2600    8.3537   10.0546    8.0361   10.0883    9.6861   10.9546   11.1349    8.3838   11.5146   11.3733    6.5963   11.2050   10.6883    8.5286    8.7417   10.8571    8.9799   10.3208   10.8025   12.8928    9.6336    7.4387   10.4652   10.2910   10.4673   12.0430    9.8069    9.2083    9.9171   10.0625   10.4485   12.3128   11.3246   12.5398   11.0716    5.4506    7.6337   11.3516   10.5616    9.6164   10.2199    9.1824    9.7254    9.8964   12.1245    8.8709    8.8841   10.9265    9.5753    7.9546   10.9959   12.5580   12.3925    9.3757   10.2471   10.1407   10.2375   11.9159    8.8182   10.5361    9.4124    9.5899   10.5132    8.1515    8.6970    7.4106   13.3158    9.2409   13.4875    8.7103    8.3105   11.8633    8.9152   11.7371    9.4842   12.8955   10.0758   12.2113   10.1039    8.5126    9.3686    8.1325    9.1599   10.1969   11.8218   10.3632   10.5835    9.5298    9.2514   10.5193    7.2693    9.6888    9.5437    9.7772   10.8214    9.6194    7.9706    9.7895   11.2664    8.9521   10.7008    6.8977   10.8905   10.0342    9.5517    7.7796    7.0146    8.8036    9.3990   10.6478   11.9730   10.1096    9.0592   10.0139    8.6116   11.4539   10.2398    7.6905    9.8936   10.2088   11.4224   11.9335   10.9004    9.8812    9.3998   10.0436   10.1240   10.9141    8.7729   11.2791    9.6062    9.8810   11.7983   12.4791   13.1851    6.9773   10.1035   10.6432   10.8269   12.8948   10.0532   12.2659   10.0699    9.2818   12.1232    9.3042   10.0639   14.4754   10.9447   10.4951   10.5327    9.4549   10.7994   10.2457    8.6941   11.2786   10.8701    9.6819   10.4344    9.8597    9.3889   10.2123    7.2930    9.1904   10.2644   14.0997    8.3906    9.2552   10.4053   11.4389    8.2484   13.1974    9.1931   11.2890    9.7240
 
