# Supplementary material for: Inclusive Composite Interval Mapping of QTL by Environment Interactions in Biparental Populations
Source: PLoS One. 2015 Jul 10;10(7):e0132414. doi: 10.1371/journal.pone.0132414 (PMC4498613; doi:10.1371/journal.pone.0132414)
Supplement: S4 File — (ZIP) [file pone.0132414.s004.zip › H=0.1/L1/run_00119.met]

!**********************Note: lines staring with "!" are remarks and will be ignored in the program********************
!*********************************General Information**********************************
!Assuming F1 = P1 x P2, populations available in QTL IciMapping are: 
!  1, P1BC1F1 = P1 x F1, the first backcrossing where P1 is used as the recurrent parent;
!  2, P2BC1F1 = P2 x F1, the first backcrossing where P2 is used as the recurrent parent;
!  3, F1DH, F1-derived doubled haploids; 
!  4, RIL or F1RIL, recombination inbred lines through the repeated selfing of F1;
!  5, P1BC1RIL, recombination inbred lines through the repeated selfing of P1BC1F1;
!  6, P2BC1RIL, recombination inbred lines through the repeated selfing of P2BC1F1;
!  7, F2, the selfing generation of F1;
!  8, F3, the selfing generation of F2;
!  9, P1BC2F1, the second backcrossing where P1 is used as the recurrent parent; 
! 10, P2BC2F1, the second backcrossing where P2 is used as the recurrent parent;
! 11, P1BC2RIL, recombination inred lines through the repeated selfing of P1BC2F1; 
! 12, P2BC2RIL, recombination inred lines through the repeated selfing of P2BC2F1; 
! 13, P1BC1F2, the selfing generation of P1BC1F1; 
! 14, P2BC1F2, the selfing generation of P2BC1F1; 
! 15, P1BC2F2, the selfing generation of P1BC2F1; 
! 16, P2BC2F2, the selfing generation of P2BC2F1; 
! 17, P1BC1DH, P1BC1F1-derived doubled haploids; 
! 18, P2BC1DH, P2BC1F1-derived doubled haploids; 
! 19, P1BC2DH, P1BC2F1-derived doubled haploids; 
! 20, P2BC2DH, P2BC2F1-derived doubled haploids; 
   3      !Mapping Population (see remarks above)
   2      !Mapping Function (1 for Kosambi; 2 for Haldane; 3 for Morgan)
   2      !Marker Space Type (1 for intervals; 2 for positions)
   1      !Marker Space Unit(1 for centiMorgans; 2 for Morgan)
   6      !Number of Chromosomes (or Linkage Groups)
 200      !Size of the mapping population
   2      !Number of environments
 
!***************************************** Chromosomes and Linkage Maps **********************************************
!Chromosome                 NumMarkers
-CH1                        16
-CH2                        16
-CH3                        16
-CH4                        16
-CH5                        16
-CH6                        16
!Linkage map (Marker name followed by position or the interval length)
 MK-1-1                1     0.000
 MK-1-2                1    10.000
 MK-1-3                1    20.000
 MK-1-4                1    30.000
 MK-1-5                1    40.000
 MK-1-6                1    50.000
 MK-1-7                1    60.000
 MK-1-8                1    70.000
 MK-1-9                1    80.000
 MK-1-10               1    90.000
 MK-1-11               1   100.000
 MK-1-12               1   110.000
 MK-1-13               1   120.000
 MK-1-14               1   130.000
 MK-1-15               1   140.000
 MK-1-16               1   150.000
 MK-2-1                2     0.000
 MK-2-2                2    10.000
 MK-2-3                2    20.000
 MK-2-4                2    30.000
 MK-2-5                2    40.000
 MK-2-6                2    50.000
 MK-2-7                2    60.000
 MK-2-8                2    70.000
 MK-2-9                2    80.000
 MK-2-10               2    90.000
 MK-2-11               2   100.000
 MK-2-12               2   110.000
 MK-2-13               2   120.000
 MK-2-14               2   130.000
 MK-2-15               2   140.000
 MK-2-16               2   150.000
 MK-3-1                3     0.000
 MK-3-2                3    10.000
 MK-3-3                3    20.000
 MK-3-4                3    30.000
 MK-3-5                3    40.000
 MK-3-6                3    50.000
 MK-3-7                3    60.000
 MK-3-8                3    70.000
 MK-3-9                3    80.000
 MK-3-10               3    90.000
 MK-3-11               3   100.000
 MK-3-12               3   110.000
 MK-3-13               3   120.000
 MK-3-14               3   130.000
 MK-3-15               3   140.000
 MK-3-16               3   150.000
 MK-4-1                4     0.000
 MK-4-2                4    10.000
 MK-4-3                4    20.000
 MK-4-4                4    30.000
 MK-4-5                4    40.000
 MK-4-6                4    50.000
 MK-4-7                4    60.000
 MK-4-8                4    70.000
 MK-4-9                4    80.000
 MK-4-10               4    90.000
 MK-4-11               4   100.000
 MK-4-12               4   110.000
 MK-4-13               4   120.000
 MK-4-14               4   130.000
 MK-4-15               4   140.000
 MK-4-16               4   150.000
 MK-5-1                5     0.000
 MK-5-2                5    10.000
 MK-5-3                5    20.000
 MK-5-4                5    30.000
 MK-5-5                5    40.000
 MK-5-6                5    50.000
 MK-5-7                5    60.000
 MK-5-8                5    70.000
 MK-5-9                5    80.000
 MK-5-10               5    90.000
 MK-5-11               5   100.000
 MK-5-12               5   110.000
 MK-5-13               5   120.000
 MK-5-14               5   130.000
 MK-5-15               5   140.000
 MK-5-16               5   150.000
 MK-6-1                6     0.000
 MK-6-2                6    10.000
 MK-6-3                6    20.000
 MK-6-4                6    30.000
 MK-6-5                6    40.000
 MK-6-6                6    50.000
 MK-6-7                6    60.000
 MK-6-8                6    70.000
 MK-6-9                6    80.000
 MK-6-10               6    90.000
 MK-6-11               6   100.000
 MK-6-12               6   110.000
 MK-6-13               6   120.000
 MK-6-14               6   130.000
 MK-6-15               6   140.000
 MK-6-16               6   150.000
!*********************************** Marker Types ********************************************************************
!Co-dominant marker: When heterozygote F1 is present, P1 is coded as 2, F1 is coded as 1, and P2 is coded as 0; Otherwise, P1 is coded as 2, and P2 is coded as 0. 
!Dominant marker: When heterozygote F1 is present, P1 and F1 are coded as 12, and P2 is coded as 0; Otherwise, P1 is coded as 2, and P2 is coded as 0.  
!Recessive markers: When heterozygote F1 is present, P1 is coded as 2, and F1 and P2 are coded as 10; Otherwise, P1 is coded as 2, and P2 is coded as 0. 
!Missing marker is coded as -1. 
 MK-1-1                 2   0   0   0   0   0   2   0   2   2   0   2   2   0   2   2   0   0   0   2   0   2   2   0   2   0   2   2   0   0   0   0   2   0   2   2   2   0   0   2   0   2   0   2   0   2   2   0   2   0   0   0   2   2   2   2   2   0   2   0   0   0   2   2   0   2   0   0   0   2   0   2   2   2   2   2   0   2   0   0   0   2   0   2   2   2   2   2   2   2   2   0   2   2   0   0   2   2   0   0   0   2   2   0   2   0   0   0   0   2   2   2   0   2   2   0   2   0   2   2   0   2   0   2   0   0   2   2   2   2   2   0   0   0   0   0   0   2   0   0   0   0   2   0   2   0   0   0   2   2   0   0   0   2   2   2   0   2   2   0   0   2   2   2   2   0   2   2   2   0   2   0   2   2   2   0   0   2   0   0   0   0   0   2   0   0   0   2   0   2   2   0   2   0   0   2   0   2   0   2
 MK-1-2                 2   0   0   0   0   0   2   0   2   2   2   2   0   0   2   2   0   0   2   2   0   2   2   0   2   0   2   2   0   0   0   0   2   0   2   2   2   0   0   2   0   2   2   2   0   2   2   0   2   0   0   0   2   2   2   2   2   0   2   0   0   0   2   2   0   2   0   0   0   2   0   2   2   2   2   0   2   2   0   0   0   2   0   2   2   2   2   2   2   2   2   0   2   2   0   2   2   2   0   0   2   2   2   0   2   0   0   2   0   2   2   2   0   2   2   0   2   0   2   2   0   2   0   2   2   0   2   2   0   2   2   0   0   0   0   0   0   2   2   0   0   0   2   0   2   0   0   0   2   2   2   0   0   2   0   2   0   2   2   0   0   2   2   2   2   2   2   2   2   0   2   2   2   2   2   0   2   2   2   0   0   0   0   0   0   0   0   2   0   2   2   2   2   0   0   2   0   2   0   0
 MK-1-3                 2   0   0   0   0   0   2   0   2   2   2   0   0   0   2   2   0   0   2   0   0   2   2   0   2   0   2   2   0   0   0   0   2   0   2   2   2   0   0   2   0   2   2   2   0   2   2   0   2   0   0   0   2   2   2   2   2   0   2   0   0   0   2   2   0   2   0   0   0   2   0   2   2   2   2   0   2   2   0   0   0   2   0   2   2   2   2   2   2   2   2   0   2   2   0   0   2   2   0   0   2   2   2   0   2   0   0   2   2   2   2   2   0   2   2   0   2   0   2   2   0   2   0   2   2   0   2   2   0   2   2   0   0   0   0   0   0   2   2   0   0   0   2   0   0   0   0   0   2   2   2   0   0   2   0   2   0   2   2   0   2   2   2   2   2   2   2   2   0   0   2   2   2   0   2   0   2   0   0   0   0   2   0   0   0   0   0   2   0   2   2   2   2   0   0   2   0   2   0   0
 MK-1-4                 0   0   0   0   0   0   0   0   2   2   2   0   2   0   2   2   0   0   2   0   0   2   2   0   2   0   2   2   0   0   0   0   0   0   2   2   2   0   0   2   0   2   2   2   0   2   2   0   2   0   2   2   2   2   2   0   2   0   2   0   0   0   2   2   0   2   2   0   0   2   0   2   0   2   2   0   2   0   0   0   0   2   0   2   0   2   2   2   2   2   2   0   2   2   2   0   0   2   0   0   2   0   2   2   2   0   0   0   2   2   2   2   0   2   2   0   2   0   2   2   0   2   0   0   2   0   2   2   0   2   2   0   0   0   0   0   0   2   2   0   0   0   2   0   2   2   0   2   2   2   2   0   0   2   0   2   0   2   2   0   2   2   2   2   2   2   2   2   0   0   2   2   2   0   2   0   0   0   0   0   0   2   0   0   0   0   0   2   0   2   2   0   2   0   0   0   0   2   0   0
 MK-1-5                 2   0   0   0   0   0   0   0   2   2   2   0   2   0   2   0   0   0   2   0   0   2   2   0   2   0   2   2   0   0   0   0   0   0   2   2   2   0   0   2   2   2   2   2   2   2   0   0   2   0   2   2   2   2   2   0   2   0   2   0   0   2   0   2   0   2   2   0   0   2   0   2   0   2   2   0   2   0   0   2   0   2   0   0   0   2   2   2   2   2   2   0   2   2   2   0   0   2   0   0   2   0   2   2   2   0   0   2   2   2   2   2   0   2   2   0   0   0   2   2   0   2   0   0   2   0   2   2   0   2   2   0   0   2   0   0   0   2   2   0   0   0   2   0   2   2   2   2   2   2   2   0   0   0   0   2   0   2   2   0   2   2   2   0   2   2   2   2   0   0   2   2   2   0   2   0   0   0   0   0   0   2   0   0   0   0   0   2   0   0   2   0   2   0   0   2   0   2   0   0
 MK-1-6                 2   0   0   0   0   0   0   0   2   2   0   0   2   0   2   0   0   0   2   0   0   2   2   0   2   0   2   2   0   2   2   0   0   0   2   2   2   0   0   2   2   2   2   2   2   2   0   0   2   0   2   2   2   0   2   0   2   0   2   0   0   0   0   2   0   2   2   0   2   2   0   2   0   2   2   0   2   0   2   2   0   0   0   0   0   2   2   2   2   2   2   0   2   2   2   0   0   0   0   0   0   0   2   2   2   0   0   2   2   2   2   2   0   2   2   0   0   0   2   2   0   2   0   0   2   0   2   2   0   2   2   0   2   2   0   0   0   0   0   0   0   0   2   0   2   2   2   2   2   2   2   0   0   0   0   0   0   2   2   0   2   2   2   0   2   0   2   2   0   0   2   0   0   0   2   0   0   0   0   0   2   2   0   0   0   0   0   2   0   0   2   0   2   0   0   2   0   2   0   0
 MK-1-7                 2   0   0   0   0   0   0   0   2   2   2   0   2   0   2   2   0   0   2   0   0   2   2   0   2   2   2   2   0   2   0   0   0   0   2   2   2   0   0   0   2   2   2   0   2   2   0   0   2   0   2   2   2   0   0   0   2   0   2   0   0   2   0   0   2   2   2   0   2   2   0   2   0   2   2   0   2   0   2   2   0   0   0   0   0   2   2   2   2   2   2   0   0   2   2   0   0   2   2   0   0   0   2   2   2   0   0   2   2   2   2   2   0   2   2   0   0   0   2   2   0   0   2   0   0   0   2   2   0   2   2   0   2   2   0   0   0   0   0   0   0   0   2   2   2   2   2   2   2   2   2   0   0   2   0   2   0   2   2   0   0   0   2   2   2   2   2   2   0   0   2   0   0   0   2   0   0   0   0   0   2   2   0   0   0   0   0   2   0   0   2   0   2   0   0   2   0   2   0   0
 MK-1-8                 2   0   0   0   0   0   0   0   2   2   2   0   2   0   2   2   0   0   2   0   0   2   2   0   2   2   2   2   0   2   0   0   0   0   2   2   2   0   0   0   2   2   2   0   2   2   0   0   2   0   2   2   2   0   0   0   0   2   0   0   0   2   2   0   2   2   2   0   2   2   0   0   0   2   2   0   2   0   2   2   2   0   0   2   0   2   2   2   2   2   2   0   0   2   2   0   0   2   2   2   0   0   2   2   2   0   0   2   2   2   2   2   2   2   2   0   0   0   2   2   0   0   2   0   0   0   2   2   0   2   2   0   2   2   0   0   0   0   0   0   0   0   2   2   2   2   2   0   2   2   2   0   2   2   0   2   0   2   2   0   0   0   2   2   0   0   2   0   0   2   0   0   0   0   2   0   0   2   0   0   2   0   0   0   0   0   0   2   0   0   2   0   2   0   0   2   0   2   0   0
 MK-1-9                 2   0   0   0   0   0   0   0   2   2   2   0   2   0   2   2   0   0   2   0   0   2   2   0   2   2   2   2   2   0   2   2   0   0   2   2   0   0   0   0   2   2   2   0   0   2   0   2   2   0   2   2   2   0   0   2   0   2   0   0   0   2   2   0   2   0   2   0   2   2   0   0   0   0   2   0   2   0   2   2   2   0   0   2   0   2   0   2   2   2   2   0   0   2   2   0   0   2   2   2   0   0   2   2   2   0   0   2   2   2   2   2   0   0   2   2   0   0   2   2   0   0   2   0   0   0   2   2   0   2   2   0   0   2   0   0   0   0   0   0   2   0   2   2   2   2   2   0   2   2   2   0   2   2   2   2   0   0   2   0   0   0   2   0   0   0   2   0   0   2   0   0   0   0   2   2   0   2   0   0   2   0   0   0   0   0   0   2   0   0   2   2   2   0   0   2   0   2   0   0
 MK-1-10                2   0   0   2   0   2   0   0   2   2   2   0   2   2   2   2   0   2   2   2   0   2   2   0   2   2   2   2   0   0   2   2   0   0   2   2   0   0   0   2   2   2   0   0   0   2   0   2   2   0   2   2   2   0   0   2   0   0   0   0   0   2   2   0   2   0   2   0   2   2   0   0   0   0   2   0   2   2   2   2   2   2   0   2   0   2   0   2   2   0   2   0   0   0   2   0   0   2   2   2   0   0   2   2   2   0   0   2   2   2   2   2   0   0   2   2   0   0   2   2   0   0   2   0   0   0   2   2   0   2   2   0   2   2   2   0   0   0   0   0   2   0   2   2   0   2   2   0   2   2   2   0   0   2   2   0   0   0   0   0   0   0   2   0   0   0   2   0   0   2   0   0   2   0   2   2   0   2   0   2   2   0   0   0   0   0   0   2   0   0   2   2   2   0   0   2   0   2   0   0
 MK-1-11                2   0   0   2   0   2   0   0   2   2   2   2   2   2   0   2   0   2   2   2   0   2   2   0   2   2   2   2   0   0   2   2   0   0   0   2   0   0   0   2   2   2   0   2   0   0   0   2   2   0   2   2   2   0   0   2   0   2   0   0   0   2   2   0   2   2   2   2   2   2   0   0   0   0   2   0   2   2   2   2   2   2   0   2   0   2   0   2   2   2   0   0   0   0   2   0   0   2   2   2   0   0   2   2   2   0   0   2   2   2   2   2   0   0   2   2   0   0   2   2   0   0   2   0   0   0   0   2   0   2   2   0   2   2   2   0   2   0   0   0   2   0   2   2   0   2   2   0   2   2   2   0   0   2   2   0   2   0   0   0   0   2   2   0   0   0   2   0   0   2   2   0   2   0   2   0   0   2   0   2   0   0   0   0   0   2   0   2   0   0   0   2   2   0   0   2   0   2   0   0
 MK-1-12                2   0   0   0   0   2   0   0   2   2   2   2   2   0   0   2   0   2   2   2   0   2   2   0   2   2   0   2   0   0   2   2   0   0   0   0   0   0   0   2   2   2   0   0   0   0   0   0   2   0   2   2   2   0   0   2   0   2   0   0   0   2   2   0   0   2   2   2   0   2   0   0   0   0   0   0   2   2   2   2   2   2   0   2   0   2   2   2   2   0   0   0   0   0   0   0   0   2   2   2   0   0   2   2   2   0   0   2   2   0   0   2   2   0   2   2   0   0   2   0   0   0   2   0   0   0   0   2   0   2   2   0   2   2   2   0   2   0   0   2   2   2   2   2   0   2   2   0   2   2   2   0   0   2   2   0   2   0   0   2   0   2   2   0   0   2   2   0   0   2   2   0   2   0   2   0   0   2   0   2   0   0   0   2   0   2   0   0   0   0   0   2   2   0   0   2   0   2   0   0
 MK-1-13                2   0   0   0   0   2   0   0   2   2   2   2   2   0   0   2   0   2   2   2   0   0   2   0   2   2   0   2   0   0   2   2   0   0   0   0   0   0   0   2   2   2   0   0   0   0   0   0   2   0   2   2   0   0   0   0   0   2   0   0   0   2   2   0   0   2   2   2   0   2   0   0   0   0   0   0   2   2   2   2   2   2   0   2   0   2   2   2   2   0   0   0   0   0   0   0   0   2   0   2   0   0   2   0   2   0   0   2   0   0   0   0   0   0   2   2   2   0   2   2   2   0   2   0   0   0   0   2   0   2   2   0   2   0   2   0   2   0   2   2   2   2   2   2   2   2   2   0   2   2   2   0   0   2   2   0   2   0   0   2   0   2   2   0   0   2   0   0   0   2   0   0   2   0   2   0   0   2   0   2   0   2   0   2   0   2   0   0   0   0   0   2   2   0   0   2   0   2   0   0
 MK-1-14                2   0   2   2   0   2   0   0   2   2   2   0   2   0   0   2   0   0   2   2   2   0   2   0   2   2   0   2   0   0   2   0   0   0   0   0   0   0   0   2   0   2   0   0   0   0   0   0   2   0   2   2   0   0   0   2   0   2   0   0   0   2   2   0   0   2   2   2   0   0   2   0   0   2   0   0   2   2   2   0   2   2   0   2   0   2   0   2   2   0   0   0   0   0   0   0   0   2   0   2   0   0   2   0   0   0   0   2   0   0   0   0   0   0   2   2   2   0   2   2   2   0   2   0   0   0   0   2   0   2   2   0   2   2   2   0   2   0   2   2   2   2   0   2   2   2   0   0   2   0   2   0   0   2   2   0   2   0   2   2   0   2   2   0   0   2   0   0   0   2   0   0   2   0   2   0   0   0   0   2   0   2   0   2   0   2   0   0   0   0   0   0   2   0   0   2   0   2   0   0
 MK-1-15                2   0   2   0   0   2   0   2   2   2   2   0   2   0   0   2   0   0   2   2   2   0   2   0   2   2   0   2   0   0   2   0   0   0   0   0   0   0   0   2   2   2   0   0   0   0   0   0   2   0   2   2   0   0   0   0   0   2   0   0   2   2   2   0   0   2   2   2   0   0   2   2   2   0   0   0   2   2   2   0   0   2   0   2   0   2   0   2   2   0   0   2   0   2   2   0   0   2   0   0   0   0   2   0   0   0   0   2   0   0   0   0   0   0   2   2   0   0   2   2   2   0   2   2   0   0   0   2   0   2   2   0   2   2   0   0   2   0   2   2   2   2   0   2   0   2   0   0   2   0   2   0   0   2   2   0   2   0   2   0   0   2   0   0   2   2   0   0   0   2   2   0   2   0   2   0   0   2   0   2   0   2   0   2   0   2   0   0   0   0   0   0   2   0   0   2   2   2   0   0
 MK-1-16                2   0   0   0   0   2   0   2   2   2   2   0   2   0   0   2   0   2   2   2   2   0   2   0   2   2   0   2   0   0   2   0   2   0   0   0   0   0   0   2   2   2   0   0   2   0   0   0   2   0   2   2   0   0   0   0   0   2   0   0   2   2   2   0   0   2   2   2   0   2   0   2   2   0   0   0   2   2   2   0   0   2   0   2   0   2   0   2   2   0   2   2   0   0   0   0   0   2   0   0   0   0   2   0   0   0   2   2   0   0   0   0   0   0   2   2   0   0   2   2   2   0   2   2   0   0   0   2   0   0   2   0   2   2   2   0   2   0   2   2   0   0   0   2   0   2   0   0   0   0   2   0   0   0   2   0   2   0   2   0   0   2   0   0   2   2   0   2   2   2   2   0   2   0   2   0   0   2   0   0   0   0   0   2   0   2   0   0   0   0   0   0   2   0   0   2   2   2   0   0
 MK-2-1                 2   2   0   0   2   0   2   0   2   2   0   0   0   0   0   2   2   0   2   0   0   0   2   0   2   0   0   2   2   2   2   2   2   0   0   0   2   0   2   0   2   2   0   2   2   0   2   0   2   0   0   2   0   2   2   2   0   0   0   2   2   0   2   0   2   0   0   2   0   0   2   2   0   2   0   0   0   2   0   0   2   0   2   2   0   0   2   2   0   2   0   0   2   2   0   2   2   2   0   0   0   0   2   0   0   0   0   0   2   2   0   2   2   0   2   2   0   0   2   2   2   2   0   2   2   2   2   2   0   2   2   0   0   2   2   0   0   2   2   2   0   2   2   0   2   0   0   2   0   0   2   2   0   0   0   0   2   2   2   0   0   2   0   2   0   2   2   0   2   0   2   0   0   0   0   2   2   2   2   2   0   0   0   2   2   2   0   0   2   2   2   0   0   2   0   0   2   0   2   0
 MK-2-2                 2   2   0   0   2   0   2   0   2   2   0   0   0   0   0   0   2   0   2   0   0   0   2   2   2   2   0   2   2   2   2   2   2   0   0   2   2   0   2   0   2   2   2   2   2   0   2   0   2   0   0   2   0   2   2   2   0   0   0   2   2   0   2   0   2   0   0   2   0   0   2   0   0   2   0   0   0   2   0   2   2   0   2   2   0   0   2   2   0   0   2   0   2   2   0   2   2   2   0   0   0   0   2   0   0   2   0   2   2   2   0   2   2   0   0   2   0   0   2   2   2   2   0   2   0   0   2   2   0   2   2   0   0   2   2   0   0   2   2   2   0   2   2   0   2   0   0   2   0   0   2   0   0   0   0   0   2   2   2   0   0   2   0   2   0   2   2   0   2   0   2   0   0   0   0   2   2   2   2   2   0   2   0   2   2   2   0   0   2   2   2   0   0   2   0   0   2   0   2   0
 MK-2-3                 2   2   0   0   2   0   2   2   2   2   2   0   0   0   2   0   2   0   2   2   0   0   2   2   2   2   0   2   2   2   0   2   2   0   0   2   2   0   2   0   2   2   2   2   2   0   2   0   2   0   0   2   0   2   2   2   0   0   0   2   2   0   2   0   2   2   0   0   0   0   2   0   0   2   0   0   0   2   0   2   2   0   2   2   0   0   2   2   0   0   0   0   2   2   0   2   2   0   0   0   0   0   2   0   0   2   0   2   2   0   0   2   2   0   0   2   2   0   2   2   2   2   0   0   2   0   2   2   0   2   2   0   0   2   2   0   0   0   2   2   2   2   2   0   2   0   0   2   0   0   2   0   0   0   0   0   2   2   2   0   0   2   0   0   0   2   2   0   2   0   2   2   0   0   2   2   2   2   0   2   0   2   0   2   2   2   0   0   2   2   2   0   0   2   0   0   2   0   2   0
 MK-2-4                 2   2   0   0   2   0   0   2   2   0   2   0   0   0   2   0   2   0   0   2   0   0   2   2   2   2   0   2   2   2   0   2   2   0   0   2   2   0   2   0   2   2   2   2   2   0   2   0   2   0   0   2   0   2   0   2   0   0   0   2   2   0   2   0   2   2   0   0   0   0   2   0   0   2   0   0   0   2   0   2   2   0   2   2   0   0   2   2   0   0   0   0   2   2   0   0   2   0   0   0   0   0   2   0   0   2   0   2   2   0   0   2   2   2   0   0   2   0   2   2   2   2   0   0   2   0   2   2   0   2   2   0   0   2   0   2   0   0   2   2   2   2   2   2   2   2   0   2   0   0   2   0   0   0   0   2   2   2   2   0   0   2   0   0   0   2   2   0   2   0   2   2   0   0   2   2   2   2   0   2   2   2   0   2   2   2   0   0   2   2   2   0   2   2   0   0   2   0   2   2
 MK-2-5                 2   2   0   2   2   0   0   2   0   0   2   0   0   0   2   0   2   0   0   2   0   0   2   2   2   2   0   2   2   2   0   2   2   0   0   2   2   0   2   0   2   2   2   2   2   0   2   0   2   0   0   2   0   2   0   2   0   0   0   2   2   0   2   0   2   2   0   2   0   0   2   0   0   2   0   0   0   2   0   2   2   0   2   2   0   0   2   2   0   0   0   0   2   2   2   0   2   0   0   0   0   0   2   0   0   2   0   2   2   0   0   2   2   2   0   0   2   0   2   2   2   2   0   0   2   0   2   2   2   2   2   0   0   2   0   0   0   0   2   2   2   2   2   2   2   2   0   2   0   0   2   0   0   0   0   2   2   2   2   0   0   2   0   0   0   2   2   0   2   2   2   2   0   2   2   2   2   2   0   2   2   2   0   2   2   2   2   0   2   0   2   0   2   2   2   0   0   0   2   2
 MK-2-6                 2   2   0   2   2   0   0   2   0   0   2   0   0   0   2   0   2   0   0   2   0   0   2   2   2   2   0   2   2   2   0   2   2   0   0   0   2   0   0   0   0   2   2   2   2   2   2   0   2   0   0   2   0   2   0   2   0   0   0   2   2   0   2   0   2   2   2   2   0   0   0   0   0   2   0   2   0   2   0   2   0   0   2   2   0   0   2   2   0   0   0   0   2   2   2   0   2   0   0   2   0   0   2   2   0   2   0   2   2   0   0   2   2   2   0   0   2   0   2   0   0   2   2   0   2   0   2   2   2   2   2   0   0   2   0   0   2   0   2   0   0   0   2   2   2   2   2   2   0   0   2   0   0   2   0   2   2   2   2   0   0   2   2   2   0   2   0   0   2   2   2   0   0   2   2   2   2   2   0   2   2   2   0   2   2   2   2   0   0   0   2   0   2   2   2   0   0   0   2   2
 MK-2-7                 2   2   0   2   2   2   0   2   0   0   2   2   0   0   2   0   0   0   0   2   0   0   2   2   0   2   0   2   2   2   0   2   2   0   0   0   2   0   0   0   0   2   0   2   0   2   2   0   2   0   0   2   0   0   0   2   0   0   0   2   2   0   2   0   2   2   2   2   0   2   0   0   0   2   0   2   0   2   0   2   0   0   2   2   0   0   2   2   0   0   0   0   0   2   0   0   2   0   0   0   0   0   2   2   0   2   0   2   2   0   0   2   2   2   0   0   2   0   2   0   0   2   2   0   2   0   2   2   2   2   2   0   2   2   0   0   2   0   2   0   0   0   2   2   2   2   2   2   0   0   2   0   0   2   2   0   2   2   2   0   0   2   0   2   0   2   0   0   2   2   2   0   0   2   2   2   2   2   0   2   2   2   0   2   2   2   0   0   0   0   0   0   2   2   0   0   0   0   2   2
 MK-2-8                 2   2   0   2   2   2   0   2   0   0   2   2   0   0   2   0   0   0   0   2   0   0   2   2   0   2   0   2   0   2   0   2   2   0   0   0   0   0   2   0   0   2   0   2   0   0   2   0   2   0   2   2   0   0   0   2   0   0   0   0   2   2   2   0   2   2   2   2   0   2   0   0   0   2   2   0   0   2   0   2   0   0   2   0   0   0   2   2   2   0   0   0   0   2   0   0   2   0   2   0   0   0   2   2   0   2   0   2   2   0   0   2   2   2   0   0   0   0   2   0   0   2   2   0   2   2   2   2   2   2   2   0   2   2   0   0   2   0   0   0   0   0   2   2   2   2   2   2   0   0   2   0   0   2   2   0   2   2   2   0   0   2   2   2   0   2   0   0   2   2   2   0   0   2   2   2   2   2   0   2   2   2   0   2   2   2   0   0   0   0   0   0   2   2   0   0   0   0   2   2
 MK-2-9                 2   2   0   2   2   0   0   2   0   0   2   2   2   0   2   0   0   2   0   2   0   0   2   0   0   2   0   2   0   2   0   2   0   0   0   0   2   0   2   0   0   2   0   2   0   0   2   0   2   2   2   2   0   0   0   2   0   2   0   0   2   2   2   0   2   2   2   2   0   2   0   0   0   2   2   0   0   2   0   2   0   0   2   2   0   0   2   2   2   0   0   0   0   2   0   2   2   0   2   0   0   0   0   2   0   2   0   0   2   0   0   2   2   2   0   0   0   2   2   0   0   2   2   0   2   2   2   2   2   2   2   0   0   2   0   0   2   0   0   0   0   0   2   2   2   2   2   2   0   2   2   0   0   2   2   0   2   2   2   0   0   2   2   2   0   2   0   0   0   2   2   0   0   2   2   2   2   2   0   2   2   2   0   0   2   2   0   0   0   0   0   0   2   2   0   0   0   2   2   2
 MK-2-10                0   2   0   2   2   0   0   0   0   0   2   2   2   0   2   0   0   2   0   2   0   2   2   0   0   2   0   2   0   2   0   2   0   0   0   0   2   0   2   0   0   2   0   2   0   0   2   0   2   2   2   2   0   0   2   2   0   2   0   0   2   2   2   0   2   2   2   2   0   2   0   0   0   2   0   0   0   2   0   2   0   0   2   2   0   0   2   2   2   0   0   0   0   2   0   2   2   0   2   0   0   0   0   2   0   2   0   0   2   2   0   2   2   2   0   0   0   2   2   0   0   2   2   0   2   2   2   2   2   2   2   0   0   2   0   0   2   0   0   0   0   2   2   2   2   2   2   2   0   2   2   0   0   2   2   0   2   2   2   0   0   2   2   2   0   2   0   0   0   2   0   0   0   2   2   2   2   2   2   2   0   2   0   2   2   2   0   0   2   0   0   0   2   2   0   0   0   2   2   2
 MK-2-11                0   2   0   2   2   0   0   0   0   0   2   2   2   0   2   0   0   0   0   2   0   0   2   0   0   2   2   2   0   2   0   2   0   0   0   0   2   0   2   0   0   2   0   2   0   0   2   2   2   2   2   2   0   0   0   2   0   2   0   0   2   2   2   0   2   2   2   2   0   2   0   0   0   2   0   0   0   2   0   2   0   2   2   2   0   0   2   2   2   0   0   0   0   2   0   2   2   2   2   0   0   2   0   2   0   2   0   0   2   2   0   2   0   2   0   2   0   2   2   2   2   2   2   0   2   2   2   2   2   2   2   2   0   2   0   0   2   2   0   0   0   2   2   2   2   2   2   2   0   0   2   2   0   2   2   2   2   2   2   0   0   2   2   2   0   0   0   0   0   2   0   0   0   0   2   2   2   2   2   2   0   2   0   2   2   2   0   0   2   0   0   0   2   2   0   0   0   2   2   2
 MK-2-12                0   2   0   2   2   2   0   0   0   0   2   2   2   0   2   0   0   0   0   2   0   0   2   0   0   2   2   2   0   2   0   2   0   0   0   2   2   0   2   0   0   2   0   2   0   0   2   2   2   2   2   2   0   0   2   2   0   2   0   0   2   2   2   0   2   0   2   0   0   2   0   0   0   2   0   0   0   2   0   2   0   2   2   2   0   0   2   2   2   0   0   0   0   2   0   2   2   2   2   0   0   2   2   2   0   2   0   2   2   2   0   0   0   2   2   0   0   2   2   2   2   2   2   0   2   2   2   0   2   2   0   2   0   2   0   0   2   2   0   0   0   0   2   2   2   2   0   2   0   0   2   0   0   2   2   0   2   2   2   0   0   2   2   2   2   0   0   0   0   2   0   0   0   0   2   2   2   2   2   2   0   2   0   2   2   2   0   0   0   0   0   0   2   0   0   0   0   2   2   0
 MK-2-13                0   2   0   2   2   2   0   0   0   0   2   2   2   0   2   0   0   0   2   2   0   0   2   0   0   2   2   2   0   2   0   2   2   0   0   2   2   0   2   0   0   2   0   2   0   0   2   2   2   2   2   2   0   0   2   2   0   2   0   0   2   2   2   2   2   0   2   0   0   2   0   0   0   2   0   2   0   2   0   2   0   2   2   2   0   0   2   2   0   0   2   0   0   2   0   2   2   2   2   0   0   2   2   2   2   2   0   2   2   2   0   0   0   2   2   0   0   2   2   2   2   2   2   0   2   2   2   0   2   2   2   2   0   2   0   0   2   2   0   0   0   0   2   2   2   2   0   2   0   0   2   2   0   2   2   0   2   2   2   0   0   2   2   2   2   0   0   0   2   2   0   0   0   0   2   0   2   2   2   2   0   2   0   2   2   2   0   0   2   0   0   0   2   0   0   0   2   2   2   2
 MK-2-14                2   2   0   2   2   2   0   0   0   2   2   2   2   0   2   0   0   0   2   2   0   0   2   0   2   2   2   2   0   2   2   2   2   0   0   2   2   0   2   0   0   2   0   2   0   0   2   2   2   2   2   2   0   0   2   2   0   2   0   2   2   2   2   2   0   0   2   0   0   0   0   0   0   2   0   2   0   2   2   2   0   2   2   2   0   0   2   2   0   0   2   0   0   2   0   2   2   2   2   0   2   2   2   2   2   2   0   2   2   2   0   0   0   2   2   2   2   2   2   2   2   2   2   0   2   2   2   0   2   2   2   2   0   2   0   0   2   2   0   0   0   0   2   2   2   2   0   2   0   0   2   2   0   2   2   0   2   2   2   0   0   2   0   2   2   0   0   0   2   2   0   0   0   0   2   0   2   2   2   2   0   2   2   2   2   2   0   0   2   0   2   0   2   0   0   0   2   2   2   0
 MK-2-15                2   2   0   2   2   2   0   0   0   2   2   0   2   0   2   0   2   0   2   2   0   0   2   0   2   2   2   2   0   2   2   2   2   0   0   2   2   0   2   0   0   2   0   2   0   0   2   2   0   2   2   2   0   2   2   2   0   2   0   2   2   2   2   2   0   0   2   0   0   0   0   0   0   2   0   2   0   2   2   2   0   2   2   0   0   0   2   2   0   0   2   0   0   2   0   2   2   2   2   0   2   2   2   2   2   2   0   2   2   2   0   0   2   0   2   2   0   2   2   2   2   2   2   0   2   2   2   0   2   2   2   0   0   2   0   0   2   2   0   0   0   0   2   2   2   2   2   2   0   2   2   2   0   2   2   0   2   2   2   0   0   2   0   2   2   0   0   0   2   2   0   0   0   0   2   0   2   2   2   2   0   2   2   2   2   2   0   2   2   2   2   2   0   0   0   0   2   2   2   0
 MK-2-16                2   2   0   2   2   2   0   0   0   2   0   0   2   0   2   0   2   0   2   2   0   0   2   0   2   2   2   0   0   2   2   2   2   0   0   2   2   0   2   0   0   2   0   2   0   0   2   2   0   2   2   0   0   2   2   2   0   2   0   2   2   2   2   2   0   0   2   0   0   0   0   0   2   2   0   2   0   2   2   2   0   2   2   0   0   0   2   2   0   2   2   0   0   0   0   2   2   2   2   0   2   2   2   2   0   2   0   2   2   2   0   0   2   0   2   2   0   2   2   2   2   2   2   2   0   2   2   0   2   2   2   0   0   2   0   0   2   2   0   0   0   0   2   0   2   2   2   2   0   2   0   2   0   2   2   0   2   2   2   0   0   2   0   2   2   0   0   0   2   2   0   0   2   0   2   0   2   2   2   2   0   2   0   2   2   0   0   2   2   2   2   2   0   0   0   0   2   2   2   0
 MK-3-1                 0   2   2   2   2   0   0   0   2   2   2   0   2   0   2   0   2   2   0   0   0   0   0   0   0   0   2   2   2   2   0   0   2   0   2   0   0   2   0   0   0   0   0   2   0   2   0   0   2   0   0   2   0   2   2   2   0   0   0   0   0   2   2   0   2   2   2   2   0   2   2   0   2   2   2   2   0   2   0   0   0   0   2   2   2   2   2   0   0   0   2   0   0   2   2   0   0   2   0   2   2   0   0   0   2   0   0   2   2   0   2   2   0   0   0   0   0   0   0   0   2   0   2   0   2   2   2   0   2   2   0   0   0   0   2   2   2   0   0   2   2   0   0   0   0   0   2   0   0   2   2   0   2   2   0   2   0   2   0   0   2   2   2   2   0   2   2   0   2   2   0   2   2   2   0   2   2   0   0   2   2   0   0   0   0   0   0   2   2   0   0   2   2   2   2   0   0   0   0   0
 MK-3-2                 0   2   2   2   0   0   0   0   2   2   2   0   2   2   2   0   2   2   0   0   2   0   0   0   0   0   2   0   2   2   0   0   2   0   2   0   0   2   0   0   0   0   0   0   0   2   0   0   2   0   0   2   2   2   2   2   0   0   0   0   0   2   2   0   2   2   2   2   0   2   2   0   2   2   2   2   0   2   0   0   0   0   2   2   2   2   2   0   0   0   2   0   2   2   2   0   0   2   0   2   2   2   0   0   2   0   0   2   2   0   2   2   0   0   0   0   0   0   0   0   2   2   2   0   2   2   2   0   2   0   0   0   2   0   0   2   2   0   0   2   2   2   0   2   0   0   2   0   0   2   2   0   0   2   0   2   0   2   2   0   2   2   2   2   2   2   2   0   2   0   0   2   2   2   0   2   2   0   0   2   0   0   0   2   0   0   0   2   2   0   2   2   2   2   2   0   0   0   0   0
 MK-3-3                 0   2   2   2   0   0   0   0   2   2   2   0   2   0   2   0   2   2   0   0   2   0   0   0   0   0   2   2   2   0   0   0   2   0   2   0   0   2   0   0   0   0   0   0   0   2   0   0   2   0   0   2   2   2   2   2   0   0   0   0   0   2   2   0   2   0   2   2   0   2   2   0   2   2   2   2   0   2   2   0   0   0   2   2   2   2   2   0   0   0   2   0   2   2   0   0   0   2   0   2   0   2   0   0   2   0   0   2   0   0   2   2   0   0   0   0   0   0   0   2   2   2   0   0   2   2   2   0   2   0   0   0   2   0   2   0   2   0   0   2   2   2   0   2   0   0   2   0   0   2   2   0   0   0   0   2   0   2   2   0   0   2   0   2   2   2   2   0   2   0   0   2   2   2   0   2   2   0   0   2   0   0   0   2   0   0   0   0   2   0   2   2   2   2   2   0   0   2   0   0
 MK-3-4                 0   2   2   2   0   0   0   0   2   2   2   0   2   0   2   0   2   2   0   0   2   0   0   0   0   0   0   2   2   0   0   0   2   0   2   0   0   2   0   0   2   0   0   0   0   0   0   0   2   0   0   2   2   0   2   2   2   0   0   0   0   2   2   0   0   0   2   2   0   2   2   0   2   2   2   2   0   2   0   0   0   0   2   2   2   2   2   2   0   0   2   0   2   2   0   0   0   2   2   2   0   2   0   0   0   0   0   2   0   0   2   0   0   0   0   0   0   0   2   2   2   2   0   0   2   2   2   0   0   0   0   0   2   0   2   0   2   2   0   2   2   2   0   2   0   0   2   0   0   2   2   0   0   0   0   2   0   2   2   2   2   2   0   2   2   2   2   0   2   0   0   2   2   2   0   2   0   2   0   2   0   0   0   2   0   0   0   0   2   0   2   2   2   2   2   0   0   2   0   0
 MK-3-5                 0   2   2   2   0   0   2   0   2   2   2   0   2   0   2   0   2   2   0   2   0   0   0   0   0   0   0   2   2   0   0   0   2   0   2   0   0   2   0   0   2   0   2   0   0   0   0   0   2   0   0   2   2   0   2   2   0   0   0   0   0   2   2   0   0   0   2   2   0   2   2   0   2   2   2   2   0   2   0   0   0   0   2   2   2   2   2   2   0   0   2   2   2   2   0   2   0   2   2   2   0   2   0   0   0   0   2   2   0   0   2   0   0   0   0   0   0   0   2   0   2   2   0   0   2   2   2   0   0   0   2   0   2   2   2   0   2   2   2   2   2   2   0   2   0   2   2   0   0   2   2   0   0   0   2   2   0   2   2   2   2   2   0   2   2   2   2   0   2   0   0   2   2   2   0   2   0   2   0   0   0   0   0   2   2   0   0   0   2   0   2   2   2   2   2   0   0   2   0   0
 MK-3-6                 0   2   2   2   0   0   2   0   2   2   0   0   2   0   2   0   0   2   0   2   0   0   0   0   0   0   0   0   2   0   0   0   2   0   2   0   0   2   0   0   2   0   2   0   0   0   0   0   2   0   0   2   2   0   2   2   0   0   0   0   0   2   2   0   0   0   0   2   0   2   2   2   2   2   2   2   0   2   2   0   0   0   2   2   2   2   2   2   0   0   2   2   2   2   0   2   0   2   2   2   2   2   0   0   0   0   2   2   0   0   2   0   2   0   0   0   0   0   2   0   2   2   0   2   2   2   2   0   0   0   2   0   2   2   2   0   2   2   2   2   2   2   0   2   0   2   2   0   0   2   2   0   0   0   2   2   0   2   2   2   2   0   0   2   2   2   2   0   2   0   0   0   2   2   0   2   0   2   0   0   0   0   0   2   2   0   2   0   2   0   2   2   2   2   2   0   0   2   0   2
 MK-3-7                 0   2   2   2   0   0   2   0   2   2   0   0   2   0   2   0   0   2   2   2   2   0   0   0   0   0   0   0   2   0   2   0   2   0   2   0   0   2   2   0   2   0   2   0   0   2   2   0   2   0   0   2   2   0   0   2   0   0   0   0   0   2   2   0   0   2   0   0   0   2   2   2   2   2   2   0   2   0   2   0   0   2   2   2   2   2   0   2   0   0   2   2   2   2   0   2   0   2   2   2   2   2   0   0   0   0   2   2   0   0   2   0   2   0   0   0   0   0   2   0   2   2   2   2   2   2   2   0   2   0   2   0   2   2   2   0   2   2   2   2   2   2   0   2   0   2   2   0   0   0   2   0   0   0   2   2   0   2   2   2   2   0   0   2   2   2   2   0   2   0   0   0   2   0   0   2   0   2   0   0   0   0   0   2   2   0   2   0   2   0   0   2   2   2   2   0   0   2   0   0
 MK-3-8                 0   2   0   0   2   0   2   0   0   2   0   0   2   0   2   0   0   2   2   2   0   0   0   0   0   0   2   0   2   0   2   0   2   0   0   0   0   2   2   0   2   0   0   0   2   2   2   0   2   0   0   2   2   0   0   2   0   0   0   0   2   2   2   0   0   2   0   0   0   2   2   2   2   2   2   0   2   0   2   2   0   2   2   2   2   2   0   2   0   0   2   2   2   2   0   2   0   2   2   2   2   2   0   0   0   0   2   2   2   2   2   0   2   0   0   2   0   0   2   0   2   2   2   2   2   2   2   0   2   0   0   0   2   2   2   0   2   2   2   2   2   2   0   2   0   2   2   0   0   0   2   0   0   0   2   2   0   2   0   2   2   0   0   2   2   2   2   0   2   0   2   0   2   0   0   2   0   2   0   2   0   0   0   2   2   0   2   0   2   0   0   2   2   0   2   0   0   2   0   2
 MK-3-9                 0   2   0   0   2   2   2   0   0   2   2   0   0   0   2   0   0   2   2   2   0   0   0   0   0   2   0   0   2   0   2   0   2   0   0   0   2   2   2   0   2   0   0   0   2   2   2   0   2   0   0   2   2   0   0   0   0   0   0   0   2   2   2   0   0   2   0   0   0   2   2   2   2   2   2   0   2   2   2   2   0   2   2   2   2   2   0   2   0   0   2   2   2   2   0   2   0   2   2   2   0   2   0   2   0   2   2   2   2   2   2   0   2   2   0   0   0   0   2   2   2   2   2   2   2   2   2   0   2   0   0   2   2   2   2   0   2   0   0   2   2   2   0   2   0   2   2   0   2   0   0   0   0   2   2   2   0   2   0   2   2   0   2   2   2   2   2   0   0   0   2   0   2   0   0   2   0   2   0   2   0   0   0   2   2   0   2   0   2   2   0   2   2   0   2   0   0   2   0   2
 MK-3-10                0   0   0   0   0   2   2   0   0   2   2   0   2   0   2   0   0   2   0   2   0   0   0   0   0   2   0   2   2   0   2   0   2   0   0   0   2   2   0   0   2   0   0   0   2   2   2   0   0   0   0   2   2   0   0   0   0   2   0   0   2   2   2   0   0   0   0   0   0   2   2   2   2   2   2   0   2   2   2   2   0   0   2   2   2   2   0   2   2   0   2   2   2   0   0   0   0   2   2   2   0   2   0   2   0   2   2   2   2   2   2   0   2   2   0   0   0   0   2   2   2   2   2   0   2   2   2   0   0   0   0   2   2   2   0   0   2   0   0   2   2   2   0   2   0   2   2   2   2   0   0   0   0   2   2   2   0   2   0   0   2   0   2   2   2   2   2   0   0   0   2   0   2   0   0   2   0   0   0   2   0   0   0   0   2   2   2   2   2   2   0   2   0   0   2   0   0   2   2   2
 MK-3-11                0   0   0   0   0   2   2   0   2   2   2   0   2   0   2   0   0   2   0   2   0   0   0   0   0   2   0   2   2   0   2   0   2   0   0   0   2   2   2   0   2   0   0   0   2   2   2   0   0   0   2   2   0   0   0   0   0   2   0   0   2   2   2   0   0   0   0   0   0   2   2   0   2   2   2   0   2   2   2   2   2   0   2   0   2   2   0   2   2   0   2   2   2   0   0   0   0   2   2   2   0   2   0   2   0   2   2   2   2   2   2   2   2   2   2   0   2   2   2   2   2   2   2   0   2   2   2   2   0   0   0   2   2   2   0   0   2   0   0   2   2   2   0   2   0   2   2   2   2   0   0   0   0   2   2   2   0   2   0   0   2   0   2   2   2   2   2   0   2   2   2   0   2   0   0   2   0   2   0   2   0   0   0   0   2   2   2   2   2   2   0   2   0   0   2   0   2   2   2   2
 MK-3-12                0   0   2   0   0   2   2   0   0   2   2   0   2   0   2   0   0   2   0   2   0   0   0   0   2   2   0   2   0   0   2   0   2   0   0   0   2   2   2   0   2   2   2   0   2   2   2   0   2   0   2   2   0   0   0   2   0   2   0   0   2   2   2   0   0   0   0   2   0   2   2   0   2   2   2   0   2   2   2   2   2   0   2   0   2   2   0   2   2   0   2   2   2   0   0   0   0   2   2   2   2   2   0   2   0   2   0   0   2   2   2   2   0   2   2   0   2   2   2   2   2   2   2   0   2   2   2   2   2   0   0   2   2   2   0   2   2   0   0   2   2   2   0   2   2   2   2   2   2   0   0   0   0   0   2   2   0   2   0   2   2   2   2   2   2   2   2   0   2   2   0   0   2   2   0   2   0   2   0   2   2   0   0   0   2   2   2   0   2   2   0   2   0   0   2   0   2   2   0   2
 MK-3-13                0   0   2   0   0   2   2   0   0   2   2   0   2   0   2   0   0   0   0   2   0   0   0   0   2   2   0   2   0   0   2   0   2   0   0   0   0   2   2   0   2   2   2   2   2   2   2   0   2   0   2   2   0   0   0   2   0   2   0   0   2   0   2   0   0   0   0   2   0   2   2   0   2   2   2   2   2   2   2   2   2   0   2   0   2   2   0   2   2   0   2   2   2   0   0   2   0   2   2   0   2   2   0   2   2   2   0   0   2   2   2   2   0   2   2   0   2   2   2   2   2   2   2   2   2   2   2   2   2   0   0   2   2   2   0   2   2   0   0   0   2   2   0   2   2   2   2   2   0   0   0   0   0   0   2   0   0   2   2   2   2   0   2   2   2   2   2   0   2   2   0   0   2   2   0   2   0   2   0   2   2   0   0   0   2   2   2   0   2   2   0   2   0   0   2   0   2   2   0   2
 MK-3-14                0   0   2   0   0   2   2   0   0   2   2   0   2   2   0   0   0   2   0   2   2   0   0   0   2   0   0   2   0   0   2   0   2   0   0   0   0   2   2   0   2   0   2   2   2   2   2   0   2   0   0   2   0   0   0   2   0   0   0   0   2   0   2   0   0   0   2   2   2   2   2   2   2   2   2   2   2   2   2   2   2   2   2   0   2   2   0   2   2   0   2   2   2   0   0   2   0   2   2   0   2   2   0   2   2   2   0   0   2   2   2   0   0   2   2   0   2   2   0   2   2   2   2   2   2   0   2   2   2   0   0   2   2   2   0   2   0   0   0   2   2   2   0   2   2   0   2   2   2   0   2   0   0   0   2   0   0   2   2   2   2   0   2   2   2   2   2   0   2   0   0   0   2   2   0   2   0   2   0   2   2   0   0   0   2   0   2   0   0   2   2   2   0   0   2   0   2   2   0   2
 MK-3-15                0   0   0   0   0   2   2   0   0   2   2   0   2   2   0   0   0   0   0   2   2   0   0   0   2   0   0   2   0   0   2   0   2   0   0   0   0   2   2   0   2   0   2   2   2   2   2   0   2   0   0   2   0   0   0   2   0   0   0   0   2   2   2   0   0   0   2   2   2   2   2   2   2   2   2   2   2   2   2   2   2   2   0   0   2   0   0   2   2   0   2   2   2   0   0   2   0   2   2   0   0   2   0   2   2   2   2   0   0   2   2   0   2   2   2   0   2   2   0   0   2   0   2   2   2   2   2   2   2   0   0   2   2   2   0   2   0   0   0   2   2   2   0   2   2   0   2   2   2   0   2   2   0   0   2   0   0   2   2   2   2   0   2   2   2   2   0   0   2   0   0   0   2   2   0   2   0   2   2   2   2   0   0   0   2   0   2   0   0   2   2   2   0   0   2   0   2   2   0   2
 MK-3-16                0   2   0   0   0   2   2   0   0   2   2   0   2   2   0   0   0   0   2   2   2   0   0   0   2   0   0   2   0   0   2   0   2   0   0   0   0   2   2   0   0   0   2   2   2   2   2   0   2   0   0   2   0   0   2   2   0   0   0   0   2   2   2   0   0   0   2   2   2   2   2   2   2   2   2   2   2   2   2   2   2   2   0   0   2   2   0   2   2   0   2   2   2   0   0   2   0   2   2   0   0   2   0   2   2   2   2   0   0   2   2   0   2   2   2   2   2   2   0   0   2   0   2   2   2   2   2   2   2   2   2   2   2   2   0   2   0   0   0   2   2   2   0   2   2   0   2   0   2   0   2   2   0   0   2   0   0   2   2   2   2   0   2   2   0   2   0   2   2   0   0   0   2   2   0   2   0   2   2   0   2   2   0   0   2   0   2   0   0   2   2   2   2   0   2   0   2   2   0   2
 MK-4-1                 2   2   2   2   2   0   0   2   0   0   2   2   0   0   2   0   2   0   0   2   2   2   0   0   0   2   0   2   0   0   0   0   2   2   0   2   0   0   2   2   0   0   2   0   2   0   2   2   0   0   0   2   0   0   2   0   0   0   0   0   2   0   2   0   0   0   2   0   2   0   2   0   0   0   0   2   0   2   0   2   2   2   2   2   0   2   2   0   2   0   0   2   2   0   0   0   0   0   2   2   2   0   2   2   2   2   2   0   2   0   2   0   0   2   2   2   0   2   2   2   2   2   2   0   2   0   0   0   0   2   0   0   0   2   2   0   2   0   0   2   2   0   2   0   2   2   2   0   0   2   2   0   0   0   0   2   0   0   2   0   2   0   2   0   0   2   2   2   2   2   0   0   2   0   2   2   0   2   2   0   0   2   0   0   0   0   2   2   2   2   2   2   0   2   0   0   0   2   2   2
 MK-4-2                 2   2   2   2   2   2   0   2   0   0   2   2   0   0   2   2   2   0   0   2   2   2   0   0   2   2   0   2   2   2   0   0   2   2   0   2   0   0   2   2   0   0   2   0   2   0   0   2   0   0   0   2   0   0   2   2   0   0   0   0   2   0   2   0   0   0   2   0   2   0   2   0   0   0   0   2   0   2   0   2   2   2   2   2   0   2   2   0   2   0   0   2   0   0   0   0   0   0   2   2   2   0   2   0   2   0   2   2   2   0   2   0   0   2   2   2   0   2   2   2   2   2   2   0   0   0   0   2   0   2   0   0   0   2   2   0   0   0   0   2   2   0   2   2   0   2   2   0   0   2   0   0   0   0   0   2   0   0   2   0   2   0   2   0   0   2   2   2   2   2   0   0   2   0   2   2   0   2   2   0   0   2   0   0   0   0   2   2   2   2   2   2   0   0   0   0   0   2   2   2
 MK-4-3                 2   2   2   2   2   2   0   2   2   0   2   2   0   2   2   2   2   0   0   2   2   2   0   0   2   2   0   2   2   2   0   0   2   2   0   2   0   0   2   2   0   0   2   0   2   0   0   0   0   0   0   2   0   0   2   2   0   0   0   0   2   0   2   0   0   2   2   0   2   0   2   0   0   0   2   2   0   2   0   2   2   2   2   2   0   2   2   0   2   0   0   2   0   2   0   0   0   0   2   2   2   0   2   0   2   0   0   2   2   0   2   0   0   2   2   2   0   2   2   2   2   2   0   0   0   0   0   2   0   2   2   0   0   2   2   0   0   0   0   2   2   0   2   2   0   2   2   0   0   2   0   0   0   0   0   2   0   0   2   0   2   0   2   0   0   2   2   2   2   2   0   0   2   0   2   2   0   2   2   0   2   2   0   0   2   0   2   0   2   2   2   2   0   0   0   0   0   2   2   2
 MK-4-4                 2   2   2   0   2   2   0   2   2   0   2   2   0   0   2   2   2   0   2   2   0   2   0   0   2   2   0   2   2   2   0   0   2   2   0   2   0   0   2   2   0   0   2   0   0   0   0   0   0   0   0   2   0   0   2   2   0   0   0   0   2   0   2   0   0   2   0   0   2   0   2   0   0   0   2   2   0   2   0   2   2   2   2   2   0   2   2   0   2   0   0   2   0   2   0   0   0   0   2   2   0   0   2   0   2   0   0   2   2   0   2   0   0   2   2   2   0   2   2   2   2   2   0   0   0   2   0   2   0   2   0   0   0   2   2   2   0   0   0   2   2   0   2   2   0   2   2   0   2   2   0   0   0   0   0   2   0   0   2   0   2   0   2   0   0   2   2   0   2   2   0   0   2   0   2   2   0   2   2   0   2   2   0   0   2   0   2   0   2   2   2   2   0   0   0   2   0   2   2   2
 MK-4-5                 2   2   2   2   2   2   0   2   2   0   2   2   0   0   2   2   2   0   2   2   0   2   0   0   2   2   0   2   2   2   0   0   2   2   0   2   0   0   0   2   0   0   2   0   0   0   0   0   0   0   0   2   0   0   2   2   0   2   0   2   2   0   0   0   0   2   0   0   2   0   2   2   2   0   2   2   0   2   0   2   2   2   2   2   0   2   2   0   2   0   0   2   0   2   0   0   2   0   2   2   0   0   2   0   2   0   0   2   2   0   2   0   0   2   2   2   0   2   2   2   2   2   0   0   0   2   0   2   0   2   0   0   0   2   2   2   0   0   0   2   0   2   2   2   0   2   2   0   2   2   0   0   2   0   0   0   0   0   2   0   2   0   0   0   0   0   2   0   2   2   0   0   0   0   0   2   0   2   2   0   2   2   0   0   2   0   2   0   2   2   0   2   0   0   0   2   0   2   2   0
 MK-4-6                 2   2   0   2   2   2   0   2   2   0   2   2   0   0   0   2   2   0   2   0   0   0   0   0   2   2   0   2   2   2   0   0   2   2   0   2   0   0   0   2   0   0   2   0   0   0   0   0   0   0   0   2   0   0   2   2   0   0   0   2   2   0   0   0   0   2   0   0   2   0   2   0   0   0   2   2   0   0   2   2   2   0   2   2   0   2   2   0   2   0   0   2   0   0   0   0   2   0   2   2   0   0   2   0   2   0   0   2   2   0   2   0   0   2   0   2   0   2   2   2   2   2   0   0   0   2   0   2   0   2   0   0   0   2   2   2   0   0   0   2   2   2   2   2   0   2   0   0   2   2   0   0   2   0   0   0   0   0   2   0   2   0   0   0   0   0   2   0   2   2   0   0   0   0   0   2   0   2   0   0   2   2   0   0   2   2   2   0   2   2   0   2   0   2   0   2   0   2   2   0
 MK-4-7                 2   2   0   2   2   2   0   2   2   0   2   2   0   2   0   2   2   0   2   0   0   0   0   0   0   2   0   2   2   2   2   0   2   2   0   2   0   0   0   2   0   0   2   0   0   0   0   0   0   0   0   2   0   2   2   2   0   0   0   2   2   2   0   0   0   2   0   0   2   0   2   0   0   0   2   2   0   0   2   2   2   0   2   2   0   2   2   0   2   0   0   2   0   0   0   0   2   0   2   2   0   0   2   0   2   0   0   2   2   0   2   0   0   2   0   2   0   0   2   2   2   2   0   0   0   2   0   2   0   2   0   0   0   2   2   0   0   0   0   2   2   2   2   2   0   2   0   0   2   2   0   0   2   0   0   0   0   0   2   0   2   0   0   0   0   0   2   0   2   2   0   0   0   0   0   2   0   2   0   0   0   2   0   2   2   2   2   0   2   2   0   2   0   2   0   2   0   2   2   0
 MK-4-8                 2   2   0   2   2   2   0   2   2   0   2   2   0   2   0   2   2   0   2   2   0   0   0   0   2   2   0   2   0   2   0   0   2   2   0   2   0   2   0   2   0   0   0   0   2   0   0   0   0   0   0   2   0   0   2   2   0   0   2   2   2   2   0   0   0   2   0   0   2   0   2   0   0   0   0   2   0   0   2   2   2   2   2   0   0   2   2   0   2   0   0   2   2   0   0   0   2   0   2   2   0   0   2   0   2   0   0   2   2   0   2   0   0   0   0   2   0   2   2   2   2   0   0   0   0   2   0   2   0   2   2   0   0   2   2   0   0   2   0   0   2   2   2   2   0   2   0   0   2   2   0   0   2   0   0   0   0   0   2   0   2   0   0   2   0   0   2   0   2   2   0   0   2   0   0   2   0   2   0   0   0   2   0   2   2   2   2   0   2   2   0   2   0   2   0   2   0   2   0   0
 MK-4-9                 0   2   0   2   2   2   0   2   2   0   2   2   0   2   2   2   2   0   2   2   0   0   0   0   2   2   0   2   0   0   0   0   2   2   0   2   0   0   2   2   0   0   0   0   2   0   0   0   0   2   0   2   0   0   2   2   0   2   2   2   2   2   0   0   0   2   0   0   2   0   2   0   0   0   0   2   0   0   2   2   2   2   2   0   0   2   2   0   2   0   0   2   2   2   0   2   2   2   2   2   0   0   2   0   2   0   0   2   2   0   2   0   0   0   0   2   0   2   0   2   2   0   0   0   0   2   0   2   0   2   2   0   0   2   2   0   0   2   0   0   2   2   2   2   0   2   0   0   2   2   0   0   2   0   0   2   0   0   2   0   2   0   0   2   0   0   2   0   2   0   0   0   2   0   0   2   0   2   0   0   0   2   0   2   2   2   2   0   2   2   0   2   0   2   0   2   2   2   0   0
 MK-4-10                2   2   0   2   2   2   0   2   2   0   2   2   2   2   2   2   2   2   2   2   0   0   0   0   2   2   0   2   0   0   0   0   2   2   0   2   2   0   2   2   0   0   0   0   2   0   0   0   0   2   0   2   0   0   2   0   0   2   2   2   2   2   2   0   0   2   0   0   2   0   2   0   0   0   0   2   0   0   2   2   2   2   2   0   0   2   2   0   2   0   0   2   0   2   0   2   2   2   2   2   0   0   2   0   2   0   0   2   2   2   2   0   0   0   0   0   0   2   0   2   2   0   0   0   0   2   0   2   0   2   2   0   0   2   2   0   0   0   0   0   2   2   2   2   0   2   0   0   2   2   0   0   2   0   0   2   0   0   2   0   2   0   0   0   0   0   2   0   2   0   0   0   2   0   0   2   0   2   0   0   0   2   0   2   2   2   2   0   0   2   0   2   0   2   0   2   2   2   0   0
 MK-4-11                2   2   0   2   2   2   2   2   2   0   2   2   2   2   2   2   2   2   2   2   0   0   0   0   0   2   0   2   0   0   0   0   2   2   0   2   2   0   2   2   0   0   0   0   2   2   0   0   2   2   0   2   0   0   2   0   0   2   2   2   2   2   2   0   0   2   0   2   0   0   0   0   0   0   0   2   0   0   2   2   2   0   2   0   0   2   2   0   2   0   0   2   2   2   0   2   0   0   2   0   0   0   2   0   0   0   0   2   2   0   2   0   2   0   0   0   2   2   0   2   2   0   0   0   0   2   0   2   0   2   2   0   0   2   0   2   2   2   0   0   2   2   2   2   0   2   0   0   0   2   0   0   2   0   0   2   0   0   2   0   2   0   0   0   0   2   2   0   2   0   0   0   2   0   0   0   0   2   0   2   0   2   0   2   2   2   2   0   2   2   0   2   0   2   0   2   2   2   0   2
 MK-4-12                2   2   0   2   2   2   2   2   2   0   2   2   2   0   2   2   2   2   2   2   0   0   0   0   0   2   0   2   0   0   0   0   2   2   0   2   0   0   2   2   0   0   0   0   2   2   0   0   2   2   0   2   0   0   0   0   0   2   2   0   2   2   2   2   0   2   0   2   0   0   2   0   0   0   2   2   2   0   2   2   2   0   2   0   0   2   2   0   0   0   2   2   2   0   0   2   0   0   2   0   0   0   2   0   0   0   2   2   2   2   2   0   2   0   0   0   2   2   0   2   2   0   0   0   0   0   0   2   2   2   2   0   2   2   0   2   2   2   0   0   2   2   2   2   0   2   0   0   0   2   2   0   2   0   0   2   0   0   2   0   2   0   0   0   0   2   2   0   2   0   0   0   2   0   0   0   0   2   0   2   0   2   0   2   2   2   2   0   2   2   0   2   0   2   0   0   2   2   0   0
 MK-4-13                2   2   0   2   2   2   2   2   2   2   2   2   2   2   2   2   2   2   0   2   0   0   0   0   0   2   0   0   0   0   0   0   0   2   0   2   0   2   2   2   2   0   0   0   2   2   0   0   2   2   0   2   0   0   0   0   0   2   2   0   2   2   2   2   0   2   0   2   0   0   0   0   0   0   2   2   2   0   0   2   2   0   0   0   0   2   2   0   0   0   2   2   2   0   0   2   0   0   2   0   0   0   2   0   0   0   0   2   2   2   2   0   2   0   0   0   2   2   0   2   2   0   0   0   0   0   0   2   2   2   2   0   2   2   0   2   2   2   0   0   2   2   2   0   0   2   0   0   0   2   2   0   2   2   0   2   0   0   2   0   0   0   0   0   0   2   2   0   2   0   0   0   2   0   2   0   2   2   0   0   0   2   0   2   2   2   0   0   2   2   0   2   0   2   0   0   2   2   0   0
 MK-4-14                2   2   0   2   2   2   2   2   2   2   2   2   2   2   2   2   2   2   0   2   0   0   0   0   0   0   0   2   0   2   0   0   0   2   0   2   0   2   2   2   2   0   0   0   2   2   0   0   2   2   0   0   0   0   0   0   0   0   2   0   2   2   2   2   2   2   0   2   0   0   0   0   0   0   2   2   2   0   0   2   2   0   0   2   0   2   2   0   0   0   2   2   2   0   0   2   0   0   2   0   0   2   2   0   0   2   0   2   0   2   2   0   2   2   2   0   2   2   0   2   2   0   0   0   2   0   0   2   0   2   2   0   2   2   0   2   2   2   0   0   2   0   2   0   2   2   0   0   0   2   2   0   2   2   0   2   0   0   0   0   0   0   0   0   2   2   2   0   2   0   0   0   2   0   2   0   2   2   0   2   2   2   0   2   2   2   0   0   2   2   0   2   0   2   0   0   2   2   0   0
 MK-4-15                2   2   0   2   2   2   2   0   2   2   0   2   0   0   2   2   2   0   2   0   0   0   0   0   0   0   0   2   0   2   0   0   0   2   2   2   0   2   2   2   2   0   0   0   2   2   0   0   2   2   0   0   0   0   0   2   0   0   2   0   2   2   0   2   2   2   0   2   0   0   0   0   0   0   0   2   2   0   2   2   2   0   0   2   0   2   2   0   0   0   2   2   2   0   0   2   0   0   2   0   0   2   2   0   2   2   2   2   0   2   2   0   2   2   2   0   2   0   0   2   2   0   2   0   0   0   0   2   0   2   2   0   0   2   0   2   2   2   0   0   2   0   2   0   2   2   0   0   0   2   2   0   2   2   0   2   0   0   0   0   0   0   0   0   2   2   2   0   2   2   0   0   2   0   2   0   2   2   0   2   2   2   0   2   2   0   0   2   2   2   0   2   0   2   0   0   2   2   0   0
 MK-4-16                2   2   0   2   2   2   0   0   2   2   0   2   0   2   2   2   2   0   2   0   0   0   0   0   0   2   0   2   0   2   0   0   0   2   2   2   2   2   2   2   2   0   0   2   2   2   0   0   2   2   0   0   0   0   0   2   0   0   2   2   0   2   0   2   2   2   0   0   0   0   0   0   0   2   0   2   2   0   2   2   2   2   0   2   0   2   2   0   0   0   2   0   2   0   0   2   2   0   2   0   0   0   2   0   2   2   2   0   0   2   2   0   2   2   2   2   2   0   0   2   2   0   2   0   2   0   0   0   2   2   2   0   0   2   0   0   2   2   0   0   2   0   2   0   2   0   0   0   0   0   2   0   2   2   0   2   0   0   0   0   0   0   0   0   2   2   2   0   0   2   0   0   2   0   0   0   2   2   0   2   2   0   0   2   2   0   0   2   2   0   0   0   0   2   0   0   2   2   0   0
 MK-5-1                 0   2   0   2   2   0   0   2   0   2   2   0   2   2   2   0   2   2   0   2   2   2   2   0   2   0   0   0   0   0   2   0   2   2   2   2   0   0   2   0   0   2   0   2   2   2   2   0   2   0   0   0   0   2   0   2   0   2   0   2   2   0   2   0   2   2   2   2   2   2   2   2   2   0   0   2   2   2   2   0   0   0   0   2   2   0   0   2   0   0   2   0   0   0   2   2   0   2   2   2   0   2   0   0   0   0   2   2   2   0   2   0   2   0   0   2   0   2   2   2   2   0   0   0   2   0   0   0   0   2   0   2   0   2   0   0   2   0   2   0   2   0   2   2   2   2   2   0   2   0   0   0   2   0   2   2   0   0   2   0   0   0   0   2   2   2   2   2   2   2   2   0   2   0   0   2   2   0   0   2   0   0   2   2   2   0   0   0   2   0   0   2   2   0   0   2   0   2   2   2
 MK-5-2                 0   2   0   2   2   0   0   2   0   2   2   0   2   2   2   0   2   2   0   2   2   2   2   0   2   0   0   0   0   0   2   0   2   2   2   2   0   0   2   0   0   2   2   2   2   2   2   0   2   0   0   0   0   2   0   2   0   2   0   2   0   2   2   0   2   2   2   2   2   2   2   2   2   0   0   2   2   2   2   0   0   0   0   2   2   0   0   2   0   0   2   0   0   0   2   2   0   2   2   2   2   2   0   0   0   0   2   2   2   0   2   0   2   0   0   2   0   2   2   0   2   0   0   0   2   0   0   0   0   2   0   2   0   2   0   0   0   0   2   0   2   0   2   2   2   2   2   0   2   2   0   0   2   0   2   2   0   0   2   0   0   0   0   2   2   2   2   2   0   2   2   0   2   0   0   2   2   0   0   2   0   0   2   2   2   0   0   0   2   0   0   2   2   0   0   2   0   2   2   2
 MK-5-3                 0   2   0   0   2   0   0   2   0   2   2   0   2   2   2   2   2   2   0   2   2   2   2   2   2   0   0   0   0   0   2   0   2   2   2   2   2   0   2   0   2   0   2   2   2   2   2   0   2   0   0   0   0   2   0   2   0   2   2   2   0   2   2   0   2   0   2   2   2   2   2   2   2   0   0   2   2   2   2   0   0   0   0   2   2   0   0   2   0   0   2   0   0   0   0   2   0   2   2   2   2   0   2   0   0   0   2   2   2   0   0   0   2   0   0   2   0   2   0   0   2   0   0   0   0   0   2   0   2   2   0   2   0   2   0   0   0   0   2   0   2   0   2   2   2   2   2   0   2   2   0   0   2   0   2   2   0   0   2   0   0   0   0   2   2   2   0   2   0   2   2   0   2   2   2   2   2   0   0   0   0   0   2   2   2   0   0   0   2   0   0   2   2   0   0   2   0   2   2   2
 MK-5-4                 0   2   0   0   2   0   0   2   2   2   2   0   2   2   2   2   2   2   0   2   2   2   2   2   2   2   0   0   0   0   2   0   2   2   2   2   2   0   2   0   0   0   2   2   2   2   2   0   2   0   0   0   0   2   0   2   0   2   2   2   0   2   2   2   2   0   2   2   2   2   2   0   0   0   0   2   2   2   2   0   2   0   0   2   2   0   2   0   0   0   2   0   0   0   0   2   0   0   2   2   2   2   2   2   0   0   2   2   2   0   0   0   2   0   0   2   0   2   0   0   2   0   0   0   0   0   2   0   2   2   2   0   0   0   0   0   0   0   2   0   2   0   2   2   2   2   2   0   0   2   0   0   0   0   2   2   0   0   2   0   0   0   0   2   2   2   0   2   0   2   2   0   2   0   2   2   2   0   0   0   0   0   2   2   2   0   0   0   2   0   2   2   2   0   0   2   0   2   2   2
 MK-5-5                 2   2   0   0   2   0   0   2   2   2   2   0   2   2   2   2   2   2   0   2   2   0   2   2   2   2   2   0   0   2   0   0   2   2   2   2   2   0   2   0   2   0   2   2   2   0   2   0   2   0   2   0   0   0   0   2   0   2   2   2   0   2   2   2   2   0   2   2   2   2   2   2   0   0   0   2   0   0   2   2   2   0   0   2   2   2   2   0   0   0   0   0   0   0   0   2   0   0   2   2   2   2   2   2   0   0   2   2   2   0   0   2   2   0   0   2   0   2   2   0   2   0   0   0   0   0   2   0   2   2   2   0   0   0   0   0   0   0   2   0   2   0   2   2   2   2   2   0   0   2   0   0   2   0   2   2   0   0   0   0   0   0   0   2   2   2   0   2   0   2   2   0   2   0   2   0   2   0   0   0   0   0   2   2   2   0   0   0   0   0   2   2   2   0   0   2   2   2   2   2
 MK-5-6                 2   2   0   2   2   2   0   2   2   2   2   2   2   0   2   2   2   2   0   2   2   0   2   0   2   2   2   0   0   0   0   0   2   2   2   0   2   0   2   0   0   0   0   2   2   0   2   0   2   0   2   0   0   0   0   0   0   2   2   2   0   2   2   2   2   0   2   2   2   2   2   2   0   0   0   2   0   0   2   2   2   0   0   2   2   2   2   0   0   2   0   0   0   0   0   2   0   0   2   2   2   2   2   2   0   0   2   2   2   0   0   2   2   0   0   2   0   2   2   0   2   0   0   0   0   0   2   0   2   2   2   0   2   0   0   0   0   0   2   0   2   0   2   2   2   2   2   0   0   2   0   2   2   0   2   2   0   0   0   0   2   0   0   0   2   2   0   2   0   0   2   0   0   0   0   0   2   0   0   0   0   0   0   2   2   0   0   0   0   0   2   2   2   0   0   2   2   2   2   2
 MK-5-7                 2   2   0   2   2   2   0   2   2   2   2   2   2   0   2   2   2   0   0   2   2   0   2   0   2   2   2   0   0   0   0   2   2   2   2   0   2   0   2   0   0   0   0   2   0   0   2   0   2   0   2   0   2   0   2   0   0   2   2   2   0   2   2   2   2   0   2   2   2   2   2   2   0   0   0   2   0   0   2   0   2   0   2   2   2   0   2   0   0   2   0   0   0   2   0   2   0   0   2   2   2   2   2   2   0   0   2   2   2   0   0   2   2   0   0   2   0   2   2   0   2   0   0   0   0   0   2   0   2   2   2   0   2   0   0   0   0   0   2   0   0   0   2   2   2   2   2   0   0   2   0   2   2   0   2   2   0   0   0   0   2   0   0   2   2   2   0   2   0   0   2   0   0   0   0   0   2   0   2   0   0   0   2   2   0   0   2   0   0   0   2   2   2   0   0   2   2   2   2   2
 MK-5-8                 0   2   0   2   2   2   0   2   2   2   0   2   2   0   2   2   2   0   0   2   2   0   2   0   0   2   2   0   0   0   0   2   2   2   2   0   2   0   2   0   0   0   0   2   0   0   2   0   2   0   2   0   2   0   2   2   0   2   2   2   0   2   2   2   2   0   2   2   2   2   0   2   0   2   0   2   0   2   2   0   2   0   2   2   0   0   2   0   0   2   0   0   2   2   0   0   0   0   2   2   2   0   2   0   0   0   2   2   2   0   0   2   2   0   0   2   0   0   2   0   2   2   0   0   0   0   2   0   2   2   2   0   2   0   0   0   0   2   2   0   0   0   2   2   2   2   2   0   0   2   0   2   2   0   2   2   0   0   0   0   2   0   0   2   2   2   2   2   0   0   2   0   0   2   2   0   0   0   2   0   0   0   2   2   0   0   2   0   2   0   0   2   2   0   0   2   2   2   2   2
 MK-5-9                 0   2   0   0   2   0   0   2   2   2   0   2   2   0   2   2   2   2   0   2   2   0   2   2   0   2   0   2   0   0   0   2   2   2   2   0   2   0   2   0   0   0   0   2   0   0   2   0   0   2   2   0   2   0   2   2   0   0   2   2   0   2   2   2   2   0   2   2   2   2   0   2   0   2   0   2   0   2   2   0   2   0   2   2   0   0   0   0   0   2   0   0   2   2   0   0   0   0   2   0   2   2   2   0   0   0   2   2   2   0   0   2   2   0   0   2   0   0   2   0   2   2   0   0   0   0   2   0   2   2   2   0   0   0   0   0   0   2   2   0   2   0   2   2   2   2   2   0   0   2   0   2   2   0   2   2   2   0   0   2   2   0   2   2   2   0   2   2   0   0   2   0   0   2   2   0   0   0   2   0   0   0   2   2   0   2   2   0   2   0   0   2   0   0   0   0   2   2   2   2
 MK-5-10                0   2   0   0   2   0   0   2   0   2   0   2   2   0   2   2   2   2   0   2   2   0   2   2   0   2   0   2   0   0   2   2   2   0   2   0   2   0   2   0   0   0   0   2   2   0   2   0   0   2   2   0   2   0   2   2   0   0   2   2   0   0   2   2   2   0   0   0   2   2   0   2   0   2   0   2   0   2   2   0   2   0   2   2   0   2   0   0   2   2   0   0   2   2   0   0   0   0   2   0   2   2   2   0   0   0   2   2   2   0   0   2   2   0   0   2   0   0   2   0   2   2   0   2   0   0   2   0   2   2   2   2   0   0   0   0   0   2   2   0   2   2   2   2   2   2   2   0   0   2   0   0   2   0   2   2   2   0   0   2   2   0   2   2   2   0   2   2   0   0   0   0   0   2   0   0   0   0   2   0   0   0   2   2   0   2   2   0   2   0   0   2   0   0   0   0   2   2   2   0
 MK-5-11                0   2   0   0   2   0   0   2   0   2   0   2   2   0   2   2   2   2   0   0   2   0   2   2   0   2   0   2   0   0   2   2   2   0   0   0   2   0   2   0   0   0   0   2   2   0   2   0   0   2   2   0   2   0   2   2   0   0   2   0   0   0   2   2   2   0   0   0   2   0   0   2   0   2   0   2   0   2   2   0   2   0   2   2   0   0   0   0   2   2   0   0   2   2   0   0   0   0   2   0   2   2   0   0   0   0   2   2   2   0   0   2   0   0   0   2   0   2   2   0   2   2   0   2   0   0   2   2   2   2   2   2   0   0   2   0   0   2   2   0   2   2   2   2   2   0   2   0   2   2   0   0   2   0   2   2   2   0   0   2   2   0   2   2   2   0   2   2   0   0   0   0   0   2   0   0   0   0   2   0   0   0   2   0   0   2   0   0   2   0   0   2   0   0   0   0   2   2   2   0
 MK-5-12                0   2   2   0   2   0   0   2   0   2   0   2   2   0   2   2   2   2   2   0   2   0   0   2   0   2   0   2   0   0   2   2   2   2   0   0   2   0   2   0   0   0   0   2   2   0   2   0   0   2   2   0   2   0   2   2   0   0   2   0   0   0   2   2   2   0   2   0   2   0   0   2   0   2   0   2   0   2   2   0   2   0   2   2   0   0   0   0   2   2   0   0   2   2   0   0   0   0   2   0   2   2   0   0   0   0   2   2   2   0   0   2   0   0   0   2   2   0   2   2   2   0   0   2   0   0   0   2   2   2   2   2   0   0   2   0   0   2   2   0   2   2   2   2   2   0   2   0   0   2   0   0   2   0   0   2   2   0   0   2   2   0   2   2   2   0   2   2   0   0   0   0   0   2   2   0   0   0   2   0   0   0   2   0   0   2   0   2   2   0   0   2   0   0   0   0   0   2   2   0
 MK-5-13                0   2   0   0   2   0   0   2   0   2   0   2   2   2   2   2   2   2   2   0   2   0   0   2   0   2   0   2   0   0   2   2   0   2   0   2   2   0   0   0   0   0   0   2   2   2   2   0   0   2   2   0   2   0   2   2   0   0   2   0   0   0   0   2   2   0   2   0   2   0   0   2   0   2   0   2   0   2   2   0   2   0   2   2   0   0   2   0   0   2   0   0   2   2   0   0   0   2   2   0   2   2   0   2   0   0   2   2   2   0   0   0   0   0   0   2   2   0   2   2   2   0   0   2   0   0   0   2   2   2   2   2   0   0   2   0   0   2   2   0   2   0   2   2   2   0   0   0   0   2   0   0   0   0   0   2   2   0   2   2   2   0   2   2   0   0   2   2   0   0   0   2   0   2   2   0   0   2   0   2   2   2   2   0   0   2   0   2   2   0   0   2   0   0   0   0   2   0   2   0
 MK-5-14                0   2   2   0   2   2   0   2   0   2   0   2   2   2   2   2   0   2   2   0   2   0   0   2   2   2   0   0   0   0   0   2   0   2   0   2   2   0   0   2   0   0   0   2   2   2   2   0   2   2   2   0   2   0   2   2   0   0   2   0   0   2   0   2   2   0   2   2   2   0   0   2   0   2   0   2   2   2   2   0   2   0   2   2   0   0   2   0   0   2   0   0   0   2   0   0   0   2   2   0   2   2   0   2   0   0   2   2   0   0   0   0   0   0   0   2   2   0   2   2   2   2   2   0   0   0   0   2   2   2   2   2   0   0   2   2   0   2   2   0   2   0   2   2   2   0   0   0   0   2   0   0   0   0   0   2   2   0   2   2   2   0   2   2   0   0   2   2   0   0   0   2   2   2   2   0   0   2   0   2   2   2   2   0   0   2   0   2   2   0   0   2   0   2   0   0   0   2   2   0
 MK-5-15                0   2   2   0   2   2   0   2   0   2   0   2   2   2   2   2   0   2   0   0   0   0   2   2   2   2   0   0   0   0   2   2   0   2   0   2   2   0   0   2   0   0   0   0   2   2   2   0   2   2   2   0   2   0   2   2   0   0   2   0   0   2   0   2   2   0   2   2   2   0   0   2   0   2   0   2   2   2   2   0   2   0   2   2   0   0   2   0   0   2   0   0   0   2   0   2   0   2   2   0   2   2   0   2   0   0   2   2   0   0   0   0   0   0   0   2   2   0   2   2   0   2   2   0   0   0   0   0   0   2   2   2   0   0   2   2   2   2   2   0   2   2   2   2   2   0   0   0   0   2   0   0   0   0   0   2   2   0   2   2   0   0   2   2   0   0   2   2   2   0   0   2   2   2   2   0   0   2   0   2   2   2   2   0   0   0   0   2   2   0   0   2   0   2   0   0   0   2   2   0
 MK-5-16                0   2   2   0   2   2   0   2   0   2   0   2   2   2   2   2   0   2   0   0   0   0   2   2   2   2   0   0   0   0   2   2   2   2   0   2   2   0   0   2   0   0   0   0   0   2   2   0   2   2   2   0   2   0   0   2   0   0   2   0   0   2   0   2   0   0   2   2   2   2   0   2   0   2   0   2   2   2   2   0   2   0   0   2   0   2   2   0   0   2   0   2   0   2   2   2   0   2   2   0   2   0   2   2   0   0   2   2   0   0   0   0   2   0   0   0   0   0   2   2   0   2   2   0   0   0   0   0   0   2   2   2   0   0   2   2   2   2   2   2   2   2   2   2   0   0   0   0   0   2   0   0   0   0   0   2   2   0   2   2   0   0   2   0   0   2   2   2   2   0   0   2   0   2   2   0   0   2   0   2   2   2   2   0   0   2   0   2   2   0   0   2   0   0   0   0   0   2   2   0
 MK-6-1                 2   0   0   2   2   0   2   0   2   0   0   0   0   2   0   2   2   0   0   0   0   2   2   0   0   2   2   0   0   0   2   2   0   2   2   2   0   0   0   0   0   2   2   2   2   2   0   2   2   0   2   2   0   2   2   0   2   0   2   0   0   0   0   0   2   2   2   2   0   2   2   2   0   2   0   0   2   2   0   0   0   2   0   2   0   2   0   2   0   2   0   2   2   2   2   2   2   0   2   0   2   2   0   0   2   2   2   0   2   2   2   2   2   0   2   0   0   0   2   0   2   2   0   0   0   2   0   2   0   2   0   0   2   2   2   2   0   2   0   2   0   2   2   2   0   2   0   2   2   2   2   0   2   0   0   0   2   2   0   2   2   0   2   2   2   0   2   2   0   0   0   2   2   2   2   0   0   0   2   0   0   0   2   0   0   2   0   2   0   2   2   0   0   2   0   0   0   2   0   2
 MK-6-2                 0   0   0   2   2   0   2   0   2   0   0   0   0   2   0   2   2   0   0   0   0   2   2   0   0   2   2   0   0   0   2   2   0   2   2   2   0   0   0   0   0   2   2   2   2   2   0   2   2   0   2   2   0   2   0   0   2   0   2   0   0   0   0   0   2   2   2   0   0   2   2   2   2   2   2   0   2   2   2   0   0   2   0   2   0   2   0   2   2   2   0   2   2   0   0   2   2   0   2   0   0   2   0   0   0   2   2   0   0   2   2   2   2   0   0   0   0   0   2   0   2   2   2   0   0   2   0   2   0   2   0   0   0   2   0   0   0   2   0   2   0   2   2   0   0   2   0   2   2   2   2   0   2   0   0   0   2   2   0   2   2   0   2   0   0   0   2   2   0   0   0   2   2   2   2   0   0   0   2   0   0   0   0   0   0   2   0   2   0   2   2   0   0   2   0   0   0   2   0   2
 MK-6-3                 0   0   0   2   2   0   2   0   2   0   0   0   0   2   0   2   2   2   0   0   0   2   2   0   0   2   2   0   0   0   0   2   0   2   2   2   0   0   2   0   0   2   2   2   0   2   0   2   0   0   2   2   2   2   0   0   2   0   2   0   0   0   0   0   2   2   2   0   0   2   2   2   2   2   2   0   2   2   2   0   0   0   0   2   0   2   2   2   2   2   0   2   2   0   0   2   2   0   2   0   0   2   0   0   0   2   2   0   0   2   2   2   2   0   0   0   0   0   2   0   2   0   2   0   0   2   0   2   0   2   0   0   0   0   0   0   0   2   0   2   2   2   2   0   0   2   0   2   2   2   2   0   2   0   0   0   2   2   0   2   0   0   2   0   0   0   2   2   0   0   0   2   2   2   0   0   0   0   2   0   0   0   0   0   0   2   0   2   0   2   2   0   0   2   0   2   0   2   0   2
 MK-6-4                 0   0   0   2   2   0   0   0   2   0   0   0   0   2   0   2   2   2   0   0   0   2   2   0   0   0   2   0   2   0   0   2   0   2   2   2   0   0   2   0   0   2   2   2   0   2   0   2   0   2   2   2   2   0   0   0   2   0   2   0   0   0   0   0   2   2   2   0   0   2   2   2   2   0   2   0   2   2   0   0   0   0   0   0   0   2   2   2   2   2   0   2   0   0   0   2   2   0   2   0   0   2   0   0   0   2   2   2   2   2   2   2   2   2   0   0   0   0   0   0   2   0   2   0   0   2   0   2   0   2   0   2   0   0   0   0   0   2   0   2   2   2   2   0   0   2   0   2   2   2   2   0   2   0   0   0   2   2   0   0   0   0   2   0   0   0   2   2   2   0   0   2   2   2   0   0   0   0   2   0   0   2   0   0   0   2   0   2   0   2   2   2   0   2   0   2   0   0   0   2
 MK-6-5                 0   2   0   2   0   0   0   0   2   0   0   0   0   2   0   2   2   2   0   0   0   2   2   0   0   0   2   0   2   0   0   2   0   2   0   2   0   0   2   0   0   2   2   2   0   2   0   2   2   2   2   2   2   0   0   0   2   0   2   0   0   0   0   0   2   2   2   0   0   2   2   2   2   0   0   0   2   2   0   0   0   0   0   2   0   2   2   2   2   2   0   2   0   0   0   2   2   0   2   0   0   2   0   0   2   2   2   2   2   2   0   0   2   2   0   0   2   0   0   2   2   0   2   0   0   2   0   2   0   2   0   2   0   0   0   0   0   2   0   2   2   2   2   0   0   2   0   2   2   2   2   0   2   0   0   0   2   2   0   0   0   0   2   0   0   0   2   2   0   0   0   2   2   2   0   0   0   0   2   0   0   0   0   0   0   2   0   0   2   2   2   2   0   2   0   2   0   0   0   2
 MK-6-6                 0   2   0   2   0   2   0   0   2   0   0   0   0   2   0   2   2   2   2   2   0   2   2   0   0   0   2   0   2   0   0   2   0   2   0   2   0   0   2   0   0   2   2   2   0   2   0   2   2   2   2   2   2   0   0   0   2   0   2   0   0   0   0   0   2   2   0   0   0   2   2   2   2   2   0   0   2   2   0   0   0   0   0   2   0   2   2   2   2   2   0   2   0   0   0   2   2   0   2   0   0   2   0   0   2   2   2   2   2   2   2   0   0   2   0   2   2   0   2   2   2   0   2   0   0   2   0   2   0   0   0   2   0   0   0   0   0   2   0   2   2   2   2   0   0   2   0   2   2   2   2   0   2   0   2   0   0   0   0   0   0   0   2   0   0   0   2   2   0   0   0   2   2   2   0   0   0   0   2   0   0   0   0   0   0   2   0   0   2   2   2   2   2   2   0   2   0   0   0   2
 MK-6-7                 0   2   0   2   0   2   0   0   0   0   2   0   0   2   0   2   2   2   2   2   0   2   2   0   0   0   2   0   2   0   0   2   0   0   0   2   0   2   2   0   2   2   2   2   0   2   0   2   2   2   2   2   2   0   0   0   2   0   2   0   0   0   0   2   2   2   0   0   0   2   2   2   2   2   0   2   2   2   0   0   0   0   0   2   0   2   2   2   2   2   0   2   0   0   0   2   2   0   2   0   2   2   0   0   2   2   2   2   2   2   2   0   0   2   0   2   2   0   2   2   2   0   2   0   0   2   0   2   0   0   0   0   0   0   0   0   0   2   0   2   2   2   0   2   0   2   0   2   2   2   2   0   2   0   2   0   0   0   0   0   0   0   0   0   0   0   2   2   0   0   0   2   2   2   0   0   0   0   2   0   0   0   0   0   0   2   0   0   2   2   0   0   2   2   2   2   0   0   2   2
 MK-6-8                 0   2   0   2   0   2   2   0   0   0   2   0   0   0   0   2   2   2   0   2   0   2   2   0   2   0   2   0   2   0   0   2   0   0   0   0   0   2   2   2   2   0   2   0   0   2   0   2   2   2   2   2   2   0   0   2   2   0   0   0   0   0   0   0   2   2   0   0   0   2   2   2   2   2   0   2   2   2   0   0   0   0   0   2   0   0   2   2   2   2   2   2   0   0   0   2   2   0   2   0   2   2   0   0   2   2   2   2   0   2   2   0   0   2   0   2   2   0   2   2   2   0   2   0   0   0   0   2   0   0   0   0   0   0   0   0   0   2   0   2   2   2   0   2   0   2   0   2   2   2   2   0   0   0   2   0   0   0   0   0   2   0   0   0   0   0   2   2   0   0   0   2   2   2   0   0   2   0   0   0   0   0   0   0   0   2   0   0   2   0   0   0   2   2   2   2   0   0   2   2
 MK-6-9                 0   2   0   2   0   2   0   0   0   0   2   0   0   0   0   2   2   2   0   2   0   2   2   0   2   0   2   0   2   0   0   2   0   2   0   0   0   2   2   2   2   0   2   0   0   2   0   0   2   2   2   2   2   0   0   2   2   0   0   0   0   0   0   0   2   2   0   0   0   2   2   2   2   2   0   2   2   2   2   0   0   0   0   2   0   0   2   2   2   2   2   2   0   0   0   2   2   0   2   0   2   0   0   0   2   2   2   2   0   2   2   0   0   2   0   2   2   0   2   2   2   0   2   0   0   2   0   2   0   0   0   0   0   0   0   0   0   2   0   0   2   2   0   2   0   2   0   2   2   2   2   0   0   0   2   0   0   0   0   0   2   0   2   0   0   0   2   0   0   0   0   2   2   2   0   0   2   0   0   0   0   0   0   0   0   0   0   0   2   0   0   0   2   2   2   2   0   0   2   2
 MK-6-10                2   2   0   0   0   2   0   0   0   0   2   0   0   0   0   2   2   2   0   2   0   2   2   0   2   0   2   0   0   0   0   2   0   2   0   0   0   2   2   2   2   0   2   0   0   2   0   0   2   2   2   2   2   0   0   2   2   0   0   0   0   0   0   0   2   2   0   0   0   2   2   2   2   2   0   2   2   2   2   0   0   0   0   2   0   0   2   2   2   2   2   2   0   0   0   2   0   0   2   0   2   0   0   2   2   2   2   2   0   2   2   0   0   2   2   0   0   0   0   2   2   0   2   0   0   2   0   2   0   0   0   0   0   2   2   0   0   2   0   0   2   2   0   2   0   2   0   2   2   2   2   2   0   0   2   0   0   2   0   2   2   0   2   0   0   0   2   0   0   0   0   2   2   2   0   2   2   0   0   0   0   0   0   0   0   0   0   0   2   0   0   0   2   2   2   2   0   0   2   2
 MK-6-11                2   2   0   0   0   2   0   0   0   0   2   0   0   0   2   0   2   2   0   2   0   2   2   0   2   0   2   0   0   0   2   2   2   0   0   0   0   2   2   2   0   0   2   0   0   2   0   0   2   2   2   2   0   0   0   2   2   2   0   0   0   0   0   0   2   2   0   0   0   2   2   2   0   2   0   2   0   2   2   0   2   2   0   2   0   0   2   2   2   2   2   2   0   0   0   2   0   0   2   0   2   0   0   2   2   2   2   2   0   2   2   0   2   2   2   0   0   0   0   2   2   0   2   0   0   2   0   2   0   0   0   0   0   2   2   0   0   2   2   0   2   2   0   2   0   2   0   2   2   2   2   2   0   0   0   0   0   2   0   2   0   0   2   0   0   2   2   0   0   0   0   2   2   2   0   0   2   0   0   0   0   0   0   0   0   0   0   0   2   0   0   0   2   2   0   2   0   0   2   2
 MK-6-12                2   2   0   0   0   2   0   0   0   0   2   2   0   0   2   0   2   2   0   2   0   2   2   0   2   0   2   0   2   0   2   0   2   0   0   2   0   2   2   0   0   0   2   0   0   2   0   0   2   2   2   2   0   0   0   2   2   0   0   0   0   0   0   0   2   0   0   2   2   2   2   2   0   2   0   2   0   2   2   0   2   2   0   0   0   0   0   2   2   2   2   2   0   2   0   2   0   0   2   0   2   0   0   2   2   2   2   2   0   2   2   0   2   0   2   0   0   0   0   2   2   0   2   0   0   0   0   2   0   0   0   0   0   2   2   0   2   2   2   0   2   0   2   2   2   2   0   2   2   0   2   2   0   2   2   0   0   2   0   2   0   0   2   0   0   2   2   0   0   0   0   2   2   2   2   0   2   0   0   0   0   0   0   0   0   0   0   0   2   0   0   2   0   0   0   2   0   0   2   2
 MK-6-13                0   2   2   0   0   2   0   0   0   0   2   2   2   0   2   0   2   2   0   0   0   2   2   0   2   0   2   0   2   0   0   0   2   0   0   2   2   2   2   0   0   0   2   0   0   2   0   0   2   2   0   2   0   0   0   2   2   2   0   0   0   0   0   0   2   0   0   0   2   2   2   2   2   2   0   2   0   2   2   0   2   2   0   0   0   0   0   2   0   2   2   2   0   2   2   2   2   0   2   0   0   0   0   2   0   2   2   2   0   2   2   0   2   0   2   2   0   0   2   2   0   0   2   0   0   0   2   2   0   0   0   0   2   2   2   0   0   2   2   0   2   2   0   0   2   2   0   2   2   0   2   2   0   2   2   0   0   2   0   2   0   0   2   0   0   2   2   0   0   0   0   2   2   2   0   0   2   0   0   2   0   0   0   0   0   0   0   2   0   0   0   2   0   0   0   2   0   0   2   2
 MK-6-14                0   2   2   0   0   0   2   0   0   0   2   2   2   0   2   0   2   0   0   0   0   2   2   0   2   0   2   0   0   0   0   0   2   0   0   2   2   2   2   0   0   0   2   2   2   2   0   0   2   2   0   2   0   0   0   2   2   2   0   0   0   0   0   0   2   0   0   0   2   2   2   0   2   2   0   2   2   2   2   0   2   2   0   0   2   0   0   0   0   2   2   2   0   2   0   2   2   0   0   0   0   0   0   2   0   2   2   2   0   2   2   0   2   0   2   2   0   0   2   0   2   0   2   0   2   0   2   2   0   0   0   0   2   2   2   0   0   2   2   0   2   2   0   0   0   2   0   0   2   0   2   2   2   2   2   0   2   2   0   2   0   2   2   0   0   2   2   2   0   0   0   2   2   2   0   0   2   0   0   2   2   0   0   0   0   0   0   2   2   0   0   2   0   0   0   2   0   0   2   2
 MK-6-15                0   2   2   0   0   2   2   2   0   0   2   2   2   0   2   0   0   0   0   0   0   2   2   0   2   0   2   0   0   0   0   0   2   2   2   2   2   2   2   2   0   0   2   0   2   2   0   0   2   2   0   2   0   0   2   2   2   2   0   0   0   0   0   2   2   0   0   0   2   2   2   0   2   2   0   2   2   2   2   0   2   2   0   0   2   0   0   0   0   2   2   2   0   2   0   2   2   0   0   2   0   0   0   2   0   2   2   2   0   2   2   0   2   0   2   2   2   0   2   0   2   0   2   0   0   0   2   0   0   0   0   0   2   2   2   0   0   2   2   0   0   2   0   0   0   2   0   0   2   0   2   2   2   2   2   0   2   2   0   2   0   2   2   0   0   0   2   2   0   0   0   0   2   2   0   0   2   0   0   2   2   0   2   2   0   0   0   2   2   0   0   2   0   0   0   2   0   0   2   2
 MK-6-16                0   2   2   0   0   2   2   2   2   0   2   2   2   2   0   0   0   0   0   0   0   2   2   0   2   0   2   0   0   0   0   0   2   2   2   2   2   2   2   2   0   0   2   0   2   2   0   0   2   2   0   2   0   0   2   2   2   2   0   0   0   0   0   2   2   0   2   0   2   2   0   0   2   2   0   0   2   2   2   0   0   0   0   2   2   0   0   0   0   2   2   0   0   2   0   0   2   0   0   2   0   0   2   2   0   2   2   0   0   2   2   0   2   2   2   2   2   0   2   0   2   0   2   0   0   0   2   0   0   0   0   0   2   2   2   0   0   2   2   0   0   2   0   0   0   2   0   0   2   0   0   2   2   2   2   2   2   2   0   2   0   2   0   0   0   0   2   2   0   0   0   0   2   2   0   0   2   0   0   2   2   2   2   2   0   0   0   2   2   0   0   2   0   0   0   2   0   0   2   2
 
!****************************************** Phenotypic Data **********************************************************
!-100.0 is resevred for missing phenotype
SimulatedTrait1        11.1440   14.1404   14.5627   11.8441   10.9245   19.4019   16.7483   12.7293   15.7768   18.7059   20.6723   11.9639   16.4920   15.3794   16.8460   16.7139   13.8965   17.3066   18.7796   16.8811   15.5068   14.1729   14.2948   16.2994   18.2874   14.7725   17.7353   13.9357   17.8132   12.0274   10.1596   19.8945   17.7086   15.4884   17.1568   14.1313   16.9405   11.1089   17.7442   15.1855   20.4425   14.8488   12.8042   16.0742   19.1998   20.1684   17.8180   15.3797   12.5573   14.1228   16.5585   17.5488   12.4933   15.4932   12.2977   14.5838   17.0543   12.4450   15.8997   18.4683   20.0148   17.0184   13.7786   16.0834   14.2280   11.6347   14.9673   12.6302   12.2444   13.9135   14.4919   15.2274   11.9021   13.5579   16.2657   12.3283   16.3772   18.5206   16.3995   11.7506   14.4761   12.7609   13.8692   13.0445   12.7218   13.2473   14.6308   15.8993   12.5661   16.4359   18.2343   19.6176   17.7076   16.7412   13.8166   12.7558   15.1756   12.8081   16.3636   15.2946   21.0465   18.4322   18.4604   14.4393   14.3039   13.1188   11.5487   17.1450   15.0777   13.9248   14.3848   14.6038   13.2333   17.6080   15.9758   15.4330   18.7051   15.9568   16.1587   19.5460   10.3546   16.7167   13.9243   16.0830   16.3441   11.5774   17.0866   15.3174   12.0317    9.2586   19.2842   15.5476   14.4073   12.8612   16.3678   18.2028   11.4928   15.6312   15.5591   16.4583   12.1196   13.5278   13.9525   13.8825   13.6173   18.8946   16.6373   14.0826   13.7935   11.2803   17.4588   16.1642    8.8904   12.8874   15.8517   14.8362   16.1003   13.4645   16.8643   10.5776   15.6163   13.9626   18.7886   15.1927   14.1147   15.0466   12.3916   16.5681   16.4147   15.5649   16.5039   15.2087    8.5122   11.6690   18.0578   16.6794   12.0995   13.4612   14.0522   15.7787   12.7646   14.6200   15.5958   13.2985   17.1662   13.8747   10.5169   19.3922   13.6259   18.0462   14.6960   12.7417   17.1647   13.6391   15.8234   17.8690   18.3453   17.2125   11.8531   15.9530
SimulatedTrait2        10.0368    8.3278    9.5710    7.7808   11.0311   10.0339   11.0245   10.1827    9.9013    9.8214    9.8726    8.8473    9.5577   10.5378    9.0743   13.4456    9.2045    9.8605    6.9936   11.7866   10.2344    8.8047    9.6184   13.2238    9.5688   10.8623   10.1296    8.2834   11.1687    9.7386   11.4042   12.5172    6.4750   10.9226    7.5987    9.4871    9.2813   10.0456    8.6869    9.6379   10.0590   10.4335    9.8225    9.4859   11.8879    9.8169    9.6790    8.9923    9.1405   12.0630    9.9913   12.9141    8.4430    8.3758   10.9613    9.2558    9.7575    8.7218   10.6508   11.2450    9.7221   11.2130    9.5074   11.6098    7.4759    8.4528   11.2566   10.7035   10.7565   11.8739   12.6509    8.2048   10.4120    8.3304    9.8879   10.3607    9.9636    7.5294    8.7795   10.9492   10.8284    9.1127   10.9245   11.1622    9.6838    9.1872   10.5230    9.5568   11.0891   11.7854   10.8484   12.1408    6.8931    9.1284   10.0655    9.2984   11.1733   11.9980   11.0399   10.7958   10.3019    9.0683   10.3251   13.7951    9.5060    9.2558   12.8556    8.7239   10.2231   10.2601   10.0675    8.9113   11.7866    8.9110    8.6200   10.7042   10.5638    9.9546   10.5724    9.8479   10.3618    7.9203   10.7665   10.7350    9.6116   11.0078   11.8346    8.6966   11.9527   12.9966   10.5713   10.7862   10.3751   10.7156   11.6519   10.2535   11.5729    9.8556    7.8833   10.6221   10.8915   10.9399   11.7678   11.5189    8.5186    6.4263   10.3950    7.2061   10.0704    7.6697   11.4466    9.9865    9.0585    6.2674   10.0575    6.6567   11.1078    8.0106    6.9809   10.1537    9.2500    7.8965    7.8977    8.6480    7.0775    8.8132   10.8327   11.0555   11.4242   13.1938    8.1853   10.2472   11.0840   10.8727   10.0171    8.1228   12.2871    8.9099   11.2206    9.4419   11.2631    9.6054   11.8012   10.9580   10.9075   12.3378    8.5500   10.1324    6.9437   11.6370    7.9589    9.5305    8.3020    9.4425   10.0493   11.8242   10.1452    6.8919   11.4571   11.4206
 
