# Supplementary material for: Inclusive Composite Interval Mapping of QTL by Environment Interactions in Biparental Populations
Source: PLoS One. 2015 Jul 10;10(7):e0132414. doi: 10.1371/journal.pone.0132414 (PMC4498613; doi:10.1371/journal.pone.0132414)
Supplement: S4 File — (ZIP) [file pone.0132414.s004.zip › H=0.1/L1/run_00120.met]

!**********************Note: lines staring with "!" are remarks and will be ignored in the program********************
!*********************************General Information**********************************
!Assuming F1 = P1 x P2, populations available in QTL IciMapping are: 
!  1, P1BC1F1 = P1 x F1, the first backcrossing where P1 is used as the recurrent parent;
!  2, P2BC1F1 = P2 x F1, the first backcrossing where P2 is used as the recurrent parent;
!  3, F1DH, F1-derived doubled haploids; 
!  4, RIL or F1RIL, recombination inbred lines through the repeated selfing of F1;
!  5, P1BC1RIL, recombination inbred lines through the repeated selfing of P1BC1F1;
!  6, P2BC1RIL, recombination inbred lines through the repeated selfing of P2BC1F1;
!  7, F2, the selfing generation of F1;
!  8, F3, the selfing generation of F2;
!  9, P1BC2F1, the second backcrossing where P1 is used as the recurrent parent; 
! 10, P2BC2F1, the second backcrossing where P2 is used as the recurrent parent;
! 11, P1BC2RIL, recombination inred lines through the repeated selfing of P1BC2F1; 
! 12, P2BC2RIL, recombination inred lines through the repeated selfing of P2BC2F1; 
! 13, P1BC1F2, the selfing generation of P1BC1F1; 
! 14, P2BC1F2, the selfing generation of P2BC1F1; 
! 15, P1BC2F2, the selfing generation of P1BC2F1; 
! 16, P2BC2F2, the selfing generation of P2BC2F1; 
! 17, P1BC1DH, P1BC1F1-derived doubled haploids; 
! 18, P2BC1DH, P2BC1F1-derived doubled haploids; 
! 19, P1BC2DH, P1BC2F1-derived doubled haploids; 
! 20, P2BC2DH, P2BC2F1-derived doubled haploids; 
   3      !Mapping Population (see remarks above)
   2      !Mapping Function (1 for Kosambi; 2 for Haldane; 3 for Morgan)
   2      !Marker Space Type (1 for intervals; 2 for positions)
   1      !Marker Space Unit(1 for centiMorgans; 2 for Morgan)
   6      !Number of Chromosomes (or Linkage Groups)
 200      !Size of the mapping population
   2      !Number of environments
 
!***************************************** Chromosomes and Linkage Maps **********************************************
!Chromosome                 NumMarkers
-CH1                        16
-CH2                        16
-CH3                        16
-CH4                        16
-CH5                        16
-CH6                        16
!Linkage map (Marker name followed by position or the interval length)
 MK-1-1                1     0.000
 MK-1-2                1    10.000
 MK-1-3                1    20.000
 MK-1-4                1    30.000
 MK-1-5                1    40.000
 MK-1-6                1    50.000
 MK-1-7                1    60.000
 MK-1-8                1    70.000
 MK-1-9                1    80.000
 MK-1-10               1    90.000
 MK-1-11               1   100.000
 MK-1-12               1   110.000
 MK-1-13               1   120.000
 MK-1-14               1   130.000
 MK-1-15               1   140.000
 MK-1-16               1   150.000
 MK-2-1                2     0.000
 MK-2-2                2    10.000
 MK-2-3                2    20.000
 MK-2-4                2    30.000
 MK-2-5                2    40.000
 MK-2-6                2    50.000
 MK-2-7                2    60.000
 MK-2-8                2    70.000
 MK-2-9                2    80.000
 MK-2-10               2    90.000
 MK-2-11               2   100.000
 MK-2-12               2   110.000
 MK-2-13               2   120.000
 MK-2-14               2   130.000
 MK-2-15               2   140.000
 MK-2-16               2   150.000
 MK-3-1                3     0.000
 MK-3-2                3    10.000
 MK-3-3                3    20.000
 MK-3-4                3    30.000
 MK-3-5                3    40.000
 MK-3-6                3    50.000
 MK-3-7                3    60.000
 MK-3-8                3    70.000
 MK-3-9                3    80.000
 MK-3-10               3    90.000
 MK-3-11               3   100.000
 MK-3-12               3   110.000
 MK-3-13               3   120.000
 MK-3-14               3   130.000
 MK-3-15               3   140.000
 MK-3-16               3   150.000
 MK-4-1                4     0.000
 MK-4-2                4    10.000
 MK-4-3                4    20.000
 MK-4-4                4    30.000
 MK-4-5                4    40.000
 MK-4-6                4    50.000
 MK-4-7                4    60.000
 MK-4-8                4    70.000
 MK-4-9                4    80.000
 MK-4-10               4    90.000
 MK-4-11               4   100.000
 MK-4-12               4   110.000
 MK-4-13               4   120.000
 MK-4-14               4   130.000
 MK-4-15               4   140.000
 MK-4-16               4   150.000
 MK-5-1                5     0.000
 MK-5-2                5    10.000
 MK-5-3                5    20.000
 MK-5-4                5    30.000
 MK-5-5                5    40.000
 MK-5-6                5    50.000
 MK-5-7                5    60.000
 MK-5-8                5    70.000
 MK-5-9                5    80.000
 MK-5-10               5    90.000
 MK-5-11               5   100.000
 MK-5-12               5   110.000
 MK-5-13               5   120.000
 MK-5-14               5   130.000
 MK-5-15               5   140.000
 MK-5-16               5   150.000
 MK-6-1                6     0.000
 MK-6-2                6    10.000
 MK-6-3                6    20.000
 MK-6-4                6    30.000
 MK-6-5                6    40.000
 MK-6-6                6    50.000
 MK-6-7                6    60.000
 MK-6-8                6    70.000
 MK-6-9                6    80.000
 MK-6-10               6    90.000
 MK-6-11               6   100.000
 MK-6-12               6   110.000
 MK-6-13               6   120.000
 MK-6-14               6   130.000
 MK-6-15               6   140.000
 MK-6-16               6   150.000
!*********************************** Marker Types ********************************************************************
!Co-dominant marker: When heterozygote F1 is present, P1 is coded as 2, F1 is coded as 1, and P2 is coded as 0; Otherwise, P1 is coded as 2, and P2 is coded as 0. 
!Dominant marker: When heterozygote F1 is present, P1 and F1 are coded as 12, and P2 is coded as 0; Otherwise, P1 is coded as 2, and P2 is coded as 0.  
!Recessive markers: When heterozygote F1 is present, P1 is coded as 2, and F1 and P2 are coded as 10; Otherwise, P1 is coded as 2, and P2 is coded as 0. 
!Missing marker is coded as -1. 
 MK-1-1                 2   0   0   0   0   2   0   2   2   0   2   2   0   2   2   2   0   2   2   0   2   0   0   2   0   0   2   0   0   2   0   0   2   2   0   2   2   0   2   2   2   0   0   2   2   2   2   0   2   0   0   2   2   0   0   0   0   0   2   0   0   2   2   0   2   2   2   0   0   2   2   0   2   2   0   0   0   0   0   2   0   0   0   0   2   0   0   0   0   2   2   0   2   0   2   0   0   0   0   0   0   0   0   2   2   2   0   0   0   0   0   0   2   2   0   0   0   2   2   2   2   0   2   0   0   0   2   0   2   2   0   0   0   0   0   2   0   2   0   2   0   2   0   2   2   0   2   2   0   2   2   0   2   0   2   0   0   0   2   2   0   0   0   2   0   2   2   2   2   0   2   2   2   2   0   0   0   2   0   2   2   2   0   0   2   2   0   2   0   0   2   2   0   2   0   0   0   0   2   2
 MK-1-2                 2   0   0   0   0   2   0   2   2   0   2   2   0   0   2   2   0   2   2   0   2   2   0   2   0   0   2   0   0   2   0   0   2   2   0   2   2   0   0   2   2   0   0   2   2   2   2   0   2   0   0   2   2   0   0   2   2   0   2   0   0   0   2   0   2   0   2   0   0   2   2   0   2   2   0   0   0   2   0   2   0   0   0   2   2   0   0   0   0   2   0   0   2   0   2   0   2   0   0   0   0   0   0   2   2   2   0   0   0   0   0   0   2   2   0   0   0   2   0   2   2   0   2   0   0   0   2   0   0   2   0   0   0   2   0   2   0   2   0   2   0   2   0   2   2   0   2   2   0   2   2   0   2   0   2   0   0   0   2   2   0   0   0   2   0   2   2   2   0   0   2   2   2   2   0   0   2   2   0   2   2   2   0   0   2   0   0   2   0   2   2   2   0   2   2   0   0   0   2   0
 MK-1-3                 2   0   0   0   0   2   0   2   2   0   2   2   0   0   2   2   0   2   2   0   2   0   0   2   0   2   2   0   0   2   2   0   2   0   0   2   2   0   0   2   2   0   0   2   2   2   2   0   2   0   0   2   2   0   0   2   2   0   2   0   0   0   2   0   2   0   2   0   0   2   2   0   2   2   0   0   0   2   0   2   0   0   0   2   0   0   0   0   0   2   0   0   2   0   2   0   2   0   0   0   2   0   2   2   2   2   0   0   0   0   0   0   2   2   0   0   0   2   0   0   2   0   2   0   0   0   2   0   0   2   2   0   0   2   2   0   0   2   0   0   0   2   0   0   2   0   2   2   0   2   2   0   2   0   2   0   0   0   2   2   0   0   0   2   0   2   2   0   0   0   2   2   2   0   0   0   2   2   0   2   2   2   0   0   2   0   0   2   0   2   2   0   0   0   2   0   0   0   2   0
 MK-1-4                 2   0   0   0   0   2   0   2   2   0   2   2   0   0   2   2   0   2   2   0   2   0   0   2   0   2   2   0   0   2   2   0   2   0   0   2   2   0   0   2   2   0   0   2   2   2   2   0   0   0   0   2   2   0   2   2   2   2   2   0   0   0   2   0   2   0   2   2   0   2   2   0   2   2   0   0   0   2   0   2   0   0   0   2   0   0   0   0   0   2   2   0   2   0   2   0   2   0   0   0   2   0   2   2   2   2   0   0   0   0   0   0   2   2   0   0   0   2   0   0   0   0   2   0   2   0   2   0   0   2   2   0   0   2   2   0   0   2   0   0   2   2   0   0   2   0   2   2   0   2   0   0   2   0   0   0   0   0   2   2   0   0   2   2   0   2   2   0   0   0   2   2   0   2   0   0   2   2   0   2   2   2   0   0   2   0   2   2   0   2   2   0   0   0   2   0   0   0   2   0
 MK-1-5                 2   0   0   0   0   2   0   0   2   0   2   0   0   0   2   2   0   2   2   0   2   0   0   2   0   2   2   0   0   2   2   0   2   0   0   2   2   0   0   2   2   0   0   2   2   2   2   0   0   0   0   2   2   0   2   2   2   2   2   0   0   0   2   0   2   0   2   2   0   2   2   0   2   2   0   0   0   2   0   0   0   0   0   2   0   0   0   0   0   2   2   0   2   0   0   0   2   0   0   0   2   0   2   2   2   2   0   0   2   0   0   0   2   2   0   0   0   2   2   0   0   0   2   0   2   0   2   0   0   0   2   0   0   2   2   0   0   2   0   0   0   2   0   0   2   0   2   2   0   2   0   0   2   0   0   0   0   0   2   2   0   0   2   2   2   2   2   2   0   0   0   0   0   2   0   0   0   2   0   2   2   0   2   0   2   0   2   2   0   2   2   0   0   0   2   0   0   0   2   0
 MK-1-6                 2   0   0   0   0   2   0   0   0   0   2   0   0   0   2   2   0   2   2   0   2   0   0   2   0   2   2   2   0   2   2   0   2   2   0   2   2   0   0   2   2   0   0   2   2   2   2   0   0   0   0   2   2   2   2   2   2   2   2   0   2   0   2   0   2   2   2   0   0   2   2   0   2   2   0   0   0   2   0   0   0   0   0   2   0   0   2   2   0   2   2   0   2   0   0   0   0   0   0   0   2   0   2   2   0   0   0   0   2   0   0   2   2   2   0   0   2   2   2   0   0   0   2   0   2   0   2   0   0   0   2   0   0   2   2   0   0   2   0   0   0   0   0   0   2   0   2   2   0   2   2   0   2   0   0   0   0   2   2   2   0   2   2   2   2   2   2   2   0   0   0   0   0   2   0   0   0   2   0   2   0   0   2   0   2   0   2   2   0   2   2   0   0   0   2   0   0   0   2   0
 MK-1-7                 2   0   0   0   0   2   0   2   2   0   2   0   0   0   2   2   0   2   2   0   2   0   0   2   0   2   2   2   0   0   2   0   2   2   0   2   0   0   0   2   2   0   0   2   2   2   2   0   0   0   0   2   2   2   2   2   2   2   2   0   2   0   2   0   2   2   0   0   0   0   2   0   2   2   0   0   0   2   0   2   0   0   2   2   0   0   2   2   0   2   2   0   2   0   0   2   0   0   0   0   2   0   2   2   0   0   0   0   2   0   0   2   2   2   0   0   2   0   2   0   0   0   0   0   2   0   2   0   0   0   2   0   0   2   2   0   0   2   0   0   0   0   0   0   2   0   2   2   0   2   2   0   2   0   0   0   0   2   0   2   0   2   0   2   2   2   2   2   0   0   0   0   0   2   2   0   0   0   0   2   2   0   2   0   2   0   2   0   0   2   0   0   2   0   2   0   0   0   2   0
 MK-1-8                 2   0   0   0   0   2   0   2   2   0   2   0   0   0   2   2   2   2   2   0   2   0   2   2   0   2   2   2   0   0   0   0   2   2   0   2   0   0   0   2   2   0   0   0   2   2   2   0   0   0   0   2   2   2   2   2   2   2   2   0   2   0   0   0   2   2   2   0   0   0   2   0   2   2   0   0   0   2   0   2   0   0   2   2   0   0   2   2   0   2   0   0   2   0   0   2   2   0   0   0   2   0   0   2   0   0   0   0   0   0   0   0   0   2   0   2   2   0   2   0   0   0   0   0   0   0   2   0   0   0   2   0   0   2   2   0   0   2   0   0   0   0   0   0   2   0   2   2   0   2   2   0   2   0   2   0   0   2   0   2   0   0   0   2   2   0   2   0   0   2   0   0   0   2   2   0   0   0   0   2   0   2   0   0   0   0   2   0   0   2   2   0   2   0   2   0   0   0   2   0
 MK-1-9                 2   0   2   0   0   2   2   2   2   0   0   0   0   0   2   0   2   2   2   0   2   0   2   2   0   2   2   2   0   0   0   0   2   0   0   2   0   0   0   2   0   0   0   0   2   2   2   0   0   0   0   2   0   2   2   2   2   2   2   0   2   0   0   0   2   2   0   0   0   0   2   0   2   2   2   0   0   2   2   2   2   0   2   2   0   0   0   2   0   2   0   0   2   0   0   2   2   0   0   0   2   0   0   2   0   0   0   0   0   0   0   0   0   2   0   2   2   0   2   2   0   0   0   0   0   0   2   0   0   0   2   0   0   2   2   0   0   2   2   0   0   0   0   0   2   0   2   2   0   2   2   0   2   0   2   0   0   2   0   2   0   0   0   2   2   0   0   0   0   2   0   2   0   2   2   0   0   0   0   2   0   0   0   2   0   0   2   0   0   0   2   0   2   0   2   0   0   0   2   0
 MK-1-10                2   0   2   0   0   2   2   2   2   0   0   0   0   0   0   0   2   2   2   0   2   2   2   0   0   2   2   2   0   0   0   0   2   0   0   2   0   0   0   2   0   0   0   0   2   2   2   0   0   0   0   2   0   2   2   2   2   2   2   0   0   0   0   0   2   2   0   0   0   0   0   0   2   2   2   0   0   2   2   2   2   0   2   2   2   0   0   2   0   2   0   0   2   0   0   2   2   0   0   0   2   0   0   2   0   0   0   0   0   0   2   0   0   2   0   2   2   0   2   2   0   0   0   0   0   0   2   0   0   0   2   0   0   2   2   0   0   2   2   0   0   0   0   0   2   0   2   2   0   2   2   0   2   0   2   0   0   2   0   2   0   0   0   2   2   0   2   0   0   2   0   2   2   2   2   0   0   0   0   2   2   0   0   2   0   0   2   0   0   0   2   0   2   0   0   0   2   2   2   2
 MK-1-11                0   2   2   0   0   2   2   2   0   0   0   2   0   0   0   0   2   2   2   0   2   2   0   0   0   2   2   2   0   0   0   0   2   0   0   2   0   0   2   2   0   0   0   0   2   2   2   0   0   0   0   2   0   0   2   2   2   2   2   0   0   0   0   0   0   2   0   0   2   0   2   0   2   0   2   0   2   0   2   2   2   0   2   2   2   0   0   0   0   2   0   0   2   0   2   2   2   0   0   0   2   0   0   2   0   0   0   0   0   0   2   0   0   2   0   2   2   0   2   2   2   0   0   0   0   0   2   0   0   0   2   0   0   2   2   0   0   2   2   0   0   0   0   0   2   0   2   2   0   2   2   2   2   0   2   0   0   2   0   2   0   0   0   2   2   0   2   0   0   2   0   2   2   2   2   0   0   0   0   2   2   0   2   2   0   0   2   0   2   0   2   0   2   0   0   0   2   2   2   2
 MK-1-12                0   2   0   0   0   2   2   2   0   0   0   2   0   0   2   2   2   2   2   0   2   2   0   2   0   2   2   2   0   0   0   0   2   0   0   2   0   0   2   2   0   0   0   0   2   2   2   0   0   0   0   2   0   0   2   0   2   2   2   2   0   0   0   0   0   2   0   0   0   0   0   0   2   0   2   0   2   0   2   2   2   0   2   2   2   0   0   0   0   2   0   0   2   0   2   2   0   0   0   2   2   0   2   2   0   0   0   0   0   0   0   0   0   2   0   2   2   0   2   2   2   0   0   0   2   0   2   0   0   0   0   0   0   2   2   0   0   0   2   0   0   0   0   2   2   0   2   2   0   2   2   2   2   0   2   0   0   2   0   2   2   0   0   2   2   0   2   2   0   2   0   2   2   2   2   0   0   0   0   0   2   0   2   2   0   0   0   0   2   0   2   0   2   0   0   0   2   2   2   2
 MK-1-13                0   2   0   0   0   2   2   2   0   0   0   2   0   2   2   2   2   2   2   0   2   2   0   2   0   2   2   2   0   2   0   0   2   0   0   2   0   0   2   2   0   0   0   0   2   2   0   0   0   0   0   0   0   0   2   0   0   2   2   2   0   0   0   0   2   2   0   0   0   0   0   0   2   2   2   0   2   0   2   2   0   0   2   0   2   0   0   2   0   2   0   0   2   0   2   2   0   0   0   2   2   0   2   2   2   0   0   0   0   0   0   0   0   2   0   2   2   0   2   2   2   0   0   0   0   0   2   0   0   0   0   2   0   2   2   0   0   0   2   2   2   0   0   2   2   0   2   2   0   2   2   2   2   0   2   0   0   2   0   2   2   0   0   2   0   0   2   2   0   2   0   2   2   0   2   0   0   0   0   0   2   0   0   2   0   0   0   0   2   0   2   2   2   0   0   0   2   2   2   2
 MK-1-14                0   2   0   0   0   2   0   2   0   0   0   2   0   2   2   2   2   0   2   0   0   2   0   2   0   2   2   2   0   0   0   0   2   0   0   2   0   0   2   2   0   0   0   0   0   2   0   0   0   0   0   0   2   0   2   0   2   0   2   2   0   0   0   0   2   2   0   0   0   2   0   0   2   2   2   0   2   0   2   2   0   0   2   0   0   0   0   2   0   0   0   2   2   0   2   0   0   0   2   2   2   0   2   0   2   0   0   0   0   0   0   0   0   2   0   2   2   0   2   2   2   0   0   0   0   0   0   0   0   0   0   2   2   2   0   0   0   0   2   0   2   0   0   2   2   0   2   2   0   2   2   2   2   0   2   0   0   2   0   2   2   0   0   2   0   0   2   2   0   2   0   2   2   0   2   0   0   0   0   0   0   0   0   2   0   0   0   0   2   0   2   2   0   0   2   0   0   2   0   2
 MK-1-15                0   2   0   0   0   2   0   2   2   0   0   2   0   2   2   2   2   0   2   0   0   2   0   2   0   2   2   2   0   0   0   2   2   0   0   2   0   2   2   2   0   0   0   2   0   2   0   2   0   2   0   0   2   0   2   0   0   0   2   2   0   0   0   0   2   2   0   0   2   2   0   0   2   2   2   0   2   0   2   2   0   0   2   0   0   0   0   2   0   0   0   2   2   0   2   0   0   0   2   2   2   0   2   0   2   0   0   0   0   0   0   0   0   2   0   2   2   0   2   2   2   0   0   0   0   0   0   0   0   0   0   2   2   2   0   0   0   0   2   2   2   0   0   2   2   0   2   2   0   2   2   2   2   0   2   0   0   2   0   2   2   0   0   2   0   0   2   2   0   2   0   2   2   0   2   0   0   0   0   0   0   0   0   2   0   2   0   0   2   2   2   2   2   0   2   0   0   2   0   0
 MK-1-16                0   2   0   0   0   2   0   2   2   0   0   2   0   2   2   2   2   0   2   0   0   2   0   2   0   2   2   2   0   0   0   2   2   0   0   2   0   2   2   2   0   0   0   2   0   2   0   2   0   0   0   0   2   0   2   0   0   0   2   2   0   0   0   2   2   2   0   0   2   0   0   0   0   2   2   0   2   0   0   2   0   0   2   0   0   0   0   2   0   0   0   2   2   0   2   0   0   2   2   2   2   0   2   0   2   2   0   0   0   0   0   0   0   2   2   2   2   0   2   2   2   0   0   2   0   0   0   0   0   0   2   2   2   2   0   0   0   0   2   2   2   0   0   2   2   0   2   2   0   2   0   2   2   0   2   0   0   2   0   2   2   0   0   2   2   0   2   2   0   2   0   2   2   0   2   0   0   0   0   0   0   0   0   0   0   0   0   0   0   2   2   0   2   0   2   0   0   2   0   0
 MK-2-1                 2   0   2   2   2   2   2   2   0   2   2   0   0   2   0   2   2   0   2   2   0   0   0   2   0   0   0   2   2   2   0   2   2   0   2   0   2   2   0   0   2   0   2   2   2   0   0   0   0   2   0   2   0   2   0   0   2   2   2   2   0   2   0   2   0   0   2   2   0   2   0   0   2   2   0   2   0   2   0   2   2   0   0   2   0   0   2   0   2   2   2   0   2   2   0   0   2   2   0   2   2   2   2   0   2   2   2   2   2   0   0   2   2   2   2   0   0   2   0   0   2   0   2   0   2   2   2   2   0   0   0   2   2   2   0   0   0   0   2   2   0   2   0   0   0   0   2   2   0   0   2   2   2   0   2   0   2   0   0   0   2   2   0   2   2   2   2   0   2   0   2   0   0   0   0   0   0   2   2   0   2   0   2   2   2   2   0   0   2   0   2   2   0   0   2   2   0   0   0   2
 MK-2-2                 2   0   2   2   2   2   2   2   0   2   2   0   0   2   0   2   2   0   2   2   0   0   0   2   0   0   0   2   2   2   0   2   2   0   2   0   2   2   0   0   2   0   2   2   2   0   0   0   0   0   0   2   0   2   0   0   2   2   2   2   0   2   0   0   0   0   2   2   0   2   0   0   2   2   0   2   0   2   0   2   2   0   0   2   0   2   2   0   2   2   2   0   2   2   0   0   2   2   0   2   2   0   2   0   2   2   2   2   2   2   0   0   2   2   2   0   0   2   0   0   0   0   2   0   2   2   2   2   0   0   0   2   2   2   0   0   0   2   2   2   0   0   0   0   0   0   2   2   0   0   0   2   2   0   2   0   2   0   0   0   2   2   0   0   2   2   2   0   0   0   2   0   0   0   0   0   2   2   2   0   2   0   2   2   2   2   0   0   2   0   2   2   0   0   2   2   0   0   0   2
 MK-2-3                 2   0   2   2   2   0   2   2   0   2   0   0   0   2   0   2   2   0   2   2   0   2   0   0   2   0   2   2   2   2   2   2   2   0   2   0   2   2   0   0   2   0   2   2   2   0   0   0   0   0   0   2   0   2   0   0   2   2   2   0   0   2   0   0   0   0   2   0   0   2   2   0   2   2   0   2   2   2   0   2   2   2   0   2   2   2   2   0   2   2   2   0   2   2   0   0   2   2   0   2   2   0   2   0   2   2   2   2   2   2   0   0   2   2   2   0   0   2   0   0   0   2   2   0   2   2   2   2   0   0   0   2   2   2   0   0   0   2   2   2   0   0   2   0   0   0   2   2   0   0   0   2   2   2   2   0   2   0   0   0   2   2   0   0   2   0   2   2   0   0   2   0   0   2   0   0   0   2   2   0   2   0   2   2   2   2   0   0   0   0   2   2   0   0   2   2   0   0   0   2
 MK-2-4                 2   0   2   2   2   0   0   2   0   2   0   0   0   2   0   2   0   0   2   2   0   2   0   0   2   0   2   2   2   2   2   2   2   0   2   0   2   2   0   0   2   0   2   2   2   0   0   2   0   0   0   2   0   2   0   0   2   2   2   0   0   2   0   0   0   0   2   0   2   2   2   0   2   2   0   2   2   2   0   0   2   2   0   2   2   0   2   0   2   2   2   0   0   2   2   0   2   2   0   2   2   0   0   0   2   2   2   2   2   2   0   0   2   2   2   0   0   2   0   0   0   2   2   0   2   2   2   2   0   0   0   2   0   2   0   0   0   2   2   2   0   0   0   0   0   0   2   0   0   0   0   2   2   2   2   0   2   0   0   0   2   2   0   0   2   0   2   2   0   0   2   0   0   2   0   0   0   2   2   2   2   0   2   0   2   0   0   2   0   0   2   2   0   0   2   2   0   0   0   2
 MK-2-5                 2   0   2   2   2   0   2   2   0   2   0   0   0   2   0   2   0   0   2   2   0   2   0   0   2   0   2   2   2   2   2   0   0   0   2   0   2   2   0   0   2   0   2   2   2   0   0   2   0   0   0   2   0   2   0   0   2   2   2   0   0   2   0   0   0   0   2   0   2   2   2   0   2   2   2   2   2   2   0   0   0   0   0   0   2   0   2   0   2   2   2   0   0   2   2   0   2   2   0   2   0   0   2   0   2   2   2   2   2   2   0   0   2   2   2   0   0   2   0   2   0   2   2   0   2   2   2   2   0   0   0   2   0   2   0   0   0   2   2   2   0   0   0   2   0   0   2   0   2   0   2   2   0   2   2   0   2   0   0   0   2   0   0   0   2   0   2   2   2   0   0   2   0   2   0   0   0   2   2   2   2   0   2   0   2   0   0   2   0   0   2   2   0   0   0   2   0   0   0   2
 MK-2-6                 2   0   2   2   2   0   2   2   0   2   0   0   0   2   0   2   0   0   2   2   0   2   0   0   0   0   2   2   2   2   0   0   0   0   0   0   2   2   0   0   2   0   2   2   2   0   0   2   0   0   0   2   0   2   2   0   2   2   2   0   0   2   0   0   0   0   2   0   2   2   2   0   2   2   2   2   0   0   0   0   0   0   0   0   2   2   2   0   2   2   2   0   0   2   2   0   2   2   2   2   0   2   2   0   2   2   2   2   2   2   0   0   2   2   2   2   2   2   0   0   0   2   2   0   2   2   2   2   0   0   2   0   0   2   0   0   0   2   2   2   0   0   0   2   0   0   2   0   2   0   0   2   0   2   2   0   2   0   0   0   2   0   0   0   2   0   2   0   2   0   0   2   0   2   0   0   0   2   2   2   2   0   0   0   2   0   0   0   0   0   0   2   0   0   0   2   0   0   0   2
 MK-2-7                 2   0   2   2   2   0   2   2   0   2   0   0   0   2   0   2   0   0   2   2   0   2   0   0   0   0   0   2   2   2   0   0   0   0   0   0   2   2   0   0   0   0   2   2   2   0   0   0   0   0   0   2   0   0   0   2   2   2   2   0   0   2   0   0   0   0   2   0   2   2   0   0   2   2   2   0   0   0   0   0   0   2   0   2   2   2   0   0   2   2   2   2   0   2   2   0   2   2   2   2   0   2   2   0   2   2   2   2   2   2   0   0   2   2   0   2   2   2   0   0   0   2   2   0   2   2   2   2   0   0   2   0   0   2   0   0   0   2   2   2   0   2   0   2   0   0   2   0   2   0   0   2   0   2   2   0   2   0   2   0   0   0   2   0   2   0   2   0   2   0   0   2   0   2   0   0   0   2   2   2   2   0   0   0   2   0   0   0   0   0   0   2   2   0   0   2   0   0   0   2
 MK-2-8                 2   0   2   2   2   0   2   2   0   2   2   0   0   2   0   2   0   0   2   2   2   2   0   0   0   0   0   2   2   0   0   0   0   0   0   0   2   2   0   0   0   0   2   2   2   0   0   0   0   0   0   0   2   0   0   0   2   2   2   0   0   2   0   0   0   0   2   2   2   2   0   0   2   2   2   2   0   0   0   0   0   2   2   2   2   2   2   0   2   2   2   0   2   0   2   2   2   2   0   2   0   0   2   0   2   2   2   0   2   0   0   0   2   2   0   2   2   2   0   0   0   2   2   0   2   2   2   2   0   2   2   0   0   2   0   0   0   2   2   2   0   2   0   2   0   0   2   0   2   0   0   2   0   2   2   0   2   0   2   0   0   0   2   0   2   0   2   0   2   0   2   2   0   2   0   0   0   2   2   2   2   0   0   0   2   0   0   0   0   0   0   2   2   0   0   0   0   0   0   2
 MK-2-9                 2   0   2   2   2   0   2   2   0   2   2   0   0   2   0   2   0   0   2   2   2   2   0   2   0   0   0   2   2   0   2   0   0   0   0   0   2   2   0   0   0   0   2   2   2   0   0   0   0   0   0   0   2   0   2   0   2   2   2   0   0   2   0   0   0   0   2   2   2   2   0   2   2   2   2   2   0   0   0   0   0   2   2   2   0   0   2   0   2   2   2   0   2   0   2   0   2   2   0   2   2   0   2   2   2   2   2   2   2   0   0   0   2   2   0   2   2   2   0   0   0   2   2   0   0   2   2   2   0   2   2   0   0   2   0   0   0   2   2   2   0   2   0   2   0   0   2   0   2   0   2   2   0   0   2   0   2   0   2   0   0   0   2   0   2   0   2   0   2   0   2   2   0   2   0   0   0   2   2   2   0   0   0   0   2   0   0   0   0   0   0   2   2   0   2   0   0   0   0   2
 MK-2-10                2   0   2   2   2   0   2   0   0   2   2   0   0   2   0   2   0   0   2   2   2   2   0   2   2   2   0   2   2   0   0   0   0   0   0   0   2   2   2   0   0   0   2   2   0   0   0   0   2   2   0   2   2   0   2   0   2   2   2   0   0   2   0   0   0   0   2   2   2   2   0   2   0   2   2   2   0   0   0   0   0   2   2   2   0   0   2   0   0   2   2   0   2   0   2   0   2   2   0   2   2   0   0   0   2   2   2   2   2   0   0   0   2   2   0   2   2   2   2   0   0   2   2   0   0   2   2   2   2   2   2   0   0   2   0   0   0   2   2   2   0   2   0   2   0   0   2   0   2   0   2   0   0   0   2   0   2   0   0   0   0   0   2   0   2   0   2   0   2   2   2   2   2   2   0   0   0   2   2   2   0   0   0   0   2   0   0   0   0   0   0   2   2   0   2   0   0   0   0   2
 MK-2-11                2   0   2   2   0   0   2   0   0   2   2   0   0   2   0   2   2   0   2   2   2   2   0   2   2   2   0   2   2   2   0   2   0   0   0   0   2   2   2   0   0   0   2   0   0   0   0   0   0   2   0   2   2   0   2   0   0   2   2   0   0   2   0   0   0   0   2   2   2   2   0   2   2   2   2   2   0   0   0   0   0   2   2   0   0   0   0   0   0   2   2   2   2   0   2   0   2   0   0   2   2   0   2   0   2   2   2   2   2   2   0   0   2   2   0   2   2   2   2   0   0   2   2   0   0   2   2   2   2   2   0   0   0   2   0   0   2   2   2   2   0   2   0   2   0   0   2   0   2   0   2   0   0   0   2   0   2   0   0   0   2   0   2   2   2   0   2   0   2   2   2   2   2   0   0   0   0   2   0   2   0   0   0   0   2   0   0   0   0   0   0   2   2   0   0   0   2   0   0   0
 MK-2-12                2   0   2   2   2   0   2   0   0   2   2   0   0   2   0   2   2   2   2   2   2   2   0   2   0   2   0   2   2   2   0   2   0   0   0   0   2   2   2   0   0   0   2   0   0   0   0   0   0   2   0   2   2   2   2   0   0   2   0   0   0   2   2   0   0   0   2   2   2   2   0   2   0   0   2   0   0   0   0   0   0   2   2   0   0   0   0   0   0   2   2   0   2   0   2   0   2   0   0   2   2   0   2   0   2   2   2   2   2   2   0   0   2   2   0   2   2   2   2   0   0   2   2   0   0   2   0   2   2   0   0   0   0   2   0   0   2   2   2   2   0   2   0   2   0   0   0   0   0   0   2   2   2   0   2   0   2   2   0   0   0   0   2   0   2   0   2   0   2   2   2   2   2   0   0   0   0   2   0   2   0   0   0   0   2   0   0   2   2   0   0   0   2   0   0   0   2   0   0   0
 MK-2-13                2   0   2   2   2   0   2   0   0   2   0   0   0   2   0   2   2   2   2   2   2   2   0   2   0   2   0   2   2   2   0   2   0   0   2   0   2   0   2   0   2   2   0   0   0   0   0   0   2   2   0   2   2   2   2   0   0   2   0   0   0   2   2   0   0   2   2   0   2   2   2   2   0   0   2   0   0   0   0   0   0   2   2   0   0   0   0   0   0   2   2   0   0   0   2   0   2   0   0   2   2   0   2   0   2   2   2   2   2   2   0   0   2   2   0   2   2   2   2   0   0   2   2   0   0   2   0   2   2   0   0   0   0   0   2   0   2   2   2   0   0   2   0   2   0   0   0   0   2   0   2   2   0   0   2   0   2   2   0   0   0   0   2   0   2   0   2   0   2   2   2   2   2   0   0   0   0   2   0   0   0   2   0   0   2   0   0   2   2   0   0   0   2   0   0   0   2   2   0   0
 MK-2-14                2   0   2   2   2   0   2   0   0   2   0   0   0   2   0   2   2   2   2   2   2   2   0   2   0   2   0   2   2   2   0   2   2   0   2   2   2   0   2   0   2   2   0   0   0   0   0   0   2   2   0   2   2   2   2   2   0   2   0   0   0   2   2   2   0   2   0   0   2   2   2   0   0   0   2   0   0   0   0   0   0   2   2   0   0   0   0   0   2   2   2   0   0   0   2   0   2   0   0   2   2   0   2   0   2   2   2   2   2   2   0   0   2   2   0   0   2   2   2   2   0   2   2   0   0   2   2   2   0   0   0   0   0   0   2   0   0   2   2   0   2   2   2   2   0   0   0   0   2   0   2   2   0   0   2   0   0   2   0   0   0   0   0   0   2   0   0   0   2   2   2   2   2   0   0   0   0   2   0   0   0   2   0   0   2   0   0   2   2   0   2   2   2   0   0   0   2   2   0   0
 MK-2-15                2   0   2   0   2   0   2   0   0   2   0   0   0   2   0   2   2   0   2   0   2   2   0   0   0   2   0   2   2   0   2   2   2   0   2   2   2   0   2   0   2   2   0   0   2   0   0   0   2   2   0   2   2   0   2   2   0   2   0   0   0   0   2   2   0   2   0   0   0   2   2   0   0   0   2   0   0   0   0   0   0   2   2   0   0   0   0   0   2   0   2   0   0   0   2   0   2   0   0   2   2   0   0   0   2   2   2   2   2   2   0   0   2   2   0   0   2   2   2   2   2   2   2   0   0   2   2   2   0   0   0   0   0   0   2   2   0   2   2   0   0   2   2   2   0   0   0   0   2   0   2   2   0   0   2   0   0   2   0   0   0   0   0   2   2   0   0   0   2   2   2   2   2   0   0   0   0   2   0   0   0   2   0   0   0   0   0   2   2   0   2   2   2   0   0   0   2   2   0   0
 MK-2-16                2   0   2   0   2   0   2   2   0   2   0   0   0   2   0   2   2   0   0   0   2   2   0   0   0   2   0   2   2   0   2   2   2   0   2   2   2   0   2   0   2   2   0   0   2   0   0   0   2   2   0   2   2   0   2   2   0   2   0   0   0   0   2   2   0   2   2   0   0   2   2   0   0   0   2   0   0   0   0   0   0   0   2   0   0   0   0   0   2   0   2   2   0   0   2   0   2   0   0   2   2   0   0   0   2   2   0   2   2   2   0   0   2   2   0   0   2   0   2   2   2   2   2   0   2   2   2   2   0   0   0   0   0   0   2   2   0   2   2   0   0   2   2   2   0   0   0   0   2   0   2   2   0   0   2   0   0   2   0   0   0   0   0   2   2   2   0   0   2   0   2   2   2   2   0   0   0   2   0   0   0   2   0   0   0   0   0   2   2   0   2   2   2   0   0   0   2   2   0   0
 MK-3-1                 0   0   2   0   0   2   0   0   0   0   0   0   0   0   2   0   0   0   0   0   0   2   0   2   0   0   2   2   2   0   0   0   0   2   0   2   0   0   2   2   0   2   2   2   0   0   2   2   0   0   2   0   0   0   0   0   2   2   2   0   2   0   2   0   0   2   0   2   0   0   2   2   0   0   2   2   2   0   2   2   2   2   0   2   0   2   2   0   2   0   0   0   0   2   0   2   2   0   0   0   2   0   2   2   2   2   0   0   0   2   2   0   2   2   0   0   0   2   0   0   2   0   2   0   2   2   0   2   0   2   0   0   0   2   0   0   2   2   0   2   2   2   2   2   0   0   2   0   2   0   0   0   2   2   0   0   0   2   2   2   2   0   2   2   0   2   2   0   0   2   2   2   2   2   0   2   0   2   0   2   2   0   0   2   0   2   2   0   0   2   0   2   0   2   0   0   0   0   2   2
 MK-3-2                 0   0   2   0   0   2   0   0   0   0   0   0   0   0   2   0   0   0   0   0   0   2   0   2   0   0   2   2   0   0   0   0   0   2   2   2   0   0   2   2   0   2   0   2   0   0   2   2   0   0   2   0   2   0   0   0   2   2   0   0   2   0   2   0   0   2   0   2   0   0   2   2   0   0   2   2   0   0   2   2   2   2   0   2   0   2   2   0   2   0   0   0   0   0   0   2   2   2   0   0   2   0   0   2   2   2   0   0   2   0   2   0   2   2   0   0   0   2   0   0   2   0   2   0   2   2   0   2   0   2   0   0   0   2   0   0   2   2   0   2   2   2   2   0   0   0   2   0   2   0   0   0   0   2   0   0   0   2   2   2   2   0   2   2   2   2   2   0   0   0   2   2   2   0   0   2   0   2   0   0   0   0   0   2   0   2   2   0   0   2   0   0   0   2   0   0   0   0   2   2
 MK-3-3                 0   0   2   0   0   2   0   0   0   2   0   2   0   0   2   0   0   0   0   0   0   2   0   2   0   0   2   2   0   0   0   0   0   2   2   2   0   0   2   2   0   2   2   2   0   0   2   2   0   0   2   0   2   0   0   0   2   2   0   0   2   0   2   0   0   2   0   2   0   0   2   2   0   0   2   2   0   0   2   2   2   2   0   2   0   2   2   0   0   0   2   0   2   0   0   2   2   2   0   0   2   0   0   2   2   2   0   0   2   0   2   0   2   2   0   0   0   2   2   0   2   0   2   0   2   2   0   2   0   2   0   0   0   2   0   0   2   2   0   2   2   2   0   0   0   0   2   0   2   0   0   0   0   2   0   0   0   2   2   2   2   0   2   0   2   2   2   2   0   0   2   2   2   0   0   2   0   0   0   0   0   0   0   2   0   2   0   0   2   2   0   0   0   2   0   0   0   0   2   2
 MK-3-4                 0   0   0   0   0   0   0   0   0   2   0   2   0   0   2   0   0   0   0   0   0   2   0   2   0   0   2   2   0   0   0   0   0   0   2   2   0   0   2   2   0   2   2   2   0   0   2   2   0   0   2   0   2   0   0   0   0   2   0   2   2   0   2   0   0   2   0   2   0   0   2   2   0   0   2   2   0   0   2   2   2   2   0   2   0   2   2   0   2   0   0   0   2   0   2   2   2   2   0   0   0   0   0   2   2   2   0   0   0   0   0   0   2   2   0   0   0   0   2   0   2   0   0   0   2   2   0   0   0   2   0   0   2   2   0   0   2   2   0   2   2   2   0   0   0   0   2   0   2   0   0   0   0   2   0   0   0   2   2   2   0   0   2   2   2   2   2   2   0   0   2   2   2   0   0   2   0   0   0   2   0   0   0   2   0   2   0   0   2   2   0   0   0   2   0   2   0   0   0   0
 MK-3-5                 0   2   2   0   0   0   0   2   0   2   0   0   0   0   2   0   2   0   2   0   0   2   0   2   2   0   2   0   0   0   0   0   0   2   2   2   0   0   2   2   0   2   2   0   0   0   2   2   0   0   2   2   2   2   0   0   2   0   0   0   2   2   2   0   0   2   0   2   0   0   2   2   0   2   2   2   0   0   2   2   2   0   0   2   0   2   2   0   2   0   0   0   2   0   2   2   2   2   0   0   0   0   0   2   2   2   0   0   0   0   0   0   2   2   0   0   0   0   0   2   2   2   0   0   2   2   2   0   0   2   0   0   2   2   0   0   2   0   0   2   0   0   0   0   0   0   2   2   2   0   0   0   0   2   0   0   0   2   2   2   0   0   2   2   2   2   2   2   0   0   2   2   2   0   0   2   0   0   2   2   2   0   0   2   0   2   0   0   2   2   2   0   0   2   0   2   0   0   0   0
 MK-3-6                 0   2   2   0   0   0   0   2   0   2   0   0   2   0   2   0   2   0   2   2   0   2   0   2   2   0   2   0   0   0   0   0   0   2   0   2   0   0   0   2   0   2   2   0   2   0   2   2   0   0   2   2   2   2   2   0   0   0   0   0   2   2   2   0   0   2   2   2   0   0   2   2   0   2   2   2   0   0   2   2   2   0   0   2   0   2   0   0   2   0   0   0   2   0   2   2   2   2   0   0   0   0   0   2   2   2   0   0   0   2   0   0   2   2   0   0   0   0   0   2   2   2   0   0   2   2   2   0   0   2   0   0   2   2   0   0   2   0   0   2   2   0   0   0   0   0   2   2   2   0   0   0   0   2   0   0   0   2   2   2   2   0   2   2   2   2   2   2   0   0   2   0   2   0   0   2   0   0   2   2   2   2   0   2   2   2   0   0   2   0   2   2   2   2   0   2   0   0   0   0
 MK-3-7                 0   2   2   0   0   0   0   2   2   2   0   0   2   0   2   0   2   0   2   2   0   0   0   2   2   0   2   0   0   0   0   2   0   2   0   2   0   2   0   2   0   2   0   0   0   0   2   2   0   0   2   2   2   2   2   0   0   0   0   0   2   2   2   0   0   2   2   2   0   0   2   2   0   2   2   0   0   0   2   2   2   2   0   2   0   2   0   0   2   0   0   0   2   0   2   2   2   0   0   0   0   0   0   2   2   2   0   0   0   0   0   0   2   2   0   0   0   0   0   2   2   2   0   0   2   2   2   0   2   0   0   0   2   2   0   0   2   0   0   2   2   0   0   2   0   2   2   2   2   0   0   2   0   2   0   0   0   2   2   2   2   0   0   2   2   2   2   2   0   0   2   0   2   0   0   2   0   0   0   2   2   2   0   2   2   2   2   0   2   0   2   2   0   0   0   2   0   0   0   0
 MK-3-8                 0   2   2   0   0   0   0   2   2   2   2   0   2   0   2   0   2   0   2   2   0   0   2   2   2   0   2   0   0   2   0   2   0   2   0   2   0   2   2   2   0   2   2   0   0   0   2   2   0   0   2   2   2   2   2   0   0   0   0   2   2   2   2   0   2   2   2   2   0   0   2   2   0   0   2   0   2   0   2   2   2   2   0   2   0   2   2   2   2   2   0   0   2   0   2   2   2   0   0   0   0   0   0   2   2   2   0   0   0   0   0   0   0   2   0   0   0   0   0   2   2   2   0   0   2   2   2   0   2   0   0   0   2   2   0   0   2   0   0   2   2   0   2   2   0   0   2   2   0   0   0   2   0   2   0   0   2   2   2   2   2   0   2   2   2   2   2   2   0   0   2   2   2   0   0   0   0   0   0   2   2   2   0   2   2   2   2   0   2   0   2   2   0   2   0   2   0   0   0   0
 MK-3-9                 0   2   2   0   0   0   0   2   2   2   2   0   2   0   2   0   2   2   2   2   0   0   2   2   2   0   2   0   0   2   0   2   0   2   0   2   0   2   2   2   0   2   2   0   0   0   2   2   0   0   2   0   2   2   2   2   0   0   0   2   2   2   2   0   2   2   2   2   0   0   2   0   0   0   2   0   0   0   2   2   2   0   0   2   0   2   2   2   2   2   0   0   2   2   2   2   2   0   0   0   0   0   0   2   2   2   0   0   0   0   0   0   2   0   0   0   0   0   0   2   2   2   0   0   2   2   2   0   2   0   0   0   2   2   0   0   2   0   0   2   2   0   2   2   0   0   2   2   0   0   0   2   0   2   0   0   2   2   2   2   2   0   2   2   2   2   2   2   2   0   2   2   2   0   0   2   0   0   0   2   0   2   0   2   2   2   2   0   2   0   2   2   0   2   0   2   0   0   0   0
 MK-3-10                0   2   2   0   0   0   0   0   2   2   2   0   2   0   2   0   2   2   0   2   0   0   2   2   2   0   2   2   0   2   0   2   0   2   0   2   0   0   2   2   0   2   2   2   0   0   2   2   2   0   2   2   2   2   2   2   0   0   0   2   2   2   0   0   2   2   2   2   0   0   2   0   0   0   2   0   0   0   0   0   2   0   0   2   0   2   2   2   2   2   0   0   2   2   2   2   2   0   0   0   0   0   0   2   2   2   2   0   0   0   0   0   2   0   0   0   0   0   0   2   2   2   0   0   2   2   2   0   2   0   0   0   2   2   0   0   2   0   0   2   2   0   2   2   0   0   2   2   2   0   0   2   0   2   0   0   2   2   2   2   2   0   2   2   2   2   2   2   2   0   2   2   2   0   0   2   0   0   2   2   0   2   0   0   2   2   2   0   0   0   2   2   0   2   0   2   0   0   0   0
 MK-3-11                0   2   2   0   0   0   0   0   2   2   2   0   2   0   2   0   2   2   0   2   0   0   2   2   2   0   2   0   0   2   0   2   2   2   0   2   0   0   2   2   0   2   2   2   0   0   2   2   2   0   2   2   2   2   0   2   0   0   0   2   2   2   0   0   2   2   2   2   0   0   2   2   0   0   2   0   0   0   0   0   2   0   0   2   0   2   2   2   2   2   0   0   2   2   2   0   2   0   0   0   0   0   0   2   2   2   2   0   2   0   0   0   2   0   0   0   0   0   0   0   2   2   0   0   2   2   2   0   2   0   0   0   2   2   0   2   2   0   2   2   2   0   2   2   0   0   2   2   2   0   0   2   0   2   0   0   2   2   2   2   2   0   2   2   2   2   2   0   2   0   2   2   2   0   0   2   0   0   2   2   0   0   0   0   2   2   2   0   0   0   0   2   0   2   0   2   0   0   0   0
 MK-3-12                0   2   2   2   0   0   2   0   2   2   0   0   2   0   2   0   2   2   0   2   0   0   2   2   2   2   2   0   2   2   0   2   2   2   0   2   0   2   2   2   0   2   0   2   0   0   2   2   2   2   2   2   2   2   0   2   0   0   0   2   2   2   0   0   2   2   2   2   0   0   2   2   0   0   2   0   0   0   0   0   2   2   0   2   0   2   2   2   2   0   0   2   2   2   2   0   2   0   0   0   0   0   0   2   2   2   2   0   2   0   0   0   2   0   0   0   0   0   2   0   2   2   0   2   0   2   2   0   2   0   0   0   0   2   0   2   2   0   0   2   2   0   2   2   0   0   2   2   2   0   0   2   2   2   2   2   2   2   2   2   2   0   0   2   0   2   2   0   2   0   2   2   2   0   0   2   0   0   2   2   2   0   0   0   2   2   2   0   0   0   2   2   0   2   0   2   2   0   0   0
 MK-3-13                0   2   2   2   0   0   2   0   2   2   0   0   2   0   2   0   0   2   2   2   0   0   2   2   0   2   0   0   2   2   0   2   2   2   2   2   0   2   0   2   0   2   0   2   0   0   2   2   2   2   2   2   2   2   0   2   0   0   0   2   2   2   0   0   2   2   2   2   0   0   2   0   0   0   2   0   0   0   2   0   2   0   0   2   0   2   2   2   2   0   0   2   2   2   2   0   2   0   0   0   0   0   0   2   2   2   2   0   2   2   0   0   2   0   0   0   0   0   2   0   2   2   0   2   0   2   2   0   2   0   2   0   0   2   0   2   2   0   0   2   2   0   2   2   2   0   2   2   2   0   0   2   2   2   2   2   2   2   2   2   2   0   0   2   0   2   2   0   0   0   2   2   2   0   2   2   0   0   2   0   2   2   0   0   2   2   2   0   0   0   2   2   2   2   0   2   2   0   0   0
 MK-3-14                0   2   2   2   0   0   2   0   2   2   0   0   0   2   2   0   0   2   0   2   0   0   2   2   0   2   0   0   2   2   0   0   0   0   2   2   2   2   0   2   0   2   0   2   0   0   2   2   2   2   2   2   2   2   2   2   0   0   2   2   2   2   0   0   2   2   2   2   0   2   2   0   0   0   2   0   0   0   2   0   2   0   0   2   0   2   2   2   2   0   2   2   2   2   2   0   2   0   0   0   0   0   0   2   2   2   2   0   2   2   0   0   2   0   0   0   0   0   2   0   2   2   0   0   0   2   2   2   0   0   2   0   0   2   0   2   2   0   0   2   2   0   2   2   2   0   2   2   2   0   0   2   2   0   2   0   2   2   2   0   2   0   0   2   0   2   2   0   0   0   2   2   2   2   2   2   2   0   2   0   2   2   0   0   2   2   2   0   0   0   2   2   2   2   0   2   2   0   0   0
 MK-3-15                0   2   0   2   0   0   2   0   2   2   0   0   0   2   2   0   0   2   0   2   0   0   2   2   0   2   0   0   2   2   0   0   0   0   2   2   2   2   0   2   0   2   0   2   0   0   2   2   2   2   2   2   2   2   2   2   0   0   2   0   2   2   0   2   2   2   2   2   0   2   2   2   0   0   2   0   0   0   2   0   2   0   0   2   0   2   2   2   2   0   2   2   2   2   0   0   2   0   0   0   0   0   0   2   2   2   2   0   2   2   0   0   2   0   0   0   0   0   2   0   2   2   0   0   0   2   2   2   0   2   2   0   0   2   0   2   2   0   0   2   2   0   2   2   2   0   0   2   2   0   0   2   2   0   2   0   0   2   0   0   2   0   0   2   0   2   2   0   0   0   2   2   2   2   2   2   2   0   2   0   2   2   0   0   2   2   2   0   0   0   2   2   2   2   0   2   2   0   0   0
 MK-3-16                0   2   0   2   0   0   2   0   2   2   0   0   0   2   2   0   0   2   0   2   0   0   2   2   0   2   0   0   2   2   2   0   0   0   2   2   2   2   0   2   0   2   0   2   0   0   2   2   2   2   2   2   2   2   2   2   0   0   2   0   2   2   0   2   2   2   2   2   0   2   2   2   0   0   2   0   0   0   0   0   0   2   0   2   0   2   2   2   0   0   2   2   2   2   0   0   2   0   0   0   0   0   0   2   2   2   2   0   2   2   0   0   2   0   0   0   0   0   2   0   2   2   0   0   2   2   2   2   0   2   2   2   0   2   0   2   2   0   0   2   2   0   2   2   2   0   2   2   2   0   0   2   2   0   2   0   0   2   0   0   0   0   0   2   0   2   2   0   0   0   2   2   2   2   2   2   2   0   2   0   2   2   0   2   2   2   2   0   0   0   2   2   2   2   2   2   2   0   0   2
 MK-4-1                 2   2   0   0   2   2   0   2   0   2   2   0   0   0   2   2   2   0   2   0   0   0   0   2   0   2   2   0   0   0   0   2   0   0   2   2   2   0   0   0   0   0   0   2   2   0   2   2   0   2   2   0   0   2   2   2   0   0   0   0   2   0   0   0   0   0   0   2   2   0   0   0   0   0   2   2   0   2   0   0   0   2   0   2   2   2   0   0   0   0   2   0   0   2   0   0   0   0   2   2   0   2   0   2   2   0   0   2   0   2   0   2   0   0   0   2   0   2   2   2   0   0   2   2   2   0   0   2   0   0   0   2   2   0   0   0   0   2   0   0   0   0   2   2   2   2   2   0   0   2   2   2   2   0   2   0   0   0   2   0   2   2   2   0   0   2   0   0   0   2   2   2   0   2   0   2   2   2   0   0   2   0   2   0   0   2   0   2   0   2   0   0   0   2   0   2   2   2   2   0
 MK-4-2                 0   2   0   2   0   2   0   0   0   2   2   0   0   2   2   2   0   0   2   0   0   0   0   2   0   2   2   2   0   0   0   2   2   0   2   2   0   0   0   0   2   2   0   0   2   0   2   2   0   2   2   0   0   2   0   2   0   0   0   0   2   0   0   0   0   0   0   2   2   2   2   0   0   0   2   2   0   2   0   0   0   2   0   2   2   2   0   0   0   2   2   0   2   2   0   0   0   2   2   2   2   2   0   2   2   0   0   2   0   2   0   2   0   0   0   2   0   2   2   2   0   0   2   2   2   0   0   2   0   0   0   2   2   0   0   0   0   2   2   0   0   2   2   2   2   2   2   0   0   2   2   2   2   0   2   0   0   0   2   0   2   2   0   0   0   2   0   0   0   0   2   2   0   2   0   2   2   2   0   0   2   0   0   0   0   2   0   2   0   2   0   0   0   2   0   2   2   2   2   0
 MK-4-3                 0   2   0   2   0   2   0   0   0   2   2   0   0   2   0   2   0   0   2   0   0   0   0   2   0   2   2   2   0   0   0   2   2   0   2   2   0   2   0   0   2   2   2   2   2   0   2   0   0   2   2   0   0   2   0   2   0   0   2   0   2   0   0   0   2   0   0   0   2   2   2   0   0   0   2   2   2   2   0   0   0   2   0   2   2   2   0   0   0   2   2   0   2   2   0   2   0   2   2   2   2   2   0   2   2   0   0   2   0   2   0   2   0   0   2   2   2   2   2   2   0   0   2   2   2   0   0   2   0   0   0   2   2   0   0   0   0   2   2   2   2   2   2   2   2   2   2   0   0   2   2   2   2   0   2   0   0   0   2   0   2   2   0   0   0   2   0   0   0   0   2   2   0   2   0   2   2   2   0   0   2   0   0   0   0   2   0   2   0   2   0   0   0   2   2   0   2   2   0   0
 MK-4-4                 0   2   0   2   0   2   0   0   0   2   2   0   0   2   0   2   0   0   2   2   0   0   0   2   0   2   2   2   0   0   0   2   2   0   2   2   0   2   0   0   2   2   2   2   2   0   2   0   0   2   2   0   0   2   0   2   0   0   2   0   2   2   0   0   2   0   0   0   2   0   2   0   0   0   2   2   2   0   0   0   0   2   2   2   2   2   0   0   0   2   2   0   2   2   0   2   0   2   2   2   2   0   0   2   2   0   0   2   0   2   0   2   0   2   2   0   2   2   0   2   0   0   2   2   2   0   0   2   0   0   0   2   2   0   0   0   0   2   2   2   2   0   2   2   2   2   2   0   0   2   2   2   2   0   2   0   2   0   2   0   2   2   0   0   0   2   0   0   0   2   2   2   0   2   0   2   2   0   0   0   2   0   0   0   0   2   0   2   0   2   0   0   0   2   2   0   2   2   0   2
 MK-4-5                 0   2   0   2   0   0   0   2   0   2   2   0   0   2   0   2   0   0   2   2   0   0   0   2   0   0   2   2   0   0   0   2   0   0   2   2   0   2   0   0   2   2   2   0   2   0   2   0   0   0   2   2   0   2   0   2   0   0   2   0   2   2   0   0   2   0   0   0   0   0   2   0   0   0   2   2   2   0   0   0   0   2   2   2   0   2   2   0   0   2   2   0   2   2   0   2   0   2   2   2   2   2   0   2   2   0   0   2   0   2   0   2   0   2   2   0   2   2   0   2   0   0   2   2   2   0   0   2   0   0   0   2   2   0   0   0   0   2   2   2   2   2   2   2   2   2   2   2   0   2   2   2   2   0   2   0   2   0   2   0   2   0   0   0   0   2   0   0   0   2   0   2   0   2   0   0   2   0   0   0   2   0   0   0   0   2   0   2   0   0   0   0   0   2   2   0   0   2   0   2
 MK-4-6                 0   2   0   2   0   0   0   2   0   2   2   0   2   2   0   2   0   0   2   2   0   0   0   2   0   0   2   2   0   0   0   2   0   0   2   2   0   2   0   0   0   2   2   2   2   0   2   0   0   0   2   2   0   2   0   2   0   0   2   0   2   2   0   0   2   0   0   0   0   0   2   0   0   0   2   2   2   0   0   0   0   2   2   2   0   2   2   0   0   2   2   0   2   2   0   2   0   2   2   2   2   2   0   2   2   0   0   2   0   2   0   2   0   2   2   0   2   2   0   2   0   0   2   2   2   0   0   2   0   2   0   2   2   0   0   0   0   2   2   2   2   2   2   2   2   2   2   2   2   0   2   2   2   2   2   0   2   0   2   0   2   2   0   0   0   2   0   0   0   2   0   2   0   2   0   0   2   0   0   0   0   0   0   0   0   2   0   2   0   0   0   2   0   2   2   0   0   2   2   2
 MK-4-7                 0   2   0   2   0   0   0   2   2   2   2   0   2   2   0   2   0   0   2   2   0   0   0   0   0   0   2   2   0   0   0   2   0   0   2   0   0   2   0   0   0   0   2   2   2   0   2   0   0   0   2   2   0   2   0   2   0   0   2   0   2   2   0   0   2   2   2   0   0   0   2   0   0   0   2   2   2   0   0   0   0   0   2   2   0   2   0   0   0   2   2   0   2   2   0   2   0   2   2   2   2   2   0   0   2   0   0   2   0   2   0   2   0   0   2   2   0   2   0   2   0   2   2   2   2   0   0   2   0   2   0   0   2   0   0   0   0   2   2   2   0   2   2   2   2   2   2   2   2   0   2   2   2   2   2   0   2   0   2   0   2   2   2   2   0   2   0   2   0   2   0   0   0   2   0   0   2   0   0   0   0   0   0   0   0   2   0   2   0   0   0   2   0   0   2   0   0   2   2   2
 MK-4-8                 0   2   0   2   0   0   0   2   2   2   2   0   2   2   0   2   0   0   2   2   0   0   0   0   0   0   2   2   0   0   0   2   0   0   0   0   0   2   0   0   0   0   2   2   0   0   2   2   0   0   2   2   0   2   0   2   0   0   2   2   2   2   2   0   2   2   2   0   0   0   2   0   0   0   2   2   2   0   0   0   0   0   0   2   0   2   0   0   0   2   2   0   2   2   0   2   0   2   2   2   2   2   0   0   2   0   0   2   0   2   0   2   0   0   2   0   0   2   0   0   0   2   2   2   2   0   2   2   0   2   0   0   2   0   0   0   0   0   0   2   0   2   0   2   2   2   0   2   2   0   2   2   2   2   2   0   2   0   2   0   0   2   2   2   0   2   0   0   0   2   0   0   0   2   0   0   0   0   0   0   0   0   0   0   0   2   0   2   0   0   0   2   0   0   2   0   0   2   2   2
 MK-4-9                 0   2   0   2   0   0   0   0   2   2   2   0   2   2   0   2   0   0   2   2   0   0   0   0   0   0   2   2   0   0   0   0   0   0   0   0   0   2   0   0   0   0   2   2   0   2   2   0   0   0   2   0   0   2   0   2   0   0   2   2   2   2   2   0   2   2   2   0   0   0   2   0   0   0   0   2   2   0   2   0   0   0   0   2   0   2   0   0   0   2   2   0   2   2   0   2   0   2   0   2   2   2   0   0   2   0   0   2   0   2   0   2   0   0   2   0   0   2   0   0   0   2   2   2   2   0   2   2   0   2   2   0   2   0   0   2   0   0   0   2   0   2   0   2   2   2   0   2   2   0   2   2   2   2   0   0   0   0   2   0   0   2   2   2   0   0   0   0   0   2   0   0   0   2   0   0   0   0   0   0   2   0   0   0   0   2   0   2   0   0   0   2   0   0   2   0   0   2   2   2
 MK-4-10                0   2   2   2   0   2   2   0   2   2   2   0   2   2   0   2   0   0   0   2   0   0   0   0   0   0   2   2   0   0   0   0   0   0   0   0   0   2   0   0   0   0   2   2   0   2   2   0   0   0   2   0   0   2   0   0   0   0   2   2   2   2   2   0   2   2   0   0   0   0   2   0   0   0   0   2   2   0   2   0   0   0   0   2   0   2   0   0   2   2   2   0   2   2   0   2   0   2   2   2   2   2   0   0   2   0   0   2   0   2   2   2   0   0   2   0   0   2   0   0   0   2   2   2   2   0   2   2   0   2   2   0   0   0   0   0   0   0   0   2   0   2   0   2   2   0   0   2   2   0   2   2   2   2   0   0   0   2   2   0   0   2   2   2   0   0   0   0   0   2   0   0   0   0   0   0   0   2   0   0   2   0   0   0   0   2   0   2   0   0   0   2   0   0   2   0   0   2   2   2
 MK-4-11                0   2   2   0   0   2   2   0   2   2   2   0   2   2   0   2   2   0   0   0   2   0   0   0   0   0   2   0   2   0   0   0   0   0   0   2   0   2   0   0   0   0   2   2   0   2   2   0   0   0   2   0   0   2   0   0   0   0   2   2   2   2   2   0   2   2   0   0   2   0   2   0   0   0   0   2   2   0   2   0   0   0   0   2   0   2   2   0   2   2   2   0   2   2   0   2   0   0   2   2   2   2   0   2   0   0   0   2   0   2   2   2   0   0   0   0   0   2   0   0   0   2   2   2   2   2   2   2   0   2   2   0   0   0   0   0   0   0   0   2   0   2   0   2   2   0   0   2   2   0   2   2   2   2   0   0   0   2   2   0   2   2   2   2   0   0   2   2   2   2   0   0   0   0   0   0   0   2   0   0   2   0   0   0   2   2   0   2   0   0   0   2   0   0   0   0   0   2   2   2
 MK-4-12                0   2   2   2   0   2   2   0   2   2   2   0   2   2   0   2   2   0   0   0   2   0   0   0   0   0   2   0   2   2   0   0   0   0   0   2   0   2   0   2   0   0   2   2   0   2   2   0   0   0   2   0   0   2   2   0   0   0   2   2   2   2   2   0   2   2   0   2   2   0   2   0   0   0   0   0   2   0   0   2   0   0   2   2   0   0   2   0   2   2   2   0   2   2   0   2   0   0   2   2   2   2   0   2   0   0   2   2   0   2   2   2   0   0   0   0   0   2   0   0   0   2   2   2   2   0   2   2   0   2   2   0   0   0   0   0   0   2   0   0   0   2   0   2   2   0   0   2   2   0   2   2   2   2   0   0   0   2   2   0   2   2   2   2   0   0   2   2   2   2   0   0   0   0   0   0   0   2   2   0   2   0   0   0   2   2   0   2   0   0   0   2   0   0   0   0   0   0   2   2
 MK-4-13                0   2   2   2   0   2   2   0   0   2   2   0   0   2   0   2   2   0   0   0   2   0   0   0   0   0   2   0   0   0   0   0   0   0   0   0   2   2   0   2   0   0   2   2   0   2   2   0   0   0   0   0   0   2   2   0   0   0   2   2   2   2   2   0   2   2   0   2   2   0   2   0   0   0   0   0   2   0   0   2   0   0   2   0   0   0   2   0   2   2   2   0   2   0   0   2   2   0   2   2   2   2   2   2   0   0   2   2   2   2   2   0   0   0   0   0   0   2   0   0   0   2   2   2   2   0   2   2   0   2   2   2   2   0   0   0   0   2   0   0   0   2   0   2   2   2   0   2   0   0   2   2   2   2   2   0   0   2   2   0   2   0   2   2   0   0   2   2   2   2   0   0   0   0   0   2   0   2   2   0   2   0   0   2   0   2   0   2   0   0   2   2   0   0   0   0   0   0   2   2
 MK-4-14                0   2   2   2   0   2   2   0   0   2   2   0   0   2   0   2   2   0   0   0   2   0   0   0   2   0   2   0   0   0   2   2   0   0   0   0   2   2   0   2   0   0   2   2   0   0   2   0   0   0   0   0   0   2   2   0   0   0   0   2   2   2   2   0   2   2   0   2   2   0   2   0   0   0   0   0   2   0   2   2   0   0   2   0   0   0   2   0   2   2   0   2   2   0   0   2   2   0   2   2   2   0   2   0   0   0   2   2   2   2   2   2   0   0   2   0   0   2   0   0   2   2   2   2   2   0   2   2   0   2   2   2   2   0   0   0   0   0   0   0   0   2   0   2   2   2   0   2   0   0   2   2   2   2   2   0   0   2   2   2   2   0   2   2   2   0   2   2   2   2   2   0   0   0   0   0   0   2   2   0   2   0   0   2   0   2   0   2   0   0   2   2   0   0   0   0   0   0   2   0
 MK-4-15                0   2   2   2   0   2   2   0   0   2   0   0   0   2   0   2   2   0   0   0   0   2   0   2   2   0   2   2   0   0   2   2   0   0   0   2   2   0   0   2   0   0   2   2   0   0   2   0   0   0   0   2   0   2   2   0   0   0   0   2   2   2   2   0   2   2   0   0   2   0   2   0   0   0   2   0   2   2   2   2   0   0   2   0   0   0   2   0   2   2   2   2   2   0   0   2   2   2   2   2   2   0   2   0   0   0   0   2   2   2   0   2   0   0   2   0   0   2   0   2   2   2   2   2   2   0   2   2   0   2   2   2   2   0   2   0   0   0   0   0   0   2   0   2   2   2   0   2   0   0   2   2   2   0   2   0   0   2   2   2   2   2   2   2   2   0   2   2   2   2   2   0   0   0   2   0   0   2   2   0   2   0   0   0   0   2   0   0   0   0   2   2   0   0   2   0   0   0   0   0
 MK-4-16                0   2   2   2   0   2   2   0   0   0   0   0   0   2   0   0   2   0   0   0   0   2   0   2   2   2   2   2   0   0   2   2   2   0   0   2   2   0   0   2   0   0   2   2   0   0   2   2   0   0   0   2   0   2   2   0   2   0   0   2   2   2   2   2   2   2   0   0   2   0   2   0   0   2   2   0   2   2   2   2   2   0   2   0   0   0   2   2   2   2   0   2   2   0   0   2   2   2   2   2   2   0   2   0   0   0   0   2   2   2   0   2   0   0   2   0   0   0   0   2   2   2   2   2   2   0   2   2   0   2   2   2   2   0   2   0   0   0   0   0   0   2   0   0   2   2   0   2   0   0   2   2   2   0   2   0   0   2   0   2   0   2   2   2   2   0   2   2   2   2   2   0   0   0   2   0   0   2   2   2   2   0   2   2   0   2   0   0   0   0   2   2   0   0   2   0   0   0   0   0
 MK-5-1                 0   2   2   2   2   2   2   0   2   2   0   0   0   2   0   0   0   0   2   0   2   0   2   2   0   0   0   0   0   2   0   0   2   2   2   2   2   2   0   2   2   2   2   2   2   0   2   2   0   0   2   2   0   2   2   2   2   0   0   2   2   0   2   2   2   2   2   0   0   0   0   2   0   2   2   2   2   2   2   0   2   0   2   2   2   0   0   2   0   0   2   0   2   0   2   0   0   0   2   0   2   0   2   2   0   0   2   2   2   0   0   0   0   0   0   2   2   0   2   0   0   0   2   0   0   0   2   0   0   2   0   0   0   0   2   0   0   2   0   0   0   0   2   2   0   0   0   2   2   2   2   0   0   0   2   0   2   2   0   2   2   2   2   0   0   2   2   0   2   2   2   2   2   0   2   0   2   2   0   2   0   0   2   0   2   2   0   0   0   2   0   0   0   2   0   2   2   0   2   0
 MK-5-2                 0   2   2   2   2   2   2   0   2   2   0   0   0   2   0   0   0   0   2   0   2   0   2   2   0   2   0   0   0   2   0   0   2   2   2   2   2   2   2   2   2   2   2   2   2   0   2   2   0   0   2   2   0   2   2   2   2   0   0   2   2   0   2   2   2   2   2   0   0   0   0   2   0   0   2   2   2   2   2   0   2   2   2   2   2   0   0   2   0   0   2   0   2   0   2   0   0   0   2   0   2   0   2   2   0   0   2   2   2   0   0   2   0   0   2   2   2   2   2   0   0   0   2   0   0   2   2   0   0   2   0   2   0   2   2   0   0   2   0   0   0   0   2   2   0   0   0   0   0   2   2   0   0   0   2   0   2   2   0   2   0   0   2   0   0   2   2   0   2   2   2   2   2   0   2   0   2   2   0   2   2   0   0   0   2   2   0   0   0   2   0   0   0   2   0   2   2   0   2   0
 MK-5-3                 2   2   2   2   2   2   2   0   2   2   0   0   0   2   0   0   0   0   2   0   2   2   2   2   0   2   0   0   0   2   0   2   2   2   2   2   2   2   2   2   2   2   2   2   2   0   2   2   0   0   2   0   0   2   2   2   2   0   0   2   2   0   2   2   2   2   2   0   0   0   0   2   0   0   2   2   2   2   2   0   2   2   2   2   2   0   0   2   0   0   2   2   2   0   2   0   0   0   2   0   2   0   2   2   0   0   2   2   2   0   0   2   0   0   2   2   2   2   2   0   0   0   2   0   0   2   2   0   0   2   0   2   0   2   0   0   0   2   0   0   0   0   2   2   0   0   0   0   0   2   2   0   0   0   2   0   2   2   0   0   0   0   2   0   0   2   2   0   2   2   2   2   2   0   2   0   2   2   2   0   2   0   0   0   0   2   0   0   0   2   0   0   0   2   0   2   2   0   2   0
 MK-5-4                 2   2   2   2   2   2   2   0   2   2   0   0   0   2   0   0   0   0   2   0   2   2   2   2   0   2   0   0   0   2   0   0   2   2   2   2   2   2   2   2   0   2   2   2   2   0   2   2   0   0   2   0   2   2   2   2   2   0   0   2   2   0   0   2   2   2   0   0   0   0   0   2   0   2   2   0   2   2   2   0   2   2   2   2   2   0   0   2   0   0   0   2   2   0   2   0   0   0   2   0   2   2   2   2   0   0   2   2   2   2   0   2   0   2   2   2   2   2   2   0   0   0   2   0   0   2   2   0   0   2   0   2   2   2   0   0   0   2   0   0   0   0   2   2   0   2   2   0   0   2   2   0   2   0   2   0   2   2   0   0   0   0   2   0   0   2   0   0   2   2   2   2   2   0   2   0   2   2   2   0   2   0   0   0   0   2   0   0   0   2   0   0   0   2   0   2   0   0   2   2
 MK-5-5                 2   2   2   2   2   2   2   0   0   2   0   0   0   2   0   0   0   0   2   0   0   2   2   2   0   0   0   0   0   2   0   0   2   2   0   2   2   2   2   2   0   2   2   2   2   0   2   2   0   0   0   0   2   2   2   2   2   0   0   2   2   0   0   0   2   2   0   0   0   0   0   2   0   2   2   0   2   2   2   0   2   2   2   2   2   2   0   2   0   0   0   2   2   0   2   0   0   0   2   0   0   2   2   0   0   0   2   2   2   2   0   2   2   2   0   0   2   0   2   0   0   0   2   0   0   2   2   0   0   0   0   0   2   2   0   0   0   2   0   0   0   0   2   2   0   2   2   0   0   2   2   0   2   0   2   0   2   2   0   0   0   0   2   0   2   2   0   0   0   2   2   2   2   0   0   0   2   2   2   0   2   0   0   0   0   2   0   0   0   2   0   0   0   2   0   2   0   0   0   2
 MK-5-6                 2   2   2   2   2   2   2   0   0   2   0   0   0   2   0   2   0   0   2   0   0   2   2   0   0   0   0   0   0   2   0   0   2   0   0   2   2   2   2   2   0   2   2   2   2   0   0   2   0   0   2   2   2   0   2   2   2   0   0   2   2   0   0   0   2   2   0   0   0   0   0   2   2   2   2   0   2   2   0   0   2   2   2   2   2   2   0   2   0   0   0   2   2   0   2   0   0   0   2   0   0   2   2   0   0   0   2   2   2   2   0   2   2   0   0   0   2   0   2   0   0   0   2   0   2   0   2   0   0   0   2   0   2   2   2   0   0   2   0   0   0   0   2   2   0   2   2   0   0   2   0   0   2   0   2   0   2   2   0   0   0   0   2   0   0   2   0   0   0   2   2   2   2   0   0   0   2   2   0   0   2   0   0   0   0   2   0   0   2   2   0   0   0   2   0   0   0   0   0   2
 MK-5-7                 2   2   2   2   0   2   2   0   0   2   2   0   0   2   0   2   0   0   2   0   0   2   2   0   0   0   0   2   0   2   0   0   2   0   0   2   2   2   2   2   0   2   0   2   2   0   0   0   0   0   2   2   2   0   0   2   2   0   0   2   2   0   0   0   2   2   0   0   0   2   0   2   2   2   2   2   2   2   0   0   2   2   2   2   2   2   0   2   0   0   0   2   2   0   2   0   0   0   2   0   0   2   2   0   0   0   2   2   2   2   0   0   2   0   0   0   2   0   2   0   0   2   2   0   2   0   2   0   0   2   2   0   2   2   2   0   0   2   0   0   0   0   0   2   0   0   2   0   0   2   0   0   2   0   2   2   2   2   0   0   2   2   2   0   0   2   0   2   0   2   2   2   2   0   0   2   2   2   0   0   2   2   0   0   0   2   0   0   2   2   0   0   0   2   0   0   0   0   0   2
 MK-5-8                 2   2   2   2   0   2   2   0   0   2   2   0   0   2   0   2   0   0   2   0   0   2   2   0   0   2   0   2   0   2   0   0   2   0   0   2   2   2   2   2   0   2   0   2   2   0   0   0   0   0   2   2   2   0   0   2   2   0   2   2   2   0   0   0   2   2   2   0   0   2   0   2   2   2   2   2   2   2   0   0   2   2   2   2   2   2   0   0   2   0   0   2   2   0   0   2   0   0   2   0   0   2   2   0   0   0   2   0   2   2   0   0   2   2   0   0   2   0   2   0   0   2   2   0   2   0   2   0   0   2   2   0   2   2   2   0   2   2   0   0   0   0   0   2   0   0   2   0   0   2   0   0   2   0   2   2   2   2   0   0   2   2   2   0   0   2   0   2   0   2   2   2   2   0   0   2   2   2   0   0   2   2   0   0   0   0   0   0   0   2   0   0   0   2   0   0   0   0   0   0
 MK-5-9                 2   2   2   2   0   0   2   0   0   2   0   0   0   2   0   2   0   0   2   0   0   2   2   0   0   2   0   2   0   2   0   0   2   0   0   2   2   2   0   2   0   2   0   0   2   0   0   0   0   0   2   2   2   0   0   2   2   0   2   2   2   0   0   0   2   0   2   0   0   2   0   0   2   2   2   2   2   2   0   0   2   2   0   2   2   2   0   0   2   0   0   2   2   0   0   2   0   0   2   2   0   2   2   0   0   0   2   0   2   2   0   2   2   2   0   0   2   0   2   0   0   0   2   0   2   0   2   0   0   2   2   0   2   2   0   0   2   2   0   0   0   2   0   2   0   0   2   0   0   0   0   0   2   0   2   2   2   2   0   2   2   2   2   0   0   2   0   2   0   2   2   2   2   0   0   2   2   2   0   0   2   2   0   0   0   0   0   0   0   2   0   0   0   2   0   0   0   0   0   0
 MK-5-10                2   2   2   2   0   0   2   0   0   2   0   0   0   2   0   2   0   0   0   0   0   2   2   0   0   2   0   2   0   0   2   0   2   0   0   2   2   2   0   2   0   2   0   0   2   0   0   0   0   0   2   0   2   0   0   2   2   0   2   2   2   0   0   0   2   2   2   0   0   2   0   0   2   2   2   2   2   2   0   0   2   2   0   2   2   2   0   0   2   0   0   0   2   0   0   2   0   2   0   2   0   2   2   0   2   0   0   0   2   2   0   2   2   2   0   0   2   0   2   0   0   2   0   0   2   0   2   0   0   2   2   0   2   0   0   0   2   2   0   0   0   0   0   2   2   0   2   0   0   0   0   0   2   0   2   2   2   2   0   2   2   2   2   0   2   2   0   2   0   2   2   2   2   0   0   2   2   2   2   0   2   2   0   0   0   0   0   0   0   2   0   0   0   2   0   0   0   0   0   0
 MK-5-11                2   2   2   2   0   0   2   0   0   2   0   0   0   2   0   2   0   0   0   0   0   2   2   0   2   2   0   2   0   0   2   0   2   0   0   2   2   2   0   2   0   2   0   0   2   0   2   2   0   0   2   0   2   0   0   2   0   0   2   2   2   0   0   0   2   2   2   0   2   2   0   0   2   2   0   2   2   2   0   0   2   2   0   2   2   2   0   0   2   0   0   0   2   0   0   2   0   2   0   2   0   2   2   0   2   2   0   0   2   2   0   0   2   0   0   2   2   0   2   0   0   2   0   0   2   2   0   0   0   2   2   0   2   0   0   0   2   0   0   0   0   0   0   2   2   0   2   0   0   0   0   0   2   0   2   2   2   2   0   2   2   2   2   0   2   2   0   2   0   2   0   2   2   0   0   2   2   0   0   0   2   2   0   0   0   0   0   0   0   2   0   0   0   2   0   0   0   0   0   0
 MK-5-12                2   2   2   2   2   0   2   0   0   2   0   2   0   2   0   2   0   0   0   0   0   2   2   0   2   0   0   2   0   0   0   2   2   0   0   2   2   2   0   2   0   2   0   2   2   0   2   0   0   0   2   0   2   0   0   2   0   0   2   2   2   0   0   0   2   2   2   0   2   0   0   0   2   0   0   2   2   2   0   0   2   2   0   2   2   2   2   0   2   0   0   0   2   2   0   2   0   2   0   2   0   2   0   0   0   2   0   0   0   2   0   0   2   0   0   2   0   0   2   0   0   2   0   0   2   2   0   0   2   2   2   0   2   0   0   0   2   0   0   0   0   0   2   2   2   2   2   0   0   2   2   0   2   0   2   2   2   2   2   2   2   2   2   0   0   2   0   2   0   2   2   2   2   0   0   2   2   0   0   0   2   2   0   0   2   2   0   0   0   2   0   0   2   2   0   0   0   2   0   0
 MK-5-13                2   2   2   2   2   0   2   0   0   2   0   2   0   2   0   2   0   0   0   0   0   2   0   0   2   2   0   2   0   0   0   2   2   0   0   2   2   2   0   0   0   2   0   2   2   2   0   0   0   0   2   2   2   0   0   2   0   0   2   2   2   0   0   0   2   2   2   0   2   0   0   0   2   0   0   2   2   0   0   0   2   2   0   2   2   2   0   0   2   0   0   0   0   2   0   2   0   2   0   0   0   2   0   2   0   2   0   0   2   2   0   0   2   0   0   2   0   0   2   2   0   2   0   0   2   2   0   0   2   2   2   2   2   0   0   0   2   0   0   0   0   0   2   0   2   2   2   0   0   2   2   2   2   0   2   2   2   2   2   2   2   2   0   0   0   2   0   2   2   2   2   2   2   0   0   2   2   0   0   0   2   2   2   0   2   2   0   0   0   2   0   2   2   2   0   0   0   0   0   0
 MK-5-14                2   0   2   2   2   0   2   0   0   2   0   2   0   2   0   2   0   0   0   0   0   2   0   0   2   2   0   2   0   0   0   2   2   0   0   2   2   2   0   0   0   2   0   2   2   2   0   0   0   0   2   2   2   0   0   2   0   0   2   2   2   0   0   0   2   2   0   0   2   0   0   0   0   2   0   2   2   2   0   0   2   2   0   2   2   2   0   0   2   0   0   0   0   2   0   2   0   2   0   0   0   2   0   2   0   0   0   0   2   2   0   0   2   0   0   2   0   0   2   2   0   2   0   0   2   2   0   0   2   2   2   2   2   0   0   0   0   0   0   0   0   0   2   0   2   2   2   0   0   0   2   2   2   0   2   2   2   2   2   2   2   2   0   0   0   2   0   2   2   2   0   0   2   0   2   2   2   0   0   0   2   2   2   2   2   2   0   0   0   2   2   0   2   2   0   0   2   0   0   0
 MK-5-15                2   0   2   2   2   0   2   0   0   2   2   2   0   2   0   2   0   0   2   0   0   2   0   0   2   0   0   2   0   0   0   2   0   0   0   2   2   2   0   2   0   2   0   2   2   2   0   0   0   0   2   2   2   0   0   2   0   0   2   2   2   2   0   0   2   2   0   0   2   0   0   0   0   2   0   2   2   2   0   0   2   2   0   2   2   2   2   0   2   0   0   0   0   2   0   2   2   2   0   0   2   2   0   2   0   0   0   0   2   2   0   0   0   0   0   2   0   0   0   2   0   2   0   0   2   2   0   0   2   0   2   2   2   0   0   2   0   0   0   0   0   0   2   0   0   2   2   0   0   0   2   2   2   2   2   2   2   2   2   2   2   2   0   0   0   0   0   2   2   2   0   0   2   0   2   2   2   0   0   0   2   2   2   2   2   2   0   2   2   2   0   0   2   2   0   0   2   0   0   0
 MK-5-16                2   0   2   2   0   0   2   0   0   0   2   2   0   2   0   2   0   0   2   0   0   2   0   0   2   0   0   2   0   0   0   2   0   0   0   2   2   2   0   2   0   2   0   2   2   2   0   0   0   0   2   0   2   0   0   2   0   2   2   2   2   2   0   0   2   2   0   0   0   2   0   0   0   2   0   2   2   2   0   2   2   2   0   2   0   2   2   0   0   0   0   2   0   2   0   2   0   2   0   0   2   0   0   0   0   0   2   0   2   2   0   0   0   2   0   2   0   0   0   2   0   2   0   0   2   0   0   0   2   0   2   2   2   2   0   2   0   2   0   0   0   0   2   0   0   2   2   0   0   0   2   2   2   2   2   2   2   2   2   2   2   2   0   0   0   2   0   2   2   0   0   0   2   0   2   2   2   0   0   0   0   2   2   2   2   2   0   2   2   2   2   0   2   0   0   0   2   0   2   0
 MK-6-1                 0   2   2   2   0   2   0   0   2   0   2   2   2   2   2   2   2   2   2   0   0   2   2   2   0   0   0   0   2   2   0   2   2   0   2   2   0   0   2   0   2   2   2   2   2   0   0   0   0   2   2   2   0   0   0   0   0   2   0   2   2   2   2   2   0   2   2   0   0   0   2   0   0   2   0   2   0   0   2   2   2   0   0   0   0   0   2   0   2   2   0   0   2   2   0   2   2   0   2   2   2   2   2   0   0   2   2   0   2   2   2   0   2   2   0   0   2   0   0   2   0   2   0   0   0   0   0   0   2   0   0   0   2   2   0   0   0   2   2   0   0   2   2   2   0   2   2   2   0   0   2   2   0   2   0   0   0   2   0   2   2   2   2   2   2   0   0   2   2   2   2   0   2   0   2   2   2   0   0   0   0   2   2   0   2   2   2   2   0   0   0   0   0   2   0   0   2   0   2   2
 MK-6-2                 0   2   2   2   0   2   0   0   2   0   2   2   0   2   2   2   2   2   2   0   0   2   2   2   0   0   2   2   2   2   0   2   2   0   2   2   0   0   2   0   2   2   2   2   2   0   0   0   0   2   2   2   0   0   0   0   0   2   0   2   2   2   2   2   0   0   2   0   0   0   2   0   0   2   0   0   0   0   0   2   2   2   0   0   2   0   2   0   2   2   0   0   2   2   0   2   2   0   2   2   0   2   0   0   0   2   2   0   2   2   0   0   0   2   0   0   2   0   0   0   0   0   0   2   0   0   0   0   2   0   0   0   2   2   0   0   0   2   2   0   0   2   0   2   0   2   2   2   2   0   2   2   0   0   0   0   0   0   0   2   2   2   2   0   0   0   0   2   2   2   2   0   2   0   2   2   2   0   2   0   0   0   2   0   2   2   2   2   0   0   0   0   0   2   0   0   2   0   2   2
 MK-6-3                 0   2   2   2   0   2   0   0   2   0   2   2   0   2   2   2   2   2   2   0   0   2   2   2   0   2   0   0   2   2   0   2   2   0   2   2   0   0   2   0   2   2   2   2   0   0   0   0   0   2   2   2   0   0   0   0   0   2   0   2   2   2   2   2   0   0   2   0   0   0   2   0   0   2   0   0   0   0   0   2   2   2   0   0   0   0   2   0   2   2   0   0   2   2   2   2   2   0   2   2   0   2   0   0   0   2   2   0   2   2   0   0   0   2   0   0   2   0   0   0   0   0   0   2   0   0   0   0   2   0   0   0   2   2   0   0   0   2   0   0   0   2   0   2   0   2   2   2   2   0   2   2   0   0   0   0   0   2   2   2   2   2   2   2   2   0   0   2   2   2   2   0   2   0   2   2   2   0   2   0   0   0   2   2   2   2   2   2   2   0   0   0   0   2   0   0   2   0   2   2
 MK-6-4                 0   2   2   2   0   2   0   0   2   2   2   2   0   0   0   2   2   2   2   0   0   2   2   2   0   0   0   0   2   2   0   2   2   0   2   2   0   0   2   0   2   2   2   2   0   0   0   0   0   2   2   2   0   0   2   0   0   2   0   2   2   2   2   2   0   0   2   2   0   0   2   0   0   2   0   0   0   0   0   2   2   2   0   0   0   0   2   0   2   2   0   0   2   2   2   2   2   0   2   2   2   2   0   0   0   0   2   0   0   2   0   0   0   2   0   0   2   0   0   0   0   0   0   2   0   0   0   0   0   2   0   2   2   2   0   0   0   2   0   0   0   2   0   2   0   2   2   2   2   0   0   2   0   0   0   0   0   2   2   2   2   2   2   2   2   0   0   2   2   2   2   0   2   0   0   2   2   0   2   0   0   0   2   2   2   2   2   2   2   2   0   0   0   2   0   0   2   0   2   0
 MK-6-5                 0   2   2   2   0   2   0   0   2   2   2   2   0   0   0   2   2   2   2   0   0   2   2   2   0   0   0   0   2   2   0   2   2   0   2   2   0   0   2   0   2   0   2   2   0   0   0   0   0   0   2   2   0   0   2   0   0   2   0   2   2   2   2   2   0   0   2   2   0   0   2   0   0   2   0   0   0   0   0   2   0   2   0   0   0   0   2   0   2   2   0   0   2   2   2   2   2   0   0   2   2   2   0   0   2   0   2   0   0   2   0   0   0   2   0   0   2   0   0   0   0   0   0   2   2   0   0   0   0   2   0   2   2   2   0   0   0   2   0   0   0   2   0   0   0   2   0   2   2   0   0   2   0   0   0   0   0   2   2   2   2   2   2   0   2   0   0   2   2   2   2   0   2   0   0   2   2   0   0   0   0   2   2   2   2   2   2   2   0   2   0   0   0   2   0   0   2   0   2   0
 MK-6-6                 0   2   2   2   0   2   0   0   0   2   2   2   0   0   0   0   2   2   2   0   0   2   2   2   2   0   0   0   2   2   0   2   2   0   2   2   0   0   2   0   2   0   2   2   0   0   0   0   0   0   2   2   0   0   2   0   0   2   0   2   2   2   2   2   0   0   2   2   0   0   2   0   0   2   0   0   0   0   0   2   0   2   0   0   0   0   2   0   2   0   0   0   2   2   2   2   2   0   0   2   2   2   0   0   2   0   2   0   0   2   0   0   0   2   2   2   2   0   0   0   0   0   0   0   2   0   0   0   0   2   0   2   2   2   0   0   0   2   0   0   0   2   0   0   0   2   0   2   2   0   0   2   0   0   0   0   2   2   2   2   2   2   0   0   2   0   0   2   2   2   2   0   2   0   0   2   2   0   0   0   2   2   2   2   2   2   2   2   0   2   0   0   0   2   0   0   2   0   0   0
 MK-6-7                 0   2   2   0   0   2   0   0   0   2   0   2   0   0   0   0   2   2   2   2   0   2   2   2   2   2   0   0   2   2   0   2   2   0   2   2   0   0   2   0   0   2   2   0   0   0   2   2   0   0   2   2   0   0   2   0   0   2   0   2   2   2   2   2   0   0   2   2   0   0   2   0   0   2   0   0   0   0   0   2   0   2   0   0   2   0   2   0   2   2   0   0   2   2   2   2   2   0   0   2   2   2   0   0   2   0   2   0   0   2   0   0   0   2   2   2   2   0   0   0   0   0   0   0   2   2   0   0   2   2   0   2   2   2   0   0   0   2   0   0   0   2   0   2   0   2   0   2   2   0   0   2   0   0   0   0   2   2   2   2   2   2   0   0   2   0   2   2   2   2   2   0   2   0   0   2   2   2   0   0   2   2   2   2   2   2   2   2   0   2   2   0   0   2   0   0   2   0   0   0
 MK-6-8                 0   2   2   0   0   2   2   2   0   2   0   2   0   0   0   0   2   2   2   2   0   2   2   2   2   2   0   0   0   2   0   0   2   0   2   2   0   0   2   0   2   0   2   0   0   0   2   2   0   0   2   0   0   0   2   2   0   2   0   2   2   2   2   2   0   2   2   0   0   0   2   0   0   0   0   0   0   0   0   2   0   2   0   0   2   0   2   0   2   2   0   0   2   2   2   2   2   2   0   2   2   2   0   0   2   2   2   0   0   2   0   2   0   2   2   2   2   0   2   2   0   0   0   0   2   2   0   0   0   2   0   2   2   2   0   0   0   2   0   0   0   2   0   2   0   2   0   2   0   0   0   2   0   0   0   0   2   2   2   2   2   2   0   0   2   0   2   2   2   2   2   0   2   0   0   0   2   2   0   0   2   2   2   2   2   2   2   2   0   2   2   2   0   2   0   0   2   0   0   0
 MK-6-9                 2   2   2   0   2   2   2   2   0   2   0   2   0   0   0   0   2   2   2   2   2   2   2   2   2   0   0   0   0   2   0   0   2   0   2   2   0   0   2   0   2   2   2   0   0   0   2   2   0   0   2   0   0   0   2   2   0   2   0   2   2   2   2   2   0   2   2   0   2   0   2   0   0   0   0   0   0   2   0   2   0   2   0   2   2   0   2   0   0   2   0   0   0   2   2   2   2   2   0   2   2   2   0   0   2   2   2   0   0   2   0   2   0   2   2   2   2   0   2   0   0   0   0   0   2   2   0   0   0   2   0   2   2   2   0   0   2   2   0   0   0   2   0   2   0   2   0   2   0   0   2   2   0   2   0   0   2   2   2   2   2   2   0   0   2   0   2   2   2   2   2   0   2   0   2   0   2   2   0   0   2   2   2   2   2   2   2   2   0   2   2   2   0   2   0   0   2   0   0   0
 MK-6-10                0   2   2   0   2   0   2   2   0   2   0   2   0   0   0   0   0   2   2   2   0   2   2   2   2   0   0   0   0   2   0   0   2   0   2   2   0   0   2   0   2   2   2   0   0   0   2   2   0   0   2   2   0   0   2   2   0   0   0   2   2   2   2   2   2   2   0   0   2   0   2   0   0   0   0   0   0   2   2   2   0   2   0   2   2   0   2   0   2   2   0   0   0   0   2   2   0   2   0   2   0   2   2   0   2   2   2   0   0   2   0   0   0   2   2   2   2   0   2   0   0   0   0   0   2   2   2   0   0   2   0   2   2   2   0   2   2   2   0   0   0   2   0   2   0   2   0   2   0   0   2   2   0   2   0   0   2   2   0   2   0   2   0   0   2   0   2   0   2   2   2   0   2   0   2   0   2   2   0   0   2   2   2   2   0   2   2   2   0   2   2   2   0   2   0   0   0   2   0   0
 MK-6-11                0   2   2   0   0   2   2   2   0   2   0   2   0   0   0   0   0   2   2   2   0   2   2   2   0   0   0   0   0   2   0   0   2   0   2   2   2   0   2   0   2   2   2   0   2   2   2   2   0   2   2   2   0   2   2   2   0   0   0   2   2   2   2   2   0   2   0   0   0   2   2   0   2   0   0   0   0   2   2   2   0   2   0   2   2   0   2   0   2   2   0   0   0   0   2   2   0   2   0   2   2   2   2   0   2   2   2   0   0   2   0   0   0   2   2   2   2   0   2   0   0   0   0   0   2   2   0   0   0   2   0   0   2   0   0   2   2   2   0   0   0   2   0   2   0   2   0   2   2   0   2   2   0   2   0   0   2   0   0   2   0   2   0   0   0   0   2   0   2   2   0   0   2   0   2   0   2   2   0   0   2   2   2   2   2   2   2   2   0   2   2   2   0   2   0   0   2   2   0   0
 MK-6-12                0   2   2   0   0   2   2   2   0   2   0   2   0   0   0   0   0   2   2   2   0   2   2   2   0   0   0   0   0   2   0   0   2   0   0   2   2   0   2   0   2   2   2   0   2   2   2   2   0   2   2   2   0   2   2   2   0   2   0   2   0   2   0   2   0   2   0   0   0   2   2   0   2   0   0   0   0   2   2   2   0   2   0   2   2   0   2   2   2   2   0   2   0   0   2   2   0   2   0   2   2   2   2   0   2   2   2   2   0   2   0   0   0   2   2   2   2   0   2   0   0   0   0   0   2   2   2   0   0   2   2   0   2   0   0   2   2   2   0   0   0   2   2   2   0   2   0   2   2   0   2   2   0   2   0   0   2   0   0   2   0   2   0   0   0   0   2   0   2   2   0   0   2   0   2   0   2   2   0   0   2   2   2   2   2   2   0   2   0   2   2   2   2   2   0   0   2   2   0   0
 MK-6-13                0   2   2   0   0   2   2   2   0   2   0   2   0   0   0   0   0   2   2   2   0   2   0   2   2   0   2   0   0   2   2   0   2   2   0   2   2   0   2   0   2   2   2   0   2   2   2   2   0   2   2   2   0   2   2   2   0   2   0   2   0   2   0   2   0   2   0   0   0   2   2   2   2   0   0   0   2   2   2   2   0   2   2   2   2   0   2   2   2   2   0   2   0   0   2   2   0   2   0   2   2   2   2   0   2   2   2   2   0   2   0   0   0   2   2   0   2   0   2   0   0   0   0   0   2   2   2   0   0   2   0   0   2   0   0   2   2   2   0   0   0   2   2   2   0   0   0   2   2   0   2   2   0   2   0   0   0   0   0   2   0   2   0   0   0   0   0   0   2   2   0   0   2   0   2   0   2   0   0   0   2   2   2   2   2   2   0   2   0   2   2   2   0   2   0   0   2   2   0   0
 MK-6-14                0   2   2   0   0   2   2   0   0   2   0   2   0   0   0   0   0   2   2   2   0   2   0   2   2   0   2   0   2   2   2   0   2   2   0   2   2   0   0   0   2   2   2   0   2   2   0   2   0   2   2   2   0   2   2   2   0   2   0   2   0   2   0   2   0   2   0   0   2   2   2   2   2   0   0   0   2   2   2   2   0   2   2   2   2   0   0   2   2   0   0   0   0   0   2   2   0   2   0   2   2   2   2   0   2   2   2   0   0   2   0   0   0   2   2   0   2   0   0   0   0   0   0   0   2   2   2   0   0   2   2   0   2   0   0   0   2   2   0   0   0   2   2   2   0   0   2   2   2   2   2   2   0   2   0   2   0   0   0   2   0   2   0   0   0   0   0   0   2   2   0   2   2   0   2   0   2   0   0   0   2   0   2   2   2   2   2   2   0   2   2   2   0   2   0   0   2   2   0   0
 MK-6-15                0   2   2   0   0   2   2   0   0   0   0   2   0   0   2   0   0   2   0   2   0   2   2   2   2   2   2   0   2   2   2   2   2   2   0   2   2   0   0   0   2   2   2   2   2   2   0   2   0   0   2   2   0   2   2   2   0   2   0   2   0   2   0   2   0   2   0   0   2   2   2   2   2   2   0   0   2   2   2   0   0   2   0   2   2   0   0   2   2   0   0   2   0   0   2   2   0   0   0   2   0   2   2   0   2   2   2   0   0   2   0   2   0   2   2   0   2   0   0   0   0   0   0   0   2   2   2   0   0   0   2   0   2   0   0   0   2   2   0   2   0   2   2   2   0   0   2   2   2   2   2   2   0   2   0   2   0   0   0   2   0   2   0   0   0   0   0   0   0   2   0   2   2   0   2   2   2   0   0   0   2   0   2   2   2   2   2   2   0   2   2   0   0   2   0   0   2   2   0   0
 MK-6-16                0   0   2   0   0   2   2   0   0   0   0   0   0   0   2   0   0   2   0   2   2   2   2   2   2   2   2   0   2   2   2   2   2   2   0   0   2   0   0   0   2   2   2   0   2   2   0   2   0   0   2   2   0   2   2   2   0   2   0   2   0   2   0   2   0   2   0   0   2   2   2   2   2   2   2   0   2   0   2   0   0   2   0   2   0   0   0   2   2   0   0   0   2   2   2   2   0   0   2   2   0   2   2   0   2   2   2   0   0   2   0   2   0   2   2   0   2   0   2   0   0   0   0   0   2   2   2   0   0   0   2   0   2   0   0   0   2   0   0   2   0   2   2   2   0   0   2   2   2   2   2   2   0   2   0   2   0   0   0   2   0   2   0   0   2   0   2   0   0   2   2   2   2   0   2   2   0   0   0   0   2   0   2   2   2   2   2   2   0   2   2   0   0   2   2   0   2   2   0   0
 
!****************************************** Phenotypic Data **********************************************************
!-100.0 is resevred for missing phenotype
SimulatedTrait1        14.4120   11.3707   14.2049   13.3625   14.1099   15.1358   14.8948   15.9027   16.2577   15.8512   22.7138   18.9248   11.1048   16.7627   14.6968   12.8255   14.1579   17.1645   19.7627   16.5940   12.6711   14.2488   15.6350   12.8863   14.9662   18.3564   20.0079   17.6274   10.4712   14.1947   17.3333   17.2970   14.0196   15.3470   16.0597   14.1776   13.1255   14.9698   15.6849   16.9701   16.3588   15.4698   16.3676   15.5777   16.5422   10.7260   14.3742   16.8230   10.4008    7.3224   13.9001   17.3501   19.6974   18.6767   14.1387    9.1793   12.7242   12.7147   19.3995   11.5359   19.3400   16.2314   18.2028   14.3637   19.1137   15.7854   19.4283   18.1363   15.7320   11.2604   12.4623   11.2581   12.3520   15.5350   12.5082   17.1169   18.3337   15.6880   12.1896   16.7147   12.1172   12.8703    8.7302   17.3013   11.9863   12.1194   13.9817   10.5354   13.7236   15.5762   17.8114   11.0315   18.8079   16.2042   17.0581   11.3428   14.1864    7.3142   11.0609   11.4452   14.7588   14.2703   13.6580   17.9492   12.6053   15.4182   15.2060   16.4735   14.6631   15.9336   10.5423   20.4099   17.2060   10.8023   18.5737   15.4750   10.7526   15.5612   11.0711   14.0624   15.7258   13.4668   16.3492   15.4620   15.4544   15.0576   14.8597   15.4706   13.6781   21.7746   12.4567   14.1835   12.7573   17.4021   13.9966   12.7501    8.8363   18.8458   12.4840   17.8292   12.8306   16.6266   16.8922   13.3259   19.4185   11.0836   14.4575   14.3592   15.2481   14.1186   16.5033   14.8237   14.7306   15.3065   18.1121   17.0332   18.2107   15.4184   15.3710   13.6463   16.6520   16.6434   12.8495   15.8427   17.8016   21.3087   18.3064   11.9235   11.1914   10.4035   11.2060   12.9049   17.6936   20.0347   17.2076   18.9143   12.6965   13.5534   15.9570   18.8023   16.2386   13.9090   12.8202   16.8712   12.4044   17.4712   16.5427   13.8252   12.3296   17.1837   13.8581   19.8165   13.9385    7.6351   17.3369   11.6520   14.9172   11.8173   16.3727   13.0873
SimulatedTrait2         9.8691   11.3424   13.1734    8.0509   12.1120   11.2238   12.5527    9.7486    8.4198    7.8539    8.1454   12.1256   10.9184   10.8277    9.1591   10.5134    8.2923   10.6051    7.8984   10.9431   10.2968   11.1034    8.4393    9.9484    8.7361   10.7596   11.0227   10.6645   10.8769   11.4171    5.8428    7.4032    8.4424   11.5407   12.7353    9.0250    8.5066   11.5581   11.3170    8.5030    9.0001    6.5670   12.0437   10.7548    9.3443    8.9685   10.7161    9.2813    9.4100   12.4506   11.6514    9.5449   11.9902   10.4566   11.9744    7.8144    7.8342    9.8531    9.1218   11.3604    8.9243   13.4642    7.6618   11.0076    9.1709   10.4036    8.2829   10.3149   11.4393   11.9248    9.7472    9.4889    6.6814    9.7793   11.8903    6.9112   11.7915    7.3553   12.9617    9.3151    9.2249   11.3311    9.0609    9.6183    8.4489   10.3385   11.9820    9.8772   10.9308    8.8212   11.6915    9.0154    8.5706   10.7885    8.6076    9.8900   12.2832    9.8910   10.6885   12.2580   12.5365    7.1790   10.6253    9.2271   10.6472   10.8494    8.1979    9.7934   10.2486   11.3555    7.7822   10.4545    9.0157    9.2119   11.3292    9.9969   13.2507    8.5484   11.3433   11.7771   10.1186    9.5945    9.9915    9.5950   11.0547    9.2602   10.7899   12.2047    8.8336    8.8204    8.8758   12.9361   10.2067   11.3506   10.0567   12.4840   12.1167   10.2596   11.9177   10.3284   12.1921    8.9251    8.9578   10.6705   11.7088    6.0177   11.4964    7.1600    8.3453    9.1872    9.2429   10.1484   11.3249    8.4885   14.2227    8.3316   10.8755   11.7275    6.5155   10.7129   10.0867   11.7376   10.2323   10.8550   11.2355    9.6835   11.1397   11.8034   12.5696    9.4820    9.6206   10.3937    9.9444   12.1381   11.1772   12.3031    7.8973    6.4317    8.7352    9.9148    9.1490    8.4171    9.9245   11.0656    8.0511   14.0989    9.8488    8.5618   11.5803   11.8071    7.5915    9.3654   11.9877    8.6675    8.9444    9.2352    7.8890   10.3364   13.4899    7.6501
 
