# Supplementary material for: Inclusive Composite Interval Mapping of QTL by Environment Interactions in Biparental Populations
Source: PLoS One. 2015 Jul 10;10(7):e0132414. doi: 10.1371/journal.pone.0132414 (PMC4498613; doi:10.1371/journal.pone.0132414)
Supplement: S4 File — (ZIP) [file pone.0132414.s004.zip › H=0.1/L1/run_00122.met]

!**********************Note: lines staring with "!" are remarks and will be ignored in the program********************
!*********************************General Information**********************************
!Assuming F1 = P1 x P2, populations available in QTL IciMapping are: 
!  1, P1BC1F1 = P1 x F1, the first backcrossing where P1 is used as the recurrent parent;
!  2, P2BC1F1 = P2 x F1, the first backcrossing where P2 is used as the recurrent parent;
!  3, F1DH, F1-derived doubled haploids; 
!  4, RIL or F1RIL, recombination inbred lines through the repeated selfing of F1;
!  5, P1BC1RIL, recombination inbred lines through the repeated selfing of P1BC1F1;
!  6, P2BC1RIL, recombination inbred lines through the repeated selfing of P2BC1F1;
!  7, F2, the selfing generation of F1;
!  8, F3, the selfing generation of F2;
!  9, P1BC2F1, the second backcrossing where P1 is used as the recurrent parent; 
! 10, P2BC2F1, the second backcrossing where P2 is used as the recurrent parent;
! 11, P1BC2RIL, recombination inred lines through the repeated selfing of P1BC2F1; 
! 12, P2BC2RIL, recombination inred lines through the repeated selfing of P2BC2F1; 
! 13, P1BC1F2, the selfing generation of P1BC1F1; 
! 14, P2BC1F2, the selfing generation of P2BC1F1; 
! 15, P1BC2F2, the selfing generation of P1BC2F1; 
! 16, P2BC2F2, the selfing generation of P2BC2F1; 
! 17, P1BC1DH, P1BC1F1-derived doubled haploids; 
! 18, P2BC1DH, P2BC1F1-derived doubled haploids; 
! 19, P1BC2DH, P1BC2F1-derived doubled haploids; 
! 20, P2BC2DH, P2BC2F1-derived doubled haploids; 
   3      !Mapping Population (see remarks above)
   2      !Mapping Function (1 for Kosambi; 2 for Haldane; 3 for Morgan)
   2      !Marker Space Type (1 for intervals; 2 for positions)
   1      !Marker Space Unit(1 for centiMorgans; 2 for Morgan)
   6      !Number of Chromosomes (or Linkage Groups)
 200      !Size of the mapping population
   2      !Number of environments
 
!***************************************** Chromosomes and Linkage Maps **********************************************
!Chromosome                 NumMarkers
-CH1                        16
-CH2                        16
-CH3                        16
-CH4                        16
-CH5                        16
-CH6                        16
!Linkage map (Marker name followed by position or the interval length)
 MK-1-1                1     0.000
 MK-1-2                1    10.000
 MK-1-3                1    20.000
 MK-1-4                1    30.000
 MK-1-5                1    40.000
 MK-1-6                1    50.000
 MK-1-7                1    60.000
 MK-1-8                1    70.000
 MK-1-9                1    80.000
 MK-1-10               1    90.000
 MK-1-11               1   100.000
 MK-1-12               1   110.000
 MK-1-13               1   120.000
 MK-1-14               1   130.000
 MK-1-15               1   140.000
 MK-1-16               1   150.000
 MK-2-1                2     0.000
 MK-2-2                2    10.000
 MK-2-3                2    20.000
 MK-2-4                2    30.000
 MK-2-5                2    40.000
 MK-2-6                2    50.000
 MK-2-7                2    60.000
 MK-2-8                2    70.000
 MK-2-9                2    80.000
 MK-2-10               2    90.000
 MK-2-11               2   100.000
 MK-2-12               2   110.000
 MK-2-13               2   120.000
 MK-2-14               2   130.000
 MK-2-15               2   140.000
 MK-2-16               2   150.000
 MK-3-1                3     0.000
 MK-3-2                3    10.000
 MK-3-3                3    20.000
 MK-3-4                3    30.000
 MK-3-5                3    40.000
 MK-3-6                3    50.000
 MK-3-7                3    60.000
 MK-3-8                3    70.000
 MK-3-9                3    80.000
 MK-3-10               3    90.000
 MK-3-11               3   100.000
 MK-3-12               3   110.000
 MK-3-13               3   120.000
 MK-3-14               3   130.000
 MK-3-15               3   140.000
 MK-3-16               3   150.000
 MK-4-1                4     0.000
 MK-4-2                4    10.000
 MK-4-3                4    20.000
 MK-4-4                4    30.000
 MK-4-5                4    40.000
 MK-4-6                4    50.000
 MK-4-7                4    60.000
 MK-4-8                4    70.000
 MK-4-9                4    80.000
 MK-4-10               4    90.000
 MK-4-11               4   100.000
 MK-4-12               4   110.000
 MK-4-13               4   120.000
 MK-4-14               4   130.000
 MK-4-15               4   140.000
 MK-4-16               4   150.000
 MK-5-1                5     0.000
 MK-5-2                5    10.000
 MK-5-3                5    20.000
 MK-5-4                5    30.000
 MK-5-5                5    40.000
 MK-5-6                5    50.000
 MK-5-7                5    60.000
 MK-5-8                5    70.000
 MK-5-9                5    80.000
 MK-5-10               5    90.000
 MK-5-11               5   100.000
 MK-5-12               5   110.000
 MK-5-13               5   120.000
 MK-5-14               5   130.000
 MK-5-15               5   140.000
 MK-5-16               5   150.000
 MK-6-1                6     0.000
 MK-6-2                6    10.000
 MK-6-3                6    20.000
 MK-6-4                6    30.000
 MK-6-5                6    40.000
 MK-6-6                6    50.000
 MK-6-7                6    60.000
 MK-6-8                6    70.000
 MK-6-9                6    80.000
 MK-6-10               6    90.000
 MK-6-11               6   100.000
 MK-6-12               6   110.000
 MK-6-13               6   120.000
 MK-6-14               6   130.000
 MK-6-15               6   140.000
 MK-6-16               6   150.000
!*********************************** Marker Types ********************************************************************
!Co-dominant marker: When heterozygote F1 is present, P1 is coded as 2, F1 is coded as 1, and P2 is coded as 0; Otherwise, P1 is coded as 2, and P2 is coded as 0. 
!Dominant marker: When heterozygote F1 is present, P1 and F1 are coded as 12, and P2 is coded as 0; Otherwise, P1 is coded as 2, and P2 is coded as 0.  
!Recessive markers: When heterozygote F1 is present, P1 is coded as 2, and F1 and P2 are coded as 10; Otherwise, P1 is coded as 2, and P2 is coded as 0. 
!Missing marker is coded as -1. 
 MK-1-1                 0   2   0   2   0   2   2   0   0   0   0   0   0   2   0   2   0   2   2   2   2   0   2   2   0   0   0   2   2   0   2   2   2   2   0   2   0   2   0   2   2   2   2   2   2   0   0   0   2   0   0   0   0   0   0   2   0   0   0   0   0   2   2   0   0   2   0   2   2   0   0   2   0   0   2   2   2   0   2   2   2   0   2   2   2   0   0   0   2   2   0   0   2   0   2   0   2   2   0   0   0   2   0   0   2   0   0   2   2   0   0   2   0   0   2   0   2   0   0   2   0   0   0   2   0   2   2   2   2   0   2   2   0   0   0   2   2   2   0   0   0   0   0   0   0   2   0   0   0   0   0   2   0   0   0   2   0   0   0   2   0   2   2   2   2   2   0   0   0   0   2   0   0   0   2   0   0   0   0   2   0   0   0   2   0   2   0   0   0   2   2   2   2   0   0   0   2   2   0   2
 MK-1-2                 0   2   2   2   0   2   2   0   0   2   2   0   0   2   0   2   0   2   2   2   2   0   2   2   0   0   0   2   2   0   2   2   2   2   0   2   0   2   0   2   2   2   2   2   2   0   0   0   2   0   0   0   0   0   0   2   0   0   0   0   0   2   2   2   0   0   2   2   2   0   0   2   0   0   2   2   0   0   2   2   2   0   2   2   2   0   0   0   2   2   0   0   2   0   2   0   2   2   0   0   0   2   0   0   2   0   2   2   2   0   0   2   0   0   2   0   2   0   2   2   2   0   0   2   0   2   2   2   2   0   2   2   0   0   0   2   0   2   0   2   0   0   0   0   0   2   0   0   0   0   0   2   0   0   0   2   0   0   0   2   0   0   2   2   2   2   0   0   0   0   2   0   0   0   2   0   0   0   2   2   0   0   0   2   0   2   2   0   0   0   2   0   2   2   0   2   2   0   0   2
 MK-1-3                 0   2   2   2   0   2   2   0   0   2   2   0   0   2   0   2   0   2   2   0   2   0   2   2   0   0   2   2   2   0   0   2   2   2   0   2   0   2   0   2   2   2   2   2   2   0   0   0   2   0   0   0   0   0   0   0   0   0   0   0   0   2   2   2   0   0   2   2   2   0   0   2   0   2   2   2   0   0   2   2   2   0   2   2   2   0   0   0   2   2   2   2   2   0   2   0   2   2   0   0   0   2   0   0   2   0   2   2   2   2   0   2   0   0   2   0   2   2   2   2   2   0   0   2   2   2   2   2   2   0   2   2   0   0   0   0   0   2   2   2   0   0   0   0   0   2   0   0   0   0   0   0   0   0   0   2   0   0   0   2   0   0   2   2   2   0   0   0   0   0   2   0   0   0   2   0   2   0   2   2   0   0   0   2   0   2   2   0   0   0   0   0   2   2   0   2   2   0   0   2
 MK-1-4                 0   0   2   0   0   2   2   0   2   2   2   0   0   2   0   2   0   2   2   0   2   0   2   2   0   0   2   2   2   0   0   2   2   0   0   2   0   2   0   2   2   2   2   2   2   0   0   0   2   0   0   0   0   0   0   0   0   0   2   2   0   2   2   2   2   0   2   2   0   0   0   2   2   2   2   2   0   0   2   2   2   0   2   2   2   0   0   0   2   2   2   2   2   0   2   2   2   2   2   0   0   2   0   0   0   0   2   2   2   2   0   2   0   0   2   0   2   2   2   2   2   0   0   2   2   2   2   2   2   0   2   2   0   2   0   0   0   2   2   2   0   0   0   0   2   0   0   0   0   0   0   0   0   0   0   2   0   0   0   2   2   0   2   2   2   0   0   0   0   0   2   0   0   0   2   0   2   0   2   2   0   0   0   2   0   2   2   0   0   0   0   0   0   2   0   2   2   0   0   2
 MK-1-5                 0   0   2   0   0   2   2   0   2   2   2   0   0   2   0   2   0   2   2   2   2   0   2   2   0   0   2   2   2   0   2   0   2   0   0   2   0   2   0   2   2   2   2   2   2   0   0   0   2   0   0   0   0   0   2   0   0   0   2   2   0   2   2   2   2   2   2   2   0   0   0   2   2   2   2   2   0   0   2   2   2   0   2   2   2   2   0   0   2   2   2   2   2   0   2   2   2   2   2   0   0   2   2   0   2   2   2   0   2   2   0   2   0   0   0   0   2   2   2   2   2   0   0   2   2   2   2   2   2   0   2   2   0   2   0   0   0   2   2   0   0   0   0   0   2   0   0   0   0   0   0   0   0   2   2   2   0   0   0   0   2   0   2   2   2   0   0   0   2   2   2   0   0   0   2   0   2   0   2   2   2   0   0   2   0   0   2   0   0   2   0   0   0   2   0   2   2   0   0   2
 MK-1-6                 2   0   2   0   0   2   2   0   2   2   0   0   0   2   0   2   0   2   0   2   2   0   2   2   0   0   2   2   2   2   2   0   2   0   0   2   0   2   0   2   2   2   2   2   2   0   0   0   0   0   0   0   0   0   2   0   0   0   2   2   0   2   2   2   2   0   2   2   0   0   2   2   2   0   2   2   2   0   2   2   2   0   2   2   2   2   2   0   2   0   2   2   2   0   2   2   2   2   2   0   0   2   0   2   0   2   2   0   2   2   0   2   0   0   0   0   2   2   2   2   2   0   0   0   2   2   0   2   2   0   2   2   0   2   0   0   0   2   2   0   0   0   0   0   2   0   0   0   0   0   0   2   0   2   2   2   0   0   2   0   0   0   2   2   2   0   0   2   2   2   2   0   0   0   2   0   2   2   2   0   0   0   0   2   2   0   2   0   0   2   2   0   2   2   0   2   2   0   0   2
 MK-1-7                 2   0   2   0   0   2   2   0   2   2   0   0   0   2   0   2   0   2   0   2   2   0   2   2   0   0   0   2   2   2   2   2   2   0   0   2   0   0   0   0   2   2   2   2   2   0   0   0   0   0   0   0   0   0   2   0   0   0   0   2   0   2   2   2   2   0   2   2   0   0   2   2   0   0   2   2   2   0   2   0   2   0   0   2   0   2   2   0   2   0   2   2   2   0   2   2   2   2   2   2   0   2   0   2   0   2   2   0   2   2   0   2   0   0   0   0   2   2   2   2   2   0   0   0   2   0   0   2   2   0   2   2   0   2   0   2   0   0   2   0   0   0   0   0   0   0   0   0   0   0   0   2   0   2   2   2   0   0   2   0   0   0   2   2   2   0   0   2   2   0   2   0   0   2   0   2   2   2   2   0   2   0   0   2   2   0   2   0   0   2   2   0   2   2   0   2   2   0   0   2
 MK-1-8                 2   0   2   0   0   2   2   0   2   0   0   0   0   0   0   2   0   2   0   2   2   0   2   2   0   0   0   2   2   2   0   2   2   0   0   2   0   0   0   0   2   2   2   2   2   0   0   0   0   2   0   0   0   0   2   2   0   0   2   2   0   2   2   2   2   0   2   2   0   0   2   2   0   0   0   2   0   0   0   2   2   0   0   0   0   2   2   0   2   0   2   2   2   0   2   2   2   2   2   0   2   2   2   2   0   2   2   0   2   2   0   2   0   0   0   0   2   2   2   2   0   0   0   0   2   0   0   2   2   0   2   2   2   2   2   0   0   0   2   0   0   0   0   0   0   0   0   0   0   0   2   2   0   2   2   2   2   0   2   0   0   0   2   2   2   0   0   2   2   0   2   0   0   0   0   2   2   2   2   0   2   0   0   2   0   0   2   0   0   2   2   0   2   2   0   2   2   0   2   2
 MK-1-9                 2   0   2   0   0   0   2   0   2   0   0   0   0   0   0   2   0   2   0   2   2   0   2   2   0   0   0   2   2   2   0   2   2   0   0   2   0   0   0   0   2   2   0   0   2   0   0   0   0   2   0   0   2   0   2   2   0   0   2   2   0   2   2   2   2   0   2   2   0   2   2   2   0   0   0   2   0   0   0   2   2   0   0   0   2   2   2   0   2   0   2   2   0   0   2   2   2   2   2   0   2   2   2   2   0   2   2   0   2   0   0   2   0   0   0   0   2   2   2   2   0   0   0   0   2   0   0   2   2   0   2   2   2   2   2   0   0   0   2   0   0   0   0   0   0   0   0   0   0   0   2   2   0   2   2   2   2   0   2   0   0   0   2   2   0   0   0   2   2   2   2   0   0   0   0   2   2   2   2   0   2   0   0   2   0   0   2   0   0   2   2   0   2   2   2   2   0   0   2   2
 MK-1-10                2   0   2   0   2   0   2   0   2   0   0   2   0   0   0   2   0   2   0   0   2   0   2   2   0   0   0   2   2   2   0   2   2   0   0   2   0   0   0   0   2   2   0   0   2   0   2   0   0   2   0   0   2   2   2   2   0   2   2   2   0   2   2   2   2   0   2   2   0   0   2   2   0   0   0   2   0   0   0   2   2   0   0   0   2   2   2   0   2   0   2   2   0   0   2   2   2   2   2   0   2   2   0   2   0   2   2   0   2   2   0   2   0   0   0   0   2   2   2   2   2   0   0   0   2   0   0   2   2   0   2   2   0   2   2   0   0   0   2   0   0   2   0   0   0   0   0   0   0   0   2   2   0   2   2   2   2   0   2   0   2   0   2   2   0   0   0   0   0   2   2   0   0   0   0   2   2   2   2   0   2   0   0   2   0   0   2   0   0   2   2   0   2   2   2   2   0   2   0   2
 MK-1-11                2   0   2   0   2   0   2   0   2   0   2   2   0   0   0   2   0   2   0   0   2   0   2   2   0   0   2   2   2   2   0   2   2   0   0   2   0   0   0   0   2   2   0   0   2   0   2   0   0   2   0   0   2   2   2   0   0   2   2   2   0   2   2   2   2   0   2   2   0   0   2   2   0   0   0   0   0   0   0   2   0   0   0   0   2   2   2   0   2   0   2   2   0   0   2   2   2   2   2   0   2   2   0   2   0   2   2   0   2   2   0   2   0   0   0   0   2   2   2   2   2   0   0   0   2   0   0   0   2   0   2   2   0   2   2   0   0   0   2   0   0   2   0   0   2   0   2   0   0   0   2   2   0   2   2   2   2   0   2   2   2   0   2   2   0   0   0   0   0   2   2   0   0   0   0   2   2   2   2   0   2   0   0   0   0   0   2   0   2   2   2   0   2   2   2   2   0   2   0   2
 MK-1-12                2   0   2   0   2   0   2   0   2   0   2   2   0   0   0   2   2   2   2   0   2   2   2   2   2   0   2   2   2   0   2   0   2   2   0   2   0   0   0   0   2   2   0   0   0   0   2   0   0   0   0   0   2   2   2   0   0   2   2   2   0   2   2   0   2   0   2   0   0   0   2   2   0   0   0   0   0   0   0   0   0   0   0   0   2   2   2   0   2   0   2   2   0   0   2   2   2   2   2   0   2   2   0   2   0   2   2   0   2   2   0   2   0   0   0   2   2   2   2   2   2   2   0   2   2   0   0   0   2   0   0   2   0   2   2   0   0   0   2   0   0   0   0   0   2   0   2   0   2   0   2   2   0   2   2   0   2   0   2   2   2   0   2   2   0   0   0   0   0   2   2   0   0   0   0   2   2   2   2   0   2   0   0   0   0   0   2   0   2   0   2   0   2   0   2   2   0   2   0   2
 MK-1-13                2   0   2   0   2   2   2   0   2   0   0   2   0   0   0   2   2   2   2   0   0   2   2   2   2   0   2   2   2   0   2   0   2   2   0   2   0   0   0   0   2   2   0   0   0   2   2   0   0   0   0   0   2   0   2   0   0   0   0   2   0   0   2   0   2   0   2   0   0   0   2   2   0   2   0   0   0   0   0   0   0   0   0   0   2   2   2   2   2   0   2   2   0   0   2   2   2   2   2   0   2   2   0   2   0   2   0   0   2   2   0   0   0   0   0   2   2   2   2   2   2   2   0   2   0   0   0   0   2   0   2   2   0   2   0   0   2   0   2   0   0   0   0   0   2   2   2   0   2   0   2   2   0   2   2   0   2   0   2   2   2   0   2   2   0   0   0   0   0   2   2   0   0   0   0   2   2   2   2   0   2   0   0   0   0   0   2   2   2   0   2   0   2   0   2   2   0   2   0   2
 MK-1-14                2   0   2   0   2   2   2   0   2   0   0   2   0   0   0   2   2   2   2   0   0   2   0   2   2   0   2   2   2   0   2   0   2   2   2   2   0   0   0   0   2   2   0   0   0   2   2   0   0   0   0   0   0   0   2   0   0   2   2   2   0   2   2   2   2   0   2   0   2   0   2   2   0   2   0   0   0   0   0   0   2   0   2   0   0   2   2   2   2   2   2   2   0   0   2   2   2   2   2   0   2   2   0   2   0   2   0   0   2   2   0   0   0   0   0   2   2   2   2   2   2   2   0   2   2   0   0   0   2   0   2   2   0   2   0   0   2   0   2   0   2   0   0   0   2   2   2   0   0   0   2   2   0   2   2   0   2   0   2   2   0   0   2   0   0   0   0   0   0   0   2   0   0   0   0   2   0   2   2   0   2   0   0   0   0   0   2   2   2   0   2   0   2   0   2   2   0   2   0   2
 MK-1-15                2   0   2   0   2   2   2   0   2   0   0   2   0   0   0   2   2   2   2   0   0   2   0   2   2   0   2   2   0   0   2   0   2   2   2   2   0   0   0   0   2   2   0   0   0   2   2   0   0   0   0   0   0   0   2   0   0   2   2   2   0   2   2   2   0   0   2   0   2   0   0   2   0   2   0   0   0   0   2   0   2   0   2   0   0   2   2   2   2   2   2   2   0   0   2   2   2   2   2   2   2   2   0   2   0   2   0   0   2   2   0   0   0   0   0   2   2   2   2   2   2   0   0   2   0   0   0   0   2   0   2   0   0   2   2   0   2   0   2   0   2   0   2   0   2   0   2   2   0   2   2   2   0   2   2   0   2   0   2   0   2   0   2   0   0   0   0   0   0   0   0   0   0   0   0   2   0   2   2   0   2   0   2   0   0   0   2   0   2   0   2   0   2   0   2   2   2   2   0   2
 MK-1-16                2   0   0   0   2   2   2   0   2   0   2   2   0   0   2   2   2   2   2   0   0   2   0   2   2   0   2   2   0   0   2   0   2   2   2   0   0   0   2   0   0   2   0   0   0   2   2   0   0   0   0   0   0   0   2   0   0   2   2   2   0   2   2   2   0   0   2   0   2   2   0   2   0   2   0   0   0   0   2   0   2   0   2   0   0   2   2   2   2   2   2   2   0   0   2   2   2   2   2   2   2   2   0   0   0   2   0   0   2   2   0   0   0   0   0   2   2   2   2   2   2   0   2   2   0   0   0   0   2   0   2   2   0   2   2   0   2   0   2   0   2   0   2   0   2   2   2   2   0   2   2   2   0   2   2   0   2   0   2   0   2   0   2   0   0   0   0   0   0   0   0   0   0   0   0   2   0   2   2   2   2   0   0   0   0   2   0   0   0   0   2   0   2   0   2   2   2   2   0   2
 MK-2-1                 2   0   0   0   0   2   0   0   2   0   0   0   2   0   2   2   0   0   2   2   0   0   2   2   0   0   0   2   2   2   2   0   2   2   0   0   2   2   2   2   0   0   0   2   0   0   2   2   2   0   2   0   2   0   2   0   0   0   0   2   0   0   0   0   0   0   0   0   0   0   0   2   0   2   0   2   2   0   2   2   0   2   0   0   2   2   2   0   0   2   2   2   0   2   2   2   2   2   0   0   0   0   2   0   2   0   2   0   0   2   0   2   2   2   0   0   2   0   2   0   2   0   0   0   0   2   2   0   0   2   2   2   2   0   0   2   0   2   2   2   0   2   0   2   0   2   0   0   0   2   0   0   2   0   0   0   2   0   0   2   0   2   0   0   0   0   2   0   2   0   2   2   0   0   2   2   0   2   2   2   0   0   2   0   0   2   2   2   0   2   2   0   2   2   0   0   0   0   2   2
 MK-2-2                 2   0   0   0   0   2   0   0   0   0   0   0   2   0   2   2   0   0   2   2   0   0   2   0   0   0   0   2   2   2   2   0   2   2   0   0   2   0   2   2   2   0   0   2   0   0   2   2   2   0   2   0   2   2   2   0   0   2   0   2   0   0   2   2   0   0   0   0   0   0   0   2   0   2   0   2   0   0   0   2   0   2   0   0   2   2   2   2   0   2   2   2   0   0   2   0   0   2   0   2   0   0   2   0   0   0   0   0   0   2   0   2   2   2   0   0   2   0   2   0   2   0   0   0   0   2   2   0   0   2   0   2   2   0   0   2   0   0   2   2   2   2   0   2   0   0   0   0   0   2   0   0   2   2   0   0   2   0   0   2   0   2   0   0   0   0   2   0   2   0   2   2   0   0   2   2   0   2   2   2   0   0   2   0   0   0   2   2   0   2   2   0   2   2   0   0   0   0   2   2
 MK-2-3                 2   0   0   0   0   2   2   0   0   0   0   0   0   0   2   2   0   2   2   2   0   0   2   0   0   0   0   2   2   2   2   0   2   2   0   0   0   0   2   2   0   0   0   2   0   0   2   2   2   0   2   0   2   2   0   0   0   2   0   2   0   0   2   2   0   0   0   0   0   0   0   2   0   2   0   2   0   0   0   2   0   2   0   0   2   2   2   2   0   2   2   2   0   0   2   0   0   2   2   2   0   0   2   0   0   2   0   0   0   2   0   2   2   2   0   0   2   0   2   0   2   0   0   0   0   2   2   0   0   2   0   2   0   0   0   2   2   0   2   2   2   0   0   2   0   0   0   0   0   0   0   0   2   2   0   0   2   0   0   2   0   2   0   0   0   0   2   2   2   0   2   2   0   0   2   2   0   2   2   0   0   0   2   0   0   0   2   0   0   2   2   0   2   2   0   0   0   0   2   2
 MK-2-4                 2   0   2   2   0   2   2   2   0   0   2   0   0   0   2   2   0   2   2   2   2   0   2   0   0   0   0   0   2   2   2   0   2   2   0   0   0   0   2   2   2   0   0   2   0   0   2   2   2   0   2   0   2   2   0   0   0   2   2   2   0   0   2   2   0   2   0   0   0   0   2   2   0   2   0   2   0   0   0   2   0   2   0   0   2   2   2   2   0   2   2   2   0   0   2   0   0   2   2   2   0   0   2   0   0   2   0   0   0   2   0   2   2   2   2   0   2   0   2   0   2   0   0   0   0   2   2   0   0   2   0   2   0   0   0   2   2   2   2   2   2   0   0   2   0   0   0   0   0   2   0   0   2   2   0   0   2   0   0   2   2   2   0   0   0   0   2   2   2   0   2   2   0   0   2   2   0   2   2   0   0   0   2   0   0   0   2   0   0   2   2   0   2   2   0   0   0   0   2   2
 MK-2-5                 2   0   2   2   0   2   2   2   0   0   2   0   2   0   2   2   0   2   2   2   2   0   2   0   0   0   0   0   0   2   2   0   2   2   0   2   0   0   2   2   2   0   0   2   0   0   0   2   2   0   2   0   2   2   0   2   0   2   2   2   0   0   2   2   0   2   0   0   0   0   2   2   0   2   0   2   0   0   0   0   0   2   0   2   2   2   2   2   0   2   2   2   0   0   2   0   2   2   2   2   0   0   2   0   0   2   0   0   0   2   0   2   2   2   2   0   2   0   2   0   2   0   0   0   0   2   2   0   0   2   0   2   0   0   0   2   2   0   2   2   2   0   0   0   0   0   0   0   0   2   0   0   2   2   0   0   2   0   2   2   2   2   2   0   0   0   2   2   2   0   0   2   0   2   2   2   0   2   2   0   2   0   2   0   0   0   2   0   0   0   2   0   2   2   0   0   0   0   2   2
 MK-2-6                 2   0   2   2   0   2   2   2   0   0   2   0   2   0   2   0   0   2   2   2   2   0   2   0   0   0   0   0   0   2   2   0   2   0   0   2   0   0   2   2   2   0   0   2   0   2   0   2   2   0   2   2   2   2   0   2   0   2   2   2   0   0   2   2   0   2   0   0   0   0   2   2   0   2   0   2   0   0   0   0   2   2   0   2   2   2   2   2   2   2   2   2   0   0   2   0   2   2   2   2   0   0   2   0   0   2   0   0   0   2   0   0   2   2   2   0   2   0   2   0   2   0   0   0   0   2   2   0   2   2   0   2   0   0   0   2   2   0   2   2   2   0   0   0   0   0   0   0   0   2   0   0   2   2   0   0   2   0   2   2   2   0   2   2   0   0   2   0   0   0   0   2   0   0   2   2   0   2   2   0   2   2   2   0   0   0   2   2   0   0   2   0   2   2   0   0   0   0   2   2
 MK-2-7                 2   2   2   2   0   2   2   2   0   0   2   0   2   0   2   2   0   2   2   2   2   0   2   0   0   0   0   0   0   2   2   0   2   0   0   2   2   0   2   2   2   0   0   2   0   2   0   2   2   0   2   2   2   2   0   2   0   2   2   2   0   0   2   2   0   2   0   2   0   0   0   2   0   2   0   2   0   2   0   0   2   2   0   2   2   2   2   2   2   2   2   0   0   0   2   0   0   0   2   2   0   0   2   0   0   2   0   0   0   2   0   2   2   2   0   2   2   0   2   0   2   0   0   0   2   2   2   0   2   2   0   2   0   0   0   2   2   0   2   2   2   0   0   0   0   0   0   0   0   2   2   0   2   2   2   0   2   0   2   2   2   0   2   2   0   0   2   0   0   0   0   2   0   0   2   2   0   2   2   0   2   0   2   0   0   2   2   2   0   0   2   0   2   0   0   0   0   0   0   2
 MK-2-8                 2   2   2   2   0   0   2   2   0   2   2   2   0   2   2   2   2   2   2   2   2   0   2   0   2   2   0   0   0   2   2   0   2   0   0   2   2   0   2   2   2   0   0   2   0   2   0   2   2   0   2   0   2   2   0   2   0   2   2   2   0   0   2   2   0   2   0   2   0   0   0   2   2   2   0   2   0   2   0   2   2   2   0   0   2   2   0   2   2   2   2   0   0   0   2   0   0   0   2   2   0   0   2   2   0   2   0   0   0   2   2   0   2   2   0   2   2   0   2   0   2   0   0   2   2   2   2   2   2   2   0   2   0   0   0   2   2   0   2   2   0   0   0   0   0   0   0   0   0   2   2   0   2   0   2   0   2   2   2   2   2   0   0   2   2   0   2   0   0   2   0   2   0   0   2   2   2   2   2   0   2   0   0   0   0   0   2   2   0   0   2   0   2   0   0   0   0   0   0   2
 MK-2-9                 2   2   2   2   0   0   2   2   0   2   2   2   0   2   2   0   2   2   2   2   2   0   2   0   2   2   0   0   0   2   2   0   2   0   0   2   2   0   2   2   2   0   0   2   2   2   0   2   2   2   2   2   2   2   0   2   0   2   2   2   0   0   2   2   0   2   2   2   0   0   0   2   2   0   2   2   0   2   0   2   2   2   0   0   0   2   0   2   2   2   2   0   0   0   2   0   0   0   2   2   0   0   2   2   0   2   0   0   0   2   2   0   2   2   0   2   2   0   0   0   2   0   0   2   2   2   0   2   2   2   0   2   0   0   2   2   2   0   2   2   0   0   0   0   0   0   0   0   0   2   2   0   2   0   2   0   2   2   2   2   2   0   0   2   2   0   2   0   0   2   0   2   0   0   2   2   2   2   0   0   2   0   0   0   0   0   2   2   0   0   2   0   2   0   0   0   0   0   0   0
 MK-2-10                2   2   2   2   0   0   2   2   0   2   0   2   0   2   2   0   2   2   2   2   2   0   2   0   2   2   0   0   0   2   2   0   2   2   0   2   2   0   2   2   2   0   0   2   2   2   0   0   2   2   2   2   2   2   0   2   0   2   2   2   0   0   0   2   0   2   2   0   0   0   0   2   2   2   2   2   0   2   0   2   2   2   0   0   0   0   0   2   2   2   2   0   0   0   2   0   0   0   2   2   0   0   2   2   0   2   0   0   2   2   2   0   2   0   0   2   2   0   0   0   2   0   0   2   2   2   2   0   2   2   0   2   0   0   2   2   2   2   0   2   2   0   0   0   0   2   0   0   0   2   2   0   0   0   2   0   2   2   2   2   2   0   0   2   2   0   2   0   0   2   0   2   0   0   2   2   2   2   0   0   2   0   0   2   0   0   2   2   0   0   2   0   2   0   0   0   0   0   0   0
 MK-2-11                2   2   0   2   0   0   2   2   0   2   0   2   0   2   2   0   2   2   2   2   2   0   2   0   2   2   0   2   0   0   2   0   0   2   0   2   2   0   2   2   2   0   0   2   2   2   0   2   0   2   2   2   2   2   0   2   0   2   2   2   0   0   0   2   0   2   2   0   0   2   0   2   2   2   2   2   2   2   0   2   0   2   0   0   0   0   0   2   2   2   2   0   0   0   2   0   2   0   2   2   0   0   2   2   0   2   2   0   2   2   2   0   2   0   0   2   2   0   2   0   2   2   0   2   2   2   2   0   2   2   0   2   2   0   0   2   2   2   0   0   2   2   0   0   0   2   0   0   0   2   2   0   2   0   2   0   2   2   2   2   0   0   0   2   2   0   2   0   0   2   0   2   2   0   2   2   2   2   0   0   2   2   0   2   0   0   2   2   0   0   2   0   2   2   0   0   0   0   0   0
 MK-2-12                2   2   0   2   0   0   2   2   0   2   2   2   0   2   2   2   2   2   2   2   2   2   2   0   2   2   0   2   0   0   2   0   0   2   0   2   2   0   2   2   2   0   0   2   2   2   0   2   0   2   2   0   2   2   2   2   0   2   2   2   0   0   0   2   0   2   2   0   0   2   2   0   2   2   2   2   2   2   0   2   0   2   0   0   0   0   0   2   2   2   2   0   0   0   2   0   2   0   2   0   0   0   2   2   0   2   2   0   2   2   2   0   2   0   0   2   2   0   2   0   2   2   0   2   2   2   2   0   2   2   0   0   0   0   0   0   2   2   0   0   2   2   0   0   0   0   2   2   2   2   2   0   0   0   2   0   0   2   2   2   0   0   0   2   2   0   2   2   0   2   0   2   2   2   2   2   2   2   0   0   2   2   0   2   2   0   2   2   0   0   0   0   2   2   0   0   0   0   0   0
 MK-2-13                2   2   0   0   0   0   2   2   0   2   2   2   0   2   2   2   2   2   2   2   2   2   2   0   2   2   0   2   0   0   0   2   0   2   0   2   0   0   2   2   2   2   0   2   2   2   0   0   0   2   2   2   2   2   2   2   0   2   2   2   0   0   0   2   2   2   0   2   0   2   2   0   2   2   2   2   2   2   0   2   0   2   0   2   0   2   0   2   2   2   2   0   0   0   2   0   2   0   2   0   0   0   0   2   0   2   2   0   0   2   2   0   2   0   2   0   2   2   2   0   2   2   0   2   2   2   2   0   2   2   2   0   2   2   0   0   2   2   0   0   2   2   0   0   0   0   2   2   2   2   0   2   0   2   0   0   0   2   2   2   0   0   0   2   2   0   2   2   0   2   0   2   2   2   2   2   2   2   0   0   2   2   0   2   2   0   0   2   0   0   0   2   2   2   0   0   0   0   2   0
 MK-2-14                2   2   0   0   2   2   2   2   0   2   0   2   0   2   2   2   2   2   2   2   2   2   0   0   0   2   0   2   2   0   0   2   0   2   0   2   0   0   0   2   2   2   0   2   2   2   0   2   0   0   2   2   2   2   2   2   0   2   2   0   0   0   0   2   2   2   0   0   2   2   2   0   2   2   0   2   2   2   0   2   0   2   0   2   0   2   2   2   2   0   2   0   0   2   2   0   2   0   2   0   0   0   0   2   0   0   2   0   2   2   2   0   2   0   2   0   2   2   2   0   2   2   2   2   2   2   2   0   2   2   2   0   2   2   0   2   2   2   0   0   2   2   0   0   0   0   2   2   2   2   0   2   0   2   0   0   0   2   2   2   0   0   0   2   2   0   0   2   0   2   0   2   2   0   2   2   2   2   0   2   2   2   2   0   2   0   0   2   0   0   0   2   2   0   0   0   0   0   2   0
 MK-2-15                2   2   0   0   2   2   0   0   0   2   0   2   0   2   0   2   2   2   2   2   0   2   0   0   0   2   2   2   2   0   0   2   0   2   0   2   0   0   0   2   2   2   0   2   2   2   0   2   0   0   2   2   2   2   2   2   0   2   2   0   0   0   0   2   2   0   2   0   2   2   2   0   2   2   0   2   2   2   0   2   0   2   0   2   0   2   2   0   2   0   2   0   0   2   2   0   2   2   2   0   0   0   0   2   0   0   2   2   2   2   2   2   2   2   0   0   2   2   2   0   2   2   2   2   2   2   2   0   2   2   0   0   2   2   0   2   2   2   2   0   2   2   0   0   0   0   2   2   2   2   0   2   0   2   2   0   2   2   2   2   0   0   0   2   2   0   0   0   0   2   0   2   2   0   2   2   2   2   0   2   2   2   2   0   2   0   0   2   0   0   0   2   2   2   0   0   0   0   2   0
 MK-2-16                2   2   0   0   2   2   0   2   0   2   0   2   0   2   0   2   2   2   2   2   0   2   0   0   0   2   2   0   2   0   0   2   0   2   0   2   0   0   0   2   2   2   0   2   0   2   0   0   0   0   0   2   2   2   2   2   0   0   2   0   0   0   0   2   2   0   0   0   2   2   2   0   2   2   0   0   2   2   2   0   0   2   0   2   0   2   2   0   2   0   2   0   0   2   2   0   2   2   2   0   0   0   0   2   0   0   2   2   2   2   2   0   2   2   0   0   2   2   2   0   2   2   2   2   2   2   2   0   0   2   0   0   2   2   0   2   2   2   2   0   2   2   0   0   0   2   2   2   2   2   0   2   0   2   2   0   2   2   0   2   0   0   0   2   2   0   0   0   0   2   0   2   0   2   2   2   2   2   2   2   2   2   2   0   0   0   0   2   0   0   0   2   2   2   0   0   0   0   2   2
 MK-3-1                 2   2   0   0   2   0   0   2   2   0   2   0   0   0   2   2   0   2   2   2   0   0   2   2   0   0   2   0   0   0   2   0   2   0   0   0   2   0   0   2   2   0   2   2   0   2   2   2   0   0   0   0   2   2   2   0   0   2   0   2   0   0   2   2   2   2   0   0   0   2   2   2   2   2   2   2   2   2   2   2   0   0   0   0   2   2   0   0   2   2   0   2   0   2   0   2   0   2   2   0   2   2   2   0   0   2   0   0   0   2   0   0   0   2   2   0   2   0   2   2   0   2   2   0   2   2   2   2   0   2   0   0   2   2   0   0   0   2   2   2   0   0   0   0   2   0   0   2   2   0   0   2   2   2   0   2   2   2   0   0   0   2   2   2   0   0   0   0   0   0   0   0   2   2   2   0   0   0   2   0   0   2   2   2   2   0   0   2   0   0   0   0   0   0   0   2   0   0   2   2
 MK-3-2                 2   2   0   0   2   0   0   2   2   0   2   0   0   2   2   2   0   2   2   2   0   0   2   2   0   0   2   0   0   0   2   2   2   0   0   2   2   2   0   2   2   0   2   2   2   2   0   2   0   0   2   0   2   2   2   0   0   2   0   2   0   0   2   2   2   0   2   0   0   2   2   2   2   0   0   2   2   2   2   2   0   0   0   0   0   2   0   0   2   2   0   2   0   2   0   0   0   2   2   0   2   2   2   0   0   2   0   0   0   2   0   0   0   2   2   0   2   2   2   2   0   2   0   0   2   2   2   2   2   2   0   0   2   2   0   0   0   2   2   2   0   0   0   0   2   0   0   2   2   2   0   2   0   2   0   2   0   2   0   0   0   2   2   0   0   0   0   0   0   0   0   0   2   2   2   0   0   0   2   0   0   0   2   2   2   0   0   2   0   0   0   0   0   0   0   2   0   0   2   2
 MK-3-3                 0   2   0   0   2   0   0   2   2   0   2   0   0   2   2   2   0   2   0   2   0   0   2   2   0   0   2   0   0   0   2   2   0   0   0   2   2   2   0   2   2   0   2   2   2   2   0   2   0   0   2   0   2   2   2   0   0   2   0   2   2   0   2   2   2   0   2   0   0   2   2   0   2   0   0   2   2   2   2   2   0   0   0   0   0   2   0   2   2   2   0   2   0   2   0   0   0   2   2   0   2   2   2   0   0   2   0   0   0   0   0   0   0   2   2   0   2   2   2   2   0   2   0   0   2   2   2   0   2   2   0   0   2   0   0   0   0   2   0   0   0   2   0   0   2   0   0   0   2   2   0   2   0   2   0   2   0   0   0   0   2   2   2   2   0   0   0   0   0   0   0   0   2   2   2   0   0   0   0   0   0   0   0   2   2   2   0   2   0   0   0   0   0   2   0   2   0   0   2   2
 MK-3-4                 0   2   0   0   2   0   0   2   2   0   2   0   0   2   2   2   0   0   0   2   2   0   2   2   0   0   0   0   0   0   2   2   2   0   0   2   2   0   0   2   2   0   2   2   2   2   0   2   0   0   2   0   2   0   2   0   0   2   0   2   2   0   2   2   2   0   2   2   0   2   2   0   2   0   0   2   2   2   2   2   0   0   0   0   0   2   0   2   2   2   0   2   0   2   0   0   2   2   2   0   2   2   2   2   0   2   0   0   0   0   0   0   0   2   0   2   2   2   2   2   2   2   0   0   2   2   2   0   0   2   0   0   2   2   0   0   0   2   0   0   2   2   0   0   2   0   0   0   2   2   0   2   0   2   0   2   0   0   0   0   2   2   2   2   0   0   0   0   0   0   0   0   2   2   2   2   0   0   0   0   0   0   0   2   0   0   0   0   0   0   0   0   0   2   0   2   0   0   0   2
 MK-3-5                 0   2   0   0   2   0   0   2   2   0   2   0   0   2   2   2   0   2   0   2   2   0   2   2   0   0   0   0   0   0   2   2   2   0   0   2   2   0   0   2   2   0   2   2   2   2   2   2   0   0   2   0   2   0   2   0   0   2   0   2   2   0   2   2   2   2   2   2   0   2   2   0   2   0   0   0   2   2   2   2   0   0   2   0   0   2   0   2   2   2   0   2   0   2   0   0   2   2   2   0   2   2   2   2   0   2   0   0   0   0   0   0   0   2   0   2   2   2   2   2   2   2   0   0   0   2   2   0   0   2   0   0   2   2   0   0   0   2   0   0   2   2   0   0   2   0   0   0   2   2   2   2   0   2   2   2   2   0   0   2   2   2   2   2   0   0   0   0   0   2   0   0   2   2   2   2   0   0   0   0   0   2   0   2   0   0   0   0   0   0   0   0   0   2   0   2   0   0   0   2
 MK-3-6                 0   2   0   0   2   0   0   0   2   2   2   0   0   2   2   2   0   2   0   2   0   0   2   2   0   0   0   0   0   0   2   0   2   0   0   2   2   0   0   2   2   0   2   2   2   2   2   2   0   0   0   0   2   0   2   0   0   2   0   2   2   0   0   2   2   2   2   2   0   0   2   0   0   0   0   0   2   2   2   2   0   0   2   0   0   2   0   2   2   2   0   0   0   2   0   0   2   2   2   0   2   2   2   2   0   2   0   0   0   0   0   0   0   2   0   2   2   2   2   2   2   2   0   0   2   2   2   0   0   2   0   0   2   2   0   0   0   2   0   0   2   2   0   2   2   0   0   0   2   2   2   2   0   2   2   2   2   0   2   2   2   2   2   2   0   0   0   0   0   2   0   0   0   0   2   2   0   0   0   0   2   2   0   2   0   0   0   0   0   0   0   2   0   2   0   2   0   0   0   0
 MK-3-7                 2   2   2   0   2   0   0   0   2   2   2   0   0   0   2   2   0   2   0   2   2   0   2   2   0   0   0   0   0   2   2   0   2   0   0   2   0   0   0   2   2   0   2   2   2   2   2   2   0   0   0   0   2   0   2   0   0   2   0   2   2   0   0   2   2   2   2   2   0   0   2   0   2   0   0   0   0   2   2   2   0   0   2   0   0   2   0   2   2   2   0   0   0   2   0   0   2   2   2   0   2   2   2   2   0   2   0   0   0   0   0   0   0   2   0   2   2   2   0   2   2   2   0   0   2   2   2   0   0   2   0   0   2   2   0   0   0   2   2   0   2   2   0   2   2   0   0   0   2   2   0   2   0   2   2   2   2   0   2   2   2   2   2   2   0   0   0   0   2   2   0   0   0   0   2   2   0   0   0   0   2   2   0   2   0   0   0   0   0   2   0   2   2   2   2   2   0   0   0   0
 MK-3-8                 2   2   2   0   2   0   0   0   2   2   2   0   0   0   0   0   0   2   0   0   2   0   2   2   0   0   0   0   0   2   2   0   2   0   0   2   2   0   0   2   2   0   2   2   0   2   2   2   0   0   0   0   2   0   2   0   0   2   0   2   2   0   0   2   2   2   2   2   0   0   2   0   2   0   0   0   0   0   2   2   0   2   2   0   0   0   2   2   2   2   2   0   0   2   0   0   2   2   2   0   0   2   2   2   0   2   0   0   0   2   0   0   2   2   2   2   2   2   2   2   2   0   0   0   2   2   2   0   0   2   0   0   2   2   0   0   0   2   2   0   2   2   0   2   2   0   0   0   2   2   0   2   0   0   2   2   2   0   2   2   2   2   2   2   2   0   0   2   0   2   0   0   0   0   2   2   0   0   0   0   2   2   0   2   0   0   0   0   0   2   0   2   2   2   2   2   0   0   0   0
 MK-3-9                 2   2   2   0   2   0   0   0   2   2   2   0   0   0   0   0   2   2   0   0   0   0   2   2   0   0   0   0   0   2   2   0   2   0   0   2   2   0   0   2   2   2   2   2   0   0   2   2   0   0   0   0   2   0   2   0   0   0   0   2   2   2   0   2   2   2   2   2   0   0   2   0   2   0   0   0   0   0   0   2   2   2   2   0   0   0   2   0   2   2   2   0   0   2   0   0   2   2   2   2   0   2   2   2   0   2   0   0   0   2   0   0   2   2   2   2   2   2   2   2   2   0   0   0   2   2   0   0   0   2   0   0   2   2   0   0   0   2   2   0   2   2   0   2   2   0   0   0   2   2   0   2   0   0   0   2   2   0   2   2   2   2   0   2   2   0   2   2   0   2   0   0   0   0   2   2   0   0   0   0   2   2   0   2   0   0   0   2   0   0   0   2   2   2   2   2   2   2   0   2
 MK-3-10                2   2   2   0   2   0   0   0   2   2   2   0   0   0   0   2   2   2   0   0   0   0   2   2   0   2   0   0   0   2   2   0   2   0   2   2   2   0   0   2   2   2   2   2   0   0   2   2   0   0   0   0   2   0   2   0   0   0   0   2   2   2   0   0   2   2   2   2   0   0   2   0   2   0   0   0   0   0   0   2   2   2   2   0   0   0   0   0   2   2   2   0   0   2   0   0   2   2   0   2   0   2   2   2   0   2   2   0   0   2   0   2   2   2   2   2   2   2   2   2   2   0   0   0   2   2   0   0   0   2   0   0   2   2   0   0   0   2   2   0   2   0   0   2   2   0   0   0   2   2   0   0   0   0   0   2   2   0   2   2   2   2   0   2   2   0   2   2   0   2   0   0   0   0   2   0   0   0   0   0   2   2   2   2   0   0   0   0   0   0   0   2   2   2   2   2   2   2   2   2
 MK-3-11                2   2   2   0   2   0   0   0   2   2   2   0   0   0   0   2   2   2   0   0   0   0   2   2   2   2   0   0   2   2   2   0   2   0   2   2   2   0   0   2   2   2   2   2   2   0   2   2   0   0   0   0   2   0   0   0   0   0   0   0   2   2   0   0   2   2   0   2   0   0   2   0   2   2   0   0   0   0   0   2   2   2   2   0   0   0   2   0   2   2   2   0   0   2   0   0   2   2   0   2   0   2   0   2   2   2   2   0   0   2   0   2   2   2   0   2   2   2   2   0   2   0   0   0   2   2   0   0   0   2   0   0   2   2   0   0   0   2   2   0   2   2   0   0   2   0   0   0   2   2   0   0   0   0   0   2   2   0   2   2   0   2   2   2   2   0   2   2   0   2   0   0   0   0   2   0   0   0   0   0   2   2   0   2   0   0   0   0   0   0   0   2   2   0   2   2   2   2   2   2
 MK-3-12                2   2   2   0   0   0   0   0   2   2   2   0   0   0   0   0   2   2   0   0   0   0   2   2   2   2   0   0   2   2   2   2   2   0   2   2   2   0   0   2   2   2   2   2   0   0   2   2   2   0   2   0   2   0   0   0   0   0   0   0   2   2   0   0   2   2   0   0   0   0   2   0   2   2   2   0   0   0   0   2   2   0   2   0   0   0   2   2   2   2   0   0   0   2   0   0   2   2   0   2   0   2   0   2   2   2   2   0   0   2   0   2   2   2   0   2   2   2   2   0   2   0   0   0   0   2   0   0   0   2   0   0   0   2   0   0   0   2   0   0   2   2   2   2   2   0   0   0   2   2   0   0   0   0   0   2   2   0   2   2   0   2   2   2   2   2   2   2   0   2   0   0   0   0   2   0   0   0   0   0   2   2   0   2   0   0   2   0   0   0   0   2   0   2   0   2   2   2   2   2
 MK-3-13                2   2   2   0   0   0   0   0   2   2   2   0   2   0   0   0   2   2   0   0   0   2   2   2   2   2   0   0   2   2   2   2   2   0   0   2   0   0   0   2   2   2   2   2   0   0   2   2   2   0   2   0   2   2   0   0   0   0   0   0   2   2   0   0   2   2   0   0   0   0   2   0   0   2   0   0   0   0   0   2   0   0   2   0   0   0   2   2   0   2   0   0   0   2   2   2   2   2   0   2   0   2   0   0   2   2   2   0   2   2   0   2   2   2   0   2   2   2   2   2   2   0   0   0   0   2   0   0   0   2   0   0   0   0   0   0   0   2   0   0   2   2   2   2   2   0   0   0   2   2   0   0   0   0   0   2   2   0   2   2   0   2   2   2   2   2   2   2   0   2   2   0   0   0   2   0   0   0   0   0   2   2   0   2   0   0   2   0   0   0   0   2   0   2   2   2   2   2   2   2
 MK-3-14                2   0   2   0   0   0   2   0   2   2   2   0   2   0   0   0   2   2   0   0   0   2   2   2   2   2   0   0   2   2   2   2   2   0   0   2   0   0   0   2   0   2   2   2   0   0   2   0   2   0   2   0   2   2   0   0   0   0   0   0   2   2   0   0   2   2   0   0   0   0   2   0   2   2   0   0   0   0   0   2   0   0   2   0   0   0   2   2   2   0   0   0   0   2   2   2   2   2   0   2   0   2   0   0   2   2   2   0   2   2   2   2   2   2   0   2   2   0   2   2   0   0   0   0   0   2   2   0   0   2   0   0   0   0   0   0   0   2   0   0   2   2   0   0   2   0   0   0   2   2   0   0   0   0   0   2   2   0   2   0   0   0   0   2   2   2   2   2   0   2   0   0   0   0   2   0   2   0   0   0   2   2   0   2   2   0   2   0   0   0   0   2   0   2   2   0   0   2   2   0
 MK-3-15                2   0   0   0   0   0   2   0   2   2   2   0   2   2   0   0   0   2   0   0   0   2   2   2   2   2   0   0   2   2   2   2   2   0   0   2   2   0   0   2   0   2   2   2   0   0   2   0   2   0   2   2   2   2   0   0   0   2   0   0   2   2   0   0   2   2   0   0   2   0   2   0   2   2   0   0   0   0   0   2   0   0   2   2   0   0   2   2   2   0   0   0   0   2   2   2   2   0   0   2   0   2   0   0   2   2   2   0   2   2   2   2   2   2   0   2   2   0   2   0   0   2   0   0   0   2   2   2   0   0   0   0   2   0   2   0   0   2   0   0   2   2   0   0   2   0   0   0   2   2   2   0   0   0   0   2   2   0   2   0   0   0   0   2   2   2   2   2   0   2   0   0   0   2   2   0   0   0   0   0   2   2   0   2   0   0   2   0   0   0   0   2   2   2   2   0   0   2   2   0
 MK-3-16                2   0   0   0   0   0   2   0   2   2   2   0   2   2   0   0   0   2   0   0   0   2   2   2   2   2   0   0   2   2   2   2   2   0   0   2   2   0   0   0   0   2   2   2   0   0   2   0   0   0   2   2   2   0   0   0   0   2   0   0   2   2   0   0   2   2   0   0   2   0   2   0   2   2   0   0   0   0   0   2   0   0   0   2   0   0   2   2   2   0   0   0   0   2   2   2   2   0   0   2   0   2   0   0   2   2   0   0   2   0   2   2   2   2   0   2   2   0   2   0   0   2   0   2   0   2   2   2   0   0   0   2   2   0   2   0   0   2   0   0   2   2   0   0   2   0   0   0   2   2   2   2   0   0   0   0   2   0   2   0   0   0   0   2   0   2   2   0   0   2   0   2   0   2   2   0   0   0   0   0   2   2   0   2   0   0   2   0   0   0   0   2   2   2   2   0   0   2   2   0
 MK-4-1                 0   2   2   2   2   0   2   2   2   2   0   2   0   0   2   0   2   2   0   0   0   2   0   0   2   2   0   2   2   0   2   2   0   2   2   2   2   0   0   2   2   2   0   0   2   2   2   2   2   0   0   2   0   0   2   2   2   0   0   0   2   2   2   0   2   0   0   0   2   2   2   2   0   0   0   2   2   2   2   0   2   0   0   0   0   2   0   2   2   0   2   0   2   0   2   0   2   2   0   0   2   0   2   0   2   0   2   2   0   0   0   2   2   2   0   2   2   2   2   2   2   2   0   2   2   0   0   2   0   2   0   2   0   0   0   0   0   0   0   2   0   0   2   0   0   0   2   0   0   0   0   0   2   0   2   0   0   0   0   0   2   0   2   0   0   0   2   0   2   0   0   0   0   2   2   0   2   2   0   0   0   0   0   2   0   0   2   2   0   0   0   2   0   0   0   2   0   2   0   0
 MK-4-2                 0   2   2   2   2   0   2   2   2   2   0   2   0   0   2   0   0   2   2   0   0   2   0   0   2   2   0   0   2   0   2   0   2   2   2   2   2   0   0   2   2   0   2   0   2   2   2   2   2   2   0   2   0   0   2   2   2   0   0   0   2   2   2   0   2   0   0   0   2   2   0   2   0   2   0   2   2   2   2   0   2   0   0   0   0   2   0   2   2   0   2   0   0   2   2   0   2   2   0   0   2   0   2   0   2   0   2   2   0   0   0   2   2   2   0   2   2   2   2   2   2   2   0   2   2   0   2   0   0   2   0   2   0   0   2   0   0   0   0   2   0   0   0   0   0   0   2   0   0   0   0   0   2   0   2   0   0   0   0   0   2   0   0   0   2   0   2   2   2   0   0   2   0   2   2   0   2   2   0   0   0   0   0   2   0   0   0   2   0   0   0   2   0   2   2   2   0   2   0   0
 MK-4-3                 0   2   2   2   2   0   2   2   2   2   0   2   0   0   2   0   0   2   2   0   0   2   0   0   2   2   0   0   0   0   2   0   2   2   2   2   2   0   0   2   2   0   2   0   0   2   2   2   0   0   0   2   0   0   2   2   2   0   0   0   0   2   2   0   2   0   0   2   2   2   0   2   0   2   0   2   2   2   2   0   2   0   0   0   0   2   0   2   2   2   2   2   0   2   2   0   0   2   0   0   2   0   2   0   2   0   2   2   0   0   0   2   2   2   0   2   0   2   2   2   2   0   0   2   2   0   2   0   0   2   0   2   0   0   2   0   0   0   0   2   0   0   0   0   0   0   0   0   0   0   0   0   2   0   2   0   0   0   0   0   2   0   0   0   0   0   2   0   2   0   0   2   0   2   2   0   0   2   0   2   0   0   0   2   0   0   0   2   0   0   0   2   0   2   2   2   0   2   0   0
 MK-4-4                 0   2   2   2   2   2   2   2   2   2   2   2   0   0   2   0   0   2   2   0   0   2   0   0   2   2   0   0   0   0   2   0   2   0   2   0   2   0   0   2   2   0   2   0   2   2   2   2   0   0   0   2   0   0   2   2   2   2   0   0   0   2   2   0   2   0   0   2   0   2   2   2   0   2   0   2   2   2   2   0   2   0   0   0   0   2   0   2   0   2   2   0   0   2   2   2   0   2   0   0   2   0   2   2   2   2   2   0   0   0   0   2   2   2   0   2   2   2   2   2   2   0   0   2   2   0   2   0   0   2   0   2   0   0   2   0   0   0   2   2   0   0   0   0   0   0   0   0   0   0   0   0   2   0   2   0   2   0   0   0   2   2   0   0   0   0   2   2   0   0   0   2   2   2   2   0   0   2   0   2   2   2   0   2   2   0   0   2   0   0   0   2   0   2   2   2   0   2   0   0
 MK-4-5                 0   2   2   2   2   2   0   2   2   2   2   0   0   0   2   2   0   2   2   0   0   2   2   0   0   2   0   0   2   0   2   2   2   0   2   0   2   0   0   2   2   0   2   0   2   2   2   2   0   0   0   2   0   0   2   0   2   2   0   0   0   2   2   0   2   0   0   2   0   2   2   2   0   2   0   0   2   2   2   0   2   0   0   0   2   2   0   0   0   2   2   0   2   2   2   2   0   2   0   0   2   0   2   2   2   2   2   0   0   2   0   2   2   2   0   2   2   2   2   2   2   0   0   2   2   0   2   0   0   0   0   2   0   0   2   0   0   0   0   2   0   2   2   0   2   2   0   0   0   0   0   0   2   0   2   0   2   0   0   0   0   2   2   2   0   0   2   2   0   0   0   2   2   2   2   0   0   2   0   2   2   0   0   2   2   0   0   2   0   0   0   2   0   0   2   2   0   2   0   0
 MK-4-6                 0   2   2   2   2   2   0   2   2   2   2   0   0   0   2   2   0   2   2   0   0   2   2   0   0   2   0   0   2   0   2   2   2   0   2   0   2   0   2   2   2   0   2   0   2   2   2   2   2   2   2   2   0   0   2   0   2   0   0   0   0   2   2   0   2   0   0   2   0   2   2   0   0   2   0   0   2   2   2   0   2   0   0   2   0   2   0   0   0   2   2   0   2   2   2   2   0   2   0   0   2   0   2   2   2   2   2   0   0   2   0   2   2   2   0   0   2   2   2   2   2   2   0   2   2   0   2   0   0   0   0   2   0   2   2   0   0   0   0   2   0   2   2   0   2   2   0   0   0   0   0   0   2   0   2   0   2   0   0   0   0   2   2   2   0   0   2   2   0   0   0   2   2   2   2   0   0   2   0   2   2   0   2   2   2   0   0   2   0   0   0   2   0   0   2   2   0   2   0   0
 MK-4-7                 0   2   2   0   2   2   0   2   2   2   0   0   0   0   2   2   0   0   2   0   0   0   0   2   2   2   0   0   2   0   0   2   2   0   2   0   2   0   2   2   2   0   2   0   2   2   2   2   2   2   2   2   0   0   2   0   2   0   0   0   0   2   2   0   2   0   0   2   0   2   2   0   0   0   0   0   2   2   2   0   2   0   0   2   0   2   0   2   0   2   0   0   2   2   2   2   0   2   0   0   2   0   2   2   2   2   2   0   0   2   0   2   0   2   0   0   2   0   2   2   2   2   0   2   2   0   2   0   0   0   0   2   0   2   0   0   0   0   0   2   0   2   2   0   2   2   0   0   0   0   0   0   2   0   2   0   2   0   0   0   0   2   2   2   0   0   2   2   0   0   0   2   2   2   2   0   0   2   0   2   2   0   2   2   2   0   0   2   0   0   0   2   0   0   2   2   2   2   0   0
 MK-4-8                 0   2   2   0   2   2   0   2   2   2   0   0   0   0   2   2   0   0   2   0   0   0   0   2   2   2   0   0   2   0   0   2   2   0   2   0   2   0   2   2   2   0   2   0   2   2   2   2   2   2   2   2   0   2   2   0   2   0   0   0   0   2   2   0   2   0   0   2   0   0   2   0   0   0   0   0   2   2   2   0   2   0   0   2   0   2   0   2   0   0   0   0   2   2   2   2   0   2   0   2   2   0   2   2   2   2   2   0   0   2   0   2   0   2   0   2   0   0   2   2   2   2   0   2   2   0   2   0   0   2   0   2   0   0   2   0   0   0   2   2   0   2   2   2   0   2   0   0   0   0   0   0   0   2   2   0   2   0   0   0   0   0   2   2   0   0   2   2   0   0   0   2   2   2   2   0   0   2   0   2   2   0   2   0   2   0   0   2   0   0   0   2   0   0   2   2   2   2   0   0
 MK-4-9                 0   2   2   0   2   2   0   2   0   2   0   0   0   0   2   2   0   2   2   0   0   0   2   0   2   2   0   0   0   0   0   2   2   2   2   0   2   0   2   2   2   0   0   2   2   2   2   0   2   2   2   2   0   0   2   0   2   0   0   0   0   2   2   2   2   0   0   2   0   0   0   0   0   0   2   0   2   2   2   0   0   2   0   2   0   2   0   2   0   2   0   0   2   2   2   2   0   2   0   2   2   0   2   2   0   2   2   0   0   2   0   2   0   2   0   0   2   0   2   2   2   2   0   2   2   0   2   0   0   2   0   2   0   0   2   0   0   0   2   0   0   2   2   2   0   2   0   0   0   0   0   0   0   2   2   0   2   0   0   0   0   0   2   2   0   0   2   2   0   0   0   2   0   2   2   0   0   2   0   2   0   0   2   0   2   0   0   2   0   0   0   2   0   0   2   2   2   2   0   0
 MK-4-10                0   2   0   0   2   2   0   0   0   2   0   0   0   0   2   2   0   2   0   0   2   0   2   0   2   2   0   0   0   0   0   0   2   2   2   0   2   0   2   2   2   0   2   2   2   2   2   0   0   2   2   2   2   0   2   0   2   0   0   0   0   0   0   2   2   2   0   0   0   0   0   0   0   2   2   0   2   2   2   0   0   2   2   2   0   2   0   0   0   2   0   0   2   2   2   2   2   2   0   2   2   0   2   2   0   2   2   0   0   2   0   2   0   2   0   0   2   0   2   2   2   2   0   2   2   0   2   0   0   2   0   2   0   0   2   0   0   0   2   0   0   2   2   0   0   2   0   0   2   0   0   0   0   2   2   0   2   0   2   0   0   0   2   2   0   0   2   2   0   0   0   2   0   2   2   0   0   0   0   2   0   0   2   0   2   0   2   2   0   0   0   2   0   0   2   2   2   2   0   0
 MK-4-11                0   2   0   0   2   2   0   0   2   2   2   0   0   0   2   2   0   0   0   0   2   0   2   0   2   2   0   0   0   0   0   0   2   2   2   0   2   0   2   2   2   0   2   2   0   2   0   0   0   2   2   2   2   0   2   2   0   0   0   0   0   0   0   2   2   2   0   0   0   2   0   0   0   2   2   0   2   0   2   0   0   2   2   2   0   2   0   0   0   0   0   0   2   2   2   2   0   2   2   2   2   0   2   2   0   2   2   0   0   2   0   2   0   2   0   0   2   0   2   0   2   2   0   2   2   0   2   0   0   2   0   2   0   0   2   0   0   0   2   0   0   2   2   0   0   2   0   0   2   0   0   0   0   2   2   0   2   2   2   0   0   0   2   2   2   2   2   2   0   0   0   2   0   2   2   0   0   0   0   2   0   2   0   0   2   0   2   2   0   0   0   2   0   0   2   0   2   0   0   0
 MK-4-12                2   2   0   0   2   2   0   0   2   2   2   0   0   0   2   2   0   0   0   2   2   0   2   2   2   2   0   0   0   0   0   0   0   2   2   0   2   0   2   2   2   0   2   2   0   2   2   0   0   2   2   2   2   0   2   2   0   0   0   0   0   0   0   2   2   2   0   0   0   2   0   0   0   2   2   0   2   0   2   0   0   0   0   2   0   2   0   0   0   2   0   0   2   2   2   2   0   2   2   2   2   0   2   2   0   2   2   0   2   2   0   2   2   2   0   0   0   0   2   0   2   0   0   2   2   0   2   2   0   2   0   2   0   0   2   0   0   0   2   0   0   2   2   0   0   2   0   0   2   0   2   0   0   2   2   0   2   2   2   0   0   0   2   2   2   2   2   2   0   0   0   2   0   2   2   0   0   0   0   2   0   2   0   0   2   0   2   2   0   0   0   2   0   0   2   0   2   0   2   0
 MK-4-13                2   2   0   0   2   2   0   0   2   2   2   0   2   0   2   2   0   0   0   2   2   0   2   2   2   2   0   0   2   0   0   0   0   0   2   0   2   0   2   2   2   0   2   2   0   2   2   0   0   2   2   2   2   0   2   2   0   0   0   0   0   0   0   0   2   2   0   0   0   2   0   0   0   2   2   0   2   0   2   0   0   0   0   2   0   2   0   0   0   2   0   0   2   2   2   2   0   2   2   0   2   0   2   2   0   2   2   0   0   2   2   2   0   2   0   0   0   0   2   0   0   0   0   2   2   0   2   0   2   2   0   2   0   0   2   2   0   0   2   0   0   2   0   0   0   2   0   0   2   0   2   0   0   2   2   0   2   2   2   0   0   0   2   2   2   2   2   2   0   2   0   2   0   2   2   0   2   0   0   2   0   2   0   0   2   0   2   2   0   0   2   2   0   0   2   0   2   0   2   0
 MK-4-14                2   2   0   0   2   0   0   0   2   2   2   0   2   0   2   2   0   0   0   2   2   0   2   2   2   2   2   2   2   0   0   0   0   0   2   0   2   0   0   2   2   0   2   2   0   2   2   0   0   2   2   2   0   0   2   2   0   0   2   0   0   0   2   0   2   2   0   0   0   2   0   0   0   0   2   0   2   0   2   0   0   0   0   2   0   0   0   0   0   2   0   0   2   0   2   0   0   2   2   0   2   0   2   2   0   2   2   0   0   2   2   2   0   2   0   0   0   0   2   0   0   0   0   2   2   0   2   0   2   2   0   2   0   2   2   0   0   0   2   0   0   0   0   0   0   2   0   0   2   0   2   0   0   2   0   0   2   0   2   0   0   0   2   2   2   2   2   2   0   2   0   2   0   2   2   0   2   0   0   2   0   2   0   0   2   0   2   2   0   0   2   2   0   0   0   2   2   0   0   0
 MK-4-15                2   2   0   0   2   0   0   0   0   2   0   0   2   0   2   2   0   0   0   2   2   0   2   2   2   2   2   2   2   2   0   2   0   0   2   0   2   0   0   0   2   0   0   0   0   2   2   0   0   2   2   2   0   0   2   2   2   0   2   0   0   0   2   0   2   2   0   0   2   0   0   0   0   0   2   0   2   0   2   0   0   0   0   2   0   0   0   2   0   2   0   0   0   0   2   0   0   2   2   0   2   0   0   2   0   0   2   0   0   2   2   2   0   2   0   0   0   2   2   0   0   0   0   2   2   2   2   0   2   2   0   0   0   2   2   2   0   0   2   0   0   0   0   0   0   2   0   0   2   0   2   0   0   0   0   0   2   0   2   0   0   0   2   2   2   2   2   2   0   2   0   2   0   2   0   0   2   0   2   2   0   2   0   0   2   0   2   2   0   2   2   2   0   0   0   2   2   2   2   0
 MK-4-16                2   2   0   0   2   0   0   0   0   2   0   0   2   0   2   2   0   0   0   2   0   0   2   2   2   2   2   2   2   2   0   2   0   0   2   2   2   0   0   2   2   0   0   0   0   2   2   0   0   2   2   2   0   0   2   2   2   0   2   0   2   0   2   2   2   2   0   0   2   0   0   2   0   0   2   0   2   0   2   0   0   0   0   0   0   0   0   2   0   2   0   0   2   0   2   0   2   2   2   0   2   0   0   2   2   0   2   0   0   2   2   2   0   0   2   0   0   2   2   0   0   0   0   2   2   2   2   0   2   2   0   0   0   2   2   2   0   0   2   0   0   0   0   0   2   2   0   0   2   2   2   0   0   0   0   2   0   2   2   0   0   0   2   2   2   2   2   0   0   2   0   0   0   2   0   0   2   0   2   2   0   0   0   0   2   0   2   2   2   2   2   2   0   0   0   2   2   2   2   0
 MK-5-1                 2   0   2   0   0   2   0   0   0   2   0   2   2   2   0   2   2   0   2   0   0   2   2   0   2   2   2   2   2   0   0   0   0   0   0   0   2   0   2   2   0   2   0   0   0   0   2   0   2   2   2   2   2   2   2   2   0   2   2   0   0   2   0   0   0   2   2   0   0   2   2   2   0   2   2   0   0   0   2   0   2   0   2   0   2   0   0   0   0   0   0   2   2   2   2   2   0   2   2   0   0   2   2   2   0   0   2   0   0   0   2   0   0   2   2   0   2   2   0   2   0   0   2   2   0   2   0   0   2   2   0   2   0   0   2   0   2   0   0   0   0   0   2   2   0   2   0   2   0   0   0   2   0   2   0   2   2   2   0   2   0   2   2   0   2   2   0   0   2   2   2   0   2   2   2   0   2   0   2   0   0   2   0   0   2   2   0   2   0   0   0   0   2   0   2   0   2   2   0   0
 MK-5-2                 2   0   2   0   0   2   0   0   2   2   2   2   2   2   0   2   2   0   2   0   2   2   2   0   2   2   2   2   2   0   0   0   2   0   0   0   2   0   2   2   0   2   0   0   0   0   2   0   2   2   2   2   2   2   2   2   0   2   2   0   0   2   0   0   0   2   2   0   0   2   2   0   0   2   2   0   0   0   2   0   2   2   2   0   2   0   0   0   0   0   0   2   2   2   2   2   0   2   0   0   0   2   2   2   0   0   2   0   0   0   2   0   0   2   2   0   2   2   0   0   0   0   2   2   0   2   0   0   2   2   0   2   0   0   2   0   2   0   0   0   0   0   2   2   0   2   0   0   0   0   0   2   0   2   0   2   2   2   0   2   0   2   2   0   2   2   0   2   2   2   2   0   2   2   2   0   2   0   0   2   0   2   0   0   2   2   0   2   0   0   0   0   2   0   2   0   2   2   0   0
 MK-5-3                 2   2   2   0   0   2   0   2   2   2   2   2   2   2   0   2   2   0   2   0   2   2   2   0   2   2   2   2   2   0   0   0   2   0   0   0   2   0   2   2   0   2   0   0   0   0   0   0   2   2   2   2   0   2   2   2   0   2   2   0   0   2   0   0   0   2   2   0   0   2   2   0   0   2   2   0   0   0   2   0   2   2   2   0   2   0   2   0   0   0   2   2   2   2   2   2   0   2   0   0   0   2   2   2   0   0   2   0   0   0   2   0   0   2   2   2   2   2   0   0   0   0   2   2   0   2   0   0   2   2   0   2   0   0   2   0   2   0   0   0   0   0   2   2   0   2   0   0   0   0   0   2   0   0   0   2   2   2   0   2   0   2   2   0   2   2   0   2   2   2   2   0   2   2   2   2   2   2   0   2   0   2   0   0   2   2   2   2   0   0   0   0   2   0   2   0   2   2   0   0
 MK-5-4                 2   2   2   0   2   2   2   2   2   0   2   0   2   2   0   2   2   0   2   0   2   2   2   0   2   2   0   2   2   0   0   0   0   0   0   0   2   0   2   2   0   2   0   2   0   0   0   0   2   2   2   2   0   2   2   2   0   2   2   0   0   2   0   0   0   2   2   0   0   2   0   0   0   2   2   0   0   2   2   0   2   2   2   0   0   0   2   0   2   0   2   2   0   2   0   2   0   2   0   0   0   0   2   2   0   0   2   0   0   0   2   0   0   0   2   2   2   2   0   0   0   0   2   2   0   2   0   0   2   2   0   2   0   0   2   0   2   0   2   0   0   0   2   2   0   2   0   0   0   0   0   2   0   0   0   2   0   2   0   2   0   2   0   0   2   2   2   2   2   2   0   0   2   2   0   2   0   2   0   2   0   2   0   0   2   2   2   2   0   2   0   2   2   0   2   0   2   2   0   0
 MK-5-5                 2   2   2   0   2   2   2   2   2   0   2   2   2   2   0   0   2   0   2   0   0   2   2   0   2   2   0   2   2   2   0   2   0   0   0   0   2   0   2   2   0   2   0   2   0   0   0   2   2   2   2   2   0   2   0   2   0   2   2   2   2   2   2   2   0   2   2   2   0   2   0   0   0   2   0   0   0   2   2   0   2   2   2   0   0   0   2   0   2   0   2   2   0   2   0   2   0   2   0   2   0   0   2   2   0   0   0   0   0   0   2   0   0   0   2   2   2   2   0   0   0   0   2   2   2   2   0   0   2   2   0   2   0   0   2   2   2   0   0   2   0   0   2   0   0   2   0   0   0   0   2   2   0   0   0   2   0   2   0   2   0   2   0   0   2   2   2   2   2   2   0   0   2   2   2   2   0   2   0   2   2   2   0   0   2   2   2   2   0   2   0   2   2   0   2   0   2   0   0   0
 MK-5-6                 2   2   2   2   2   2   2   2   2   0   2   2   0   2   0   0   2   0   2   0   0   2   2   0   2   2   0   2   2   2   0   2   0   0   0   0   0   2   2   2   0   2   0   2   0   0   0   2   2   2   2   2   0   2   2   2   0   2   2   2   2   2   2   2   0   2   2   2   0   2   2   0   2   2   0   0   0   2   2   0   2   2   2   0   0   0   2   0   2   0   2   2   0   0   0   0   0   2   2   2   0   0   2   2   2   0   0   0   0   0   2   2   0   0   2   2   2   2   2   0   0   0   2   0   2   2   0   0   2   2   0   2   0   0   2   2   2   0   0   2   0   0   2   0   0   2   0   0   0   0   2   2   0   0   0   2   0   2   2   2   0   2   0   0   2   2   2   2   2   2   0   0   0   2   2   2   0   2   0   2   2   2   0   0   2   2   2   2   0   2   0   2   0   0   2   0   2   0   0   0
 MK-5-7                 2   2   2   0   2   2   2   2   2   0   2   2   0   2   0   0   2   0   2   0   2   2   2   0   2   2   0   2   2   2   0   2   2   0   0   0   0   2   2   0   0   2   0   2   0   0   0   2   2   2   2   2   0   2   2   2   0   0   2   2   2   2   2   2   0   2   2   2   0   2   2   0   2   2   0   0   0   2   2   0   2   2   2   0   0   0   2   0   2   0   2   2   0   0   0   0   0   2   2   2   0   0   2   2   2   0   0   0   2   0   2   2   0   0   2   2   2   2   2   0   0   0   2   0   2   2   0   0   2   2   0   2   2   2   2   2   2   0   0   2   0   0   2   0   0   2   0   0   0   0   2   2   0   0   0   0   0   0   2   2   0   2   0   0   2   2   2   2   2   2   0   0   0   2   2   2   0   2   0   2   2   2   0   0   2   2   2   2   0   2   0   2   0   0   2   0   2   0   0   0
 MK-5-8                 0   2   2   0   2   2   2   2   2   0   2   2   2   2   2   0   2   0   0   0   2   2   2   0   2   2   0   2   2   2   0   2   2   0   0   0   0   2   2   0   0   2   0   2   0   0   2   0   2   2   2   2   0   2   2   2   0   0   2   2   2   2   2   2   0   2   2   2   0   2   2   0   2   0   0   0   0   2   2   0   2   2   2   0   0   0   2   0   2   0   2   2   0   0   0   0   0   2   2   2   0   0   0   2   2   0   0   0   2   0   2   2   0   2   0   2   2   2   2   0   0   0   2   0   0   2   0   2   2   2   0   2   2   2   2   0   2   0   0   2   0   0   2   0   0   0   0   2   0   0   2   2   0   0   2   0   0   0   0   2   0   2   0   0   0   2   0   2   2   2   0   0   0   2   2   2   0   2   0   2   2   2   0   0   2   2   2   2   0   2   0   2   0   0   2   0   2   0   0   0
 MK-5-9                 0   2   0   0   2   2   2   0   2   0   2   2   2   2   2   2   2   0   0   0   2   2   2   0   2   2   0   2   0   2   0   2   2   0   0   0   0   2   0   0   0   2   0   2   0   2   2   0   2   2   2   0   0   2   2   2   0   0   0   2   2   2   2   2   0   2   0   2   0   2   2   0   2   2   0   0   0   2   2   0   2   2   2   0   2   0   2   0   2   0   2   2   0   0   0   0   0   2   2   2   0   0   0   2   2   0   0   0   2   0   0   2   0   2   0   2   0   2   2   0   2   0   2   0   0   2   0   2   2   2   0   2   2   2   2   0   2   0   0   2   0   0   2   0   0   0   0   2   2   0   2   2   0   0   2   0   0   0   0   2   0   2   0   0   0   2   0   2   0   2   0   0   0   2   2   2   0   0   0   2   2   2   0   0   2   2   2   2   0   2   0   2   0   0   2   0   2   0   0   0
 MK-5-10                0   2   0   0   0   2   2   0   2   0   0   2   2   2   2   2   2   0   0   0   2   2   2   0   2   2   0   2   0   2   0   2   2   0   0   0   0   2   0   0   0   2   0   2   0   0   2   0   2   2   2   0   0   2   2   2   0   0   2   2   2   2   2   2   0   2   0   2   0   2   2   0   2   2   0   0   0   2   2   0   2   2   2   0   2   0   2   0   2   0   2   2   0   0   0   0   0   2   2   2   0   0   0   2   2   0   0   0   2   0   2   2   0   2   0   2   0   0   2   0   2   0   2   2   0   2   0   2   0   2   0   2   0   2   2   0   2   0   0   2   0   0   2   0   0   0   0   2   2   0   2   2   0   0   2   0   0   2   0   0   0   2   0   0   0   2   0   2   0   2   2   0   0   2   2   2   0   0   0   2   0   2   0   0   0   2   2   2   0   2   0   2   0   0   2   0   2   0   0   0
 MK-5-11                0   2   0   0   0   2   2   0   2   0   0   2   2   2   2   2   2   0   0   0   2   2   2   0   2   2   0   2   0   0   0   2   2   0   0   0   0   2   0   0   0   2   0   2   0   0   0   0   2   2   2   0   2   2   2   2   0   0   2   2   2   2   2   0   0   2   0   2   0   2   2   2   2   2   0   0   0   2   2   0   2   0   2   0   2   0   2   0   2   0   2   2   0   0   2   0   0   2   2   2   0   0   0   2   2   2   0   0   2   0   2   0   0   2   0   2   0   0   2   0   0   0   2   2   0   2   0   2   0   2   0   2   2   2   2   0   2   0   0   2   0   0   2   0   0   0   0   2   2   0   0   2   0   0   2   0   0   2   0   0   0   2   0   0   0   2   0   2   2   2   2   0   0   2   2   2   0   0   0   2   0   2   0   0   0   2   2   2   0   2   0   2   0   0   2   0   2   0   0   0
 MK-5-12                0   2   0   0   0   2   2   0   2   0   0   0   2   2   2   2   2   0   2   0   2   2   2   0   2   0   2   2   0   0   0   2   2   0   0   0   0   2   0   0   0   2   0   0   0   0   0   0   2   2   2   0   2   2   2   2   0   0   2   2   0   2   2   0   0   2   2   2   0   2   2   2   2   2   0   0   0   2   2   0   2   0   2   0   2   0   2   0   2   0   2   2   0   0   2   0   0   2   2   2   0   0   0   2   2   2   0   2   2   0   0   0   2   2   0   2   0   0   2   0   0   0   2   2   0   2   2   2   0   2   0   2   2   2   2   0   2   0   0   2   0   0   2   0   0   0   0   2   2   0   0   2   0   0   2   0   0   2   0   0   0   2   0   0   0   0   0   2   2   2   2   2   0   2   2   2   0   0   0   2   2   2   0   2   0   2   2   2   2   2   0   0   0   0   2   0   0   0   0   0
 MK-5-13                0   2   0   0   0   2   2   0   2   0   0   0   2   0   2   2   2   0   2   0   2   2   2   0   2   0   2   2   0   0   0   2   2   2   0   0   0   2   0   0   2   2   0   0   0   0   0   0   2   2   2   0   2   2   2   2   0   0   2   2   0   2   2   0   0   2   2   2   0   2   2   2   2   2   0   0   0   2   2   0   2   0   2   2   0   0   2   0   2   0   0   2   0   0   2   0   0   2   0   2   0   0   0   2   2   2   0   2   2   0   0   0   2   2   0   2   0   0   2   0   0   0   2   2   0   2   2   2   2   2   0   0   2   2   2   0   2   0   0   2   2   0   2   0   0   0   0   2   2   0   0   0   0   0   2   0   0   0   0   0   0   2   0   0   0   2   0   0   2   2   2   2   0   0   2   2   0   0   0   2   2   2   0   2   0   2   2   2   2   2   0   2   0   2   2   0   0   2   2   0
 MK-5-14                0   2   0   0   0   2   2   0   2   0   0   0   2   0   2   2   2   0   2   0   0   2   2   0   2   0   2   2   0   2   0   0   2   2   2   0   0   0   0   0   2   2   0   0   2   0   0   0   2   2   2   0   2   2   2   2   2   0   2   2   0   2   2   0   0   2   2   2   2   2   2   2   2   2   0   0   0   2   2   0   2   0   2   0   0   2   2   0   2   0   0   2   0   0   2   0   0   2   0   2   0   0   0   2   0   2   0   2   2   0   0   0   2   2   0   2   0   0   0   0   0   0   2   2   0   2   0   2   2   2   0   0   0   0   2   2   2   2   2   2   2   0   2   0   0   0   2   2   2   0   0   0   0   2   2   0   0   0   0   0   0   2   0   0   0   2   0   0   2   2   0   2   0   0   0   2   0   0   0   2   2   2   2   2   0   2   2   2   2   2   0   2   2   2   2   2   0   2   2   0
 MK-5-15                0   2   0   0   0   0   2   0   2   0   0   0   2   2   2   2   2   2   2   0   0   2   2   0   2   0   2   2   2   2   2   0   2   2   2   0   0   0   0   2   2   2   0   0   2   0   0   0   2   2   0   0   2   2   2   2   2   0   2   0   2   2   2   0   0   2   0   2   2   2   2   2   2   2   0   0   0   0   2   0   2   0   2   0   0   2   2   0   2   0   0   2   0   0   2   0   0   2   0   2   0   0   0   2   0   2   0   2   2   0   0   0   2   2   0   2   0   0   0   0   0   0   2   2   0   2   0   2   2   2   0   0   0   0   2   2   2   0   2   2   2   2   2   0   0   0   2   2   2   0   0   0   0   2   2   0   0   0   0   0   0   2   0   0   2   2   0   0   2   2   0   2   2   0   0   2   0   0   0   2   2   2   2   2   0   2   0   2   2   2   0   2   2   0   2   2   0   2   2   0
 MK-5-16                0   2   0   0   2   0   0   0   2   0   0   0   2   2   2   0   2   2   2   0   0   2   2   0   2   0   2   2   2   2   2   0   2   2   2   0   0   0   0   2   2   2   0   0   2   0   0   0   2   2   0   0   2   2   2   2   2   0   2   0   2   2   2   0   0   2   0   2   2   2   0   2   2   2   0   0   0   0   0   0   2   0   2   0   0   2   0   0   2   0   0   2   0   0   2   2   0   2   0   2   0   2   0   2   0   2   0   0   0   0   0   0   2   2   0   2   0   0   0   2   0   0   2   2   2   2   0   2   2   0   0   2   0   0   2   2   0   0   0   0   2   2   2   0   0   0   2   2   2   0   0   0   0   0   2   0   2   0   2   0   0   2   0   0   2   2   0   0   2   2   0   2   2   0   0   2   0   0   0   2   2   2   2   2   0   2   0   2   2   2   0   0   2   0   0   2   0   2   2   0
 MK-6-1                 2   0   0   2   2   2   0   0   2   2   2   0   2   2   0   2   2   0   2   2   2   0   2   2   0   0   2   2   0   0   2   2   2   0   0   0   2   2   2   0   0   0   0   2   2   0   2   2   0   2   2   0   2   2   2   2   2   0   0   2   0   0   2   0   2   0   0   0   0   2   2   2   0   0   0   2   2   2   0   0   0   2   2   0   0   0   0   0   2   2   2   2   0   0   0   0   2   0   0   2   0   2   2   0   2   2   0   0   2   0   0   2   2   0   2   2   0   0   0   2   2   0   2   2   2   0   2   0   2   0   2   2   2   2   2   2   0   0   2   0   0   0   2   2   0   0   2   2   0   0   0   0   2   0   2   2   2   0   2   2   0   0   2   2   0   2   0   0   2   0   2   0   0   0   0   0   2   2   0   2   2   2   0   2   0   0   2   0   0   0   0   0   2   2   2   0   0   0   2   2
 MK-6-2                 2   0   0   2   2   2   0   0   2   2   2   0   2   2   0   0   2   0   2   2   2   2   2   0   0   0   2   2   0   0   2   2   2   0   0   0   2   2   2   2   0   0   0   2   2   0   2   2   0   2   2   0   2   2   2   2   2   0   0   2   0   2   2   0   2   0   0   0   0   2   2   0   0   0   0   2   2   2   2   0   0   2   2   2   2   0   0   0   2   2   2   2   0   0   0   0   2   0   0   2   0   2   2   0   2   2   0   2   0   0   0   2   0   0   2   0   2   2   0   2   2   0   2   2   2   0   2   0   0   0   2   0   2   2   2   2   0   0   2   0   2   0   2   2   0   0   2   2   0   0   0   0   0   0   2   2   2   0   2   2   0   0   2   2   0   2   0   0   2   0   2   0   0   0   0   0   2   2   0   2   2   2   0   2   0   0   2   0   0   0   0   2   2   2   2   0   0   0   2   2
 MK-6-3                 0   0   2   2   2   2   0   0   2   2   2   0   2   2   0   0   0   0   0   2   2   2   2   0   0   0   2   2   0   0   2   2   2   0   0   0   2   0   0   2   0   0   0   2   0   0   2   2   0   2   2   0   2   2   2   2   0   0   0   2   0   2   2   0   2   0   0   0   0   2   2   0   0   0   0   0   2   2   2   0   0   2   2   2   2   2   2   0   2   2   2   2   0   0   0   2   2   0   0   2   0   2   2   0   2   0   0   2   0   2   0   2   0   0   2   0   2   2   0   2   2   0   2   2   2   0   2   0   0   0   2   0   2   2   2   0   0   0   2   0   2   0   2   0   0   0   2   2   0   0   0   0   0   0   2   2   2   0   2   2   0   0   2   2   0   2   0   0   2   0   2   0   0   0   0   0   2   2   0   2   2   2   0   2   0   0   2   0   0   0   0   2   2   2   2   0   0   0   2   2
 MK-6-4                 0   0   2   2   2   2   0   0   2   2   0   0   2   2   0   0   0   0   2   2   2   2   0   2   0   0   2   2   0   0   2   2   2   0   0   0   2   0   0   2   0   0   0   2   0   0   2   2   0   2   0   0   2   2   2   2   0   0   0   2   0   2   2   0   2   0   0   2   0   2   2   0   0   0   0   0   2   2   2   0   0   2   2   0   2   2   2   0   2   2   2   2   0   2   0   2   2   0   2   2   0   2   2   0   2   0   0   2   0   2   0   2   0   0   0   0   2   2   0   2   2   2   2   2   2   2   2   2   0   0   2   0   2   2   2   0   0   2   2   0   2   0   2   0   2   0   2   2   0   0   0   0   0   0   2   2   2   0   2   2   0   0   2   2   0   2   0   0   2   0   2   0   0   0   0   0   2   2   0   0   2   2   0   2   0   0   2   2   0   0   0   2   2   2   2   0   0   0   0   2
 MK-6-5                 2   2   2   2   2   2   0   0   2   2   0   0   2   2   0   0   0   0   2   2   2   2   2   2   0   0   2   2   0   0   2   2   2   0   0   0   2   0   0   2   0   0   0   2   0   0   2   2   0   0   0   0   2   2   2   0   0   0   0   2   0   2   2   0   2   0   0   2   0   2   2   2   0   0   0   0   2   2   2   0   0   2   2   0   2   2   2   0   2   2   2   2   0   2   0   2   2   0   2   2   0   2   2   0   0   0   0   2   0   2   0   2   0   0   0   0   2   2   2   2   2   2   0   2   2   2   2   2   2   0   2   0   2   2   2   0   0   2   2   2   2   0   2   0   2   0   2   2   0   0   0   0   0   0   2   2   2   0   2   2   0   0   2   2   0   2   0   0   2   0   2   0   0   0   0   0   2   2   0   0   2   2   2   2   0   0   2   2   2   0   0   2   2   2   2   0   0   0   0   2
 MK-6-6                 2   2   2   2   2   2   0   0   2   2   0   0   2   2   0   0   0   0   2   2   0   2   0   2   0   0   2   2   0   2   2   2   2   0   0   0   0   0   0   2   0   0   0   2   0   0   2   0   0   0   0   0   2   2   2   0   0   0   0   2   0   2   2   0   2   0   0   2   0   2   2   2   0   0   0   0   2   2   2   0   2   2   2   0   2   2   2   0   2   0   2   2   0   2   0   2   2   0   2   2   0   2   2   0   0   0   0   2   0   2   0   2   0   2   0   0   0   2   2   2   2   0   0   2   2   2   2   2   2   0   2   0   2   2   2   0   0   2   2   2   2   0   2   0   2   0   2   2   2   0   0   2   0   0   2   0   2   0   2   2   2   0   0   2   0   2   0   0   2   0   2   0   0   0   0   0   2   2   0   0   2   2   2   2   0   0   2   2   2   0   0   2   2   2   2   0   2   0   0   0
 MK-6-7                 2   2   2   2   2   2   0   0   2   2   0   0   2   2   0   0   0   0   2   2   0   2   0   2   0   0   2   2   0   2   2   2   2   0   0   0   0   0   0   2   2   0   2   2   0   0   2   0   0   0   0   0   2   2   2   0   2   0   0   0   2   2   2   0   2   0   0   2   0   0   2   2   0   0   0   0   2   2   2   0   2   2   2   0   2   2   2   0   2   0   2   0   0   2   2   2   2   0   2   2   0   2   2   0   0   0   0   2   0   2   0   2   0   0   0   0   0   2   2   2   2   0   0   2   2   2   2   2   2   0   2   2   2   0   2   0   2   2   2   2   2   2   2   2   2   0   2   2   2   0   0   2   0   0   2   0   2   2   2   2   2   0   0   2   0   2   0   0   0   0   2   2   0   0   0   2   2   2   0   0   2   2   2   2   0   0   2   0   2   0   0   2   2   2   0   0   2   2   0   0
 MK-6-8                 2   2   2   0   2   2   2   0   2   0   2   0   2   2   0   0   0   0   2   2   0   2   0   2   2   0   2   2   0   2   2   2   2   0   0   0   0   0   0   2   2   0   2   0   0   0   2   0   0   2   0   0   2   2   2   2   2   0   0   0   2   2   2   0   2   0   0   2   0   0   0   2   0   0   0   0   2   2   0   0   2   2   2   0   0   2   2   0   2   0   2   0   0   2   2   2   2   0   2   2   0   2   0   2   0   0   0   2   0   2   0   2   2   0   0   0   0   2   2   2   2   0   0   2   2   2   2   2   2   2   2   2   2   0   2   2   0   2   0   0   2   2   2   2   2   0   2   2   2   0   0   2   0   0   2   2   2   2   2   0   2   0   0   2   0   2   0   0   0   0   2   2   0   0   0   2   2   2   0   0   2   2   2   2   0   0   0   0   2   0   0   2   2   2   0   0   2   2   0   0
 MK-6-9                 2   2   2   2   2   2   2   0   2   0   2   0   2   2   0   0   0   0   2   2   0   2   0   2   2   0   2   2   0   0   2   2   2   0   0   0   0   0   0   2   2   0   2   2   0   0   2   0   0   2   0   0   2   2   0   2   2   0   0   2   2   2   2   0   2   0   0   2   0   0   0   2   0   0   0   0   2   2   0   0   2   2   2   0   0   2   2   0   2   0   2   0   0   2   2   2   2   0   2   2   0   2   0   2   0   0   0   2   0   0   0   2   2   0   0   0   0   2   2   2   2   0   0   2   2   2   2   2   2   2   2   2   2   0   2   2   0   2   0   0   0   2   2   2   2   0   0   0   2   0   0   2   0   0   2   2   0   2   2   2   2   0   0   2   0   2   0   0   0   0   2   2   0   0   0   2   2   2   0   0   2   2   2   2   0   0   0   0   2   0   2   2   2   0   0   0   2   0   2   0
 MK-6-10                0   2   2   2   2   2   2   0   0   0   0   0   2   2   0   2   0   0   2   2   0   2   0   2   2   0   2   2   0   0   2   2   2   0   0   0   0   0   0   2   2   0   2   2   0   0   2   0   0   2   0   0   2   2   0   0   2   0   0   0   2   2   2   0   2   0   0   2   0   0   0   2   0   0   0   2   0   2   0   0   2   2   2   2   0   2   2   0   2   0   2   0   0   2   2   2   2   0   0   2   0   2   0   2   0   0   2   2   0   0   0   2   2   0   0   0   0   2   2   2   2   0   0   2   2   2   2   2   2   2   2   2   2   0   0   2   0   2   0   2   0   2   2   2   0   0   0   2   2   0   0   2   2   0   2   2   0   0   2   2   2   0   0   2   0   2   0   0   0   0   0   2   0   0   0   2   2   2   0   0   2   2   2   2   0   0   0   0   2   0   2   2   2   0   0   0   2   0   2   0
 MK-6-11                0   2   2   2   2   2   2   0   0   0   0   0   2   2   0   2   0   0   2   2   0   2   0   2   2   2   2   2   0   0   0   2   2   0   0   0   0   0   0   2   2   0   2   2   0   2   2   0   0   2   0   0   2   2   2   0   2   0   0   0   2   0   2   0   2   0   2   2   0   0   0   2   0   2   0   2   0   2   0   0   2   2   2   0   0   2   2   0   2   0   2   0   0   2   0   2   2   0   0   2   0   2   0   2   0   0   2   2   0   2   2   2   2   0   0   0   0   0   2   2   2   0   2   0   2   2   2   2   2   2   2   2   2   0   0   2   0   2   0   2   0   2   2   2   0   0   0   2   2   2   0   2   2   0   2   2   0   2   2   2   2   0   0   2   0   2   0   0   2   0   0   2   0   0   0   2   2   2   0   0   2   2   2   2   0   0   2   0   2   0   2   2   2   0   0   0   2   0   2   0
 MK-6-12                0   2   2   0   2   2   2   0   0   0   0   0   2   2   0   2   2   0   2   2   0   2   0   0   0   2   2   2   0   2   0   2   2   0   0   2   0   0   0   0   2   0   2   2   0   2   2   2   0   2   0   0   2   2   2   0   2   2   0   2   2   0   2   0   2   0   2   2   0   0   0   2   0   2   0   2   0   2   0   0   2   2   2   0   0   2   2   0   2   2   2   0   0   2   0   2   2   0   0   2   0   2   2   2   0   0   2   2   2   2   2   2   0   0   0   2   0   0   2   2   2   0   2   0   2   2   2   2   2   2   2   2   2   0   0   2   0   2   0   2   0   2   2   2   0   0   2   2   2   2   0   2   2   0   2   2   0   2   2   2   2   0   0   2   0   2   0   0   2   0   2   2   0   0   2   2   2   2   0   0   2   2   2   2   0   0   2   0   0   0   2   2   2   2   0   0   2   0   2   0
 MK-6-13                0   0   2   0   2   2   0   0   0   0   0   0   2   2   0   2   2   0   2   2   0   2   0   0   0   2   2   2   0   2   0   2   2   0   2   2   0   0   0   2   2   2   2   0   0   2   2   0   0   2   0   0   2   2   2   0   2   2   0   2   0   0   2   2   2   0   2   2   0   0   0   2   0   2   0   2   0   0   0   0   2   2   2   0   0   2   2   0   2   2   2   0   0   2   0   2   2   0   0   2   0   2   2   2   0   0   2   2   2   2   2   0   0   0   0   2   0   0   0   2   0   0   2   0   2   2   2   2   2   2   2   2   2   2   2   0   0   2   0   2   2   2   2   2   0   0   2   2   2   2   0   2   2   2   2   0   0   2   2   2   2   0   0   2   0   2   0   0   2   2   2   2   0   2   2   0   2   0   0   0   2   2   2   2   2   0   2   0   0   0   2   2   0   2   0   0   2   0   2   0
 MK-6-14                0   0   2   2   2   2   0   0   0   0   0   0   2   2   0   0   2   0   2   2   0   2   0   0   0   2   2   2   0   2   0   2   2   0   2   2   0   0   0   2   2   2   2   0   2   2   2   0   0   2   0   0   2   2   2   0   0   2   0   2   2   0   2   2   2   0   2   2   0   0   0   2   0   2   0   0   0   0   0   0   2   2   2   0   0   2   2   0   2   2   2   0   0   2   0   2   2   0   0   2   0   2   2   2   0   2   2   2   2   2   0   0   0   0   0   2   0   0   0   2   0   0   2   0   2   2   2   2   2   2   2   2   2   2   2   0   0   2   0   2   2   2   2   2   0   0   2   2   2   2   0   2   2   2   2   0   0   2   2   2   2   0   2   2   0   2   0   0   2   2   2   2   0   2   2   0   2   0   0   0   2   2   2   2   2   0   2   0   2   0   2   2   2   2   0   0   2   0   2   0
 MK-6-15                2   0   2   2   2   2   2   0   0   2   0   0   2   2   0   0   2   0   2   0   0   2   0   0   0   2   2   2   0   2   0   2   2   0   0   2   0   0   0   0   2   2   2   0   2   2   2   0   0   2   0   0   2   2   2   0   0   2   0   2   2   2   2   2   2   2   2   2   0   0   0   2   0   2   0   0   2   0   0   0   2   2   0   0   0   2   2   0   2   2   2   2   0   2   0   2   2   0   0   2   0   2   2   2   0   2   2   2   2   2   0   0   0   2   0   2   0   0   0   2   0   0   2   0   2   0   2   0   2   2   2   2   2   2   2   0   0   0   0   0   2   2   2   2   0   0   2   2   2   2   2   2   2   2   2   0   0   0   2   2   2   0   2   2   0   2   0   0   2   2   2   2   2   2   2   0   2   0   0   0   2   2   2   2   2   0   2   0   2   0   2   2   2   2   0   0   0   2   2   0
 MK-6-16                2   0   2   2   2   2   2   0   0   2   0   0   2   2   0   0   2   0   2   2   0   2   2   0   0   0   2   2   0   0   2   2   2   0   0   2   0   0   2   0   2   2   2   0   2   2   2   0   0   2   0   0   2   2   2   0   0   2   0   2   2   2   2   2   2   2   2   2   0   0   0   2   2   2   0   0   2   0   0   0   2   2   0   0   0   2   2   0   2   2   2   2   0   0   0   2   2   0   0   2   0   0   2   2   0   2   2   2   2   2   0   0   0   0   0   2   0   0   0   2   0   0   2   0   0   0   2   0   2   2   2   2   2   2   0   0   0   0   2   0   2   2   0   0   0   0   2   2   2   2   2   2   2   2   2   0   0   0   2   2   2   0   2   2   0   2   0   0   2   2   2   2   2   2   2   2   2   0   0   0   2   2   2   2   2   0   2   0   2   0   0   2   2   0   0   0   0   2   2   0
 
!****************************************** Phenotypic Data **********************************************************
!-100.0 is resevred for missing phenotype
SimulatedTrait1        17.8612   16.7985   16.8266   14.4786    8.6974   13.9733   16.3835   15.2285   16.7594   16.1568   15.6454   18.5117   15.1819   20.4475   18.3536   17.1471   13.8397   13.8014   15.2340   15.5138   15.8698   15.3265   12.0016   16.3945   11.8372   10.9043   18.8957   15.5333   14.1061   12.3018   17.1730   17.1189   16.1327   10.9413    7.6505   15.8569   13.3326   16.6246    8.8851   20.0801   19.7564   14.3381   15.1504   13.9463   14.6605   12.4306   15.6485   12.6138   16.0216   21.7195   12.8768   17.0247   10.5800   13.5783   14.4831   12.8149   14.5723   11.4450   11.2579   14.8838   10.7252   16.4645   16.2055   19.2613   17.7528   12.6702   16.1047   15.6494   14.5413   16.1884   13.5869   14.1064   15.1282   13.5766   15.1761   14.1243   16.3272   12.3409   17.3064   12.6606   12.4698   11.9263   16.8189   16.0989   20.5480   15.2895   13.3494   14.6454   17.5049   13.3713   13.8576   12.9556   17.8818   11.0818   15.8069   15.7101   19.4411   15.1457   19.3339   14.6917   15.8422   15.2718   13.1675   11.0527   13.7505   11.7519   13.5665    8.0278   19.9153   16.4294   15.0030   15.1522   15.4279   16.0650   16.2940   10.8646   16.4096   16.4363   10.9483   17.7940   18.7690   16.5710   10.5885   12.7232   18.9924   16.3706   15.2709   21.6445   17.0907   12.0836   16.3254   19.3610   10.9308   18.2019   15.9449   16.4440   13.2247   15.4596   17.3873   13.6983   12.6655   16.5623   15.1294   14.5776   12.3666   16.9753   15.1224   20.7127   10.5615   17.4485   15.6500   13.2888   14.6393   18.7590   16.1030   20.2782   16.3763   15.1494   16.8669   14.8558   17.4405   13.9965   16.4909   16.2140   17.3992   12.6817   15.4188   15.5873   12.8876   10.5242   13.2648   17.0299   15.6361   15.0138   16.5608   17.7734   15.6657   15.4953   15.1229   13.8302   16.9251   12.5923   16.3393   15.8447   16.5615   12.3367   15.5045   14.0452   14.9747   11.5780   15.1977   16.8223   19.1614   19.7593    8.7793   12.7450   16.7676   13.1947   14.2231   17.3972
SimulatedTrait2        12.2090    8.3899    9.3652   10.9098    9.1864    8.6060    8.9586    9.6457    8.2629    8.9671   11.2290   10.5298   10.1341    8.2799    9.1407   10.7341   11.2101    8.5992    8.8643    9.7235   10.5760   10.5398   10.4687    6.3405   11.9708   11.2986   11.2027    8.9388    6.7068   10.7628   10.4273   10.9150    8.2260   10.2652    9.6723    9.9310   10.6492   11.2766    9.5211    9.5681    8.8656    9.5294    9.7089   10.6286   10.9512   10.6277   10.8057   11.8441    8.3080   10.1496   12.2775    9.7989   11.6010   11.9854   10.6817    9.2995   10.1477   10.4639    8.7854   12.1487    9.5072    9.3042    9.3272    8.1102    8.0845   10.8327    7.1783   10.7324    8.2722   10.2986    9.2392   10.6835   10.1533    9.9299    8.9934    9.7864   12.1334    9.9790   10.4422    9.6472    9.7335    9.8367   10.8787    6.5081   11.9690   12.6987   11.4284    9.9872   10.2165    9.5416   10.3884    8.3125   10.2502    9.2828    7.9042   10.7022    7.7966    9.6058   10.2981   11.9834    8.0341    9.1721   10.5109    8.2212    8.9428   12.9284    9.8045   11.3964    9.2156    8.7748    9.5647    9.1930    9.4562   11.9655    8.1819    8.3188   11.8223   10.1610   10.9507    9.0685    6.4192    8.4268   12.1775    7.9677    9.7444   10.3056    6.0877    9.4363    9.3769    9.2860    8.8564    8.6608    8.2216    8.2923    9.7990   10.3833   10.6390    9.8649    7.9888    7.8841    9.6592    8.4043   10.7310    7.0677   10.7748    8.0760   10.4338   10.5247    9.3867    8.0840   10.9978    9.4315   11.7127    8.8957   11.0437    7.7702    6.8174   11.8521   14.1098   10.7088   10.5680    9.2621    9.1710   10.2805    9.8683   10.3189    9.1854   10.2424   10.8153   12.2903   10.6707   12.0143    9.9209    9.2698    9.6290   13.7368   10.0151   10.3160    7.8337    9.8008   10.7905    7.6479   10.2434   12.1475   11.0193   10.0589   11.5520   11.1796    8.3578   11.7335   11.1949   13.9573   10.4992    7.7187   10.8850    6.0808    7.6116    9.0027    9.6036    8.7751
 
