# Supplementary material for: Inclusive Composite Interval Mapping of QTL by Environment Interactions in Biparental Populations
Source: PLoS One. 2015 Jul 10;10(7):e0132414. doi: 10.1371/journal.pone.0132414 (PMC4498613; doi:10.1371/journal.pone.0132414)
Supplement: S4 File — (ZIP) [file pone.0132414.s004.zip › H=0.1/L1/run_00123.met]

!**********************Note: lines staring with "!" are remarks and will be ignored in the program********************
!*********************************General Information**********************************
!Assuming F1 = P1 x P2, populations available in QTL IciMapping are: 
!  1, P1BC1F1 = P1 x F1, the first backcrossing where P1 is used as the recurrent parent;
!  2, P2BC1F1 = P2 x F1, the first backcrossing where P2 is used as the recurrent parent;
!  3, F1DH, F1-derived doubled haploids; 
!  4, RIL or F1RIL, recombination inbred lines through the repeated selfing of F1;
!  5, P1BC1RIL, recombination inbred lines through the repeated selfing of P1BC1F1;
!  6, P2BC1RIL, recombination inbred lines through the repeated selfing of P2BC1F1;
!  7, F2, the selfing generation of F1;
!  8, F3, the selfing generation of F2;
!  9, P1BC2F1, the second backcrossing where P1 is used as the recurrent parent; 
! 10, P2BC2F1, the second backcrossing where P2 is used as the recurrent parent;
! 11, P1BC2RIL, recombination inred lines through the repeated selfing of P1BC2F1; 
! 12, P2BC2RIL, recombination inred lines through the repeated selfing of P2BC2F1; 
! 13, P1BC1F2, the selfing generation of P1BC1F1; 
! 14, P2BC1F2, the selfing generation of P2BC1F1; 
! 15, P1BC2F2, the selfing generation of P1BC2F1; 
! 16, P2BC2F2, the selfing generation of P2BC2F1; 
! 17, P1BC1DH, P1BC1F1-derived doubled haploids; 
! 18, P2BC1DH, P2BC1F1-derived doubled haploids; 
! 19, P1BC2DH, P1BC2F1-derived doubled haploids; 
! 20, P2BC2DH, P2BC2F1-derived doubled haploids; 
   3      !Mapping Population (see remarks above)
   2      !Mapping Function (1 for Kosambi; 2 for Haldane; 3 for Morgan)
   2      !Marker Space Type (1 for intervals; 2 for positions)
   1      !Marker Space Unit(1 for centiMorgans; 2 for Morgan)
   6      !Number of Chromosomes (or Linkage Groups)
 200      !Size of the mapping population
   2      !Number of environments
 
!***************************************** Chromosomes and Linkage Maps **********************************************
!Chromosome                 NumMarkers
-CH1                        16
-CH2                        16
-CH3                        16
-CH4                        16
-CH5                        16
-CH6                        16
!Linkage map (Marker name followed by position or the interval length)
 MK-1-1                1     0.000
 MK-1-2                1    10.000
 MK-1-3                1    20.000
 MK-1-4                1    30.000
 MK-1-5                1    40.000
 MK-1-6                1    50.000
 MK-1-7                1    60.000
 MK-1-8                1    70.000
 MK-1-9                1    80.000
 MK-1-10               1    90.000
 MK-1-11               1   100.000
 MK-1-12               1   110.000
 MK-1-13               1   120.000
 MK-1-14               1   130.000
 MK-1-15               1   140.000
 MK-1-16               1   150.000
 MK-2-1                2     0.000
 MK-2-2                2    10.000
 MK-2-3                2    20.000
 MK-2-4                2    30.000
 MK-2-5                2    40.000
 MK-2-6                2    50.000
 MK-2-7                2    60.000
 MK-2-8                2    70.000
 MK-2-9                2    80.000
 MK-2-10               2    90.000
 MK-2-11               2   100.000
 MK-2-12               2   110.000
 MK-2-13               2   120.000
 MK-2-14               2   130.000
 MK-2-15               2   140.000
 MK-2-16               2   150.000
 MK-3-1                3     0.000
 MK-3-2                3    10.000
 MK-3-3                3    20.000
 MK-3-4                3    30.000
 MK-3-5                3    40.000
 MK-3-6                3    50.000
 MK-3-7                3    60.000
 MK-3-8                3    70.000
 MK-3-9                3    80.000
 MK-3-10               3    90.000
 MK-3-11               3   100.000
 MK-3-12               3   110.000
 MK-3-13               3   120.000
 MK-3-14               3   130.000
 MK-3-15               3   140.000
 MK-3-16               3   150.000
 MK-4-1                4     0.000
 MK-4-2                4    10.000
 MK-4-3                4    20.000
 MK-4-4                4    30.000
 MK-4-5                4    40.000
 MK-4-6                4    50.000
 MK-4-7                4    60.000
 MK-4-8                4    70.000
 MK-4-9                4    80.000
 MK-4-10               4    90.000
 MK-4-11               4   100.000
 MK-4-12               4   110.000
 MK-4-13               4   120.000
 MK-4-14               4   130.000
 MK-4-15               4   140.000
 MK-4-16               4   150.000
 MK-5-1                5     0.000
 MK-5-2                5    10.000
 MK-5-3                5    20.000
 MK-5-4                5    30.000
 MK-5-5                5    40.000
 MK-5-6                5    50.000
 MK-5-7                5    60.000
 MK-5-8                5    70.000
 MK-5-9                5    80.000
 MK-5-10               5    90.000
 MK-5-11               5   100.000
 MK-5-12               5   110.000
 MK-5-13               5   120.000
 MK-5-14               5   130.000
 MK-5-15               5   140.000
 MK-5-16               5   150.000
 MK-6-1                6     0.000
 MK-6-2                6    10.000
 MK-6-3                6    20.000
 MK-6-4                6    30.000
 MK-6-5                6    40.000
 MK-6-6                6    50.000
 MK-6-7                6    60.000
 MK-6-8                6    70.000
 MK-6-9                6    80.000
 MK-6-10               6    90.000
 MK-6-11               6   100.000
 MK-6-12               6   110.000
 MK-6-13               6   120.000
 MK-6-14               6   130.000
 MK-6-15               6   140.000
 MK-6-16               6   150.000
!*********************************** Marker Types ********************************************************************
!Co-dominant marker: When heterozygote F1 is present, P1 is coded as 2, F1 is coded as 1, and P2 is coded as 0; Otherwise, P1 is coded as 2, and P2 is coded as 0. 
!Dominant marker: When heterozygote F1 is present, P1 and F1 are coded as 12, and P2 is coded as 0; Otherwise, P1 is coded as 2, and P2 is coded as 0.  
!Recessive markers: When heterozygote F1 is present, P1 is coded as 2, and F1 and P2 are coded as 10; Otherwise, P1 is coded as 2, and P2 is coded as 0. 
!Missing marker is coded as -1. 
 MK-1-1                 0   0   2   0   0   0   0   0   0   2   2   0   0   0   2   2   0   2   0   0   0   2   0   2   2   0   0   0   2   0   0   0   0   2   0   2   0   2   2   2   2   0   0   0   0   2   2   2   2   0   2   2   0   2   2   0   0   0   2   0   2   0   2   2   2   2   0   0   0   0   0   0   2   0   0   2   0   0   2   0   2   0   0   2   0   2   2   2   0   0   0   0   0   0   0   0   2   0   0   0   0   0   2   2   0   0   2   0   2   0   2   0   2   2   0   0   2   2   2   0   0   2   2   2   0   2   2   0   0   2   0   0   2   2   0   2   0   0   2   0   2   0   2   2   2   0   0   0   0   2   0   2   2   0   0   2   2   2   0   2   2   0   2   2   0   2   0   0   0   2   2   0   0   2   2   0   0   2   0   2   0   0   0   2   2   0   0   0   2   2   0   2   2   2   0   0   2   2   0   2
 MK-1-2                 2   0   2   0   0   0   0   0   0   2   2   0   0   0   2   0   0   2   0   0   0   2   0   2   2   0   0   0   2   0   0   0   0   2   0   2   0   2   2   2   0   0   2   0   0   2   2   2   2   0   0   2   0   2   2   0   0   0   2   0   2   0   2   2   2   2   0   0   0   0   0   0   2   0   2   0   0   0   2   0   2   0   0   2   0   2   2   2   0   0   0   2   0   0   2   0   2   0   0   0   0   0   0   2   0   0   2   2   2   0   2   0   2   2   0   0   2   2   2   0   0   2   2   2   0   2   2   0   0   2   2   0   2   2   0   2   2   0   2   0   2   0   2   2   2   2   0   2   0   2   0   2   2   0   0   2   2   2   0   2   2   0   2   2   0   2   0   2   2   2   2   0   0   2   2   2   0   2   0   2   0   0   0   0   2   0   0   0   2   2   0   2   2   2   0   0   2   2   0   2
 MK-1-3                 2   0   2   0   0   0   0   0   0   2   2   0   0   0   2   0   0   2   0   0   0   2   0   2   0   0   2   0   2   0   0   0   0   2   0   2   0   2   2   2   0   0   0   0   0   2   2   2   2   0   0   2   0   2   2   0   0   0   2   0   2   0   2   2   2   2   0   0   0   0   0   0   2   0   2   0   0   0   2   0   0   0   2   2   0   2   2   2   0   0   2   0   0   0   2   0   0   0   0   0   0   2   0   2   0   0   2   2   2   0   2   0   2   2   0   0   2   2   2   2   0   2   2   2   0   2   2   0   0   2   2   0   2   2   2   2   2   0   2   2   2   0   2   2   0   2   0   2   0   2   0   0   2   0   0   2   2   2   0   0   2   0   2   2   0   2   0   0   0   2   2   0   0   2   2   2   0   2   0   2   0   0   2   2   2   0   0   0   2   2   0   2   2   2   0   0   2   2   2   2
 MK-1-4                 2   0   2   0   0   0   0   0   0   2   2   2   0   0   2   0   0   2   2   0   0   2   0   2   2   0   2   0   2   0   0   0   2   2   0   2   0   2   2   2   0   0   0   0   0   2   2   2   2   0   0   2   0   2   2   0   0   0   2   0   2   0   2   2   2   2   0   0   2   0   0   0   2   0   2   0   0   0   2   0   0   0   2   2   0   2   0   2   0   0   2   2   0   0   2   0   0   0   0   0   0   2   0   2   0   0   2   2   2   0   2   0   2   2   0   0   2   2   2   2   0   2   2   2   0   2   2   0   0   0   0   0   2   2   2   2   2   0   2   2   0   0   2   2   0   2   0   2   0   2   0   0   2   0   0   2   2   2   0   0   2   2   2   2   0   2   0   0   0   2   2   0   0   2   2   2   0   0   0   2   0   0   2   2   2   0   0   0   2   2   0   2   2   2   0   0   2   2   2   2
 MK-1-5                 2   0   2   0   0   0   0   0   0   2   2   2   0   0   2   0   0   2   2   0   0   2   0   0   2   0   2   0   2   0   0   0   2   2   0   2   0   2   0   2   0   2   0   0   0   0   2   2   2   0   0   2   0   2   2   0   0   0   2   0   2   0   0   2   2   0   0   0   2   0   0   0   2   0   2   0   0   0   2   0   0   0   2   0   2   2   0   2   0   0   2   2   0   0   2   0   0   0   0   0   0   2   0   2   0   0   2   2   2   0   2   2   2   2   0   0   2   2   2   0   0   2   2   2   0   0   2   0   0   0   2   0   2   2   2   2   2   0   2   0   0   2   2   2   0   2   0   2   0   2   0   0   2   0   0   2   2   2   0   0   2   2   0   2   0   0   0   0   0   2   2   0   0   2   2   2   0   0   0   2   0   0   2   2   2   0   0   0   2   2   0   2   2   2   0   2   2   2   2   2
 MK-1-6                 2   0   2   0   0   0   0   0   0   2   2   2   0   0   2   2   0   2   2   0   0   0   0   0   2   0   2   0   2   0   0   0   2   2   0   2   0   2   0   2   0   2   0   0   0   0   2   2   2   2   0   2   0   2   0   0   0   0   2   0   2   0   0   2   2   0   2   0   2   0   0   0   2   0   2   0   0   0   2   2   0   0   0   0   2   2   0   0   0   0   2   2   0   0   2   0   0   0   0   0   0   2   0   2   0   0   2   2   2   0   2   2   2   2   0   0   2   2   2   0   2   2   2   2   2   0   2   0   0   0   2   0   0   2   2   2   2   0   2   0   2   2   2   2   0   2   0   2   0   2   0   0   2   0   0   2   2   2   0   0   2   2   0   2   0   0   2   0   0   2   2   0   0   2   2   2   0   0   0   2   0   0   2   2   0   0   0   0   2   2   0   2   2   2   0   2   2   2   2   2
 MK-1-7                 2   0   2   0   0   0   0   0   0   2   2   2   0   0   2   2   0   2   2   0   0   0   0   0   2   0   2   0   2   0   0   0   2   2   2   2   0   2   0   2   0   2   0   0   0   0   2   2   2   2   0   2   0   2   0   0   0   0   2   0   2   0   0   2   0   0   2   0   2   0   0   0   2   0   2   0   0   0   2   2   0   0   0   0   2   2   0   0   0   0   2   2   0   0   2   0   0   0   0   0   0   2   0   2   0   0   0   2   2   0   2   2   0   2   2   0   2   2   2   2   2   2   2   2   2   0   0   0   0   0   2   0   0   2   2   2   2   0   2   0   2   2   2   2   0   2   0   2   0   2   0   0   2   0   0   2   0   0   0   0   2   2   0   2   0   0   2   0   0   2   2   0   2   2   2   2   0   2   0   2   2   0   2   2   2   0   0   0   2   2   0   2   2   2   0   2   2   2   2   0
 MK-1-8                 2   0   2   0   0   2   0   0   0   2   2   2   0   0   2   2   0   0   0   0   0   0   2   0   2   0   2   0   2   0   0   0   2   0   2   2   0   2   2   2   2   2   0   0   0   0   2   2   2   2   0   2   0   2   0   0   0   0   2   0   2   0   0   2   0   0   2   0   2   0   0   0   2   0   2   0   0   0   2   2   0   0   0   0   2   2   0   0   0   0   2   2   0   2   2   0   0   0   2   0   0   2   0   2   0   0   0   2   2   0   2   2   0   2   2   0   2   2   2   2   0   2   2   2   0   0   0   0   0   2   2   0   0   2   2   2   2   0   2   2   2   2   2   2   2   2   0   2   0   2   0   0   2   0   0   2   0   0   0   0   2   2   0   2   0   0   2   0   0   2   2   0   2   2   0   2   0   2   0   2   2   0   2   2   2   0   0   0   2   2   0   2   2   2   0   2   2   2   2   0
 MK-1-9                 2   0   2   0   0   2   0   2   0   2   2   2   0   0   2   2   0   0   0   0   2   0   2   0   2   0   2   0   2   0   2   2   2   0   2   2   0   2   2   2   2   0   0   0   0   0   2   2   2   2   0   2   0   2   0   0   0   0   2   0   2   0   0   2   0   0   2   0   2   0   0   0   2   2   2   0   0   2   2   0   0   0   0   0   2   0   2   0   0   0   2   2   0   2   2   0   0   0   2   0   0   2   0   2   0   0   0   2   2   0   2   2   0   2   2   0   2   2   2   2   0   2   2   2   0   0   0   0   0   2   2   0   0   2   2   2   2   0   0   2   2   2   2   2   0   2   2   2   2   2   0   0   2   0   0   2   0   0   0   0   0   2   2   2   0   0   2   0   0   2   2   0   2   0   0   2   0   2   0   2   2   0   2   2   2   0   0   0   2   2   0   2   2   2   0   2   2   2   2   0
 MK-1-10                2   2   2   0   0   2   0   2   0   2   0   2   0   2   2   0   0   0   0   0   2   0   2   0   2   0   2   0   2   0   2   2   2   0   0   2   0   2   2   2   2   0   0   0   0   0   2   2   2   2   0   2   0   2   0   0   0   0   2   0   2   0   0   2   0   0   2   0   2   0   0   0   2   2   2   2   0   2   0   0   0   0   0   0   2   0   0   2   0   0   0   2   0   2   2   0   0   2   0   0   0   2   0   2   0   0   0   2   2   0   0   2   0   2   2   0   2   2   2   2   0   2   2   2   0   0   0   2   0   2   2   0   0   2   2   2   2   0   0   2   0   2   2   2   0   2   2   2   2   2   0   0   2   0   0   2   0   0   2   0   0   0   2   2   0   0   0   0   0   2   2   0   2   2   0   2   2   2   0   2   2   0   2   2   2   0   2   0   2   2   0   2   2   2   0   2   2   2   2   0
 MK-1-11                2   0   2   0   0   2   0   0   0   2   0   2   0   2   2   0   0   0   0   0   2   0   2   0   2   2   2   0   2   0   2   2   2   0   0   2   0   2   2   2   2   0   0   0   0   0   2   2   2   2   2   2   0   2   0   0   0   2   2   0   2   0   2   0   0   0   2   0   2   0   0   0   2   2   0   2   0   2   0   0   0   0   0   0   2   0   2   2   0   0   0   2   0   2   2   0   0   2   0   0   0   2   0   2   0   0   2   2   2   0   0   2   0   2   2   0   0   0   2   2   0   2   2   2   0   0   0   2   0   2   0   0   0   2   2   2   0   0   0   2   0   0   2   2   0   2   2   0   2   2   0   2   2   0   0   2   0   0   2   0   0   0   0   2   0   0   0   0   0   2   2   0   2   2   0   2   2   0   0   2   2   0   2   0   2   0   2   0   0   2   0   2   2   2   0   2   0   2   2   0
 MK-1-12                2   0   2   0   0   2   0   0   0   2   0   2   0   2   2   0   0   0   0   0   2   0   2   0   2   2   2   0   2   0   2   2   2   0   0   2   2   2   2   0   2   0   0   0   0   0   2   2   2   2   2   0   0   2   0   0   0   2   2   0   2   0   2   0   0   0   2   0   2   0   0   2   2   2   0   2   0   2   0   0   0   0   0   0   2   0   2   2   0   0   0   2   0   2   2   0   0   2   0   0   0   2   0   2   0   0   2   2   2   0   0   2   2   2   2   0   0   0   2   2   2   2   2   2   0   0   0   2   0   2   0   0   0   2   2   2   0   0   0   0   0   0   2   2   0   2   2   0   2   2   0   2   2   0   0   2   0   0   2   0   0   0   0   2   0   0   0   0   2   2   2   0   2   2   0   2   2   0   0   0   2   0   2   0   2   0   2   0   0   2   0   2   2   2   0   2   0   2   2   0
 MK-1-13                2   2   2   0   0   2   0   0   0   2   0   2   0   2   2   0   0   0   0   0   2   0   2   0   0   0   2   0   2   0   2   0   2   0   2   2   2   2   2   0   2   0   0   0   0   0   2   2   2   2   2   0   0   0   0   0   0   0   0   0   2   0   2   0   2   0   2   0   2   0   2   2   2   2   0   2   2   0   0   0   0   0   0   0   2   0   2   0   0   2   0   2   0   2   2   0   0   2   2   0   0   2   0   2   0   0   2   2   2   0   2   2   2   2   2   0   0   0   2   2   2   2   2   2   0   0   0   2   0   0   0   0   0   2   0   2   0   0   0   0   0   0   2   2   0   2   2   0   2   2   0   2   0   0   0   2   0   0   2   2   0   0   0   2   0   0   0   0   2   2   2   0   2   2   0   2   2   0   0   0   2   0   2   0   2   0   2   0   0   2   0   2   2   2   0   2   0   2   2   0
 MK-1-14                2   2   2   0   0   2   0   0   0   2   0   2   0   2   2   0   0   0   0   0   2   0   2   0   0   2   2   0   2   0   2   0   2   0   2   2   2   2   2   0   2   2   0   0   2   0   2   0   0   2   2   0   0   0   0   0   0   0   0   2   2   2   2   0   2   2   2   2   2   0   2   2   2   0   0   2   2   0   0   0   0   0   0   0   2   0   2   0   0   2   0   2   0   2   0   0   0   2   2   0   0   2   0   2   0   0   2   2   2   0   2   2   2   2   0   0   0   2   2   2   2   2   2   2   0   0   2   2   0   0   0   0   0   2   0   2   0   0   0   0   0   0   2   2   0   2   2   0   0   2   0   2   0   0   0   2   0   2   2   2   0   0   0   2   0   0   0   0   0   0   2   0   2   2   0   2   2   0   0   0   2   0   2   0   2   0   2   0   0   2   0   2   2   2   0   2   0   2   2   0
 MK-1-15                0   2   0   0   0   2   0   0   2   2   2   2   0   2   2   2   0   2   0   0   2   0   2   0   0   2   2   0   2   0   2   0   2   0   2   2   2   2   2   0   2   2   0   0   2   0   2   0   0   2   2   0   0   0   0   0   0   0   0   2   2   2   2   0   0   2   0   2   2   0   2   2   2   0   0   2   2   0   0   0   2   0   2   0   2   0   2   0   0   2   2   2   0   2   0   0   0   2   2   0   0   2   0   2   0   0   2   2   2   0   2   2   2   2   0   0   0   2   2   2   2   2   2   0   0   2   2   2   0   0   0   2   0   2   0   2   0   0   0   0   0   0   2   2   0   2   2   0   0   2   0   0   0   0   0   2   0   2   2   2   0   0   0   2   0   0   0   0   0   0   2   0   2   2   2   2   2   0   0   0   2   0   2   0   2   0   2   0   0   2   0   2   2   2   0   2   0   2   2   0
 MK-1-16                0   2   0   0   0   2   0   0   2   2   2   2   0   2   0   2   0   0   0   0   2   0   2   0   0   2   2   0   2   0   0   0   2   0   2   0   2   2   2   0   2   2   0   0   2   0   2   0   2   2   2   0   0   0   0   0   0   0   0   2   2   2   2   2   0   0   0   2   2   0   2   2   2   0   0   2   2   0   0   0   2   0   2   0   2   0   2   0   0   2   2   2   0   2   0   0   0   2   0   0   0   2   0   2   0   0   2   2   2   0   2   2   2   2   0   0   0   2   2   2   2   2   2   0   2   2   2   2   0   0   0   2   0   2   0   2   0   0   0   0   0   0   2   0   0   2   2   0   2   2   0   0   0   0   0   2   0   2   2   0   0   0   2   0   0   0   0   0   2   0   2   0   2   2   2   0   0   0   0   0   2   0   2   0   0   0   2   0   0   2   0   2   2   2   0   2   0   2   2   0
 MK-2-1                 0   2   0   2   0   2   2   2   0   0   2   0   0   2   2   2   0   0   2   2   0   0   0   0   0   0   2   2   0   2   2   0   2   2   0   0   2   0   0   0   0   0   0   0   0   0   2   2   0   2   2   0   0   0   2   0   2   2   0   2   2   0   2   0   2   0   0   2   2   2   2   0   0   2   2   0   2   0   2   0   2   2   0   0   0   2   2   0   0   2   0   2   2   0   2   2   0   2   2   2   0   2   2   2   0   2   2   2   0   2   2   0   0   2   0   0   0   2   2   0   2   2   0   2   0   2   2   2   0   0   2   0   2   0   0   0   0   2   0   2   0   0   2   0   0   2   2   0   2   0   0   0   2   2   2   0   2   2   2   0   0   2   2   0   0   2   0   2   0   0   2   2   2   0   0   0   2   2   2   0   2   0   0   2   2   2   2   2   2   2   2   0   2   0   2   2   2   0   2   0
 MK-2-2                 0   2   0   2   0   0   2   2   0   0   2   0   0   2   2   2   0   0   2   2   0   0   2   0   0   0   2   2   0   2   2   0   2   2   0   0   2   0   0   0   0   0   0   0   0   0   2   2   0   2   2   0   0   0   2   0   2   2   0   2   2   0   2   0   2   0   2   2   2   2   2   0   0   2   2   0   2   0   2   0   2   2   0   0   2   2   2   0   0   2   0   2   2   0   0   2   0   2   2   2   0   2   2   0   0   2   0   2   0   2   2   0   0   2   0   2   0   2   2   0   2   0   0   2   0   2   2   2   0   0   2   0   2   0   0   0   0   2   0   2   0   0   2   0   0   2   2   0   2   0   0   0   2   2   2   0   2   2   2   0   0   2   2   0   0   0   0   2   0   0   2   2   2   0   0   0   2   2   2   0   2   0   0   2   2   2   2   2   2   2   2   0   2   0   0   2   0   0   2   0
 MK-2-3                 0   2   0   2   0   0   2   2   0   0   0   2   0   2   2   2   0   0   2   2   0   0   2   0   0   2   2   2   0   2   2   0   2   2   0   0   2   2   0   0   0   0   0   0   2   0   2   2   2   2   2   0   0   0   2   0   0   2   0   2   2   0   0   0   2   2   2   2   2   2   0   0   0   2   2   2   2   0   2   0   2   2   0   0   2   2   2   0   0   2   0   0   2   0   0   2   0   2   2   2   2   2   2   0   0   2   2   2   0   2   2   0   0   2   0   2   0   2   2   0   0   0   0   2   0   2   2   2   0   0   2   0   2   0   0   0   0   2   0   2   0   0   2   0   2   0   2   2   2   0   0   0   0   2   2   0   2   2   2   0   0   2   2   0   2   0   0   2   0   0   2   2   2   0   0   0   2   2   2   0   2   0   0   2   2   2   0   2   2   2   2   0   2   0   0   2   0   0   2   2
 MK-2-4                 0   2   0   2   0   0   2   2   0   0   0   2   0   2   2   2   0   0   2   2   0   0   2   0   0   2   2   2   0   2   2   0   2   2   0   0   2   2   0   0   0   0   0   0   0   0   2   2   2   2   2   0   0   0   2   2   0   2   0   2   2   0   0   0   2   2   2   2   2   2   0   0   0   2   2   2   2   0   0   0   2   2   0   0   2   2   2   2   0   2   0   0   2   0   0   2   0   2   2   2   2   2   2   2   0   2   2   2   0   0   2   0   0   2   0   2   0   2   2   0   0   0   0   2   0   2   2   2   0   2   2   0   2   0   0   0   2   2   0   2   0   2   2   0   2   0   2   2   2   0   0   0   0   2   2   0   0   2   2   0   0   2   2   0   2   0   0   2   0   0   2   2   2   0   0   0   2   2   2   0   2   2   0   2   2   2   0   2   2   2   2   0   2   0   0   2   0   0   2   2
 MK-2-5                 2   2   2   0   0   0   2   2   2   0   0   2   0   2   2   2   0   2   0   2   0   0   2   0   0   2   2   2   0   2   2   0   2   2   0   0   0   2   0   0   0   0   0   0   0   0   2   2   2   2   0   0   0   0   2   2   0   2   0   2   2   0   0   0   2   2   2   0   2   2   0   0   0   2   2   2   2   0   0   0   2   2   0   0   2   2   2   0   0   2   0   0   2   0   0   2   2   2   2   2   2   2   2   2   0   2   2   2   0   0   2   2   0   2   0   2   0   2   2   0   0   2   0   2   0   2   2   2   0   2   2   0   2   0   0   0   2   2   0   2   2   0   2   0   2   2   2   2   2   0   0   0   0   2   2   0   0   0   2   0   0   2   2   0   2   0   0   2   2   0   2   2   2   0   0   0   2   2   2   0   2   0   0   2   2   2   0   2   2   2   2   0   2   0   2   2   0   2   0   2
 MK-2-6                 2   2   2   0   0   0   2   2   2   0   2   0   0   0   2   2   0   2   0   2   0   0   2   0   0   2   2   2   0   2   2   0   2   2   0   0   2   2   0   0   0   0   0   0   0   0   2   2   2   2   0   0   0   0   2   2   2   2   0   2   2   0   0   0   2   2   2   0   2   2   0   0   0   2   2   2   2   2   0   0   2   2   0   0   2   2   2   0   0   2   0   0   2   0   0   2   2   2   2   0   2   0   0   2   0   2   2   2   0   0   0   2   0   2   0   2   0   2   2   0   0   2   0   2   0   2   2   2   0   2   2   0   2   0   2   0   2   2   0   2   2   0   2   0   2   2   2   2   2   0   0   0   0   2   0   0   0   0   2   0   0   2   2   0   2   0   0   2   2   0   2   2   2   0   0   0   2   2   2   0   2   0   0   2   2   2   0   2   2   2   2   0   2   0   2   2   2   2   0   2
 MK-2-7                 2   2   2   0   0   0   2   2   2   0   2   0   0   0   2   2   0   0   0   2   0   0   2   0   2   2   2   2   0   2   2   0   2   2   0   0   2   0   0   0   0   2   2   0   0   0   2   2   2   0   2   0   0   0   2   2   2   0   0   2   2   0   0   0   0   2   2   2   0   2   0   0   0   2   0   2   2   2   0   0   2   2   0   2   2   2   2   0   0   2   0   0   2   0   0   2   2   2   2   0   2   0   0   2   0   2   2   2   0   0   0   2   0   2   0   2   0   2   2   0   0   2   0   2   0   2   2   2   2   2   2   0   0   0   2   0   2   2   0   0   2   0   0   0   2   2   2   2   2   0   0   0   0   2   0   0   0   0   2   0   0   2   2   0   2   0   0   2   2   2   2   2   0   0   0   0   2   2   2   0   2   0   0   2   2   2   0   2   2   2   2   0   2   0   2   2   2   2   0   2
 MK-2-8                 2   2   2   2   2   0   2   2   2   0   2   0   0   0   2   2   0   2   0   2   0   0   2   0   2   2   2   2   0   2   2   0   2   2   0   0   0   0   0   0   0   2   2   2   0   0   2   2   2   0   2   2   0   2   2   2   2   0   0   2   2   0   2   0   0   2   0   0   0   0   0   0   2   2   0   2   2   0   0   0   0   2   0   2   2   0   2   0   0   2   0   0   2   0   0   0   2   2   2   0   2   0   0   2   0   2   2   2   0   0   0   2   0   0   0   2   0   2   2   0   0   2   0   2   0   2   2   0   2   2   2   0   0   0   2   2   2   2   0   0   2   0   0   2   2   2   2   2   2   0   0   0   0   2   0   0   0   0   2   0   0   2   2   0   2   0   0   2   2   2   2   2   0   0   0   0   2   0   2   2   2   0   0   2   2   2   0   2   2   2   2   0   2   0   2   2   2   2   0   0
 MK-2-9                 2   2   2   2   2   0   2   2   2   0   0   0   0   0   2   2   0   2   0   2   2   0   2   0   2   2   2   2   2   2   2   0   2   2   0   0   0   0   0   0   0   2   2   2   0   0   2   2   2   2   2   2   2   2   2   2   2   0   0   2   2   0   2   0   0   2   0   0   0   0   0   2   2   2   0   2   2   0   0   0   0   2   0   2   2   0   2   0   0   2   0   0   2   0   0   0   2   2   2   0   2   0   0   2   0   2   2   2   0   0   0   2   0   0   0   2   0   2   2   2   0   2   0   2   0   2   2   0   2   2   2   0   0   0   2   2   2   2   0   0   0   0   0   2   2   2   2   2   2   0   0   0   0   2   0   2   0   0   2   0   0   2   2   0   2   0   0   2   2   2   2   2   0   0   0   0   2   2   2   2   2   0   0   0   2   2   0   2   2   2   2   0   2   0   2   2   2   2   0   0
 MK-2-10                2   2   2   2   2   0   2   2   2   0   0   0   0   0   2   2   0   2   0   2   2   0   2   0   2   2   2   2   2   2   2   0   2   2   0   0   0   0   0   0   0   2   2   0   0   0   2   2   2   2   2   0   2   2   2   2   0   0   0   2   2   0   2   0   2   2   0   0   2   0   0   2   0   2   0   2   2   0   2   0   0   2   0   2   0   0   2   2   0   2   2   0   2   0   0   0   2   2   2   0   2   0   0   2   0   2   2   2   0   0   0   2   0   0   0   2   0   2   2   2   0   2   0   2   0   2   2   0   2   0   2   0   0   0   2   0   2   2   0   0   2   2   0   0   2   2   2   2   2   0   2   0   0   2   0   2   2   0   2   0   0   2   2   0   2   0   0   2   2   2   0   2   0   2   0   0   2   2   2   2   2   0   0   0   2   0   0   2   2   0   2   0   2   2   2   2   2   2   0   0
 MK-2-11                2   2   2   2   2   0   2   2   2   0   0   0   0   0   2   2   2   2   0   2   2   0   2   0   2   2   2   2   2   2   2   0   2   2   0   0   2   0   2   0   0   2   2   0   0   2   2   2   2   2   2   0   2   2   2   2   0   2   0   2   2   0   2   0   2   2   0   0   2   2   0   2   0   2   0   2   2   0   2   0   0   2   0   2   0   0   2   2   0   2   0   0   2   0   0   0   2   2   2   0   2   0   0   2   0   2   2   2   0   0   0   2   0   0   0   2   0   0   2   2   0   2   0   2   0   2   2   0   0   0   2   0   0   0   2   0   2   2   0   0   2   2   0   0   2   2   2   2   0   0   2   0   0   2   0   0   2   0   2   0   0   2   2   0   2   0   0   2   2   2   0   2   0   2   0   0   2   2   2   2   2   0   0   0   2   0   0   2   2   0   2   0   2   2   2   2   2   2   2   2
 MK-2-12                2   2   2   2   2   0   2   2   2   0   0   0   0   0   2   2   2   2   0   2   0   0   2   0   2   2   2   2   2   2   2   0   2   2   0   0   2   0   2   0   0   2   2   0   0   2   2   2   2   2   2   0   2   2   2   2   0   2   0   2   2   0   2   0   2   2   0   0   2   2   0   2   0   2   0   2   2   0   2   0   0   2   0   2   0   0   2   2   0   2   0   2   2   0   0   0   2   2   2   0   2   0   0   2   0   2   2   0   0   0   0   2   0   0   0   2   0   2   2   2   2   2   0   0   0   2   2   0   0   0   2   0   0   0   2   0   2   2   0   0   2   2   0   0   2   2   2   2   0   0   2   0   0   2   0   0   2   2   2   0   2   2   2   2   2   0   2   2   2   2   0   2   0   2   0   0   2   2   0   2   2   0   0   0   2   2   0   2   2   2   2   0   2   2   2   2   2   2   2   2
 MK-2-13                2   2   2   2   2   0   2   2   2   0   0   0   0   0   0   2   2   2   0   2   0   0   2   0   2   2   2   2   2   2   2   0   2   2   0   0   2   0   2   0   0   2   2   0   0   0   2   2   2   0   2   0   2   2   2   2   0   2   0   2   2   0   2   0   2   2   0   0   2   2   0   2   0   2   0   2   2   0   2   0   0   2   0   2   0   2   0   2   0   2   0   2   2   0   0   0   0   2   2   0   2   0   0   2   0   2   2   0   0   0   0   2   0   0   0   2   0   2   2   2   2   2   0   0   0   2   2   0   0   0   2   0   0   0   2   0   2   2   0   0   2   2   0   0   2   2   2   2   0   2   2   2   0   2   0   0   2   2   2   0   2   2   2   2   2   2   2   0   2   2   0   2   0   2   0   0   2   0   0   2   2   0   0   0   2   2   0   2   2   2   0   0   2   2   2   2   0   2   2   2
 MK-2-14                2   2   2   2   2   0   2   2   2   0   2   0   0   0   0   0   2   2   0   2   0   0   2   0   2   2   2   2   2   2   2   0   2   2   0   0   2   0   0   0   0   2   2   0   0   2   2   2   2   0   2   0   2   2   2   2   0   2   0   0   2   2   2   2   2   0   0   0   2   2   0   2   0   2   0   2   2   0   2   0   0   2   0   2   0   2   0   2   0   2   0   2   2   0   0   0   0   2   2   0   2   0   0   2   2   2   2   0   0   0   0   2   0   0   0   2   0   2   2   2   2   2   0   0   0   0   2   0   0   0   2   0   2   0   2   0   0   2   0   2   2   2   0   0   2   2   2   2   0   2   2   2   0   2   0   0   2   2   2   0   2   2   2   2   2   2   2   0   2   2   2   2   2   2   0   0   2   0   0   2   2   2   0   0   2   2   2   2   2   2   0   2   2   2   0   2   2   2   2   2
 MK-2-15                2   2   2   2   2   0   2   2   2   0   2   0   0   0   0   0   2   2   0   2   0   0   2   0   0   2   0   2   2   2   2   2   2   2   0   0   2   2   0   0   0   2   2   0   0   2   2   2   2   0   2   0   2   2   0   2   0   2   0   2   2   2   2   2   2   0   0   0   2   2   0   2   0   2   0   2   2   0   2   0   0   0   0   2   0   2   0   2   0   2   0   2   2   0   0   0   0   2   2   2   2   0   0   0   2   2   2   0   0   0   0   0   0   0   0   2   0   2   2   2   2   2   0   0   0   0   2   0   0   0   2   2   2   0   2   0   0   0   0   2   2   2   0   0   2   0   2   2   0   2   2   2   0   2   0   0   0   2   2   0   2   2   2   2   0   2   2   2   2   2   2   2   2   2   0   0   2   0   0   2   2   2   0   0   2   2   2   2   2   2   0   2   2   2   0   2   2   2   2   2
 MK-2-16                2   2   2   2   2   0   2   2   2   0   2   0   0   0   2   0   2   2   0   2   2   0   2   0   0   2   0   2   2   2   2   2   2   2   2   0   2   2   0   0   0   2   2   0   0   2   2   2   2   0   2   0   2   2   2   2   0   2   2   2   2   2   2   2   2   0   2   0   2   2   0   2   0   2   0   2   2   0   2   0   0   0   0   2   2   2   0   2   0   2   0   0   0   0   0   0   2   2   2   2   2   0   0   0   2   2   2   0   0   0   0   2   0   0   0   2   0   2   2   2   2   2   0   2   0   0   2   2   0   0   2   2   2   0   2   0   2   0   2   0   2   2   0   0   2   0   2   2   2   2   2   2   0   2   0   2   0   2   2   0   2   2   2   2   0   2   2   2   2   2   2   2   2   2   0   0   2   0   0   2   2   2   0   0   2   2   2   2   2   2   0   0   2   2   2   2   2   2   2   2
 MK-3-1                 0   0   2   2   2   2   2   2   0   0   0   0   0   0   0   2   2   2   2   2   0   0   0   0   2   0   0   2   0   0   0   2   0   2   0   0   2   2   0   0   2   2   2   0   0   2   2   0   2   2   2   2   2   0   0   0   0   0   2   2   0   0   2   0   0   2   2   2   0   2   2   2   0   2   2   2   0   2   2   0   2   2   0   0   0   2   2   0   0   2   0   0   0   2   0   2   2   0   2   2   0   0   0   2   0   0   0   0   2   2   0   2   2   2   2   2   2   0   0   0   0   0   2   2   2   2   0   0   0   0   0   2   2   2   0   0   2   0   0   2   0   0   2   0   0   2   0   0   2   0   0   2   0   2   2   2   0   2   0   0   2   0   2   2   2   2   2   2   2   2   0   2   0   0   2   0   2   2   2   0   2   2   0   2   2   0   2   2   2   0   0   2   2   2   2   0   0   0   2   0
 MK-3-2                 0   0   2   2   2   2   2   2   2   0   0   0   0   2   0   0   2   2   0   0   0   0   0   0   2   0   0   2   0   2   0   2   0   2   0   0   2   0   0   0   2   2   2   0   0   2   2   0   2   2   0   2   2   0   0   0   0   0   2   2   0   0   2   0   0   2   2   2   2   2   2   2   0   2   2   2   0   2   2   0   2   2   0   0   0   2   2   0   2   2   0   0   0   2   0   2   2   0   2   2   0   0   2   2   0   0   0   0   2   0   0   2   2   2   2   2   2   0   0   0   0   0   2   2   2   2   2   0   0   0   0   2   2   2   0   0   2   0   0   2   0   0   0   0   0   2   0   0   2   0   0   2   0   2   2   2   0   0   0   0   2   0   2   2   2   2   2   2   2   2   0   2   0   0   2   2   2   2   2   0   2   2   0   2   0   0   2   2   2   0   0   2   2   2   2   0   0   0   2   0
 MK-3-3                 0   0   2   2   2   2   2   2   2   0   0   0   0   2   0   0   2   2   0   0   2   0   0   0   2   0   0   2   0   2   0   2   0   0   0   0   2   0   0   0   2   2   2   0   0   2   2   0   2   2   0   2   2   0   0   0   0   0   2   2   0   0   2   0   0   2   2   2   2   2   2   0   0   2   2   2   0   2   2   0   0   2   0   0   0   2   2   0   2   2   0   0   0   2   0   2   2   0   2   2   0   0   2   2   0   0   0   0   2   2   0   2   2   2   2   0   2   0   0   0   2   0   0   2   0   2   0   0   0   0   0   2   0   2   0   0   2   0   0   2   0   2   0   0   0   2   0   0   2   0   0   2   0   0   2   2   2   0   0   0   2   2   2   2   2   2   2   2   2   2   0   2   0   0   2   2   2   2   2   0   2   2   0   2   0   0   2   2   2   0   0   2   2   2   2   0   0   2   2   0
 MK-3-4                 0   0   2   2   2   0   2   2   2   0   0   0   0   2   0   0   2   2   0   0   2   0   0   0   0   0   0   2   0   2   0   2   0   0   2   0   2   0   0   0   2   2   2   0   0   2   2   0   2   2   0   2   2   0   0   0   0   0   2   2   0   2   2   0   0   2   2   2   2   2   2   0   0   0   2   2   0   2   0   0   0   0   0   0   0   2   2   0   2   2   0   0   2   2   0   2   2   0   2   2   0   0   2   2   0   0   2   0   2   2   0   2   2   2   2   0   2   2   0   0   2   0   2   2   0   2   0   0   0   0   2   2   0   2   2   0   2   2   0   2   0   2   0   0   0   0   0   0   0   0   0   2   0   0   2   2   2   0   0   0   2   2   2   2   2   2   2   2   2   2   0   2   0   0   2   2   2   2   2   0   2   2   0   2   2   0   2   2   0   0   0   2   2   2   2   0   0   2   2   0
 MK-3-5                 0   0   2   2   2   0   2   2   2   0   2   0   0   2   0   0   2   2   0   2   2   0   0   0   0   0   0   2   0   2   0   2   0   2   2   0   2   0   0   0   2   2   2   0   0   2   2   0   2   2   0   2   0   0   0   0   0   0   2   2   0   2   2   0   0   2   2   2   2   2   2   0   0   0   2   2   2   2   0   0   0   0   0   0   0   2   2   2   2   2   0   0   2   2   0   2   0   0   2   2   0   0   2   2   0   0   2   0   2   2   0   2   2   2   2   0   2   2   0   0   2   0   2   2   0   2   0   0   0   0   2   2   0   2   2   0   2   2   0   2   0   2   0   0   0   0   0   2   0   0   0   2   0   0   2   0   2   0   0   0   2   2   2   2   2   2   0   0   2   2   0   2   0   0   2   2   2   2   0   0   2   2   0   2   2   0   2   2   0   0   0   2   2   2   2   0   0   2   2   2
 MK-3-6                 0   0   2   2   2   0   2   2   2   2   2   0   0   2   0   0   0   2   0   2   0   0   0   0   0   0   0   2   0   0   0   2   0   2   2   2   2   0   0   0   2   2   2   0   0   2   2   0   2   0   0   2   0   0   0   0   0   0   2   2   0   2   0   0   0   2   2   2   2   2   2   2   0   0   2   2   2   2   0   0   0   0   0   0   0   2   2   2   2   2   0   0   2   2   0   2   0   0   2   2   0   0   2   2   0   0   2   2   2   2   0   2   2   2   2   0   0   2   0   0   2   0   0   2   0   2   0   0   0   0   0   2   2   2   0   0   0   2   0   0   0   2   0   0   0   0   0   2   2   0   0   2   2   0   2   0   2   0   2   0   2   0   0   2   2   2   0   0   0   2   0   2   0   2   2   2   2   2   0   0   2   2   0   2   2   0   2   0   0   0   0   2   2   2   2   0   0   2   2   2
 MK-3-7                 0   2   2   2   2   0   2   2   0   0   2   0   0   2   0   2   0   2   0   2   0   0   0   0   0   0   0   2   2   0   0   2   0   2   2   2   2   0   0   0   2   0   2   0   0   2   2   0   2   0   0   2   0   0   0   0   0   0   2   2   0   2   0   0   0   2   0   2   2   2   2   2   0   0   2   2   2   2   0   0   0   0   0   0   0   2   2   2   2   2   0   0   2   2   0   2   0   0   2   2   0   0   2   2   0   0   2   2   2   2   0   2   0   2   2   0   0   2   0   2   2   0   0   2   0   2   0   0   0   0   0   2   2   2   0   0   0   2   0   0   0   2   0   0   0   0   0   2   2   0   0   2   2   0   2   0   2   0   0   0   2   0   0   0   2   2   0   2   2   2   0   2   0   2   2   2   2   2   0   0   2   2   0   2   2   0   2   0   0   0   0   2   2   2   2   0   0   2   2   2
 MK-3-8                 0   2   0   2   2   0   2   2   0   0   2   0   0   2   0   2   0   2   0   2   0   0   0   0   0   2   0   2   2   0   0   2   0   2   2   2   2   0   0   0   0   0   2   0   0   2   2   0   2   0   0   2   0   0   0   0   0   0   2   2   0   2   0   2   0   2   0   0   2   2   0   2   0   0   2   2   2   2   0   0   0   0   0   0   0   2   2   2   0   2   0   0   2   2   0   2   0   0   2   2   0   0   2   0   0   0   2   2   2   2   0   2   0   2   0   0   0   2   0   2   2   0   0   2   0   2   0   0   0   0   0   2   2   2   0   0   0   2   0   0   0   2   0   0   0   0   0   2   2   0   0   2   2   0   2   0   2   2   0   0   2   0   0   0   2   2   0   2   2   2   0   2   0   2   2   2   2   2   0   0   2   2   0   2   2   0   2   0   2   0   0   2   2   2   0   0   0   2   2   2
 MK-3-9                 2   2   0   2   2   0   2   2   0   0   2   0   0   2   0   0   0   2   0   0   0   0   0   0   0   2   0   2   2   0   0   2   2   2   0   2   2   0   0   0   0   0   2   0   0   2   0   0   2   0   0   2   0   2   0   0   2   0   2   2   0   2   0   2   0   2   0   0   2   2   0   2   0   0   2   2   2   2   0   0   0   0   0   0   0   2   2   2   0   2   0   0   2   2   0   2   0   0   2   2   0   0   2   0   0   0   2   2   2   2   0   2   0   2   0   0   0   2   0   2   2   0   0   2   0   2   2   0   0   0   0   2   2   2   0   0   0   2   0   0   0   2   2   0   0   0   0   2   2   0   0   0   2   0   0   0   2   0   2   0   2   0   0   0   2   2   0   2   2   2   0   2   0   2   2   2   0   2   2   0   2   2   0   2   2   2   2   0   2   2   2   2   2   0   0   0   0   2   2   0
 MK-3-10                2   2   0   2   2   0   2   2   0   0   2   2   0   0   0   2   0   2   0   0   0   0   0   0   0   2   0   2   2   0   0   2   2   2   0   2   2   0   2   0   0   0   2   0   0   2   0   0   2   0   2   2   2   2   2   0   2   0   2   2   0   2   0   2   0   2   0   0   2   2   0   2   0   2   2   2   2   2   0   0   0   0   0   0   0   2   0   0   0   2   0   0   2   2   0   2   0   0   2   0   0   0   2   0   0   0   2   2   2   0   0   2   0   2   2   2   0   2   0   2   2   0   0   2   0   2   2   0   0   0   0   2   0   2   2   0   0   2   0   0   0   2   0   0   0   0   0   2   2   0   0   0   2   0   0   0   2   0   2   0   2   0   0   0   0   0   0   2   0   2   0   2   0   2   2   2   0   2   0   0   2   2   0   2   2   2   2   0   2   2   0   2   0   0   0   0   0   2   2   0
 MK-3-11                2   2   0   2   2   0   2   2   0   0   2   2   0   0   0   2   0   2   0   0   0   0   0   0   0   2   0   2   2   2   0   2   2   2   0   2   2   0   2   0   0   0   2   0   0   2   0   0   2   0   2   2   2   2   0   0   2   0   2   2   0   2   0   0   0   2   0   2   0   2   0   2   0   2   2   2   2   0   0   0   0   0   0   0   2   2   2   0   0   2   0   0   2   0   0   2   0   0   2   0   0   0   2   0   0   0   2   2   2   0   0   2   0   2   2   2   0   2   0   2   2   0   0   2   0   2   2   0   0   0   0   2   0   2   2   0   0   2   0   0   0   0   0   0   0   0   2   2   2   0   0   0   2   0   0   2   2   0   2   0   2   0   0   0   0   0   0   2   0   2   0   2   0   2   2   2   0   2   0   0   2   2   0   2   0   2   2   0   2   2   0   2   0   0   0   0   0   2   2   0
 MK-3-12                2   2   0   2   2   0   2   0   2   0   2   2   0   0   0   2   0   2   0   0   0   2   0   0   0   2   0   2   2   2   0   2   2   2   0   2   2   0   2   0   0   2   2   0   0   2   0   0   2   0   2   2   2   2   0   0   2   0   2   2   0   2   2   0   0   2   0   2   2   2   0   2   0   2   2   2   2   0   0   0   0   2   0   0   2   2   2   0   0   2   0   0   2   0   0   2   0   0   2   0   0   2   2   0   0   2   2   2   2   0   0   2   0   0   2   2   0   0   0   0   2   2   0   0   0   2   2   2   0   0   0   2   0   2   2   0   0   0   0   0   0   0   2   0   0   0   2   2   2   0   0   0   2   0   0   2   2   0   2   2   2   0   0   0   0   0   0   2   0   2   0   0   0   2   2   2   0   2   0   0   2   0   0   2   2   2   2   0   2   2   0   2   0   0   0   0   0   2   2   0
 MK-3-13                2   2   0   2   2   0   2   2   2   0   2   2   0   0   0   2   0   2   0   0   2   2   0   0   0   2   0   2   2   2   0   2   2   2   0   2   2   0   2   0   0   2   2   0   0   2   0   0   2   0   2   2   2   2   0   0   2   0   2   2   0   2   2   0   0   2   0   2   2   2   0   2   0   2   2   2   2   0   0   2   0   2   0   0   2   0   2   0   0   2   0   0   2   0   0   2   0   0   2   0   0   0   2   0   0   2   2   2   2   0   0   2   0   0   2   2   0   0   0   0   2   2   0   0   2   2   2   2   0   0   0   2   0   2   2   0   0   0   0   0   0   0   2   0   0   0   2   2   2   2   0   0   2   2   0   2   2   0   2   2   2   0   0   0   0   0   0   2   0   2   0   0   0   2   2   2   0   2   0   2   2   0   0   2   2   2   2   0   0   2   0   2   2   0   0   0   0   2   2   0
 MK-3-14                2   2   0   2   2   0   2   2   2   0   2   2   0   0   0   2   0   2   0   0   2   2   0   0   0   2   0   2   0   2   0   2   2   2   0   2   2   0   2   0   0   2   2   0   0   2   0   0   0   0   2   2   2   0   2   0   2   0   2   2   0   2   2   0   0   2   0   2   2   2   0   2   2   2   0   2   2   0   0   2   0   2   0   0   2   0   2   0   0   2   0   0   2   0   0   2   2   0   0   0   0   0   2   0   0   2   2   2   2   0   0   2   0   0   2   0   2   0   0   0   0   2   0   0   2   2   2   2   0   0   0   2   0   2   2   0   0   0   0   0   0   0   2   0   0   0   2   2   2   2   0   0   2   2   0   2   2   0   2   2   2   0   0   0   0   0   0   0   0   2   0   0   0   2   2   2   0   2   0   2   2   0   0   2   2   2   2   0   0   2   2   2   2   0   0   0   0   2   0   0
 MK-3-15                2   2   0   0   2   0   2   2   2   0   2   2   2   0   0   2   0   2   0   0   0   2   0   0   0   2   0   2   2   2   0   0   2   2   0   2   2   0   2   0   0   2   2   2   0   2   0   0   0   0   2   2   2   0   2   0   2   0   0   0   2   2   2   0   0   0   0   2   2   2   2   2   2   2   0   2   2   0   2   2   0   2   0   0   2   0   2   0   2   2   0   0   2   0   0   2   2   0   0   0   2   0   2   2   0   2   2   2   2   0   0   0   0   0   2   0   2   0   0   0   0   2   0   0   2   2   0   2   0   0   0   2   0   0   2   0   0   0   0   0   0   0   0   0   0   0   0   2   2   2   0   0   2   2   0   2   2   0   0   2   0   0   0   0   0   0   0   0   0   2   0   0   0   2   2   2   0   2   0   2   2   0   2   2   0   2   2   0   0   2   2   2   2   0   0   0   0   2   0   2
 MK-3-16                0   2   0   0   2   0   2   2   2   0   2   2   2   0   0   2   2   2   0   0   0   2   2   2   0   2   0   2   2   2   0   2   2   2   2   2   2   0   2   2   0   2   2   2   0   2   0   0   0   2   2   2   2   0   2   0   0   0   0   0   2   2   2   0   0   0   0   2   2   2   2   2   2   2   0   2   2   0   2   2   0   2   0   0   2   0   2   0   2   2   0   0   2   0   0   2   2   0   0   0   2   0   2   2   2   2   2   2   2   0   0   2   0   0   2   0   2   0   0   0   2   2   0   0   2   2   0   2   0   0   0   2   0   0   2   0   0   0   0   0   0   0   0   0   2   0   0   2   2   2   0   0   2   2   0   2   2   0   2   2   0   0   0   0   0   0   0   0   0   2   0   0   0   2   2   2   0   0   0   2   2   0   2   2   0   2   2   0   0   0   2   2   2   0   0   0   0   2   0   2
 MK-4-1                 0   0   0   0   0   2   2   0   2   0   2   0   0   2   2   0   2   2   2   0   2   2   0   2   2   2   0   2   0   2   0   2   2   2   0   2   0   2   0   0   0   0   2   0   2   2   0   0   2   2   2   0   0   0   0   2   2   0   2   2   0   2   0   2   0   2   2   0   2   0   2   2   0   2   0   2   0   0   2   2   0   2   0   0   2   0   2   0   0   0   2   2   0   2   0   0   2   2   0   2   0   0   0   2   2   2   0   0   0   0   2   2   2   2   2   0   0   2   0   2   2   2   2   0   2   2   0   2   0   2   0   2   0   2   2   2   2   2   2   0   0   0   2   0   2   0   0   0   2   2   2   0   2   0   0   2   0   0   0   2   2   2   0   2   2   0   0   0   2   0   0   2   2   0   2   2   0   2   2   2   2   0   2   0   0   0   2   2   2   2   2   2   0   0   0   0   2   2   0   2
 MK-4-2                 0   0   2   0   0   2   2   0   2   0   2   0   0   2   2   0   2   2   2   0   2   2   0   2   2   0   0   2   0   2   0   2   0   2   0   2   0   2   0   0   0   0   2   0   2   2   0   0   2   2   2   0   0   0   0   0   0   2   2   2   0   2   0   2   0   0   0   0   2   0   2   2   0   2   0   2   0   0   2   2   0   2   0   0   2   0   2   0   0   0   2   2   0   2   0   0   2   2   0   0   0   0   0   2   2   2   0   0   0   2   2   2   2   2   0   0   0   2   0   2   2   2   2   0   2   2   0   2   0   2   0   2   0   2   2   2   2   2   2   0   0   0   2   0   2   0   0   0   2   2   2   0   2   0   0   2   0   0   0   2   2   2   0   0   2   0   0   0   2   0   0   2   2   0   2   2   0   2   2   2   2   0   2   0   0   0   2   0   2   2   2   2   0   0   0   0   2   2   2   2
 MK-4-3                 2   0   2   0   0   2   2   0   0   0   2   0   0   2   2   0   2   2   2   0   2   2   0   2   2   0   0   0   0   0   0   2   2   2   0   2   0   2   2   0   0   0   2   0   2   2   0   0   2   2   2   0   0   0   0   0   0   2   2   2   2   2   0   2   2   0   0   0   2   0   2   2   0   2   0   2   0   2   2   2   0   2   0   2   2   0   0   0   0   0   0   2   0   2   2   0   2   2   0   0   0   2   0   2   2   2   0   0   0   2   2   2   2   2   0   0   0   2   0   2   2   2   2   2   2   2   0   2   0   2   0   0   0   2   0   2   2   2   2   0   0   0   2   0   2   0   0   2   2   2   2   0   0   0   0   2   0   0   0   2   2   2   0   0   2   0   0   0   2   2   0   2   2   0   2   2   0   2   2   2   2   0   2   0   0   0   2   2   2   2   2   2   0   0   0   0   2   2   2   2
 MK-4-4                 2   0   0   0   0   2   2   0   0   0   2   0   0   0   2   2   2   2   2   0   2   2   0   2   2   0   0   0   0   0   0   2   2   2   0   2   0   2   2   0   0   0   2   2   2   2   2   0   2   0   2   0   0   0   0   0   0   2   2   2   2   2   0   2   2   0   0   0   2   0   2   2   2   2   0   2   0   2   2   2   0   2   0   2   2   0   2   0   0   2   0   2   0   2   2   0   2   2   0   0   0   2   0   2   2   2   0   0   0   2   2   2   2   2   0   0   0   2   2   2   2   0   2   2   2   2   0   2   2   2   0   0   2   0   0   2   2   2   2   0   0   0   2   0   2   0   0   2   2   2   2   0   0   0   0   2   0   0   0   2   2   2   0   0   2   2   2   0   2   2   0   2   2   0   2   2   0   2   2   2   2   0   2   2   0   2   2   2   2   0   2   2   0   0   0   0   2   2   2   2
 MK-4-5                 2   0   0   0   0   2   2   0   0   0   2   0   0   0   2   2   2   2   2   0   2   2   2   2   2   0   0   0   0   0   2   2   2   2   0   2   0   2   2   0   0   0   2   2   2   2   2   0   2   0   2   0   0   0   0   0   2   2   2   2   2   2   0   0   2   0   0   0   2   0   2   2   2   2   0   2   0   2   2   2   0   2   0   2   2   0   2   0   0   2   0   2   0   2   2   0   2   2   0   0   2   2   0   2   2   2   0   0   0   2   2   2   2   2   0   0   0   2   2   2   2   0   2   2   2   2   2   2   2   2   2   0   2   2   0   2   2   0   2   0   0   0   2   0   2   0   0   2   2   2   2   0   2   0   0   2   0   0   2   2   2   2   0   2   2   2   2   0   2   2   2   2   2   0   2   2   0   2   2   2   0   0   2   2   0   2   2   2   2   0   2   2   0   0   2   0   2   2   2   2
 MK-4-6                 2   0   0   0   2   2   2   0   0   0   2   0   0   0   2   2   0   2   2   0   2   2   2   2   2   0   2   0   0   2   2   2   2   2   0   2   0   2   2   0   0   0   2   2   2   2   2   0   2   0   2   0   0   0   0   0   0   2   2   2   2   0   2   0   2   2   0   2   2   0   2   2   2   2   0   2   0   2   2   2   0   2   0   2   2   0   2   0   2   2   0   2   0   2   2   0   2   2   0   2   2   2   0   0   2   2   0   0   0   2   2   2   2   0   0   0   0   2   2   2   2   0   2   2   0   2   2   2   2   0   2   0   2   2   0   2   2   0   2   0   0   0   0   2   2   0   0   2   2   2   2   2   2   0   0   2   0   2   2   2   2   2   0   2   2   2   2   0   2   2   2   2   2   0   2   2   2   2   0   0   0   0   2   2   0   2   2   2   2   0   2   2   0   0   2   0   2   2   2   2
 MK-4-7                 2   0   0   0   2   2   0   0   0   0   2   2   0   0   2   2   0   0   2   0   2   2   2   0   2   0   2   0   0   2   0   2   2   2   0   2   0   2   2   0   0   0   2   2   2   2   2   0   2   0   2   0   0   0   2   0   2   2   2   2   2   0   2   0   2   2   0   2   2   2   2   2   2   2   0   2   0   2   2   0   0   2   0   2   2   0   2   0   0   2   0   2   0   2   2   0   2   2   0   2   2   2   0   0   2   2   0   0   0   2   0   2   2   0   0   0   0   2   2   2   2   0   2   2   0   2   2   2   2   0   2   0   2   2   0   2   2   0   0   0   0   0   2   2   2   0   0   2   2   2   2   2   2   0   0   0   0   2   2   2   2   2   2   2   2   2   2   0   2   2   2   2   2   0   0   2   2   0   2   2   0   0   2   2   0   0   2   2   2   0   2   2   2   0   2   0   2   2   2   2
 MK-4-8                 2   0   0   0   2   2   0   0   0   0   2   2   2   0   2   2   0   0   2   0   2   2   2   0   2   0   2   2   0   2   0   2   0   2   0   0   0   2   2   0   0   0   2   2   2   2   2   0   2   0   0   0   0   0   2   0   2   2   2   2   2   0   2   0   2   2   2   2   2   2   2   2   2   2   0   0   2   2   2   0   0   2   0   2   2   0   2   0   0   2   0   2   0   2   2   2   2   0   0   2   2   2   0   0   2   0   0   0   0   2   0   2   2   0   0   2   0   2   2   2   2   0   2   2   0   2   2   2   2   0   2   0   0   2   2   2   2   0   0   0   0   0   2   0   2   0   2   0   2   2   2   2   2   0   0   0   0   2   2   0   2   2   2   2   2   2   2   2   2   0   2   2   2   0   0   2   2   0   2   2   0   0   2   2   0   0   2   2   2   0   2   2   2   0   2   0   2   2   2   2
 MK-4-9                 2   0   0   0   2   2   0   0   0   0   2   2   2   0   2   2   0   0   2   0   0   2   2   0   2   0   2   2   0   2   0   2   0   2   0   0   0   0   2   0   0   0   2   2   2   0   2   0   2   0   0   0   0   0   2   0   2   2   2   2   2   0   2   0   2   2   2   0   2   2   2   0   2   2   0   0   2   2   2   0   0   2   0   2   2   0   2   0   0   2   0   2   0   2   2   2   2   0   0   2   2   2   0   0   2   0   0   0   0   0   0   0   2   0   2   2   0   2   2   2   0   0   2   2   2   2   2   2   2   0   2   0   0   2   2   2   2   0   0   0   0   0   2   2   2   0   2   0   2   2   2   2   2   0   2   0   2   2   2   2   2   2   2   2   2   2   2   2   2   0   2   2   2   0   0   2   2   0   2   2   0   0   2   2   0   0   0   2   2   0   2   2   2   0   2   0   2   2   2   2
 MK-4-10                2   0   0   0   2   2   0   0   0   0   2   2   2   0   0   2   0   2   2   2   0   2   2   0   2   0   2   2   2   0   0   2   0   2   0   0   0   0   2   0   0   0   2   2   2   0   2   0   2   0   0   0   0   0   2   0   2   2   2   2   2   0   2   0   2   2   0   0   2   2   2   0   2   2   0   0   2   2   2   0   0   2   0   2   2   0   2   0   0   2   0   2   0   2   0   2   0   0   2   2   2   2   0   0   2   0   0   0   0   0   0   0   0   0   2   2   0   2   2   2   0   0   2   2   0   2   2   2   2   0   2   0   0   2   2   2   2   0   0   0   0   0   2   2   2   0   2   0   2   2   2   2   2   0   2   0   2   0   2   2   2   2   2   2   2   2   2   2   2   0   2   2   2   0   0   2   2   0   2   2   0   0   2   2   0   0   0   2   2   0   2   2   2   0   2   0   2   2   2   2
 MK-4-11                2   0   0   0   2   2   0   0   0   0   2   2   2   0   0   2   0   2   2   2   0   2   2   0   0   0   2   0   2   2   0   2   0   0   0   0   0   0   2   0   2   0   2   2   0   0   2   2   2   0   0   0   0   0   2   0   2   2   2   2   0   0   2   0   2   2   0   0   2   2   2   0   2   2   0   0   2   2   2   0   0   2   0   2   2   0   2   0   0   2   2   2   0   2   2   2   0   0   2   2   2   0   0   0   2   0   0   0   0   0   0   0   0   0   2   2   0   2   2   2   0   0   2   2   2   2   2   2   2   0   2   0   0   2   2   2   0   0   0   0   0   0   2   2   2   0   2   0   2   2   2   2   2   0   2   0   2   0   2   2   2   2   2   2   2   0   2   2   2   0   2   2   2   0   0   2   2   0   2   2   0   0   2   2   0   0   0   2   2   0   2   2   2   0   2   0   2   2   2   2
 MK-4-12                2   0   0   0   2   2   0   0   0   0   0   2   2   0   0   2   0   2   2   2   0   2   0   0   0   2   2   0   2   2   0   2   0   0   0   0   0   0   2   0   2   0   2   2   0   0   2   2   2   2   0   0   2   0   2   0   2   0   2   2   2   0   2   0   2   2   0   0   2   2   2   0   2   2   0   2   2   2   2   0   0   2   0   2   2   0   2   0   0   2   2   2   0   2   2   2   0   0   2   0   2   0   0   0   2   0   0   0   0   0   0   0   2   0   2   2   0   2   2   2   0   0   0   2   2   2   2   2   2   0   0   0   0   2   2   2   0   0   0   0   0   2   2   2   2   0   2   0   2   2   2   2   2   0   2   0   2   2   2   2   2   2   2   2   2   0   2   2   2   0   2   2   2   0   0   0   2   0   2   2   0   0   2   2   0   0   0   2   2   0   2   2   2   0   2   0   2   2   2   2
 MK-4-13                2   0   0   0   2   2   0   0   0   0   0   2   2   0   0   2   0   2   2   2   0   2   0   0   0   0   2   2   2   2   0   0   0   0   0   0   2   0   2   0   2   0   2   2   2   0   2   2   2   2   0   0   2   0   2   0   2   0   2   2   2   0   2   0   2   2   0   0   2   2   2   0   0   2   2   2   0   2   2   0   0   2   0   2   2   0   2   0   0   0   2   2   0   2   2   0   0   0   0   0   2   0   0   0   0   0   0   0   0   0   0   0   2   0   2   2   0   0   0   2   0   2   2   2   2   2   2   2   2   0   0   0   0   2   2   2   0   0   0   0   0   2   2   2   2   0   2   0   2   2   2   2   2   0   2   0   2   2   2   2   2   2   2   2   0   0   2   2   2   0   2   2   2   2   0   0   2   0   2   2   0   0   2   2   0   0   0   2   2   0   2   2   2   0   2   0   2   2   2   2
 MK-4-14                0   0   0   0   2   2   0   0   0   0   0   2   2   0   0   2   0   2   2   2   2   2   0   0   0   0   2   2   2   2   0   0   2   0   0   0   2   0   2   0   2   0   2   2   2   0   2   2   2   2   0   0   2   0   2   0   2   0   2   0   2   0   2   2   2   2   0   0   2   2   2   0   0   0   2   2   0   2   2   0   0   2   0   2   2   0   2   2   0   0   2   2   2   2   2   0   0   0   0   0   2   0   0   0   0   0   0   0   0   0   0   0   2   0   2   2   0   0   0   2   0   2   2   2   2   2   2   2   2   2   0   2   0   2   2   2   0   0   0   0   0   2   2   2   2   0   2   0   2   0   2   2   2   0   2   0   2   2   2   2   0   2   2   2   0   0   2   2   2   0   2   2   2   2   2   0   2   0   2   0   0   0   2   2   0   0   2   2   2   0   2   2   2   0   2   0   2   2   2   2
 MK-4-15                0   0   0   0   2   2   0   0   0   0   0   2   2   0   0   0   0   2   2   2   2   2   0   0   0   0   2   2   2   2   0   0   2   0   0   0   2   0   2   0   2   2   2   2   2   0   2   0   2   2   0   0   2   0   2   0   2   0   2   0   2   0   2   2   2   2   0   0   2   2   2   0   0   0   2   2   0   2   2   0   0   2   0   2   2   2   2   2   0   0   2   2   2   2   2   0   0   0   0   0   2   0   2   0   0   0   0   0   0   0   0   0   2   0   2   2   0   0   0   2   2   2   2   0   2   2   2   2   2   0   2   2   0   2   2   0   0   0   0   0   0   2   2   0   2   0   2   0   2   0   2   2   2   0   0   0   2   2   2   2   0   0   2   2   0   0   2   2   2   0   2   2   2   2   2   0   2   0   2   0   0   2   2   2   0   2   2   2   0   0   2   2   2   0   2   2   2   2   2   2
 MK-4-16                0   0   0   2   2   2   0   0   0   0   0   2   2   0   0   0   0   2   2   0   2   2   0   0   0   0   2   2   2   2   0   0   2   0   0   0   2   0   2   0   2   2   2   2   2   2   2   0   2   2   0   0   2   0   2   0   2   0   2   0   2   0   2   2   2   2   0   0   2   0   2   0   2   0   2   2   0   2   2   0   0   2   0   2   2   2   2   2   0   2   2   2   2   2   2   0   0   0   0   0   2   0   2   0   0   0   0   0   0   2   0   0   2   0   2   2   0   0   0   0   2   2   2   0   2   0   2   2   2   0   2   2   0   2   2   0   0   0   2   0   0   2   2   0   2   0   2   0   2   0   2   2   2   0   0   0   2   2   2   2   2   0   2   2   0   0   0   2   2   0   2   2   2   2   2   0   2   2   2   0   0   2   2   0   0   2   2   2   0   0   2   2   2   0   2   2   2   2   2   2
 MK-5-1                 2   2   2   2   0   0   2   0   2   0   2   0   2   0   2   2   0   0   0   0   0   2   2   0   2   2   2   2   2   0   0   2   2   0   0   0   0   0   2   0   0   0   0   0   2   2   2   2   0   2   0   2   0   0   0   0   2   0   2   2   2   0   2   2   0   0   2   0   2   2   0   0   2   2   0   2   0   0   0   0   0   0   0   0   2   0   2   2   2   2   2   0   0   0   2   0   2   0   2   0   0   0   2   2   0   0   2   2   0   2   0   0   2   0   2   2   2   2   0   2   2   2   0   2   0   0   0   0   2   0   2   0   0   2   2   0   2   0   0   2   2   0   2   0   2   0   0   0   2   0   0   0   0   0   2   2   0   2   0   0   2   2   0   2   2   2   0   0   2   0   0   2   2   0   2   0   2   0   0   2   0   2   0   0   2   2   2   0   2   2   0   0   0   0   2   0   2   0   2   0
 MK-5-2                 2   2   2   2   0   0   0   0   2   0   2   0   2   0   2   2   0   0   2   0   0   2   2   0   2   2   2   2   2   0   0   2   2   0   2   0   0   0   2   0   0   0   0   0   2   2   2   2   0   2   0   2   0   0   2   0   2   0   2   0   2   0   2   2   0   0   2   0   2   2   0   0   2   2   0   2   0   0   0   0   0   0   0   0   2   0   2   2   2   2   2   0   0   0   2   0   2   0   2   0   0   0   0   2   0   0   2   2   0   0   0   0   2   0   2   2   2   2   2   2   0   2   0   0   0   0   0   2   2   0   2   0   0   2   2   0   2   0   0   2   2   0   2   0   2   0   0   0   2   0   0   0   0   0   2   2   0   2   0   0   2   0   0   2   0   2   0   0   2   0   0   2   2   2   2   0   2   0   0   2   2   0   0   0   2   2   2   0   2   2   0   0   0   0   2   0   2   0   2   0
 MK-5-3                 2   2   2   2   0   0   0   0   2   0   2   0   2   0   2   2   0   0   2   0   0   2   2   0   2   2   2   2   2   0   0   2   2   0   2   0   0   2   2   0   0   0   0   0   2   2   2   2   0   2   0   0   0   0   0   0   0   0   0   0   2   0   2   2   0   0   2   0   2   2   0   2   2   2   0   2   0   0   0   0   0   0   0   0   2   0   2   2   2   2   2   0   0   2   2   0   2   0   2   2   0   0   2   2   0   0   2   2   0   0   0   0   2   0   2   2   2   2   2   2   0   2   0   2   0   0   0   2   2   0   2   0   0   2   2   0   2   0   0   2   2   0   2   0   0   0   0   0   2   0   0   0   0   0   2   2   0   2   0   0   2   0   0   2   0   2   0   0   2   2   0   2   2   0   2   0   0   2   0   2   0   0   0   0   2   2   2   0   0   2   0   0   0   0   2   2   2   0   2   0
 MK-5-4                 2   2   2   2   0   0   2   0   2   0   2   0   2   0   2   2   0   0   0   0   0   2   2   0   2   2   2   2   2   0   0   2   2   0   2   0   0   2   0   2   0   0   0   0   2   2   2   2   0   2   0   0   0   0   0   0   2   0   0   0   2   0   2   2   0   0   2   0   2   2   0   2   2   2   0   2   0   0   0   2   0   0   0   0   2   0   2   2   2   2   2   0   0   2   2   0   2   0   2   2   0   0   2   2   0   0   2   2   0   0   0   0   2   0   2   2   2   2   2   2   0   0   0   2   0   0   0   2   2   2   2   0   0   2   2   0   2   0   2   2   2   0   0   0   0   0   0   0   2   0   0   0   0   0   2   2   0   2   0   0   2   0   0   2   2   2   0   0   2   2   0   2   0   0   2   0   0   2   0   0   0   0   2   0   2   2   2   0   0   2   0   0   0   0   0   2   2   0   2   0
 MK-5-5                 2   2   2   2   2   0   2   0   2   0   0   0   2   0   2   2   0   0   0   0   0   2   2   0   0   2   2   0   2   0   2   2   2   0   2   0   0   2   0   0   0   0   0   0   2   2   2   2   0   2   0   2   2   0   0   0   2   0   0   0   2   0   2   2   0   0   2   0   2   2   0   2   2   2   0   2   0   0   0   2   0   0   0   0   2   0   2   2   2   0   2   2   0   2   2   2   2   0   2   2   0   0   2   2   0   0   2   2   0   0   0   0   2   0   2   2   2   2   2   2   0   0   0   2   0   0   0   2   2   2   2   0   0   2   2   0   2   0   2   2   2   0   0   0   0   0   0   0   2   2   0   0   0   0   2   2   0   2   0   0   2   0   0   2   2   2   0   0   2   2   0   2   0   0   2   2   2   2   0   0   0   2   2   2   2   2   2   0   0   2   0   0   0   0   0   2   2   0   2   0
 MK-5-6                 2   2   2   2   2   0   2   2   2   0   0   0   2   0   2   2   0   0   0   0   0   2   2   0   0   2   2   0   2   0   0   2   2   2   2   0   0   2   0   0   0   0   0   0   2   2   2   2   0   2   0   2   0   2   0   0   2   0   0   0   2   0   2   2   0   0   2   0   2   2   0   2   2   2   0   2   0   0   0   2   0   0   0   0   2   2   2   2   0   2   2   2   0   2   2   2   2   2   2   2   0   0   2   2   0   0   2   2   0   0   0   0   2   0   2   2   2   2   2   2   0   0   0   2   0   0   0   2   2   2   2   2   0   2   2   0   2   0   0   2   2   2   0   0   0   0   0   2   2   2   0   0   0   0   0   2   0   2   0   0   2   0   0   2   0   2   0   0   0   2   0   0   0   0   2   2   2   2   0   0   0   2   2   2   2   2   2   0   0   0   0   0   0   0   0   2   2   0   2   0
 MK-5-7                 2   2   2   0   2   0   2   2   2   2   0   0   2   2   2   2   0   0   0   2   0   2   2   0   2   2   2   2   2   0   0   2   2   2   2   0   0   0   0   2   2   0   0   0   2   2   2   2   0   2   0   2   0   2   0   0   2   0   0   0   0   0   2   2   0   0   2   2   2   2   0   2   2   2   0   2   0   0   0   2   0   0   0   0   2   2   2   2   0   2   2   2   0   2   2   2   2   2   2   2   0   0   2   2   0   0   2   2   0   0   0   0   2   0   2   2   2   2   2   2   0   0   0   2   0   0   0   2   2   2   2   2   0   2   2   0   2   0   0   2   0   2   0   0   0   0   0   2   2   2   0   0   0   0   0   2   0   2   0   2   2   0   0   2   0   0   0   2   0   2   0   0   0   0   2   2   2   2   0   0   0   2   2   0   2   2   2   0   0   0   2   0   0   0   0   2   2   0   2   0
 MK-5-8                 2   2   2   0   2   0   2   2   2   2   0   0   2   2   2   2   0   0   0   2   0   2   2   0   2   2   2   0   2   0   0   2   2   2   0   0   0   0   0   2   2   0   0   0   2   0   2   2   0   2   0   2   0   2   0   0   2   0   0   2   2   0   2   2   0   0   2   2   2   2   0   2   2   2   0   2   0   0   0   0   0   0   0   2   2   2   2   2   0   2   2   2   0   2   2   2   2   2   2   2   0   2   2   0   0   0   2   2   0   0   0   0   2   0   2   2   2   2   2   2   0   0   0   2   0   0   0   2   2   2   2   2   0   2   2   0   2   0   0   2   0   2   0   0   0   0   0   2   2   2   2   0   0   0   0   2   0   2   0   2   2   0   0   2   0   0   0   2   0   2   2   0   0   0   0   2   2   2   0   0   0   2   2   0   2   2   2   0   0   0   2   0   0   0   0   2   2   0   2   0
 MK-5-9                 2   2   2   2   2   0   2   2   2   2   0   0   2   2   2   2   2   0   0   2   0   0   2   0   2   2   2   0   2   0   0   2   2   2   0   0   0   0   0   2   2   0   0   0   0   0   2   2   2   0   0   2   0   2   2   0   2   2   0   2   2   0   2   2   0   0   2   2   2   2   0   2   2   2   0   2   0   0   0   0   0   0   0   2   0   2   0   2   0   0   2   2   0   2   2   2   2   2   2   2   0   2   2   0   2   0   2   2   0   0   2   0   2   0   2   2   2   2   2   2   0   0   0   2   0   0   0   2   2   2   2   2   0   2   2   0   2   0   0   2   0   2   0   2   0   0   0   2   2   2   2   0   0   0   0   2   0   2   0   2   2   0   2   2   0   0   0   2   0   2   2   0   0   0   0   2   0   2   0   0   0   2   2   0   2   2   2   0   0   0   2   0   0   2   0   2   2   0   2   0
 MK-5-10                2   2   2   2   2   0   2   2   2   0   0   0   2   2   2   2   2   0   0   2   0   0   2   0   2   2   2   2   2   0   0   2   2   2   0   0   0   0   0   2   2   0   0   0   0   0   2   2   2   0   2   2   2   0   2   0   2   2   0   2   2   0   2   0   0   0   2   2   2   2   0   2   2   2   0   2   0   0   0   0   0   0   0   0   0   2   0   2   2   2   2   2   0   2   2   0   2   0   2   2   0   2   2   0   2   0   2   2   0   0   2   0   2   0   2   2   2   2   2   2   0   0   0   2   0   0   0   2   2   2   2   2   0   2   2   0   2   0   0   2   0   2   0   2   0   0   0   2   2   2   2   0   0   0   0   2   0   2   0   0   2   0   2   0   0   0   0   2   2   2   2   0   0   0   0   2   0   2   0   0   0   2   2   0   2   2   0   0   0   0   0   0   0   2   0   2   2   0   2   0
 MK-5-11                2   0   2   2   2   0   2   2   2   0   0   0   2   2   2   0   2   0   0   2   0   0   2   0   2   2   2   2   2   0   0   2   2   2   0   0   0   0   0   0   2   0   0   0   0   0   2   2   2   0   2   2   2   0   2   0   2   2   0   2   2   0   2   0   0   2   2   2   2   0   0   2   2   2   0   2   0   0   0   0   0   0   2   0   0   2   0   2   2   2   2   2   0   2   2   0   2   0   0   2   2   2   2   0   2   0   2   2   0   0   2   0   2   0   2   2   2   2   2   2   0   0   0   2   0   0   0   2   2   2   2   2   2   2   2   0   2   0   0   2   2   2   0   2   0   0   0   2   2   2   2   0   0   2   0   0   0   2   2   0   2   0   2   0   0   0   0   0   0   2   2   0   0   0   0   2   0   2   0   0   2   2   2   0   2   2   0   0   0   0   0   0   0   2   0   2   2   0   2   0
 MK-5-12                2   0   2   2   2   0   2   2   2   0   0   0   2   2   2   0   2   2   0   2   0   0   0   0   2   2   2   2   2   0   0   2   2   2   0   0   0   0   0   2   2   0   0   0   0   0   2   2   2   0   2   2   2   2   2   0   0   2   0   0   2   0   2   0   0   2   2   0   2   0   0   2   2   2   0   2   2   0   0   0   0   0   2   0   2   2   0   0   2   2   2   2   0   2   2   0   0   0   0   2   2   2   2   0   2   2   2   2   0   0   2   0   2   0   2   0   2   2   2   2   0   0   0   2   0   0   0   2   2   2   2   0   0   2   0   0   2   0   0   2   2   2   0   2   0   0   0   0   2   2   0   0   2   0   0   0   0   2   2   0   2   0   2   0   0   0   0   0   0   2   2   0   2   0   0   2   0   2   0   0   2   2   2   0   2   2   0   0   0   0   0   0   0   2   2   2   2   0   2   0
 MK-5-13                2   0   2   2   2   0   0   2   2   0   0   0   2   2   2   0   2   2   0   2   0   0   0   0   2   2   2   2   0   0   0   0   2   2   0   2   0   0   0   2   2   0   0   0   0   0   2   2   2   0   2   2   2   2   2   0   0   2   0   0   2   0   2   0   0   2   2   0   2   0   0   2   2   2   0   2   0   0   2   0   0   0   2   0   2   2   0   2   2   2   2   2   0   2   2   0   0   0   0   2   2   2   2   0   2   2   2   2   2   0   2   0   2   0   2   0   2   2   2   2   2   0   0   2   0   0   0   2   2   2   2   0   0   2   0   0   2   0   2   2   2   2   0   2   0   0   0   0   2   2   0   0   2   0   0   0   0   0   2   0   0   0   2   0   0   0   0   0   0   2   2   0   2   0   0   0   0   2   2   0   0   0   2   0   2   2   0   0   0   0   0   0   0   2   2   2   2   0   2   0
 MK-5-14                2   0   2   2   2   0   0   0   0   0   0   2   2   0   2   0   2   2   0   2   0   0   0   0   2   0   2   2   0   0   0   0   2   2   0   2   0   0   0   2   2   2   0   0   0   2   2   2   2   0   2   2   2   2   2   0   0   2   0   2   2   0   2   0   0   2   2   0   2   0   0   2   2   2   0   2   0   0   2   0   0   0   2   0   2   2   0   0   2   2   2   2   0   2   2   0   0   0   0   2   2   2   2   0   2   2   2   2   2   0   2   0   0   0   2   0   2   2   2   2   0   0   0   2   2   0   0   2   2   2   2   0   0   2   0   0   2   0   2   2   2   0   0   2   0   0   0   0   2   2   0   0   2   0   0   0   0   0   2   0   0   0   2   0   0   0   0   0   0   2   2   2   2   0   0   0   0   2   2   0   0   0   2   0   2   2   0   0   0   0   0   0   0   2   0   2   2   0   2   0
 MK-5-15                2   0   2   2   2   0   0   0   0   2   0   2   0   0   2   0   0   0   0   2   0   0   0   0   2   0   2   2   0   0   2   0   2   2   0   2   2   0   0   2   2   2   0   0   2   2   2   2   2   2   2   2   2   2   2   0   0   2   0   2   0   0   2   0   0   2   2   0   2   0   0   2   0   2   0   2   0   0   2   0   0   0   2   0   2   2   0   0   2   2   2   2   0   2   2   0   0   0   0   2   2   2   2   0   0   2   2   2   2   2   2   0   0   2   2   0   2   2   2   2   0   0   0   2   2   0   0   2   2   2   2   0   0   2   0   0   2   0   2   2   2   0   0   2   0   0   0   2   2   0   0   0   2   0   0   0   0   0   2   0   0   0   2   0   0   0   0   0   0   2   2   2   2   0   0   0   0   2   2   0   2   0   2   0   2   2   0   0   0   0   0   0   0   2   0   2   2   0   2   0
 MK-5-16                0   0   2   2   2   0   2   0   0   2   0   2   0   0   2   0   0   0   0   2   0   0   0   0   2   0   2   2   2   0   2   0   2   2   0   2   0   0   0   2   2   2   0   0   2   2   2   2   2   2   2   2   2   2   2   0   0   2   0   2   2   0   2   0   0   2   0   0   2   0   0   2   0   2   0   2   0   0   2   0   0   0   2   2   2   2   0   0   2   2   2   2   0   2   2   0   0   0   0   2   2   2   2   0   0   2   2   2   2   2   2   0   2   2   2   0   2   2   2   2   2   0   0   2   0   0   0   2   2   2   2   0   0   2   0   0   2   2   2   2   2   2   0   2   0   0   0   2   2   0   0   0   2   2   0   0   2   0   2   0   0   0   2   0   0   2   0   0   0   0   2   2   2   0   0   0   0   2   2   0   2   0   2   0   2   2   0   2   0   0   0   0   0   2   0   0   2   0   2   0
 MK-6-1                 0   0   2   2   0   0   0   0   0   2   2   2   0   0   0   2   0   0   0   2   2   2   0   0   0   0   2   0   2   0   0   0   2   0   0   2   0   0   2   0   0   2   2   2   2   2   2   0   0   2   0   0   0   0   2   0   0   0   0   2   0   2   2   0   0   2   0   2   0   2   0   0   2   2   2   2   2   0   2   2   0   0   2   2   2   0   0   0   2   0   0   2   2   0   2   0   2   0   0   0   0   2   2   2   2   2   0   0   0   0   0   0   0   2   0   2   2   0   0   0   2   2   2   2   0   0   2   2   2   0   2   2   2   2   0   2   2   0   0   2   0   2   2   2   2   0   2   0   0   2   2   0   2   2   0   2   2   2   0   2   2   0   2   0   2   0   2   2   2   0   0   0   0   0   2   0   0   2   2   2   2   2   2   0   2   2   2   2   2   2   2   0   2   0   0   0   0   0   0   0
 MK-6-2                 0   0   2   2   0   0   0   0   0   2   2   0   0   0   0   2   0   2   0   2   2   2   0   0   0   0   0   0   2   2   0   0   2   0   0   2   0   0   2   2   0   2   2   2   0   2   2   2   0   0   0   0   0   0   2   0   0   0   0   2   0   2   2   0   0   2   0   2   0   2   0   0   2   2   0   0   2   0   2   2   0   0   0   2   2   0   0   2   2   2   0   2   2   0   2   0   2   0   0   0   0   2   2   0   2   0   2   0   0   0   0   0   0   2   0   2   2   0   0   2   2   2   2   2   0   0   2   2   2   0   0   0   2   2   0   2   2   0   0   2   0   2   2   2   2   0   2   0   0   2   2   0   2   0   0   2   2   2   0   2   2   0   2   0   2   0   2   0   2   0   0   0   0   0   0   0   0   2   2   2   2   2   2   0   0   2   0   2   2   2   2   0   2   0   0   2   0   0   2   0
 MK-6-3                 0   0   2   2   0   0   0   0   0   2   2   0   2   0   0   2   0   2   0   2   2   2   0   0   0   0   0   0   2   2   0   0   2   2   0   2   0   0   2   2   0   2   2   0   0   2   2   2   0   0   2   0   0   0   2   0   2   0   0   2   0   2   2   2   0   0   0   2   0   2   0   0   2   2   0   2   2   0   2   2   0   0   0   2   2   0   0   2   2   2   0   2   2   0   2   0   2   2   0   0   0   2   2   0   2   0   0   0   0   0   0   0   0   2   0   2   2   0   0   2   2   2   2   2   0   0   0   0   2   0   0   0   2   2   0   2   2   0   0   2   0   2   0   2   2   2   2   0   0   2   2   0   0   0   0   0   2   2   2   2   2   0   2   2   2   0   2   0   2   0   0   0   0   0   0   0   0   2   2   2   2   2   2   0   0   0   0   2   2   2   2   0   2   0   0   2   0   0   2   0
 MK-6-4                 0   0   2   2   0   0   0   0   0   2   2   0   2   0   0   2   0   2   0   2   2   2   0   0   0   0   2   0   2   2   0   0   2   2   0   2   0   0   2   2   0   2   2   0   0   2   2   2   0   0   0   0   0   0   2   0   2   2   0   2   0   2   2   0   2   0   0   2   0   2   0   0   2   2   0   2   2   0   2   2   0   0   0   2   2   0   0   2   2   2   0   2   2   0   2   0   2   2   0   0   0   0   2   0   2   0   0   0   0   0   0   0   0   2   0   0   0   0   0   2   2   2   2   0   0   0   0   0   2   0   2   0   2   2   0   2   2   0   0   2   0   0   0   2   0   2   2   0   0   0   2   2   0   0   0   0   2   2   2   2   2   0   2   2   2   0   2   0   2   0   0   0   0   0   0   0   0   2   2   2   2   2   2   0   0   0   2   2   2   2   2   0   2   2   0   2   0   0   2   0
 MK-6-5                 0   0   2   2   2   0   0   0   0   2   2   0   2   0   0   2   0   2   0   2   0   2   0   0   0   0   2   0   2   0   0   0   0   2   0   2   2   0   2   2   0   2   2   0   0   2   0   2   0   0   2   0   0   0   2   0   2   2   0   2   0   2   0   0   2   0   0   2   0   2   0   0   2   0   0   2   2   0   0   2   0   0   0   2   2   0   0   2   2   2   0   0   0   2   2   0   2   2   0   0   0   0   2   2   2   0   0   0   0   0   0   0   0   2   0   0   0   0   0   2   2   2   2   0   0   0   0   0   2   0   2   0   2   2   0   2   2   0   0   2   0   0   0   2   0   2   2   0   0   0   2   2   0   0   0   0   2   2   2   0   2   0   2   0   2   0   2   0   2   0   0   0   0   2   0   2   0   2   2   2   2   2   2   0   0   0   2   2   2   2   2   0   2   2   0   2   0   0   0   0
 MK-6-6                 0   0   2   2   0   0   0   0   0   2   2   0   2   0   0   2   0   0   0   2   0   2   0   0   0   0   2   0   2   0   0   0   0   2   0   2   2   0   2   2   0   2   2   0   0   2   0   2   0   0   2   0   2   0   0   0   2   2   0   2   0   2   0   0   2   0   2   2   0   0   2   0   2   0   2   2   2   0   0   2   0   2   0   2   2   0   0   2   2   2   2   0   0   2   2   0   2   2   0   0   0   0   2   2   2   0   0   0   0   0   0   0   0   0   0   0   0   0   0   2   2   2   2   2   0   0   2   0   2   0   2   0   2   2   0   2   0   0   2   2   0   2   0   2   0   2   2   0   0   0   0   2   0   0   0   0   2   2   2   2   2   0   2   2   2   2   2   0   2   0   0   0   0   2   0   2   0   2   2   0   2   2   0   0   0   0   2   2   2   2   2   0   2   2   0   0   0   0   0   0
 MK-6-7                 0   0   2   2   0   0   0   0   0   2   2   0   2   0   0   2   0   0   0   2   0   2   0   0   2   0   2   0   2   0   0   0   0   0   0   2   2   0   2   2   0   2   2   0   0   2   0   2   0   0   2   0   2   0   0   0   2   2   0   2   0   2   0   0   2   0   2   0   0   0   0   0   2   0   2   2   2   0   0   2   0   2   0   2   0   0   0   0   2   2   2   0   0   2   2   0   2   2   2   0   0   0   2   2   2   0   0   0   2   0   0   0   0   0   0   0   0   0   0   2   0   2   2   2   0   0   2   0   0   0   2   0   2   2   0   2   0   0   2   2   0   2   0   2   0   2   2   0   0   0   0   2   0   2   0   0   2   2   2   2   2   2   0   2   2   2   2   0   2   0   0   0   0   2   2   2   0   2   2   0   2   2   0   0   0   0   2   2   2   2   0   0   2   2   0   0   0   0   0   0
 MK-6-8                 0   0   2   0   0   0   0   0   0   2   2   0   2   0   0   2   0   0   0   2   0   2   0   0   2   0   2   0   2   0   2   0   0   0   0   2   2   0   2   2   0   2   2   0   0   2   0   2   2   0   0   0   0   0   0   0   2   2   0   2   0   2   0   0   2   0   2   0   2   0   0   0   2   0   2   2   2   0   0   2   0   2   2   2   0   0   0   0   2   2   2   0   0   2   2   0   2   2   2   0   0   0   0   2   2   0   0   0   2   0   0   0   2   0   0   0   0   0   0   2   0   2   2   2   0   0   2   0   0   0   2   2   2   2   0   2   2   0   0   2   0   2   0   2   0   2   2   0   0   0   0   0   0   0   0   0   2   2   2   2   2   2   0   2   2   2   2   0   2   0   0   0   0   2   2   2   0   2   2   2   2   2   0   0   0   2   2   2   2   2   0   0   2   0   0   0   0   0   0   0
 MK-6-9                 0   0   2   2   0   0   0   0   0   2   2   0   2   0   0   2   0   0   0   2   0   2   0   0   2   0   2   0   2   0   2   2   0   0   0   2   2   0   2   0   0   2   2   0   0   2   0   2   2   0   0   0   0   0   0   0   2   0   0   2   0   2   0   0   0   0   2   0   2   0   0   0   2   0   2   2   0   0   0   2   0   0   2   2   0   0   2   0   2   2   2   0   0   2   2   0   2   2   2   0   2   0   0   2   2   0   0   0   2   2   0   0   2   0   0   0   0   0   0   2   0   2   2   2   0   0   2   0   0   0   2   2   2   2   0   2   2   0   0   2   0   2   0   2   0   2   2   0   0   0   2   0   0   0   0   0   2   2   2   2   2   2   2   2   2   2   2   0   2   0   0   0   0   0   2   0   0   2   2   2   0   2   0   0   0   2   2   0   2   2   0   0   2   0   0   0   2   0   0   0
 MK-6-10                0   0   2   2   0   0   0   0   0   2   2   0   2   0   0   2   0   0   0   2   0   2   0   0   2   0   2   0   2   0   2   2   0   0   0   2   2   0   2   0   0   2   2   0   0   2   0   2   2   0   0   0   2   0   0   0   2   0   0   2   0   2   0   0   0   0   2   0   2   0   0   0   2   0   2   0   0   0   0   2   0   0   2   2   0   2   2   0   2   2   2   0   0   2   2   0   0   2   2   0   0   0   0   2   0   0   0   0   2   2   0   0   2   0   0   0   0   0   0   2   0   2   2   2   0   0   0   0   0   0   2   2   2   2   0   2   2   0   0   2   2   2   0   2   2   2   2   0   2   0   0   0   0   2   0   0   2   0   2   2   2   2   2   2   2   2   2   0   2   2   0   0   2   0   2   0   0   2   2   2   0   2   0   0   0   2   2   0   2   2   0   0   2   0   0   0   2   0   0   0
 MK-6-11                0   2   2   2   0   0   0   0   2   2   2   0   0   0   0   2   0   0   0   2   0   0   0   0   2   0   0   0   2   2   2   2   0   0   0   2   2   0   2   0   0   2   2   2   0   2   0   2   2   0   0   2   2   0   0   0   2   0   0   2   0   2   0   0   0   0   2   0   0   0   0   0   2   0   2   0   0   2   0   2   0   2   2   2   0   2   2   0   2   2   2   0   0   2   2   0   0   2   2   0   0   0   0   2   0   0   0   0   2   2   0   0   2   0   0   0   2   2   0   2   0   2   2   2   0   0   0   0   0   0   2   2   2   2   0   2   2   0   0   2   2   2   2   2   2   2   2   2   2   0   0   0   0   2   0   0   2   0   2   2   2   2   2   2   2   2   2   0   2   2   0   0   2   0   2   0   0   2   2   2   0   2   0   0   0   2   2   0   2   2   0   0   0   0   0   0   2   0   2   0
 MK-6-12                0   0   2   2   0   0   0   0   2   2   2   2   0   0   0   0   0   0   0   2   0   0   0   0   2   0   0   0   2   2   2   2   0   0   0   2   2   0   2   0   2   2   2   2   0   2   0   2   2   2   0   2   2   0   0   0   2   0   0   2   2   2   0   0   0   0   0   0   0   0   0   0   2   0   0   0   0   0   2   0   2   2   2   2   0   0   2   0   2   2   2   0   0   0   2   0   0   2   2   0   0   0   0   2   0   2   0   0   2   0   0   0   0   0   0   0   2   2   0   2   0   2   2   2   0   0   2   0   0   0   2   2   2   2   0   2   2   0   0   2   2   2   2   2   2   2   2   2   0   0   0   2   0   2   0   0   2   0   2   2   2   2   2   2   2   2   2   0   2   2   2   0   0   0   2   0   0   2   2   2   0   2   0   0   0   2   2   0   2   2   0   0   0   0   2   0   2   0   2   0
 MK-6-13                0   2   0   2   0   0   0   0   2   2   2   2   0   0   0   2   0   0   0   2   0   0   0   0   2   0   0   0   2   2   2   2   0   0   0   2   2   0   2   0   0   2   2   2   0   2   0   2   2   0   0   2   2   0   0   2   0   0   0   2   2   2   0   0   0   2   2   0   0   0   0   0   2   0   0   0   0   0   2   0   2   2   2   2   0   0   2   0   2   0   2   0   0   0   2   0   0   2   2   2   0   0   0   2   0   2   0   0   2   2   0   0   0   0   0   0   2   2   0   2   0   2   2   2   0   0   0   0   0   0   2   2   2   2   2   2   0   0   0   2   2   2   2   2   0   0   2   2   0   0   0   2   0   2   0   0   0   0   2   2   2   2   2   0   2   2   0   0   0   2   2   0   0   0   2   0   0   2   2   2   0   2   0   0   0   2   0   0   2   0   0   0   0   0   2   0   2   0   2   0
 MK-6-14                0   2   0   2   2   0   0   0   2   2   2   2   0   0   0   2   0   2   0   2   0   0   0   0   2   0   0   0   2   0   2   2   0   0   0   2   2   0   2   0   0   0   2   2   0   2   0   2   0   0   0   2   2   0   2   2   0   0   0   2   2   2   0   0   0   2   2   0   2   0   0   0   2   0   0   0   0   0   2   0   2   2   2   2   0   0   2   0   2   2   2   0   0   0   2   0   0   2   2   2   0   0   2   0   0   0   0   0   2   0   0   0   0   0   0   0   2   2   0   2   0   2   2   2   0   2   0   0   0   0   2   2   2   2   2   2   0   0   0   0   2   2   2   2   0   0   2   2   2   0   0   0   0   0   0   0   0   0   2   0   2   0   2   0   2   2   0   0   0   2   2   0   0   0   2   0   0   2   2   0   0   2   2   0   0   2   0   0   2   0   0   0   0   0   0   0   2   0   2   0
 MK-6-15                0   2   0   2   2   0   0   0   2   0   2   2   0   0   0   2   0   2   0   2   0   0   0   0   0   0   0   0   2   0   2   0   0   0   0   2   2   0   2   0   0   0   0   2   0   2   0   2   0   0   0   2   2   0   2   0   0   0   0   2   2   2   0   2   2   2   2   0   2   0   0   0   2   0   0   0   0   0   2   0   0   2   0   2   0   0   2   0   2   0   2   0   0   0   2   0   0   2   2   2   0   0   2   0   0   0   2   0   2   0   2   0   0   0   0   0   2   2   0   2   0   2   2   2   0   2   0   0   0   2   2   2   2   0   2   2   0   0   0   0   2   2   2   0   0   2   2   2   2   0   0   0   0   0   0   0   2   0   2   0   0   0   2   0   0   2   0   0   0   2   0   0   0   0   2   0   2   0   2   0   0   2   2   2   0   2   0   0   2   0   2   0   0   0   0   0   2   0   2   2
 MK-6-16                2   2   0   2   2   0   0   0   2   0   2   2   0   0   0   0   0   2   0   2   0   0   0   0   0   0   0   0   2   0   2   0   0   0   0   2   2   2   2   0   0   0   0   2   0   2   0   2   0   0   0   2   2   0   2   0   0   0   2   2   2   2   0   0   2   2   2   0   2   0   0   0   2   0   0   0   0   0   2   0   0   2   0   2   0   0   2   0   2   0   2   0   0   0   2   0   0   2   2   2   0   0   0   0   0   0   2   0   2   0   2   0   0   0   2   0   2   2   0   2   0   0   2   2   0   2   0   2   0   2   2   2   2   0   2   0   0   0   0   0   2   2   2   0   0   2   2   2   2   0   0   0   0   0   2   0   2   0   2   0   0   0   2   0   0   2   0   0   2   0   0   0   0   0   2   0   2   0   2   0   0   2   2   2   0   2   0   2   2   0   2   2   0   2   0   0   2   0   2   2
 
!****************************************** Phenotypic Data **********************************************************
!-100.0 is resevred for missing phenotype
SimulatedTrait1        10.2958   13.1030   17.4231   12.6093   12.7235   15.7566   10.3700   17.4958   15.5023   15.1317   10.7851   16.0223   17.1737   15.0011   19.9139   11.0375   16.7925   10.3780    8.1614   14.8419   13.0287    9.3905   12.9237   15.6185   16.7862   13.4675   14.0248    7.7799   15.5824   14.3955   14.0836   10.9261   13.7241   21.7980   11.9104   13.5938   13.2234   18.1894   13.8651   14.3706   11.9964   14.3801   17.8219   11.4752    8.2107   15.6376   16.1437   13.4502   14.1896   15.3518   15.2421   16.7475   12.1022   15.4755   14.9530   13.6154   14.3947   11.4188   16.8978   17.0329   14.4486   13.1151   12.1644   14.9007   15.2877   14.6581   14.3313   19.9980   15.8294   11.9686   13.7987   13.6043   16.9454   11.9216   14.7319   17.8782   13.4546   16.7005   14.8104   19.4863   14.4547   12.7792   12.7970   15.4546   14.1988   17.9426    8.4546   14.5140   17.4334   17.8542   15.2064    7.3936   17.7390   13.3337   16.0765   15.3072   14.4257   11.5772   19.3251   12.0971   11.0907   21.0117   17.6140   13.5420   13.0680   16.0517   15.1764   15.2743   14.7926   14.2222   14.4563   10.9139   14.8882   15.0367   15.8107   11.5729   17.6463   16.5570   19.4238   15.7719   16.5709   13.8815   13.4151   17.5322   12.2528   17.7005   21.9120   17.2654   11.6829   17.5709   13.1192   17.1981   12.1542   15.8501   17.5917   16.1746   22.3787   17.9597   17.5525   15.4557   16.0923   14.4969   13.8986   15.3840   13.7438   12.7886   15.7292   16.2211   10.8713   16.3004   12.1139    9.3501   16.6244   13.1214   14.8171   13.5715   17.0640   14.0950   11.4990   14.7172   14.2201   13.8373   14.6447   18.6285   13.6345   13.2295   16.5866   15.3333   13.1423   11.5547   14.1759   13.4867    6.9437   12.2709   19.0163   14.9958   14.4750   16.0971   16.7996   18.8851   10.4320    9.6444   15.7862   14.0718   19.8477   15.1270   10.3264   14.6136   14.2573   18.8957   13.8126   18.7677   13.8176   12.7970   13.7950   13.7081   15.8825   19.9173   14.9266   17.7467
SimulatedTrait2         9.8209    9.2465    9.1259    8.3272   10.4475    9.0936   10.0347   12.0959   10.2248    7.0050    6.9043   11.6925   10.0829    9.2199   11.1470   11.6998   11.9397    9.3808   10.7318    8.9379    8.9707   10.5785   10.3464   10.3848    9.5083   12.1682    8.9217   11.3108   11.9886    9.6591    9.8277   11.1115    4.4207   10.8715   13.1163    9.0424   11.8431    8.6813   11.8459    8.3996   12.3692   10.0820    9.8953   11.4746   10.4320   10.9859    9.7294    9.7717    9.5483   12.3065   11.8260    8.3521    8.2383    9.3413    8.8961   11.4223   10.0187   10.7117   10.4514   10.6127    5.7008    8.1718   10.0853    7.3465   11.0628    8.9803   10.6386   11.6838   10.5224   10.0626    9.1877   12.5911    7.3418   13.1391    9.3583   10.0233   10.5128    8.6890    6.0580   11.9285   10.6550   10.0295   12.6551   10.8094    7.7947    7.6844    9.0812    7.8401    9.4452   10.7402    7.8483    8.4034    9.7195    7.2420   11.0915    9.2423   11.8398   10.0816   11.5197    9.3485   10.1665    7.9474   13.7527    8.7578   13.6103   11.9382   10.5517    9.7697    9.9471   11.7257    6.7317   10.8478    9.1097   10.2672   10.7128   13.5145    8.4199    7.5756    7.4996    6.9908    9.4655    8.0884    6.9255    9.4477   14.8601    6.9045    9.6923    7.7202   10.7307   10.3139    7.7239    8.4895    8.8042   11.9693    8.1350    6.4962    9.7330   10.1137    8.6521    6.7074    8.9978   10.4598    9.8058    9.8621    9.2766   10.2822   11.5978    8.8063    8.7254   10.4182   12.2892   12.0177   12.9673   11.4524   10.2909   12.0664    8.0506    8.5065    8.6229   11.8697    6.6900   11.5572   10.1285    8.8209   12.1240   10.6186    8.9558    9.9093    9.7576   10.0167    9.8994    7.8439    8.2330    8.4962    7.7205    9.7911    9.8743    9.7724   10.8305   11.4411    9.9302    8.1151   11.1749    8.0296    9.0312    8.9398   10.0018   11.2856    8.4022    7.8585    9.3199    8.7927    8.2779   10.3079    9.9632    8.5363    5.3759    9.6281    8.8717   11.0463
 
