# Supplementary material for: Inclusive Composite Interval Mapping of QTL by Environment Interactions in Biparental Populations
Source: PLoS One. 2015 Jul 10;10(7):e0132414. doi: 10.1371/journal.pone.0132414 (PMC4498613; doi:10.1371/journal.pone.0132414)
Supplement: S4 File — (ZIP) [file pone.0132414.s004.zip › H=0.1/L1/run_00124.met]

!**********************Note: lines staring with "!" are remarks and will be ignored in the program********************
!*********************************General Information**********************************
!Assuming F1 = P1 x P2, populations available in QTL IciMapping are: 
!  1, P1BC1F1 = P1 x F1, the first backcrossing where P1 is used as the recurrent parent;
!  2, P2BC1F1 = P2 x F1, the first backcrossing where P2 is used as the recurrent parent;
!  3, F1DH, F1-derived doubled haploids; 
!  4, RIL or F1RIL, recombination inbred lines through the repeated selfing of F1;
!  5, P1BC1RIL, recombination inbred lines through the repeated selfing of P1BC1F1;
!  6, P2BC1RIL, recombination inbred lines through the repeated selfing of P2BC1F1;
!  7, F2, the selfing generation of F1;
!  8, F3, the selfing generation of F2;
!  9, P1BC2F1, the second backcrossing where P1 is used as the recurrent parent; 
! 10, P2BC2F1, the second backcrossing where P2 is used as the recurrent parent;
! 11, P1BC2RIL, recombination inred lines through the repeated selfing of P1BC2F1; 
! 12, P2BC2RIL, recombination inred lines through the repeated selfing of P2BC2F1; 
! 13, P1BC1F2, the selfing generation of P1BC1F1; 
! 14, P2BC1F2, the selfing generation of P2BC1F1; 
! 15, P1BC2F2, the selfing generation of P1BC2F1; 
! 16, P2BC2F2, the selfing generation of P2BC2F1; 
! 17, P1BC1DH, P1BC1F1-derived doubled haploids; 
! 18, P2BC1DH, P2BC1F1-derived doubled haploids; 
! 19, P1BC2DH, P1BC2F1-derived doubled haploids; 
! 20, P2BC2DH, P2BC2F1-derived doubled haploids; 
   3      !Mapping Population (see remarks above)
   2      !Mapping Function (1 for Kosambi; 2 for Haldane; 3 for Morgan)
   2      !Marker Space Type (1 for intervals; 2 for positions)
   1      !Marker Space Unit(1 for centiMorgans; 2 for Morgan)
   6      !Number of Chromosomes (or Linkage Groups)
 200      !Size of the mapping population
   2      !Number of environments
 
!***************************************** Chromosomes and Linkage Maps **********************************************
!Chromosome                 NumMarkers
-CH1                        16
-CH2                        16
-CH3                        16
-CH4                        16
-CH5                        16
-CH6                        16
!Linkage map (Marker name followed by position or the interval length)
 MK-1-1                1     0.000
 MK-1-2                1    10.000
 MK-1-3                1    20.000
 MK-1-4                1    30.000
 MK-1-5                1    40.000
 MK-1-6                1    50.000
 MK-1-7                1    60.000
 MK-1-8                1    70.000
 MK-1-9                1    80.000
 MK-1-10               1    90.000
 MK-1-11               1   100.000
 MK-1-12               1   110.000
 MK-1-13               1   120.000
 MK-1-14               1   130.000
 MK-1-15               1   140.000
 MK-1-16               1   150.000
 MK-2-1                2     0.000
 MK-2-2                2    10.000
 MK-2-3                2    20.000
 MK-2-4                2    30.000
 MK-2-5                2    40.000
 MK-2-6                2    50.000
 MK-2-7                2    60.000
 MK-2-8                2    70.000
 MK-2-9                2    80.000
 MK-2-10               2    90.000
 MK-2-11               2   100.000
 MK-2-12               2   110.000
 MK-2-13               2   120.000
 MK-2-14               2   130.000
 MK-2-15               2   140.000
 MK-2-16               2   150.000
 MK-3-1                3     0.000
 MK-3-2                3    10.000
 MK-3-3                3    20.000
 MK-3-4                3    30.000
 MK-3-5                3    40.000
 MK-3-6                3    50.000
 MK-3-7                3    60.000
 MK-3-8                3    70.000
 MK-3-9                3    80.000
 MK-3-10               3    90.000
 MK-3-11               3   100.000
 MK-3-12               3   110.000
 MK-3-13               3   120.000
 MK-3-14               3   130.000
 MK-3-15               3   140.000
 MK-3-16               3   150.000
 MK-4-1                4     0.000
 MK-4-2                4    10.000
 MK-4-3                4    20.000
 MK-4-4                4    30.000
 MK-4-5                4    40.000
 MK-4-6                4    50.000
 MK-4-7                4    60.000
 MK-4-8                4    70.000
 MK-4-9                4    80.000
 MK-4-10               4    90.000
 MK-4-11               4   100.000
 MK-4-12               4   110.000
 MK-4-13               4   120.000
 MK-4-14               4   130.000
 MK-4-15               4   140.000
 MK-4-16               4   150.000
 MK-5-1                5     0.000
 MK-5-2                5    10.000
 MK-5-3                5    20.000
 MK-5-4                5    30.000
 MK-5-5                5    40.000
 MK-5-6                5    50.000
 MK-5-7                5    60.000
 MK-5-8                5    70.000
 MK-5-9                5    80.000
 MK-5-10               5    90.000
 MK-5-11               5   100.000
 MK-5-12               5   110.000
 MK-5-13               5   120.000
 MK-5-14               5   130.000
 MK-5-15               5   140.000
 MK-5-16               5   150.000
 MK-6-1                6     0.000
 MK-6-2                6    10.000
 MK-6-3                6    20.000
 MK-6-4                6    30.000
 MK-6-5                6    40.000
 MK-6-6                6    50.000
 MK-6-7                6    60.000
 MK-6-8                6    70.000
 MK-6-9                6    80.000
 MK-6-10               6    90.000
 MK-6-11               6   100.000
 MK-6-12               6   110.000
 MK-6-13               6   120.000
 MK-6-14               6   130.000
 MK-6-15               6   140.000
 MK-6-16               6   150.000
!*********************************** Marker Types ********************************************************************
!Co-dominant marker: When heterozygote F1 is present, P1 is coded as 2, F1 is coded as 1, and P2 is coded as 0; Otherwise, P1 is coded as 2, and P2 is coded as 0. 
!Dominant marker: When heterozygote F1 is present, P1 and F1 are coded as 12, and P2 is coded as 0; Otherwise, P1 is coded as 2, and P2 is coded as 0.  
!Recessive markers: When heterozygote F1 is present, P1 is coded as 2, and F1 and P2 are coded as 10; Otherwise, P1 is coded as 2, and P2 is coded as 0. 
!Missing marker is coded as -1. 
 MK-1-1                 2   2   0   2   0   0   2   0   0   0   2   0   0   2   0   0   0   2   2   0   0   2   2   2   0   0   0   0   0   0   2   0   0   2   2   0   0   0   2   0   2   2   0   2   2   0   2   0   0   0   0   2   2   0   2   0   2   0   0   0   2   2   0   2   2   2   0   0   0   2   0   2   2   2   0   0   0   2   0   0   0   0   0   0   2   2   2   0   0   2   0   2   2   2   2   0   2   2   0   0   2   0   2   2   2   2   0   0   2   2   2   0   2   0   0   2   0   2   2   2   0   0   0   0   0   0   0   0   2   0   2   2   0   2   0   2   0   2   2   0   2   2   0   0   0   0   2   0   0   2   2   2   2   0   2   2   0   0   0   0   2   0   2   2   2   0   2   2   2   2   0   2   0   0   2   0   2   0   0   2   2   0   2   2   0   2   0   2   2   0   0   0   0   0   2   2   2   2   0   0
 MK-1-2                 2   2   0   0   0   0   2   0   0   0   2   0   0   2   0   0   0   2   2   0   0   2   2   2   0   0   0   0   0   0   2   0   0   2   2   0   0   0   2   0   2   2   0   2   2   0   2   2   0   0   0   2   2   0   2   0   2   0   0   2   2   2   0   2   2   2   2   0   0   2   0   2   2   2   0   0   0   2   0   0   0   0   2   0   2   2   2   0   0   2   0   2   2   2   2   0   2   2   0   0   2   0   2   2   2   2   0   0   2   2   2   0   2   0   0   2   0   2   0   2   2   0   0   2   2   0   0   0   2   0   2   2   0   2   0   0   0   2   2   0   2   2   0   0   0   0   2   0   0   2   2   2   2   0   0   2   0   0   2   0   2   0   2   2   2   0   0   2   2   2   0   2   0   0   2   0   2   0   0   2   2   0   2   2   0   2   0   2   0   0   0   0   0   0   2   2   2   2   2   2
 MK-1-3                 0   2   0   0   0   0   2   0   0   0   2   0   0   2   2   0   2   2   0   0   0   2   2   0   0   0   0   0   0   0   2   0   0   2   2   0   0   0   2   0   2   2   0   0   2   0   2   2   0   0   0   0   2   0   2   0   2   0   0   2   2   2   2   2   2   2   2   0   0   2   0   2   2   2   0   0   0   0   2   0   0   0   2   2   2   0   2   0   0   2   0   2   2   0   2   0   0   2   0   0   2   0   2   2   2   2   0   0   2   2   2   0   2   0   0   2   0   2   0   2   2   2   0   2   2   0   2   0   2   0   0   2   0   2   0   0   0   2   2   0   2   2   0   0   0   0   2   0   0   2   2   2   2   0   0   2   0   0   2   0   2   0   2   2   2   0   0   2   2   2   0   2   2   0   2   0   2   0   0   2   2   0   2   2   0   0   0   2   0   0   0   0   0   0   2   2   2   2   2   2
 MK-1-4                 0   2   0   0   0   0   2   0   0   0   2   0   2   2   2   0   2   2   0   2   0   2   2   2   2   0   0   2   0   0   2   0   0   2   2   0   0   0   2   0   2   2   0   0   2   0   2   0   0   0   0   0   2   0   2   0   2   0   0   2   2   2   2   2   2   2   2   0   0   2   0   2   2   2   0   0   0   0   0   0   0   0   0   2   2   0   2   0   0   2   0   2   2   0   2   0   0   2   0   0   2   0   2   2   2   0   2   0   2   2   2   0   0   0   0   2   0   0   0   2   2   2   0   2   2   0   2   0   0   0   0   2   0   2   0   0   0   2   2   0   0   2   0   0   0   0   2   0   0   2   2   2   0   0   0   2   0   0   2   0   2   0   2   2   0   0   2   2   2   2   0   2   2   0   2   0   2   0   0   2   2   0   2   2   0   0   0   2   0   0   0   0   2   0   2   2   2   2   2   2
 MK-1-5                 0   2   0   0   2   0   2   0   0   0   2   0   2   2   2   2   2   2   0   2   0   0   2   2   2   0   0   2   0   0   2   0   0   2   2   0   0   2   0   0   2   2   0   0   2   0   2   0   0   0   0   0   2   0   2   0   2   0   0   2   2   2   2   2   2   2   2   0   0   2   0   2   2   2   0   0   0   2   0   0   0   0   0   2   2   0   0   0   0   2   0   2   2   0   0   0   0   2   0   0   2   0   0   2   2   0   2   0   2   2   2   0   0   0   0   2   0   2   2   2   2   2   0   2   2   0   0   0   0   0   0   2   0   2   0   0   0   2   2   0   0   2   0   0   0   0   2   0   0   2   2   2   0   0   0   2   0   0   2   0   2   0   2   2   0   0   2   0   2   2   0   2   2   0   0   0   2   0   0   2   2   0   2   2   2   0   0   0   0   0   0   0   2   0   2   2   2   0   2   2
 MK-1-6                 0   2   0   0   2   2   2   0   0   0   0   0   0   2   2   2   2   2   0   0   0   2   2   2   2   2   0   2   0   0   2   2   0   2   2   0   0   2   0   0   2   2   0   0   2   0   2   0   0   0   0   0   2   0   2   0   2   0   0   2   0   2   2   2   2   2   2   0   0   0   2   2   2   2   0   0   0   2   0   0   0   0   0   2   2   0   0   0   2   2   0   0   0   0   0   0   2   2   0   0   2   0   0   2   2   0   2   0   2   2   2   0   0   0   0   2   0   2   2   2   2   2   0   2   2   0   0   0   2   0   0   2   0   2   0   0   0   0   2   0   0   2   0   0   0   0   2   2   0   2   2   2   0   0   0   2   0   0   2   2   2   0   2   2   0   2   0   2   2   2   0   2   2   0   0   0   2   0   0   2   0   2   2   2   2   0   0   2   0   0   0   0   2   0   2   2   0   0   2   2
 MK-1-7                 0   2   0   0   2   2   2   0   0   0   0   0   0   2   2   2   2   2   0   0   0   2   0   2   2   2   0   2   0   0   2   2   0   2   2   2   0   2   0   0   2   0   0   0   2   2   2   0   0   0   2   0   2   0   2   0   2   2   0   2   0   2   2   2   2   2   2   2   0   0   2   2   2   2   0   0   0   2   0   0   0   0   0   2   2   0   2   0   0   2   0   0   0   0   0   0   2   2   0   0   2   2   0   2   2   0   2   0   2   2   2   0   0   0   0   2   0   2   2   2   2   2   0   2   2   0   0   0   2   0   0   2   0   2   0   0   2   0   2   0   0   2   2   0   2   0   2   2   0   2   2   2   0   0   0   2   0   0   2   2   2   0   2   2   0   2   0   2   2   2   0   2   2   0   0   0   2   2   0   0   0   2   2   2   2   0   0   2   0   0   0   0   2   0   0   2   0   0   2   2
 MK-1-8                 0   2   2   0   2   2   2   0   0   0   0   0   0   2   0   2   2   2   0   0   0   2   0   2   0   2   0   2   2   0   2   2   0   2   2   2   0   2   0   0   2   0   0   0   2   2   2   0   0   0   2   0   2   2   2   0   2   2   0   2   0   2   2   2   2   2   2   0   0   0   2   2   2   0   0   2   0   2   0   0   0   0   0   2   2   0   2   0   0   2   0   0   0   0   0   0   2   2   0   0   2   2   0   2   2   0   2   0   2   2   2   2   2   0   0   2   0   2   2   2   2   2   0   0   2   0   0   0   2   0   0   2   0   2   0   0   2   0   2   0   0   2   2   0   0   0   2   2   0   2   2   2   0   0   0   2   0   2   2   2   2   0   2   0   0   0   0   2   2   2   0   2   2   0   0   0   2   2   0   0   0   2   2   2   2   0   0   2   0   0   0   0   2   2   0   2   0   0   2   2
 MK-1-9                 0   2   2   0   2   2   2   2   0   0   0   0   2   2   0   2   2   2   0   0   0   2   0   2   0   2   2   2   2   0   2   0   0   2   0   2   0   2   0   0   2   0   0   0   0   0   2   0   0   0   0   0   2   2   2   0   2   2   0   2   0   2   2   2   2   2   0   0   0   0   2   0   2   0   0   2   0   0   2   0   0   0   0   2   2   0   2   2   0   2   0   0   0   0   0   0   2   2   0   0   2   2   0   2   2   0   2   0   2   2   2   0   2   0   0   2   0   2   2   2   2   0   0   0   2   0   0   0   2   0   0   2   0   2   0   0   2   0   2   0   0   2   2   0   0   2   2   2   0   0   2   2   0   0   0   2   0   2   2   2   2   0   2   0   0   0   0   2   2   2   0   2   2   0   0   0   2   2   0   0   0   2   2   2   2   0   0   0   0   0   0   0   0   2   0   2   2   0   2   2
 MK-1-10                0   2   2   0   2   2   2   2   0   0   0   0   2   2   0   2   2   2   0   0   0   2   0   2   0   2   2   2   2   0   0   0   0   2   0   2   0   2   0   0   2   0   0   0   0   0   2   2   0   2   0   0   2   2   2   2   2   2   0   2   0   2   2   0   2   2   0   0   0   0   2   0   2   0   2   2   0   0   2   0   0   0   0   2   2   0   2   2   0   2   0   0   2   0   0   0   2   2   0   0   2   2   0   2   2   2   0   0   2   2   2   0   2   0   0   2   0   2   2   2   2   0   0   0   2   0   2   2   0   0   0   2   2   2   0   2   2   0   2   0   0   2   2   0   2   2   2   2   0   0   2   2   0   0   0   2   0   2   2   2   2   0   2   0   0   0   0   2   2   2   0   2   2   0   0   0   2   2   0   0   0   2   0   2   2   0   0   2   2   0   0   0   2   2   0   2   2   0   2   2
 MK-1-11                0   2   2   0   2   2   2   2   0   0   0   0   2   2   0   0   2   2   0   0   0   2   0   2   0   2   2   2   2   0   0   0   0   2   0   2   0   2   0   0   2   0   0   0   0   0   2   0   2   2   0   0   2   2   2   2   2   2   0   2   0   2   2   0   0   2   0   0   2   2   2   0   0   0   2   2   0   0   2   0   0   0   0   2   2   0   2   2   0   2   2   0   2   0   0   0   2   0   0   0   2   2   0   2   2   0   0   0   2   2   2   0   2   0   0   2   0   2   2   2   2   0   0   0   0   0   2   2   0   0   2   2   2   2   0   2   2   0   2   0   0   2   2   0   2   2   2   2   0   0   2   2   0   0   2   2   0   2   2   2   2   0   2   0   0   0   0   2   2   2   0   2   2   0   0   0   2   2   0   0   0   2   0   2   2   0   0   2   0   0   0   0   2   2   0   2   2   0   2   2
 MK-1-12                0   2   2   0   2   2   2   2   0   0   0   0   2   2   0   2   2   2   0   0   0   2   0   2   0   0   2   2   0   0   0   0   0   2   0   2   0   0   2   0   2   0   0   0   0   0   2   0   2   2   0   0   2   2   2   2   2   0   0   2   0   2   2   2   2   2   0   0   2   2   2   0   0   2   2   2   0   0   0   0   0   0   0   2   2   0   2   2   0   2   2   0   2   0   0   0   2   0   0   0   2   2   0   2   2   0   2   0   2   2   2   0   2   0   0   2   0   2   2   2   2   0   0   2   0   0   2   2   0   0   2   2   2   2   0   2   2   0   2   0   0   2   2   0   2   2   2   2   2   0   2   2   0   0   2   2   0   2   2   2   2   0   2   0   0   0   0   2   2   2   0   2   2   0   0   0   2   2   0   0   0   2   0   2   2   0   0   2   0   0   0   0   2   0   0   2   2   0   2   2
 MK-1-13                0   2   2   0   0   2   0   2   0   0   0   0   2   2   0   2   2   2   0   2   0   2   0   2   2   0   2   2   0   0   0   0   0   0   0   2   0   0   2   0   2   0   0   0   0   0   2   0   2   2   0   0   2   2   2   2   2   2   0   2   0   2   0   2   2   2   0   0   2   2   2   0   0   2   2   2   0   0   0   0   0   0   0   2   2   0   2   2   0   2   2   0   2   0   0   0   2   0   0   0   2   2   0   2   2   0   2   0   2   2   2   2   2   0   0   2   2   2   0   2   2   0   0   2   2   0   2   2   0   0   2   2   2   2   0   2   2   0   0   0   2   2   2   0   2   2   0   2   2   0   2   2   0   0   2   2   0   2   2   2   2   0   2   0   0   0   0   2   2   2   0   2   2   0   0   0   2   2   0   0   0   2   0   2   2   0   2   2   0   0   0   0   2   0   0   2   2   0   2   2
 MK-1-14                0   2   2   0   0   2   0   2   0   2   0   0   2   2   0   2   0   2   0   2   0   2   0   2   2   0   2   2   0   0   0   0   0   0   0   2   0   0   2   2   2   0   0   0   0   0   2   0   2   2   0   0   2   2   2   2   2   0   0   0   0   2   0   2   2   2   0   0   2   2   2   0   0   2   2   2   2   2   0   0   0   0   0   2   2   0   2   2   0   2   2   0   0   0   0   0   2   0   0   0   2   2   0   2   2   0   2   0   2   2   2   2   2   0   0   2   2   2   0   2   2   0   0   2   2   0   2   2   0   0   2   0   2   2   0   2   2   0   0   2   2   2   2   0   2   2   0   2   2   2   2   2   2   0   2   2   0   2   2   2   2   0   0   0   0   0   0   2   2   2   0   2   2   0   0   0   2   2   0   0   0   2   0   2   0   0   2   2   0   0   0   0   2   0   0   2   2   0   2   2
 MK-1-15                0   2   2   0   0   2   0   0   0   2   0   2   2   0   0   2   0   2   2   2   2   2   0   2   2   0   2   2   0   0   0   0   0   0   0   2   2   0   2   2   2   0   0   0   0   0   0   0   2   2   0   0   2   2   0   2   2   0   0   0   0   2   0   2   2   2   0   0   2   2   2   0   0   2   2   2   2   2   0   0   0   0   0   2   2   0   2   2   0   2   2   0   0   0   0   0   2   0   0   2   2   2   0   2   2   0   2   0   2   2   2   2   2   0   0   2   2   2   0   2   2   0   0   2   2   0   0   2   0   0   0   0   2   2   0   2   2   0   0   2   2   2   2   0   2   2   0   2   2   2   2   2   2   0   2   0   0   2   2   2   2   0   0   0   0   0   0   2   2   2   0   0   2   0   0   0   2   2   0   0   0   2   0   2   0   0   2   2   0   0   0   0   2   0   0   2   2   0   2   2
 MK-1-16                0   2   2   0   0   2   0   0   0   2   0   2   2   0   0   2   0   2   2   2   2   2   0   2   2   0   2   2   0   0   2   0   0   0   0   2   2   0   2   2   2   0   0   0   0   0   0   0   2   2   0   0   2   2   0   2   0   0   0   0   0   2   0   2   2   2   0   2   2   2   2   0   0   2   2   2   2   2   0   0   0   0   0   0   2   2   2   2   0   2   0   0   0   0   2   0   2   0   0   2   2   2   0   2   2   0   2   0   2   2   2   2   2   0   0   2   2   2   0   2   2   0   0   2   2   0   2   0   0   0   0   0   0   2   2   2   2   0   0   2   2   2   2   0   2   2   0   2   2   2   2   2   0   0   2   0   0   2   2   2   2   0   2   0   0   0   0   2   2   2   0   0   0   0   0   0   2   2   0   0   0   2   2   2   0   0   2   0   0   0   0   0   2   2   2   2   2   0   2   2
 MK-2-1                 0   2   2   0   2   0   0   2   0   2   2   2   0   2   2   0   2   2   0   2   0   2   0   2   0   2   2   2   2   0   2   2   2   2   2   0   0   0   0   2   2   2   0   2   0   2   2   2   0   2   0   0   2   0   0   2   2   2   2   2   2   2   0   2   2   2   2   2   2   2   2   2   0   0   2   2   2   0   2   2   2   0   2   0   0   2   2   0   0   2   0   2   2   2   2   2   2   2   0   2   2   2   2   2   0   2   2   2   0   2   2   0   2   0   2   0   2   2   0   2   0   2   2   0   2   0   0   2   2   0   2   2   2   0   0   0   2   0   0   0   0   0   2   2   2   2   0   0   0   2   0   0   0   0   2   2   0   0   0   2   0   2   0   2   0   0   2   2   2   2   0   0   2   2   0   0   2   0   2   0   2   0   2   2   0   2   2   0   0   2   0   0   0   0   2   0   0   0   2   0
 MK-2-2                 0   2   2   0   2   0   0   2   2   2   2   2   0   2   2   2   2   2   0   2   0   2   0   2   0   2   2   2   2   0   2   2   2   2   2   0   0   0   0   2   2   2   0   2   0   2   2   2   0   2   0   0   2   0   0   2   2   2   2   2   2   2   0   0   2   2   2   2   2   2   2   2   0   0   2   2   2   0   2   2   2   0   2   0   0   2   0   0   0   2   0   2   2   2   2   2   2   2   0   2   2   2   2   2   0   2   2   2   0   2   2   0   2   0   2   0   2   0   0   2   0   2   0   0   2   0   0   2   2   0   2   0   2   0   0   0   2   0   0   0   0   0   2   2   2   2   0   0   2   2   0   0   0   0   2   2   0   0   0   2   0   2   0   2   0   0   2   2   2   2   0   0   2   0   0   0   2   0   2   0   2   0   2   0   0   2   2   0   0   2   0   0   0   0   2   0   0   0   2   0
 MK-2-3                 0   2   2   0   2   0   0   2   2   2   2   2   2   2   2   2   2   2   0   2   0   0   0   2   2   0   2   2   2   0   2   2   2   0   2   0   2   2   0   0   2   2   2   2   0   2   2   2   0   2   0   0   2   0   0   2   0   2   2   2   2   2   2   0   2   2   2   2   2   2   2   2   0   0   2   2   2   0   2   2   2   0   2   2   0   2   0   0   0   2   0   2   2   2   2   2   2   2   0   2   0   2   2   2   0   2   2   2   0   2   2   0   2   0   0   0   2   0   0   2   0   2   0   0   2   0   0   2   2   0   2   0   2   0   2   0   2   2   0   2   0   0   0   2   2   2   0   2   2   2   0   0   0   0   2   2   0   0   0   2   0   2   0   2   0   0   2   2   2   0   0   0   2   0   0   0   2   0   2   0   2   0   2   0   0   2   2   0   0   2   0   0   0   0   2   2   2   0   2   0
 MK-2-4                 0   0   2   0   2   0   0   2   2   2   2   2   2   0   2   2   2   2   0   0   0   0   0   2   2   0   2   2   2   0   2   2   2   0   2   0   0   2   0   0   2   2   2   2   0   2   2   2   0   2   0   2   2   0   0   2   0   2   2   2   0   2   2   0   2   2   2   2   2   2   2   2   0   0   2   2   2   0   0   2   2   0   2   2   0   2   0   0   0   2   0   2   2   2   2   2   2   2   0   2   0   2   2   2   0   2   2   2   0   2   2   0   0   0   0   0   2   2   0   2   0   2   0   0   2   0   0   2   2   0   2   0   2   0   2   2   2   2   0   2   0   0   0   2   2   2   0   2   2   2   0   2   0   0   2   2   0   0   0   0   0   2   0   2   0   0   2   2   2   0   0   0   2   2   0   0   2   0   2   0   2   0   2   0   0   2   2   0   0   2   0   0   0   0   2   2   2   0   0   0
 MK-2-5                 0   0   2   2   2   2   0   2   2   2   2   2   2   0   2   2   2   2   0   0   0   0   0   2   2   0   2   2   2   0   2   2   2   0   2   0   0   2   0   0   2   2   0   2   0   2   2   2   0   2   0   2   2   0   0   2   0   2   2   2   0   2   0   0   0   2   2   2   2   2   2   0   0   0   2   2   2   0   0   2   2   0   2   2   0   0   0   0   0   2   2   2   2   2   2   2   2   2   0   2   0   2   2   2   0   2   2   2   0   2   2   2   0   0   0   0   2   2   0   2   0   2   2   2   2   0   0   2   2   0   2   0   2   2   2   2   2   2   0   2   0   0   0   2   2   2   0   2   2   2   0   2   0   0   2   2   0   0   0   0   0   2   0   2   0   0   2   2   2   0   0   0   2   2   0   0   2   0   2   0   2   0   2   0   0   2   0   0   0   2   0   0   0   0   2   2   2   2   0   0
 MK-2-6                 0   0   2   2   2   2   0   2   2   2   2   2   2   0   2   2   2   2   0   0   0   0   0   2   2   0   2   2   2   0   2   2   2   0   2   0   0   2   0   2   2   2   0   2   0   2   2   2   0   0   0   2   2   2   0   2   0   2   2   2   0   2   0   0   0   2   0   2   2   0   0   0   0   0   2   2   2   0   0   0   2   0   2   2   0   0   0   0   0   2   0   2   2   2   2   2   2   2   0   2   0   2   2   0   0   2   2   2   0   2   2   2   2   0   2   0   2   2   0   2   0   2   2   2   2   0   0   2   2   0   2   0   2   2   2   2   2   0   0   2   0   0   0   2   2   2   2   2   2   2   0   2   0   0   2   2   0   0   0   0   0   2   0   2   2   0   2   2   2   0   0   0   2   2   0   0   2   0   2   0   2   0   2   0   0   2   0   0   0   2   2   0   0   0   2   0   2   2   0   0
 MK-2-7                 0   0   2   2   2   2   0   2   2   2   2   2   2   0   2   0   0   2   0   0   0   0   0   2   2   0   2   2   2   0   2   2   2   0   2   0   2   2   0   2   2   2   0   0   0   2   2   2   0   2   0   2   2   2   0   2   0   2   2   2   0   2   0   0   0   2   0   2   2   2   0   0   0   0   2   2   2   0   0   0   0   0   2   2   0   0   2   0   2   2   0   2   2   2   2   2   2   2   2   2   0   2   2   0   2   2   2   2   0   2   2   2   0   0   2   0   2   2   0   2   0   2   2   2   2   2   0   2   2   0   2   0   2   2   2   2   2   0   0   2   2   0   0   2   2   2   2   2   2   2   0   0   0   0   2   2   0   0   0   0   0   2   0   2   2   0   2   2   2   0   0   0   2   2   0   0   2   0   2   0   2   0   2   0   0   2   0   0   0   2   2   0   0   0   2   0   2   2   0   0
 MK-2-8                 0   0   2   2   2   2   0   2   0   2   2   2   2   0   2   0   0   2   0   0   0   0   0   2   2   0   2   2   2   2   2   2   2   0   2   0   2   2   0   2   0   2   0   0   0   2   2   2   0   2   0   2   2   2   0   2   0   2   2   2   0   2   0   0   0   2   0   2   2   2   0   0   0   0   2   2   2   0   0   0   0   0   2   2   0   0   2   0   2   2   0   2   2   2   2   2   2   2   2   2   0   2   2   0   2   2   2   2   0   2   2   0   0   0   2   0   2   2   0   2   0   2   2   2   2   2   0   2   0   0   2   0   2   2   0   2   2   2   0   2   2   0   2   2   2   2   2   2   2   2   2   0   0   0   2   2   0   0   0   0   0   2   0   0   2   0   2   2   2   0   0   0   2   2   0   0   2   0   2   0   2   0   2   0   0   2   0   0   0   2   2   0   0   0   2   0   2   2   2   0
 MK-2-9                 0   0   2   0   2   2   0   2   0   2   2   2   2   0   2   0   0   2   2   0   0   0   0   2   2   0   2   2   0   2   2   2   2   0   2   0   2   2   0   2   0   2   0   0   0   2   2   0   0   2   0   2   2   2   0   2   0   0   2   2   0   2   0   0   0   2   0   2   2   2   0   0   0   0   2   2   0   0   0   0   0   0   0   2   0   0   2   0   2   2   2   2   0   2   2   2   2   2   2   2   0   2   2   0   2   2   2   2   0   2   2   0   2   0   2   0   0   2   0   2   0   2   2   0   2   2   0   2   0   0   2   0   2   2   2   2   2   0   0   2   2   0   2   2   2   2   2   2   2   0   2   0   0   0   2   2   0   0   0   0   0   2   0   0   2   0   2   2   2   0   0   2   2   0   0   0   2   0   2   0   2   0   2   2   0   2   0   0   0   2   2   0   2   0   2   0   0   2   0   0
 MK-2-10                2   0   2   0   2   2   0   2   0   2   0   2   2   0   2   0   0   2   2   0   0   0   0   0   2   0   0   2   0   2   2   2   2   0   2   2   2   2   0   2   0   2   0   0   0   2   2   0   2   2   0   2   2   2   0   2   0   0   2   2   0   2   0   0   0   2   0   2   2   0   0   2   2   0   2   2   0   0   2   2   0   0   0   2   0   0   2   0   2   2   2   2   0   2   2   2   2   2   2   2   0   2   2   0   2   2   2   2   0   2   2   0   2   0   0   0   0   2   0   2   0   2   2   0   2   2   0   2   0   0   2   0   0   2   2   0   2   0   2   2   2   0   0   2   2   2   2   2   2   0   2   0   0   0   0   2   0   0   0   2   0   2   0   0   0   0   2   2   2   0   0   2   2   0   0   0   2   0   2   0   2   0   2   2   2   2   0   0   0   0   0   0   2   0   2   2   2   2   2   0
 MK-2-11                2   2   2   0   2   2   0   0   0   2   0   2   2   0   2   2   0   0   2   0   0   0   0   0   0   0   2   2   0   2   2   2   2   0   2   2   2   2   0   2   0   2   0   2   0   2   2   0   2   2   0   2   2   0   0   2   2   0   2   2   0   2   0   0   2   2   0   2   2   0   2   2   2   0   0   2   0   0   2   2   0   0   0   2   0   0   2   0   2   0   2   2   0   2   2   2   0   2   2   2   0   2   0   0   2   2   2   2   0   2   2   0   2   0   0   0   0   2   0   2   0   2   2   0   2   2   0   2   0   0   2   0   0   2   2   2   2   0   0   2   2   2   0   2   2   2   2   2   2   0   2   0   2   0   0   2   0   0   0   2   0   2   0   0   2   0   2   2   2   0   2   0   2   0   0   0   2   0   2   0   2   0   2   2   2   2   0   0   0   0   0   2   2   0   2   0   2   2   2   0
 MK-2-12                2   2   2   0   2   2   0   0   0   2   0   2   2   0   2   2   0   0   0   0   0   0   0   0   0   0   2   2   0   2   2   2   2   0   2   2   2   2   2   2   0   0   0   2   0   2   2   0   2   2   0   2   2   0   2   2   2   0   2   2   0   2   0   0   2   2   0   2   2   0   2   2   2   0   0   2   0   0   2   2   0   0   2   2   0   0   2   0   2   0   2   0   0   2   2   0   0   2   2   2   0   2   0   0   2   2   2   2   0   2   2   2   2   0   0   0   0   2   0   2   0   2   2   0   2   2   0   0   0   0   2   0   0   2   2   2   2   0   0   2   2   2   0   2   2   2   2   2   2   0   2   0   2   0   0   2   0   0   0   2   0   2   0   0   0   0   2   0   2   0   2   0   2   0   0   2   2   0   2   0   0   0   2   2   2   2   0   0   0   0   0   2   0   0   2   2   0   2   2   0
 MK-2-13                2   2   2   0   2   0   0   0   0   2   0   2   2   2   0   2   0   0   2   0   0   0   0   0   0   0   2   0   0   2   2   2   2   0   2   2   2   2   2   2   0   0   0   2   0   2   2   2   2   0   0   2   2   0   2   0   2   0   2   2   2   2   0   0   2   2   0   0   2   0   0   2   2   0   0   2   0   0   2   2   0   0   2   2   0   0   2   0   2   0   2   0   0   0   2   0   0   2   2   2   0   2   0   0   2   2   2   2   0   2   2   2   2   0   0   0   0   2   0   2   2   2   2   0   2   2   0   2   0   0   2   0   0   2   2   2   2   0   0   0   2   0   0   2   2   2   2   2   2   0   2   0   2   0   0   2   0   0   0   2   0   2   0   2   0   0   2   0   2   0   2   0   2   0   0   2   2   0   2   0   0   0   2   2   2   2   0   0   0   0   0   2   0   0   0   2   0   2   2   0
 MK-2-14                2   2   2   0   2   0   2   0   0   2   0   2   2   2   0   2   2   0   2   0   0   0   2   0   0   0   0   0   0   0   2   2   2   0   2   2   2   2   2   2   0   0   0   2   2   2   2   2   2   2   0   2   2   0   2   0   2   0   2   0   2   2   0   0   2   2   0   0   2   0   0   2   2   0   0   2   2   0   2   2   0   2   2   0   0   0   2   0   2   0   2   0   0   0   2   0   0   2   2   0   0   2   0   0   2   2   2   2   0   2   2   2   2   0   0   0   0   0   0   2   2   2   0   2   2   2   2   2   0   0   0   0   0   2   0   2   2   0   0   0   2   0   0   2   2   2   2   2   2   2   2   0   2   0   0   0   0   0   2   2   0   2   0   2   0   0   2   0   2   0   2   0   2   0   0   2   2   2   2   0   0   0   2   2   2   2   0   0   0   0   0   2   0   0   0   2   2   2   2   0
 MK-2-15                2   2   2   0   2   0   0   0   0   2   0   2   2   2   0   2   2   0   0   0   0   0   2   0   0   0   0   0   2   0   2   2   2   2   2   2   0   2   2   2   0   0   0   0   0   0   2   2   2   2   0   2   2   0   2   0   2   0   2   0   2   2   0   0   2   2   0   0   0   0   2   2   2   0   0   0   2   2   2   2   0   2   2   0   0   0   2   0   2   0   2   0   0   0   2   0   0   2   2   0   0   2   0   0   2   2   2   2   0   2   2   2   2   0   0   0   0   0   0   2   2   2   0   2   0   2   2   2   0   2   0   0   0   2   0   2   2   0   0   0   2   0   2   2   2   0   2   0   2   2   2   0   2   0   2   0   2   0   2   2   0   2   0   2   2   0   2   0   2   0   2   0   2   0   0   2   2   2   2   0   0   0   2   2   2   2   0   0   0   0   0   2   2   0   0   2   2   2   2   0
 MK-2-16                2   2   2   0   2   0   0   0   0   2   0   2   2   2   0   2   2   0   0   0   0   0   2   0   0   0   0   0   2   2   2   2   2   2   0   2   0   0   0   2   0   0   0   2   0   0   2   2   2   2   0   2   2   0   2   0   2   0   2   0   2   2   0   0   2   2   2   0   0   0   0   2   2   0   0   0   2   2   2   2   0   2   2   0   0   0   2   0   2   0   2   0   0   0   2   0   0   2   2   0   0   0   2   0   2   0   2   2   0   2   2   2   2   2   0   0   0   0   0   2   2   2   0   2   0   0   2   2   0   2   0   0   0   2   0   2   2   0   2   0   2   0   2   0   2   0   0   0   2   2   2   2   2   0   2   0   2   0   2   2   0   0   0   2   0   0   2   0   2   0   0   0   2   0   0   2   2   2   2   0   0   0   2   2   2   0   0   2   0   0   0   2   2   0   0   2   2   2   2   0
 MK-3-1                 0   0   2   0   0   2   0   0   0   0   0   0   2   0   2   2   2   2   2   2   0   0   0   2   2   0   2   2   0   0   2   2   2   2   0   2   0   0   0   2   0   2   0   0   0   0   2   2   0   0   0   0   0   2   0   2   0   0   0   0   2   0   0   2   2   2   2   2   2   2   0   0   2   2   0   2   2   2   2   0   2   2   0   2   0   0   0   2   0   2   0   2   0   0   0   0   0   0   0   0   0   0   0   0   2   0   0   2   0   2   2   0   2   2   0   2   0   0   0   0   0   0   0   2   0   2   2   0   0   2   2   2   2   2   2   0   2   2   2   0   0   2   0   0   2   0   2   0   2   2   0   0   0   0   0   0   0   0   2   2   2   0   2   2   0   0   2   2   2   2   2   2   0   2   0   2   0   2   2   2   2   0   2   2   2   2   2   2   0   0   2   0   2   2   0   0   0   0   0   2
 MK-3-2                 0   0   2   0   0   2   0   0   0   0   0   0   2   0   0   2   2   2   2   2   0   0   0   2   2   0   2   2   2   0   2   2   2   2   0   2   0   0   0   2   0   2   0   0   0   0   2   2   0   0   0   0   0   2   0   2   0   0   0   0   2   0   0   2   2   2   2   2   2   2   0   0   2   2   0   2   2   2   2   0   2   2   0   2   2   0   0   2   0   2   0   2   0   0   0   0   0   2   0   0   0   0   0   0   2   0   0   2   2   2   2   2   2   2   0   2   0   2   0   0   2   0   0   2   0   2   2   0   0   2   2   2   2   2   2   0   2   2   2   0   0   2   0   0   2   0   2   0   2   2   2   0   0   0   0   0   0   0   0   2   2   2   2   2   0   0   2   2   2   2   2   0   0   2   0   2   2   2   2   2   2   0   2   2   2   2   0   2   0   0   2   0   2   2   0   0   0   0   0   2
 MK-3-3                 0   0   0   2   0   0   0   0   0   0   0   0   2   0   0   2   2   2   2   2   0   0   0   2   2   2   2   2   2   0   0   2   2   2   0   2   0   0   0   2   0   2   0   0   0   0   0   2   0   0   0   0   0   2   0   2   0   0   0   0   0   0   0   0   2   0   2   0   2   2   0   0   2   0   0   2   2   2   2   2   2   2   0   2   2   0   0   2   0   2   0   2   0   0   2   0   0   2   0   0   0   2   0   0   2   0   0   2   2   2   2   2   0   2   0   2   0   2   0   0   2   0   0   2   0   2   2   0   0   2   2   2   2   2   2   0   2   2   2   2   0   2   0   0   2   2   2   0   2   2   2   0   0   0   0   0   0   0   0   2   2   2   2   2   0   2   2   2   2   2   2   0   0   0   0   2   2   2   2   2   2   0   2   2   2   2   0   2   0   0   2   0   2   2   0   0   0   0   0   2
 MK-3-4                 0   0   0   2   0   0   0   0   0   0   0   0   2   2   0   2   2   0   2   2   0   0   0   2   2   2   2   2   2   0   0   2   2   2   0   2   0   0   0   2   0   2   0   0   0   0   0   2   0   0   0   0   0   2   0   2   0   0   0   2   0   0   0   0   2   0   0   0   2   2   0   0   2   2   0   2   2   2   2   0   0   2   0   2   2   0   0   2   0   2   0   2   0   0   2   0   0   2   2   0   0   2   0   0   2   0   0   2   0   2   2   2   0   0   0   2   0   2   0   0   2   0   0   2   2   2   2   0   0   2   0   2   2   2   2   0   2   2   2   2   0   2   0   0   2   2   0   0   2   2   2   0   0   0   0   0   0   0   0   0   2   2   2   2   0   2   2   2   2   2   2   0   0   0   0   2   2   2   2   2   2   0   2   2   2   2   2   2   0   2   2   0   0   2   0   2   0   0   0   2
 MK-3-5                 0   0   0   0   0   0   0   0   0   0   0   0   2   2   0   2   2   0   2   2   0   0   0   2   2   2   2   0   2   0   0   2   2   2   0   2   0   0   0   2   0   0   0   0   0   0   0   0   0   0   0   0   0   2   0   2   0   0   0   2   0   0   0   0   0   0   0   0   2   0   0   0   2   2   0   2   2   2   2   0   0   2   0   2   2   0   2   2   0   2   0   2   0   0   2   0   0   2   2   2   0   2   0   0   2   0   0   2   0   2   2   2   0   0   0   2   2   2   0   0   2   0   0   2   2   2   2   0   0   2   0   2   2   2   2   0   2   2   2   2   0   2   0   0   2   2   0   0   2   2   2   0   0   0   0   2   0   0   0   0   2   2   2   2   0   2   2   2   0   2   2   0   0   0   0   2   2   2   2   2   0   0   2   2   2   0   2   2   0   0   0   0   0   2   0   2   0   0   0   2
 MK-3-6                 0   0   0   0   0   0   0   0   0   0   0   0   2   2   0   2   2   0   2   2   0   2   0   2   2   2   2   0   2   0   0   2   2   0   0   2   0   0   2   2   0   0   0   0   0   0   0   0   0   0   0   0   0   2   0   2   0   0   0   2   0   0   0   0   0   0   0   0   0   2   0   2   0   2   0   2   2   2   2   0   0   2   0   2   2   0   2   2   0   2   0   2   0   0   0   0   2   2   0   2   0   2   0   0   2   0   0   2   0   2   2   2   0   0   0   2   2   2   0   0   2   0   0   2   2   2   2   2   0   2   0   2   2   2   2   2   2   2   2   2   0   2   0   0   2   2   0   0   2   2   2   0   0   0   0   2   0   0   0   0   0   2   2   2   0   2   2   2   0   2   2   0   0   0   0   2   2   2   2   2   2   2   2   2   2   0   2   2   0   0   0   0   0   2   0   2   0   0   0   2
 MK-3-7                 0   0   0   0   0   2   0   0   0   0   0   0   2   2   0   0   2   2   2   2   0   2   0   2   2   0   2   0   0   0   0   2   2   0   0   2   0   0   2   0   0   0   2   0   0   0   0   0   0   0   0   0   0   2   0   2   0   0   0   2   0   0   2   0   0   0   0   0   0   2   0   2   2   2   0   2   2   2   2   0   0   2   0   2   2   0   2   2   0   2   0   2   0   0   0   0   2   2   0   2   0   2   0   0   2   2   0   2   0   2   2   2   0   0   0   2   0   2   0   0   0   0   0   2   2   2   2   2   0   2   2   0   2   2   2   2   2   2   2   2   0   2   0   0   2   2   0   0   0   2   2   0   0   0   0   2   0   0   0   0   0   2   2   2   0   2   2   2   0   2   2   0   0   2   0   2   2   2   2   2   2   2   2   2   2   0   2   2   0   0   0   0   0   0   0   0   2   0   0   2
 MK-3-8                 0   0   0   0   0   2   2   0   0   0   0   0   2   2   2   0   2   2   2   2   0   2   0   2   2   0   2   0   0   0   0   2   2   0   0   2   0   0   2   0   0   0   2   0   2   0   0   0   0   0   0   0   0   2   0   2   0   0   0   2   0   0   2   0   0   0   0   0   0   2   0   2   2   2   0   2   2   0   2   0   0   2   0   2   2   0   0   2   0   2   0   2   0   0   0   0   2   2   2   2   0   2   0   0   2   2   0   0   0   2   2   2   0   0   0   2   0   2   0   0   0   0   0   2   2   2   2   2   0   0   0   0   2   0   2   2   2   2   2   2   0   2   2   0   2   2   0   0   0   2   2   0   0   0   0   2   0   0   0   0   0   2   0   0   0   2   2   2   0   2   2   2   0   2   0   2   0   2   2   0   2   2   2   2   2   0   2   2   2   0   0   0   0   0   0   2   2   0   0   2
 MK-3-9                 0   2   0   0   0   2   2   0   0   0   2   0   2   2   2   0   2   2   2   2   0   2   0   2   2   0   2   2   2   0   0   2   2   0   0   2   2   0   2   0   0   0   2   0   2   0   2   0   0   0   0   0   0   2   0   2   0   2   0   2   0   0   2   0   0   0   2   0   0   2   0   2   2   2   0   2   2   0   2   0   2   2   0   2   2   0   0   2   0   0   2   2   0   0   2   0   2   0   2   2   0   2   0   0   2   0   2   0   0   2   2   2   0   0   0   2   0   2   0   0   0   0   0   2   2   2   2   2   0   0   0   2   2   0   2   2   2   2   2   2   0   2   2   2   2   2   0   0   2   2   2   0   0   0   0   2   0   0   2   0   0   2   0   2   0   2   2   2   0   0   2   2   0   2   0   2   0   2   2   0   2   2   2   2   2   0   0   2   2   0   0   2   0   2   0   2   2   0   0   2
 MK-3-10                0   2   0   0   0   2   2   0   0   2   0   0   2   2   2   0   2   2   0   2   0   2   2   2   2   0   2   2   2   0   0   2   2   0   0   2   2   0   0   0   0   0   0   0   2   0   2   0   2   0   0   0   0   2   0   2   2   2   0   2   0   0   2   0   0   0   2   0   0   2   0   2   2   2   0   2   2   0   2   0   2   2   2   2   2   0   0   2   0   0   2   2   0   0   2   0   2   0   2   2   0   2   0   0   2   0   0   0   0   0   2   2   0   0   0   2   0   2   0   0   0   0   0   2   2   2   2   2   0   0   0   2   2   2   2   2   0   2   2   2   0   2   2   2   2   2   0   0   2   2   2   0   0   0   0   2   0   0   0   2   0   2   2   2   0   2   2   2   0   0   2   2   0   2   0   2   2   2   2   0   2   2   2   2   2   0   0   2   2   0   0   2   0   2   0   2   2   0   0   2
 MK-3-11                0   2   0   0   0   2   2   0   0   2   0   0   2   2   2   0   2   2   0   2   0   2   2   2   2   0   2   2   2   0   0   2   2   0   0   2   2   0   0   0   0   0   0   0   2   0   2   0   2   0   0   0   0   2   0   2   2   2   0   2   0   0   2   0   0   0   2   0   0   0   0   2   2   2   0   2   2   0   2   0   2   2   2   2   2   0   0   2   0   0   2   2   2   0   2   0   2   0   2   2   0   2   0   0   2   0   0   0   0   0   2   0   0   0   0   2   0   2   0   0   0   0   0   2   2   2   2   2   2   0   0   2   2   2   2   2   0   2   2   2   0   2   2   0   2   2   0   0   2   2   2   0   0   0   0   2   0   0   0   2   0   2   2   2   2   2   2   0   2   0   2   2   0   2   0   2   0   2   2   0   2   2   2   2   2   0   0   2   2   0   0   2   0   2   0   0   2   0   0   0
 MK-3-12                0   2   2   0   0   2   2   0   0   2   0   0   2   2   2   0   2   0   2   2   0   0   2   2   2   0   2   2   2   0   2   2   0   0   0   0   0   0   0   0   0   0   0   0   2   0   2   0   2   0   0   0   0   2   0   2   2   2   0   2   0   0   2   2   0   0   2   0   0   0   0   2   2   2   0   2   2   0   2   2   2   2   2   2   0   0   0   2   2   0   2   2   2   0   2   2   2   0   2   2   0   2   0   0   2   0   0   2   0   0   2   0   0   2   0   2   0   2   0   0   0   0   0   2   2   2   0   2   2   0   0   2   2   2   2   2   0   2   2   2   0   2   2   0   2   2   0   0   0   0   2   0   0   0   0   0   0   0   2   0   0   2   2   0   2   2   2   0   2   0   2   2   0   2   0   2   0   2   2   2   2   2   2   2   2   0   0   2   2   2   0   2   0   2   0   0   0   0   0   0
 MK-3-13                0   2   2   0   0   2   2   2   0   2   0   0   2   2   2   0   2   0   2   2   0   0   2   2   2   0   2   2   2   0   2   2   0   2   0   0   0   0   0   0   0   0   0   0   2   0   2   0   2   0   0   0   0   2   0   2   2   2   0   2   0   0   2   2   0   0   2   0   0   0   0   2   2   0   0   2   0   2   2   2   2   2   2   2   0   0   0   2   2   0   2   2   2   0   2   2   2   0   2   2   0   2   0   0   2   0   0   2   0   0   0   0   0   2   0   0   0   2   0   0   0   2   0   2   2   2   2   2   0   2   0   2   2   2   2   2   0   2   2   2   0   2   0   2   2   2   0   0   2   0   2   0   2   0   0   0   0   0   2   2   0   2   2   0   2   2   2   0   2   0   2   2   0   2   0   2   0   2   2   2   0   2   2   2   2   0   0   2   2   2   0   2   0   0   0   0   0   0   0   0
 MK-3-14                0   2   0   0   0   2   2   2   0   2   0   0   2   2   2   0   2   0   2   0   0   0   2   2   2   0   2   2   2   0   2   2   0   2   0   0   0   0   2   0   0   0   0   0   2   0   2   2   2   0   2   0   2   2   2   2   2   0   0   2   0   0   2   2   0   0   2   0   0   0   0   2   0   0   0   0   0   2   2   2   2   2   2   2   0   0   0   2   2   0   2   0   2   0   2   2   2   0   2   2   0   2   0   0   2   0   0   0   0   2   0   0   0   2   0   0   0   2   0   0   0   2   0   2   2   2   0   2   0   2   0   2   2   2   2   2   0   2   2   2   0   2   0   2   2   2   0   0   2   0   2   0   2   0   0   0   0   0   2   2   0   2   2   0   2   2   2   0   0   0   2   2   0   2   0   2   0   2   2   0   0   2   2   2   2   0   0   2   2   0   0   2   0   0   0   0   0   2   0   0
 MK-3-15                0   2   0   0   0   2   2   2   0   2   0   0   2   2   2   0   2   0   2   0   0   0   0   2   2   0   2   2   0   0   2   2   0   2   2   0   0   0   2   0   0   0   0   0   2   0   0   2   2   0   2   0   2   2   0   2   2   0   0   2   0   2   2   2   2   0   2   0   2   0   0   0   0   0   0   2   0   2   2   2   0   2   0   2   0   0   0   2   2   0   2   0   2   0   2   2   2   0   2   2   0   2   0   0   2   0   0   0   0   2   0   0   0   2   0   0   0   0   0   0   0   2   0   2   2   2   0   2   0   2   0   2   2   2   2   2   0   2   0   2   0   2   0   2   2   2   0   0   2   0   2   0   2   0   0   0   0   0   2   2   0   0   2   0   2   2   2   0   0   0   0   2   0   2   0   0   0   0   2   0   0   2   2   2   2   0   0   2   2   0   0   0   0   0   2   0   0   2   0   0
 MK-3-16                0   2   2   0   0   2   2   2   0   2   0   0   2   2   2   0   2   0   2   0   2   0   0   2   2   0   2   2   0   0   2   2   0   0   2   0   0   0   2   0   0   0   0   0   2   0   0   2   2   0   2   2   2   2   0   2   2   0   0   2   0   2   0   2   2   0   2   0   0   0   0   0   0   0   0   2   0   2   2   2   0   2   0   2   0   2   0   2   2   0   2   0   2   0   2   2   2   0   2   2   0   2   0   0   2   0   0   0   0   2   0   0   0   2   0   0   0   0   0   0   0   2   0   2   0   2   0   2   0   0   0   2   2   2   2   2   0   2   0   2   2   2   0   2   2   2   0   0   2   0   2   0   0   0   0   0   0   0   2   2   0   0   2   0   2   2   2   0   0   0   0   2   0   2   2   0   0   0   2   0   0   2   2   2   0   0   2   2   2   0   0   0   0   0   0   0   0   2   0   0
 MK-4-1                 2   2   0   2   2   2   2   0   0   0   0   0   2   2   0   0   2   2   0   2   2   0   2   2   0   0   0   2   0   2   2   2   0   2   2   2   2   0   2   2   2   2   0   0   2   2   0   2   0   2   0   0   0   0   0   2   2   0   0   0   0   0   0   2   2   0   0   2   0   2   0   2   0   0   0   2   0   0   2   2   0   2   2   2   2   2   2   2   2   2   0   0   2   0   2   2   0   2   0   0   0   2   0   0   2   0   2   2   2   0   0   0   2   0   0   2   0   2   0   2   2   0   0   0   0   2   0   2   0   0   0   2   0   2   0   0   0   0   2   2   0   2   0   2   0   2   0   0   0   2   2   0   2   0   0   2   0   0   2   0   2   2   2   2   2   2   0   0   2   0   2   2   2   2   0   0   0   0   2   2   0   2   0   2   2   2   2   0   2   2   0   0   2   2   0   2   2   2   0   0
 MK-4-2                 2   2   0   2   2   2   2   0   0   0   0   0   2   2   0   0   2   2   0   2   2   0   2   2   0   0   0   2   0   2   2   2   0   2   2   2   2   0   2   0   2   2   0   0   2   2   0   2   0   2   2   0   0   0   0   2   2   0   2   0   0   0   0   2   0   0   0   2   0   2   0   2   0   0   0   2   0   0   2   2   0   2   2   2   0   2   2   2   0   2   0   0   2   0   2   2   0   2   2   0   0   0   0   0   2   0   0   2   2   0   2   0   0   0   0   2   0   2   0   2   2   0   0   0   0   2   0   2   0   0   0   2   0   2   0   0   0   0   2   2   0   2   2   2   0   2   0   0   0   2   2   2   2   0   0   2   0   0   2   0   2   2   2   2   2   2   2   0   2   0   2   2   2   2   0   0   2   0   2   2   0   2   0   2   2   2   2   0   2   2   0   0   2   2   2   0   2   2   0   0
 MK-4-3                 2   2   0   2   2   2   2   2   0   2   0   0   2   2   2   0   2   2   2   2   0   0   2   2   0   0   0   2   0   2   2   2   0   2   2   2   2   0   2   0   2   2   0   0   2   2   2   2   0   2   2   0   0   0   0   2   2   0   2   2   0   0   0   2   0   0   0   2   0   2   0   2   0   0   0   2   0   0   0   2   0   2   2   2   0   0   2   2   0   0   0   0   2   0   2   2   0   2   2   2   0   0   0   0   2   2   0   2   2   0   0   0   0   0   0   2   0   2   0   2   2   0   0   0   0   2   0   2   0   0   0   2   0   2   0   0   0   0   2   2   0   2   2   2   0   2   0   0   0   2   2   2   2   0   0   2   2   0   2   0   2   2   2   2   0   2   0   0   2   0   2   2   2   2   0   0   2   0   0   2   0   0   0   2   2   2   2   0   2   2   2   0   2   2   2   0   2   2   0   0
 MK-4-4                 2   2   0   2   2   2   2   2   0   2   0   2   2   2   2   0   2   2   2   2   2   0   2   2   0   0   0   2   0   2   2   0   0   2   2   2   2   0   2   0   2   2   0   0   2   2   2   2   0   2   2   2   0   0   0   2   2   0   2   2   0   0   2   0   0   0   0   2   0   2   0   2   0   0   0   2   0   0   0   2   0   2   2   2   0   0   2   2   0   0   0   0   2   0   0   2   0   2   2   2   2   0   0   0   2   2   2   2   0   0   0   0   0   0   0   2   0   2   0   2   2   0   0   0   0   2   0   2   0   0   0   2   2   2   0   0   0   0   0   2   0   0   2   0   0   2   0   0   0   0   0   2   2   0   0   2   0   2   2   0   2   2   2   2   0   2   0   0   0   0   2   2   2   0   0   0   2   0   0   2   0   0   0   2   2   2   2   2   2   2   2   0   0   0   2   0   2   2   0   0
 MK-4-5                 2   0   0   2   2   2   2   2   0   2   0   2   2   2   2   0   2   2   2   2   2   0   0   2   0   0   0   2   0   2   2   0   2   2   2   2   2   0   0   0   2   2   0   2   2   2   2   0   0   2   2   2   0   0   2   2   0   0   2   2   0   0   2   0   0   0   0   2   0   2   2   2   0   0   0   2   0   0   0   2   0   2   2   0   0   0   2   2   0   0   0   2   2   0   0   2   0   2   2   2   2   0   0   0   2   0   2   2   0   0   0   0   2   0   0   2   0   2   2   2   2   0   0   0   0   2   0   2   0   0   0   2   2   2   0   0   0   0   0   2   0   0   2   0   2   2   0   0   0   0   0   2   2   0   0   2   2   2   2   0   2   2   2   2   0   2   0   0   0   0   0   2   2   0   0   0   2   2   0   2   0   0   0   2   0   2   2   2   2   2   2   0   0   0   2   0   2   2   0   0
 MK-4-6                 2   0   0   2   2   2   2   2   0   2   0   2   2   2   2   0   2   2   2   2   2   0   0   2   0   0   0   2   0   2   0   0   2   2   0   2   2   0   2   0   2   2   0   2   0   2   2   0   0   2   2   0   0   0   2   2   0   2   2   2   0   0   0   0   2   0   0   2   0   2   2   2   0   0   0   2   0   0   0   0   0   2   2   0   0   0   2   2   0   0   0   2   2   0   0   2   0   2   2   2   2   0   0   0   2   0   2   2   0   0   0   0   2   2   0   2   0   2   2   2   0   0   0   0   0   2   0   0   0   0   0   2   2   2   0   0   0   0   0   2   0   0   2   0   0   2   0   0   0   2   0   2   2   0   0   2   0   2   2   2   2   2   2   0   0   2   0   0   0   0   0   2   2   0   0   0   2   2   0   2   0   0   0   2   2   2   2   2   2   2   2   0   0   0   0   0   2   2   0   0
 MK-4-7                 2   2   0   2   2   2   2   2   0   2   0   2   2   2   0   0   2   2   2   2   2   0   0   0   0   0   0   2   0   2   0   0   2   2   0   2   2   0   0   0   0   2   2   2   0   2   0   0   0   2   2   0   0   0   2   2   0   0   2   2   0   0   0   0   2   0   0   2   0   2   2   2   0   2   0   2   0   0   0   0   0   2   2   0   0   0   2   2   0   0   0   2   2   0   0   2   0   2   2   2   2   0   0   2   2   0   2   2   0   0   0   0   2   2   0   2   0   0   2   2   0   2   0   0   2   2   0   2   0   0   0   2   2   2   0   0   0   0   0   2   0   0   2   0   0   2   0   0   0   2   0   0   2   0   0   2   0   2   2   2   0   2   2   0   0   2   0   0   0   0   0   2   0   0   0   0   2   2   0   2   0   0   0   2   2   2   2   2   2   2   2   0   0   0   0   0   2   2   2   0
 MK-4-8                 2   0   0   0   2   2   2   2   0   2   0   2   2   2   0   0   2   2   2   2   2   0   0   0   0   0   0   2   0   2   0   0   0   2   0   2   0   0   0   0   0   2   2   2   0   2   0   0   0   2   2   0   0   0   2   2   0   0   0   2   0   0   2   0   0   0   0   2   0   2   0   2   0   2   0   2   0   0   0   0   0   2   2   0   0   0   2   2   0   0   0   2   2   0   2   2   0   2   2   2   2   0   0   2   2   0   0   2   0   0   0   0   2   2   0   0   0   0   2   2   0   2   0   2   2   2   0   2   0   0   0   2   2   2   0   0   0   0   0   2   0   0   2   0   0   2   0   0   0   2   0   0   2   0   0   2   0   2   2   2   0   0   2   0   0   2   0   0   2   0   0   2   0   0   0   0   2   2   0   2   0   0   0   2   2   2   2   2   2   2   2   0   0   2   0   2   2   2   2   0
 MK-4-9                 2   0   0   0   2   2   2   2   0   2   0   0   2   2   0   0   2   2   2   2   2   0   0   0   0   0   2   2   0   2   0   0   0   2   2   2   0   0   0   0   0   2   2   2   0   2   0   0   0   2   2   0   0   0   2   0   0   0   0   0   0   0   2   0   0   2   0   2   0   2   0   2   0   2   0   2   0   0   0   0   0   2   2   0   0   0   2   2   0   0   0   2   2   0   2   2   2   2   2   2   2   0   0   2   2   2   0   2   0   0   0   0   2   0   0   0   0   0   2   2   0   0   0   2   2   2   0   2   0   0   0   2   2   2   0   0   0   0   0   2   2   0   0   0   0   2   0   0   0   2   0   0   2   0   0   2   2   2   0   2   0   0   2   0   0   2   0   0   2   0   0   2   0   0   2   0   2   2   0   0   0   0   0   2   2   2   2   2   2   2   2   0   2   0   0   0   2   2   2   0
 MK-4-10                2   0   2   0   2   2   2   2   0   2   0   0   2   2   0   0   2   2   2   2   2   0   2   0   0   0   0   2   0   2   0   0   0   2   0   2   0   0   0   0   0   2   2   2   0   2   0   0   0   2   2   0   0   0   2   0   0   0   0   0   0   0   2   0   0   2   0   2   0   2   0   2   0   2   0   2   0   0   0   0   0   2   2   0   2   0   2   2   0   0   2   2   2   0   2   2   2   2   2   2   2   0   0   2   2   2   0   2   0   0   0   0   2   0   0   0   0   0   2   2   0   0   0   2   2   2   0   2   0   0   0   2   2   2   2   0   0   0   0   2   2   0   0   0   0   0   2   0   0   0   0   0   2   0   0   2   2   2   2   2   0   0   2   0   0   0   0   0   2   0   0   2   0   0   2   0   2   0   0   0   0   0   0   2   0   0   2   2   2   2   2   0   2   0   0   0   2   2   2   0
 MK-4-11                2   0   2   0   2   2   2   2   0   0   0   2   2   2   0   0   2   2   2   2   2   0   0   2   0   0   0   2   0   2   0   0   0   2   0   2   0   0   0   0   0   2   2   2   0   2   0   0   0   2   2   2   0   0   2   0   0   0   0   0   0   2   0   0   0   2   2   2   0   2   0   2   0   2   0   2   0   0   0   0   0   2   2   0   2   0   2   2   0   0   2   2   2   0   2   2   2   0   2   2   0   0   2   2   2   2   0   2   0   0   0   0   2   2   0   0   0   2   2   2   0   0   2   2   2   2   0   2   0   0   0   2   0   0   2   0   0   0   0   2   2   2   0   0   2   0   2   0   0   0   0   0   2   0   2   2   2   2   2   2   0   0   2   0   0   0   0   0   2   0   0   2   0   0   2   0   2   0   0   0   0   0   0   0   0   0   2   2   0   2   2   0   2   0   0   0   2   2   2   0
 MK-4-12                2   2   2   0   2   2   2   2   0   0   0   2   2   2   0   0   2   2   2   2   2   0   0   2   0   0   0   2   0   2   0   0   0   2   0   2   0   0   0   0   0   2   2   2   0   2   2   0   0   2   0   2   0   0   2   0   0   0   0   2   0   2   0   0   0   2   2   2   0   2   0   2   0   2   0   2   0   0   0   0   0   2   0   0   2   0   2   2   0   0   2   2   2   0   2   2   2   0   2   2   0   0   2   2   2   2   0   2   0   0   0   0   2   2   0   0   0   2   2   2   0   0   2   2   2   2   0   2   0   0   0   2   2   0   2   0   0   0   0   2   2   2   0   2   2   0   0   0   0   0   0   0   2   0   2   2   2   2   2   2   2   0   2   0   0   0   0   2   0   0   0   2   0   0   0   0   2   0   0   0   0   0   0   2   0   0   2   2   0   0   2   0   2   0   0   0   2   2   2   0
 MK-4-13                2   2   2   0   2   2   2   2   2   0   0   2   2   0   0   0   2   2   2   2   2   0   0   2   0   0   0   0   0   2   0   0   0   2   0   2   0   0   2   0   0   2   2   2   0   2   2   0   0   2   0   2   0   0   2   0   0   2   0   2   0   2   0   0   0   2   2   2   0   2   2   2   0   0   0   2   0   0   0   0   0   2   0   0   2   0   2   2   0   0   2   2   2   0   2   2   0   0   2   2   0   0   2   2   2   2   0   2   0   0   0   0   2   0   0   2   0   2   2   2   0   0   2   2   2   2   0   2   2   0   0   2   2   0   2   0   0   0   0   2   2   2   0   2   2   0   2   0   0   0   0   0   2   0   2   2   2   2   2   2   2   0   0   0   2   0   0   2   0   0   0   2   0   0   0   0   2   0   0   0   2   0   0   2   0   2   2   2   0   0   2   0   2   0   0   0   0   2   2   0
 MK-4-14                2   2   0   0   2   0   2   2   2   0   0   2   2   0   0   0   2   2   2   2   2   0   0   2   0   0   0   0   0   2   0   0   0   2   0   2   0   0   2   0   2   2   2   2   0   2   2   0   0   2   0   2   0   0   2   0   2   2   0   2   2   2   0   0   0   2   2   2   0   0   2   2   0   0   0   2   0   0   2   0   0   2   0   0   2   0   2   2   0   0   2   2   2   0   2   2   0   0   2   2   0   2   2   2   2   2   0   2   0   0   0   0   0   0   0   2   0   2   2   2   0   0   2   2   2   2   0   2   2   0   0   2   2   0   2   2   0   0   0   2   2   2   0   2   2   0   2   2   0   0   0   2   2   0   2   2   2   2   2   2   2   0   0   0   2   0   0   2   0   0   2   2   0   0   0   0   2   0   0   0   2   0   0   2   0   2   2   2   0   0   2   0   2   0   0   0   0   2   2   0
 MK-4-15                2   2   2   0   2   0   2   2   2   2   2   2   2   0   0   0   2   2   2   2   2   0   0   2   2   0   0   0   0   2   0   0   0   2   0   2   0   0   2   0   2   2   2   2   2   2   2   0   0   2   0   2   0   0   2   0   2   2   0   2   2   2   0   0   2   0   2   2   0   0   2   2   0   0   0   2   0   0   2   0   0   2   0   0   2   0   2   2   0   0   2   2   2   0   2   2   0   0   2   2   0   2   2   2   2   2   0   2   0   0   0   0   0   0   2   2   0   2   2   2   0   0   2   2   2   2   0   2   2   0   0   2   2   0   2   2   0   0   0   2   2   0   0   2   2   0   2   2   0   0   0   2   2   0   0   2   0   2   2   2   2   0   0   0   2   0   0   2   0   2   2   2   0   0   0   0   2   0   0   0   0   0   0   2   0   2   2   2   0   0   2   0   2   0   0   0   0   2   2   0
 MK-4-16                2   2   2   0   2   0   2   2   2   2   2   2   2   0   0   0   2   2   2   2   2   0   0   2   2   0   0   2   0   2   0   0   0   2   0   2   2   0   2   2   2   0   2   2   2   2   2   2   0   2   0   2   0   0   2   0   2   2   0   2   2   2   0   0   2   0   2   2   0   0   2   2   0   2   0   2   0   0   2   2   0   2   0   0   2   0   2   0   0   0   2   2   2   0   2   2   0   0   2   2   0   2   2   2   0   2   2   2   0   0   0   0   0   0   2   2   0   2   2   2   0   0   2   0   2   2   0   2   2   0   0   2   2   0   2   2   0   0   0   2   2   0   0   0   2   0   2   2   0   0   0   2   2   0   0   2   0   2   2   2   2   0   0   0   2   0   0   2   0   2   2   0   0   0   0   0   2   0   0   0   0   0   0   2   0   2   2   2   0   0   2   0   2   0   0   0   0   2   2   0
 MK-5-1                 0   2   2   0   2   2   2   2   2   0   2   0   0   0   2   0   0   0   2   2   0   2   0   2   0   0   2   2   0   2   2   2   2   0   2   0   2   2   2   2   0   0   0   2   2   2   2   2   0   2   2   0   0   0   0   0   0   2   2   2   2   2   2   2   2   2   2   2   2   2   2   2   0   2   0   2   0   2   2   0   0   2   0   2   2   2   0   0   2   0   0   0   0   2   0   2   0   0   2   2   0   2   0   0   0   2   0   2   2   2   0   0   2   0   0   2   2   0   0   0   0   2   2   0   0   0   0   0   2   0   2   0   2   0   2   2   0   0   2   2   0   2   0   2   0   0   0   2   2   0   2   2   0   0   0   0   2   0   0   0   0   0   2   0   0   2   2   0   2   0   2   0   2   0   0   0   2   0   0   0   2   2   2   2   0   2   0   0   0   2   0   2   2   2   2   2   2   0   0   0
 MK-5-2                 0   2   2   0   0   2   2   2   2   0   2   0   0   0   2   0   0   0   2   2   0   2   0   2   0   0   2   2   0   2   2   2   2   0   2   0   2   2   2   2   0   2   0   2   2   2   2   2   0   2   2   2   0   0   0   0   0   2   2   0   2   2   2   2   2   2   2   2   2   0   2   2   0   0   0   2   2   2   0   0   0   2   0   2   2   2   0   0   2   0   0   0   0   2   0   2   0   0   2   2   0   2   0   0   0   2   0   2   2   2   0   0   2   0   0   2   2   0   2   0   0   2   2   0   0   0   0   0   2   0   2   0   0   0   2   2   0   0   2   2   0   2   2   2   0   0   0   2   2   0   2   2   0   0   0   0   0   0   0   0   0   2   2   0   0   2   2   0   0   0   2   0   2   0   0   0   2   0   0   2   2   2   2   2   0   2   0   2   2   2   0   2   2   2   2   2   0   0   0   2
 MK-5-3                 0   2   2   0   0   2   2   2   2   0   2   0   0   2   2   0   2   0   2   2   0   2   0   2   0   0   0   0   0   2   2   0   2   0   2   0   0   2   2   2   0   2   0   2   2   2   0   2   0   2   2   2   0   0   0   0   0   2   2   2   0   0   2   2   2   2   0   2   2   0   2   2   0   0   0   2   0   2   0   0   0   2   2   2   2   2   0   0   2   2   0   0   0   2   0   2   0   0   2   2   0   2   0   0   0   2   2   2   2   2   0   0   2   0   0   2   2   0   2   0   0   2   2   0   0   0   2   0   2   0   2   2   0   0   2   2   0   0   0   2   0   0   0   2   0   0   2   2   2   0   2   2   0   0   2   2   0   0   0   0   0   2   2   0   0   2   2   0   0   2   2   0   2   0   0   0   2   0   0   2   2   2   2   2   0   2   0   2   0   0   0   2   0   2   2   0   0   0   2   2
 MK-5-4                 0   2   0   2   0   2   2   2   2   0   2   0   0   2   2   0   2   0   0   2   2   2   0   2   0   0   0   0   0   2   2   0   2   0   2   0   0   2   2   2   0   2   0   2   2   2   0   2   0   2   2   2   0   0   2   0   0   2   2   2   0   0   2   2   2   2   0   2   2   0   2   2   0   0   0   2   0   2   2   0   0   2   2   2   2   2   0   0   0   2   0   0   0   2   0   0   0   0   0   2   0   2   0   0   0   2   2   2   2   2   0   0   2   0   0   0   2   0   2   0   2   2   2   0   0   0   2   2   2   0   2   2   0   0   2   2   0   0   0   2   0   0   0   0   0   0   2   2   2   0   2   2   0   0   2   2   0   0   0   0   0   0   2   0   0   2   2   0   0   2   2   0   2   0   0   0   2   0   0   2   2   2   0   2   0   2   0   2   0   0   0   2   0   2   2   2   0   0   2   2
 MK-5-5                 0   2   0   2   0   2   2   2   0   0   2   2   0   2   2   0   0   0   0   2   2   2   0   2   0   0   0   0   0   2   2   0   2   0   2   0   0   0   2   2   0   2   0   2   2   2   0   2   0   2   2   2   0   0   2   0   0   2   2   2   0   0   2   0   2   2   0   2   0   0   2   2   0   0   0   2   0   2   2   0   2   2   2   2   2   2   0   2   0   2   0   0   0   2   0   0   0   0   0   2   0   2   2   0   0   2   2   2   2   2   0   0   2   0   0   0   2   0   2   0   2   2   2   0   0   0   2   2   2   0   0   2   0   0   2   2   0   2   0   2   0   0   0   2   0   2   2   2   2   0   0   2   0   0   2   2   0   0   0   0   0   0   2   0   0   2   2   0   2   2   2   2   2   0   0   2   2   0   0   2   0   2   0   2   0   2   0   2   0   0   0   0   0   2   2   2   0   0   2   2
 MK-5-6                 0   2   0   2   0   2   2   2   0   0   2   2   0   2   2   0   0   0   0   2   2   2   0   2   0   0   0   0   0   2   2   0   2   0   2   0   0   0   0   2   2   2   0   2   2   2   2   2   0   2   2   2   0   0   2   2   0   2   2   2   0   0   2   0   2   2   0   2   0   0   2   2   0   0   0   2   0   2   0   0   2   2   2   2   2   2   2   0   0   2   0   0   0   2   0   2   0   0   0   2   0   2   2   0   0   2   2   2   2   2   0   0   2   0   0   0   2   0   2   0   2   2   2   0   0   0   2   2   2   0   0   2   0   0   2   2   0   2   0   2   0   0   0   2   2   2   2   2   2   0   0   0   0   0   2   0   0   0   0   0   2   0   0   2   0   2   2   0   0   2   2   2   2   0   0   2   2   0   0   0   0   2   0   2   0   2   0   2   0   2   0   0   0   2   2   2   0   0   2   2
 MK-5-7                 0   2   0   2   0   2   2   2   0   0   2   2   0   2   2   0   0   0   0   2   2   2   0   2   2   0   0   0   0   0   2   0   2   0   2   0   0   0   0   2   0   2   0   2   2   2   2   2   0   2   2   2   0   0   2   2   0   2   2   2   0   0   0   0   2   2   0   2   0   0   2   2   0   0   0   2   0   2   2   0   2   2   2   2   2   0   0   0   0   2   0   0   0   2   0   0   0   0   2   2   0   2   2   0   0   2   2   2   2   2   0   0   2   0   0   0   2   0   2   0   2   2   2   0   0   0   2   2   2   0   0   2   0   0   2   2   0   2   0   0   0   0   0   2   2   2   2   2   2   0   0   0   0   2   2   0   0   0   0   0   2   0   0   2   0   0   2   0   0   2   2   2   2   0   0   2   2   0   0   0   2   0   0   2   0   2   0   2   0   0   2   2   0   2   2   2   0   2   2   2
 MK-5-8                 0   2   0   0   0   2   2   2   0   0   2   2   0   2   2   0   0   0   0   2   2   2   0   2   2   0   2   0   0   0   2   0   2   0   2   0   0   2   0   2   0   2   0   2   2   2   2   2   0   2   2   2   0   0   0   2   0   2   2   0   0   0   0   0   2   2   0   2   0   0   2   2   0   0   2   2   0   2   2   0   2   2   2   0   2   0   0   0   0   2   0   0   0   2   0   0   0   0   2   2   0   2   2   0   0   2   2   2   2   2   0   0   2   0   2   2   2   0   2   0   2   2   0   0   0   2   2   2   2   0   0   2   0   0   2   2   0   0   0   0   2   0   0   2   0   2   2   2   2   2   0   0   0   2   2   0   0   0   0   2   2   0   0   2   0   0   2   0   0   0   2   2   2   2   0   2   2   0   0   0   2   0   0   2   0   2   0   2   0   0   0   2   0   2   2   2   0   2   2   2
 MK-5-9                 0   2   0   0   0   2   2   2   0   0   2   2   0   2   2   0   0   2   0   2   2   2   0   2   0   0   2   0   0   0   2   0   2   0   2   0   0   0   0   2   0   2   0   2   2   2   2   2   0   2   2   0   0   0   2   2   0   2   2   0   0   2   2   0   2   2   0   2   0   0   2   2   0   0   2   2   0   2   2   2   0   2   2   0   2   0   0   0   0   2   0   0   0   2   0   0   0   0   2   2   0   2   2   0   0   2   2   2   2   2   0   0   2   0   2   2   2   0   2   0   2   2   0   2   0   2   2   2   0   0   0   2   0   0   2   0   0   2   0   0   2   0   0   2   0   2   2   2   2   2   0   0   0   2   2   0   0   0   0   2   2   2   0   2   0   0   2   0   0   0   2   0   0   2   0   2   2   0   0   0   0   0   0   2   0   2   0   0   0   2   0   2   0   2   2   2   0   2   2   2
 MK-5-10                0   2   0   0   0   2   2   0   0   0   2   2   0   2   2   0   2   0   0   2   2   0   2   2   0   0   2   0   0   0   2   0   2   0   2   0   0   0   0   2   0   2   0   2   2   2   2   0   0   2   2   0   0   0   2   2   0   2   0   0   0   2   2   0   2   2   0   2   0   0   2   2   0   0   2   2   0   2   2   2   0   2   2   0   0   0   0   0   0   2   0   2   0   2   0   0   0   0   2   2   0   0   2   0   0   2   2   2   0   2   0   0   2   0   2   2   2   0   2   0   2   2   0   2   0   2   2   2   0   0   0   2   0   0   2   0   0   0   0   0   2   0   0   2   0   2   2   2   2   2   0   0   0   2   2   0   0   0   0   0   2   2   0   2   0   0   2   0   0   2   2   0   0   2   0   2   2   0   0   0   0   0   0   2   0   2   0   0   0   2   0   2   2   2   0   2   0   2   2   2
 MK-5-11                0   2   0   0   0   2   2   0   0   0   2   2   0   2   0   0   2   0   0   2   2   2   2   2   0   0   0   0   0   0   2   0   2   0   2   0   0   0   2   2   0   2   0   2   2   2   2   0   0   0   2   2   0   0   2   2   2   2   0   0   0   2   2   0   2   2   0   2   0   0   2   2   0   0   2   2   0   2   2   2   0   2   2   0   0   0   0   2   0   2   0   2   0   0   0   2   0   0   2   2   0   0   2   0   0   2   2   2   0   2   0   0   2   0   2   2   2   0   2   2   2   2   0   2   0   2   2   2   0   0   0   2   0   0   0   0   0   0   0   0   2   0   0   2   0   2   0   2   0   2   0   0   0   2   2   0   0   0   0   0   2   2   0   2   0   0   2   0   0   2   2   0   0   2   0   2   2   0   0   0   0   0   0   2   0   2   0   0   0   2   0   2   2   2   0   2   0   0   0   2
 MK-5-12                0   2   0   0   0   2   2   0   0   0   2   2   0   2   0   0   2   0   0   2   2   2   2   2   0   2   0   0   0   2   2   0   2   0   2   0   0   0   2   2   0   2   0   2   2   2   2   0   0   0   2   2   0   0   2   2   2   2   0   0   0   2   2   2   2   2   0   2   0   0   2   2   2   0   2   2   0   0   2   2   0   2   2   0   0   0   0   2   0   2   0   2   0   0   0   0   2   0   2   2   0   0   2   0   0   2   2   2   0   2   0   0   2   0   0   2   2   0   2   2   2   2   0   2   0   2   2   2   0   0   0   2   0   0   0   0   2   0   2   0   0   0   0   2   0   2   0   2   0   2   0   0   0   0   2   0   0   0   2   2   2   2   0   2   0   2   0   0   2   2   2   0   0   2   0   2   2   0   0   0   0   0   0   2   0   2   0   0   0   2   0   2   2   2   0   2   0   0   2   2
 MK-5-13                0   2   0   2   0   2   2   0   0   0   2   2   2   2   0   0   2   2   2   2   0   2   2   2   0   2   0   0   0   2   2   0   2   0   2   2   0   0   2   2   0   2   0   2   2   2   2   2   0   2   2   2   0   0   2   0   2   2   0   0   0   2   2   2   2   2   0   2   0   0   2   2   2   0   2   2   0   0   2   2   0   2   2   0   0   0   2   2   0   2   0   2   0   0   0   0   2   0   2   0   0   0   2   0   0   2   2   2   0   2   0   0   2   0   0   2   2   0   2   2   2   2   0   2   2   2   2   2   0   0   0   2   0   0   0   0   2   0   2   0   0   0   0   2   0   0   0   2   0   2   0   0   0   2   2   0   0   2   2   2   2   2   0   0   0   2   0   0   2   2   2   0   2   2   0   2   2   0   0   0   0   0   0   2   0   2   0   0   0   2   0   2   2   2   0   2   0   0   2   2
 MK-5-14                0   2   0   2   0   2   0   0   0   0   2   2   2   2   0   0   2   0   2   2   0   2   2   2   2   2   0   0   0   2   2   0   2   0   2   2   0   0   2   2   0   2   2   2   2   2   2   2   0   0   2   2   0   0   2   0   2   2   2   0   0   2   2   0   2   2   0   2   0   2   2   2   2   0   2   2   0   0   2   2   0   2   2   0   2   0   2   2   0   2   0   2   0   0   0   0   2   0   2   0   0   0   2   0   0   2   2   2   0   0   2   0   2   0   0   2   2   0   2   2   2   2   2   2   2   2   2   2   0   0   0   2   0   0   0   2   0   0   2   0   2   0   0   2   0   0   0   0   0   0   0   0   0   2   0   0   0   2   2   2   2   2   0   0   0   2   0   0   0   2   2   0   2   2   2   2   2   0   0   0   0   0   0   2   0   2   0   0   0   2   0   2   2   2   0   2   0   0   2   2
 MK-5-15                0   2   0   2   0   2   0   0   0   0   2   2   2   2   0   0   2   0   2   2   2   2   2   2   2   2   0   0   2   2   0   0   2   0   2   2   0   0   2   2   0   0   2   2   2   2   2   2   0   0   2   0   2   0   2   0   2   2   2   0   0   2   2   0   2   2   0   2   0   2   2   2   2   0   2   2   0   0   2   0   0   2   2   0   2   0   2   2   0   2   0   2   2   0   0   0   2   0   2   0   0   0   2   0   0   2   2   2   0   0   2   0   2   0   0   2   2   0   2   2   0   2   2   2   2   2   2   2   0   0   0   2   0   0   0   0   0   2   2   0   2   0   0   2   0   0   0   2   0   0   0   0   0   2   2   0   0   2   2   2   2   0   2   0   0   2   0   0   0   2   2   0   2   2   2   2   2   0   0   0   0   0   0   2   0   2   0   0   0   2   0   2   2   2   0   2   0   0   2   2
 MK-5-16                0   2   0   2   0   2   2   0   0   0   2   2   2   2   0   0   2   0   2   2   2   2   2   2   2   2   0   0   2   2   0   0   0   0   2   2   0   0   2   0   0   0   2   2   2   2   2   2   0   0   2   0   2   0   2   0   2   2   2   0   0   2   2   0   2   2   0   2   0   2   2   2   2   0   2   2   0   0   2   0   0   2   2   2   2   2   2   2   0   0   0   2   2   0   0   0   2   0   2   0   0   0   2   0   0   2   2   2   0   0   2   0   2   0   0   2   2   0   2   2   0   2   2   2   2   0   2   2   0   0   0   2   0   0   0   0   0   0   2   0   2   2   0   2   0   0   0   2   0   0   0   0   0   2   0   0   0   2   2   2   2   0   2   0   0   0   0   0   0   2   2   0   2   2   2   2   2   0   0   0   0   0   0   2   0   2   0   0   0   2   0   2   2   2   2   2   0   0   2   2
 MK-6-1                 2   0   0   0   0   0   0   2   0   0   0   2   2   2   0   0   0   0   0   2   2   0   2   0   0   0   0   2   2   2   0   2   0   2   0   0   0   0   2   0   2   0   0   0   0   0   2   0   2   2   2   0   2   2   0   0   0   2   2   2   2   2   2   2   2   2   2   0   0   0   2   0   0   2   2   0   2   2   2   2   0   0   2   0   0   0   0   0   0   0   0   0   2   0   2   2   0   0   2   0   2   2   0   0   2   0   0   2   0   2   2   0   0   0   0   2   0   2   2   2   2   0   2   2   2   0   2   0   2   0   0   2   0   0   0   0   2   2   2   0   2   2   0   0   2   2   2   2   2   0   0   0   2   0   0   0   2   2   2   2   0   2   2   2   0   0   2   0   0   0   2   2   2   2   0   2   2   0   2   0   2   2   0   2   2   2   0   2   2   2   2   0   2   2   0   2   0   0   0   0
 MK-6-2                 0   0   0   0   0   0   0   2   0   0   0   0   2   2   0   0   0   0   0   0   2   0   2   0   0   0   0   2   2   2   0   2   0   0   0   0   0   0   2   0   2   0   0   0   0   0   2   0   2   2   2   2   2   2   0   0   0   2   2   2   2   2   2   2   2   0   2   0   0   0   2   0   0   2   2   0   2   2   2   2   0   2   2   0   0   0   0   0   0   2   0   0   2   0   2   2   0   0   2   0   2   2   0   0   2   0   0   2   2   2   2   0   0   0   0   2   0   2   2   2   0   0   2   2   2   0   2   0   2   0   0   2   0   0   0   0   2   2   0   0   2   2   0   0   2   2   2   2   2   0   0   0   2   0   2   0   2   0   2   2   0   0   2   0   0   0   2   0   2   2   0   2   2   0   0   2   2   0   2   0   0   2   0   2   2   2   0   2   2   2   2   0   2   2   0   2   0   0   2   0
 MK-6-3                 0   0   2   0   0   2   0   2   0   0   0   0   2   2   0   0   0   0   0   0   2   2   2   0   0   0   0   2   2   2   0   2   0   0   2   0   0   0   2   0   2   0   0   0   0   0   2   0   2   2   2   2   2   2   0   0   0   2   0   2   2   2   2   2   2   0   2   2   0   0   2   0   0   2   2   0   2   2   2   2   0   0   2   0   0   0   0   0   0   2   0   0   2   0   2   2   0   0   2   0   2   2   0   0   2   0   0   2   0   2   2   2   0   0   2   2   0   2   2   2   0   0   2   2   2   0   2   0   2   0   0   2   0   0   2   2   2   2   0   0   2   2   0   0   2   2   2   2   2   0   0   0   2   0   2   0   2   0   0   2   0   0   2   0   0   2   2   0   2   0   0   2   2   0   0   2   2   0   2   0   0   2   0   2   2   2   0   2   2   2   2   0   2   2   0   2   0   0   2   0
 MK-6-4                 0   0   2   0   0   2   0   2   2   0   0   0   0   2   0   0   2   0   0   0   0   2   2   0   0   0   0   2   2   2   0   2   0   0   2   0   0   2   2   0   2   2   0   0   0   0   2   0   2   2   2   2   0   2   2   0   0   2   0   2   0   0   2   2   2   0   2   0   0   0   2   0   0   2   2   0   0   2   0   0   0   0   2   0   0   0   0   0   0   2   0   0   2   0   2   2   2   2   2   0   2   2   0   0   0   0   2   2   0   0   2   2   0   0   2   2   0   2   2   0   0   0   2   2   2   0   2   0   2   0   0   2   0   0   2   2   2   2   0   0   2   0   0   0   2   2   2   2   2   0   0   0   2   0   2   0   2   0   0   2   0   0   0   0   2   2   0   0   2   0   0   2   2   0   0   2   2   0   2   0   0   2   0   0   2   2   0   2   2   2   2   0   2   0   0   2   2   0   2   0
 MK-6-5                 0   0   2   0   0   2   0   2   2   0   0   0   0   2   0   0   2   0   0   2   0   2   2   0   0   0   0   2   0   2   0   2   0   0   2   0   0   2   2   0   2   2   2   0   0   0   2   0   2   0   2   2   0   2   2   0   0   0   0   2   0   2   2   2   2   0   2   0   0   0   2   0   2   2   2   2   0   2   0   0   0   0   0   0   0   0   0   2   0   2   0   0   2   0   2   2   0   2   2   0   2   2   2   0   0   0   2   2   2   0   2   2   0   0   2   2   0   2   2   0   0   0   2   2   2   0   2   0   2   0   0   2   0   0   2   0   2   2   0   0   2   0   0   0   2   2   2   2   2   0   2   0   2   0   2   2   2   0   0   2   0   0   0   0   2   0   0   0   2   0   0   2   2   0   0   2   2   0   2   0   0   2   0   0   2   2   2   2   2   2   2   0   2   0   0   0   2   2   2   0
 MK-6-6                 0   0   2   0   0   2   0   2   2   0   0   0   0   0   0   0   2   0   0   2   0   2   2   0   0   0   0   2   0   0   0   2   0   0   0   0   0   2   0   0   2   0   2   0   0   0   2   2   2   2   2   2   0   2   2   0   0   0   0   2   0   2   2   2   2   0   2   0   0   0   2   0   2   2   2   2   0   2   0   0   0   0   0   0   2   0   0   2   0   2   0   0   2   0   2   2   0   2   0   0   0   2   2   0   0   0   2   2   2   0   2   0   0   0   0   2   0   2   2   0   0   2   2   2   2   2   2   0   2   0   0   2   0   2   2   0   2   2   0   0   2   0   0   2   2   2   0   2   2   0   2   0   2   0   2   2   2   0   2   2   0   0   0   0   2   2   0   0   2   0   0   2   0   0   0   2   2   0   2   0   0   2   0   0   2   2   2   2   2   2   2   0   2   0   0   0   0   2   2   0
 MK-6-7                 0   0   2   0   2   2   0   2   2   0   0   0   0   0   0   0   2   0   0   2   0   2   2   0   0   0   0   2   0   0   0   2   0   0   0   2   0   2   0   0   2   0   2   0   0   0   2   2   2   2   2   2   0   0   0   0   0   0   0   0   0   2   2   2   2   0   2   2   2   0   2   0   2   0   2   2   0   2   0   0   0   0   0   0   2   2   0   2   0   2   0   0   2   0   2   2   0   2   2   0   0   0   2   0   0   0   2   2   2   0   2   0   0   0   0   2   0   2   2   2   0   2   2   2   2   2   2   0   2   0   0   2   0   2   2   0   0   0   0   0   2   0   0   0   2   2   0   2   2   0   2   2   2   0   2   0   2   0   0   2   0   2   0   0   2   2   2   0   2   2   0   2   0   0   0   2   2   0   2   0   0   2   0   0   0   2   2   2   2   2   2   0   2   0   0   2   2   2   2   0
 MK-6-8                 0   0   2   0   2   2   0   2   2   0   0   0   0   0   0   0   2   2   0   2   0   2   2   0   0   2   0   2   0   2   0   0   0   0   0   2   0   2   2   0   2   0   2   0   0   0   2   0   2   2   2   2   0   0   2   0   0   0   0   0   0   0   2   2   2   0   2   2   2   0   2   0   2   0   2   2   0   2   0   0   0   2   0   0   2   2   0   2   0   2   0   0   2   0   2   2   0   2   2   0   0   0   0   0   0   0   0   0   2   0   2   0   0   0   0   2   0   2   2   0   0   2   2   2   0   2   2   0   2   0   0   2   0   2   2   2   0   0   0   0   2   0   0   0   2   2   0   2   2   0   2   2   2   2   2   2   2   0   0   2   0   2   0   0   2   2   2   2   2   2   0   2   0   0   0   2   2   0   2   0   0   2   2   0   2   2   2   2   2   0   2   0   2   0   0   2   2   2   2   0
 MK-6-9                 0   2   0   0   2   2   0   2   0   0   0   2   2   0   0   0   2   2   0   2   0   2   2   0   0   2   0   2   0   2   0   2   0   0   0   2   0   2   2   0   2   0   2   0   0   0   2   0   2   2   2   2   0   0   2   0   0   0   0   0   0   0   2   2   2   0   2   2   2   0   2   0   2   0   2   2   0   2   0   0   0   2   0   0   2   2   0   2   0   2   0   0   2   0   2   2   2   2   2   0   2   0   0   0   0   0   2   2   2   0   2   0   0   0   0   2   0   2   2   0   0   2   2   2   0   2   0   0   0   2   0   2   0   0   0   2   0   0   0   0   2   0   0   0   2   2   0   2   2   0   2   2   2   2   2   2   2   0   0   2   2   2   0   0   2   2   2   2   2   0   0   2   0   0   0   0   2   2   2   0   0   0   2   0   2   2   2   2   2   0   2   0   2   0   0   2   2   2   2   0
 MK-6-10                0   2   2   2   2   2   0   2   0   0   0   2   2   0   0   0   0   2   0   2   0   2   2   0   0   0   0   2   0   2   0   2   0   0   0   0   0   2   2   0   2   0   2   0   0   2   0   0   2   2   2   2   0   0   0   2   0   0   0   0   0   0   2   2   2   0   2   2   2   0   2   0   2   0   2   2   0   2   2   0   0   2   0   0   2   2   0   2   0   2   0   0   2   0   2   2   0   0   0   0   2   0   0   0   0   0   2   2   2   0   0   0   0   0   0   0   0   2   2   0   0   2   2   2   0   2   0   0   0   2   0   2   0   0   0   2   0   2   0   0   2   0   0   0   2   2   0   0   2   0   2   2   2   2   2   2   2   0   0   2   2   2   0   2   2   2   0   2   2   0   0   2   0   0   0   0   2   2   2   0   0   0   2   0   2   2   2   0   2   0   2   0   2   0   0   0   0   2   2   0
 MK-6-11                0   2   2   2   2   0   0   2   0   0   0   2   2   0   0   0   0   2   0   2   0   2   2   2   0   0   0   2   0   2   0   2   0   0   0   0   0   0   2   0   2   0   2   0   0   2   0   0   2   2   0   2   0   0   0   2   0   0   0   0   0   0   2   2   2   0   2   2   2   0   2   0   2   0   2   2   0   2   2   2   0   2   0   0   2   2   0   2   0   2   0   0   2   0   0   2   0   0   2   0   2   0   0   0   0   0   2   2   2   0   0   0   0   0   0   0   0   2   2   0   0   2   2   2   0   2   0   0   2   2   0   2   0   0   0   2   0   2   0   0   0   2   0   0   2   2   0   0   2   0   2   2   2   2   2   2   2   0   0   2   2   2   0   2   2   2   0   2   2   0   0   2   0   0   0   0   2   2   2   0   0   0   2   0   0   2   2   0   2   0   2   0   2   0   0   0   0   2   2   0
 MK-6-12                0   2   2   2   2   0   0   2   0   0   2   2   2   0   0   0   0   2   2   2   0   0   2   2   0   0   2   2   0   2   2   2   0   0   0   0   0   0   2   0   2   0   0   2   0   0   0   0   2   2   2   2   0   0   0   2   0   0   0   0   0   0   2   2   2   0   2   2   2   0   2   0   2   0   2   0   0   2   2   2   0   2   0   0   2   2   0   2   0   2   0   0   2   0   0   2   0   0   2   0   2   0   0   0   0   0   2   2   2   0   0   0   0   0   0   0   0   2   2   0   0   2   2   2   0   2   0   0   2   2   0   0   0   2   0   0   0   2   0   0   0   2   0   0   0   2   0   0   2   0   2   2   2   2   2   2   2   0   0   2   2   2   0   2   2   2   0   2   2   0   0   2   0   0   2   0   2   2   2   0   2   0   2   0   0   2   2   0   2   0   2   0   2   2   0   0   0   2   2   0
 MK-6-13                0   2   2   2   2   0   0   2   0   0   2   2   2   0   0   0   0   2   0   0   0   2   2   2   0   0   2   0   0   2   2   2   0   0   0   0   0   0   2   0   2   0   0   2   0   0   0   0   0   2   2   2   0   0   0   2   0   0   0   0   0   0   2   2   2   0   2   2   2   0   2   0   2   0   2   2   0   2   2   2   0   2   0   0   2   2   0   2   0   2   0   0   2   0   0   2   0   0   0   0   2   0   0   0   0   0   2   2   2   0   0   0   0   0   0   0   2   2   2   0   0   0   2   2   0   2   0   0   2   2   2   0   0   2   0   0   0   2   0   0   0   2   0   0   0   2   0   0   2   0   2   2   2   2   0   2   2   0   0   2   0   2   0   2   2   2   0   2   2   0   0   2   0   0   2   0   2   2   2   0   2   0   2   0   2   0   2   0   2   0   2   0   2   2   0   0   0   2   2   0
 MK-6-14                0   2   2   2   2   0   0   2   0   2   2   2   2   2   0   0   0   2   0   0   0   2   2   2   0   0   2   0   2   2   2   0   0   0   0   0   0   0   2   0   2   0   0   2   0   2   0   0   0   2   2   2   2   0   0   2   0   0   0   0   2   0   0   2   2   0   2   2   2   0   0   0   2   0   2   2   0   0   2   0   0   2   0   0   0   2   0   2   0   2   0   0   2   0   0   2   0   0   2   0   2   0   0   2   0   0   2   2   2   0   0   0   0   0   0   0   2   2   2   0   0   0   2   2   0   2   0   2   2   2   0   0   0   2   0   0   0   2   0   0   0   2   0   0   2   0   0   0   0   0   2   2   2   2   0   2   2   0   2   0   0   2   0   2   2   2   2   0   2   0   0   0   0   0   2   0   2   2   0   0   2   0   2   0   2   0   2   2   2   0   2   0   2   2   2   0   0   2   2   2
 MK-6-15                0   2   2   2   2   0   0   2   0   2   2   2   0   0   0   0   0   2   0   0   0   2   2   2   2   0   2   0   2   2   2   0   2   0   0   0   0   0   2   0   0   0   0   2   0   2   0   0   0   2   2   2   2   0   0   0   0   0   0   0   2   0   0   2   2   0   2   0   2   2   0   0   0   0   2   2   0   0   2   0   0   2   0   0   0   2   0   0   0   0   0   0   2   2   0   2   0   0   2   0   2   0   0   2   0   0   0   2   2   0   0   2   2   0   0   2   2   2   2   0   0   0   2   0   0   2   2   2   2   2   0   0   0   2   2   0   0   2   0   0   0   2   2   0   2   0   0   0   0   0   2   2   2   2   0   2   2   0   2   0   0   2   0   2   2   2   0   0   2   0   0   0   0   0   0   0   2   2   0   0   2   0   2   0   0   2   0   0   2   0   2   0   2   2   2   0   0   2   2   2
 MK-6-16                0   2   2   2   2   0   0   0   0   2   0   2   2   0   0   0   0   2   0   0   0   2   2   2   2   0   2   0   2   2   0   0   2   0   2   0   0   0   2   0   0   0   2   2   0   2   0   2   0   0   2   2   2   0   0   2   0   0   0   0   2   0   0   2   2   0   2   0   0   2   0   0   0   2   2   2   0   0   2   2   0   2   0   2   0   2   0   0   0   0   2   0   2   2   0   2   0   2   0   0   2   0   0   2   0   0   0   2   2   0   0   0   2   0   2   2   2   2   2   2   0   0   2   0   0   2   2   2   2   2   0   0   2   2   0   0   0   2   0   0   0   2   2   0   2   0   0   0   0   0   2   2   2   2   0   2   0   0   2   2   0   0   0   2   2   2   0   0   2   0   0   0   0   0   0   0   2   0   0   0   2   2   2   0   0   2   0   0   2   0   2   0   2   2   2   2   0   2   2   2
 
!****************************************** Phenotypic Data **********************************************************
!-100.0 is resevred for missing phenotype
SimulatedTrait1        11.9913   17.9113   11.5030   15.5687   11.5756   13.2363   12.1845   15.4545   11.0404   13.4140   13.0910   13.1375   19.7131   12.8408   17.5198   14.7780   15.1251   14.8778   13.6332   16.8716   14.2824   18.0305   17.0573   16.9452   18.4021   14.0917   13.6286    8.8743   11.0315   12.2619   18.1219   14.5682   15.9415   18.4032   17.0809   18.4223   15.8346   19.6226   13.3525   13.9980   16.0186   12.8782   17.9666   12.1260   14.6166   15.6846   17.4243   13.9936   16.6296   13.2441   18.1384   15.3012   17.1252   11.0406   12.6518   17.3450   18.3253   18.1784   13.3096   15.4347   17.8674   16.2919   17.9263   21.7869   19.9642   16.6111   16.2023   13.8731   11.2162   16.2441   17.4299   17.3976   22.3432   16.9382   13.4905   13.5786   10.8893   12.7736   14.2774    9.9782   15.9475   13.6849   12.0276   11.6514   16.0638   16.5906    7.8193   18.4593   15.3852   16.7861   12.1968   17.2128   13.8298   14.4782   19.3305   15.6424   16.4927   15.8403   14.2671   16.1031   15.2414   16.2690   18.5955   16.9492   13.6419   17.1615   17.4113   11.5920   15.9087   16.2869   14.3061   15.1423   14.8221   10.3941   17.2709   14.9128   11.4075   15.6678    9.4467   16.8919   16.9637   21.5838   14.6522   11.7020   17.1142   15.1907   14.3215   14.5868   18.3918   10.3850   14.0735   17.2435   15.8499   15.4040   15.2009   18.5688   14.5797   14.0564   14.5739   15.2378   18.1461   15.1198   17.4339   14.2618    8.0244   12.9590   14.8983   17.1804   13.4247   12.2861   13.0354   12.0832   17.1617   11.4383   12.8596   11.2098   17.2479   16.1401   15.3172   11.0657   16.3626    9.5049   16.3984   18.6856   15.6387   16.2714   21.0834   16.2915   17.6525   16.8467   17.8741   17.6889   14.5395   15.6330   17.6156   18.7758   14.2220   17.0573   14.9941   15.4612   13.4403   14.8151   22.0153   17.8157   17.1559   10.5030   13.2334   15.9510    8.2552    9.9880   12.8022   18.1896   11.0325   10.7148   15.6467   14.6369   12.8502   12.3478   18.5943   17.2555
SimulatedTrait2        11.5581    9.5155   10.0908   12.4940    8.7778   10.5285   12.1753   10.2860    8.1874   11.7205   10.7362   10.1150    9.4093   11.2716    9.3725   10.3446    8.3048    7.9865    8.1391    9.3771   11.2288   11.0212    9.6626    8.6032   11.9612   13.8195    8.7052   13.8962   10.7700    8.9491    8.2864    9.7739   11.2065   10.3706   10.0063    9.9461   11.6631   12.5425    7.2211   10.3287    7.8759    9.1824   10.1499    7.2864   10.3628    9.6498   11.2941    6.9720    8.1768   10.8583    7.6155   10.5713    7.5078   10.6230    9.8837   11.6434    8.3324    9.0492   10.3834    7.0207   10.5139    7.3892    9.8326   10.7948    9.3953    9.9412   10.4323   10.0286   11.1778   11.1478   10.2373   13.4476   10.2509   10.2493    8.3798   12.4239    8.7941    8.6525    9.4743    9.5081    8.6894    7.4829    8.1785    9.6827   11.3897   10.5353   10.8043   11.7656   11.4367    9.8680    9.4642   10.2895    9.5013   13.0535    9.1113   11.1112    8.0628    9.7862   12.1414   13.3786   11.1116    8.9399   11.3794    9.9045    8.2858    7.9260    8.5594   10.2998    9.3431   11.1049    7.7259    9.6243    8.7008    8.8974    8.1449   10.0770    8.9515    8.1935   11.2644    9.2201    8.6706    9.2563    8.8013    6.4448    9.8578   10.6424   11.7269    8.0307    9.9035    9.3885    9.8339    7.3460   10.7813    9.5064   10.9600    9.8364   10.1914    9.1732    6.8744   11.3968   12.3620   11.9576    9.4282    9.9819   11.0165   10.1100    6.9887   10.3548    8.7340    9.6079   10.3249    9.1964   10.0291   10.8124    9.7717    9.0114   12.1524    9.6364    8.8072   11.1226    8.6423   11.8198    7.8687   11.0439    7.6201    6.3824    9.2060    8.7557   10.6130    9.7577    9.5280    8.7803    8.2457    8.6409    9.3795   12.3871   10.7439    9.3463   10.9926   11.0909    6.5626   11.7912    7.8797    9.9759   10.9143    5.8635   12.0210   11.5088   10.1793    8.5418   10.6489    8.9209   10.9030   10.2796    9.1605   12.9885    9.2949    9.5022   12.2838    8.7209
 
