# Supplementary material for: Inclusive Composite Interval Mapping of QTL by Environment Interactions in Biparental Populations
Source: PLoS One. 2015 Jul 10;10(7):e0132414. doi: 10.1371/journal.pone.0132414 (PMC4498613; doi:10.1371/journal.pone.0132414)
Supplement: S4 File — (ZIP) [file pone.0132414.s004.zip › H=0.1/L1/run_00125.met]

!**********************Note: lines staring with "!" are remarks and will be ignored in the program********************
!*********************************General Information**********************************
!Assuming F1 = P1 x P2, populations available in QTL IciMapping are: 
!  1, P1BC1F1 = P1 x F1, the first backcrossing where P1 is used as the recurrent parent;
!  2, P2BC1F1 = P2 x F1, the first backcrossing where P2 is used as the recurrent parent;
!  3, F1DH, F1-derived doubled haploids; 
!  4, RIL or F1RIL, recombination inbred lines through the repeated selfing of F1;
!  5, P1BC1RIL, recombination inbred lines through the repeated selfing of P1BC1F1;
!  6, P2BC1RIL, recombination inbred lines through the repeated selfing of P2BC1F1;
!  7, F2, the selfing generation of F1;
!  8, F3, the selfing generation of F2;
!  9, P1BC2F1, the second backcrossing where P1 is used as the recurrent parent; 
! 10, P2BC2F1, the second backcrossing where P2 is used as the recurrent parent;
! 11, P1BC2RIL, recombination inred lines through the repeated selfing of P1BC2F1; 
! 12, P2BC2RIL, recombination inred lines through the repeated selfing of P2BC2F1; 
! 13, P1BC1F2, the selfing generation of P1BC1F1; 
! 14, P2BC1F2, the selfing generation of P2BC1F1; 
! 15, P1BC2F2, the selfing generation of P1BC2F1; 
! 16, P2BC2F2, the selfing generation of P2BC2F1; 
! 17, P1BC1DH, P1BC1F1-derived doubled haploids; 
! 18, P2BC1DH, P2BC1F1-derived doubled haploids; 
! 19, P1BC2DH, P1BC2F1-derived doubled haploids; 
! 20, P2BC2DH, P2BC2F1-derived doubled haploids; 
   3      !Mapping Population (see remarks above)
   2      !Mapping Function (1 for Kosambi; 2 for Haldane; 3 for Morgan)
   2      !Marker Space Type (1 for intervals; 2 for positions)
   1      !Marker Space Unit(1 for centiMorgans; 2 for Morgan)
   6      !Number of Chromosomes (or Linkage Groups)
 200      !Size of the mapping population
   2      !Number of environments
 
!***************************************** Chromosomes and Linkage Maps **********************************************
!Chromosome                 NumMarkers
-CH1                        16
-CH2                        16
-CH3                        16
-CH4                        16
-CH5                        16
-CH6                        16
!Linkage map (Marker name followed by position or the interval length)
 MK-1-1                1     0.000
 MK-1-2                1    10.000
 MK-1-3                1    20.000
 MK-1-4                1    30.000
 MK-1-5                1    40.000
 MK-1-6                1    50.000
 MK-1-7                1    60.000
 MK-1-8                1    70.000
 MK-1-9                1    80.000
 MK-1-10               1    90.000
 MK-1-11               1   100.000
 MK-1-12               1   110.000
 MK-1-13               1   120.000
 MK-1-14               1   130.000
 MK-1-15               1   140.000
 MK-1-16               1   150.000
 MK-2-1                2     0.000
 MK-2-2                2    10.000
 MK-2-3                2    20.000
 MK-2-4                2    30.000
 MK-2-5                2    40.000
 MK-2-6                2    50.000
 MK-2-7                2    60.000
 MK-2-8                2    70.000
 MK-2-9                2    80.000
 MK-2-10               2    90.000
 MK-2-11               2   100.000
 MK-2-12               2   110.000
 MK-2-13               2   120.000
 MK-2-14               2   130.000
 MK-2-15               2   140.000
 MK-2-16               2   150.000
 MK-3-1                3     0.000
 MK-3-2                3    10.000
 MK-3-3                3    20.000
 MK-3-4                3    30.000
 MK-3-5                3    40.000
 MK-3-6                3    50.000
 MK-3-7                3    60.000
 MK-3-8                3    70.000
 MK-3-9                3    80.000
 MK-3-10               3    90.000
 MK-3-11               3   100.000
 MK-3-12               3   110.000
 MK-3-13               3   120.000
 MK-3-14               3   130.000
 MK-3-15               3   140.000
 MK-3-16               3   150.000
 MK-4-1                4     0.000
 MK-4-2                4    10.000
 MK-4-3                4    20.000
 MK-4-4                4    30.000
 MK-4-5                4    40.000
 MK-4-6                4    50.000
 MK-4-7                4    60.000
 MK-4-8                4    70.000
 MK-4-9                4    80.000
 MK-4-10               4    90.000
 MK-4-11               4   100.000
 MK-4-12               4   110.000
 MK-4-13               4   120.000
 MK-4-14               4   130.000
 MK-4-15               4   140.000
 MK-4-16               4   150.000
 MK-5-1                5     0.000
 MK-5-2                5    10.000
 MK-5-3                5    20.000
 MK-5-4                5    30.000
 MK-5-5                5    40.000
 MK-5-6                5    50.000
 MK-5-7                5    60.000
 MK-5-8                5    70.000
 MK-5-9                5    80.000
 MK-5-10               5    90.000
 MK-5-11               5   100.000
 MK-5-12               5   110.000
 MK-5-13               5   120.000
 MK-5-14               5   130.000
 MK-5-15               5   140.000
 MK-5-16               5   150.000
 MK-6-1                6     0.000
 MK-6-2                6    10.000
 MK-6-3                6    20.000
 MK-6-4                6    30.000
 MK-6-5                6    40.000
 MK-6-6                6    50.000
 MK-6-7                6    60.000
 MK-6-8                6    70.000
 MK-6-9                6    80.000
 MK-6-10               6    90.000
 MK-6-11               6   100.000
 MK-6-12               6   110.000
 MK-6-13               6   120.000
 MK-6-14               6   130.000
 MK-6-15               6   140.000
 MK-6-16               6   150.000
!*********************************** Marker Types ********************************************************************
!Co-dominant marker: When heterozygote F1 is present, P1 is coded as 2, F1 is coded as 1, and P2 is coded as 0; Otherwise, P1 is coded as 2, and P2 is coded as 0. 
!Dominant marker: When heterozygote F1 is present, P1 and F1 are coded as 12, and P2 is coded as 0; Otherwise, P1 is coded as 2, and P2 is coded as 0.  
!Recessive markers: When heterozygote F1 is present, P1 is coded as 2, and F1 and P2 are coded as 10; Otherwise, P1 is coded as 2, and P2 is coded as 0. 
!Missing marker is coded as -1. 
 MK-1-1                 0   0   0   2   0   2   0   2   2   2   2   2   0   0   2   0   0   0   0   2   0   0   0   2   0   2   0   0   2   2   2   2   0   2   2   0   2   0   2   2   2   0   0   2   0   0   2   0   2   2   0   0   0   2   2   2   0   0   0   0   0   0   0   0   0   0   2   0   2   2   0   0   2   2   2   2   2   0   2   0   0   0   0   0   0   2   2   2   0   2   2   0   2   0   2   0   2   2   0   0   0   0   0   2   2   2   0   2   2   2   0   0   0   0   0   2   0   2   2   0   2   2   2   0   0   2   2   0   0   0   0   2   0   0   0   0   2   0   0   2   0   0   0   0   0   0   2   2   2   0   0   2   0   2   0   0   0   2   2   2   0   2   0   2   0   0   2   0   0   0   2   2   2   2   0   2   2   2   0   0   0   2   0   2   0   2   2   0   0   0   0   2   0   0   2   2   0   2   2   2
 MK-1-2                 2   0   2   2   0   2   0   2   2   2   2   2   0   0   2   0   0   0   0   2   0   2   0   2   0   2   0   0   2   2   2   2   0   2   0   0   2   0   2   2   2   0   0   2   0   0   2   0   2   0   0   0   2   2   2   2   0   0   0   0   0   0   0   0   0   0   2   0   2   2   0   0   2   0   2   2   2   0   2   0   0   0   0   0   0   2   2   2   2   2   2   0   2   0   2   0   2   2   0   0   2   0   0   2   2   2   0   2   2   2   0   0   0   2   0   2   0   2   2   2   2   2   2   0   0   2   2   2   0   0   0   2   0   0   0   0   2   0   0   2   0   0   0   0   0   0   2   2   2   0   0   0   0   2   0   0   0   2   2   2   0   2   0   2   0   0   2   2   0   0   2   2   2   2   0   2   2   2   0   0   0   2   0   2   0   2   2   0   0   0   0   2   0   0   2   2   0   2   2   2
 MK-1-3                 2   0   2   2   0   2   0   0   2   2   2   2   2   0   2   0   0   0   0   2   0   2   0   2   0   2   0   0   2   2   2   2   2   2   0   0   2   0   2   2   2   2   0   2   0   2   2   0   2   0   0   0   2   2   2   2   0   0   0   0   0   0   0   0   0   0   2   0   2   2   0   0   2   0   2   2   2   0   2   0   2   0   0   0   0   2   2   2   2   2   2   0   2   0   2   0   2   2   0   0   2   0   0   2   2   2   0   2   2   2   0   0   0   2   0   2   0   2   2   2   2   2   2   0   0   2   2   2   0   0   0   2   0   0   0   2   2   0   0   2   0   0   0   2   0   0   2   2   2   0   2   0   0   2   0   0   0   2   2   2   0   2   0   0   0   0   2   2   0   0   2   2   2   2   0   2   2   2   0   0   0   2   0   2   0   2   2   0   0   0   0   2   0   0   2   2   2   2   2   2
 MK-1-4                 2   0   2   2   2   2   0   0   2   2   2   0   2   0   2   0   0   0   0   2   0   2   0   2   2   2   0   0   2   2   2   2   2   0   0   0   2   0   2   2   2   2   0   2   0   2   2   0   2   0   0   0   2   2   2   2   0   0   0   2   0   0   0   0   2   0   2   0   2   2   0   0   2   0   2   2   2   2   2   0   2   0   0   2   0   2   2   2   2   2   2   0   2   0   2   0   2   2   0   0   2   0   0   2   2   2   0   2   2   2   0   2   0   2   0   2   2   2   2   2   2   0   2   0   0   2   2   2   0   2   0   2   0   2   0   2   2   0   0   2   0   2   0   2   0   0   2   2   2   0   2   0   2   2   2   0   0   2   2   2   0   2   0   0   0   0   2   2   0   0   2   2   2   2   0   2   2   2   0   2   0   2   0   2   0   2   2   0   0   2   0   2   0   0   2   2   2   2   2   2
 MK-1-5                 2   0   2   2   2   2   0   0   2   2   2   0   2   0   2   0   0   0   0   2   2   0   0   2   2   2   2   0   0   2   2   2   0   0   0   0   2   0   2   2   2   2   0   2   0   2   2   0   2   2   0   0   2   2   2   2   0   0   0   2   0   0   0   0   2   0   2   2   2   2   0   0   2   0   2   2   2   2   2   2   2   0   0   2   0   2   2   2   2   2   2   0   2   0   2   0   2   2   2   0   2   2   0   2   2   2   0   2   2   2   0   2   2   2   0   2   2   2   2   2   2   0   0   0   0   2   2   2   0   2   0   2   0   2   0   2   2   0   0   0   0   2   0   2   0   0   2   2   2   2   2   2   2   2   2   0   2   2   2   2   0   2   0   0   2   0   2   2   0   0   2   2   2   2   0   0   2   2   0   2   0   2   0   2   0   2   2   0   0   2   0   2   0   0   2   2   2   2   2   2
 MK-1-6                 2   0   2   2   2   2   0   2   2   2   2   0   2   0   2   0   2   2   0   2   2   0   0   0   2   2   2   0   0   2   0   2   0   0   0   2   2   0   2   0   2   2   0   2   0   2   2   2   2   2   0   0   2   0   2   2   2   0   0   2   0   2   0   2   2   0   2   2   2   2   0   0   2   0   2   2   2   2   2   2   2   2   0   2   0   2   2   2   2   2   2   0   2   0   2   0   2   2   2   0   2   2   0   2   2   2   0   2   2   2   0   2   2   2   0   2   2   2   2   2   2   0   0   2   0   2   2   2   0   2   0   0   0   2   0   2   2   0   2   0   0   2   0   2   0   2   2   2   2   2   2   2   0   2   2   0   2   2   2   2   0   0   0   0   2   0   2   2   0   0   2   2   2   2   0   0   2   2   0   2   0   2   0   2   0   2   2   0   0   2   0   2   0   0   0   2   2   2   2   2
 MK-1-7                 2   0   2   0   2   2   0   2   2   2   2   2   0   0   2   0   2   2   0   2   2   0   0   2   2   0   2   0   0   2   0   0   2   0   0   2   2   0   2   0   2   0   0   2   0   2   2   2   2   2   0   0   2   0   2   2   2   0   0   2   0   2   0   2   2   0   2   2   2   0   0   0   2   0   2   2   0   2   2   2   2   2   0   2   0   2   2   0   2   2   0   0   0   0   2   0   2   2   2   0   2   2   0   2   2   2   0   2   2   2   0   2   2   0   0   2   2   2   2   2   2   0   0   2   0   2   2   2   0   2   2   0   0   2   0   2   2   0   2   0   0   2   0   2   0   2   2   2   2   2   2   2   2   2   2   0   2   2   2   2   0   2   0   0   2   0   2   2   0   0   2   2   2   2   0   0   2   2   0   2   0   2   0   2   0   2   2   0   0   2   0   2   0   0   0   0   2   2   0   2
 MK-1-8                 2   0   2   0   2   2   0   2   2   0   2   2   0   0   2   0   2   2   0   0   2   0   0   2   2   0   2   0   0   2   0   0   2   0   0   2   2   0   2   0   2   0   0   2   0   2   2   2   2   2   0   0   2   0   2   2   2   0   0   2   0   2   0   2   2   0   2   2   2   0   0   0   2   0   0   2   0   2   0   2   2   2   0   2   0   2   2   0   2   2   0   0   0   0   0   0   2   2   2   0   2   0   0   2   2   2   0   2   0   2   0   2   0   0   0   2   2   2   2   2   0   0   0   2   2   2   0   2   0   2   2   0   0   2   0   2   2   0   2   0   0   2   0   2   0   2   2   0   2   2   0   2   2   2   2   2   2   2   2   0   0   2   0   0   2   0   2   2   0   0   2   2   2   2   0   0   2   2   2   2   0   2   0   2   0   2   2   0   0   0   0   2   0   0   0   0   2   2   2   2
 MK-1-9                 2   0   2   0   2   2   0   2   2   0   2   2   2   0   2   0   2   2   0   0   2   0   0   2   2   0   2   0   0   0   0   0   2   0   0   2   2   0   2   0   2   0   2   2   0   2   2   2   2   2   0   0   2   0   2   2   2   2   0   2   0   2   0   2   2   0   2   2   2   0   0   0   2   0   0   2   0   2   2   2   2   0   0   0   0   2   2   0   2   2   0   0   0   0   0   0   2   2   2   0   2   0   0   0   2   2   0   2   0   2   0   2   0   0   0   2   2   2   0   2   2   0   0   2   2   2   0   2   0   2   0   0   0   2   0   0   2   0   2   0   0   2   0   2   0   2   2   0   2   2   0   2   2   2   2   0   2   2   2   0   0   2   0   0   2   0   2   2   0   2   2   2   2   2   0   0   2   2   2   2   0   2   0   2   0   2   2   0   0   0   0   2   0   0   0   0   2   2   2   2
 MK-1-10                2   0   2   0   2   0   0   2   2   0   2   2   2   0   2   0   2   2   0   0   2   0   0   2   2   0   2   0   0   0   2   0   2   0   0   2   2   0   0   0   2   0   2   2   0   2   2   2   2   2   0   0   2   0   2   2   2   2   0   2   0   2   0   2   2   0   2   2   2   0   0   0   2   2   0   2   0   2   2   2   2   0   0   0   0   0   2   0   2   2   0   0   0   0   2   0   2   2   2   0   2   0   0   0   2   2   0   2   0   2   0   2   0   0   0   2   2   2   0   2   2   0   0   2   2   2   2   2   0   0   0   0   0   2   0   0   2   0   2   0   0   2   0   2   0   2   0   0   2   2   0   2   2   2   2   0   2   2   0   0   2   2   0   0   2   0   0   2   0   0   2   2   2   2   0   0   2   2   2   2   0   2   0   2   0   2   2   0   0   0   0   0   0   0   0   0   2   2   2   2
 MK-1-11                2   0   2   0   2   0   0   2   2   0   2   2   2   0   2   0   2   0   0   0   2   0   0   2   0   0   2   0   0   0   2   0   2   0   0   2   2   0   0   0   2   0   2   2   0   2   2   2   2   2   0   0   2   0   2   0   2   2   0   2   0   2   0   0   2   0   2   2   2   2   0   0   0   2   2   2   0   2   2   2   2   2   0   0   0   0   2   2   2   0   0   0   0   0   0   0   2   2   2   0   2   0   0   0   2   2   0   2   0   2   0   2   0   0   0   2   2   2   0   2   2   0   0   2   2   2   2   2   0   0   0   0   0   2   0   0   2   0   2   0   0   2   0   2   0   2   0   0   0   2   0   2   2   2   2   0   2   2   0   2   2   2   0   2   2   2   0   2   2   0   2   2   0   2   0   0   0   2   2   2   0   2   0   2   2   2   2   0   0   0   0   0   0   2   0   0   2   2   0   2
 MK-1-12                2   0   2   0   2   0   0   2   2   0   2   2   2   0   2   0   0   0   0   0   2   0   0   2   0   0   0   2   0   0   2   0   2   0   0   2   2   0   0   2   2   0   2   2   0   2   2   2   2   2   2   0   0   0   2   0   2   2   0   2   0   2   0   0   2   0   2   2   2   2   0   0   0   2   2   2   0   2   0   2   2   2   0   0   0   0   2   0   2   0   0   0   0   0   0   2   2   2   2   0   2   0   2   0   2   2   2   2   0   2   0   2   0   0   0   2   2   2   0   2   2   0   0   2   2   2   2   0   0   0   0   0   0   2   0   0   2   0   2   0   0   2   0   2   2   2   0   0   0   2   0   2   2   2   0   0   2   2   0   2   2   2   0   2   2   2   0   2   2   0   2   2   0   2   0   0   0   2   2   2   0   2   0   2   2   2   2   0   0   0   0   0   0   2   0   0   2   2   0   2
 MK-1-13                2   0   2   0   2   0   0   2   0   0   0   2   2   0   2   0   0   0   0   0   2   2   2   2   0   0   0   2   0   0   2   0   2   0   0   2   2   0   2   2   2   0   0   2   0   2   2   2   2   2   2   2   0   0   2   0   0   2   0   2   2   2   0   0   2   2   2   2   2   2   0   0   0   2   0   2   0   2   0   2   2   2   0   0   0   0   2   0   2   0   0   0   0   0   0   2   2   2   2   0   2   0   2   0   2   2   2   2   0   2   0   2   0   0   0   2   2   2   0   0   2   0   0   2   2   2   2   2   2   0   0   0   0   2   0   0   2   0   0   0   0   2   0   2   2   2   0   0   0   2   0   2   2   2   0   0   0   2   0   2   2   2   0   2   2   2   0   2   2   0   2   2   0   2   0   0   0   2   2   2   0   2   0   2   2   2   2   0   0   0   0   0   0   2   0   0   2   2   0   2
 MK-1-14                2   0   2   0   2   0   0   2   0   0   0   2   2   0   2   0   0   0   0   0   2   2   2   2   0   0   0   2   0   0   0   0   2   0   2   0   0   0   2   2   2   0   0   2   0   2   2   0   2   2   2   2   0   0   2   2   0   2   0   2   2   0   0   0   2   2   2   2   2   0   0   2   0   2   0   2   0   2   0   2   2   2   0   0   0   0   0   0   2   0   0   0   0   0   2   0   0   2   2   0   2   0   2   0   2   2   2   2   0   0   0   2   0   0   0   2   2   2   0   0   0   0   0   2   2   2   2   2   2   0   0   0   0   2   0   0   2   0   0   0   0   2   0   2   2   2   0   0   0   2   0   2   2   2   0   0   0   2   0   2   2   2   0   2   2   2   0   2   2   0   2   2   0   2   0   0   0   2   2   2   0   2   0   2   2   2   2   0   0   0   0   0   0   2   0   0   2   0   0   0
 MK-1-15                2   0   2   0   2   0   0   2   0   0   0   2   2   0   2   2   0   0   0   0   2   2   2   2   0   0   0   2   0   0   0   0   2   0   2   0   0   2   2   2   2   0   0   2   0   2   2   0   0   2   2   2   2   0   2   2   0   2   0   2   0   0   0   0   2   2   2   0   2   2   0   2   0   2   0   2   0   0   2   2   2   2   2   0   0   0   0   0   2   0   0   0   0   0   2   0   0   2   2   0   2   0   2   2   2   2   2   2   0   0   0   2   0   0   0   2   2   2   0   0   0   0   0   2   2   2   2   2   2   0   0   0   0   2   0   0   2   0   0   0   0   2   0   0   2   0   0   0   0   2   0   2   2   2   0   0   0   2   2   2   2   2   2   2   2   0   0   2   2   0   2   0   0   2   2   2   0   2   2   2   0   2   0   2   2   0   2   2   0   0   0   0   0   0   0   0   2   2   0   2
 MK-1-16                2   0   0   0   2   0   0   2   2   0   0   2   2   0   0   2   0   0   0   0   0   0   2   2   0   0   0   2   0   0   0   0   2   0   2   2   0   2   2   2   2   0   0   0   0   2   2   0   0   2   2   2   2   0   0   2   0   2   0   2   0   0   2   0   2   2   2   0   0   2   0   2   0   2   0   2   0   0   0   2   2   2   2   0   0   0   0   0   2   0   0   0   0   0   2   0   0   0   2   0   2   0   2   2   2   2   2   2   0   0   0   2   0   0   0   2   2   2   0   0   0   0   0   2   2   2   2   2   2   0   0   0   0   2   0   0   2   0   0   0   0   2   0   0   2   0   0   0   0   2   2   0   2   2   0   0   0   2   2   2   2   2   2   2   2   0   2   2   2   0   2   0   0   2   2   2   0   0   2   2   0   2   0   2   2   0   2   2   0   0   0   0   2   0   0   0   2   2   0   2
 MK-2-1                 2   0   2   0   2   0   0   0   0   2   2   0   2   2   2   0   0   2   0   2   2   0   0   0   0   0   0   2   2   2   2   0   2   0   0   0   0   0   0   0   0   2   2   2   2   2   2   0   2   2   2   0   0   2   0   0   2   0   0   2   2   2   2   2   0   0   0   2   2   2   2   2   2   0   0   0   0   2   2   0   0   2   0   0   2   2   0   2   2   0   0   2   0   2   2   0   0   0   2   2   2   0   2   2   0   2   0   0   0   0   0   2   2   0   2   2   0   0   2   0   2   0   0   0   0   2   2   0   0   0   2   2   2   2   2   2   2   2   2   2   0   0   2   0   0   0   2   0   0   2   0   2   0   0   0   0   0   0   2   2   2   2   2   2   0   2   0   2   2   0   2   0   2   2   2   2   0   2   0   2   2   0   2   0   2   2   2   0   0   2   0   2   0   0   2   2   0   0   2   0
 MK-2-2                 2   0   2   0   2   0   0   0   0   2   2   0   2   0   2   0   0   2   0   2   2   0   0   0   0   0   0   2   2   2   2   0   0   0   0   0   0   2   0   0   0   0   2   2   2   2   2   0   2   2   2   0   0   2   0   0   2   0   0   2   2   0   2   2   0   0   0   2   0   2   2   2   2   0   0   0   0   2   0   0   0   2   0   0   2   2   0   2   0   0   0   2   0   2   2   0   0   0   2   0   2   0   2   2   0   2   0   0   0   0   0   2   2   0   2   2   0   0   2   0   2   0   0   0   0   2   2   0   2   0   2   2   2   2   2   2   2   2   2   2   0   0   2   0   2   0   2   0   0   0   0   2   0   0   0   0   0   0   2   2   2   2   2   2   0   0   0   2   2   0   2   0   2   2   2   2   0   2   0   2   2   0   2   0   0   2   2   0   2   2   0   2   2   0   0   2   0   0   2   0
 MK-2-3                 2   0   2   0   2   0   0   2   0   2   2   0   2   0   2   0   0   2   0   2   2   0   0   0   0   0   0   2   2   2   2   0   0   0   0   0   0   2   0   0   0   0   2   2   2   2   2   0   0   2   2   2   0   2   0   0   2   0   0   2   2   0   2   2   0   0   0   2   0   2   2   2   2   0   2   0   0   2   2   2   0   2   0   0   2   2   0   2   0   0   0   2   0   2   2   0   0   0   2   0   2   0   2   2   0   2   0   0   0   2   0   2   2   0   2   2   2   2   2   0   2   0   0   0   0   2   2   0   2   0   2   2   0   2   2   2   2   2   2   2   0   0   2   0   2   0   2   0   0   0   0   2   0   0   0   0   0   0   2   2   2   2   2   2   0   0   0   2   2   0   2   0   2   2   2   2   0   2   0   2   2   0   2   0   0   2   2   0   2   2   0   2   2   0   0   2   0   0   2   0
 MK-2-4                 0   0   0   0   2   0   0   2   0   2   2   0   2   0   0   0   0   2   2   2   2   0   0   0   0   2   0   2   2   2   2   0   0   0   0   0   0   0   0   0   0   0   2   2   0   2   2   0   0   0   2   2   0   2   0   0   0   0   0   2   2   0   2   2   0   2   0   0   0   0   2   2   2   0   2   0   0   2   2   2   0   2   2   0   2   0   0   2   0   0   0   2   0   2   2   2   0   0   2   0   2   0   2   2   0   2   0   0   0   2   0   2   2   0   2   2   2   2   2   0   2   0   0   0   0   2   2   0   2   0   2   0   0   2   2   2   2   2   2   2   0   0   2   0   2   0   2   0   0   0   0   2   0   0   0   0   0   0   2   2   2   2   2   2   0   0   0   2   2   0   2   2   2   2   2   2   0   2   0   0   0   0   2   0   0   2   2   0   2   2   0   2   2   0   0   2   0   0   2   2
 MK-2-5                 0   0   0   0   2   0   0   2   0   2   0   0   2   0   0   0   0   2   2   2   2   0   0   0   0   2   0   0   2   0   0   0   0   0   0   0   0   0   0   0   0   0   2   0   2   2   2   0   0   0   2   2   2   2   0   0   0   0   0   2   2   0   2   2   0   2   0   0   0   0   0   2   2   2   2   0   0   2   0   2   0   2   2   0   2   0   0   2   0   0   0   0   0   2   0   0   0   0   0   0   2   2   2   2   0   2   0   0   0   2   0   0   2   0   0   2   2   2   0   0   2   0   0   0   0   2   2   0   2   0   2   0   0   2   2   2   2   0   2   2   0   0   2   0   2   0   2   0   0   0   0   2   0   0   0   0   0   0   0   2   2   2   2   2   0   0   2   2   2   0   2   2   2   2   2   2   0   2   0   0   0   0   2   0   0   2   2   0   2   2   2   2   2   0   0   2   0   0   2   0
 MK-2-6                 2   0   0   0   2   0   0   2   0   2   0   0   2   0   0   0   0   2   2   2   2   0   0   0   0   2   0   0   2   0   0   0   0   0   0   2   0   2   0   0   0   2   2   0   2   2   2   2   0   0   2   2   2   2   0   0   0   0   0   2   2   0   2   2   0   2   0   0   0   0   0   2   2   0   2   0   0   2   0   2   0   2   2   0   2   0   0   2   0   2   0   0   0   0   0   2   0   0   0   0   2   2   2   2   0   2   0   0   0   2   0   0   2   0   0   2   2   2   0   0   2   0   0   0   0   2   2   0   2   0   2   0   0   2   2   2   2   0   2   2   0   2   2   0   0   0   2   0   0   0   0   2   0   0   0   0   0   0   2   0   0   2   0   2   0   0   2   2   2   0   2   2   2   2   2   2   2   2   0   0   0   0   2   0   0   2   2   0   2   2   2   2   2   0   0   2   0   0   2   0
 MK-2-7                 2   2   0   0   2   0   0   2   0   2   0   0   0   0   0   0   0   2   0   2   2   0   2   2   2   2   0   0   2   0   0   0   0   0   0   2   0   2   0   0   0   2   2   0   2   2   2   2   0   2   2   0   2   2   0   0   0   0   2   2   2   0   2   2   0   0   0   0   0   0   0   0   2   0   2   0   0   2   0   2   0   2   0   0   2   0   0   2   2   0   0   0   0   0   0   2   0   0   0   0   2   2   2   2   0   2   2   0   0   2   0   0   2   0   0   2   2   2   2   2   2   2   0   2   0   2   2   0   2   0   2   0   0   0   2   2   2   0   2   2   0   2   0   0   2   0   2   0   0   0   0   2   0   0   0   0   0   0   2   0   2   2   0   2   0   0   2   2   2   0   2   2   2   2   2   2   2   2   0   0   0   0   2   0   0   2   2   0   2   2   2   2   2   0   0   2   0   0   2   0
 MK-2-8                 2   2   0   0   2   0   2   2   0   2   0   0   0   0   0   0   0   2   0   2   2   0   2   2   2   2   0   0   2   0   2   0   2   0   0   2   0   2   0   0   0   2   2   0   2   2   2   2   0   2   2   0   2   2   0   0   0   0   2   2   2   0   2   2   0   0   0   0   0   0   2   0   2   0   2   0   0   2   0   2   0   2   0   0   2   0   0   0   2   0   0   0   0   0   0   2   0   0   0   0   2   2   2   0   0   2   0   0   0   2   0   0   2   0   0   2   2   2   2   2   2   2   0   2   0   2   2   0   2   0   2   0   2   0   2   2   2   0   2   0   0   2   0   0   2   0   2   0   0   0   0   2   0   0   0   0   0   0   2   2   2   2   0   0   0   0   2   2   2   0   2   2   2   2   2   2   2   2   2   0   0   2   2   0   0   2   2   0   2   2   2   2   2   0   0   2   0   0   2   0
 MK-2-9                 2   2   0   0   2   0   2   2   0   2   0   0   0   0   0   0   0   2   0   2   2   0   2   2   2   2   0   0   2   2   0   0   2   0   0   2   0   2   2   0   0   2   2   2   2   2   2   2   0   2   2   0   2   2   0   0   0   0   2   2   2   0   0   2   0   0   2   0   2   0   2   0   2   2   0   0   0   2   2   0   0   2   0   0   2   2   0   2   2   0   2   2   0   0   0   2   0   0   0   0   2   0   2   0   0   2   0   0   0   2   0   0   2   0   0   2   0   2   2   2   2   2   0   2   0   2   2   0   2   0   2   0   2   0   2   2   2   0   2   0   0   2   0   0   2   2   0   0   0   2   0   2   0   0   0   0   0   0   2   2   2   2   0   0   0   0   2   2   2   0   2   2   2   0   2   2   2   2   2   0   0   0   2   0   0   2   0   0   2   2   2   2   2   0   0   2   0   2   2   0
 MK-2-10                2   2   0   0   2   0   2   2   0   2   2   0   0   0   0   0   0   0   0   2   2   2   2   2   0   2   0   0   2   2   0   0   2   0   2   2   2   2   2   0   0   2   2   2   0   2   2   2   0   2   2   0   2   2   0   0   2   0   2   2   2   0   0   2   0   0   2   0   2   0   2   0   2   2   2   0   0   2   2   0   0   2   0   0   2   2   0   0   2   0   2   2   0   0   0   2   0   0   0   0   2   0   2   0   0   2   0   0   0   2   0   0   2   0   0   2   0   2   2   2   2   2   0   2   0   0   2   0   2   0   2   0   2   0   2   2   2   0   2   0   0   2   0   0   2   2   0   0   2   2   0   2   0   0   0   0   0   0   2   2   2   2   0   2   0   0   0   2   2   0   2   2   2   0   2   2   2   2   2   0   0   0   2   0   0   2   0   0   2   2   2   2   2   2   0   2   2   2   2   0
 MK-2-11                2   2   0   0   2   0   2   2   0   2   2   0   0   0   0   0   0   0   0   2   2   0   0   2   0   2   0   0   2   2   0   0   2   0   2   0   2   2   2   0   0   2   2   2   0   2   2   2   0   2   2   0   2   2   0   0   2   0   2   2   2   0   0   2   0   0   2   0   2   0   2   0   0   2   2   0   2   2   2   0   0   2   0   0   2   2   0   0   2   0   2   2   0   0   0   2   0   0   0   0   2   0   2   0   0   2   0   0   0   2   2   0   2   0   0   2   0   2   2   2   2   2   0   2   0   0   2   0   2   2   2   0   2   0   2   2   2   0   2   0   0   2   0   0   0   2   0   0   2   2   0   2   0   0   0   0   0   0   2   2   2   2   0   2   0   0   0   2   2   0   2   2   2   0   0   2   0   0   2   0   0   0   2   0   2   2   0   2   2   2   2   2   2   2   0   2   2   2   2   0
 MK-2-12                2   0   0   0   2   0   2   2   0   2   2   0   0   0   2   0   0   0   0   0   2   0   0   2   0   2   0   0   2   2   0   0   0   0   2   0   2   2   2   0   0   0   2   2   0   2   2   2   0   2   2   0   2   2   0   0   2   0   2   2   2   0   2   2   0   0   2   0   2   0   2   0   0   2   2   0   0   2   2   0   2   2   0   0   2   2   0   0   2   0   2   2   0   0   0   2   0   0   0   0   2   0   2   0   0   2   0   0   0   2   2   0   2   2   0   2   2   2   2   2   2   2   0   2   0   0   2   0   2   2   2   0   2   2   0   2   2   0   0   0   0   2   0   0   0   2   0   0   2   0   0   2   0   0   0   0   0   0   2   2   2   2   2   2   2   0   0   2   2   0   2   2   2   0   0   2   0   0   2   0   0   0   2   0   0   2   0   2   2   2   2   2   2   2   0   2   2   2   2   0
 MK-2-13                2   0   0   0   2   2   2   2   0   0   2   0   0   0   2   0   0   0   0   0   2   0   2   2   0   2   0   0   2   2   0   0   0   0   0   0   0   2   2   0   0   0   2   2   2   2   2   2   0   2   2   0   2   2   0   0   2   2   0   2   2   0   2   2   0   0   2   0   2   0   2   0   0   2   2   0   0   2   2   0   2   2   0   0   2   0   0   2   2   0   2   2   0   0   0   2   0   0   0   2   2   0   2   0   0   2   0   0   0   2   2   0   2   2   0   2   2   0   2   0   2   2   0   2   0   0   2   0   0   2   2   2   2   2   0   0   0   0   0   2   0   2   0   0   0   2   0   0   2   2   0   2   0   2   0   0   0   0   2   2   2   2   2   0   2   0   0   2   2   0   2   2   2   0   0   2   0   0   2   0   0   0   2   0   0   2   0   2   2   2   2   2   2   2   0   2   2   2   2   0
 MK-2-14                2   0   0   0   2   2   2   2   2   0   2   0   0   0   0   0   0   0   0   0   2   0   2   2   0   2   0   0   2   2   0   0   0   0   0   0   2   2   2   0   0   0   2   2   2   2   2   0   0   2   2   0   2   2   0   0   2   2   0   2   2   0   2   2   0   0   2   0   2   0   2   0   0   2   2   2   0   2   0   0   2   2   2   0   2   0   0   2   2   0   2   2   0   0   0   0   0   0   0   2   2   0   2   0   0   2   0   0   0   2   2   0   2   2   0   2   2   0   2   0   2   2   0   2   0   0   2   0   0   2   2   2   0   2   0   2   0   0   0   2   0   2   2   0   0   2   0   0   2   2   0   2   0   2   2   0   0   0   2   2   2   2   2   0   2   0   0   2   2   0   0   2   0   0   0   2   0   2   2   0   0   0   2   0   0   2   2   2   2   2   2   2   2   2   0   2   2   2   2   0
 MK-2-15                2   0   0   2   2   2   2   2   2   0   2   0   0   2   0   0   0   0   0   0   2   0   2   2   0   2   0   0   2   2   2   0   0   0   0   0   2   2   2   0   0   0   2   2   2   2   2   0   0   2   2   0   0   2   0   0   2   2   0   2   2   0   2   2   0   0   2   0   2   0   2   0   2   2   2   2   0   0   0   2   2   2   2   0   2   0   0   0   2   0   2   2   0   0   0   2   0   0   0   2   2   2   2   0   0   2   2   0   0   0   2   0   2   0   0   0   2   0   2   0   2   2   0   2   0   0   2   0   2   2   2   2   0   2   0   2   0   0   0   2   0   2   2   0   0   2   0   2   2   2   0   2   0   2   2   0   0   0   2   2   2   2   2   0   2   0   0   2   2   0   0   2   0   0   2   2   0   0   2   0   0   0   2   0   0   2   2   2   2   2   2   0   2   2   0   2   2   0   2   0
 MK-2-16                2   0   0   2   2   2   2   0   0   0   2   0   0   2   0   0   0   2   0   0   2   0   2   2   0   2   0   0   0   2   2   0   0   0   0   0   2   2   2   0   0   0   2   2   2   2   2   0   0   0   2   2   0   2   0   0   2   2   0   0   2   0   2   2   0   0   0   0   2   0   2   0   2   2   2   2   0   0   0   2   2   2   0   0   2   0   0   0   2   0   2   2   0   0   0   2   0   0   0   2   2   2   2   0   0   2   2   0   0   0   2   0   2   0   0   0   2   0   2   0   2   2   0   2   0   0   2   2   2   2   2   2   0   2   0   2   0   0   0   2   0   2   2   0   0   2   2   2   0   2   0   2   0   2   2   0   0   0   2   2   2   2   2   0   2   2   0   2   2   0   0   2   0   0   2   2   0   0   2   0   0   0   2   0   0   2   2   0   2   2   0   0   2   2   2   2   2   0   2   0
 MK-3-1                 2   2   0   0   2   0   0   2   2   2   0   0   0   0   0   2   0   2   2   2   2   0   2   0   2   0   2   2   0   0   0   2   2   2   0   2   0   2   2   2   2   0   2   2   2   2   2   0   0   0   0   2   0   2   2   2   0   0   2   2   2   2   0   2   0   2   2   2   0   0   2   0   2   2   0   0   2   2   0   0   0   2   2   0   0   2   0   2   2   0   0   2   2   0   2   0   2   2   0   2   2   2   2   0   0   2   0   2   0   2   2   2   0   2   2   0   2   2   0   0   2   0   2   2   0   0   2   0   2   2   2   0   0   2   0   2   0   0   2   0   0   0   0   0   0   2   2   0   2   2   2   0   2   0   2   0   0   0   2   2   2   2   2   0   0   2   0   0   2   2   0   2   2   2   0   2   2   2   2   0   0   2   2   0   0   2   0   0   0   2   0   2   0   2   2   2   0   0   0   0
 MK-3-2                 2   2   0   0   2   0   0   2   2   2   0   0   0   0   0   2   0   2   2   2   2   0   0   0   2   0   2   2   0   0   0   2   2   2   2   2   0   2   2   2   2   0   2   2   2   2   2   0   0   2   2   2   0   2   2   2   0   0   2   0   2   2   0   2   2   2   2   0   0   0   2   0   2   2   0   0   2   0   0   0   0   2   2   0   0   2   0   2   2   0   0   2   2   0   2   0   2   2   0   2   2   2   2   2   0   2   0   2   0   2   2   2   0   2   0   0   2   2   0   0   2   0   2   2   0   2   2   2   2   0   0   0   0   2   0   2   0   2   0   0   0   0   0   2   2   0   0   0   2   2   2   0   2   0   2   0   2   0   2   2   2   2   2   2   2   2   2   0   2   2   0   2   2   2   0   2   2   2   2   0   0   2   2   0   0   2   0   0   2   2   0   0   0   2   2   2   0   2   0   0
 MK-3-3                 2   2   0   0   2   0   0   2   2   0   0   2   0   0   0   2   2   2   2   2   2   0   0   0   0   0   2   2   0   0   0   2   2   2   2   2   0   2   2   2   2   0   0   2   2   2   2   0   0   2   2   2   2   2   2   2   0   0   2   0   2   2   0   2   2   2   0   0   0   0   2   0   2   2   0   0   2   0   0   0   2   2   2   0   0   0   0   2   2   0   0   2   2   0   2   0   2   2   0   2   2   2   0   2   2   2   0   2   2   0   2   2   0   2   0   0   2   2   0   0   2   0   0   2   0   2   0   2   2   0   0   0   0   2   0   2   0   2   2   0   0   0   0   2   2   0   0   0   2   2   2   0   2   0   0   0   2   0   2   0   0   2   2   2   2   2   2   0   2   2   0   2   0   2   0   2   2   2   2   0   0   2   2   0   2   2   0   0   2   2   0   0   0   2   2   2   0   2   0   0
 MK-3-4                 2   2   0   0   2   0   0   2   2   0   0   2   0   0   0   0   2   2   2   2   2   0   0   0   0   0   2   2   0   0   0   2   2   0   2   2   2   2   2   2   2   0   0   2   2   2   2   2   0   2   2   2   2   0   2   2   0   0   2   0   2   2   0   2   2   0   0   2   0   0   2   0   2   2   0   0   2   2   0   0   2   2   2   0   2   0   0   2   2   2   0   2   2   0   0   0   2   2   0   2   2   2   0   2   2   2   0   2   0   0   2   0   0   2   0   0   2   2   2   0   2   0   0   2   0   2   0   2   2   0   0   0   0   2   0   0   0   2   2   0   0   0   0   2   2   0   2   0   2   2   2   0   2   0   0   0   2   0   0   0   0   2   2   2   2   2   2   0   2   2   0   0   0   2   0   2   2   2   2   0   0   2   0   0   2   2   0   2   2   2   0   0   0   2   2   2   2   2   0   0
 MK-3-5                 2   0   0   0   2   0   0   2   2   2   0   2   0   0   0   0   2   2   2   2   2   0   0   0   0   0   0   2   0   0   0   2   2   0   2   2   2   2   2   2   2   0   2   2   2   2   2   2   0   0   2   2   2   0   2   2   0   0   2   0   2   2   0   2   2   0   0   2   0   0   2   0   2   0   0   0   2   2   0   0   2   2   2   0   0   0   0   2   2   2   0   0   2   0   0   0   2   2   0   2   2   2   0   2   2   2   0   2   0   0   2   0   0   2   0   0   2   2   2   0   2   0   0   2   0   2   0   2   2   0   0   0   0   2   2   0   2   2   2   0   0   0   0   2   0   0   2   0   2   2   0   0   2   0   0   0   2   0   0   0   0   2   2   2   2   2   2   0   2   0   0   2   0   2   0   2   2   2   2   2   0   2   0   0   2   2   0   2   2   2   0   0   0   2   0   2   2   2   0   0
 MK-3-6                 2   2   2   0   2   0   2   2   2   2   0   2   0   0   0   0   2   2   2   2   2   0   0   0   0   0   0   2   0   0   0   2   2   2   2   2   2   2   2   2   2   0   0   2   2   2   2   2   0   2   2   2   0   0   2   2   0   0   2   0   2   2   0   0   2   0   0   2   0   0   2   0   2   0   0   0   0   2   0   0   2   2   2   0   0   0   0   0   2   2   0   0   2   0   0   0   2   0   0   2   2   2   0   2   2   2   0   2   0   0   2   0   0   2   0   0   2   2   2   0   2   0   0   2   0   0   2   2   2   0   0   0   2   2   2   0   2   2   2   0   0   0   0   2   0   0   2   0   2   2   0   0   2   0   0   0   2   0   0   0   0   2   2   2   2   2   2   2   2   0   0   0   0   2   0   2   2   2   2   2   0   2   0   0   2   2   0   2   2   2   0   0   0   0   0   0   0   2   0   0
 MK-3-7                 2   2   2   0   2   0   2   2   2   2   0   2   0   0   0   0   2   2   2   0   2   0   0   0   0   0   0   2   0   0   0   0   2   2   2   2   2   2   2   2   2   0   0   0   2   2   0   2   0   2   2   2   0   0   2   2   0   0   2   0   2   2   0   0   2   0   0   2   0   0   0   0   2   0   0   0   0   2   0   0   2   0   2   0   0   0   2   0   2   2   0   0   2   0   0   0   2   0   0   2   2   2   0   2   2   2   0   2   0   0   2   0   0   2   0   2   2   2   2   0   2   0   0   2   0   0   2   2   2   0   0   0   2   2   2   0   2   2   2   0   0   0   2   2   0   0   2   0   2   0   0   0   2   0   0   0   0   0   0   0   0   2   2   2   2   2   2   2   0   0   0   0   0   2   0   2   2   2   2   2   0   2   0   0   2   0   0   2   2   2   0   0   0   0   0   0   2   2   0   0
 MK-3-8                 0   2   2   2   2   2   2   2   2   2   0   0   0   0   0   0   2   2   2   0   2   0   0   0   0   0   0   2   0   0   0   0   2   2   2   2   2   0   2   2   0   0   0   0   2   2   0   2   0   0   2   2   0   0   2   2   0   0   2   0   2   0   0   0   2   0   0   2   2   0   0   0   2   0   0   0   0   2   0   0   2   0   2   0   0   0   2   0   2   2   0   0   2   0   0   0   2   2   0   2   2   2   0   2   2   2   0   2   0   0   2   0   0   2   2   2   2   2   2   0   2   0   0   2   0   0   2   2   2   0   0   0   2   2   2   0   2   2   0   2   0   0   2   2   0   0   2   0   2   0   0   0   2   0   0   2   0   0   0   0   0   2   2   2   2   2   2   2   0   0   0   0   0   2   0   2   2   2   2   2   0   2   0   0   2   0   0   2   2   2   0   0   0   0   0   2   2   2   0   0
 MK-3-9                 2   2   0   2   2   2   2   2   2   2   0   0   0   0   0   0   2   2   2   0   2   0   0   0   0   0   0   0   0   0   0   0   2   2   2   0   2   0   2   2   0   0   0   0   2   2   0   0   0   0   2   2   0   0   2   2   0   0   2   0   2   2   0   0   2   0   0   2   2   0   0   0   2   0   0   2   0   2   0   0   2   0   2   0   0   0   2   0   2   2   0   0   2   0   0   0   2   0   0   0   2   2   0   2   2   0   0   2   0   0   2   0   0   2   2   2   2   2   2   0   2   0   0   2   0   0   2   2   2   0   2   0   2   2   2   0   0   2   0   2   0   0   2   2   0   0   2   0   2   0   0   2   2   0   0   2   0   0   0   0   0   2   2   2   2   2   2   0   0   0   0   0   0   2   0   2   2   2   2   2   0   2   0   0   2   0   0   2   2   2   0   0   0   0   0   2   2   2   0   0
 MK-3-10                2   2   2   2   2   2   2   0   2   2   0   0   0   0   0   0   2   2   0   0   2   2   2   2   0   0   0   0   0   0   0   0   2   2   2   0   2   0   2   2   0   0   2   0   2   2   0   0   0   2   2   0   0   0   2   2   0   0   2   0   2   2   0   0   2   0   0   2   2   0   0   2   2   0   0   2   0   2   0   0   2   0   2   0   0   0   2   0   2   2   2   0   2   0   0   0   2   0   0   0   2   2   0   2   2   0   0   2   0   0   2   0   0   2   2   2   2   2   2   2   2   0   0   0   0   0   2   2   2   0   2   0   0   2   2   0   0   2   0   2   0   0   2   2   0   0   2   0   2   0   2   2   2   2   0   0   0   0   0   0   0   2   2   2   2   2   2   0   0   0   0   0   0   2   0   2   2   2   2   2   0   2   0   0   2   0   0   2   2   2   0   0   2   0   0   2   2   2   0   0
 MK-3-11                2   2   2   2   0   2   2   0   2   2   0   0   0   0   0   0   2   2   2   0   2   2   2   2   0   2   0   0   0   0   0   0   2   2   2   0   2   0   2   2   0   2   2   0   2   2   0   0   0   0   2   0   0   0   2   2   0   2   0   0   2   2   0   0   2   0   0   2   2   0   0   2   2   0   0   2   0   2   0   0   2   0   2   0   0   2   2   0   2   2   2   0   2   0   0   0   2   0   0   0   2   2   0   2   2   2   0   2   2   0   2   0   2   2   2   2   2   2   2   2   2   0   0   2   0   2   2   2   0   0   2   0   0   2   2   0   0   2   0   2   0   0   2   2   0   0   2   0   2   0   2   2   2   2   0   0   0   0   0   2   0   2   2   2   2   2   2   0   0   0   0   0   0   2   0   2   2   2   2   2   0   2   0   0   2   0   0   0   2   0   0   0   2   0   0   2   2   2   0   0
 MK-3-12                2   2   2   2   0   2   2   0   2   2   0   0   0   0   0   0   2   2   2   0   2   2   2   2   0   2   0   0   0   0   0   0   2   2   2   0   2   0   2   2   2   2   2   0   0   2   0   0   0   0   2   0   0   0   2   0   0   2   0   0   2   2   0   0   2   0   0   0   2   0   0   2   2   0   0   2   0   2   0   0   2   0   2   0   0   2   2   0   2   2   2   0   2   0   0   0   2   0   0   0   2   2   0   2   2   2   0   2   2   2   2   0   0   2   2   2   2   2   2   2   2   0   0   2   0   2   2   2   2   0   2   0   0   2   2   0   0   2   0   2   0   0   2   2   0   0   2   0   2   0   2   2   2   2   0   0   0   0   0   2   0   2   2   2   2   2   2   0   0   2   0   0   0   2   0   2   2   2   2   2   0   2   0   0   2   0   0   0   2   0   0   0   2   0   0   2   2   2   0   0
 MK-3-13                2   2   2   2   0   2   2   0   2   2   0   0   0   0   0   0   2   2   2   0   2   2   2   2   0   2   0   0   0   0   0   0   2   2   2   0   2   0   2   2   2   2   2   2   0   2   0   0   0   0   2   0   0   0   2   0   0   2   0   0   2   0   0   0   2   0   0   2   2   0   0   0   2   2   0   2   0   2   0   0   2   0   2   0   0   2   2   0   2   2   2   0   2   0   0   0   2   0   0   0   2   2   0   2   2   2   0   2   2   2   2   0   0   0   2   2   2   2   2   2   2   0   0   2   0   0   2   2   2   0   2   0   0   2   2   0   0   2   2   2   0   0   2   2   0   0   2   2   2   0   2   2   2   2   0   0   0   0   0   2   0   2   2   2   2   0   2   0   0   2   2   0   0   2   0   2   0   2   2   2   0   2   0   0   0   0   0   0   2   0   0   2   2   0   0   2   2   2   0   0
 MK-3-14                0   0   2   2   0   2   2   0   0   2   2   0   0   0   0   2   2   2   2   0   2   2   2   2   2   2   0   0   0   0   0   2   2   2   2   0   2   0   2   2   0   2   2   2   0   2   0   0   0   0   2   0   0   0   2   0   0   2   0   0   2   0   0   0   2   0   0   2   2   0   0   0   2   2   0   2   2   2   0   0   2   0   2   0   0   2   2   0   2   2   2   0   2   0   0   0   2   0   0   0   2   2   0   2   2   2   0   2   2   2   2   0   0   0   2   2   2   2   2   2   2   0   0   2   0   0   2   2   2   0   2   0   0   2   2   2   0   2   2   2   2   0   2   2   0   0   2   2   2   0   2   2   2   0   0   2   2   0   0   2   0   2   2   2   2   0   2   2   0   2   2   0   0   2   2   2   0   2   2   2   0   0   0   0   0   0   2   0   2   0   0   2   2   2   0   2   2   2   0   0
 MK-3-15                0   0   2   2   0   2   2   0   0   2   2   0   0   0   0   2   2   2   2   2   2   2   2   2   2   2   2   0   0   0   0   0   2   2   2   0   2   0   2   2   0   2   2   2   0   2   0   0   0   0   2   0   2   0   2   0   0   2   0   0   2   0   0   0   2   0   0   2   2   2   0   0   2   2   0   2   2   2   0   0   2   0   2   0   0   2   2   0   2   0   2   2   0   0   2   2   2   0   0   0   2   2   0   0   2   2   0   2   2   2   2   2   0   0   2   2   2   2   0   0   2   0   0   2   0   0   2   2   2   0   2   2   0   2   2   2   2   2   0   2   2   0   2   2   0   0   0   2   2   0   2   2   2   0   0   2   2   0   0   2   0   2   2   0   0   0   2   2   2   2   2   0   0   2   2   2   0   2   2   2   2   0   0   0   0   0   2   0   2   0   0   2   2   2   0   2   2   2   0   0
 MK-3-16                2   0   2   0   0   2   2   0   0   2   2   0   0   0   0   0   2   2   2   2   2   2   2   2   2   2   2   0   0   0   0   0   2   2   2   0   2   0   2   2   0   2   2   2   2   2   0   0   0   0   2   0   2   0   2   0   0   2   0   0   2   0   0   0   2   0   0   2   2   2   0   0   2   2   0   2   2   2   0   0   2   0   0   0   0   2   2   0   2   2   2   2   0   0   2   2   2   0   0   0   2   2   0   0   2   2   0   2   2   2   2   2   0   0   2   2   2   2   0   0   2   0   2   2   0   0   2   0   2   0   2   2   0   2   2   2   2   2   0   2   2   0   2   2   2   0   0   2   2   0   2   2   2   0   0   2   2   0   0   2   0   2   2   0   0   0   2   2   2   2   0   0   0   2   2   2   0   2   2   2   0   0   0   0   0   0   2   0   2   0   0   2   2   2   0   2   0   0   0   0
 MK-4-1                 2   0   2   0   2   2   2   0   0   2   0   2   2   0   2   2   2   2   2   0   0   0   0   2   2   0   0   2   2   2   0   2   0   0   0   2   2   2   0   2   2   0   2   2   2   0   2   0   0   2   0   2   2   2   2   2   2   2   0   0   0   0   2   2   2   0   2   0   2   0   2   0   0   2   0   2   0   0   2   2   0   2   0   2   2   0   2   0   2   2   0   2   2   2   2   0   2   0   2   0   2   2   0   0   2   0   2   0   0   0   2   2   0   2   0   2   0   2   2   0   2   2   2   2   2   0   0   2   2   2   2   2   2   2   2   2   2   2   2   0   0   2   2   0   0   0   0   0   2   2   2   2   0   0   0   0   2   0   0   2   2   2   0   0   2   0   0   2   2   0   2   2   2   0   0   0   2   2   2   0   0   2   2   0   2   0   2   2   2   2   2   0   0   0   2   0   0   0   2   0
 MK-4-2                 2   0   2   0   2   2   2   0   0   2   0   2   0   2   2   0   2   0   2   0   2   0   0   2   0   0   0   0   2   2   0   2   0   0   0   2   2   0   0   2   0   2   0   2   2   0   2   0   0   2   0   2   0   0   2   2   0   2   0   0   0   0   2   2   2   0   0   0   2   0   2   0   0   0   0   2   2   2   2   2   0   2   0   2   2   2   2   0   2   2   0   2   2   2   0   0   2   0   2   0   2   2   0   0   2   2   2   0   0   0   2   2   2   2   0   2   0   2   0   0   2   2   2   2   0   0   0   2   2   2   2   2   2   0   2   2   2   2   2   0   2   2   2   2   0   0   0   0   2   2   2   2   0   0   0   0   2   0   0   2   2   2   2   0   2   0   0   2   2   2   0   2   2   0   0   0   2   2   2   0   2   2   2   0   2   0   2   2   2   0   2   0   0   0   2   0   0   0   2   0
 MK-4-3                 2   0   2   0   2   2   2   0   0   2   0   2   0   2   2   0   2   0   2   0   2   0   0   2   0   2   0   0   2   2   0   2   0   0   0   2   0   0   0   2   0   0   0   0   2   0   2   0   0   2   2   2   0   0   2   2   0   2   0   0   0   0   2   0   2   0   0   0   2   0   0   0   0   0   0   2   2   0   0   2   0   2   0   2   2   2   2   0   2   2   0   2   2   2   0   0   2   0   2   0   2   2   0   0   0   2   2   0   0   0   2   2   2   2   0   2   0   2   0   0   2   2   0   2   0   0   0   2   2   2   2   2   2   0   2   2   2   2   2   0   2   2   2   2   0   2   0   0   2   2   0   0   0   0   0   0   2   0   0   2   0   2   2   0   2   0   0   2   2   2   0   2   2   0   2   0   2   2   0   2   2   2   2   0   0   2   2   2   2   0   2   0   0   0   2   0   0   0   2   0
 MK-4-4                 2   0   2   2   2   2   2   0   0   2   0   2   0   0   2   0   2   0   0   0   2   0   2   2   0   2   0   0   2   2   0   2   0   0   0   2   0   0   0   0   0   0   0   2   2   0   2   0   0   2   2   2   0   0   2   2   0   2   0   0   2   0   2   0   2   0   0   0   0   0   0   0   0   0   0   2   2   0   0   2   0   2   0   2   2   2   2   0   2   2   0   2   2   2   0   0   2   0   2   0   0   2   0   0   0   2   2   0   0   0   2   2   2   2   0   2   0   0   0   0   2   2   2   2   2   0   0   2   2   2   2   2   2   0   2   2   0   0   2   0   2   2   2   2   0   2   0   0   2   2   2   0   0   0   0   0   2   0   0   2   0   2   2   0   2   0   0   2   2   2   0   2   2   0   2   0   2   2   0   0   0   2   2   0   0   2   2   2   2   0   2   0   0   0   0   0   0   0   2   0
 MK-4-5                 2   0   2   2   2   2   2   0   2   2   0   2   0   0   2   0   2   0   0   0   2   0   0   0   0   2   0   0   2   2   0   2   0   0   0   2   0   2   0   0   0   0   0   2   2   0   2   0   0   2   2   2   0   0   2   2   0   0   0   0   2   0   2   2   2   0   0   0   0   2   0   0   0   0   0   2   0   0   0   2   2   0   0   2   2   2   2   0   2   0   0   2   2   2   0   0   2   0   2   0   0   2   0   2   0   2   2   0   0   0   2   2   2   2   0   0   0   0   0   0   2   2   2   0   2   0   0   0   2   2   2   2   2   0   2   2   0   0   2   0   2   2   2   2   0   2   0   0   2   2   2   2   0   0   0   0   2   0   0   2   0   2   0   0   2   0   2   2   2   2   0   2   2   0   2   0   2   2   0   0   0   0   2   0   0   2   2   2   2   0   2   0   0   0   0   2   0   0   2   0
 MK-4-6                 2   0   2   2   2   2   2   0   0   0   0   2   2   0   2   0   2   0   0   0   2   0   0   0   0   0   0   0   2   2   0   2   0   0   0   2   0   2   0   0   0   2   0   2   0   0   0   0   0   2   2   2   0   0   2   2   0   0   0   0   2   0   2   0   2   0   0   0   0   0   0   0   0   0   0   2   2   0   0   2   2   0   0   2   2   2   0   0   2   0   2   2   2   2   0   2   0   0   2   0   0   2   0   2   0   2   2   0   0   0   2   2   2   2   0   0   2   0   0   0   2   2   0   0   2   2   0   0   2   2   2   2   2   0   2   2   0   2   0   0   2   2   2   2   0   2   0   0   2   2   2   2   0   0   2   0   2   0   2   2   0   2   2   0   2   0   2   2   2   2   0   2   0   0   2   0   2   2   0   0   2   0   2   0   2   2   2   2   2   0   2   0   0   0   0   2   0   0   2   0
 MK-4-7                 2   0   2   2   2   2   2   0   0   0   0   2   2   0   2   0   2   0   0   2   2   0   0   0   0   0   0   0   2   2   0   2   0   0   0   2   2   2   0   0   0   2   0   2   0   2   0   0   0   2   0   2   0   0   0   2   0   0   0   0   2   0   2   0   2   0   0   0   2   0   0   0   2   0   0   2   2   2   0   0   2   0   0   2   2   2   2   0   2   0   2   2   2   2   0   2   0   0   2   0   0   2   0   2   0   2   2   0   0   0   2   2   2   2   0   2   2   0   0   0   2   2   0   0   2   2   0   0   2   2   2   0   2   0   2   2   0   2   0   0   2   2   2   2   0   2   0   0   2   2   2   2   0   0   2   0   2   0   2   2   0   2   2   0   2   0   0   2   2   0   0   0   0   0   2   0   2   2   0   2   2   0   2   0   2   2   2   2   0   0   2   0   0   0   0   2   0   2   2   0
 MK-4-8                 2   0   2   2   2   2   2   0   0   0   0   2   0   2   0   0   2   0   0   2   2   0   0   0   0   0   0   0   2   2   0   2   0   0   0   2   2   2   0   0   0   2   0   0   0   2   0   0   0   2   0   2   0   0   0   2   0   0   0   0   2   0   2   0   2   0   0   0   2   0   0   0   2   2   0   2   2   2   0   2   2   0   0   2   2   2   0   2   2   0   2   2   2   2   0   0   0   0   2   0   0   2   0   2   0   2   2   0   0   0   0   2   2   2   0   0   2   0   0   0   2   2   2   0   2   2   0   0   2   2   2   0   2   0   2   2   0   2   0   0   0   2   2   2   0   2   0   0   2   2   2   2   0   0   2   0   0   0   2   2   0   2   2   0   2   0   0   0   0   0   0   0   0   0   2   0   0   2   0   2   2   2   2   0   2   0   2   2   2   0   2   2   0   0   0   2   0   2   2   0
 MK-4-9                 2   0   2   2   2   2   2   0   0   0   0   2   0   2   0   2   2   0   0   2   2   0   0   0   0   0   0   0   2   2   0   2   0   0   0   2   2   2   2   0   0   2   0   0   0   2   0   0   0   2   0   0   0   0   0   2   0   0   0   0   2   0   2   0   2   2   0   0   2   0   2   0   2   2   0   2   2   0   0   2   2   0   0   2   2   2   0   2   2   2   2   2   2   2   2   0   0   0   2   0   2   2   2   2   0   2   2   0   2   0   0   2   2   0   2   0   2   0   0   0   2   2   2   0   2   0   0   0   2   2   2   2   2   2   2   2   0   2   0   0   0   2   2   2   0   2   0   0   0   2   2   2   0   0   2   0   0   0   2   2   0   2   2   0   2   0   0   2   2   0   0   0   0   0   2   0   0   2   0   2   2   2   2   0   2   0   2   2   2   0   0   2   0   0   0   2   0   2   2   0
 MK-4-10                2   0   2   2   0   2   2   0   0   2   0   2   0   2   0   2   2   0   0   2   2   0   0   0   0   0   0   0   2   2   0   0   0   0   0   0   2   2   2   0   0   0   0   0   2   2   0   0   0   2   0   0   0   2   0   2   0   2   0   0   2   0   2   0   2   2   0   0   2   0   2   0   2   2   0   2   0   0   0   2   2   0   0   2   2   2   0   2   2   2   2   2   2   2   2   2   0   0   2   0   2   2   2   2   0   2   2   0   2   0   0   2   2   0   2   0   2   0   0   0   2   2   2   0   2   0   0   0   2   2   2   2   2   2   2   2   0   2   0   0   0   2   2   2   0   2   2   0   2   2   2   2   0   0   2   0   0   0   2   0   0   2   2   0   0   0   0   2   2   0   0   0   0   0   2   0   2   2   0   2   2   2   2   0   2   0   2   2   2   0   0   2   0   0   0   2   2   2   2   0
 MK-4-11                2   0   2   2   2   2   2   0   2   2   0   2   0   0   0   2   0   0   0   2   2   0   2   0   0   0   0   0   2   2   0   0   0   0   0   0   2   2   0   0   0   2   0   0   2   2   0   0   0   2   0   0   0   2   0   0   0   2   0   0   2   0   2   0   0   2   0   0   2   0   2   0   2   2   0   0   0   0   0   2   2   0   2   2   2   2   0   2   2   2   2   2   2   2   0   2   0   0   0   2   2   2   2   2   0   2   2   0   2   0   0   2   2   0   2   0   2   0   0   0   2   2   2   0   2   0   0   0   2   2   2   2   2   2   2   2   0   0   0   0   0   2   2   2   0   2   2   0   2   2   2   2   0   0   2   0   0   0   2   0   0   2   2   2   0   2   0   2   2   0   0   2   0   0   2   0   2   2   0   0   2   2   2   0   2   0   2   2   2   0   0   2   0   0   0   2   2   2   0   0
 MK-4-12                0   0   2   2   2   2   2   0   2   2   0   2   0   0   0   2   0   0   0   0   2   0   2   2   0   0   0   0   2   0   0   0   0   0   0   0   2   2   0   0   0   2   0   0   0   2   0   0   0   2   0   0   0   2   0   0   0   2   0   0   2   0   2   0   0   2   0   0   2   0   2   0   2   0   0   0   0   0   0   2   2   0   2   2   2   2   2   2   2   2   0   2   2   2   0   0   2   0   0   2   2   2   2   2   0   2   2   0   2   0   0   2   2   0   2   0   0   0   0   0   2   2   0   0   2   0   0   0   2   2   2   2   0   2   2   0   2   0   2   0   0   2   2   2   0   0   0   0   2   0   2   2   0   2   2   0   0   0   0   0   0   2   2   2   0   2   2   2   2   0   0   2   0   2   2   0   2   2   0   0   2   0   2   0   2   0   2   0   2   0   0   2   0   0   0   2   2   2   0   0
 MK-4-13                0   0   2   2   2   2   2   2   2   2   0   2   0   0   0   2   2   0   0   0   2   0   2   2   0   0   0   0   0   0   0   0   0   2   0   0   2   2   0   0   0   2   0   0   0   2   0   0   0   0   0   0   0   2   0   2   0   0   0   0   2   0   2   0   0   2   2   0   2   0   2   2   2   0   0   0   0   0   0   0   2   0   2   2   0   2   2   2   2   2   0   2   2   2   0   0   2   0   0   2   2   2   2   2   0   2   2   0   2   0   0   0   2   0   2   0   2   0   0   0   2   0   0   2   2   0   0   0   0   2   2   2   0   2   2   0   2   0   2   0   0   0   0   0   0   0   0   0   2   0   2   2   0   2   2   0   0   2   0   0   0   2   2   2   0   2   2   2   2   0   0   2   2   2   2   2   2   2   0   0   2   0   2   0   2   0   2   0   2   0   0   0   0   0   0   2   2   2   0   0
 MK-4-14                0   0   2   2   2   2   2   2   2   2   0   2   0   0   0   2   2   0   0   0   2   0   2   2   0   0   0   0   0   0   0   0   0   2   0   0   2   2   0   0   0   2   0   0   0   2   0   0   0   2   0   0   0   0   0   2   0   0   0   0   2   0   2   0   0   2   2   0   2   0   2   2   2   0   0   0   0   0   0   0   0   0   2   2   0   2   2   2   2   2   0   2   2   2   0   0   2   0   0   2   2   2   0   2   0   0   2   0   2   0   2   2   2   0   2   0   2   0   0   0   0   0   0   2   0   0   0   0   0   2   2   2   0   2   2   0   2   0   2   0   0   0   0   0   0   0   0   0   2   0   2   2   0   2   0   0   0   2   0   0   0   2   2   2   0   2   2   2   2   0   0   2   2   2   2   2   2   2   2   0   2   0   2   0   2   0   0   0   2   0   0   0   0   0   0   0   2   2   0   0
 MK-4-15                0   0   0   2   2   2   2   2   2   2   0   2   0   2   2   2   2   0   0   0   2   0   0   2   0   0   0   0   0   0   0   0   0   2   0   0   2   2   0   0   0   2   0   0   0   2   0   0   0   2   0   0   0   0   0   2   0   0   0   0   2   0   2   2   0   2   2   0   2   0   2   2   2   0   0   0   0   0   0   0   0   0   2   2   0   2   2   0   2   0   0   2   2   2   0   2   2   0   0   2   2   2   0   2   0   2   2   0   2   2   2   2   2   0   2   0   2   0   0   0   0   0   0   2   0   0   0   0   0   2   2   2   0   2   2   0   2   0   2   0   0   0   2   2   0   0   0   0   2   0   0   2   0   2   0   0   0   2   2   0   0   2   2   2   0   2   2   2   2   0   0   2   2   2   2   2   2   2   2   0   2   0   2   0   2   0   2   0   2   2   2   0   0   0   2   0   2   0   0   0
 MK-4-16                0   0   0   2   2   2   2   0   2   2   0   2   0   2   2   2   2   0   0   0   2   0   0   0   0   0   0   0   0   0   2   0   0   2   0   0   2   2   0   0   0   2   0   0   0   2   0   0   0   2   0   0   0   0   0   2   0   0   0   0   2   0   2   2   0   2   2   0   2   2   0   2   2   2   0   0   0   0   0   0   0   0   2   2   0   2   0   0   2   0   0   2   2   2   0   2   2   0   0   2   2   2   0   2   0   2   2   0   2   2   2   2   2   0   2   2   2   0   0   0   0   0   0   2   0   0   0   0   0   2   2   2   0   0   2   0   2   0   2   0   0   0   2   2   0   0   0   0   2   0   0   2   0   2   0   2   0   2   0   0   0   2   0   2   0   2   0   2   2   0   0   2   2   2   2   2   2   2   2   0   0   0   2   0   2   0   2   0   0   2   2   2   0   0   2   0   2   0   0   0
 MK-5-1                 0   2   0   0   0   0   2   0   0   2   0   0   2   2   0   0   2   0   2   0   2   2   2   0   0   2   0   0   2   2   2   0   0   2   2   0   0   2   0   2   2   2   0   0   2   0   2   2   2   2   0   0   2   0   0   2   2   2   2   2   0   0   0   0   0   0   2   0   2   0   0   0   0   2   2   0   0   0   0   2   2   0   2   0   2   0   2   0   0   2   2   2   2   0   2   0   2   0   2   0   2   0   2   0   0   0   2   0   0   0   2   2   2   0   2   2   2   2   0   2   2   0   0   0   0   2   2   2   0   0   2   2   0   0   0   2   2   2   0   0   2   0   2   2   2   0   0   0   2   2   2   2   0   0   0   2   2   0   0   2   0   0   0   2   0   2   2   0   2   0   0   0   2   0   0   0   2   2   2   2   2   2   2   2   0   0   0   0   2   0   0   0   0   0   2   2   2   2   0   2
 MK-5-2                 0   2   0   0   2   0   2   0   0   2   0   0   2   2   0   0   2   2   2   0   2   2   2   0   0   2   0   0   2   2   2   0   0   2   2   0   0   2   0   2   2   2   0   0   2   0   2   2   2   2   0   0   2   0   0   2   2   2   2   2   0   0   0   0   0   0   2   2   2   0   0   0   0   0   0   0   0   0   0   2   2   0   2   0   2   0   2   0   0   2   0   2   0   0   2   0   2   0   2   2   2   0   2   0   0   0   2   0   0   0   0   2   2   0   2   2   2   2   0   2   2   0   0   0   0   2   2   2   0   0   2   2   0   0   0   0   2   2   0   0   2   2   2   2   2   0   0   0   2   2   0   2   0   0   0   2   0   0   0   2   0   0   0   2   0   2   2   2   2   0   0   0   2   0   0   0   0   2   2   2   2   2   2   2   0   0   0   0   2   0   0   0   0   0   2   2   0   2   0   2
 MK-5-3                 0   2   0   0   2   0   2   0   0   2   2   2   2   2   0   2   0   2   2   0   2   2   2   2   0   2   0   0   2   2   0   0   0   2   0   0   0   2   0   2   2   2   0   0   0   0   2   0   0   2   0   2   2   0   0   2   2   2   0   2   0   0   0   0   0   0   2   2   2   0   0   0   0   0   0   2   0   0   0   2   2   0   2   0   2   0   2   0   0   2   0   2   0   0   2   0   2   0   2   2   2   0   2   0   0   0   2   0   0   0   2   2   0   0   0   2   0   2   0   0   2   0   0   0   0   2   2   2   0   2   2   2   0   0   0   0   2   2   0   0   2   2   2   2   2   0   0   0   2   2   0   2   0   0   0   2   2   0   0   2   0   0   0   0   0   2   2   2   2   0   0   0   2   0   0   0   0   2   2   2   2   2   2   2   0   0   0   0   2   0   0   0   0   0   2   2   0   2   0   2
 MK-5-4                 0   2   0   0   2   0   2   0   0   0   0   2   2   2   2   2   0   2   2   0   2   0   2   2   0   2   0   0   2   0   0   0   0   2   0   0   0   2   0   2   2   2   2   0   0   0   2   0   0   2   0   2   2   0   0   2   2   2   0   0   0   0   0   0   0   0   2   2   2   0   0   0   0   0   0   2   0   0   0   2   2   0   0   0   2   0   2   0   0   2   2   2   0   0   2   0   2   0   2   2   2   0   2   0   0   2   2   2   0   0   2   2   0   0   0   2   0   2   0   2   2   0   2   0   0   2   2   2   0   2   2   2   0   0   2   0   2   0   2   0   2   0   2   2   2   0   0   0   2   0   0   2   0   0   0   2   0   0   0   2   0   0   0   0   0   2   2   2   2   0   0   0   2   0   0   0   0   2   2   2   0   2   0   2   0   0   0   0   2   0   0   0   0   2   2   2   0   2   0   2
 MK-5-5                 0   2   2   0   2   0   2   0   0   0   0   2   2   2   2   2   0   2   2   0   2   0   2   0   0   2   0   0   2   0   0   0   0   2   0   0   0   0   0   2   2   2   2   0   0   0   2   0   2   2   0   2   2   0   0   2   2   2   0   0   0   0   0   0   0   0   2   2   2   0   0   2   0   0   0   2   0   0   0   2   2   0   0   0   2   0   2   2   0   2   2   2   0   0   2   0   2   0   2   2   2   2   2   0   0   2   2   2   0   0   2   2   0   0   0   2   0   2   0   2   0   0   2   0   0   2   2   2   0   2   2   2   0   0   2   0   2   0   2   0   2   0   2   2   0   0   0   0   2   0   0   2   0   0   0   2   0   0   0   2   0   0   0   0   0   2   2   2   2   0   2   0   0   0   0   0   0   2   2   2   0   2   0   2   0   0   0   0   2   0   0   0   0   2   2   2   0   2   0   2
 MK-5-6                 0   2   2   0   2   0   2   0   0   0   0   2   2   2   2   2   0   2   2   0   2   0   2   0   0   2   0   0   2   0   2   0   2   2   0   0   0   0   0   0   2   2   2   0   0   2   2   0   2   2   0   2   2   0   0   2   2   2   0   0   0   0   0   0   0   0   2   2   2   0   0   2   0   0   0   2   0   0   0   2   2   0   2   0   2   0   2   2   2   2   2   2   0   0   2   0   2   0   2   2   2   2   2   0   0   2   2   2   0   0   2   2   0   0   0   2   0   2   0   2   0   0   2   0   0   2   0   2   2   2   2   2   2   0   2   0   2   0   2   0   2   0   2   2   0   0   0   0   2   0   0   2   0   0   0   2   0   0   0   2   0   2   0   2   0   2   2   2   2   0   2   0   0   0   2   0   0   0   2   2   0   0   0   2   0   0   0   0   2   0   0   0   0   2   2   2   0   2   0   2
 MK-5-7                 2   2   2   0   2   0   2   0   0   0   2   2   2   2   2   2   0   2   2   0   2   2   2   0   0   2   0   0   2   0   2   0   2   2   0   0   0   0   0   0   2   0   2   0   0   2   2   0   2   2   0   2   2   0   0   2   2   2   0   0   0   0   0   0   0   0   2   2   0   0   0   2   0   0   0   0   0   2   0   2   2   0   2   0   2   0   2   2   2   2   0   2   0   0   0   0   2   0   2   2   2   2   2   2   0   0   2   2   0   0   2   0   0   0   0   2   0   2   2   2   0   0   2   0   0   2   0   2   2   2   2   2   2   0   2   0   2   0   2   0   0   0   2   2   0   0   0   0   2   0   0   2   0   0   0   2   0   0   0   2   0   2   0   2   0   2   2   2   2   0   2   2   0   0   2   2   0   0   2   2   0   0   0   2   0   0   0   0   2   0   0   0   0   2   2   2   2   0   0   2
 MK-5-8                 2   2   2   0   2   0   2   2   0   0   2   0   2   2   2   2   2   2   2   0   2   2   2   0   0   2   0   2   2   0   2   0   2   2   0   0   0   0   0   0   2   0   2   0   0   2   2   0   2   2   0   2   2   0   0   2   2   2   0   0   0   0   0   0   0   0   2   0   0   0   2   2   0   0   2   0   0   2   0   2   2   0   2   0   2   0   2   2   2   2   2   2   0   0   2   0   2   0   2   2   2   2   2   0   2   0   2   2   0   0   0   0   0   0   0   2   2   2   2   2   0   0   2   0   0   2   0   2   2   2   2   2   2   0   2   0   0   0   2   0   2   0   2   2   0   0   0   0   2   0   0   2   0   0   0   2   0   0   0   2   0   2   0   2   0   0   2   2   2   0   2   2   0   0   2   2   0   0   2   2   0   0   0   2   0   0   0   2   2   0   0   0   0   2   2   2   2   2   0   0
 MK-5-9                 2   2   2   0   2   0   2   0   0   2   2   2   2   2   2   2   0   2   2   0   2   2   2   0   2   2   0   2   2   0   2   2   2   2   0   0   0   0   0   0   2   0   2   0   0   0   2   0   0   2   0   2   2   0   0   2   2   2   0   0   0   0   0   0   0   2   2   0   0   0   2   2   0   0   2   0   0   2   0   2   2   0   2   2   0   0   2   2   2   2   2   2   0   2   2   0   2   2   2   2   2   2   2   0   2   0   2   2   0   0   0   0   0   0   2   2   0   2   2   2   2   2   2   0   0   2   0   2   2   0   2   0   2   0   2   2   0   0   2   0   2   0   2   0   0   0   2   2   2   0   0   2   0   0   0   2   0   0   0   2   0   2   0   2   0   0   2   2   2   0   2   2   0   0   2   2   0   0   2   2   0   0   0   2   0   0   0   2   2   0   0   0   2   2   2   2   2   2   0   0
 MK-5-10                0   2   2   0   2   0   0   0   0   2   2   2   2   2   2   2   0   2   2   0   2   2   2   0   2   2   0   2   2   0   2   2   2   2   0   0   0   0   0   2   0   0   2   2   0   0   2   0   0   2   0   2   2   0   0   2   2   2   0   0   0   0   0   0   0   2   2   0   0   0   2   2   0   0   2   0   0   2   0   2   2   0   2   2   0   0   2   2   0   2   2   2   0   2   2   0   2   2   2   2   2   0   2   0   0   0   2   2   0   0   0   0   0   0   0   2   0   2   2   2   2   2   2   0   0   2   0   2   2   0   2   0   2   0   2   2   0   0   2   0   2   0   2   0   0   2   2   2   2   0   0   2   0   0   2   2   0   0   0   2   0   2   0   2   0   2   2   2   2   2   2   2   0   2   2   2   0   0   2   2   0   0   0   2   0   0   0   2   2   0   0   0   2   2   2   0   2   2   0   0
 MK-5-11                0   2   2   2   2   0   0   0   0   2   2   2   2   0   2   2   0   2   2   0   2   2   2   0   0   2   0   2   2   0   0   0   2   0   0   0   0   0   0   2   0   0   2   2   0   0   2   0   0   2   0   2   2   0   0   0   2   2   0   0   0   0   0   0   0   2   0   0   0   0   0   2   2   0   2   0   0   2   0   2   2   0   2   2   0   0   2   2   0   2   2   2   0   2   2   0   2   2   2   2   2   0   2   0   0   0   2   2   0   2   0   0   0   0   0   2   0   2   2   2   2   2   2   0   0   2   0   2   2   0   2   0   2   0   2   2   0   2   2   0   2   0   2   0   0   2   2   2   2   0   0   0   0   0   0   2   0   0   0   2   0   2   0   2   0   2   2   2   2   2   2   2   0   2   2   2   0   0   2   2   2   0   0   2   0   0   0   2   2   0   0   0   2   2   2   0   2   2   2   0
 MK-5-12                0   2   2   2   2   0   0   0   0   2   2   2   2   0   2   2   0   2   2   0   2   2   2   0   0   2   0   2   2   0   0   0   2   0   0   0   0   0   0   2   0   0   2   2   0   0   2   0   0   2   0   2   2   0   0   2   2   2   2   0   0   0   0   0   0   2   0   0   0   0   0   2   2   0   0   0   0   2   0   2   2   0   2   2   0   0   2   2   2   2   2   2   0   2   2   0   0   2   2   2   2   0   2   0   0   0   2   2   0   2   0   0   0   0   0   2   0   2   2   2   2   0   2   2   0   2   0   2   2   2   2   0   2   0   2   2   0   2   2   0   2   0   0   2   0   2   2   2   2   0   0   0   0   2   0   2   0   0   0   2   0   2   0   2   0   0   2   0   2   2   2   2   0   2   2   0   2   2   0   2   2   0   0   2   0   2   0   2   2   0   0   0   2   2   2   2   2   2   2   0
 MK-5-13                0   2   2   2   2   0   0   0   2   2   2   2   2   0   2   0   0   2   2   0   2   2   2   0   0   2   2   2   2   0   0   0   0   0   0   0   0   0   0   2   0   0   2   2   0   2   2   0   0   0   0   2   2   0   0   2   2   0   0   0   0   0   0   0   0   2   0   0   0   0   0   2   2   0   0   0   0   2   0   2   2   0   2   2   2   0   2   2   2   2   2   2   0   2   2   0   0   2   2   0   2   0   0   2   0   0   2   2   0   2   0   0   0   0   0   2   0   2   2   2   2   0   2   2   0   2   0   2   2   2   2   0   2   0   2   2   0   0   2   0   2   0   0   2   0   0   2   0   2   0   0   0   0   2   0   2   0   0   0   2   0   2   0   0   0   0   2   0   2   2   0   2   2   2   2   0   2   0   0   2   2   0   0   2   0   2   0   2   0   0   0   0   2   2   2   2   2   2   0   0
 MK-5-14                2   2   2   2   2   0   0   0   2   2   2   2   2   0   2   0   0   2   0   0   2   2   0   0   0   2   2   2   2   0   0   0   0   0   2   0   0   0   0   2   2   0   2   2   0   0   2   0   0   0   0   2   2   0   0   2   2   0   0   0   0   0   0   2   0   2   0   0   0   0   0   2   0   0   0   0   0   2   0   0   2   0   2   2   2   0   2   2   2   2   2   2   0   2   0   0   0   2   2   0   2   0   0   2   0   0   2   2   0   2   0   2   0   0   0   2   0   2   2   2   2   0   0   2   0   2   0   2   2   2   2   0   2   0   2   2   0   0   2   0   2   0   0   2   0   2   2   0   2   0   0   0   0   0   0   2   0   0   0   2   0   2   0   0   0   0   2   0   2   2   0   2   0   2   2   0   2   2   0   2   2   0   0   2   0   2   0   2   0   0   0   0   2   2   2   2   2   2   0   0
 MK-5-15                2   2   0   2   2   2   0   0   2   2   2   2   2   0   2   0   0   2   0   0   2   2   0   0   0   2   2   2   0   0   0   0   0   0   2   0   0   0   0   2   2   0   2   2   0   0   2   0   0   2   0   0   2   2   0   2   2   0   0   0   0   0   0   2   0   2   0   0   0   0   2   0   0   0   0   0   0   2   0   2   2   2   2   2   0   0   2   2   2   2   2   2   0   2   0   0   0   2   2   0   2   0   2   2   0   0   2   0   0   2   0   2   0   0   2   2   0   2   2   2   2   0   0   2   0   2   0   2   2   2   2   0   2   0   2   2   0   2   2   0   2   0   0   2   0   2   2   2   2   0   2   0   0   0   0   2   0   0   0   2   0   2   0   2   0   0   2   0   2   2   0   2   0   2   2   0   2   2   0   2   2   0   0   2   0   2   0   2   0   0   0   0   2   2   2   2   2   2   0   0
 MK-5-16                0   2   0   2   2   2   0   2   2   0   2   2   2   0   2   2   0   2   0   0   2   2   0   0   0   2   2   2   0   0   0   0   2   0   2   0   2   0   0   2   2   0   2   2   0   0   0   0   0   2   0   0   2   2   0   2   2   0   0   0   0   0   0   2   0   2   0   0   0   2   0   0   0   0   0   2   0   2   0   2   2   2   2   2   0   0   2   2   2   0   2   2   0   2   2   0   0   2   2   0   2   0   2   2   2   0   2   0   0   2   0   2   0   0   2   2   0   2   2   2   2   0   0   2   0   2   0   2   2   2   2   0   2   0   2   2   0   2   2   0   2   0   0   2   0   0   2   2   2   0   0   0   0   0   0   0   0   0   0   2   0   0   0   2   0   0   0   0   2   2   0   2   0   2   2   0   2   2   2   2   2   0   0   2   0   2   2   2   0   0   0   0   2   2   2   2   2   2   0   0
 MK-6-1                 2   0   0   0   2   0   0   2   0   0   0   2   0   0   2   0   2   0   2   2   2   2   0   0   0   2   2   2   0   0   2   2   2   0   0   0   2   0   0   2   0   0   2   2   0   2   2   0   0   2   2   2   2   2   2   2   0   0   0   2   0   0   2   2   0   2   2   2   0   2   2   0   0   0   2   0   0   2   2   2   0   0   0   0   0   0   2   2   2   2   2   2   0   2   0   2   0   2   0   2   2   0   0   0   0   0   0   0   0   2   2   0   0   2   2   2   0   0   0   2   0   0   2   2   0   0   2   0   0   0   0   0   0   0   0   2   2   0   0   2   0   2   2   2   2   0   0   0   2   0   2   2   2   2   0   2   2   0   0   0   0   0   2   2   2   0   0   2   0   2   0   0   0   2   0   0   2   0   2   2   2   0   2   0   0   2   2   0   0   0   0   2   0   0   2   0   0   0   0   0
 MK-6-2                 2   0   0   0   2   0   0   2   0   0   0   2   0   0   2   0   2   0   2   2   2   2   0   0   0   2   2   2   0   0   2   2   0   0   0   0   2   0   0   2   0   0   2   2   0   2   2   2   0   2   2   2   2   2   2   2   0   0   0   2   0   0   2   2   0   2   2   2   2   2   2   0   0   0   2   0   0   2   2   2   0   0   0   0   2   0   2   2   2   2   2   2   0   0   0   2   0   2   0   2   2   0   0   0   0   0   0   0   0   2   2   0   0   2   2   2   0   0   0   2   2   2   2   2   0   2   2   0   0   0   0   0   2   2   0   2   2   2   0   2   0   2   2   2   2   0   2   0   2   2   2   0   2   0   0   2   0   0   0   0   0   2   2   2   2   0   0   2   0   2   0   0   0   2   0   0   2   0   2   2   2   0   2   0   0   2   2   0   0   0   0   2   0   0   2   0   0   0   0   0
 MK-6-3                 2   0   0   0   2   2   0   2   0   2   0   2   0   0   2   2   2   0   2   2   2   2   0   0   0   2   2   2   0   0   2   2   0   0   0   2   2   2   0   2   2   0   2   2   0   2   0   2   0   2   2   2   2   2   2   0   0   0   0   2   0   0   2   2   0   0   2   2   0   0   2   0   0   0   2   0   0   2   2   2   0   0   0   0   2   0   2   2   2   2   2   2   0   0   0   2   0   2   0   2   0   0   0   0   0   0   0   0   0   2   2   0   0   2   2   2   0   0   0   2   2   2   2   2   0   2   2   0   0   0   0   0   2   2   0   2   2   2   2   2   0   2   2   2   2   0   2   0   2   2   2   0   2   0   2   2   0   0   0   0   2   0   2   2   2   0   0   0   0   2   0   0   0   0   0   0   2   0   0   2   0   0   0   0   2   0   2   0   0   2   0   2   0   2   2   0   0   0   0   0
 MK-6-4                 2   0   0   2   0   2   0   0   2   0   0   2   0   0   2   2   2   0   2   2   2   2   0   0   0   2   2   2   0   2   2   2   0   0   0   2   2   2   2   2   2   0   2   2   0   2   0   2   0   2   2   2   2   2   2   0   0   0   0   2   0   0   2   2   0   0   2   2   0   0   2   2   0   0   2   2   0   2   2   2   0   0   0   0   2   0   2   2   2   2   2   2   0   0   0   2   0   2   0   2   0   0   0   0   0   0   0   2   0   2   2   0   0   2   2   2   0   0   0   2   2   2   2   2   0   0   2   0   0   0   0   0   2   2   0   2   0   2   2   0   0   2   2   2   2   0   2   0   2   2   2   0   0   0   0   0   0   0   0   0   2   0   2   2   2   0   0   0   0   2   2   0   0   0   0   0   2   0   0   2   0   0   0   0   2   0   2   2   0   0   0   2   0   2   2   0   0   2   0   0
 MK-6-5                 2   0   2   2   0   2   2   0   2   0   0   2   0   0   2   2   2   2   2   2   2   2   0   0   0   2   2   2   0   0   2   2   0   0   0   2   2   2   2   2   2   0   2   2   0   2   0   2   0   0   2   2   2   2   2   0   0   0   2   2   0   0   2   2   0   0   0   0   0   2   2   2   0   0   2   0   2   0   2   2   0   0   0   0   2   0   2   2   2   2   2   2   0   0   0   2   0   2   0   2   0   0   0   0   0   0   0   2   0   2   2   0   0   2   2   2   0   0   0   2   2   2   2   2   0   0   0   0   0   0   0   0   2   2   0   2   0   2   2   0   0   2   2   2   0   0   2   0   2   2   2   2   0   0   0   0   0   0   0   0   2   0   2   2   2   0   0   0   0   2   2   0   0   0   0   0   2   0   0   2   0   0   0   0   2   0   2   2   2   0   2   2   0   0   2   0   2   2   0   0
 MK-6-6                 2   2   2   2   0   2   2   0   2   0   0   0   0   0   2   2   2   2   2   2   2   2   0   0   0   2   2   2   0   0   2   2   0   0   2   2   2   2   2   2   2   0   2   2   0   0   0   2   0   0   2   2   2   2   2   0   0   0   2   2   0   0   2   2   2   0   0   0   0   0   2   2   0   0   2   0   0   0   2   2   0   0   0   0   2   0   2   2   2   2   2   2   0   0   0   2   0   2   0   2   0   0   0   0   0   2   2   2   0   2   2   2   0   2   2   2   0   0   0   2   2   2   2   2   0   0   0   0   0   0   0   0   2   2   0   2   0   2   2   0   0   2   2   2   0   0   2   0   2   2   2   2   0   2   0   2   0   2   0   0   0   0   2   0   2   0   0   0   0   2   2   0   0   0   0   0   2   0   0   2   2   0   0   0   2   0   2   0   2   0   2   2   0   0   2   0   2   2   0   0
 MK-6-7                 0   2   2   2   0   2   2   0   2   0   0   0   0   0   2   2   2   2   2   2   2   2   2   0   0   2   2   2   0   0   2   2   2   0   2   2   2   2   2   2   2   0   2   2   0   0   0   2   0   0   2   2   2   2   0   0   0   0   2   2   0   2   2   2   2   0   0   0   0   0   2   2   2   2   2   0   0   0   2   2   0   0   0   0   2   0   2   2   2   2   0   2   0   0   0   2   0   2   0   2   0   0   0   0   2   0   2   2   2   2   2   0   0   2   2   2   0   0   0   2   2   2   2   2   0   0   0   0   0   0   0   0   0   2   0   2   2   2   2   0   0   2   2   2   2   0   2   2   2   2   2   2   2   2   0   2   2   2   0   0   0   0   2   0   2   0   0   0   0   2   2   2   0   0   2   0   2   0   0   2   2   0   0   0   2   0   2   0   2   0   2   2   0   0   2   0   2   2   0   0
 MK-6-8                 0   0   2   2   0   2   2   0   2   0   0   0   0   0   2   2   2   2   2   2   2   2   2   0   0   0   2   2   0   0   2   0   2   0   2   2   2   2   2   2   2   0   2   2   0   0   0   0   0   0   2   2   2   2   2   0   2   0   2   2   0   2   2   2   2   0   0   0   0   0   2   2   2   2   2   0   0   0   2   2   0   0   0   0   2   0   2   2   2   2   2   2   0   0   0   2   0   2   0   2   0   2   0   0   2   0   2   2   2   2   2   2   0   2   2   2   0   0   0   2   2   2   2   2   0   0   0   2   2   0   0   0   0   2   0   2   0   2   2   0   0   0   2   2   0   0   2   2   2   2   2   0   2   2   0   2   2   2   2   0   0   0   2   0   2   0   0   0   0   2   2   2   0   2   2   0   2   0   0   2   2   0   0   0   2   0   2   0   2   2   2   2   0   0   2   2   0   2   0   0
 MK-6-9                 0   0   2   2   0   2   0   0   2   0   0   0   0   0   0   2   0   2   2   2   0   2   2   0   0   0   2   2   2   0   2   0   2   0   2   2   2   2   2   2   2   0   2   2   0   0   0   0   0   0   2   2   2   2   2   2   2   0   2   2   0   2   2   2   2   0   0   0   0   2   2   2   2   2   2   0   0   2   2   2   0   2   0   0   2   2   2   2   2   2   2   2   2   0   0   2   0   2   0   2   2   2   0   0   2   0   2   2   2   2   2   2   2   2   2   2   0   0   0   2   2   2   2   2   0   0   0   2   2   0   2   0   0   0   0   2   0   2   2   2   0   0   2   2   0   0   2   2   2   2   2   0   2   2   0   2   2   2   2   0   0   0   2   0   2   0   0   2   0   2   2   2   0   2   2   2   2   0   0   2   2   2   0   2   2   2   2   2   2   2   2   2   0   0   2   2   0   2   0   0
 MK-6-10                0   0   2   2   0   2   0   0   2   0   0   0   0   0   0   2   0   2   2   2   0   2   2   0   0   0   2   2   0   0   2   0   2   0   2   0   2   2   2   2   2   0   2   2   2   0   0   0   0   0   2   2   2   2   2   2   2   0   0   2   0   2   2   2   2   0   0   0   0   2   2   2   2   2   0   0   0   2   2   2   0   2   0   0   2   0   2   2   2   2   2   0   2   0   0   0   0   2   0   2   2   2   0   0   2   0   2   2   0   2   2   0   2   2   2   2   0   0   0   2   2   2   2   2   0   0   2   2   2   2   2   0   0   0   0   2   0   2   2   2   0   0   2   2   0   0   2   2   2   2   2   0   2   2   0   2   2   2   2   0   0   0   2   0   2   0   0   2   0   2   2   2   0   2   2   2   2   0   0   2   2   2   0   2   0   2   2   2   2   2   2   2   0   0   2   2   0   2   0   0
 MK-6-11                0   0   0   0   0   2   0   0   2   0   0   0   0   0   0   2   0   2   2   2   2   2   2   0   2   0   2   2   0   0   2   0   2   0   2   0   2   2   2   2   2   0   2   2   2   0   0   0   0   0   2   2   2   2   2   2   0   0   0   0   2   2   2   2   2   0   0   0   2   2   2   2   2   2   0   0   0   2   2   2   0   2   0   0   2   2   2   2   0   2   2   0   2   0   0   0   0   2   0   2   2   2   0   0   2   0   2   2   0   2   0   2   2   0   2   2   0   2   0   0   2   2   2   2   0   0   2   2   2   2   2   0   0   0   0   2   0   2   2   0   0   0   2   2   0   0   2   2   2   2   2   0   2   2   0   2   2   2   2   0   0   0   2   0   2   0   0   2   0   2   2   2   0   2   2   2   2   0   0   2   2   2   2   2   0   2   2   2   2   2   2   2   0   2   2   2   0   2   0   0
 MK-6-12                0   0   0   0   0   2   0   0   2   0   0   0   0   2   2   2   0   2   2   2   2   0   0   0   2   0   2   2   0   0   0   0   2   2   0   0   2   2   2   2   2   0   2   2   2   0   0   2   0   0   0   0   2   2   2   2   0   0   2   0   2   2   2   2   2   2   0   0   2   2   2   0   2   2   0   0   0   2   2   2   0   2   0   0   2   2   2   2   0   2   2   0   2   0   0   0   0   2   0   2   2   2   0   0   2   0   2   2   0   2   0   2   2   0   2   0   2   0   0   0   2   2   2   2   0   0   2   0   2   2   2   0   0   0   0   2   0   2   0   0   0   0   0   2   0   0   2   2   2   2   2   0   2   2   0   2   2   2   2   0   0   2   2   0   2   0   0   2   0   2   2   2   0   2   0   2   2   0   0   2   2   2   0   2   0   2   0   2   2   2   2   2   0   2   2   2   0   2   0   0
 MK-6-13                0   0   0   0   0   2   0   2   2   0   0   0   0   2   2   0   0   2   2   2   2   0   0   0   2   2   2   2   0   0   0   0   2   2   0   0   2   2   2   2   2   0   2   2   2   0   0   2   0   0   0   0   2   2   2   2   2   2   2   0   2   2   2   2   2   2   2   0   2   2   2   0   2   2   0   0   0   2   2   2   0   2   0   0   2   2   2   2   0   2   2   0   2   0   0   0   2   2   0   2   2   2   0   0   2   2   2   2   0   0   0   2   2   2   2   0   2   0   0   0   2   2   2   2   0   0   2   0   2   2   2   0   0   0   0   2   0   2   0   0   0   0   0   2   2   0   2   2   2   2   2   0   2   2   0   2   2   2   2   0   0   2   2   0   2   0   0   2   2   2   2   2   0   2   0   0   2   0   0   2   2   2   0   2   2   0   0   2   2   2   2   2   0   2   2   2   0   2   0   0
 MK-6-14                0   0   0   0   0   2   0   2   2   0   0   0   0   2   2   0   0   0   2   2   2   0   0   0   2   2   2   0   0   0   0   0   2   0   0   0   2   2   2   2   0   0   2   2   2   0   0   0   0   0   0   0   2   2   2   2   2   2   2   0   2   2   2   2   2   0   2   0   0   2   2   0   2   2   0   0   0   2   0   2   0   2   0   0   2   2   2   2   0   0   2   0   2   0   0   0   2   2   0   2   2   2   0   0   2   2   2   2   0   0   0   2   2   2   2   0   2   2   0   0   2   2   2   2   0   2   2   0   2   2   2   0   0   0   0   2   0   2   0   0   2   0   0   2   2   0   2   2   2   2   2   0   0   0   0   0   2   0   2   0   0   2   2   0   2   0   0   2   0   2   0   0   0   2   0   0   2   2   0   2   2   2   0   2   2   0   0   2   2   2   2   2   0   0   2   2   2   2   0   0
 MK-6-15                0   0   0   0   0   2   0   2   0   0   0   0   0   2   2   0   2   0   2   0   2   0   0   0   2   0   2   0   0   0   0   0   2   0   0   0   2   2   2   2   0   0   2   2   2   2   0   0   0   0   0   0   2   2   0   2   2   2   2   0   2   2   2   0   2   0   2   0   0   2   2   0   2   2   0   0   0   2   0   2   0   2   0   0   2   2   2   2   0   0   2   0   2   2   0   0   2   2   0   2   0   2   0   2   2   2   2   2   0   0   0   2   2   2   2   0   2   2   0   0   2   0   2   2   0   2   2   0   2   2   2   0   0   0   2   0   0   2   0   0   2   0   0   2   2   2   2   2   2   2   2   2   0   0   0   0   2   0   2   0   0   2   2   0   2   0   0   2   0   2   0   0   0   2   0   0   2   2   2   2   2   2   0   2   2   0   0   2   0   2   2   2   0   0   2   2   2   0   0   0
 MK-6-16                2   0   0   0   0   2   0   2   0   0   0   0   0   2   2   2   2   0   2   0   2   0   0   0   2   0   2   0   0   0   0   0   2   0   0   0   2   2   2   2   0   0   0   2   2   2   0   0   0   0   0   0   0   2   0   2   2   2   2   0   2   2   2   0   2   0   2   0   0   2   2   0   2   2   0   0   0   2   0   2   0   2   0   0   2   2   2   2   0   0   2   2   2   2   2   0   2   2   2   2   0   2   0   2   2   2   2   2   0   2   0   2   2   2   2   0   2   2   0   0   2   0   2   2   0   2   2   0   2   2   2   0   0   0   2   0   0   2   0   0   2   2   0   2   2   2   2   2   2   2   2   2   0   0   0   0   2   0   2   0   0   2   2   0   2   0   0   2   0   2   0   0   0   2   2   0   2   2   2   0   2   2   0   2   2   0   0   2   0   0   2   2   0   0   2   2   2   0   0   0
 
!****************************************** Phenotypic Data **********************************************************
!-100.0 is resevred for missing phenotype
SimulatedTrait1        16.1232    8.8320   15.2240   14.1361   16.2911   15.7975   13.3827   14.7314   14.6171   18.3597   18.5199   16.7273   14.0014   12.3629   13.2109   15.3280   14.1132   15.2986   13.3787   16.3861   15.1516   10.3664   12.8198   17.4601   13.5019   15.6036   12.1566   17.1004   13.0108   18.3524   13.6106   14.9332   19.0738   10.2331   11.8353   16.2745   21.4217   14.4385   17.7769   13.7068   15.4974   16.8342   15.9099   15.1953   11.4016   13.0903   11.6110   13.2867   19.0632   13.8344   16.2683   22.6648   16.8049   14.3599   12.8203   14.2396   13.3538   12.5884   11.7891   19.9952   16.7937   12.6742   14.5067   14.9324   11.3206   16.7247   17.8610   18.0931   15.6349   21.1257   12.0736   17.3556   14.3986   15.5894   18.9658   16.2922   15.6799   19.0891   17.2199   15.7427   19.2725   17.9510   14.4271   14.8379   10.0377   12.7011   16.2888   15.5776   16.1291   17.5806   13.8260   13.6782   17.0198   10.5318   12.0689   14.4564   15.9755   15.0369   17.4949   14.4334   19.6211   17.3082   11.2508   17.0287   17.1846   13.4696   16.0641   15.8029   18.2759   15.3508   15.0741   12.7873   16.3692   17.0416   14.4347   10.2364   12.1492   12.6703   14.5091   19.7922   18.6429   15.7543   15.0264   12.2899   15.8730   20.5415   22.7548   19.6295   14.1934   13.9469   15.1403   14.1565   10.5647   17.6108   12.5385   14.2544   16.0176   13.7013    9.4023   14.5505   12.9185   15.2141   13.4331   15.8289   13.6059   13.5930   16.9139   12.0769   22.4209   12.3564   12.1503   13.3606   18.4275   16.4827   17.9111   12.5340   14.4821   13.5630   11.3237   15.3156   14.9752   14.0693   13.8514   11.1930   15.3034   14.7482   17.6527   18.2613   14.8082   11.4484   15.3349   15.3524   16.2557   16.8386    8.5428   15.8848   10.6134   13.5306   12.8458   17.0664    9.7495   15.6960   11.2028   17.6143   12.3235   15.5881   16.7552    8.9438   15.5361   14.2328   14.1618   12.0240    8.7269   15.1862   11.9507   24.1459   16.9696   12.1178   15.9918   11.9669
SimulatedTrait2        10.5107    9.3069   10.4330    8.6558   12.1788    8.8160   10.1372    8.7190    7.9427    9.4191    7.2828    9.6610    9.1446    8.8026   11.4201    9.0243   10.4006    6.4004    7.5263   10.6172   11.6284    9.2762    8.3213    7.9273    7.5711   10.9061   10.1519    8.6298    9.1626    6.1518    8.6105    9.8645    9.7689    9.4822   12.1877    8.5444    8.9044    7.7624    9.2245    9.5251    7.0766   11.0798    9.1324   10.8444    9.1226    9.3462   11.1135   10.4886    5.2279    7.4304   10.0221   10.1114    8.9920    9.9935   11.0222   10.3237    9.2345   12.6649    8.5123    8.3400   11.0948    8.2697   11.1422    7.0801   10.0883   11.3309    9.7680    9.7510    9.7005    7.0752   10.1232   11.9066   11.2837    8.4596   10.0175    9.6105   10.3070    9.9160   10.6060    8.7264    6.3152    9.1700   12.4146   10.2249    9.7886   10.6655    9.8136    9.9859   11.7552    9.0649   10.9364   10.8477   11.5984    8.4186    9.3854    7.8367    8.3181   10.1229   10.7104   10.8021    6.7371   10.1751   11.5679    9.8786    9.6464   10.2496   12.7490   11.1714    9.1103   13.6852   15.3324   12.8973    9.7940    9.0213    8.4893    8.2587    9.3519    8.0023   10.7570   10.7851    8.5019    9.7943   10.1327   12.5567    9.2611    8.3949    8.7656    9.4790    9.1272    9.3071   12.1447    9.9706   10.6081   10.8491    9.7994   10.5024   10.5106   12.9098   10.3725    9.6475    8.7801    8.8654   10.2559    9.9734   10.9441   11.3622    9.6011    8.3516    8.9064    9.2618    9.5079   11.5846   10.6655   10.6321    8.7306   12.6862   11.6748    8.6531   10.1241    9.9417    9.8477    9.3291   12.5476   12.0787    9.1262    9.4314   12.2073    9.8709    5.1367   12.0823    7.7758   11.6148    7.4927    9.8521    9.9870   10.1022    8.0281    9.6147    8.7653   11.9349   13.5907   10.2176   11.4845   10.3485    8.1028   10.6026   11.7119   12.0827    8.2965   12.7117   10.9084    8.6396   11.3851   11.7145   10.2789    8.6941   10.6868   11.6274    8.1044   10.6306
 
