# Supplementary material for: Inclusive Composite Interval Mapping of QTL by Environment Interactions in Biparental Populations
Source: PLoS One. 2015 Jul 10;10(7):e0132414. doi: 10.1371/journal.pone.0132414 (PMC4498613; doi:10.1371/journal.pone.0132414)
Supplement: S4 File — (ZIP) [file pone.0132414.s004.zip › H=0.1/L1/run_00126.met]

!**********************Note: lines staring with "!" are remarks and will be ignored in the program********************
!*********************************General Information**********************************
!Assuming F1 = P1 x P2, populations available in QTL IciMapping are: 
!  1, P1BC1F1 = P1 x F1, the first backcrossing where P1 is used as the recurrent parent;
!  2, P2BC1F1 = P2 x F1, the first backcrossing where P2 is used as the recurrent parent;
!  3, F1DH, F1-derived doubled haploids; 
!  4, RIL or F1RIL, recombination inbred lines through the repeated selfing of F1;
!  5, P1BC1RIL, recombination inbred lines through the repeated selfing of P1BC1F1;
!  6, P2BC1RIL, recombination inbred lines through the repeated selfing of P2BC1F1;
!  7, F2, the selfing generation of F1;
!  8, F3, the selfing generation of F2;
!  9, P1BC2F1, the second backcrossing where P1 is used as the recurrent parent; 
! 10, P2BC2F1, the second backcrossing where P2 is used as the recurrent parent;
! 11, P1BC2RIL, recombination inred lines through the repeated selfing of P1BC2F1; 
! 12, P2BC2RIL, recombination inred lines through the repeated selfing of P2BC2F1; 
! 13, P1BC1F2, the selfing generation of P1BC1F1; 
! 14, P2BC1F2, the selfing generation of P2BC1F1; 
! 15, P1BC2F2, the selfing generation of P1BC2F1; 
! 16, P2BC2F2, the selfing generation of P2BC2F1; 
! 17, P1BC1DH, P1BC1F1-derived doubled haploids; 
! 18, P2BC1DH, P2BC1F1-derived doubled haploids; 
! 19, P1BC2DH, P1BC2F1-derived doubled haploids; 
! 20, P2BC2DH, P2BC2F1-derived doubled haploids; 
   3      !Mapping Population (see remarks above)
   2      !Mapping Function (1 for Kosambi; 2 for Haldane; 3 for Morgan)
   2      !Marker Space Type (1 for intervals; 2 for positions)
   1      !Marker Space Unit(1 for centiMorgans; 2 for Morgan)
   6      !Number of Chromosomes (or Linkage Groups)
 200      !Size of the mapping population
   2      !Number of environments
 
!***************************************** Chromosomes and Linkage Maps **********************************************
!Chromosome                 NumMarkers
-CH1                        16
-CH2                        16
-CH3                        16
-CH4                        16
-CH5                        16
-CH6                        16
!Linkage map (Marker name followed by position or the interval length)
 MK-1-1                1     0.000
 MK-1-2                1    10.000
 MK-1-3                1    20.000
 MK-1-4                1    30.000
 MK-1-5                1    40.000
 MK-1-6                1    50.000
 MK-1-7                1    60.000
 MK-1-8                1    70.000
 MK-1-9                1    80.000
 MK-1-10               1    90.000
 MK-1-11               1   100.000
 MK-1-12               1   110.000
 MK-1-13               1   120.000
 MK-1-14               1   130.000
 MK-1-15               1   140.000
 MK-1-16               1   150.000
 MK-2-1                2     0.000
 MK-2-2                2    10.000
 MK-2-3                2    20.000
 MK-2-4                2    30.000
 MK-2-5                2    40.000
 MK-2-6                2    50.000
 MK-2-7                2    60.000
 MK-2-8                2    70.000
 MK-2-9                2    80.000
 MK-2-10               2    90.000
 MK-2-11               2   100.000
 MK-2-12               2   110.000
 MK-2-13               2   120.000
 MK-2-14               2   130.000
 MK-2-15               2   140.000
 MK-2-16               2   150.000
 MK-3-1                3     0.000
 MK-3-2                3    10.000
 MK-3-3                3    20.000
 MK-3-4                3    30.000
 MK-3-5                3    40.000
 MK-3-6                3    50.000
 MK-3-7                3    60.000
 MK-3-8                3    70.000
 MK-3-9                3    80.000
 MK-3-10               3    90.000
 MK-3-11               3   100.000
 MK-3-12               3   110.000
 MK-3-13               3   120.000
 MK-3-14               3   130.000
 MK-3-15               3   140.000
 MK-3-16               3   150.000
 MK-4-1                4     0.000
 MK-4-2                4    10.000
 MK-4-3                4    20.000
 MK-4-4                4    30.000
 MK-4-5                4    40.000
 MK-4-6                4    50.000
 MK-4-7                4    60.000
 MK-4-8                4    70.000
 MK-4-9                4    80.000
 MK-4-10               4    90.000
 MK-4-11               4   100.000
 MK-4-12               4   110.000
 MK-4-13               4   120.000
 MK-4-14               4   130.000
 MK-4-15               4   140.000
 MK-4-16               4   150.000
 MK-5-1                5     0.000
 MK-5-2                5    10.000
 MK-5-3                5    20.000
 MK-5-4                5    30.000
 MK-5-5                5    40.000
 MK-5-6                5    50.000
 MK-5-7                5    60.000
 MK-5-8                5    70.000
 MK-5-9                5    80.000
 MK-5-10               5    90.000
 MK-5-11               5   100.000
 MK-5-12               5   110.000
 MK-5-13               5   120.000
 MK-5-14               5   130.000
 MK-5-15               5   140.000
 MK-5-16               5   150.000
 MK-6-1                6     0.000
 MK-6-2                6    10.000
 MK-6-3                6    20.000
 MK-6-4                6    30.000
 MK-6-5                6    40.000
 MK-6-6                6    50.000
 MK-6-7                6    60.000
 MK-6-8                6    70.000
 MK-6-9                6    80.000
 MK-6-10               6    90.000
 MK-6-11               6   100.000
 MK-6-12               6   110.000
 MK-6-13               6   120.000
 MK-6-14               6   130.000
 MK-6-15               6   140.000
 MK-6-16               6   150.000
!*********************************** Marker Types ********************************************************************
!Co-dominant marker: When heterozygote F1 is present, P1 is coded as 2, F1 is coded as 1, and P2 is coded as 0; Otherwise, P1 is coded as 2, and P2 is coded as 0. 
!Dominant marker: When heterozygote F1 is present, P1 and F1 are coded as 12, and P2 is coded as 0; Otherwise, P1 is coded as 2, and P2 is coded as 0.  
!Recessive markers: When heterozygote F1 is present, P1 is coded as 2, and F1 and P2 are coded as 10; Otherwise, P1 is coded as 2, and P2 is coded as 0. 
!Missing marker is coded as -1. 
 MK-1-1                 0   2   0   2   2   0   2   0   0   0   0   0   2   0   0   2   0   2   0   0   0   0   2   2   0   0   0   0   2   0   0   2   2   2   2   0   0   0   0   0   2   2   0   0   2   2   0   0   2   2   2   2   2   2   2   2   0   0   2   0   0   2   2   0   2   2   2   0   0   0   2   2   2   2   2   0   2   2   0   2   0   0   0   2   0   2   2   0   2   2   2   2   2   0   0   2   0   0   0   0   2   0   2   2   2   2   0   0   0   2   2   2   0   0   2   0   2   2   0   2   2   0   0   0   0   2   0   2   0   2   0   0   2   0   2   2   2   2   2   2   2   0   0   0   0   2   0   0   0   0   0   2   0   0   0   0   2   2   2   0   0   2   0   2   0   2   0   2   2   0   2   0   2   2   0   0   0   2   0   2   0   0   0   2   2   0   0   0   2   2   0   2   2   2   0   0   0   0   2   0
 MK-1-2                 0   2   0   2   2   0   2   0   0   0   0   0   2   0   0   2   0   0   0   0   0   0   0   2   0   0   0   0   2   0   0   2   2   2   2   0   0   0   0   0   2   2   0   0   2   2   0   0   2   2   2   0   2   2   2   2   0   0   2   0   0   2   0   0   2   2   2   0   0   0   2   2   2   2   2   0   2   2   0   2   0   2   0   2   0   2   2   0   2   2   2   2   2   0   0   2   0   0   2   0   2   0   2   2   2   2   0   0   0   2   2   0   0   0   2   0   2   2   0   2   2   0   0   0   0   2   0   2   0   2   0   0   0   0   2   2   2   0   2   2   2   0   2   0   0   2   0   0   0   0   0   2   0   0   0   0   2   2   2   0   0   2   0   2   0   2   0   2   2   0   0   0   2   0   0   0   0   2   0   2   0   0   2   2   0   0   0   0   2   2   0   2   2   2   0   0   0   0   2   0
 MK-1-3                 0   2   2   2   0   0   2   0   0   2   0   0   2   0   0   2   0   0   0   0   0   0   0   2   0   0   0   0   2   0   0   2   2   2   2   0   0   0   0   0   2   2   0   0   2   2   0   0   2   2   0   0   2   2   2   2   0   0   2   0   0   2   0   0   2   2   2   0   0   0   2   2   2   2   2   2   2   2   0   2   0   2   0   2   0   2   2   0   2   2   2   2   2   0   0   2   0   0   2   0   2   0   2   2   2   2   0   0   0   2   2   0   0   0   2   0   2   2   2   2   2   0   0   0   0   2   0   2   0   2   0   0   0   2   2   2   2   0   2   2   2   0   2   0   0   0   0   0   0   0   2   2   0   0   0   0   0   2   2   2   0   2   0   2   0   2   0   2   2   0   0   0   2   0   0   0   2   0   0   0   0   0   0   2   0   0   0   2   2   2   0   2   2   2   2   0   0   0   0   0
 MK-1-4                 0   2   2   2   0   0   2   0   0   2   0   0   2   0   0   2   2   2   2   2   2   0   2   2   0   0   0   2   2   0   2   2   2   2   0   0   0   0   0   0   0   2   0   0   2   2   0   0   2   2   0   0   2   2   2   2   0   0   2   0   0   2   0   0   2   2   2   0   0   0   0   2   2   2   2   2   2   2   0   2   0   2   0   2   0   2   2   0   2   2   2   2   2   0   0   2   0   0   2   0   2   0   2   2   2   2   0   2   0   2   2   0   0   0   2   0   2   2   2   2   2   0   0   0   0   0   0   2   0   2   0   2   0   2   2   2   2   0   2   2   2   0   2   0   0   0   0   2   0   0   2   0   0   0   0   0   0   2   2   2   0   2   0   2   0   2   0   2   2   0   0   0   0   0   0   2   2   0   0   0   0   0   0   2   0   0   0   2   2   2   0   0   2   2   2   0   0   0   0   2
 MK-1-5                 0   2   2   2   0   0   0   0   0   2   0   0   2   0   0   2   2   2   2   2   2   0   2   2   0   0   0   2   2   0   0   2   2   2   0   0   0   0   0   0   0   2   0   0   2   2   0   0   2   2   0   0   0   2   2   2   0   0   0   0   0   2   0   0   2   2   2   0   0   0   0   2   2   2   2   2   2   2   0   2   0   2   0   2   2   2   2   0   2   2   2   2   2   0   0   2   0   0   2   0   2   0   2   2   2   2   2   2   0   0   2   0   0   0   0   0   2   2   2   2   2   0   0   2   0   0   0   2   0   2   0   2   0   2   2   2   2   0   2   2   2   0   2   0   0   0   0   2   0   0   0   0   0   0   0   2   0   2   2   0   2   2   0   2   0   2   0   2   2   2   2   0   0   0   0   2   2   2   0   0   0   0   0   2   0   0   0   2   2   2   0   0   2   2   2   0   0   0   0   2
 MK-1-6                 0   2   2   2   0   0   0   2   0   2   0   0   2   0   0   0   2   2   2   2   2   0   2   2   0   0   0   2   2   0   0   2   2   2   0   0   0   0   2   2   0   0   0   0   2   2   0   0   2   2   0   0   0   2   2   2   0   0   0   0   0   2   2   0   2   2   2   0   0   0   0   2   2   2   2   2   2   2   0   2   0   2   0   0   2   2   2   0   2   2   0   2   2   0   0   2   0   0   2   0   2   0   2   2   2   2   2   0   0   0   2   0   0   0   0   0   2   2   2   2   2   0   0   2   0   0   0   2   0   2   0   0   0   2   2   0   2   2   0   2   2   0   2   0   0   0   0   2   0   0   0   0   0   0   0   2   0   2   2   0   2   2   0   2   0   2   0   2   0   2   2   0   0   0   0   2   2   2   0   0   2   2   0   2   0   0   0   2   0   2   0   0   2   2   2   0   0   0   0   2
 MK-1-7                 0   2   2   2   0   0   0   2   0   2   0   0   2   0   0   0   2   2   2   2   2   0   2   2   0   0   0   2   2   0   0   2   2   2   2   0   0   0   2   2   0   0   0   0   0   2   0   2   2   2   0   2   0   2   2   2   0   0   0   0   0   2   0   0   2   2   2   2   0   0   0   2   2   2   2   2   2   0   2   2   0   2   0   0   2   2   2   0   2   0   0   2   2   0   0   2   0   0   2   0   2   2   2   2   2   2   2   0   0   0   2   0   0   0   0   0   2   2   2   2   0   2   0   2   0   2   0   2   0   0   0   0   0   2   2   0   2   2   0   2   2   2   2   0   2   2   2   2   0   0   0   0   0   0   0   2   0   2   2   0   0   2   0   2   0   2   0   2   0   2   2   0   0   0   2   2   2   2   0   0   2   2   0   2   0   0   0   2   0   2   0   0   2   2   0   0   0   0   0   2
 MK-1-8                 0   2   2   2   0   2   0   2   2   2   2   0   2   0   0   0   2   2   2   2   2   0   0   2   0   0   2   2   2   0   0   2   2   2   2   0   0   0   2   2   0   0   0   2   0   2   0   2   2   2   0   2   0   2   2   2   0   0   0   0   0   2   0   0   2   2   2   2   2   0   0   2   2   2   2   2   0   0   2   2   0   2   0   0   2   2   2   0   0   0   0   0   2   0   0   2   0   0   2   0   2   2   2   0   2   2   2   0   0   0   2   0   0   0   0   0   2   2   2   0   0   2   0   2   2   2   0   2   0   0   0   0   0   0   2   0   2   0   0   2   2   2   2   0   2   2   2   2   0   0   0   0   0   0   0   2   0   2   2   0   0   2   2   2   0   2   0   2   0   0   2   0   0   0   2   2   2   2   0   0   0   2   0   0   0   0   0   2   0   2   0   0   2   2   0   0   0   0   0   2
 MK-1-9                 0   2   2   2   0   2   0   2   2   2   2   0   2   0   0   0   0   2   2   2   2   0   0   2   0   0   2   2   2   0   0   2   2   2   2   0   0   0   2   2   0   0   0   2   2   2   0   2   0   2   0   2   0   2   2   0   0   0   0   2   0   2   0   0   2   2   2   2   0   0   0   2   2   2   2   2   0   0   2   2   0   2   2   0   0   2   2   0   0   0   0   0   2   2   0   2   0   0   2   0   2   2   0   0   2   2   2   0   0   0   2   0   2   0   0   0   0   2   2   0   0   2   0   2   2   0   0   2   0   0   0   0   0   0   2   0   2   0   0   2   2   2   2   0   2   2   2   2   0   0   0   0   0   2   0   2   0   2   2   2   0   2   2   2   0   2   0   2   0   2   0   0   0   0   2   0   0   2   0   2   0   2   0   0   2   0   0   2   0   2   0   0   2   0   0   0   0   0   0   2
 MK-1-10                0   2   2   2   0   2   0   0   2   2   2   0   0   0   0   0   0   2   2   2   2   0   0   2   0   2   2   2   2   0   0   2   2   2   2   0   0   0   2   0   0   2   2   2   2   2   0   2   0   0   2   2   0   2   2   0   0   0   0   2   0   0   2   0   2   2   2   2   0   0   0   2   2   2   2   2   0   0   2   2   0   2   2   0   0   2   2   0   0   0   0   0   2   2   0   2   0   0   2   0   2   2   0   0   2   2   2   0   0   0   2   0   2   0   0   0   0   2   2   0   0   0   0   2   2   0   0   0   0   0   0   0   0   0   2   0   2   0   2   2   2   2   2   0   2   0   2   2   0   0   0   0   0   2   0   2   0   0   0   2   0   2   2   2   0   2   0   0   0   2   0   0   0   0   2   0   0   2   0   2   2   2   0   0   2   0   0   2   0   2   0   0   2   2   2   0   0   0   0   0
 MK-1-11                0   2   2   0   0   2   0   0   2   2   2   0   0   0   0   0   2   2   2   2   2   0   0   2   0   2   2   2   2   0   0   2   2   2   2   2   0   0   0   0   0   2   2   2   2   2   0   2   0   2   2   2   0   2   0   0   0   0   0   2   0   0   2   0   2   2   2   2   2   0   0   2   2   2   2   2   0   0   2   2   0   2   2   0   0   2   2   0   0   0   0   0   2   2   0   2   0   0   2   0   2   2   0   0   2   2   2   0   0   0   2   0   2   0   0   0   2   0   2   0   2   0   0   2   2   0   0   0   2   0   0   0   0   0   0   2   2   0   2   2   2   2   2   0   2   0   2   0   0   0   0   0   0   2   0   2   0   0   0   2   0   2   2   2   0   2   0   0   0   2   0   0   0   2   2   0   0   2   0   2   2   2   0   2   2   0   0   0   0   2   0   0   2   2   2   0   0   0   2   0
 MK-1-12                0   2   2   0   0   2   0   0   2   2   2   0   0   0   0   0   0   2   2   2   2   0   0   2   2   2   2   2   2   0   0   2   2   2   2   0   0   0   0   0   0   2   2   2   2   2   0   0   0   2   2   0   0   2   0   0   0   0   0   2   0   0   2   0   2   2   2   2   2   0   0   2   2   2   2   2   0   0   2   2   0   2   2   0   0   2   2   0   0   0   0   0   2   2   0   2   0   0   2   0   2   0   0   0   2   2   2   0   0   0   2   0   0   0   0   0   0   0   2   0   2   0   0   2   2   0   0   0   2   0   0   0   0   0   0   2   2   0   2   2   2   2   2   0   2   0   2   0   0   0   0   0   0   2   0   2   0   0   0   2   0   2   2   2   0   2   0   0   0   2   0   0   0   2   2   0   0   2   0   2   2   2   0   2   2   0   0   0   0   2   0   0   2   2   2   0   0   0   2   0
 MK-1-13                0   2   2   0   0   2   0   0   2   2   0   0   0   0   2   0   0   2   2   2   2   0   0   2   2   2   2   2   0   0   0   2   2   2   2   0   0   0   0   0   0   2   2   2   2   2   0   2   2   2   2   0   0   2   0   0   0   0   0   2   0   0   2   0   2   0   2   2   2   0   0   0   2   2   2   2   0   0   2   2   0   2   0   0   0   2   2   0   0   0   2   2   2   2   0   2   0   2   0   0   2   0   0   0   2   2   0   0   0   0   2   0   0   0   0   0   0   0   2   0   2   0   0   2   2   0   0   0   2   2   0   0   0   0   0   2   2   2   2   2   2   2   0   0   2   0   2   2   0   0   0   0   0   2   0   2   0   0   0   2   0   2   2   2   0   2   0   0   0   2   0   0   0   2   2   0   0   2   0   2   2   2   0   2   2   0   0   0   0   2   0   0   2   2   2   0   0   0   2   0
 MK-1-14                0   2   2   0   0   2   0   0   2   2   0   0   0   0   2   0   0   2   2   2   2   0   0   2   2   2   2   2   0   0   0   2   0   2   2   0   0   0   0   0   0   0   2   0   2   2   0   2   2   2   2   0   0   2   2   0   0   0   0   2   0   2   2   0   0   0   2   2   2   0   0   0   2   2   2   2   0   2   0   0   0   2   0   2   0   2   2   0   0   0   2   2   2   2   0   2   0   2   0   2   2   0   0   0   2   2   0   0   0   0   2   2   0   0   2   0   2   0   0   0   2   0   0   2   2   0   2   0   2   2   0   0   0   0   0   0   2   2   2   2   0   0   0   0   2   0   0   2   0   0   0   0   0   2   0   2   0   0   0   2   0   0   2   2   0   2   0   0   0   2   0   0   0   2   2   0   2   2   0   2   2   2   0   2   2   0   0   0   0   2   0   0   2   2   2   0   0   0   2   0
 MK-1-15                2   2   2   0   0   2   0   0   2   2   0   0   0   0   2   0   2   2   2   2   2   0   0   0   2   2   2   2   0   0   2   2   0   2   2   0   0   0   0   0   0   0   2   0   2   2   2   0   2   0   2   2   0   2   2   0   0   0   0   2   2   2   0   0   2   0   2   2   2   0   0   0   2   2   2   0   0   2   0   0   0   2   0   2   0   2   0   0   0   0   0   2   2   2   0   2   0   2   0   2   2   0   0   0   2   2   0   0   0   0   2   2   0   0   2   0   2   0   0   0   2   0   0   2   2   0   2   2   2   2   0   0   0   0   0   0   2   2   2   2   0   0   0   0   2   0   0   2   0   0   0   0   0   2   0   2   0   0   2   0   0   0   0   2   2   0   0   0   0   2   0   0   0   2   2   0   2   2   0   2   2   2   0   2   2   0   0   0   0   2   0   0   2   2   2   0   0   0   2   2
 MK-1-16                0   2   2   0   0   2   0   0   2   2   0   0   0   0   2   0   2   2   2   2   2   0   0   0   2   2   0   2   0   0   2   2   0   2   2   0   0   0   0   0   0   2   2   0   2   2   0   0   0   0   0   2   0   2   2   0   2   0   0   2   2   2   0   0   2   0   2   0   2   0   0   0   2   2   2   0   0   2   0   0   0   2   0   2   0   2   0   0   0   0   0   2   2   2   0   2   0   2   0   2   0   0   0   0   2   2   0   0   0   0   2   2   0   0   2   2   2   2   0   0   2   0   0   2   2   0   2   2   2   2   0   0   0   0   0   0   2   2   2   2   0   0   0   0   2   0   0   2   0   0   2   0   0   2   0   2   0   0   0   0   0   0   0   2   2   0   0   0   0   2   0   0   0   2   2   0   0   2   0   2   2   2   0   2   2   0   0   0   0   2   0   0   2   2   2   0   0   0   2   2
 MK-2-1                 0   2   2   0   2   0   0   0   2   0   2   2   2   0   2   2   0   0   0   2   2   0   2   2   0   2   2   0   0   2   2   0   2   0   0   2   2   2   2   0   0   0   2   2   2   0   0   2   0   2   2   2   2   0   0   0   0   2   2   2   2   0   2   2   2   2   0   0   2   0   2   2   2   2   0   0   0   2   0   2   2   2   0   2   0   0   0   0   0   0   0   2   2   2   2   0   0   2   2   2   2   0   2   2   0   2   0   2   0   0   0   2   2   0   2   0   0   0   0   0   0   0   2   0   0   0   2   2   0   0   2   2   0   0   0   0   0   0   0   2   2   2   0   0   2   2   2   2   2   0   0   2   2   0   2   2   2   0   0   2   0   0   0   0   0   0   2   2   0   2   2   0   2   0   2   0   0   2   0   0   2   0   0   2   2   0   2   0   0   2   2   2   2   0   0   0   2   0   0   0
 MK-2-2                 0   2   2   0   2   0   0   0   2   0   2   2   2   0   2   2   0   0   0   2   2   0   2   2   0   2   2   0   0   2   2   0   2   0   0   2   0   0   2   0   0   0   2   2   2   0   0   2   0   2   2   2   2   0   0   0   0   2   0   2   2   0   2   2   0   2   0   0   0   0   2   2   2   2   2   0   0   2   0   2   2   2   0   2   0   0   0   0   0   0   0   2   2   2   2   0   0   2   0   2   2   0   2   2   0   2   0   2   0   0   0   2   0   0   2   0   0   0   0   0   0   0   2   0   0   0   0   2   0   0   2   2   0   0   0   0   0   0   2   2   2   2   0   0   2   2   0   2   2   0   0   2   2   0   2   2   2   0   0   2   0   0   0   0   0   0   2   0   0   2   2   0   2   0   2   0   0   2   0   0   2   0   0   2   2   0   2   0   0   2   2   0   2   0   0   0   2   0   0   0
 MK-2-3                 0   2   2   0   2   0   2   0   2   0   2   0   2   0   2   2   0   0   0   2   2   0   2   2   2   0   2   2   0   2   2   0   2   0   0   2   0   2   2   0   0   0   2   2   0   0   0   2   0   0   2   2   2   0   2   0   0   2   0   2   2   0   2   2   0   2   0   0   0   0   2   2   2   0   2   0   0   2   0   0   2   2   0   2   0   0   0   0   0   0   0   2   2   2   2   0   0   2   0   2   2   2   2   2   0   2   0   2   0   0   2   2   0   0   2   2   0   0   0   0   0   0   0   0   0   0   0   2   0   0   2   2   0   0   0   0   0   2   2   2   2   2   0   0   2   0   0   2   2   0   0   2   2   0   2   2   0   0   0   2   0   0   0   0   0   0   2   0   0   2   2   0   2   0   2   0   0   2   0   0   2   2   0   2   2   0   2   0   0   2   0   0   2   0   0   0   2   2   0   0
 MK-2-4                 0   2   0   0   0   0   2   0   2   0   2   0   0   0   2   0   0   0   0   2   0   2   2   2   2   0   2   2   0   2   2   0   2   0   0   2   0   2   2   0   0   0   2   2   0   2   0   0   0   0   2   2   2   0   2   0   0   2   0   2   2   0   2   2   0   2   0   0   0   0   2   2   2   0   2   0   0   2   0   0   2   2   2   2   0   0   0   0   2   0   0   2   2   2   2   0   0   2   0   2   2   2   2   2   0   2   0   2   0   0   2   2   0   0   2   2   0   0   0   0   0   0   0   0   0   0   0   2   0   2   2   2   0   2   0   0   0   2   2   2   2   2   2   0   2   0   2   2   0   0   0   2   2   0   2   0   2   0   0   0   2   0   0   0   0   0   2   0   0   2   2   0   2   0   2   0   0   0   0   2   2   2   0   2   0   0   2   0   0   2   0   0   2   0   0   0   2   2   0   0
 MK-2-5                 0   2   0   0   0   0   2   0   2   2   2   0   0   0   2   0   0   0   0   2   0   2   2   2   2   0   2   2   0   2   2   0   2   0   2   2   0   2   2   2   2   0   2   2   0   2   0   0   0   0   2   2   2   0   2   0   0   2   0   2   2   0   2   2   0   2   0   0   0   0   2   2   0   0   2   0   0   2   0   0   2   2   2   0   0   0   0   0   2   0   0   2   2   2   2   0   2   0   0   2   2   2   2   2   0   2   0   2   2   0   2   2   0   0   2   2   0   0   0   2   2   0   2   0   0   0   0   2   0   2   2   2   0   2   0   0   0   2   2   2   2   2   2   0   2   0   2   2   0   0   0   0   2   0   2   0   0   0   0   0   2   0   0   0   0   0   2   0   0   2   2   0   0   0   2   0   0   0   0   2   2   2   0   2   0   0   2   0   0   2   0   0   2   0   0   0   2   2   0   0
 MK-2-6                 0   2   0   0   0   0   2   0   0   2   2   0   0   0   2   0   0   0   0   2   0   2   2   2   0   0   2   2   0   2   2   0   2   0   2   2   0   2   2   2   2   0   2   2   0   2   0   0   0   0   0   2   2   2   2   0   0   2   0   0   2   0   2   2   0   2   0   0   0   0   2   2   0   0   2   0   2   2   0   0   2   2   2   0   0   0   0   0   2   0   0   2   2   2   2   0   2   0   0   0   2   0   2   2   2   2   0   2   0   0   2   2   0   0   2   2   0   0   0   2   2   0   2   0   0   0   0   2   0   2   2   2   0   2   0   0   0   2   2   0   2   2   2   0   2   0   2   2   0   0   0   0   2   0   2   0   0   0   0   0   2   2   0   0   0   0   0   0   0   2   2   0   2   0   2   0   0   0   0   2   2   2   0   2   0   0   2   0   0   2   0   0   2   0   0   0   2   2   0   0
 MK-2-7                 0   2   0   0   0   0   2   0   0   2   2   0   2   0   2   0   0   0   0   2   0   2   2   0   0   0   2   2   0   2   2   0   2   2   2   2   0   2   2   2   2   0   2   2   0   2   0   0   0   0   0   2   2   2   2   0   2   2   0   0   2   0   2   2   0   2   0   0   0   0   2   2   0   0   2   0   2   2   0   0   2   2   2   0   0   0   0   2   2   0   0   2   0   2   2   0   2   0   0   0   2   0   0   2   0   2   0   2   0   0   2   2   2   0   2   2   0   0   0   2   2   0   2   0   0   0   0   2   0   2   2   2   0   2   0   0   0   2   2   0   2   2   2   0   2   0   2   2   0   0   0   0   2   0   2   0   0   0   0   0   2   2   0   0   0   0   0   0   0   2   2   0   2   0   2   0   0   0   2   2   2   2   0   2   0   0   0   0   0   2   0   0   2   2   0   0   2   2   0   0
 MK-2-8                 0   2   0   0   2   0   2   0   0   2   2   0   0   0   2   0   0   0   0   2   0   0   2   0   0   0   2   2   0   2   2   0   0   0   2   2   0   2   2   2   2   0   2   2   0   2   0   0   2   0   0   2   2   2   2   0   2   2   0   0   2   2   2   2   0   2   0   0   0   0   0   2   0   0   2   0   2   2   0   0   2   2   2   0   0   0   0   0   2   0   0   2   0   2   2   0   0   0   0   2   2   0   0   2   0   2   0   2   0   0   2   2   2   0   2   2   0   0   0   2   2   2   2   0   0   0   0   2   0   2   2   2   0   2   2   0   0   2   2   0   2   2   2   0   2   0   0   2   0   0   0   0   2   0   2   0   2   0   0   0   2   2   2   0   0   0   0   0   0   2   2   2   0   0   0   0   0   0   2   2   2   2   0   2   2   0   0   0   0   2   0   0   2   2   0   0   2   2   0   0
 MK-2-9                 0   2   2   0   2   0   2   0   0   2   2   0   0   0   0   0   0   0   0   0   0   0   2   0   0   0   2   2   0   2   2   0   0   0   2   0   0   2   2   2   2   0   2   2   0   2   0   0   0   0   0   2   2   2   2   0   2   2   0   0   2   2   2   2   0   2   0   0   0   0   2   2   0   0   2   0   2   2   0   0   0   2   2   0   0   0   0   0   2   0   0   2   0   2   2   0   0   2   0   0   2   0   0   2   0   2   0   2   0   0   2   2   2   0   2   2   0   0   0   2   2   2   2   0   0   0   0   2   0   2   2   2   0   2   2   0   0   0   2   0   2   2   2   2   2   0   0   2   0   0   0   0   2   0   2   2   2   0   0   0   2   2   2   0   0   0   0   0   0   2   0   0   0   0   0   0   0   0   2   2   2   0   2   2   2   0   0   0   0   2   0   0   2   0   0   0   2   2   0   0
 MK-2-10                0   0   2   0   0   0   2   0   2   2   2   0   0   0   0   0   0   0   0   0   0   0   2   0   0   0   2   2   0   2   2   2   0   0   2   2   0   2   2   2   2   0   2   2   0   2   0   0   0   0   0   2   2   2   2   0   2   2   0   0   2   2   2   2   0   2   0   0   0   0   2   2   0   2   2   0   2   2   2   0   0   2   2   0   0   0   0   0   2   0   0   2   0   0   2   0   0   2   0   0   2   0   0   2   0   2   0   2   0   0   2   0   2   0   2   2   0   0   0   2   2   2   2   0   0   0   0   2   0   2   2   2   0   2   2   0   0   0   2   0   2   2   2   2   2   0   0   2   0   0   0   2   2   0   0   2   2   0   0   0   2   2   0   0   0   2   0   0   0   2   0   0   0   0   0   0   0   0   2   2   2   0   2   2   2   2   0   0   0   2   0   0   2   0   0   0   2   2   0   0
 MK-2-11                0   0   2   0   0   0   2   0   2   0   2   0   0   2   0   0   0   0   0   0   0   0   2   0   0   0   2   2   0   2   2   2   0   0   0   2   0   2   0   2   2   0   2   2   0   2   0   0   0   0   2   2   0   2   2   0   2   2   0   0   2   2   2   2   0   2   0   0   0   0   2   2   0   0   0   0   2   2   2   0   0   2   2   0   2   0   0   0   2   0   0   2   0   0   2   0   0   2   0   0   2   0   0   2   0   2   0   0   0   0   2   0   2   0   2   2   0   0   0   2   2   0   2   0   0   0   0   2   0   2   2   2   0   0   2   0   0   0   0   0   2   2   2   2   2   0   0   2   0   2   0   2   2   0   0   2   2   0   0   0   2   2   0   2   0   2   0   0   0   2   0   0   0   0   0   0   0   0   2   2   2   0   2   2   2   2   0   0   0   2   0   0   2   0   0   2   0   2   0   0
 MK-2-12                0   0   2   0   0   0   2   0   2   0   0   0   0   2   0   0   0   0   0   0   0   0   2   0   0   0   2   2   0   2   0   2   0   0   2   2   0   0   0   0   2   0   2   2   0   2   0   0   0   0   2   2   0   2   2   0   0   2   0   0   2   2   0   2   0   2   0   0   0   2   0   2   2   0   0   0   2   2   2   0   0   2   2   2   0   0   0   0   2   0   0   2   0   0   2   0   0   2   0   0   2   0   0   2   0   2   0   0   0   0   2   2   2   0   2   2   0   0   0   2   2   0   2   0   0   0   0   2   0   0   2   2   0   0   2   0   0   0   2   0   2   2   2   2   2   0   0   2   0   2   0   2   2   0   0   2   2   0   0   0   2   2   0   2   0   2   0   0   0   2   0   0   0   0   0   0   0   0   2   2   2   0   2   2   2   2   0   0   0   2   0   0   2   0   2   2   0   2   0   0
 MK-2-13                2   0   2   0   0   0   2   0   2   0   0   0   0   2   0   0   0   0   0   0   0   0   2   0   2   2   2   2   0   2   0   2   0   2   2   2   0   0   0   0   2   0   2   2   0   2   0   0   0   0   2   2   0   2   2   0   0   2   0   0   2   2   0   2   2   2   2   0   0   2   0   2   2   0   2   0   2   2   2   0   0   2   2   2   2   0   0   0   2   0   2   2   0   0   2   2   0   2   0   0   2   0   0   2   0   2   0   0   0   0   2   2   0   0   2   2   0   0   2   2   2   0   2   0   0   0   2   2   0   0   2   2   0   0   2   0   0   0   2   0   2   2   2   2   0   0   0   2   0   2   0   2   0   0   0   2   2   0   0   0   2   0   0   2   0   2   0   0   0   2   0   0   0   2   0   0   0   0   2   2   2   2   2   2   0   2   0   0   0   2   0   0   2   0   2   2   2   0   0   0
 MK-2-14                2   0   2   0   0   0   0   2   2   0   0   0   0   2   0   0   0   0   2   0   0   0   2   0   2   2   2   2   0   2   0   2   0   2   2   2   0   0   0   0   2   2   2   2   0   2   0   2   0   0   2   2   0   2   2   0   0   0   0   0   2   2   0   2   2   2   2   0   0   0   0   2   2   0   2   0   2   2   2   0   0   2   2   2   2   0   0   2   2   0   2   2   0   0   2   2   0   2   0   0   2   0   0   2   0   2   0   0   0   0   2   2   0   0   2   2   0   0   2   2   2   0   2   0   0   0   2   2   0   0   2   2   0   2   2   0   2   0   2   0   2   2   2   2   2   0   0   2   0   2   2   2   0   0   0   2   2   0   0   0   2   2   2   2   0   2   2   0   0   2   0   0   0   2   0   2   0   0   0   2   2   2   2   0   0   2   2   0   0   2   0   0   2   0   2   2   2   0   0   0
 MK-2-15                2   2   2   0   0   0   0   2   2   0   2   0   2   2   2   0   0   0   2   0   0   0   2   0   2   2   2   2   0   2   0   2   0   2   2   2   0   0   0   0   2   0   2   2   0   2   2   2   0   0   2   2   0   2   2   0   0   0   0   0   2   2   0   2   2   2   2   0   0   0   0   2   2   2   2   2   0   2   2   0   0   2   2   2   2   0   0   2   2   0   2   2   0   2   2   2   0   2   0   0   2   0   0   2   0   2   0   2   0   0   2   2   0   0   2   2   0   0   0   2   2   0   2   0   0   0   2   2   0   0   2   2   0   2   2   0   2   0   2   0   2   2   2   2   2   2   0   0   0   2   2   2   0   2   0   2   2   0   0   0   2   2   2   2   0   2   2   0   0   2   0   0   0   2   0   2   0   0   0   2   2   2   2   0   0   2   2   0   0   0   0   2   2   0   2   2   2   0   0   2
 MK-2-16                2   2   2   0   0   2   0   2   2   0   2   0   0   2   2   0   0   2   2   0   0   0   2   0   2   2   2   2   0   2   0   2   0   2   2   2   0   0   0   0   2   0   2   2   0   0   2   2   0   0   2   2   0   2   2   0   0   0   0   0   2   0   0   2   0   2   2   0   0   0   0   2   2   2   2   2   2   0   2   2   0   2   2   2   2   0   0   2   2   0   2   2   0   0   2   2   0   2   0   0   2   0   0   2   0   2   0   2   0   0   0   0   0   0   2   2   0   0   0   2   2   0   2   0   0   0   2   2   0   0   2   2   0   2   2   0   2   2   2   2   2   2   2   2   2   2   0   0   0   2   2   2   0   2   0   2   2   0   0   0   2   2   2   2   0   2   0   0   0   2   2   0   0   2   2   2   0   0   0   2   0   2   2   0   2   2   2   0   0   0   0   2   2   0   2   2   0   0   0   2
 MK-3-1                 2   2   2   2   2   2   2   2   2   0   0   2   0   2   0   2   0   0   0   2   2   2   2   0   2   0   2   2   0   2   2   2   2   2   0   0   2   2   0   2   0   2   0   0   2   2   2   0   2   0   2   2   0   0   2   0   2   0   2   2   2   2   2   2   2   0   0   0   2   2   2   0   2   2   2   2   2   0   0   2   0   2   0   2   2   2   0   2   2   2   2   2   0   2   2   2   2   0   0   2   0   2   0   0   2   0   2   0   0   2   2   0   0   0   0   0   0   0   0   0   0   0   0   2   0   0   2   0   2   2   2   0   2   2   0   0   2   0   2   0   0   0   0   0   2   2   2   2   2   0   0   0   0   2   0   0   2   2   2   0   2   2   2   0   2   0   2   0   2   2   2   0   0   0   2   0   0   0   0   2   0   2   0   0   2   0   2   2   2   2   2   0   2   2   0   2   2   0   2   2
 MK-3-2                 2   2   2   0   2   2   2   2   2   0   0   2   0   2   0   2   2   0   0   2   2   2   2   0   2   0   2   2   0   2   2   2   2   2   0   0   2   2   0   2   0   2   0   0   0   2   2   0   2   0   2   2   0   0   2   0   2   0   2   2   2   2   0   2   2   0   2   0   2   0   2   0   2   2   2   2   2   0   0   0   0   2   0   2   2   2   2   2   2   2   2   2   0   2   2   2   2   0   0   2   2   2   0   0   0   2   0   0   0   2   2   0   0   0   0   0   2   0   2   0   0   0   2   2   0   0   2   0   2   2   2   0   2   0   0   0   2   0   2   0   0   0   0   0   2   2   2   2   2   2   0   0   0   2   0   0   2   2   2   0   2   2   2   0   2   0   2   0   2   2   2   0   0   2   2   0   0   2   0   2   0   2   0   0   0   0   2   2   2   2   2   0   2   0   2   2   2   0   2   2
 MK-3-3                 2   2   2   0   2   2   2   2   2   0   0   2   2   2   0   2   2   0   0   0   2   2   2   0   2   0   2   2   0   2   2   2   2   2   0   0   2   2   0   2   0   2   0   0   0   2   2   0   0   0   2   2   2   0   2   0   2   0   2   2   2   2   0   2   2   0   2   0   2   0   2   0   2   2   2   2   2   0   0   0   0   2   0   0   2   2   2   2   2   2   2   0   0   2   2   2   0   0   0   2   2   2   0   0   0   2   0   0   0   2   2   0   0   0   0   0   2   0   2   0   2   2   2   2   0   0   0   0   2   2   2   0   2   0   0   0   2   0   2   0   0   0   0   0   2   2   2   2   2   2   0   0   0   2   0   0   2   2   2   0   2   2   2   0   2   0   2   0   2   2   2   0   0   2   2   0   0   2   0   2   0   2   0   0   0   0   2   2   2   2   2   0   2   0   2   2   0   0   2   2
 MK-3-4                 2   2   2   0   2   2   2   2   2   2   0   2   2   0   0   2   2   0   0   0   2   2   2   0   2   2   2   2   0   2   2   2   2   2   0   0   2   2   0   2   2   2   0   0   0   2   2   0   0   2   0   2   2   0   2   0   2   0   2   2   2   2   0   2   2   0   2   0   2   0   2   0   2   2   2   2   0   0   2   0   0   2   0   0   2   0   0   2   2   2   2   0   0   2   2   2   0   0   0   2   2   2   0   0   0   2   0   0   0   2   2   0   2   0   0   0   2   0   2   0   2   0   2   2   0   0   0   0   2   2   2   0   2   0   0   0   2   0   2   0   2   0   0   0   2   2   2   2   2   2   0   0   0   2   0   0   2   2   2   0   2   2   2   0   2   0   2   0   2   2   2   0   0   2   2   0   0   2   0   2   0   2   0   0   0   2   2   2   2   2   2   0   0   0   2   2   0   0   2   2
 MK-3-5                 2   0   2   0   2   2   2   2   2   2   0   2   2   0   0   2   2   0   2   0   0   2   2   0   2   2   2   0   0   2   2   2   2   2   0   0   2   0   0   2   2   2   0   0   0   2   2   0   0   2   0   2   2   0   2   0   2   0   2   2   2   2   0   2   2   0   2   0   2   0   2   0   2   2   2   2   0   2   2   0   0   2   0   2   2   0   0   2   0   2   2   2   0   0   2   2   0   0   0   2   2   2   0   0   0   2   0   0   0   2   2   2   2   0   2   0   2   0   2   0   2   0   2   2   0   0   0   0   2   2   2   0   2   0   0   0   2   0   2   0   2   0   0   0   2   2   2   0   2   2   0   0   0   2   0   0   2   2   2   0   0   2   2   0   2   0   2   0   2   2   2   0   0   2   2   0   0   2   2   2   0   2   0   0   0   2   2   2   2   0   2   2   0   2   2   2   0   0   2   2
 MK-3-6                 2   0   2   0   2   2   2   0   2   0   0   2   2   0   0   0   2   0   2   0   0   2   2   2   2   2   2   0   0   2   2   2   2   2   0   2   2   0   0   2   2   2   0   0   0   2   2   0   0   2   0   2   2   0   2   0   2   0   2   2   2   2   0   2   2   0   2   0   2   2   2   2   2   2   2   2   0   2   2   0   0   2   0   2   2   0   0   2   0   2   2   2   0   0   2   2   0   0   0   2   2   0   0   0   2   2   0   0   0   2   2   2   2   0   2   0   0   0   2   0   2   0   2   2   0   0   0   0   2   2   2   0   2   0   0   0   2   0   2   0   0   2   0   0   2   2   2   0   2   2   2   2   0   2   0   0   2   2   2   2   0   2   2   2   2   0   2   0   2   2   2   0   0   2   2   0   0   2   2   2   0   2   0   0   0   2   2   2   2   0   2   2   2   2   2   2   0   0   2   2
 MK-3-7                 0   0   2   0   2   2   2   2   2   0   0   2   2   0   0   0   2   2   2   0   0   2   2   2   2   2   2   0   0   2   2   2   2   2   0   2   2   0   0   2   2   2   2   0   0   2   2   0   2   2   0   2   0   0   2   0   2   0   2   0   2   0   0   2   0   0   2   0   2   2   0   2   2   2   2   2   0   2   2   0   0   2   0   2   0   0   0   2   0   2   2   2   0   0   2   2   0   0   0   2   2   0   0   0   2   2   0   0   0   2   2   2   2   0   2   0   0   0   2   0   2   0   2   2   0   0   0   0   2   2   2   0   2   0   0   0   2   0   0   2   0   2   0   2   2   2   2   0   2   2   2   2   0   2   0   2   2   2   2   2   0   2   2   2   2   0   2   0   2   2   2   0   0   2   2   0   0   0   2   2   0   2   0   0   0   0   2   2   2   0   2   2   2   2   0   2   0   0   2   2
 MK-3-8                 0   0   2   0   2   2   0   2   2   0   0   2   2   0   2   0   2   2   2   0   0   2   2   2   2   2   2   0   2   2   2   2   2   2   0   2   2   0   0   2   2   2   2   0   0   2   0   0   2   2   0   2   2   0   2   0   2   0   2   0   2   0   2   2   0   0   2   0   2   2   0   2   2   2   2   2   0   2   2   0   0   2   2   2   0   0   0   2   0   2   2   2   0   0   2   2   0   0   0   2   2   0   0   0   2   2   0   0   0   2   2   2   2   0   2   0   0   0   2   2   2   0   2   2   0   0   0   0   2   2   2   0   2   0   0   0   2   0   0   2   0   2   0   0   2   2   2   0   2   2   2   2   0   2   0   2   2   2   2   0   0   2   0   0   0   0   2   0   2   0   2   0   0   2   2   0   2   0   2   2   0   2   0   0   0   0   2   0   2   2   2   2   2   2   0   2   0   0   2   2
 MK-3-9                 0   0   2   0   2   2   0   2   2   0   2   2   2   0   2   0   2   2   2   0   0   0   0   2   2   2   2   0   0   2   2   2   2   2   0   2   2   0   0   2   2   2   0   0   0   2   0   0   2   2   0   2   2   0   2   0   2   0   2   0   2   0   2   0   0   0   2   0   2   2   0   2   2   0   2   2   0   2   2   0   0   2   2   2   0   0   0   2   2   2   2   2   0   0   2   2   0   0   0   2   2   0   0   0   2   2   0   0   0   2   2   2   2   0   2   0   0   0   2   2   2   0   2   2   0   0   2   0   2   2   2   0   2   0   0   0   2   0   0   2   0   2   0   0   2   2   2   0   2   2   2   2   0   2   0   2   2   2   2   0   0   2   0   2   0   0   0   0   2   0   2   0   0   2   0   0   2   0   2   0   0   2   0   0   0   2   2   0   0   2   2   2   2   2   0   2   0   0   2   2
 MK-3-10                0   0   2   0   2   2   0   0   2   0   2   2   2   0   2   2   2   2   2   0   0   0   0   2   2   2   2   0   0   2   2   2   2   2   0   2   0   0   0   2   2   2   0   0   0   2   0   0   2   2   0   0   2   0   2   0   2   2   2   0   2   0   2   0   0   0   2   0   2   0   0   2   0   0   2   2   0   2   2   0   2   2   2   2   0   0   0   2   2   2   2   2   0   0   2   2   0   0   0   2   2   0   0   0   2   2   0   0   0   0   0   2   2   0   2   0   0   0   2   2   2   0   0   2   0   0   2   0   2   2   0   0   2   0   0   0   0   0   0   2   0   2   0   0   2   2   2   2   2   2   2   2   0   2   0   2   2   2   2   0   0   2   2   2   0   0   0   0   2   0   2   0   2   2   0   0   2   0   0   0   2   2   0   0   0   0   2   0   0   0   2   2   2   2   0   2   0   0   2   2
 MK-3-11                0   0   2   0   2   2   0   0   2   2   2   2   2   0   2   2   0   2   2   0   0   0   2   2   2   2   0   2   0   2   2   2   2   2   0   2   0   0   0   2   2   2   0   2   0   2   0   0   2   2   0   0   2   0   2   2   2   2   2   0   2   0   2   0   0   0   0   0   2   0   0   2   0   2   2   2   0   2   2   0   2   0   2   2   0   0   0   2   2   2   2   2   0   0   2   2   0   0   0   2   2   0   2   0   2   2   0   2   0   0   0   2   2   2   2   2   0   0   2   0   2   0   0   2   0   0   2   0   2   0   0   0   2   0   0   0   0   0   0   2   0   2   0   0   2   2   2   2   2   2   2   0   0   2   0   0   2   2   2   0   0   2   2   2   0   0   0   0   2   0   2   0   2   2   0   0   2   0   0   0   2   2   0   0   0   0   2   0   0   0   2   2   2   2   0   2   0   0   0   2
 MK-3-12                0   0   2   0   2   2   2   0   2   2   2   2   2   0   0   2   0   2   2   0   0   0   2   2   2   2   0   2   0   2   2   0   2   0   0   2   0   0   0   2   2   2   0   2   0   2   0   0   2   2   0   0   2   0   0   2   2   2   2   0   2   0   2   2   0   0   0   0   2   0   0   2   0   2   2   2   0   0   2   0   2   2   2   2   0   0   0   2   2   0   2   2   0   0   2   2   0   0   0   2   2   0   2   0   2   2   0   2   0   0   0   2   2   2   2   2   0   0   0   0   2   0   0   2   0   2   2   0   2   0   0   0   2   0   0   0   0   0   0   2   0   2   0   0   2   2   2   2   0   2   2   2   0   2   2   0   2   2   2   0   0   2   2   2   0   0   0   0   2   0   2   2   2   2   0   0   2   0   0   0   2   2   0   0   0   0   2   0   0   0   2   2   2   2   0   2   0   0   0   2
 MK-3-13                0   0   2   0   2   2   2   0   2   2   2   2   2   0   0   2   0   2   2   0   0   2   2   2   2   2   0   2   0   0   2   0   2   0   0   2   2   0   0   2   2   2   0   2   0   2   0   0   2   2   0   0   0   0   2   2   2   2   2   0   2   0   2   2   0   0   0   0   2   0   0   2   0   2   2   2   0   0   2   0   2   2   2   2   0   0   0   2   2   0   2   2   0   0   2   2   0   0   0   2   2   0   2   0   0   2   0   2   0   0   0   2   2   2   2   2   0   0   0   0   2   0   0   2   0   2   2   0   2   2   0   2   2   0   2   0   0   0   0   2   0   2   0   0   0   2   0   2   0   2   2   2   0   2   2   0   2   2   2   0   0   2   2   2   0   2   2   0   2   0   2   2   2   2   0   0   2   0   0   0   2   2   0   0   0   0   2   0   0   0   2   2   2   2   0   2   0   0   0   2
 MK-3-14                0   0   2   2   2   2   2   0   2   2   2   2   2   0   0   2   0   0   0   0   0   2   0   0   2   2   0   2   2   2   2   0   2   0   0   2   2   0   0   2   2   2   0   2   0   2   0   0   2   2   0   0   0   0   2   2   2   0   2   0   2   0   2   2   0   0   0   0   2   0   2   2   0   2   2   2   0   0   0   0   2   2   2   2   2   0   0   2   2   0   2   2   0   0   2   2   0   0   0   2   2   0   2   0   0   2   0   2   0   0   0   2   2   2   2   2   0   0   0   0   2   0   0   2   2   2   2   0   2   2   0   0   2   0   2   0   0   0   0   2   2   2   0   0   0   2   0   2   0   2   2   2   0   2   2   2   2   2   2   0   0   2   2   2   0   2   2   0   2   0   2   2   0   2   0   0   2   0   0   0   2   2   0   0   0   0   2   0   0   0   2   0   2   2   0   2   0   0   0   2
 MK-3-15                0   2   2   2   2   2   2   0   2   2   2   2   2   0   0   2   0   0   0   0   2   0   0   0   2   2   0   2   2   2   2   0   2   0   0   2   2   0   0   2   2   2   0   2   0   2   0   0   2   2   0   0   0   0   2   2   2   0   2   2   2   0   2   2   0   0   0   0   2   0   2   0   0   2   2   2   0   0   0   0   2   2   2   2   2   0   0   2   2   0   2   2   0   0   2   2   2   0   0   2   2   0   2   0   0   2   0   2   0   0   2   2   2   0   0   2   0   2   0   0   0   0   2   2   2   2   2   0   2   2   0   0   2   0   0   0   0   0   0   2   2   2   0   0   0   2   0   2   0   2   2   2   0   2   2   2   2   2   2   0   0   2   2   2   2   2   2   0   2   0   2   2   2   2   2   0   2   0   0   0   2   2   2   0   0   2   2   0   0   0   2   0   2   2   0   0   0   0   0   2
 MK-3-16                0   2   2   2   2   2   2   0   2   2   2   2   2   2   0   2   0   0   0   0   2   2   0   0   2   2   0   2   2   2   2   0   2   0   0   2   2   2   0   2   2   0   0   2   0   2   0   2   2   2   0   0   0   0   2   2   2   0   0   0   2   0   2   2   0   0   0   0   0   0   0   0   0   2   2   2   0   0   0   0   0   2   2   2   2   0   0   2   2   0   0   2   0   0   2   2   2   0   0   2   2   0   2   0   0   2   0   2   0   0   2   2   2   0   0   2   0   2   0   0   0   0   2   2   2   2   2   0   2   2   0   0   2   2   0   0   0   0   0   2   2   2   0   0   0   2   0   2   0   2   2   2   0   2   2   2   2   2   2   0   0   0   2   2   2   2   2   0   2   0   2   2   2   2   2   0   2   0   0   0   0   2   2   0   0   2   2   0   0   0   2   0   2   2   0   0   0   0   0   2
 MK-4-1                 0   2   2   0   2   0   0   0   2   2   2   2   0   2   0   0   0   0   2   0   0   0   2   2   0   2   0   0   0   2   0   2   0   2   2   0   0   2   0   2   2   0   0   2   0   2   2   0   0   0   2   2   0   2   2   2   0   0   0   0   0   2   0   0   0   2   0   2   2   0   2   0   0   0   2   0   0   2   0   2   0   0   0   2   2   0   0   2   0   0   0   2   0   0   2   0   2   2   2   0   2   0   0   0   0   0   0   0   0   2   2   0   2   0   0   2   0   0   2   0   0   2   2   2   0   2   0   2   2   2   0   0   2   0   0   0   0   0   2   2   0   0   0   0   2   0   2   0   0   2   2   0   2   0   2   0   0   2   2   0   2   2   2   2   0   2   2   0   2   0   2   0   2   0   0   0   0   0   0   0   0   2   0   2   0   2   2   2   2   2   2   0   0   0   2   0   2   2   2   0
 MK-4-2                 0   2   2   0   2   0   0   0   0   0   0   2   0   2   0   0   0   0   0   0   2   0   2   2   0   2   0   2   0   2   0   2   0   0   2   0   0   2   0   2   2   2   0   2   0   2   2   0   0   0   2   2   0   2   2   2   0   0   0   0   0   2   0   0   0   2   0   2   0   0   2   0   0   0   2   0   2   2   0   2   0   0   0   2   2   0   0   2   0   0   0   2   0   0   2   0   2   2   2   0   2   0   0   0   2   2   0   2   0   2   2   0   0   0   0   2   0   0   2   0   0   2   2   2   0   2   0   2   0   2   0   2   2   0   0   0   0   0   2   2   0   0   0   0   2   0   0   0   0   0   0   0   2   0   2   0   0   2   2   0   0   2   2   2   0   0   2   0   2   0   2   0   2   0   0   0   0   0   0   0   0   2   0   2   0   2   2   0   2   2   2   0   0   0   2   0   2   2   0   0
 MK-4-3                 0   2   2   0   2   0   0   0   0   0   0   2   0   2   0   0   0   0   0   0   2   0   2   2   0   2   0   0   0   2   0   2   0   0   2   0   0   2   0   2   2   2   0   2   2   2   2   0   0   0   2   2   0   0   0   2   0   0   0   0   0   2   0   0   0   2   0   2   0   0   2   0   0   0   2   0   2   2   0   2   0   0   0   2   2   0   0   2   2   0   0   2   0   0   2   0   2   2   2   0   2   0   0   2   2   2   0   2   0   2   0   0   0   0   0   2   0   0   2   2   0   2   2   2   0   2   0   2   0   0   0   2   2   0   0   0   0   0   2   2   0   0   2   0   2   0   0   0   0   0   0   0   2   0   2   0   0   2   2   0   0   2   2   2   0   0   2   0   2   0   2   0   2   2   0   0   0   0   0   0   2   2   0   2   2   2   2   0   2   2   2   0   0   0   2   0   2   2   0   0
 MK-4-4                 0   2   2   0   2   0   0   0   0   0   2   0   0   2   0   0   0   0   0   0   2   0   2   0   0   2   0   0   2   2   0   2   0   2   2   0   0   2   0   0   2   2   0   2   2   0   2   2   0   0   2   2   0   0   0   2   0   0   0   0   0   2   2   0   0   2   0   2   0   0   2   0   0   2   2   0   2   2   0   2   0   0   2   2   2   0   0   2   2   0   0   2   0   0   2   0   2   2   2   2   2   0   0   2   2   2   0   2   0   0   0   0   0   0   0   2   0   2   2   2   0   2   2   2   0   2   0   2   0   2   0   2   2   0   0   2   0   0   2   2   0   0   0   0   2   0   2   0   0   0   0   0   2   0   2   0   0   2   2   0   0   2   2   2   0   0   2   0   2   0   2   0   2   2   0   0   0   0   0   0   2   2   0   0   2   2   0   0   2   2   2   0   0   0   2   0   2   2   0   2
 MK-4-5                 0   2   2   0   2   0   0   0   0   0   2   0   0   0   0   0   0   0   0   0   2   0   2   0   0   2   0   0   2   2   0   2   2   2   2   0   2   2   0   0   2   2   0   2   2   0   2   0   0   0   0   2   0   0   0   2   0   0   0   2   0   2   2   0   0   2   0   2   2   0   2   0   2   2   2   0   2   2   0   2   0   0   2   2   2   0   0   2   2   0   0   0   0   2   2   0   2   2   2   2   2   0   0   2   2   2   0   2   0   0   0   0   0   0   0   2   0   2   2   2   2   2   2   2   0   2   0   2   0   2   2   2   2   0   0   2   0   0   2   2   0   0   0   0   2   0   2   0   0   0   0   0   2   0   2   0   0   2   2   0   0   2   2   2   0   0   2   0   2   0   0   0   2   2   0   0   0   0   0   0   2   2   0   2   2   0   0   0   0   2   2   0   2   0   2   0   2   2   0   2
 MK-4-6                 0   2   2   0   2   0   0   0   0   2   2   0   0   2   0   0   0   0   0   0   2   0   2   0   0   2   0   2   2   0   0   2   2   2   2   0   2   2   0   0   0   2   0   2   2   0   2   0   0   0   0   2   0   0   0   0   0   0   0   2   0   2   2   0   2   2   0   2   2   0   2   0   2   2   2   0   2   2   2   2   2   0   2   2   2   0   2   2   2   0   0   0   0   2   2   0   2   2   2   2   2   0   0   2   2   2   0   2   2   0   0   0   0   0   2   2   0   2   2   2   2   2   2   2   0   2   0   2   0   2   2   2   2   0   0   2   0   0   2   2   0   0   0   0   2   0   2   0   2   0   0   0   2   0   2   0   0   2   0   0   2   2   2   0   0   0   2   0   2   0   0   0   2   2   0   2   0   2   0   0   2   2   0   2   2   0   0   0   0   2   2   0   0   0   2   0   2   2   0   2
 MK-4-7                 0   2   2   0   2   0   0   0   2   2   2   0   0   2   0   0   0   0   0   0   2   0   2   0   0   2   0   2   2   0   2   2   2   0   2   0   2   2   0   2   0   2   0   0   2   0   2   2   0   0   0   2   0   0   0   2   0   0   2   2   0   2   2   0   2   2   0   0   2   0   0   0   2   2   2   0   2   2   2   2   2   0   2   2   2   0   2   2   2   0   0   0   0   2   2   0   2   0   2   2   2   0   0   2   2   0   0   2   2   0   0   0   0   0   2   0   0   2   2   2   2   2   2   2   0   2   0   2   0   2   2   2   2   2   0   2   0   0   2   2   0   0   0   0   0   0   2   0   2   0   2   0   2   0   2   0   0   2   0   0   2   2   2   0   0   2   2   0   2   0   0   0   2   2   0   2   0   2   0   0   2   0   0   2   2   0   0   2   0   2   0   2   0   0   0   0   2   2   0   0
 MK-4-8                 0   2   2   0   2   0   2   0   2   2   2   0   0   2   0   0   0   0   0   0   2   0   0   0   0   2   0   2   2   0   2   2   2   0   2   0   2   2   0   2   0   2   2   0   2   0   2   2   0   0   0   2   2   0   0   2   0   0   2   2   0   2   2   0   2   0   2   0   2   0   0   0   0   2   2   0   2   2   2   2   2   0   2   2   2   0   2   2   2   0   0   0   0   2   2   0   2   0   2   2   2   0   0   2   2   2   0   2   2   0   0   0   0   0   2   0   0   2   2   2   2   2   2   2   2   2   0   2   0   2   2   2   0   0   0   2   0   0   2   0   0   0   0   0   0   0   2   0   0   0   0   0   2   0   2   0   0   2   0   0   0   2   2   0   0   2   0   0   2   2   0   0   2   2   0   2   0   2   0   2   2   0   0   2   2   0   0   2   0   0   2   0   0   0   0   0   2   2   0   0
 MK-4-9                 0   2   2   0   2   0   2   0   2   2   2   0   0   2   2   0   0   0   0   0   2   0   0   0   0   2   2   2   0   0   2   0   2   0   2   0   2   2   0   2   0   2   2   0   2   0   2   2   0   0   0   0   0   0   0   2   0   0   2   2   0   2   2   0   2   0   2   2   2   2   0   0   0   2   2   2   2   2   2   2   2   0   2   2   2   0   2   2   2   0   0   0   0   2   0   0   2   0   2   2   2   0   2   2   2   2   0   2   2   0   0   0   0   0   2   0   2   2   2   2   2   2   2   2   2   2   2   2   0   2   2   2   0   0   0   0   0   0   2   0   0   0   0   0   0   0   2   0   0   0   0   0   2   0   2   0   0   2   0   0   0   2   2   0   0   2   0   0   2   0   0   2   2   0   2   2   0   2   0   2   2   0   0   2   2   0   0   2   0   2   2   0   0   0   0   0   2   2   0   0
 MK-4-10                0   2   2   0   2   0   2   0   2   2   2   0   0   0   2   0   0   0   0   0   2   0   0   0   0   2   2   2   0   0   0   0   2   0   2   0   2   2   0   2   0   2   2   0   2   0   2   2   2   0   0   2   0   0   0   0   0   0   2   2   0   0   2   0   0   0   2   2   2   2   0   0   0   2   2   0   2   2   2   2   2   0   2   0   2   0   2   2   2   0   0   0   2   0   0   0   2   0   2   0   2   0   2   2   2   2   0   2   2   0   0   0   0   0   2   2   2   2   2   2   2   2   2   2   2   2   0   2   0   2   2   2   0   0   0   0   0   0   2   0   0   0   0   0   0   0   2   0   0   0   0   0   2   0   2   0   0   2   0   0   0   2   2   0   0   0   0   2   0   2   0   2   2   0   2   2   0   2   0   2   2   2   0   2   2   0   0   2   0   2   2   0   0   0   0   0   0   2   0   0
 MK-4-11                0   2   2   2   2   0   2   2   2   2   0   0   0   0   2   0   0   0   0   0   2   0   0   0   0   0   2   2   0   0   0   0   2   0   2   0   2   2   0   2   0   2   2   0   2   0   2   2   2   0   0   2   0   0   0   0   0   0   2   2   0   0   2   0   0   2   2   2   2   2   2   0   0   2   2   0   2   2   2   2   2   0   2   2   2   0   2   2   2   0   0   0   2   0   0   0   2   0   2   0   2   0   2   2   2   2   0   2   2   2   0   0   0   0   2   2   2   2   2   2   2   2   2   2   2   2   0   2   0   2   2   2   0   0   0   0   0   0   2   0   0   0   0   0   0   0   2   0   0   0   0   0   2   0   0   0   0   2   0   0   2   2   2   0   0   0   0   2   0   2   0   2   2   0   2   2   0   2   0   2   2   2   0   2   2   0   0   2   0   2   2   2   0   0   0   0   0   2   2   0
 MK-4-12                0   2   2   2   2   0   2   2   2   2   0   0   0   0   2   0   0   0   0   2   2   0   2   0   2   0   2   2   2   0   0   0   2   0   2   0   2   2   0   0   0   2   2   0   2   0   2   2   2   0   0   2   2   0   0   0   0   0   2   2   0   2   2   0   0   2   2   2   2   2   2   0   0   2   2   0   2   2   2   2   2   2   2   2   2   0   2   0   2   0   0   0   2   0   0   2   2   0   2   0   2   0   2   2   2   2   0   2   2   0   0   0   0   0   2   2   2   0   2   2   2   2   2   2   2   2   0   2   0   2   2   2   0   0   0   0   0   0   2   0   0   0   0   2   0   0   2   0   0   0   0   0   2   2   0   0   0   2   0   2   2   2   2   0   0   0   0   2   2   2   0   2   2   0   2   2   0   2   0   2   2   2   0   2   0   0   0   2   0   2   2   2   0   0   0   0   0   2   2   0
 MK-4-13                0   2   2   2   0   0   2   2   2   2   0   0   0   0   2   2   0   0   0   2   2   0   2   0   2   0   2   2   2   0   0   0   2   0   2   0   0   2   0   0   0   2   2   0   2   0   0   2   2   0   0   2   2   0   0   0   0   2   2   2   0   2   0   0   0   2   2   2   2   2   2   0   0   2   2   0   2   2   2   2   2   2   2   2   2   0   2   0   2   0   0   0   2   0   0   2   2   0   2   0   2   0   2   2   2   2   0   2   0   0   0   0   0   0   2   2   2   0   2   2   2   2   2   2   2   2   0   2   0   2   2   2   0   0   0   0   0   0   0   2   0   2   0   2   0   0   2   0   0   0   2   0   2   2   0   0   0   0   0   2   2   2   2   0   0   0   0   2   2   2   0   2   2   0   2   2   0   2   0   0   2   2   0   2   0   0   0   2   0   2   2   2   0   0   2   0   0   0   2   2
 MK-4-14                0   2   2   2   0   0   2   2   2   2   0   0   0   0   2   2   0   0   0   2   2   0   0   0   2   0   2   2   2   0   0   0   2   0   2   0   2   2   0   0   0   2   2   0   0   0   0   0   2   0   0   2   2   0   2   0   0   2   2   2   0   2   0   0   0   2   2   2   2   2   2   0   0   2   2   0   0   2   0   2   2   2   2   2   2   0   2   2   2   0   0   0   2   0   0   2   2   0   0   0   2   0   2   2   2   2   0   2   0   0   0   0   0   2   2   0   2   0   2   2   2   2   2   2   0   2   0   2   0   2   0   2   0   0   0   0   0   0   0   2   0   2   2   2   0   0   2   0   2   0   2   0   2   2   0   0   2   0   2   2   2   2   2   0   0   0   0   2   2   2   0   2   2   0   2   2   0   2   0   0   2   2   0   2   0   0   2   2   0   2   2   2   0   0   2   0   0   0   0   2
 MK-4-15                0   2   2   2   0   0   2   2   0   2   0   0   0   0   2   2   0   0   0   2   2   0   0   0   0   0   2   2   2   0   0   0   2   0   2   2   2   2   0   0   0   2   2   2   0   0   2   0   2   0   2   2   2   0   0   0   0   2   2   2   0   2   2   0   0   2   2   2   2   2   2   0   0   2   2   0   0   2   0   2   2   2   2   2   2   0   2   2   2   0   0   0   2   0   0   2   2   0   0   0   2   0   2   2   2   2   0   2   0   0   0   0   0   2   2   0   0   0   2   2   2   2   2   2   0   0   0   2   0   2   0   2   0   0   0   0   0   0   0   2   0   2   0   2   0   0   2   0   0   0   2   0   2   2   0   0   2   0   2   2   2   2   2   0   2   0   0   2   2   2   0   2   2   0   2   2   0   2   0   0   2   2   0   2   0   2   2   2   0   2   2   2   0   0   2   0   0   0   0   2
 MK-4-16                0   2   2   2   0   0   2   2   0   2   0   0   2   0   2   2   0   0   0   2   2   0   0   0   0   0   2   2   0   0   0   0   2   0   2   2   2   2   0   0   0   2   2   2   0   0   2   0   0   0   2   2   2   0   2   0   0   2   2   2   0   2   2   0   0   2   2   2   2   2   0   0   0   2   2   0   0   2   0   2   2   2   2   2   2   2   2   2   0   0   0   0   2   0   0   2   2   0   0   0   2   0   2   0   2   2   0   2   2   0   0   2   0   2   2   0   0   0   2   2   2   2   2   2   0   0   0   2   0   2   0   2   0   0   0   0   0   0   0   2   0   2   2   2   0   0   2   0   0   0   2   0   2   2   0   0   2   0   2   2   2   2   2   0   2   0   0   2   2   2   0   2   2   0   2   2   0   2   0   2   2   2   0   2   0   2   2   2   0   2   2   2   2   0   2   0   0   0   0   2
 MK-5-1                 0   2   2   2   2   0   2   0   2   0   0   0   2   2   2   0   2   2   2   0   0   0   0   2   0   0   0   2   2   2   2   0   0   2   0   2   2   0   0   2   2   2   0   0   0   2   2   2   2   0   2   2   2   2   2   0   0   0   0   2   2   0   0   0   0   2   0   2   2   0   0   0   2   2   0   2   2   2   0   0   0   0   2   2   0   2   2   0   0   2   2   0   2   0   2   0   0   0   2   2   0   2   2   2   0   0   0   0   2   0   0   2   2   0   0   0   0   2   2   0   0   0   0   0   0   2   2   2   0   0   0   0   2   0   2   2   2   0   2   0   2   2   2   2   2   2   0   2   0   0   2   2   0   0   0   2   2   0   0   0   0   0   0   0   0   0   0   0   0   0   0   0   0   2   2   0   0   2   2   0   0   0   0   0   0   0   0   2   0   0   0   0   2   2   2   0   2   2   2   0
 MK-5-2                 0   2   2   2   2   0   2   0   2   0   0   0   2   2   2   0   2   2   2   0   0   0   0   0   0   0   0   2   2   2   2   0   0   2   0   2   2   0   0   2   2   2   0   2   0   2   2   2   2   0   2   0   2   2   2   0   0   0   0   2   2   0   0   2   0   2   0   0   2   0   0   0   2   2   0   2   2   2   0   0   0   2   0   2   0   2   0   0   0   2   2   0   2   0   2   0   0   0   2   2   2   2   2   0   0   0   2   0   2   0   2   2   2   0   0   0   0   2   2   0   0   0   2   0   2   2   2   2   0   0   0   0   2   0   2   2   2   2   2   0   2   2   2   2   2   2   0   2   0   0   2   2   0   0   0   2   2   0   0   0   0   0   0   0   0   0   0   0   0   0   0   0   0   2   0   0   0   2   2   0   0   0   0   2   2   0   0   0   2   0   0   0   2   2   2   0   2   2   2   0
 MK-5-3                 0   2   2   2   2   0   2   0   0   0   0   0   2   2   2   0   2   2   2   0   0   0   0   0   0   0   0   2   2   2   2   0   0   0   0   2   2   0   0   2   2   2   0   2   0   2   2   2   2   0   2   0   2   2   2   0   0   0   0   2   0   0   0   2   0   2   0   0   2   0   2   0   2   2   0   2   2   2   2   0   0   2   0   0   0   2   0   0   0   2   2   0   2   0   2   0   0   0   2   2   2   2   2   0   2   2   0   0   2   0   2   2   0   0   0   0   0   2   2   2   0   0   2   0   2   2   2   2   0   0   0   2   2   2   2   2   2   2   2   0   2   2   2   2   2   2   0   2   2   0   2   2   0   0   0   2   2   0   0   0   0   0   0   0   0   0   0   0   0   0   0   0   0   2   0   0   2   2   2   0   2   0   0   2   2   0   0   0   2   0   0   0   2   2   0   2   0   2   2   0
 MK-5-4                 0   2   2   2   2   0   0   0   0   0   0   0   0   2   2   0   0   2   2   0   0   0   0   0   0   0   0   0   2   2   2   0   0   0   2   0   2   0   0   2   2   2   0   2   0   2   0   2   2   0   2   0   2   2   2   0   0   0   0   2   2   0   0   2   0   2   0   0   0   0   2   0   2   2   0   2   2   2   2   0   0   2   0   0   0   2   0   0   0   2   0   0   2   0   0   0   0   0   2   2   2   2   2   0   2   2   0   0   2   0   2   2   2   0   0   0   0   2   2   2   0   0   2   0   2   2   2   2   0   0   0   2   0   2   2   2   0   2   2   0   2   2   2   2   2   2   0   2   2   0   2   2   0   0   0   2   2   0   0   0   0   0   0   0   0   0   0   0   0   0   0   0   0   2   0   0   2   2   2   0   2   0   0   2   2   0   0   2   2   0   0   0   2   2   0   2   0   2   2   0
 MK-5-5                 0   2   2   2   2   0   0   0   0   0   0   0   0   2   2   0   0   0   2   0   0   0   0   0   2   0   0   0   2   2   2   0   0   0   2   2   2   0   2   2   2   2   0   2   0   2   0   0   2   0   2   0   2   2   2   0   0   2   0   2   2   0   2   2   0   2   0   0   0   0   2   0   2   2   0   0   2   2   2   0   0   2   0   0   0   2   2   0   0   2   0   0   2   0   0   0   0   0   2   0   2   2   2   0   2   2   0   0   0   0   0   2   2   0   0   0   0   2   2   2   0   0   2   0   2   2   2   2   0   0   0   2   0   2   2   2   0   2   0   0   2   2   2   2   0   2   0   2   2   0   2   2   0   0   0   2   2   0   2   0   0   0   0   0   0   0   0   0   0   0   0   0   0   2   0   2   2   2   2   0   0   0   0   2   0   0   0   2   2   0   0   2   2   2   0   2   0   0   2   0
 MK-5-6                 0   2   2   2   0   0   0   2   0   0   0   0   0   2   2   0   0   0   2   0   0   0   0   0   2   0   0   2   2   2   2   0   0   0   2   2   2   0   2   2   2   2   0   2   0   2   0   0   0   0   2   0   2   2   2   0   0   0   0   2   2   0   2   2   0   2   0   0   0   0   2   0   2   0   0   0   2   2   2   0   0   2   0   0   0   2   2   0   0   2   0   0   2   0   0   0   2   0   2   2   2   2   2   0   2   2   0   2   0   0   0   2   2   0   0   0   0   2   2   2   0   0   2   0   2   2   2   2   0   0   0   2   2   2   2   0   2   2   0   0   2   2   2   2   0   2   0   2   2   0   2   2   0   0   2   2   2   2   2   0   0   0   0   0   0   0   0   0   0   0   0   0   0   2   0   0   2   2   2   0   0   0   0   2   0   0   0   2   2   0   0   2   0   2   0   2   0   0   2   0
 MK-5-7                 0   2   2   2   2   0   0   2   0   0   0   0   0   2   2   0   0   0   2   0   0   0   0   0   2   0   0   2   2   2   2   0   0   0   2   2   0   0   0   2   0   2   0   2   0   2   0   0   0   0   2   0   2   2   2   0   0   0   0   0   2   0   2   2   2   2   0   0   0   0   2   2   2   0   0   0   2   2   2   0   0   0   0   0   0   2   2   0   0   2   0   0   2   0   0   0   2   0   2   2   2   2   2   0   2   2   0   2   2   0   0   2   2   0   0   0   0   2   2   2   0   0   2   0   0   2   2   2   0   0   0   2   2   2   2   0   2   2   0   0   2   2   0   2   0   2   0   0   0   0   2   0   0   0   0   2   2   2   2   0   0   0   0   0   0   2   0   0   2   0   0   0   0   0   0   0   0   2   2   0   2   0   0   2   0   0   0   2   2   0   0   2   0   0   0   2   0   2   2   0
 MK-5-8                 0   2   0   0   2   0   0   0   0   0   0   0   0   2   2   0   2   0   2   0   0   0   0   0   2   0   0   2   2   2   2   0   0   0   2   2   0   0   0   2   0   2   0   2   0   2   0   0   2   0   2   0   2   2   2   0   0   0   0   0   2   0   2   2   2   2   0   0   0   0   2   0   2   0   0   0   2   2   2   0   0   2   0   0   0   2   2   0   0   2   0   0   2   0   0   0   2   0   2   2   2   2   2   0   2   2   2   2   2   0   0   2   2   0   0   0   0   2   2   2   0   0   2   0   0   2   2   2   0   2   0   2   2   2   2   0   2   2   0   2   2   2   2   2   2   2   0   0   0   0   2   0   0   0   0   2   2   2   2   0   2   0   0   0   0   2   0   0   2   0   2   0   0   0   0   0   0   2   2   0   2   0   0   2   0   0   0   2   2   0   0   2   0   0   0   2   2   2   2   0
 MK-5-9                 0   0   0   0   2   0   0   0   0   0   0   0   0   2   2   0   2   0   2   0   0   0   0   0   2   0   0   2   2   2   2   0   2   0   0   2   0   0   0   2   0   2   0   2   0   2   0   0   2   0   2   0   2   2   2   0   0   0   0   0   2   2   0   2   2   2   0   0   0   0   2   0   0   2   2   0   2   2   2   0   0   2   0   0   0   2   0   0   0   2   0   0   2   0   0   0   2   0   2   2   0   2   2   2   2   2   2   0   2   0   0   0   2   0   0   0   0   2   2   2   0   2   2   0   0   2   0   2   0   2   0   2   2   0   2   0   2   2   2   2   2   2   2   2   2   2   0   0   0   0   0   0   0   0   0   2   2   2   2   0   0   2   0   0   0   2   2   0   2   0   2   0   0   0   0   0   0   2   0   0   2   0   0   2   0   2   0   2   2   0   0   2   0   0   0   2   2   2   2   0
 MK-5-10                0   0   0   0   2   0   2   0   0   0   2   0   0   0   2   0   2   2   2   0   0   0   0   0   2   0   0   2   2   2   2   0   2   0   0   2   0   0   0   2   0   2   0   2   0   2   0   0   2   0   2   0   2   2   2   0   0   0   0   0   2   0   0   2   2   2   0   0   0   0   2   0   0   2   2   0   2   2   2   0   0   2   0   2   0   2   2   0   0   0   0   0   2   0   0   0   2   2   2   2   0   2   2   2   2   2   0   2   2   0   0   0   2   0   0   0   0   2   2   2   0   2   2   0   0   2   0   2   0   2   0   2   2   0   2   0   2   2   2   2   2   2   2   2   2   0   0   0   0   0   0   2   0   0   2   2   2   2   2   0   0   2   0   0   0   2   2   0   2   0   2   0   0   0   0   0   0   2   2   0   2   0   2   2   0   2   0   2   2   0   0   2   0   0   0   2   2   2   2   0
 MK-5-11                0   0   0   0   2   0   2   0   0   0   2   0   0   0   2   0   2   0   2   0   0   0   0   0   2   0   0   2   2   2   0   0   2   0   0   2   0   0   0   2   0   2   0   0   0   0   0   0   2   2   2   0   2   2   2   0   0   2   0   0   2   0   0   2   2   2   0   0   0   0   2   0   0   2   2   0   2   2   2   0   0   2   0   2   0   2   2   0   0   0   0   0   2   0   0   0   2   2   2   2   0   2   2   2   2   2   0   2   2   0   0   0   2   0   0   2   0   2   2   2   0   2   2   0   0   2   0   2   2   2   0   2   2   0   2   0   2   2   2   2   2   0   2   2   2   0   0   0   0   0   0   2   0   0   0   2   2   2   2   2   0   2   0   0   0   2   2   0   2   0   0   0   0   0   0   0   0   2   2   0   2   0   0   2   0   2   0   2   2   0   0   2   0   0   0   2   2   2   2   2
 MK-5-12                0   0   0   0   2   0   2   0   0   0   2   0   2   0   2   0   2   0   2   0   0   0   0   0   2   0   0   2   0   0   0   0   2   0   0   2   0   0   0   2   0   2   0   0   0   0   2   0   0   2   2   2   2   2   0   2   0   2   0   0   2   0   0   2   2   2   0   0   0   0   2   2   0   2   2   0   2   2   2   0   0   2   0   2   2   2   2   0   0   2   0   0   2   0   2   0   2   2   2   2   0   2   2   2   2   2   0   2   2   0   0   0   2   0   2   2   0   2   2   0   0   2   2   0   0   2   0   2   2   2   0   2   2   0   2   0   2   2   2   2   2   2   2   2   2   0   0   0   0   0   0   2   0   0   0   2   2   2   2   2   0   2   0   0   0   2   2   0   2   0   0   0   0   0   0   2   0   2   2   0   0   0   0   2   0   2   0   2   0   0   0   2   0   0   0   2   2   0   2   2
 MK-5-13                2   0   0   0   2   0   2   0   0   0   2   0   2   0   2   2   0   0   0   0   2   0   0   0   2   0   0   0   0   0   0   0   2   2   0   2   0   0   0   2   0   0   0   0   0   0   2   0   0   2   2   2   2   2   0   2   0   0   0   0   2   0   0   2   2   2   0   0   2   0   2   2   0   2   0   2   2   2   2   0   0   2   0   2   2   2   2   0   0   2   0   2   2   0   2   0   2   2   2   0   2   2   2   2   2   0   0   2   2   0   0   0   2   0   0   2   0   2   2   0   0   2   2   2   0   2   0   2   2   2   0   2   0   0   2   2   2   2   2   2   2   2   2   2   2   0   2   0   0   0   0   0   0   0   0   2   2   2   2   2   0   2   0   0   0   2   2   0   2   0   0   0   0   0   2   2   0   2   2   0   0   0   0   2   0   2   0   2   2   0   0   0   0   0   0   2   2   0   2   2
 MK-5-14                2   0   0   0   2   0   2   0   0   0   2   0   2   0   2   2   0   0   0   0   0   0   0   0   2   0   0   0   0   0   0   0   2   2   2   2   0   0   0   2   0   2   0   0   0   0   0   0   0   2   2   2   0   2   0   2   0   0   0   0   2   0   0   2   2   2   0   0   2   0   2   0   0   2   0   2   2   2   2   0   0   2   0   2   2   0   2   0   0   2   0   2   2   0   2   0   2   2   2   0   2   2   2   2   2   0   0   2   2   2   0   0   2   0   0   2   0   0   2   0   0   2   2   2   0   2   0   2   2   2   0   2   2   0   2   0   2   2   2   2   2   2   2   2   2   2   2   0   0   0   0   0   0   0   0   2   2   2   2   2   2   2   0   0   0   2   2   2   2   0   0   0   0   0   2   0   0   2   2   0   0   0   0   2   0   2   0   2   2   0   0   0   2   0   0   2   2   0   2   2
 MK-5-15                2   0   0   0   2   0   2   0   0   0   2   0   2   0   2   2   0   0   0   0   0   0   0   0   2   0   0   0   0   0   0   2   2   0   0   2   0   0   0   0   0   2   0   0   0   0   0   0   0   2   0   2   0   2   0   2   0   0   0   0   2   0   0   2   0   2   0   0   2   0   2   0   0   2   0   2   2   2   2   0   0   2   0   2   2   2   2   0   0   2   0   2   2   0   2   0   2   2   2   0   2   2   2   2   2   0   2   2   2   2   0   0   2   2   0   2   0   0   0   0   0   2   2   2   0   2   0   0   2   2   0   2   2   0   2   0   2   2   0   2   2   2   2   2   2   2   2   0   0   0   0   0   0   2   0   2   2   2   2   2   2   2   0   0   0   2   2   2   2   0   0   0   0   2   2   0   0   2   2   0   0   0   0   2   0   2   2   2   2   0   0   0   2   0   0   0   2   0   2   2
 MK-5-16                2   0   0   0   2   0   2   0   0   0   2   0   2   0   2   2   0   0   0   0   0   0   0   0   2   0   0   0   2   0   0   2   2   0   0   2   0   0   0   0   0   2   0   0   0   0   0   0   0   2   0   2   2   2   0   2   0   0   0   2   0   0   0   2   0   2   0   0   2   0   2   0   0   2   0   2   2   2   2   0   0   2   0   2   2   2   2   2   0   2   0   2   2   0   2   0   2   2   2   0   0   2   2   2   2   0   2   2   2   2   0   0   2   2   0   2   0   2   2   0   0   2   2   2   0   2   0   0   2   2   0   2   2   0   2   0   2   2   0   2   2   2   2   2   0   2   0   0   0   2   0   0   0   2   0   2   0   2   2   2   2   2   0   0   0   2   2   2   2   0   0   0   0   0   2   0   0   2   2   0   0   0   0   2   0   2   2   2   2   0   0   0   2   0   0   0   0   0   2   0
 MK-6-1                 2   0   0   2   2   0   0   2   0   0   0   0   0   2   2   0   2   0   0   2   2   2   0   2   2   0   2   0   2   2   0   0   2   0   2   2   2   0   2   2   0   2   2   0   0   2   2   2   2   2   2   0   2   0   2   2   0   0   2   2   2   2   0   0   0   2   0   2   2   0   0   0   2   0   0   2   0   2   2   2   0   0   0   2   2   0   0   2   2   2   0   0   2   2   2   2   0   2   0   2   0   2   2   2   0   2   2   0   2   2   2   0   2   0   0   0   2   2   0   0   2   0   2   2   0   2   2   2   2   2   0   2   0   2   0   2   2   2   2   2   0   2   2   0   2   0   2   0   2   0   2   2   0   2   2   2   2   0   2   2   2   2   2   0   2   2   2   0   2   0   0   0   0   0   2   0   2   0   2   0   2   0   2   0   0   2   2   0   2   2   0   2   0   0   2   0   0   0   0   0
 MK-6-2                 2   0   0   2   2   0   0   2   2   0   2   0   0   2   2   0   2   0   0   2   2   2   2   2   2   0   2   0   2   2   0   0   2   0   0   2   0   0   0   2   0   2   2   2   0   2   2   2   2   2   2   0   2   0   2   2   0   0   2   2   2   2   0   0   0   2   0   2   2   0   0   0   2   0   0   0   0   2   2   2   2   0   0   2   2   0   0   2   2   0   0   0   0   2   2   2   0   2   0   2   0   2   2   2   0   2   2   0   2   2   2   0   2   0   0   0   2   2   0   0   2   0   2   2   0   2   2   2   2   2   0   2   0   2   0   2   2   2   0   2   0   2   2   0   2   2   2   0   0   2   2   2   0   2   2   2   2   0   2   2   2   2   2   0   2   0   2   0   0   2   0   0   0   0   2   0   2   0   2   0   2   0   2   0   0   2   0   0   0   2   0   2   0   0   2   0   0   0   0   0
 MK-6-3                 2   0   2   2   2   0   0   2   2   0   2   0   0   2   2   0   2   2   0   2   2   2   2   2   2   0   2   2   2   2   0   0   2   0   0   0   0   2   0   2   0   0   2   0   0   2   2   2   2   2   2   0   2   0   2   2   0   0   2   2   2   2   0   0   0   2   0   2   2   0   0   0   2   0   0   0   0   2   2   2   2   0   0   2   2   0   0   2   2   0   0   0   0   2   2   2   0   2   2   2   0   2   2   2   2   2   2   0   2   2   2   0   2   0   0   0   2   2   0   2   2   0   2   2   0   2   2   2   2   2   0   2   0   2   0   2   2   2   0   2   0   2   2   0   2   2   2   0   0   2   2   2   0   2   2   2   2   0   2   2   2   2   2   0   2   0   2   0   0   2   0   0   0   0   2   0   2   2   2   0   2   2   2   0   0   2   0   0   0   2   0   2   0   0   2   0   0   2   0   0
 MK-6-4                 0   0   2   2   2   0   0   2   2   2   0   0   0   2   2   0   2   2   0   2   2   2   2   2   2   0   2   2   2   0   0   0   2   0   2   0   0   0   0   2   0   0   2   0   0   2   2   0   0   2   2   0   2   0   2   0   0   0   0   2   0   2   0   0   2   2   0   2   2   0   0   2   2   0   2   0   0   2   0   2   2   0   0   2   2   0   0   2   2   0   0   0   0   2   2   2   0   2   2   2   0   2   2   2   0   0   2   0   2   0   2   0   2   0   0   0   2   2   0   2   2   2   2   0   0   2   2   2   2   2   0   2   0   2   0   2   2   2   0   2   0   2   2   0   2   0   2   0   0   2   2   2   0   2   2   2   2   0   2   2   2   2   2   0   2   0   2   0   0   2   0   0   0   0   2   0   2   0   2   0   2   2   2   0   0   2   0   0   0   2   0   2   0   0   2   0   0   2   0   0
 MK-6-5                 0   0   2   2   2   0   0   2   2   2   0   0   0   2   2   0   2   0   0   2   2   2   2   0   2   0   2   2   2   0   0   0   2   0   0   0   0   0   0   2   0   0   0   0   0   2   2   0   0   2   2   0   2   0   2   0   0   0   0   2   2   2   0   0   2   2   0   2   2   2   0   2   2   2   0   0   0   2   0   2   2   0   0   2   2   0   0   2   2   0   0   0   0   2   2   2   0   2   2   2   0   2   2   2   0   0   2   2   2   0   2   0   2   0   0   0   2   2   0   2   0   2   2   0   0   2   2   0   2   2   2   2   2   0   0   2   2   2   0   2   0   2   2   0   2   0   2   0   0   2   2   2   0   2   2   2   0   0   2   2   2   2   2   0   2   0   2   0   2   2   2   2   0   0   2   0   2   0   2   0   2   2   2   0   2   2   0   0   0   2   0   2   2   2   2   0   0   2   2   0
 MK-6-6                 0   0   2   2   2   2   0   2   2   2   0   0   0   2   2   0   2   0   0   2   2   2   2   0   0   0   2   2   2   0   0   0   2   0   0   0   0   0   2   2   2   0   0   0   0   2   2   0   0   2   2   0   2   0   2   0   0   0   0   2   0   2   0   0   2   2   0   2   2   2   0   2   2   2   0   0   0   2   0   2   0   0   2   2   2   0   0   2   2   0   0   0   0   0   2   2   0   2   2   2   0   2   2   2   0   0   2   2   2   0   2   0   2   2   0   0   2   2   0   2   0   2   2   0   0   2   2   0   2   2   2   2   2   0   0   2   2   2   0   2   2   2   2   0   2   0   2   0   0   2   2   0   0   0   2   2   0   0   2   2   0   2   2   0   2   0   2   0   2   2   2   2   0   0   2   0   2   0   2   0   2   2   2   0   2   0   0   2   2   2   0   2   2   2   2   0   0   2   2   0
 MK-6-7                 0   0   2   2   2   2   0   2   2   2   0   0   0   2   2   0   2   0   0   2   2   2   2   0   0   0   2   2   2   0   2   0   2   0   0   0   2   0   2   2   2   0   0   0   2   2   2   0   0   2   2   0   2   0   2   0   0   0   0   2   0   2   0   0   2   2   0   2   2   2   0   0   2   2   0   0   0   2   0   2   0   0   2   2   2   0   0   0   2   0   2   0   0   0   2   2   0   2   2   2   0   2   0   2   0   0   2   2   0   0   2   0   2   2   0   0   2   2   0   0   0   2   2   0   0   2   0   0   2   2   2   2   0   2   0   2   2   0   0   2   2   2   2   2   2   0   0   0   0   2   2   2   0   0   2   2   0   0   2   2   0   2   2   0   2   0   2   0   2   2   2   2   0   0   2   0   0   0   2   0   2   2   2   0   2   0   0   0   2   2   0   2   2   2   2   0   0   2   2   0
 MK-6-8                 0   0   2   2   2   2   0   2   2   2   0   2   0   2   2   0   2   0   0   2   2   0   2   2   0   0   2   2   2   0   2   0   2   0   0   0   2   0   0   0   2   0   0   0   2   2   2   0   0   2   2   0   2   0   2   2   0   0   0   2   0   2   0   0   2   2   0   2   2   2   2   2   2   2   0   0   0   0   0   2   0   0   2   0   2   0   0   0   2   0   2   0   0   0   2   2   2   2   2   2   0   2   0   2   0   0   2   2   0   0   2   0   2   2   0   0   2   2   0   0   2   0   2   0   0   0   0   0   2   2   0   2   0   0   0   2   2   0   2   2   2   2   0   2   2   2   0   0   0   2   2   0   2   0   2   2   0   0   2   0   0   2   0   0   0   0   2   0   2   2   2   2   0   0   2   0   0   0   0   0   2   2   2   0   2   2   0   0   2   2   0   2   2   2   0   0   0   2   2   0
 MK-6-9                 0   0   2   2   2   2   0   2   2   0   0   2   0   2   2   0   2   0   0   2   2   0   2   2   0   0   2   2   2   0   2   0   2   0   0   0   2   0   0   0   2   0   0   0   2   2   2   0   0   2   2   0   2   0   2   2   0   0   0   2   0   2   0   0   0   2   0   2   2   2   2   2   2   2   2   2   2   0   0   2   0   0   2   0   2   0   0   0   2   0   2   0   0   2   2   2   2   2   2   2   0   2   0   2   0   0   2   2   0   0   2   0   2   2   0   0   2   2   0   0   2   0   2   0   0   2   0   2   2   0   0   2   0   0   0   2   2   0   2   2   0   2   0   2   2   2   0   0   0   2   2   0   2   0   2   2   0   0   2   0   0   2   0   0   0   2   2   2   2   2   2   2   0   0   2   0   0   0   0   0   2   2   2   2   2   2   0   0   0   2   0   0   2   0   0   2   0   2   2   0
 MK-6-10                0   0   2   2   2   2   0   2   2   0   0   2   0   2   2   0   2   0   0   2   2   0   2   2   0   0   2   2   2   0   2   0   2   0   0   0   2   0   0   0   2   0   0   0   2   2   0   0   0   2   2   0   2   0   2   2   0   0   0   2   0   2   0   0   2   2   2   0   2   2   2   2   2   2   2   2   2   0   0   2   0   0   2   0   2   0   0   0   2   0   0   0   0   2   2   2   2   2   2   2   2   2   0   2   0   0   2   2   0   0   2   0   2   2   0   0   2   2   0   0   2   0   2   0   0   0   2   2   2   0   0   2   0   0   0   2   0   0   2   0   0   2   0   2   2   2   0   2   0   2   2   0   0   0   0   2   0   0   2   0   0   2   0   0   0   2   2   2   2   2   2   2   0   0   2   2   0   0   0   2   2   2   2   2   2   2   0   0   0   2   0   0   0   0   0   2   0   2   2   0
 MK-6-11                0   0   2   2   2   2   0   2   2   0   0   2   0   2   2   0   2   0   0   0   2   0   2   2   0   0   2   2   2   0   2   0   2   0   0   0   2   0   0   0   0   0   0   0   2   2   0   0   0   2   2   0   0   0   0   2   0   0   2   2   0   2   2   0   0   2   2   0   2   2   2   2   2   2   0   2   2   0   0   2   2   0   2   0   2   0   0   0   2   0   0   0   0   0   2   2   2   2   2   2   2   2   0   0   0   2   2   2   0   0   2   0   2   2   0   0   2   2   0   0   2   0   2   0   0   0   0   2   2   0   0   0   0   0   0   2   2   0   2   0   0   2   0   2   2   2   0   2   0   2   2   0   0   0   0   2   0   0   2   0   0   2   0   0   0   2   2   2   2   2   2   0   0   0   2   2   0   0   2   0   2   2   2   2   2   2   0   0   0   2   0   0   2   0   0   2   2   0   2   0
 MK-6-12                0   0   2   2   2   2   0   2   2   0   2   2   0   0   2   0   2   0   0   0   2   0   2   2   0   0   2   2   2   0   2   0   2   0   0   0   2   0   2   0   0   0   0   0   2   2   0   0   0   2   0   0   0   0   0   2   0   0   2   2   2   2   2   0   0   2   2   0   2   2   2   2   2   2   0   2   2   2   0   2   2   0   2   0   0   0   0   0   2   0   0   0   0   0   2   2   2   2   2   2   2   2   0   0   0   2   2   0   0   0   2   0   2   2   0   0   2   2   0   0   2   0   2   0   0   0   0   2   2   0   0   0   0   0   0   2   2   0   2   0   0   2   0   2   2   2   0   0   0   2   2   0   0   0   0   0   0   0   2   0   2   2   0   0   0   2   2   2   2   2   2   0   0   0   2   2   2   0   2   2   2   2   2   2   2   2   0   0   0   2   0   0   2   0   2   2   2   0   0   0
 MK-6-13                0   0   2   2   2   2   0   2   2   0   2   2   2   0   2   0   2   0   0   0   2   2   2   2   0   0   0   2   2   0   2   0   2   0   0   2   2   0   2   0   0   0   0   0   2   2   0   0   0   2   0   0   0   0   0   2   0   0   0   2   2   2   2   2   0   2   2   2   2   2   2   2   2   2   0   2   2   2   0   2   2   0   2   0   0   0   0   0   2   0   0   0   0   0   2   2   2   2   0   2   2   2   0   2   0   2   2   0   0   0   0   0   2   2   2   0   2   2   0   0   2   0   2   0   0   0   0   2   2   0   2   0   0   0   0   2   2   0   2   0   2   2   0   2   2   2   0   0   0   2   2   0   0   0   0   0   0   0   2   0   2   2   0   0   0   2   0   2   2   2   2   0   0   0   2   2   2   0   2   2   0   2   0   2   0   2   0   0   0   0   2   0   2   0   2   2   2   0   0   0
 MK-6-14                2   0   2   2   2   2   2   2   2   0   2   2   2   0   2   0   2   0   0   0   2   2   2   2   0   0   0   2   2   2   2   0   2   0   0   2   2   0   2   0   0   0   0   2   2   2   0   0   0   2   0   0   0   0   0   2   0   0   0   2   2   2   2   0   0   2   2   2   2   2   2   0   2   2   0   2   2   2   0   2   2   0   2   0   0   0   0   0   2   0   0   0   0   0   2   2   2   0   0   2   2   2   0   2   0   2   2   0   0   0   0   0   2   2   2   0   2   2   0   0   2   0   2   0   0   0   0   2   2   0   2   0   0   0   0   2   2   0   2   0   2   2   0   2   2   2   0   0   0   2   2   0   0   2   0   0   0   0   2   0   0   2   0   0   0   2   2   2   2   2   0   2   0   0   2   2   2   0   2   2   2   2   0   2   0   2   0   2   0   0   0   0   2   0   2   2   2   0   0   0
 MK-6-15                2   0   2   2   0   2   2   2   2   0   2   2   2   0   2   0   2   0   0   0   2   2   0   2   0   0   0   0   2   0   0   2   2   0   2   2   2   0   2   2   2   0   0   2   2   2   0   0   0   2   0   0   0   0   0   2   2   0   0   2   2   2   2   0   0   2   2   2   2   2   2   0   2   2   0   2   2   2   0   2   2   0   2   0   0   0   2   0   2   0   0   0   0   0   2   2   0   0   0   2   2   0   0   2   0   2   2   0   0   2   0   0   2   2   2   0   0   2   0   0   2   0   2   0   0   0   0   2   2   2   2   0   0   0   0   2   2   0   2   0   2   0   2   2   2   2   0   0   0   2   2   0   0   2   0   0   0   0   2   0   0   2   0   0   0   2   2   2   2   2   0   2   2   0   0   2   2   0   2   0   2   2   2   2   0   2   0   2   0   0   0   0   2   0   2   2   2   0   0   0
 MK-6-16                2   0   2   2   0   2   2   2   2   0   2   2   0   0   2   0   2   0   0   0   2   2   0   2   0   0   0   0   2   0   0   2   2   0   2   2   2   2   2   2   2   0   2   2   2   2   0   0   2   2   0   0   0   0   0   2   2   0   0   2   2   2   2   0   0   2   2   2   2   2   2   0   2   2   0   2   2   2   0   2   2   0   2   0   0   2   0   0   2   0   0   0   0   0   2   2   0   0   0   2   2   2   0   2   0   2   2   2   0   2   0   0   2   2   0   0   0   2   0   2   2   0   2   2   0   0   0   0   2   2   2   0   0   0   2   2   2   2   2   0   2   0   2   2   2   2   0   0   0   2   2   0   0   2   0   0   0   0   2   0   0   2   0   0   0   0   2   2   2   2   0   2   2   2   0   2   0   2   2   0   2   0   2   2   0   0   0   2   0   2   0   0   2   0   2   2   2   0   0   0
 
!****************************************** Phenotypic Data **********************************************************
!-100.0 is resevred for missing phenotype
SimulatedTrait1        13.2132   16.6733   20.4968   16.1571   15.5145   10.6876   16.1150   13.6992   14.0082   14.4140   16.3489   11.7901   15.8546   11.9642   15.5079   13.7137   17.1728   11.7204   21.7744    9.7847   18.5586   11.4121   14.8725   15.6115    9.5776   12.9464   17.4166   12.0470   12.4062   17.0392   10.0229   15.4798   16.8197   15.3906   15.9027   16.4914   14.7711   14.1619   17.9111   15.8914   17.3922   13.8841   16.2838   13.1002   15.3095   18.4976   14.4071   16.3683   10.8842   17.4453   16.5464   14.6021   14.1370   17.5780   18.1623   16.9814   11.4051   11.0066   13.5381   15.1480   14.9717   16.8332   13.9621   12.5593   17.7502   13.8484   16.2273   18.1104   14.5912   15.4960   12.4301   17.3224   11.5890   17.7378   15.2022   11.8541   14.6496   15.3904   16.6076   17.4800   13.4198    8.7208   10.6714   11.8316   13.4507   16.6500   21.0421   14.1012   12.0928   11.4495   13.3678   15.7205   16.1934   18.6079   18.3752   14.8549   15.4252   14.8579   14.3839   14.0825   18.5781   11.7013   18.8129   16.1927   20.1416   17.4899   17.1432   13.0752    9.5862   13.8958   15.4068   13.6631   10.5503   12.6259   14.0360   10.3070   14.6025   11.7381   18.2527   15.6208   17.8053   14.9814   11.1360   11.3621   13.6814    9.5961   11.3675   14.9175   15.6438   16.6239   10.8970   14.0696   11.7454   11.3854   16.8108   18.5858   13.3850   16.6819   14.9512   16.1581   14.2491   18.2295   12.9732   14.5819   15.5870   12.2511   15.3943   15.4362   14.2768   10.1264   13.5815   16.2604   15.7655   15.2347   14.9520   19.3720   17.4110   20.8167   15.7441    7.9400   16.0522   14.7474   13.4157   14.6237   17.1690   17.4135   11.0605   14.1811   14.8259   16.6082   12.7128   11.3467   15.2714   11.7829   16.6626   15.1817   14.3396   14.0391   11.4137   15.1646   19.5778   15.4042   15.1545   18.5567   10.6228   15.4630   15.3842   18.2580   18.9154   16.4938   16.5905   14.2501   14.4715   15.7863   16.8011    9.7874   14.2227   13.3372   10.5933   20.8866
SimulatedTrait2         9.5927    9.6082   10.2582   13.4776    8.9955   11.8771    4.9388    9.1591   10.0653    8.1433   10.2486   11.0757    8.4045    9.0967    9.4754    9.7000   10.1178   10.9243    8.5814   11.6384    7.9180   10.5188   13.1968    7.6754    9.4845   11.0845    6.6273   10.4147   10.3094    9.4275    6.9235    9.5499    9.5234    8.5923   11.0623    9.6354   11.1042   12.0448   11.1624   10.6356    7.4806   11.3537   10.3547   11.6948    8.4326   11.5873   11.4095    9.1847    8.0170   11.3623   10.6243   11.7878   10.0412    9.2976    8.2535    8.1637    8.4215   10.2311    3.9443   10.1071    7.5405   10.6818    8.6100    9.3449   10.3851    8.2033   11.6354   12.9159    9.0501    8.5728    5.5728    8.9027    8.9097    7.9597    9.1075    8.4644   10.0534    9.8511   11.3322    8.4497   12.1902   11.4453    9.3965    8.3782   11.8534   12.1058   10.2287   12.8623    8.9524    9.5198    8.2249    8.3065    5.2860    6.5505    8.0802   10.8013   12.6853    6.9107   10.0792    9.3783   10.1945    8.6663   10.0996    7.5768    7.1384    8.2642   11.0937    9.4963   11.8015    9.6824   10.2273    9.5152   12.0545   10.6280   13.0806   10.7946   10.6042    8.2624   10.7998    8.8027    9.5510    9.3219   11.3941   11.9379   10.1551    7.8226   11.7374    7.5535   10.8572   11.6851    9.4904   11.5501   11.0657    8.7512    9.2826    9.0620    9.5551   12.5819    6.7972   10.8537    7.5182    9.3438   12.0971   10.8969   10.9176    9.0108   10.4736    9.5625   11.2502    9.0926    9.7477   13.2746   10.5246    9.2479    9.5295    7.9011    8.0072    9.1111   11.1247   14.1599    6.2706    8.7324    9.0137    9.9962    9.0772    9.3466   11.0122    6.4001   11.4810   13.1834   12.1508    8.0511    7.6615   11.9500    9.7239   11.0310    9.6288    9.1259    8.7329    9.9813    8.6789    8.4412   10.1341    9.7890    9.4580   11.0217   10.7545   13.3328   11.2642    8.9167    9.9501   11.0454    9.1948    9.2162    9.5782   12.4610    7.7485    9.9026    8.0763   11.1151
 
