# Supplementary material for: Inclusive Composite Interval Mapping of QTL by Environment Interactions in Biparental Populations
Source: PLoS One. 2015 Jul 10;10(7):e0132414. doi: 10.1371/journal.pone.0132414 (PMC4498613; doi:10.1371/journal.pone.0132414)
Supplement: S4 File — (ZIP) [file pone.0132414.s004.zip › H=0.1/L1/run_00127.met]

!**********************Note: lines staring with "!" are remarks and will be ignored in the program********************
!*********************************General Information**********************************
!Assuming F1 = P1 x P2, populations available in QTL IciMapping are: 
!  1, P1BC1F1 = P1 x F1, the first backcrossing where P1 is used as the recurrent parent;
!  2, P2BC1F1 = P2 x F1, the first backcrossing where P2 is used as the recurrent parent;
!  3, F1DH, F1-derived doubled haploids; 
!  4, RIL or F1RIL, recombination inbred lines through the repeated selfing of F1;
!  5, P1BC1RIL, recombination inbred lines through the repeated selfing of P1BC1F1;
!  6, P2BC1RIL, recombination inbred lines through the repeated selfing of P2BC1F1;
!  7, F2, the selfing generation of F1;
!  8, F3, the selfing generation of F2;
!  9, P1BC2F1, the second backcrossing where P1 is used as the recurrent parent; 
! 10, P2BC2F1, the second backcrossing where P2 is used as the recurrent parent;
! 11, P1BC2RIL, recombination inred lines through the repeated selfing of P1BC2F1; 
! 12, P2BC2RIL, recombination inred lines through the repeated selfing of P2BC2F1; 
! 13, P1BC1F2, the selfing generation of P1BC1F1; 
! 14, P2BC1F2, the selfing generation of P2BC1F1; 
! 15, P1BC2F2, the selfing generation of P1BC2F1; 
! 16, P2BC2F2, the selfing generation of P2BC2F1; 
! 17, P1BC1DH, P1BC1F1-derived doubled haploids; 
! 18, P2BC1DH, P2BC1F1-derived doubled haploids; 
! 19, P1BC2DH, P1BC2F1-derived doubled haploids; 
! 20, P2BC2DH, P2BC2F1-derived doubled haploids; 
   3      !Mapping Population (see remarks above)
   2      !Mapping Function (1 for Kosambi; 2 for Haldane; 3 for Morgan)
   2      !Marker Space Type (1 for intervals; 2 for positions)
   1      !Marker Space Unit(1 for centiMorgans; 2 for Morgan)
   6      !Number of Chromosomes (or Linkage Groups)
 200      !Size of the mapping population
   2      !Number of environments
 
!***************************************** Chromosomes and Linkage Maps **********************************************
!Chromosome                 NumMarkers
-CH1                        16
-CH2                        16
-CH3                        16
-CH4                        16
-CH5                        16
-CH6                        16
!Linkage map (Marker name followed by position or the interval length)
 MK-1-1                1     0.000
 MK-1-2                1    10.000
 MK-1-3                1    20.000
 MK-1-4                1    30.000
 MK-1-5                1    40.000
 MK-1-6                1    50.000
 MK-1-7                1    60.000
 MK-1-8                1    70.000
 MK-1-9                1    80.000
 MK-1-10               1    90.000
 MK-1-11               1   100.000
 MK-1-12               1   110.000
 MK-1-13               1   120.000
 MK-1-14               1   130.000
 MK-1-15               1   140.000
 MK-1-16               1   150.000
 MK-2-1                2     0.000
 MK-2-2                2    10.000
 MK-2-3                2    20.000
 MK-2-4                2    30.000
 MK-2-5                2    40.000
 MK-2-6                2    50.000
 MK-2-7                2    60.000
 MK-2-8                2    70.000
 MK-2-9                2    80.000
 MK-2-10               2    90.000
 MK-2-11               2   100.000
 MK-2-12               2   110.000
 MK-2-13               2   120.000
 MK-2-14               2   130.000
 MK-2-15               2   140.000
 MK-2-16               2   150.000
 MK-3-1                3     0.000
 MK-3-2                3    10.000
 MK-3-3                3    20.000
 MK-3-4                3    30.000
 MK-3-5                3    40.000
 MK-3-6                3    50.000
 MK-3-7                3    60.000
 MK-3-8                3    70.000
 MK-3-9                3    80.000
 MK-3-10               3    90.000
 MK-3-11               3   100.000
 MK-3-12               3   110.000
 MK-3-13               3   120.000
 MK-3-14               3   130.000
 MK-3-15               3   140.000
 MK-3-16               3   150.000
 MK-4-1                4     0.000
 MK-4-2                4    10.000
 MK-4-3                4    20.000
 MK-4-4                4    30.000
 MK-4-5                4    40.000
 MK-4-6                4    50.000
 MK-4-7                4    60.000
 MK-4-8                4    70.000
 MK-4-9                4    80.000
 MK-4-10               4    90.000
 MK-4-11               4   100.000
 MK-4-12               4   110.000
 MK-4-13               4   120.000
 MK-4-14               4   130.000
 MK-4-15               4   140.000
 MK-4-16               4   150.000
 MK-5-1                5     0.000
 MK-5-2                5    10.000
 MK-5-3                5    20.000
 MK-5-4                5    30.000
 MK-5-5                5    40.000
 MK-5-6                5    50.000
 MK-5-7                5    60.000
 MK-5-8                5    70.000
 MK-5-9                5    80.000
 MK-5-10               5    90.000
 MK-5-11               5   100.000
 MK-5-12               5   110.000
 MK-5-13               5   120.000
 MK-5-14               5   130.000
 MK-5-15               5   140.000
 MK-5-16               5   150.000
 MK-6-1                6     0.000
 MK-6-2                6    10.000
 MK-6-3                6    20.000
 MK-6-4                6    30.000
 MK-6-5                6    40.000
 MK-6-6                6    50.000
 MK-6-7                6    60.000
 MK-6-8                6    70.000
 MK-6-9                6    80.000
 MK-6-10               6    90.000
 MK-6-11               6   100.000
 MK-6-12               6   110.000
 MK-6-13               6   120.000
 MK-6-14               6   130.000
 MK-6-15               6   140.000
 MK-6-16               6   150.000
!*********************************** Marker Types ********************************************************************
!Co-dominant marker: When heterozygote F1 is present, P1 is coded as 2, F1 is coded as 1, and P2 is coded as 0; Otherwise, P1 is coded as 2, and P2 is coded as 0. 
!Dominant marker: When heterozygote F1 is present, P1 and F1 are coded as 12, and P2 is coded as 0; Otherwise, P1 is coded as 2, and P2 is coded as 0.  
!Recessive markers: When heterozygote F1 is present, P1 is coded as 2, and F1 and P2 are coded as 10; Otherwise, P1 is coded as 2, and P2 is coded as 0. 
!Missing marker is coded as -1. 
 MK-1-1                 2   2   2   2   2   0   0   0   2   0   0   0   2   2   2   0   0   0   0   2   2   2   0   2   2   2   2   0   2   2   0   2   2   2   2   0   2   0   0   0   0   0   0   2   0   0   2   2   0   2   2   0   0   2   0   0   0   2   0   0   0   2   0   2   0   2   2   0   2   0   2   2   2   2   2   2   2   2   0   0   2   2   0   0   0   0   0   0   2   2   2   2   0   0   0   0   0   2   2   2   0   2   2   2   0   0   2   0   0   2   2   0   0   0   0   0   0   0   0   2   2   2   0   2   0   0   2   2   2   0   0   0   0   2   0   0   2   0   2   0   2   0   2   0   2   0   0   2   2   0   0   0   0   0   0   2   2   2   2   2   0   0   2   2   0   0   0   0   0   0   2   0   2   2   0   2   0   2   0   0   0   0   0   2   2   2   2   2   2   2   0   0   0   0   2   0   0   0   0   0
 MK-1-2                 2   0   2   2   2   0   0   0   2   0   0   0   2   2   2   0   0   0   0   0   2   2   0   2   0   2   2   2   2   2   0   2   2   2   2   0   2   0   0   0   0   2   0   2   0   0   2   2   0   2   2   0   0   2   0   0   0   2   0   0   0   2   0   2   0   2   2   0   2   0   2   0   2   2   2   2   2   2   0   0   2   2   0   2   0   0   0   2   2   2   2   0   2   0   0   0   0   2   2   2   0   2   2   0   0   0   2   2   0   2   2   0   0   0   2   0   0   0   0   2   2   2   0   2   0   0   2   2   2   0   0   0   0   2   0   2   2   2   2   0   2   0   2   0   2   0   0   2   2   0   0   0   0   2   0   2   2   2   2   2   0   0   2   2   0   0   0   0   0   0   2   0   2   2   0   2   0   2   0   0   0   0   0   2   2   2   2   2   2   2   0   0   0   0   0   0   0   0   0   2
 MK-1-3                 2   0   2   2   2   0   0   0   2   0   0   0   2   2   2   0   0   0   0   0   2   2   0   2   0   2   2   2   2   2   0   2   2   0   2   0   2   0   0   2   0   2   0   2   0   0   2   2   0   2   2   0   2   2   0   0   0   0   0   0   0   2   0   2   0   0   2   0   2   0   2   0   2   2   2   2   2   2   0   0   2   2   0   2   0   0   0   2   2   0   2   0   2   0   0   0   2   2   2   2   0   2   2   2   0   0   2   2   0   2   2   0   0   0   2   0   0   0   0   2   2   2   0   0   0   0   2   2   2   0   0   0   0   2   0   2   2   2   2   0   0   0   2   0   2   0   0   2   2   0   0   0   0   2   0   2   2   2   2   0   2   0   2   2   0   0   0   0   0   0   2   0   2   2   0   2   2   2   0   0   0   2   0   2   2   2   2   2   2   2   0   0   0   0   0   0   0   0   0   2
 MK-1-4                 2   2   2   0   2   0   0   0   2   0   0   0   2   2   2   0   0   0   0   0   2   2   0   0   0   2   2   0   2   2   0   2   2   0   2   0   2   0   0   2   0   2   0   2   0   0   2   0   2   2   2   2   2   2   0   0   0   0   0   2   0   2   0   2   0   0   2   0   2   0   2   0   2   2   2   2   2   2   0   0   2   2   0   2   0   0   0   2   2   0   2   0   2   0   0   0   2   0   2   2   0   0   2   2   2   2   2   0   0   0   2   0   0   0   2   0   0   0   0   2   2   2   0   2   0   0   2   2   0   0   0   0   0   2   2   2   2   2   2   0   0   0   2   0   2   0   0   2   2   0   0   0   0   2   0   0   2   2   2   0   2   0   2   2   0   0   0   0   0   0   2   0   2   2   0   2   0   2   0   0   0   2   2   2   2   2   2   2   2   2   0   0   0   2   0   0   0   2   0   2
 MK-1-5                 2   2   0   0   2   0   0   0   2   0   0   0   2   2   2   0   0   0   0   0   0   2   0   0   0   2   0   0   2   2   0   2   2   0   2   0   0   0   0   2   0   2   0   2   0   0   0   2   2   2   2   2   2   2   0   0   0   2   0   2   2   2   0   2   0   0   2   0   0   0   2   0   2   2   2   2   2   2   0   0   2   2   0   2   0   0   0   2   2   0   2   0   2   0   0   0   2   0   2   2   2   0   2   2   2   2   2   0   0   0   2   0   0   0   2   2   0   0   0   2   2   2   0   2   0   0   2   0   0   2   0   0   0   2   2   2   2   2   2   0   0   0   2   0   2   0   0   2   2   0   0   0   0   2   2   0   2   0   2   0   2   0   2   2   0   2   0   0   0   0   2   0   2   2   0   0   0   2   0   0   0   2   2   0   2   2   0   2   2   0   0   0   0   2   0   0   0   2   0   2
 MK-1-6                 2   0   2   0   2   0   0   0   2   0   0   2   2   2   2   0   0   0   0   0   0   2   0   0   0   2   0   0   2   2   0   2   2   2   2   0   0   0   0   2   0   2   2   2   2   0   0   2   2   2   2   2   2   2   0   0   0   0   0   2   2   2   0   2   0   0   2   0   2   2   2   0   2   2   2   2   2   2   0   0   2   2   0   0   2   0   0   0   2   0   2   2   2   0   0   0   2   0   2   2   2   0   2   2   2   2   2   0   0   0   2   0   0   0   2   2   0   0   0   2   2   2   0   2   0   0   2   0   0   0   0   0   0   2   2   2   0   2   2   0   0   0   2   0   2   0   0   2   2   0   0   0   0   2   2   2   2   0   2   0   2   2   2   2   0   2   0   0   0   2   2   0   2   2   0   0   0   2   0   0   0   2   2   0   2   0   0   2   2   0   0   0   0   2   0   0   0   2   0   2
 MK-1-7                 2   0   2   0   0   0   0   0   2   0   0   2   2   2   0   0   2   0   0   0   0   2   0   0   0   2   0   0   2   0   0   2   2   2   2   0   0   0   0   2   0   2   0   2   2   0   0   2   2   2   2   2   2   2   0   0   0   0   0   2   2   0   0   0   0   0   2   0   2   2   2   0   2   2   2   2   0   0   0   0   2   2   0   0   2   0   0   0   2   2   2   2   2   0   0   0   2   0   2   2   2   0   2   2   2   2   0   2   0   2   2   0   0   0   2   2   2   0   0   2   2   2   0   2   0   0   2   0   0   0   0   0   0   2   2   2   0   2   2   0   0   0   2   0   2   0   0   2   2   0   2   0   0   2   2   2   2   0   2   0   2   2   2   0   0   2   0   0   0   2   2   0   2   2   0   0   0   2   0   0   0   0   2   0   0   0   0   2   2   0   0   0   0   2   0   0   0   2   0   2
 MK-1-8                 2   2   2   0   2   0   0   0   2   0   0   2   2   0   0   0   2   0   0   0   0   2   2   0   0   2   0   0   2   0   0   2   2   2   2   0   2   0   0   2   0   2   0   2   2   0   0   2   2   2   0   2   2   2   0   0   0   0   0   2   2   0   2   0   0   0   2   0   2   0   0   0   2   2   2   2   0   0   0   0   2   2   0   2   2   0   0   0   2   2   2   0   2   0   0   0   2   0   0   2   2   0   2   2   2   2   0   2   0   2   2   0   2   0   2   2   2   0   0   2   2   2   2   2   0   0   2   0   0   0   0   0   0   0   2   2   0   2   2   2   0   0   2   0   2   2   0   2   2   0   2   0   0   0   2   0   2   0   2   0   2   0   2   0   0   2   2   0   0   2   2   0   2   2   0   0   0   2   0   0   0   0   2   0   0   0   0   2   2   0   0   0   0   2   0   0   0   2   0   2
 MK-1-9                 2   2   2   0   2   0   0   2   2   0   0   2   2   0   0   0   2   0   0   0   0   2   2   2   0   2   0   0   2   0   0   2   0   2   0   0   2   0   0   2   0   2   0   2   2   0   0   2   0   0   0   2   2   0   0   2   0   0   2   2   2   0   2   0   0   0   2   0   2   0   0   0   2   2   2   2   0   2   0   0   2   2   0   2   2   0   0   0   2   2   2   0   2   0   0   0   2   0   2   2   0   0   2   2   2   2   0   2   0   2   2   0   2   0   2   2   2   0   0   2   2   0   2   2   0   0   2   0   0   0   0   0   0   0   2   2   0   2   2   2   0   0   0   0   2   2   0   0   2   0   2   0   0   0   2   0   2   0   2   0   2   0   2   0   0   0   2   0   0   2   0   0   0   2   0   0   2   2   0   2   0   0   2   0   0   0   0   2   2   0   0   0   0   2   0   0   0   2   0   2
 MK-1-10                2   2   2   0   2   0   0   2   2   0   2   2   2   2   0   0   2   0   0   0   0   2   2   2   0   2   0   0   2   0   0   2   0   2   0   0   2   0   0   2   0   0   0   2   2   2   0   2   0   0   0   2   2   2   0   2   2   0   2   2   2   0   2   0   2   0   2   2   2   0   0   0   2   2   2   2   2   2   0   0   2   2   0   2   2   0   0   2   2   2   2   0   0   0   0   0   2   0   2   2   0   0   2   2   2   2   0   0   0   2   2   2   2   0   2   2   2   0   0   0   2   2   2   2   0   0   2   0   0   0   2   0   0   0   2   2   0   2   0   2   0   0   0   0   2   2   0   0   2   0   2   0   0   2   2   0   2   0   2   0   2   0   2   0   0   2   2   0   0   2   0   0   0   2   0   0   2   2   2   2   0   0   2   0   0   0   0   2   2   0   0   0   0   2   0   0   0   2   0   2
 MK-1-11                2   2   2   2   0   0   0   2   2   0   2   2   2   2   0   0   2   0   0   0   0   2   2   2   0   2   0   0   2   0   0   2   0   2   0   0   2   0   0   2   0   0   0   2   2   2   0   2   0   0   0   2   2   2   2   2   2   0   2   2   2   2   2   0   0   0   2   0   2   0   0   0   2   2   2   2   2   2   0   0   2   2   0   2   0   0   0   2   2   2   2   0   2   0   0   0   2   0   2   2   0   0   2   2   0   2   0   0   0   2   0   2   2   0   2   2   2   0   0   0   2   2   2   2   0   0   2   0   0   0   2   0   0   0   2   2   0   2   0   2   0   0   0   0   2   2   0   0   0   0   2   0   0   2   2   2   2   0   2   2   2   0   2   0   0   2   2   0   0   2   0   0   2   0   0   0   2   2   2   2   0   0   2   0   0   2   0   2   0   0   0   0   0   2   0   0   0   0   0   2
 MK-1-12                2   2   2   2   0   2   0   2   2   0   2   2   0   2   0   0   2   0   0   0   0   2   2   2   0   2   0   0   2   0   0   2   0   0   0   0   2   0   0   2   0   0   2   0   2   2   0   2   0   0   0   2   2   2   2   2   2   0   2   2   2   2   2   0   0   0   2   0   2   0   0   0   0   2   2   2   0   2   0   0   2   2   0   2   0   2   0   0   2   2   2   0   2   0   0   0   2   2   2   2   2   2   2   2   0   0   0   0   0   2   0   2   2   0   2   2   0   0   0   0   2   2   2   2   0   2   2   0   0   2   2   0   0   0   2   2   0   2   0   2   0   0   0   0   2   2   0   0   0   0   0   0   0   0   2   2   2   0   2   2   2   0   2   0   0   0   2   0   0   0   0   0   2   2   0   0   2   2   2   2   0   0   0   0   0   0   0   2   2   0   2   0   0   2   0   0   0   0   2   2
 MK-1-13                0   2   2   0   0   2   0   2   2   0   2   2   0   2   0   0   2   0   0   2   0   2   0   2   0   2   0   0   2   0   0   2   0   0   2   0   2   0   0   2   0   2   2   0   2   2   0   2   0   0   0   2   2   2   2   2   0   0   2   2   2   2   2   0   0   0   2   0   2   0   0   0   0   2   2   0   0   2   0   2   2   2   0   2   0   2   0   0   2   2   2   0   2   2   0   0   0   2   2   2   2   2   2   2   0   0   0   2   0   2   0   2   2   0   2   2   0   0   0   0   2   2   2   2   2   2   2   0   0   2   2   0   0   0   2   0   0   0   0   2   0   0   2   0   2   2   0   0   2   0   0   0   0   0   2   2   2   0   2   2   2   0   2   0   0   0   2   0   0   0   0   0   0   2   0   0   2   2   2   2   0   0   0   0   2   0   0   2   0   0   2   0   0   2   0   0   0   0   2   2
 MK-1-14                0   2   2   0   2   2   0   2   2   0   2   2   0   2   0   2   2   0   0   2   2   2   0   2   0   2   0   0   2   2   0   2   0   0   2   0   2   0   2   2   0   2   2   0   2   2   0   2   0   0   0   2   2   2   2   2   0   2   2   2   2   2   2   0   0   0   2   2   2   0   0   0   0   2   2   0   0   2   0   2   2   2   0   2   0   2   0   2   2   2   2   0   2   2   0   0   0   2   2   2   2   2   2   2   0   0   0   2   2   2   0   2   2   0   2   2   2   2   0   0   2   2   2   2   2   0   2   0   2   2   2   0   0   2   2   0   0   0   0   2   0   0   2   0   2   2   0   2   2   0   0   0   0   0   2   2   2   0   2   2   2   0   2   0   0   0   2   0   0   0   0   0   0   0   0   0   2   2   2   2   0   0   0   0   2   2   0   2   0   0   2   0   0   2   0   2   0   0   2   2
 MK-1-15                0   2   2   0   2   2   0   2   2   0   2   0   0   0   0   2   2   0   0   2   2   0   0   2   0   2   0   0   2   0   0   2   0   0   2   0   2   0   2   2   0   2   2   2   2   2   0   2   0   0   0   2   2   2   2   2   0   2   2   2   2   2   2   0   0   0   2   2   2   0   0   0   0   2   2   0   0   2   0   2   2   2   0   2   0   2   0   2   2   2   0   0   2   2   0   2   0   2   2   2   2   0   2   0   0   0   0   2   0   2   0   2   2   0   2   0   2   2   0   2   2   2   2   2   2   0   2   0   2   2   2   0   0   2   2   0   0   0   2   2   0   0   2   0   0   2   0   2   2   0   0   0   0   0   2   0   2   0   2   2   2   0   2   0   0   0   2   2   0   0   0   0   0   0   0   0   2   2   2   2   0   2   0   0   2   2   0   2   0   0   2   0   0   2   2   2   0   0   0   2
 MK-1-16                0   2   2   0   2   2   0   2   2   0   2   0   0   0   0   2   2   0   0   2   2   0   0   2   2   2   0   0   2   0   0   2   0   0   2   0   0   0   2   2   0   2   2   2   2   2   0   2   0   0   0   2   2   2   2   2   0   2   2   2   2   2   2   0   0   2   2   2   2   0   2   0   0   2   2   0   0   2   0   2   0   2   0   2   0   2   0   2   2   2   0   0   2   2   0   2   0   2   2   0   2   0   2   2   0   0   0   2   0   2   0   2   2   0   2   2   2   2   0   2   2   0   2   2   2   0   2   0   2   2   2   0   0   2   2   0   0   0   2   2   0   0   2   0   0   0   0   2   2   0   0   0   0   0   0   0   2   0   2   2   2   0   2   0   0   2   2   2   0   0   0   0   0   0   0   0   2   2   2   2   0   2   2   0   0   2   0   2   2   0   2   2   0   2   2   2   0   0   0   2
 MK-2-1                 2   0   2   0   0   0   2   0   2   0   2   0   2   2   2   0   2   2   0   0   2   0   0   2   0   2   2   2   0   2   2   2   2   0   2   0   2   2   0   2   0   0   2   2   2   0   0   0   0   0   2   0   2   2   2   0   2   2   0   0   2   2   2   2   0   2   0   2   2   0   0   2   0   0   2   0   0   2   2   2   2   0   0   2   0   2   0   0   2   0   0   2   0   0   2   0   2   0   2   2   2   0   0   2   0   2   2   2   2   2   0   0   0   0   2   2   0   2   0   2   0   0   2   2   0   2   0   0   2   2   2   0   2   0   0   2   0   0   0   2   0   2   0   2   2   2   0   0   0   2   0   2   2   2   0   0   0   2   0   0   0   0   0   0   0   0   0   2   2   0   0   2   0   0   2   0   2   2   2   0   2   0   0   0   0   0   2   2   2   0   2   0   0   2   2   2   0   0   2   2
 MK-2-2                 2   0   0   0   0   0   2   0   2   0   2   0   2   2   0   0   2   2   0   0   2   0   0   0   0   2   0   2   0   2   2   2   0   0   2   0   2   2   0   2   0   0   2   2   2   0   0   0   0   0   2   0   0   2   2   0   0   2   0   0   2   0   2   2   0   2   0   2   2   0   0   2   0   0   2   0   0   2   0   2   0   0   0   2   0   2   0   0   0   0   2   2   0   0   2   0   2   0   2   2   2   0   0   2   0   2   2   2   2   0   0   0   2   0   2   2   0   2   0   2   0   2   2   2   0   2   0   0   2   2   2   2   2   0   0   2   0   0   0   2   0   2   0   2   2   2   0   2   0   2   2   2   0   2   0   2   0   2   0   0   0   2   0   0   0   0   0   2   2   0   0   2   2   0   2   0   2   2   2   0   2   0   0   0   0   0   2   0   2   0   2   0   0   0   2   0   0   0   2   2
 MK-2-3                 2   2   0   0   0   0   2   0   2   0   2   0   2   2   0   0   2   2   0   0   2   0   2   0   0   2   0   2   0   2   2   2   0   0   2   0   2   2   0   2   2   0   2   2   0   0   2   0   0   0   2   0   0   2   2   0   0   2   0   0   2   0   2   2   0   2   0   2   2   0   0   2   2   0   0   0   0   0   0   2   0   0   0   2   0   2   0   2   0   0   2   2   0   0   2   0   2   0   0   2   2   0   0   2   0   2   2   0   2   0   0   0   2   0   2   2   0   2   0   2   0   2   0   0   0   2   0   0   2   2   2   2   2   0   0   2   0   0   2   2   0   2   0   2   2   2   0   2   0   2   0   0   0   2   0   0   0   2   0   0   0   2   0   0   0   0   0   2   2   0   0   0   2   0   2   0   2   2   2   0   2   0   0   0   0   2   2   0   2   0   2   0   0   0   2   0   0   0   2   2
 MK-2-4                 2   2   0   0   0   0   2   0   2   2   2   2   0   2   0   0   2   2   0   0   2   0   2   0   0   2   0   2   0   2   0   2   0   2   2   0   0   2   2   2   2   0   2   2   0   2   2   0   0   0   2   2   0   2   2   0   0   2   0   0   0   0   2   2   0   2   0   2   2   0   0   2   2   0   0   0   0   0   0   0   0   0   0   2   0   2   0   2   0   0   2   0   0   0   2   0   2   2   0   2   2   0   0   2   0   2   2   2   0   0   0   0   2   2   2   2   2   0   0   2   0   2   0   0   2   2   0   0   2   2   2   0   0   0   0   2   0   0   2   2   0   2   0   2   2   2   0   2   0   2   0   0   0   2   0   0   0   2   0   2   0   2   0   0   0   0   0   2   2   0   0   0   2   2   2   0   2   2   2   0   0   0   0   0   2   0   2   0   2   0   2   0   0   0   2   0   0   0   2   2
 MK-2-5                 2   2   0   2   0   0   2   0   2   0   2   2   0   2   0   0   2   2   2   0   2   0   2   0   0   2   0   2   0   2   0   2   2   2   2   0   0   2   2   2   2   0   2   2   0   2   2   0   0   0   2   2   2   2   0   0   0   2   0   0   0   0   2   2   0   2   0   2   0   0   2   2   2   0   0   0   0   0   0   0   0   2   0   2   0   2   0   2   0   0   2   0   0   2   2   0   2   2   0   2   2   2   0   2   0   2   0   2   0   0   0   0   2   2   2   2   2   2   0   2   0   2   0   0   2   2   2   0   2   0   2   0   0   0   0   2   0   2   2   2   0   2   0   2   2   2   0   2   0   0   0   0   2   2   0   0   0   2   0   2   0   2   0   0   0   0   0   2   2   0   0   0   2   2   2   0   2   2   2   0   0   2   0   0   2   0   2   0   2   0   2   0   0   0   2   0   0   0   2   2
 MK-2-6                 2   2   0   2   0   2   2   0   2   0   2   2   0   0   0   0   0   2   2   0   0   0   2   0   0   2   0   2   2   2   0   2   2   0   2   0   0   2   0   2   2   0   2   2   0   2   0   0   0   0   2   2   0   2   0   0   0   2   0   0   0   0   2   2   0   2   0   2   0   0   2   0   2   0   0   2   0   0   0   0   0   0   0   2   0   2   2   2   0   0   2   0   0   2   2   0   2   2   0   2   2   2   0   2   0   2   0   2   0   0   2   0   2   2   2   2   2   2   0   2   0   2   0   0   2   2   2   0   2   0   2   0   0   0   0   2   0   2   2   2   0   2   0   2   2   2   0   2   0   0   0   0   0   0   0   2   2   2   0   2   0   2   0   0   0   0   0   2   2   0   0   0   2   2   2   0   2   2   2   0   0   2   0   0   2   0   2   0   2   0   2   0   0   0   2   0   0   0   2   0
 MK-2-7                 2   2   0   2   0   2   2   0   2   0   2   0   0   0   2   0   0   2   2   0   0   0   2   0   0   0   2   2   2   2   2   2   2   0   0   0   0   2   0   2   2   0   2   2   0   2   0   2   0   0   0   2   0   2   0   0   0   2   0   0   2   0   2   2   0   2   0   2   0   0   2   0   2   0   0   2   0   0   0   0   0   0   0   2   0   2   2   2   0   0   2   2   0   2   2   0   2   2   0   0   2   2   2   2   2   0   0   2   2   0   2   0   2   2   2   2   2   2   0   2   0   2   2   0   2   2   0   0   2   0   0   0   0   0   0   2   0   2   2   2   0   2   2   2   2   2   0   2   0   0   0   0   0   2   0   2   2   2   0   2   0   2   0   2   0   0   0   2   2   2   0   0   2   0   0   0   2   2   2   0   0   0   0   0   2   0   2   0   2   2   2   0   0   0   2   0   0   0   2   0
 MK-2-8                 0   2   0   2   0   2   2   0   2   0   2   0   0   0   2   0   0   2   2   0   2   0   2   0   0   0   2   2   2   2   2   2   2   0   0   0   0   2   0   2   2   0   2   2   0   2   0   2   0   0   0   2   0   2   0   0   0   2   0   0   2   0   0   2   0   2   0   2   0   0   2   0   0   0   0   0   0   0   0   0   0   2   0   2   0   0   2   2   0   0   2   2   0   2   2   0   2   2   0   0   2   2   2   2   2   0   0   2   2   0   2   0   2   2   2   2   0   2   0   2   0   2   0   0   2   2   0   0   2   0   0   0   2   0   0   2   0   2   2   2   0   2   2   0   2   2   0   2   0   0   2   0   0   2   0   2   2   2   0   0   0   0   0   2   0   0   0   2   2   2   0   0   0   0   0   0   2   2   2   0   0   0   0   0   2   0   2   0   2   2   2   0   0   0   2   0   0   2   2   0
 MK-2-9                 0   2   0   2   0   2   2   0   2   0   2   0   0   2   2   0   0   2   2   0   2   0   2   0   0   0   0   2   2   2   2   2   2   2   0   0   0   2   0   2   2   0   2   2   0   2   0   2   0   0   0   2   0   2   0   0   0   2   0   0   2   0   0   2   0   2   0   2   0   0   2   0   0   0   0   0   0   0   0   0   0   2   0   2   0   2   2   2   0   0   0   2   2   2   2   0   2   2   0   0   0   2   2   2   2   0   2   2   2   0   2   0   0   2   2   2   0   2   0   2   0   2   0   0   2   2   0   0   2   0   0   0   2   0   0   2   0   2   2   2   2   2   2   0   2   2   0   0   0   0   2   0   0   2   0   2   2   2   2   0   0   0   0   0   0   0   0   2   2   2   0   0   0   2   0   0   2   2   2   0   0   0   0   0   2   0   2   0   2   0   2   0   0   0   2   0   0   2   2   0
 MK-2-10                0   2   0   2   0   2   2   0   0   0   2   0   0   2   2   0   0   2   2   0   2   2   2   0   0   0   0   2   2   2   2   2   2   2   0   0   0   2   0   2   2   2   2   2   0   2   0   2   0   0   0   2   0   2   0   0   0   2   0   0   2   0   0   0   0   2   0   0   0   0   0   0   0   0   0   0   0   0   0   0   0   2   0   2   2   2   2   2   0   0   0   2   2   2   2   0   2   2   0   0   0   2   2   2   2   0   2   2   2   0   0   0   0   2   2   0   0   2   2   2   0   2   0   0   2   2   0   0   2   0   0   0   2   0   0   2   0   2   2   0   2   2   0   0   2   2   0   0   0   0   2   0   0   2   0   2   2   2   2   0   0   0   0   0   0   0   0   2   2   2   0   2   0   0   0   0   2   2   2   0   0   0   0   0   2   0   2   0   2   0   2   0   0   0   2   0   0   2   2   2
 MK-2-11                0   2   0   2   0   2   2   0   0   0   2   0   0   2   2   2   0   2   2   0   0   2   2   2   2   0   0   2   2   2   2   2   2   2   0   0   0   0   0   0   2   2   2   2   0   2   0   2   0   2   0   2   0   2   0   0   0   2   2   0   2   0   0   0   0   2   0   0   0   2   0   2   0   0   0   0   0   0   0   0   0   0   0   2   2   2   2   2   0   0   0   2   0   2   2   0   2   2   0   0   0   2   2   2   2   0   2   2   2   0   0   0   0   2   2   0   0   2   2   2   2   2   0   0   2   2   0   0   2   0   0   0   2   2   0   0   0   2   2   0   0   2   0   0   2   2   0   0   0   0   2   0   0   2   0   2   2   2   0   0   0   0   0   0   0   0   0   2   2   2   0   2   0   0   0   0   2   2   2   0   0   0   0   0   2   0   2   0   2   0   2   0   0   2   2   0   0   2   2   2
 MK-2-12                0   2   0   2   0   2   2   0   0   0   2   0   0   2   2   2   0   2   2   0   0   2   2   2   2   0   2   2   2   0   2   2   2   2   0   2   0   0   0   0   2   2   2   0   0   2   2   2   0   2   0   2   0   2   0   0   2   2   2   0   2   0   0   0   0   2   0   0   0   2   0   2   0   2   0   0   0   0   2   0   0   0   0   2   2   2   2   2   0   0   2   2   0   0   2   0   2   2   0   0   0   2   2   2   2   0   2   2   2   0   0   0   0   2   2   0   0   2   2   2   2   2   0   0   2   2   0   0   2   0   2   0   2   2   2   0   0   2   2   0   0   2   0   0   2   2   0   0   0   0   2   0   0   2   0   2   2   0   0   0   0   0   0   0   0   0   0   2   2   2   0   2   0   0   0   0   2   2   2   0   0   0   0   0   0   0   2   0   2   0   2   0   0   2   2   0   0   2   2   2
 MK-2-13                0   2   0   2   2   2   2   0   0   0   2   0   0   2   2   2   0   2   2   0   0   2   2   0   2   2   2   2   0   0   2   2   2   2   0   2   0   2   0   0   2   2   2   0   0   2   0   2   0   2   0   2   2   2   0   0   2   2   2   0   2   2   0   0   0   2   2   2   0   2   0   2   0   2   0   0   0   0   2   2   0   0   0   2   2   2   2   2   0   0   2   2   0   2   2   0   2   2   0   0   0   2   2   0   2   0   2   2   2   0   0   0   0   2   2   0   0   2   2   0   2   2   0   2   2   2   0   0   0   0   2   0   2   2   2   0   0   2   2   0   0   2   0   0   2   2   0   2   0   0   2   2   0   2   0   0   2   0   0   0   0   0   0   0   0   0   0   2   2   2   2   2   0   0   0   2   0   2   2   0   0   0   0   0   0   0   2   0   2   0   2   0   0   2   2   0   2   2   2   2
 MK-2-14                0   0   0   2   2   2   2   0   0   0   2   0   0   2   2   2   0   2   0   0   0   2   2   0   2   2   2   2   0   0   2   2   2   2   0   2   2   2   0   0   2   2   2   0   0   2   0   2   0   0   0   2   2   2   0   2   2   2   2   0   2   2   0   0   0   2   2   2   0   0   0   2   2   2   0   0   2   0   2   0   0   0   0   0   2   2   0   2   0   2   2   2   0   2   2   0   2   0   0   0   2   2   2   0   2   2   2   2   2   2   0   0   0   2   2   0   0   2   2   0   2   2   0   2   2   2   0   0   0   0   2   0   2   2   2   0   0   2   2   0   0   2   2   0   2   0   0   2   0   0   2   2   0   2   0   2   2   2   0   0   0   0   0   0   0   0   0   2   2   2   2   2   0   0   0   2   0   2   2   0   0   0   0   2   0   0   2   0   2   0   2   0   0   2   2   0   0   2   2   0
 MK-2-15                0   0   0   2   0   2   0   0   0   0   2   2   0   2   2   2   0   2   0   0   0   2   2   0   2   2   2   2   0   0   2   2   2   2   0   2   2   0   0   2   2   2   2   0   0   2   0   2   0   0   0   2   2   2   0   2   2   2   0   0   2   0   0   0   2   2   2   2   0   0   0   2   2   0   0   0   2   2   2   0   0   0   0   0   0   2   0   0   0   2   2   2   0   2   2   0   2   0   2   0   2   2   2   0   2   0   2   2   2   2   2   2   0   2   2   0   0   2   2   0   2   2   0   2   2   2   0   2   0   0   2   0   0   2   2   0   0   2   2   0   0   2   2   0   2   0   0   2   0   0   2   2   0   2   0   2   2   2   0   0   0   0   0   0   0   0   0   2   2   2   2   2   0   0   0   2   0   2   2   0   0   0   0   2   2   0   2   0   2   2   2   0   0   2   2   0   0   2   2   0
 MK-2-16                0   0   0   2   0   2   0   0   0   0   2   2   0   2   2   2   0   2   0   0   0   2   2   0   2   2   2   2   0   0   2   0   2   2   0   2   2   0   0   2   2   2   2   0   0   2   0   0   0   0   0   2   2   2   0   2   2   2   0   0   2   2   0   0   0   2   0   2   2   0   2   0   2   0   0   0   2   0   0   0   0   0   0   0   0   2   0   0   0   0   2   2   0   2   2   0   2   0   2   0   2   2   0   2   2   0   2   2   2   2   0   2   0   2   2   0   0   2   2   0   2   2   0   2   2   0   0   2   0   0   2   0   0   0   2   0   0   2   2   0   0   2   2   0   2   0   0   2   0   0   2   2   0   2   0   2   2   2   0   0   0   2   0   0   2   0   0   2   2   2   2   2   0   0   0   2   0   2   2   0   2   0   0   2   2   0   2   0   2   2   2   0   0   0   2   2   0   2   2   0
 MK-3-1                 2   2   0   0   0   0   0   2   2   2   2   0   0   2   0   0   2   2   2   0   0   2   2   0   0   0   2   0   0   2   2   2   0   2   0   2   0   0   0   2   0   0   0   2   0   0   2   2   0   0   2   2   2   2   0   0   2   0   2   0   2   2   2   0   0   0   0   0   2   0   2   0   0   2   0   2   0   0   0   2   2   2   2   2   0   2   0   0   0   0   2   2   0   0   0   2   0   2   0   2   0   2   0   0   0   0   2   2   0   0   2   0   0   2   2   2   0   0   2   0   0   0   2   2   0   2   2   0   2   2   2   2   2   2   0   0   0   0   0   2   2   0   0   0   0   2   0   0   0   2   2   2   2   0   0   2   2   0   0   0   0   0   0   0   0   2   2   0   2   2   0   2   0   2   2   2   2   2   2   2   0   2   2   2   0   0   0   0   2   0   2   0   2   0   0   2   0   2   0   2
 MK-3-2                 0   2   0   0   0   2   0   0   2   2   2   0   0   2   0   0   2   2   2   0   0   2   0   0   0   2   2   0   0   2   0   2   0   2   0   2   0   0   0   2   0   0   0   2   0   0   2   2   0   0   2   2   2   2   0   0   2   0   2   0   2   2   2   0   0   0   0   0   0   0   2   0   0   2   0   2   0   0   0   2   0   2   2   2   0   2   0   0   0   0   2   2   0   0   0   2   0   2   0   2   0   2   0   0   0   0   2   2   0   0   2   0   0   2   2   2   0   0   0   0   0   0   2   2   0   2   2   0   2   2   0   0   2   2   0   0   0   2   2   2   2   0   0   2   0   2   0   0   0   2   2   2   2   0   0   2   2   0   0   0   0   0   0   0   0   2   2   0   2   0   0   2   0   2   0   0   2   2   0   2   0   0   0   2   0   0   0   0   2   0   2   0   2   0   2   2   0   2   0   2
 MK-3-3                 0   2   0   0   0   2   0   0   2   2   2   0   0   2   0   0   2   2   2   0   0   2   0   0   0   2   2   2   0   2   0   2   0   2   0   2   0   0   0   2   0   0   2   2   0   0   2   0   0   0   2   2   2   2   0   0   2   0   2   0   2   2   2   0   0   0   0   0   0   0   0   0   0   2   0   2   0   0   0   2   0   2   2   2   0   2   0   0   0   0   2   2   0   0   0   2   2   2   0   2   0   2   0   0   0   0   2   2   0   0   2   0   0   2   2   2   0   0   0   0   0   0   2   2   0   2   2   0   2   2   0   0   2   2   0   0   2   2   2   2   2   0   0   2   0   2   0   0   2   2   2   2   2   0   0   2   2   0   0   0   0   0   0   0   0   2   2   0   2   0   0   2   0   2   0   0   2   2   0   2   0   0   0   2   0   0   0   0   2   0   2   2   2   0   0   2   0   2   0   2
 MK-3-4                 0   2   0   0   0   2   0   0   2   0   0   0   2   2   0   0   0   0   2   0   0   2   0   0   0   2   2   2   0   0   0   2   0   0   0   2   0   0   0   2   0   0   2   2   0   0   2   0   0   0   2   2   2   0   0   0   2   2   2   0   2   2   2   0   0   0   0   0   0   2   0   0   0   2   0   2   0   0   0   2   0   0   2   2   0   2   0   0   0   0   2   2   0   0   0   2   2   2   0   2   0   2   0   2   2   0   2   0   0   0   2   0   0   2   2   2   0   0   2   0   0   0   2   2   0   2   2   2   2   2   0   0   0   2   0   0   2   2   2   2   2   0   2   2   0   2   0   0   2   2   2   2   2   0   0   2   2   0   2   0   0   0   0   2   0   2   2   0   2   2   2   2   0   2   0   0   2   2   0   2   0   0   0   2   0   0   2   0   2   0   2   2   2   0   0   2   0   2   0   2
 MK-3-5                 0   2   0   0   0   0   0   0   0   0   0   0   2   2   0   0   0   0   2   0   0   2   0   0   0   2   2   2   0   0   0   2   0   0   0   2   2   0   0   2   0   2   2   2   0   0   2   0   0   0   2   2   2   0   0   0   2   2   2   0   2   2   2   0   0   0   0   0   2   0   0   0   0   2   0   2   0   0   0   2   0   0   2   2   0   2   0   2   0   0   0   0   0   0   0   2   2   2   0   2   0   2   0   2   2   0   2   0   0   0   2   0   2   2   2   2   0   0   2   0   0   0   2   2   0   2   2   0   2   2   0   0   0   2   0   0   2   2   2   2   2   0   2   0   0   2   0   2   2   2   0   2   2   0   0   2   2   0   2   0   2   2   0   2   0   2   2   0   2   2   2   2   0   2   2   0   2   2   0   2   0   0   0   2   0   0   2   0   2   0   2   2   2   0   0   2   0   2   2   2
 MK-3-6                 0   2   0   0   0   2   0   0   0   0   0   0   2   0   0   0   0   0   2   0   0   2   0   0   0   2   2   2   0   0   0   2   0   0   0   2   2   0   0   2   0   2   2   2   0   0   2   0   0   0   2   2   2   0   0   0   2   2   0   0   2   2   2   0   0   2   0   0   2   0   0   0   2   2   0   2   0   0   0   2   0   0   2   2   2   2   0   2   0   0   0   0   0   2   0   2   2   2   2   2   0   2   0   2   2   2   2   2   0   0   2   0   2   2   2   2   2   0   2   0   0   0   2   0   0   2   2   0   2   2   0   0   0   2   0   0   2   2   0   2   2   0   2   0   0   0   0   2   2   2   0   2   2   0   0   2   2   0   0   0   2   2   0   2   0   2   2   0   2   2   0   2   0   2   2   0   2   2   0   2   2   0   0   2   0   0   2   0   2   0   0   0   2   0   0   2   0   2   2   2
 MK-3-7                 0   2   0   0   0   2   0   0   0   0   0   0   2   0   0   0   0   0   2   0   0   2   0   0   0   0   2   2   0   0   0   2   0   0   0   2   0   0   0   0   0   2   2   2   0   0   2   0   0   0   0   2   2   0   0   0   2   0   0   0   2   2   2   0   2   2   0   0   2   0   0   2   2   2   0   2   0   0   0   2   0   0   2   2   2   2   0   2   0   0   0   0   0   2   0   2   2   2   0   2   0   2   0   2   2   0   2   2   0   0   0   0   2   2   2   2   2   0   2   0   0   0   2   0   0   2   2   0   2   2   0   0   0   2   0   0   2   2   0   2   2   0   2   0   0   0   0   2   2   2   0   2   2   0   0   0   2   0   0   0   2   2   0   2   2   2   2   0   2   2   0   0   0   2   2   2   2   2   0   2   2   0   0   2   2   0   2   0   2   0   0   0   0   0   0   2   0   0   2   2
 MK-3-8                 0   0   0   0   0   2   0   0   0   2   0   0   2   0   0   0   0   0   2   0   0   2   0   0   0   0   2   0   0   0   0   2   0   0   2   2   0   0   0   0   0   2   2   2   0   0   2   0   2   0   0   2   2   0   0   0   2   0   0   0   2   2   2   2   2   2   0   0   2   0   0   2   2   2   2   2   0   2   0   2   0   2   2   2   2   2   0   2   0   0   0   0   0   2   0   2   2   2   0   2   0   2   0   2   2   0   2   0   0   0   0   0   2   2   2   2   0   2   2   0   0   0   2   0   0   0   2   0   2   2   2   0   0   2   0   0   2   2   0   2   2   2   2   0   0   0   0   2   2   0   0   2   2   2   0   0   2   0   0   0   2   2   0   2   2   2   2   0   2   2   0   0   0   2   2   2   2   2   0   2   2   2   0   0   2   0   2   2   2   0   0   0   0   0   0   2   0   0   2   0
 MK-3-9                 0   0   0   0   0   2   0   0   0   0   0   0   2   0   2   0   0   0   2   0   0   2   0   0   2   0   2   0   0   0   0   2   0   0   2   2   2   0   0   0   2   2   2   2   2   0   2   0   2   0   0   2   2   2   0   2   2   0   2   0   2   2   2   2   2   2   0   0   0   0   0   2   2   2   2   2   0   2   0   0   2   2   2   2   2   2   0   0   0   0   0   2   0   2   0   2   2   2   0   0   0   2   0   0   2   0   2   2   0   0   0   0   2   2   2   2   2   2   2   0   0   0   2   0   0   0   2   0   2   0   2   0   0   2   0   0   2   2   0   2   2   2   2   0   0   0   0   0   2   0   0   2   0   2   0   0   2   0   0   0   2   2   0   2   2   2   2   0   2   2   0   0   0   2   2   2   2   2   0   2   2   2   0   0   2   0   2   2   2   0   0   0   0   2   0   2   0   0   2   0
 MK-3-10                0   0   0   0   0   2   0   0   0   0   0   2   2   0   2   0   0   0   2   0   0   2   0   0   2   0   0   0   0   0   0   2   0   0   2   2   2   0   0   0   2   2   2   2   2   0   2   0   0   0   0   2   2   0   0   2   2   0   0   2   0   2   2   2   2   2   2   0   0   0   0   2   2   2   2   2   0   2   0   0   2   2   2   2   2   2   0   0   0   0   0   2   0   2   0   0   2   2   0   0   0   2   0   0   2   0   2   2   0   0   0   2   2   2   2   2   2   2   2   0   2   0   2   0   0   0   2   0   2   2   2   0   0   2   0   0   0   2   0   2   2   2   2   0   0   0   2   2   2   0   0   2   0   2   0   0   2   0   0   0   2   2   0   2   0   2   2   2   2   2   0   0   0   2   2   2   2   2   2   2   2   2   0   0   2   2   2   2   2   0   0   0   0   2   0   2   0   0   2   2
 MK-3-11                0   0   0   0   2   2   0   0   0   0   0   2   2   0   2   0   2   0   2   0   0   2   0   0   2   0   0   0   0   0   0   2   0   0   2   2   0   0   0   0   0   2   2   2   2   0   2   0   0   2   0   2   2   0   0   2   2   0   0   2   0   2   2   2   2   2   0   0   0   0   0   2   2   2   2   2   0   2   0   0   2   2   2   2   2   2   0   0   0   0   0   0   0   2   0   0   2   2   0   0   0   2   0   0   2   0   2   2   0   0   0   2   2   0   2   2   2   2   2   0   0   0   2   0   0   0   2   0   2   2   2   0   0   0   0   0   0   2   0   2   2   2   2   0   2   0   2   0   2   0   0   2   0   2   0   0   0   0   0   0   2   2   0   2   0   2   2   0   2   2   0   0   0   2   2   2   2   2   2   0   2   2   0   0   2   0   2   2   2   0   0   0   0   2   0   2   0   0   2   0
 MK-3-12                0   2   0   2   2   2   0   0   0   0   0   2   2   0   2   0   2   0   2   0   0   2   0   2   0   0   0   0   0   0   0   2   0   0   2   2   0   0   2   0   0   2   2   2   2   0   2   0   0   2   0   0   2   0   0   2   2   0   0   2   0   2   2   2   2   2   0   0   0   0   0   2   2   2   0   2   0   2   0   0   2   2   2   0   2   2   0   0   0   2   0   0   0   2   0   0   2   2   0   0   0   2   0   0   2   0   2   2   0   0   0   2   2   0   2   2   2   2   0   0   0   0   2   0   2   0   0   0   2   2   2   0   0   0   0   0   0   2   0   2   2   2   2   0   0   0   2   0   2   0   0   2   0   2   0   0   0   0   0   0   2   2   0   2   0   2   2   0   2   2   0   0   0   2   2   2   2   2   2   0   2   2   0   0   2   0   2   0   2   0   0   2   0   2   0   2   0   0   0   0
 MK-3-13                2   2   2   2   2   2   2   0   0   0   0   2   2   0   2   0   2   2   0   0   0   2   0   0   0   2   0   0   2   0   0   2   0   2   2   0   0   0   2   0   0   2   2   2   2   0   2   0   0   2   0   0   2   0   0   2   2   0   0   2   0   2   2   2   2   2   0   0   0   0   0   2   2   2   0   2   0   2   0   0   2   2   2   0   2   2   0   0   0   2   0   0   0   2   0   0   2   2   2   0   0   2   0   2   2   0   2   2   2   0   0   2   2   0   2   2   2   2   0   0   0   0   2   0   2   0   0   0   2   0   2   0   0   0   0   0   0   2   0   2   2   2   2   0   0   0   2   0   2   0   0   2   0   2   0   2   0   0   0   0   2   2   0   2   0   2   2   0   2   2   0   0   0   2   2   2   0   2   2   2   2   2   0   0   2   0   2   0   2   0   0   2   0   2   0   2   0   0   0   2
 MK-3-14                2   2   2   2   2   2   2   0   0   0   0   2   2   0   2   0   0   0   0   0   0   2   0   0   0   2   0   0   2   0   0   2   0   2   2   0   2   0   2   0   0   2   2   2   2   0   2   0   0   2   0   0   2   0   0   2   2   2   0   2   0   2   2   2   0   2   0   0   0   0   0   2   2   2   0   2   0   2   0   0   2   2   2   0   2   2   0   0   0   2   0   0   0   2   0   0   2   2   2   0   0   2   0   2   2   2   2   2   2   0   0   2   2   0   2   2   2   2   0   2   0   0   2   0   2   0   2   0   2   0   2   0   0   0   0   0   0   2   0   2   2   2   2   0   0   0   2   2   2   0   0   2   2   2   0   2   0   0   0   0   2   2   0   2   0   2   2   0   2   2   0   0   0   0   2   2   0   2   2   2   2   2   0   0   2   0   2   0   2   0   0   2   0   2   0   2   0   2   0   2
 MK-3-15                2   2   2   2   2   2   2   0   0   0   2   2   2   0   2   0   0   0   2   0   0   2   0   0   0   2   0   0   2   0   0   2   0   2   2   2   2   0   2   0   0   2   2   2   2   0   2   0   0   2   0   0   2   0   0   2   2   2   0   2   0   2   2   2   0   2   0   0   0   0   0   2   2   2   2   2   0   2   0   0   2   2   2   0   2   2   0   2   0   2   0   0   0   2   0   2   2   2   2   0   2   2   2   2   2   2   2   2   2   0   0   2   2   0   2   2   2   2   0   2   0   0   0   0   2   0   2   0   2   0   2   0   0   0   0   0   0   2   0   2   2   2   2   0   0   0   2   2   0   0   0   2   2   2   0   2   0   0   0   0   2   2   0   2   2   2   0   0   0   2   0   0   0   0   2   2   2   2   2   2   2   2   0   0   2   2   2   0   2   0   0   0   0   0   0   2   0   2   0   0
 MK-3-16                2   2   2   0   2   2   2   0   0   0   2   2   2   0   2   2   0   0   2   2   0   2   0   0   0   2   0   0   2   0   0   2   0   2   2   2   2   0   0   0   0   2   2   2   2   2   2   0   0   2   0   0   2   0   0   2   2   2   0   2   0   2   2   2   0   0   2   0   2   0   0   2   2   2   0   2   0   2   0   0   2   2   2   0   2   2   0   2   0   2   0   0   0   2   0   0   2   2   2   0   2   2   2   2   2   2   2   2   0   0   0   2   2   0   2   2   0   2   0   0   0   0   0   0   2   0   2   0   2   0   2   0   0   0   0   0   0   2   0   2   2   2   2   0   0   2   0   2   0   0   0   2   2   2   0   2   0   0   0   0   2   2   0   2   0   0   0   0   0   2   0   0   0   0   2   2   2   2   2   2   2   2   0   0   2   2   2   0   2   0   0   0   0   0   0   2   0   2   0   0
 MK-4-1                 2   2   0   0   2   0   0   2   0   0   0   0   0   2   2   0   2   0   2   2   2   0   0   2   0   2   0   0   2   2   2   2   2   2   2   2   0   0   2   2   0   0   2   2   0   2   2   2   2   0   2   0   0   0   0   0   0   2   2   2   2   0   2   0   2   2   2   2   0   2   0   2   2   2   0   0   0   0   2   2   2   0   0   0   2   0   2   2   2   2   2   0   0   2   0   0   0   0   2   0   0   2   0   2   0   0   2   0   2   0   2   2   2   0   2   2   2   0   2   2   2   2   0   2   0   0   2   2   0   0   2   0   2   0   2   0   2   2   0   0   0   2   0   0   2   0   2   0   2   2   2   2   2   0   0   0   2   0   0   0   2   2   0   2   0   0   2   0   0   0   0   0   2   2   2   2   2   2   0   0   0   2   0   2   2   2   2   0   2   0   0   0   2   0   0   2   0   0   2   2
 MK-4-2                 2   2   0   0   2   0   0   2   0   0   0   0   0   2   2   0   2   0   0   2   2   0   0   2   0   0   0   0   2   2   2   0   2   0   2   2   0   0   2   2   0   2   2   2   0   2   2   2   2   0   2   2   0   0   0   0   0   2   2   2   2   0   2   0   2   2   2   2   0   2   0   2   2   2   0   0   0   0   2   2   2   0   0   0   2   0   2   2   2   2   2   0   0   2   0   0   0   0   2   0   0   2   0   2   0   0   0   0   2   0   2   2   0   0   2   2   2   0   2   2   2   2   0   2   0   0   2   2   0   0   2   0   2   0   2   2   2   2   0   0   0   0   0   0   2   2   2   0   0   2   2   2   2   0   0   0   0   0   0   0   2   2   0   2   0   0   2   0   0   0   2   0   2   2   2   2   2   2   0   0   0   2   0   2   2   2   2   0   2   0   0   2   2   0   0   0   0   0   2   2
 MK-4-3                 2   2   0   0   2   0   0   2   0   0   0   0   0   2   2   0   0   0   0   2   2   0   0   2   0   0   0   0   2   2   2   0   2   0   2   2   0   0   2   2   2   2   2   2   0   2   0   2   2   0   2   2   0   0   0   2   0   2   2   0   2   0   0   2   2   2   2   2   0   2   0   2   2   2   0   0   0   0   2   2   2   0   0   0   2   0   2   2   2   2   2   0   2   2   0   0   0   0   2   0   0   2   0   2   0   2   0   0   2   0   0   2   0   0   2   0   2   0   2   0   2   2   0   2   0   2   0   2   2   0   2   0   2   0   2   2   2   2   0   0   2   0   0   0   2   2   2   0   2   2   2   2   2   0   0   0   0   0   0   0   2   2   0   2   0   0   2   0   0   0   2   0   2   2   2   2   2   2   0   0   0   2   0   2   2   2   2   0   2   0   2   2   2   0   0   0   2   0   2   2
 MK-4-4                 2   2   0   0   2   2   0   2   0   0   0   0   0   2   2   2   0   0   0   2   2   0   0   2   0   0   0   0   2   0   2   0   2   0   0   2   0   0   2   2   2   2   2   0   0   2   2   2   2   0   2   2   2   0   2   2   0   2   2   0   2   0   0   2   2   2   2   2   0   2   0   2   2   2   0   0   0   0   2   2   2   0   0   0   2   2   2   2   2   2   0   0   2   0   0   0   0   0   2   0   0   2   0   0   0   2   0   0   2   0   0   2   0   0   2   0   2   0   2   0   2   2   0   2   0   2   0   2   2   0   2   2   2   0   2   2   2   2   0   0   2   0   0   2   2   2   2   2   2   2   2   0   2   2   0   2   0   0   0   0   2   2   0   2   0   0   2   0   0   0   2   0   2   2   2   2   2   2   0   0   0   2   2   2   2   2   2   2   2   0   0   2   2   0   0   0   2   0   0   2
 MK-4-5                 2   2   0   0   2   2   0   2   2   0   0   0   0   0   0   2   0   0   0   2   0   0   0   2   0   0   0   0   0   0   2   0   2   0   0   2   0   0   2   2   2   2   2   0   0   2   2   2   2   0   2   2   2   2   2   2   0   0   2   0   2   0   0   2   2   0   2   2   0   2   0   2   2   2   2   0   0   0   2   2   2   0   0   0   2   2   2   2   2   2   0   0   2   0   0   0   0   0   2   0   0   2   0   0   0   2   0   2   2   0   0   2   2   0   2   0   0   0   2   0   2   2   0   0   0   2   0   2   0   0   2   0   2   2   2   2   2   2   0   0   2   0   0   2   2   2   2   2   2   2   2   0   2   0   0   2   0   0   0   0   2   2   0   2   0   0   2   0   0   0   2   0   2   2   2   2   2   0   0   0   0   2   2   2   2   2   2   2   2   0   0   2   2   0   0   0   2   0   0   2
 MK-4-6                 2   2   0   0   2   2   0   2   0   0   0   0   0   0   0   2   2   0   0   2   0   0   0   2   0   0   0   0   2   0   2   0   2   0   0   0   0   0   0   2   2   0   2   0   0   2   2   2   2   0   2   2   2   2   2   2   0   0   2   0   2   0   0   2   0   0   2   2   2   2   0   2   2   2   2   0   0   0   2   2   2   0   0   0   2   0   2   0   2   2   0   0   2   0   0   0   0   0   2   0   0   2   0   0   0   2   0   2   2   0   0   2   2   0   2   0   2   0   0   2   2   0   0   0   0   2   2   2   0   2   2   0   2   2   2   2   2   2   0   0   2   0   0   2   2   2   2   2   2   2   0   0   0   0   0   0   2   0   0   0   2   2   0   2   0   0   2   0   2   0   2   0   2   2   2   2   2   0   0   0   2   2   2   2   2   2   2   0   2   0   0   2   2   0   0   0   2   2   2   2
 MK-4-7                 2   0   0   0   2   2   0   0   2   0   0   0   0   0   0   2   0   0   0   2   0   0   0   2   0   0   0   0   2   0   2   0   2   0   0   0   0   0   0   2   0   2   2   0   0   2   2   2   2   0   2   2   2   0   2   2   0   0   2   0   2   0   0   2   0   0   2   2   2   2   0   2   2   2   2   0   0   0   2   2   2   0   0   0   2   0   2   0   2   2   0   0   2   0   0   0   0   0   2   0   0   0   0   2   0   0   0   2   2   0   0   2   2   0   2   2   2   0   2   2   2   0   0   0   0   2   2   2   0   2   2   0   2   2   2   2   2   2   0   0   2   0   0   0   0   2   2   2   0   2   0   0   0   2   0   0   2   0   0   2   0   2   0   2   0   0   2   0   2   0   2   0   2   2   2   2   2   0   0   0   2   2   2   2   0   2   2   0   2   0   0   2   2   0   0   0   2   2   2   2
 MK-4-8                 2   0   0   0   2   2   0   0   0   0   0   0   0   0   0   2   0   0   0   2   0   0   2   2   0   0   0   0   2   0   2   0   2   0   0   2   0   0   0   2   0   2   0   0   0   2   2   2   2   0   2   2   0   0   2   2   0   0   2   0   2   0   2   2   0   0   2   2   2   2   2   0   2   2   2   0   0   0   2   2   2   0   0   0   2   0   2   0   0   2   0   0   2   0   0   0   0   0   2   0   0   0   0   2   0   2   0   2   2   0   0   2   2   0   2   0   2   0   2   2   2   0   2   0   0   2   2   2   0   0   2   0   0   2   0   2   0   2   0   0   2   0   0   0   2   2   2   2   0   2   0   0   0   2   0   0   2   0   0   2   0   2   0   0   0   0   2   0   2   0   0   0   2   0   0   2   2   0   0   0   2   2   2   2   0   2   2   2   2   0   0   2   2   2   0   0   2   2   0   2
 MK-4-9                 2   0   0   0   0   2   0   0   0   0   0   2   0   0   0   2   0   0   0   0   0   0   2   0   0   0   0   0   2   0   2   0   2   2   0   2   0   0   0   2   0   2   0   0   0   2   2   2   2   0   2   2   0   0   2   2   0   0   2   0   2   0   2   2   0   0   2   2   2   2   2   0   2   2   2   0   0   0   2   0   2   0   0   0   2   0   2   0   0   2   0   0   2   0   0   0   2   0   0   0   0   0   0   2   0   2   0   2   2   0   0   2   2   0   2   2   0   0   2   2   2   0   2   0   0   2   2   2   0   0   2   0   0   2   0   2   0   2   0   0   2   0   2   0   2   2   2   2   0   2   0   0   0   2   0   0   2   0   2   2   0   0   0   0   0   0   2   0   2   0   0   0   2   0   0   2   2   0   0   0   2   2   2   2   0   2   2   2   2   0   0   2   2   2   0   0   2   2   0   2
 MK-4-10                2   0   0   2   0   2   0   0   0   2   0   0   0   0   0   2   0   0   0   0   0   0   2   0   0   0   0   0   2   0   2   0   2   2   0   2   0   0   0   2   0   2   0   0   0   2   2   2   2   0   0   2   0   0   2   2   0   0   0   0   2   0   2   2   0   0   2   2   2   2   2   0   2   2   2   0   0   0   2   2   2   0   0   0   2   0   2   0   0   2   0   0   2   0   0   0   2   0   0   0   0   2   0   2   0   2   0   0   0   0   0   2   0   0   2   2   0   0   2   2   2   0   2   0   0   2   2   2   0   0   2   2   0   2   0   2   0   2   0   0   0   0   2   2   2   2   2   2   0   2   0   0   0   2   2   0   2   0   2   2   0   0   2   0   0   0   2   0   2   0   0   0   2   0   0   2   2   0   0   0   2   2   2   2   0   2   2   2   2   0   0   2   2   0   0   0   0   2   0   2
 MK-4-11                2   2   0   2   0   2   0   0   0   2   0   0   2   0   0   2   0   0   0   0   0   0   2   0   0   0   0   0   2   0   2   0   2   2   0   2   0   0   0   2   0   2   0   0   0   2   2   0   2   0   0   0   0   0   2   2   0   0   0   0   2   0   2   2   0   0   2   2   2   2   0   0   2   2   2   0   0   0   2   2   2   0   0   0   2   0   2   0   0   2   0   0   2   2   0   0   0   0   2   0   0   0   2   2   0   2   0   0   0   0   0   2   0   0   2   2   0   0   2   2   2   0   2   0   2   2   2   2   2   0   2   0   2   2   0   0   0   2   0   0   0   0   2   2   2   2   2   2   0   2   0   0   0   2   2   0   0   0   2   2   0   0   2   2   0   0   2   0   2   0   0   0   0   0   0   0   2   0   0   0   0   2   2   2   0   2   2   2   2   0   0   2   2   0   0   0   0   2   0   2
 MK-4-12                2   2   0   2   0   2   0   0   0   0   0   0   2   0   0   0   0   0   0   0   0   0   2   0   0   0   0   0   2   0   2   0   2   2   0   2   0   0   0   2   0   2   0   0   0   2   2   0   0   0   0   0   0   0   2   2   0   0   0   0   2   0   2   2   0   0   0   2   2   0   0   0   2   2   2   0   0   0   2   2   2   0   0   0   0   0   2   0   2   2   0   0   2   2   0   0   2   2   2   2   0   0   2   2   0   2   0   0   0   0   0   0   0   0   2   2   0   0   2   0   2   0   2   0   2   2   2   2   2   0   2   0   2   2   0   0   0   2   0   0   2   0   2   2   2   2   2   0   0   2   0   0   0   2   2   0   0   0   2   2   0   0   2   2   0   0   2   0   2   0   0   0   0   0   0   2   2   0   0   0   0   2   2   2   0   2   2   2   2   0   0   2   2   0   0   0   0   2   0   2
 MK-4-13                2   2   0   2   2   2   0   0   0   0   0   0   2   0   0   0   2   0   0   0   0   0   2   0   2   0   0   0   2   0   2   0   2   2   0   2   0   0   0   2   0   2   0   0   0   2   2   0   0   0   0   0   0   0   2   2   0   0   0   2   2   0   2   2   0   2   0   2   2   0   0   0   0   2   0   0   0   0   2   2   2   0   0   0   0   0   2   0   2   2   0   0   0   2   0   0   2   2   2   2   0   2   2   2   0   0   0   0   0   0   0   2   2   0   2   2   0   2   0   0   2   0   2   0   2   2   2   2   2   0   2   2   2   2   0   0   0   2   0   0   2   0   2   2   2   2   2   0   0   0   0   0   0   2   2   0   2   0   2   2   2   0   2   2   0   0   2   0   2   0   0   0   0   0   0   2   2   0   0   0   0   2   2   2   0   2   2   2   2   0   0   0   2   0   0   0   0   2   0   2
 MK-4-14                2   2   0   2   2   2   0   0   2   0   0   0   2   0   0   0   2   0   0   0   2   0   2   0   2   0   0   0   2   0   2   0   0   2   0   2   2   0   0   2   0   2   0   0   0   2   2   0   0   0   0   0   0   0   2   2   0   0   0   2   2   0   2   2   0   2   0   2   2   2   0   0   2   2   0   0   0   0   2   2   2   0   0   0   0   0   0   0   2   0   0   0   0   2   0   0   2   2   2   2   0   2   2   2   0   2   2   0   0   0   0   2   2   0   0   0   0   2   2   0   2   0   2   0   2   2   0   2   2   0   2   2   0   2   0   0   0   2   0   0   2   0   2   0   2   2   2   0   0   0   0   0   0   2   2   0   2   0   2   2   2   0   2   2   0   0   2   0   2   0   0   0   0   0   0   2   2   2   0   0   0   2   2   2   0   2   0   2   2   0   0   0   2   0   0   0   0   2   0   2
 MK-4-15                2   2   0   2   2   2   2   0   2   0   0   0   2   0   0   0   2   0   0   0   2   0   2   0   2   0   0   0   0   0   0   0   0   2   0   2   2   0   0   0   0   2   0   0   0   2   2   0   0   0   0   0   0   0   2   2   0   0   0   2   2   0   2   2   0   2   0   2   2   2   0   0   2   2   0   2   0   0   2   2   2   0   0   0   0   0   0   0   2   0   0   0   0   0   0   0   2   0   2   2   2   2   2   2   2   2   2   2   0   0   0   2   2   0   0   0   0   2   2   0   2   0   2   0   2   2   0   2   2   0   2   2   0   2   0   0   0   2   0   0   2   0   2   0   2   2   2   0   0   0   0   0   0   2   2   0   2   0   2   0   2   0   2   2   2   0   2   0   2   0   0   0   0   0   0   2   2   2   0   0   0   2   2   0   0   2   0   2   2   0   0   0   2   0   0   0   0   0   0   0
 MK-4-16                2   2   0   2   2   2   2   2   2   0   0   0   2   0   0   0   2   0   0   2   2   0   2   0   2   0   0   0   0   0   0   0   0   2   0   2   2   0   0   0   0   2   0   0   0   2   2   0   0   0   0   0   0   0   2   2   0   0   0   2   2   0   2   2   0   2   0   2   2   2   0   0   2   2   0   2   0   0   2   0   2   0   0   0   0   2   0   0   2   0   0   0   2   0   0   0   2   0   2   2   2   2   2   2   2   2   2   2   0   0   0   2   2   0   0   2   0   2   2   0   2   0   2   0   2   2   0   2   2   0   2   2   0   2   0   2   0   2   0   0   0   0   2   0   2   0   2   2   0   0   0   0   0   2   2   0   0   0   2   0   2   0   2   2   2   2   2   0   2   0   0   0   2   0   0   0   2   2   0   0   0   2   2   0   0   2   0   2   2   0   0   0   0   0   0   0   0   0   0   2
 MK-5-1                 2   0   2   2   0   2   2   2   2   2   2   2   2   0   2   2   2   0   0   0   0   0   2   2   0   0   2   0   0   2   0   2   0   2   2   2   0   2   0   2   2   2   0   0   0   2   2   2   2   2   2   0   2   2   0   0   0   0   2   0   2   2   0   0   0   0   2   0   0   2   2   0   0   2   2   0   2   0   2   2   2   0   0   0   0   0   2   2   2   0   2   0   0   2   0   0   0   2   0   0   2   2   0   2   2   0   2   2   2   2   2   2   0   2   2   0   0   0   2   2   2   2   2   2   2   2   0   2   2   0   2   0   0   0   0   0   0   0   2   2   0   2   0   2   0   0   2   2   0   2   2   0   2   2   2   0   2   2   0   0   0   2   0   2   0   2   0   2   2   0   2   0   0   0   0   0   0   2   0   0   2   0   0   0   0   2   2   2   2   0   0   2   0   2   0   0   2   2   2   0
 MK-5-2                 2   0   2   2   0   2   2   2   2   2   2   2   2   0   2   2   2   0   2   0   0   0   2   2   0   0   2   0   0   2   0   2   0   0   0   2   0   2   0   2   2   2   0   2   0   2   2   0   2   2   2   0   2   2   0   0   0   0   2   0   2   2   0   2   0   0   2   0   0   2   2   2   0   2   2   0   0   0   2   2   2   0   0   0   0   0   2   2   2   0   2   0   0   2   0   2   0   2   0   0   2   2   0   2   0   0   2   2   2   2   0   2   0   2   0   0   0   0   2   2   2   2   2   0   2   2   0   2   2   0   2   0   0   0   0   0   0   0   2   2   0   2   0   2   0   0   2   2   0   2   2   0   2   2   2   0   2   2   0   2   0   2   0   2   0   2   0   2   0   0   2   0   0   0   2   0   0   2   0   0   0   0   0   0   0   2   2   2   2   0   0   2   0   2   0   0   2   2   0   0
 MK-5-3                 2   0   2   2   0   2   2   2   2   2   2   2   2   0   2   2   2   0   2   0   0   0   2   2   0   0   2   0   0   2   2   2   0   0   0   2   0   2   0   2   2   2   0   2   0   2   2   0   2   2   2   0   2   2   0   0   0   0   2   0   2   2   0   2   0   0   2   0   0   2   2   2   0   2   2   2   0   0   0   2   2   0   2   2   0   0   2   2   2   0   2   0   0   2   0   2   0   0   0   0   2   0   0   2   0   0   2   2   2   2   0   2   0   2   0   0   0   0   2   2   0   2   2   0   2   2   0   2   2   0   2   0   0   0   0   0   0   0   0   2   0   2   0   2   0   0   2   2   0   2   2   0   2   2   2   0   2   2   0   2   0   2   0   2   0   2   0   2   0   0   2   0   0   0   2   0   0   2   0   0   0   0   0   0   0   2   2   2   2   0   0   0   0   2   0   0   2   2   0   0
 MK-5-4                 2   0   2   2   0   2   2   2   2   2   2   2   2   0   2   2   2   0   2   0   2   0   2   2   0   0   2   0   2   2   0   2   0   0   0   2   0   2   0   2   2   0   0   2   0   2   2   0   2   2   2   0   0   2   0   0   0   0   2   0   2   2   0   2   0   0   0   0   0   2   2   2   2   2   2   2   2   0   0   2   2   0   2   2   2   0   2   2   2   0   2   2   0   2   0   2   0   0   0   0   2   0   0   2   0   2   2   2   2   2   0   2   0   2   0   0   2   0   2   2   0   0   2   0   2   2   0   2   0   0   2   0   0   0   0   0   0   2   2   2   0   2   0   0   0   0   2   2   0   2   2   2   2   2   2   0   2   0   0   2   0   2   0   2   0   2   0   2   0   0   2   0   0   0   2   2   0   0   0   0   0   0   0   0   0   2   2   2   2   2   0   0   0   2   0   0   2   2   0   0
 MK-5-5                 2   0   2   2   0   2   2   0   2   2   2   2   2   0   2   2   0   0   2   0   2   0   2   2   0   0   2   0   2   2   0   0   0   0   0   0   0   2   0   2   2   0   0   2   0   2   2   0   2   2   2   0   0   2   0   0   0   0   0   2   2   2   0   2   0   0   0   0   0   2   2   2   2   2   2   2   2   0   0   2   2   2   0   2   2   2   0   2   2   0   2   2   0   0   0   0   0   0   0   0   2   0   0   2   0   2   0   2   2   2   0   2   0   2   0   0   2   0   2   0   2   0   2   0   2   2   2   2   0   0   2   0   0   0   0   2   0   2   2   2   0   2   0   0   0   0   2   2   0   2   2   2   2   2   2   0   2   0   0   2   0   2   0   2   0   2   0   2   0   0   2   0   0   2   2   2   0   0   0   0   0   0   0   0   0   2   2   2   2   2   0   2   0   2   0   2   2   2   0   0
 MK-5-6                 2   0   2   2   2   2   2   0   2   2   0   0   2   0   2   2   0   0   0   0   2   0   2   0   0   0   2   2   2   2   0   0   0   0   0   0   0   2   0   2   2   0   2   2   0   2   2   0   2   0   2   0   0   2   0   0   0   0   0   2   0   2   0   2   0   0   0   0   0   2   2   2   2   2   2   2   2   0   0   2   2   2   0   2   2   2   0   2   2   0   2   2   0   0   0   2   2   0   0   0   2   0   0   2   0   2   2   2   2   2   0   2   0   2   2   0   2   0   2   0   2   0   2   0   2   2   2   2   0   0   2   0   0   0   0   2   0   2   0   2   0   2   0   0   0   0   2   2   0   2   2   2   2   2   2   0   2   0   0   2   0   2   0   2   0   2   0   2   0   0   2   0   0   2   2   2   0   2   0   0   0   2   0   0   0   2   2   2   2   2   0   2   0   0   0   0   2   2   0   0
 MK-5-7                 2   0   2   2   2   2   2   0   2   2   0   0   2   2   2   2   0   0   0   0   2   0   2   0   0   0   2   0   2   2   0   2   0   0   0   0   0   2   0   2   2   0   2   2   0   2   2   0   2   0   2   0   0   2   0   0   0   0   2   2   0   0   0   2   0   0   0   0   0   2   2   2   2   2   2   2   2   0   0   2   2   2   0   2   2   0   0   2   2   0   2   2   0   0   0   0   2   0   0   0   2   0   0   2   0   2   2   2   2   2   0   2   0   2   2   0   2   0   2   0   2   0   2   0   0   2   2   2   0   0   2   0   0   0   0   2   0   0   0   2   0   2   0   2   0   0   2   0   0   2   2   2   0   2   2   2   2   0   2   2   0   2   0   2   0   2   0   2   0   0   2   0   0   0   2   2   0   2   0   0   0   2   0   0   0   2   2   2   2   2   0   2   0   0   2   0   0   2   0   0
 MK-5-8                 2   0   2   2   2   2   2   0   2   2   0   0   2   2   2   2   0   0   0   0   2   0   0   0   0   0   2   0   2   2   0   2   0   0   0   0   0   2   0   2   2   0   2   2   2   2   2   0   2   0   2   0   0   2   0   0   0   0   2   2   2   0   0   2   0   0   0   0   0   0   2   2   2   2   2   2   2   0   0   2   0   2   0   2   2   0   0   0   2   2   2   2   0   0   0   0   2   0   0   0   2   2   0   0   0   2   2   2   2   2   0   2   0   0   2   0   2   0   2   0   2   0   2   0   0   2   2   2   2   0   2   0   0   0   2   2   0   2   0   2   0   2   2   2   0   0   2   2   0   0   2   2   0   2   0   2   2   0   2   0   0   2   0   2   0   2   0   2   0   0   0   0   0   0   2   2   0   2   0   0   0   2   2   0   0   2   2   2   2   2   0   2   0   0   2   0   0   2   0   0
 MK-5-9                 2   0   2   2   2   0   2   0   0   2   0   0   2   2   0   2   0   0   0   0   2   0   0   0   0   0   2   0   2   2   0   2   0   0   0   0   0   2   0   2   0   0   2   2   2   2   2   0   2   0   2   0   0   2   0   0   0   0   2   0   2   0   0   2   0   0   0   0   0   0   2   2   2   2   0   2   2   0   0   2   0   2   0   2   2   2   0   0   2   2   0   2   0   0   0   0   2   0   0   0   2   2   0   0   0   2   2   2   2   2   0   2   0   2   2   0   2   0   2   0   2   0   2   0   0   2   2   0   2   2   2   0   0   0   2   2   0   2   0   2   0   2   0   2   0   0   2   2   0   0   2   2   0   0   0   2   2   0   0   0   0   2   0   2   0   2   0   2   0   0   0   0   0   0   2   2   0   2   2   0   0   2   2   0   0   2   2   2   2   2   0   2   0   0   2   0   0   2   0   0
 MK-5-10                2   0   2   2   2   0   2   0   0   2   0   0   2   2   0   2   0   0   0   0   2   0   0   0   0   2   2   0   2   2   0   2   0   2   0   0   0   2   2   2   0   0   2   2   2   2   2   2   2   0   2   0   0   2   0   0   0   0   2   0   2   0   0   2   0   0   0   0   0   0   2   2   2   2   0   2   2   0   0   2   0   0   0   0   2   2   0   0   2   2   0   2   0   0   0   0   2   0   2   0   2   0   0   0   0   2   2   0   2   0   2   2   0   2   2   0   2   0   2   0   2   0   2   0   0   0   2   0   2   2   2   0   2   0   2   2   0   2   2   2   0   0   0   2   0   0   2   2   0   2   2   2   0   0   0   2   2   2   0   0   0   2   0   0   0   2   0   0   2   0   0   0   0   0   2   2   0   2   2   0   0   2   2   0   2   2   2   2   2   2   0   2   0   0   2   0   0   2   0   0
 MK-5-11                2   0   2   0   2   0   2   0   0   2   0   0   0   2   0   2   0   0   0   0   2   0   0   0   0   2   2   0   2   0   0   2   0   2   0   0   0   2   2   0   0   0   2   2   2   2   2   2   2   2   0   0   2   2   0   0   0   0   2   0   2   0   0   2   0   0   0   0   0   2   2   2   2   2   0   2   0   0   0   2   0   0   0   0   2   2   0   0   2   0   0   2   0   0   0   0   2   0   2   0   2   0   0   2   0   2   2   2   2   0   2   2   0   2   2   0   2   0   2   0   2   2   2   0   0   0   0   0   2   2   2   0   2   0   2   2   0   2   2   2   0   2   0   2   0   0   2   2   0   2   0   2   2   0   0   2   2   2   0   2   0   0   0   0   0   2   0   0   2   0   0   0   0   0   2   2   0   2   2   0   0   2   2   0   2   2   2   2   2   2   0   2   0   0   0   0   0   0   0   0
 MK-5-12                2   0   0   0   2   0   2   0   0   2   0   0   0   2   0   2   2   0   0   0   2   0   0   0   0   2   2   0   2   2   0   2   0   2   0   0   0   2   2   0   0   0   2   2   2   0   2   2   2   2   0   0   2   2   0   2   0   0   2   0   2   0   0   2   0   0   0   0   0   0   2   2   2   2   0   2   0   0   0   2   0   0   0   0   2   2   0   0   2   0   0   2   0   0   2   0   2   0   2   0   2   2   0   2   0   2   2   2   2   0   2   2   0   2   2   0   2   0   2   0   2   0   2   0   0   0   0   0   2   2   2   0   2   0   2   2   0   2   2   2   0   2   0   2   0   0   2   2   0   2   0   0   2   0   0   2   2   2   0   2   2   0   0   0   0   2   0   0   0   0   0   0   0   0   2   2   0   2   0   0   0   2   2   0   2   2   2   2   2   2   0   2   0   0   0   0   0   0   0   0
 MK-5-13                2   0   0   2   2   0   2   0   0   2   0   0   0   2   0   2   2   0   0   0   2   2   0   0   0   2   2   0   2   2   0   2   0   2   0   0   0   2   2   0   0   0   2   2   2   0   2   2   2   2   0   0   2   0   0   2   0   0   2   2   2   0   0   2   0   0   0   0   0   0   2   2   2   2   0   2   0   0   0   2   2   0   0   0   0   2   0   0   2   0   0   2   0   0   2   0   2   0   2   0   2   2   0   2   2   2   2   2   2   0   2   2   0   2   2   2   2   0   2   0   2   0   2   2   0   0   0   0   0   2   2   0   0   0   2   2   0   2   2   2   0   2   0   2   0   0   0   2   0   2   0   0   2   0   0   2   2   2   2   2   2   0   0   0   0   2   0   0   0   0   0   0   0   0   2   2   0   2   0   0   0   2   2   0   2   2   2   2   2   2   0   2   0   0   2   0   0   0   0   0
 MK-5-14                2   0   0   2   2   0   0   0   0   2   0   0   2   2   0   2   2   0   0   2   2   2   0   0   2   2   2   0   0   2   2   2   0   2   0   0   0   2   0   0   0   0   2   2   2   0   2   2   2   2   2   0   2   2   0   2   0   2   2   2   2   0   0   2   0   0   2   0   0   0   2   0   2   2   0   2   0   0   0   2   2   0   2   0   0   2   2   0   2   0   0   2   2   0   2   0   2   0   2   0   0   2   0   2   2   0   2   2   2   0   2   2   0   2   2   2   2   0   2   0   0   0   2   2   0   0   0   0   0   0   2   0   0   0   2   2   0   2   2   2   0   2   0   2   2   2   0   2   0   2   0   0   0   0   0   2   2   2   0   2   2   0   0   0   0   0   0   0   0   0   2   0   0   0   2   2   2   2   0   0   0   2   2   0   2   2   2   2   0   2   0   2   0   0   2   0   0   0   0   0
 MK-5-15                2   0   0   2   2   0   0   0   0   2   2   2   2   2   0   2   2   0   0   2   2   0   0   0   2   2   2   0   0   2   2   2   0   2   0   0   2   2   0   0   0   0   2   2   2   0   2   2   0   2   2   0   2   0   0   0   0   2   2   2   2   0   0   2   0   0   2   0   0   0   0   0   2   2   0   2   0   0   0   0   2   0   2   0   0   2   2   0   0   0   0   2   2   0   0   0   2   0   2   0   0   2   0   2   2   2   2   2   2   0   2   2   0   2   2   0   2   0   2   0   0   0   2   2   0   0   0   0   0   2   2   0   0   0   0   2   0   2   2   0   0   2   0   2   0   2   0   2   0   2   2   0   2   0   0   2   2   2   0   2   2   0   0   0   0   0   0   0   0   0   2   0   0   0   2   2   2   2   0   0   0   2   2   0   2   0   2   2   0   2   0   2   0   2   0   2   0   0   0   0
 MK-5-16                2   0   0   2   2   0   0   0   0   2   2   2   2   2   2   2   2   0   0   2   2   0   0   2   2   2   2   0   0   2   2   2   2   2   2   0   2   2   0   2   0   0   2   2   2   2   2   0   0   2   2   0   2   0   0   0   0   2   2   2   2   2   2   2   0   0   2   0   0   0   0   0   2   2   0   2   0   0   0   0   2   2   2   0   0   2   2   0   0   0   2   2   2   0   0   0   2   0   2   0   0   2   0   2   2   2   2   2   2   0   2   2   0   0   2   0   2   0   2   0   2   0   2   2   0   2   0   0   0   2   2   0   0   0   0   2   0   2   2   0   2   2   0   2   0   2   0   2   0   2   2   0   2   0   0   2   2   2   0   2   2   2   0   0   0   0   0   0   2   2   2   0   0   0   2   2   2   2   2   0   0   2   2   0   2   0   2   2   0   2   0   0   0   2   0   2   0   0   0   0
 MK-6-1                 0   2   0   0   0   0   0   0   2   0   2   2   0   2   0   0   0   0   2   0   0   2   2   2   0   0   2   0   2   2   0   0   0   2   0   2   2   0   0   2   2   0   0   2   0   0   0   2   0   0   2   2   2   0   2   2   0   2   0   2   0   2   2   0   0   0   2   2   0   2   0   2   0   2   0   0   2   0   2   2   2   0   2   0   2   2   0   0   2   0   2   0   2   0   2   0   0   0   2   2   0   2   2   2   2   0   0   0   0   0   2   2   2   0   0   0   2   0   2   2   2   0   2   2   0   2   0   2   0   2   0   0   0   2   0   2   0   2   2   0   2   0   2   0   0   2   0   2   0   2   0   0   2   2   0   2   2   0   0   2   0   0   2   2   0   0   2   2   2   0   2   0   2   0   0   0   2   0   0   2   2   2   0   0   2   2   0   2   0   0   0   2   0   2   2   0   0   2   2   2
 MK-6-2                 0   2   0   0   0   0   0   0   2   0   2   0   0   2   0   0   0   0   2   2   0   2   2   2   0   0   2   0   2   2   0   0   0   2   0   2   2   0   0   0   2   0   0   2   0   0   0   2   0   0   2   2   2   0   2   2   0   2   0   2   0   2   2   0   0   0   2   2   0   2   0   2   0   2   0   0   2   0   2   2   0   0   0   0   2   2   0   0   2   0   2   0   2   0   2   0   0   0   2   2   0   2   2   0   2   2   0   0   0   2   2   2   2   0   0   0   2   0   2   2   2   0   2   0   0   2   0   2   0   2   0   2   0   2   0   2   0   2   2   0   2   0   2   0   0   2   0   2   0   0   0   0   2   2   0   2   2   0   0   2   0   0   0   0   0   0   2   0   2   0   2   0   2   0   0   0   2   0   0   2   2   2   0   0   2   2   0   2   2   0   0   2   0   2   2   0   0   2   2   2
 MK-6-3                 0   2   0   0   0   0   0   2   2   0   2   2   0   2   0   0   2   0   2   2   0   2   2   2   0   0   2   0   2   2   0   0   0   2   0   2   2   2   0   0   2   0   2   2   0   0   0   2   0   0   2   2   2   0   2   0   0   2   0   2   0   2   2   0   0   0   2   2   0   2   0   2   0   2   0   0   2   0   2   2   0   0   0   0   2   2   0   0   2   0   2   0   2   0   2   0   0   0   2   2   2   2   2   0   2   0   0   0   0   2   2   2   2   0   0   0   2   0   2   2   2   0   2   0   0   2   0   2   0   2   0   0   0   2   2   2   0   2   2   0   2   0   2   2   0   2   0   2   0   2   0   0   2   2   0   2   2   0   0   0   0   0   0   2   0   0   2   2   2   0   2   0   2   0   0   0   2   0   0   2   2   2   0   2   2   2   0   0   2   0   0   2   0   2   2   0   0   2   2   0
 MK-6-4                 0   0   0   0   0   0   0   2   2   0   2   2   0   2   0   0   0   0   2   2   0   2   2   2   0   0   2   0   2   2   0   0   2   2   0   2   2   2   0   0   2   0   2   2   0   2   0   2   0   0   2   2   2   0   2   0   0   2   0   2   0   0   2   0   0   0   2   2   2   2   0   2   0   2   2   0   2   0   2   0   0   0   0   0   2   2   0   0   2   0   2   0   2   0   2   0   0   0   2   2   2   2   0   2   2   0   0   0   0   2   2   2   2   0   0   0   2   0   2   2   2   0   2   0   0   2   0   2   2   2   0   0   0   2   2   2   2   2   2   0   2   0   2   2   0   2   0   2   0   2   0   0   0   2   0   2   2   0   0   0   0   0   0   2   0   2   2   2   2   0   2   0   2   0   2   0   2   0   0   2   2   2   2   2   2   2   0   0   2   0   0   2   0   2   2   0   0   2   2   0
 MK-6-5                 0   2   0   2   2   0   2   2   2   0   2   2   0   2   0   0   0   0   2   2   0   2   0   2   0   0   2   0   2   2   0   0   2   2   0   2   2   2   0   0   2   0   2   2   0   2   0   2   2   0   2   2   2   2   2   0   0   2   2   2   0   0   2   0   0   0   2   2   2   2   0   2   0   2   0   0   2   0   2   0   0   0   0   0   2   2   0   2   2   0   2   0   2   0   2   0   0   0   2   2   2   2   0   2   2   0   0   0   0   2   2   0   2   0   0   0   2   0   2   2   2   0   2   0   0   2   0   2   2   2   0   0   0   0   0   2   2   2   0   0   2   0   2   2   0   2   0   2   0   2   0   0   0   2   0   2   2   0   0   0   0   0   0   2   0   2   2   2   2   0   0   2   2   2   2   0   2   0   0   2   2   2   2   2   2   2   2   0   2   0   0   2   0   2   2   0   0   2   2   0
 MK-6-6                 0   2   0   2   2   0   2   2   2   0   0   2   0   0   0   0   0   0   2   2   0   0   0   2   0   0   2   0   2   0   0   0   2   2   0   2   2   2   0   0   2   0   2   0   0   2   0   2   2   0   2   2   2   2   2   0   0   2   2   2   0   2   2   0   0   0   2   2   0   2   0   2   0   2   0   2   2   0   2   0   0   0   0   0   2   0   0   2   2   0   2   0   2   0   2   0   0   0   2   2   2   2   0   0   2   0   0   0   0   0   2   0   2   0   0   0   2   0   2   2   2   0   2   0   0   2   0   2   0   2   0   0   0   0   0   2   2   2   0   0   2   0   2   2   0   0   2   0   0   0   0   0   2   2   2   2   2   0   0   2   0   0   0   2   0   2   2   2   2   0   0   2   2   2   2   0   2   0   0   2   0   2   2   2   2   2   2   0   2   0   0   2   0   2   2   0   0   0   2   0
 MK-6-7                 0   2   0   2   2   0   2   2   2   0   2   2   2   2   0   0   0   0   2   2   0   0   0   2   0   0   2   0   2   0   0   0   2   2   0   2   2   2   0   0   0   0   2   0   0   2   2   2   2   0   2   0   2   2   2   0   0   2   2   2   0   2   2   0   0   0   2   2   0   2   0   2   0   2   0   2   2   0   2   2   2   0   0   0   2   0   0   2   2   0   2   0   2   0   2   0   0   0   2   2   2   2   0   0   2   0   0   0   0   2   2   0   2   0   0   0   2   0   2   0   2   0   2   0   2   2   0   2   0   2   0   0   0   0   0   2   2   2   0   0   2   0   2   2   0   0   2   0   0   0   0   0   2   2   2   0   2   0   0   2   0   0   0   2   0   2   2   2   2   0   0   2   2   2   2   0   2   0   2   2   0   2   2   2   2   2   0   0   2   0   0   2   0   2   2   0   2   0   2   0
 MK-6-8                 2   2   0   2   2   0   2   2   2   0   2   2   2   2   0   2   0   0   2   2   0   0   0   2   2   0   2   0   2   0   0   0   2   0   0   2   2   2   2   0   0   0   2   0   0   2   0   2   2   0   2   0   2   2   2   0   0   2   2   2   0   2   2   0   0   0   2   2   0   2   0   2   0   2   0   2   2   0   0   0   2   0   0   0   2   0   0   2   2   0   2   0   2   0   2   0   0   0   2   2   0   2   0   2   2   0   0   0   0   2   2   0   2   0   0   0   2   0   2   0   2   0   2   0   2   2   0   2   0   2   0   0   0   0   0   2   2   2   0   0   2   0   2   2   0   0   2   0   0   0   0   0   2   2   2   2   2   0   0   2   0   0   0   2   0   2   2   2   2   0   0   2   2   2   2   0   2   0   0   2   0   2   2   2   2   2   0   0   2   0   0   2   0   2   2   0   2   0   2   0
 MK-6-9                 2   2   0   2   2   2   2   2   2   0   2   2   2   2   0   2   0   0   2   2   2   0   0   2   2   0   2   2   2   0   0   0   2   0   0   2   2   2   2   0   0   0   2   0   0   2   0   2   2   0   2   0   2   2   2   0   0   2   2   2   0   2   2   0   0   0   0   0   0   2   2   2   0   2   0   2   2   0   0   0   2   0   0   0   2   0   0   2   0   0   2   0   2   0   2   0   0   0   2   2   0   2   0   2   2   0   0   0   0   2   0   0   2   0   0   0   2   0   2   0   2   0   2   0   2   2   0   2   0   2   0   0   0   0   0   2   0   2   0   0   0   0   2   2   2   0   2   0   0   0   0   0   2   2   2   2   2   0   0   0   0   0   0   2   0   0   2   2   2   0   2   2   2   2   2   0   2   0   0   2   0   2   2   2   2   2   0   0   2   0   0   2   0   2   2   0   2   2   2   0
 MK-6-10                2   2   0   2   0   2   2   2   2   0   2   2   0   2   0   2   2   0   2   2   2   0   0   2   2   0   2   2   2   0   0   0   2   0   0   2   2   2   2   0   0   0   2   0   0   2   0   2   2   0   2   0   2   2   2   0   0   2   2   2   0   2   2   0   0   0   0   0   0   2   2   2   0   2   0   2   2   0   0   0   2   0   0   0   2   0   0   2   2   0   2   0   2   2   0   0   2   0   2   2   0   0   0   2   2   0   0   2   0   0   0   2   2   0   0   0   2   0   2   0   2   0   2   0   2   2   0   2   0   2   2   2   0   0   0   2   0   2   0   0   0   0   2   2   2   0   2   0   0   0   0   0   0   2   0   2   2   0   0   0   0   0   0   2   0   0   2   2   2   0   2   2   2   2   2   0   0   0   0   2   0   2   2   2   2   2   0   2   2   2   0   2   0   2   2   0   0   2   2   0
 MK-6-11                2   2   0   2   0   0   2   2   2   0   2   2   0   2   0   2   2   0   2   2   2   0   0   2   2   2   2   2   2   0   0   0   2   0   0   2   2   2   0   0   0   0   2   0   0   2   2   2   2   0   0   0   2   2   2   0   2   2   2   2   0   2   2   0   0   0   2   0   0   0   2   0   0   2   0   2   2   0   0   0   2   0   0   0   2   0   0   2   0   0   2   2   2   2   0   0   2   2   2   2   0   0   0   2   2   0   0   2   0   0   0   2   2   2   0   0   2   2   2   0   2   0   2   0   0   2   2   2   0   2   2   2   0   0   0   2   0   2   0   0   0   0   2   2   2   0   2   0   0   0   2   0   0   2   0   2   2   0   0   0   0   0   2   2   0   0   2   2   2   0   2   2   2   2   2   0   0   0   0   2   0   2   2   2   2   2   0   2   2   2   0   2   0   2   2   0   0   0   0   0
 MK-6-12                0   2   0   2   0   0   2   2   2   0   2   0   0   2   0   2   2   0   2   2   0   0   0   2   2   2   2   2   2   0   0   0   2   0   0   2   2   2   0   0   2   0   2   2   0   2   0   2   2   0   0   0   2   2   2   0   2   2   2   2   0   2   2   0   2   0   2   0   0   0   2   0   2   2   0   2   2   0   0   0   2   0   0   0   2   0   0   2   0   2   2   2   2   0   0   0   2   2   2   2   0   0   0   2   2   2   0   2   0   2   0   2   2   2   0   2   2   2   2   0   2   0   2   0   0   2   0   2   2   2   2   0   0   0   0   2   0   2   0   0   0   0   2   2   2   0   2   0   2   0   0   0   0   0   0   2   2   0   2   0   0   0   2   2   0   0   2   2   2   0   2   2   2   2   0   0   2   0   0   2   0   2   2   2   2   0   0   0   0   2   0   2   0   0   2   0   0   2   0   0
 MK-6-13                0   2   0   2   0   0   2   2   2   0   2   0   0   2   0   0   2   0   2   2   2   0   0   2   2   2   2   2   2   0   0   2   2   0   0   2   2   2   0   0   2   0   0   2   0   2   0   2   2   0   0   0   2   2   0   0   2   0   2   2   0   0   2   0   2   2   2   0   0   0   2   0   2   2   0   0   0   0   0   0   2   0   0   0   2   0   0   2   0   2   2   2   2   0   0   0   2   2   0   2   0   0   0   2   2   2   0   2   0   2   0   2   2   2   0   2   2   2   2   0   2   0   2   2   0   2   0   2   2   2   2   0   0   0   0   2   0   2   0   0   0   0   0   2   2   0   2   0   2   0   0   0   0   0   0   2   2   0   2   0   0   0   2   2   0   0   2   2   0   0   2   2   2   0   0   2   2   0   0   2   0   2   2   2   2   0   0   0   0   2   0   0   0   0   2   0   0   2   0   0
 MK-6-14                2   2   0   2   0   0   2   2   2   0   2   0   0   2   0   0   2   2   2   0   2   0   0   2   2   2   2   2   2   0   0   2   2   0   0   2   2   2   0   2   2   0   0   2   0   2   0   2   2   0   0   0   2   2   0   0   2   0   2   2   0   0   0   0   0   2   2   0   0   0   2   0   2   2   0   0   0   0   0   0   2   0   0   0   0   2   0   2   0   2   2   2   2   0   0   0   2   2   0   2   0   0   0   2   2   2   0   2   0   2   0   0   2   0   0   2   2   2   2   0   2   0   2   2   0   2   0   2   2   2   2   0   0   0   0   2   0   2   0   0   0   2   0   2   2   0   2   0   2   0   0   0   0   0   0   2   2   0   2   0   0   0   2   2   0   2   2   2   0   0   2   2   2   2   0   2   2   0   0   2   0   2   2   2   2   0   2   0   0   2   2   0   0   0   2   2   0   2   0   0
 MK-6-15                2   2   0   2   0   2   0   2   2   0   2   0   0   2   0   0   2   2   0   0   2   0   0   2   2   2   2   2   0   0   0   2   2   0   0   2   0   2   0   2   2   0   0   2   0   2   0   2   2   0   0   0   2   2   0   0   2   0   2   2   0   0   0   0   0   2   2   0   0   0   2   0   2   2   0   2   0   0   0   2   2   0   2   0   0   2   2   2   0   2   2   0   2   0   0   0   2   2   2   2   2   2   0   2   2   2   0   2   0   2   0   0   2   2   0   2   2   2   2   0   2   0   2   2   0   2   0   2   2   2   2   0   0   0   0   2   0   2   0   2   0   2   0   2   0   0   0   0   2   0   0   0   0   0   0   2   2   0   2   0   0   0   2   0   0   2   2   2   0   0   2   2   2   2   0   2   2   0   2   2   0   2   2   0   2   0   2   0   0   2   2   0   0   0   2   2   0   2   0   0
 MK-6-16                2   2   2   2   0   2   0   2   2   0   2   0   0   2   0   2   2   2   0   0   0   2   0   0   2   0   2   2   0   0   0   2   2   0   0   2   2   2   0   2   0   0   0   0   0   2   0   2   2   2   0   0   2   2   0   0   2   0   2   0   0   0   0   0   0   2   2   0   2   0   2   0   0   0   0   2   0   0   0   2   2   0   2   2   0   2   2   2   0   2   2   0   2   0   0   0   2   2   2   2   2   2   0   2   2   2   0   2   0   2   0   0   0   2   0   2   2   2   2   0   2   0   2   2   0   2   0   2   2   2   2   0   0   0   0   2   0   2   2   2   0   0   0   2   0   0   0   0   2   0   2   0   0   0   0   0   0   0   2   0   0   0   2   0   0   2   2   2   0   0   2   2   2   2   2   2   0   2   2   2   0   2   2   0   2   0   0   0   0   2   2   0   0   0   2   2   2   2   2   0
 
!****************************************** Phenotypic Data **********************************************************
!-100.0 is resevred for missing phenotype
SimulatedTrait1        20.8940   10.2167   17.7309   14.0909   14.6837   19.1802   14.7025   11.5800   16.4546   17.5174   10.0437    8.8176   15.8130   12.4275   17.3351   19.5826   13.7045   13.8154   13.7038    9.0825   19.3354   13.0015   10.9018   16.5488   12.9500   14.9784   17.9109   14.8545   23.1754   17.1310   14.0691   18.5433   15.5154   18.6137   12.1727   17.3574   15.7111   16.7559   12.3553   19.9824   19.9474   12.9482   14.6181   15.3395   10.8805   12.1615   11.0101   15.3599   11.2625   15.0201   13.6061    9.2849   18.8009   15.1011    8.6205   14.1680   13.7950   11.9509    9.8291   16.5879   17.8866    8.5566   16.0380   21.4379   14.7886   18.5895   16.0070   10.5062   12.0720   15.0203   11.2031   14.4495   13.7005   16.3992   12.5727   17.1657   15.1689   10.8419   10.5859   16.9587   14.3719   14.5296   13.4638   17.3053   15.1784   14.8669   14.7305   18.7936   14.4843   14.4211   11.8604   13.8750   14.8620   12.8514   17.5079   13.6158   11.7456   12.0695   13.5749   12.3610   17.9095    9.9941   18.4444   10.3693   12.5938   13.0806   16.6384   13.2093   15.0093   19.2466   15.2256   15.1961   11.7956   12.9234   15.7603   12.6002   16.0490   16.0796   17.3915   18.0828   16.4666   17.1915   16.1890   12.6798   13.4444   13.9489   16.1235   14.3198   15.1371   17.5065   13.3016    9.0027   16.0161   15.4308   17.9699   18.5035   12.4284   15.5865   15.3170   13.5965   10.2563   16.0014   13.9281   13.3381   17.5498   11.3758   13.4787   15.3814   15.9206   13.4198   13.4342   12.7368   15.5483   10.8653   14.7935   12.7568   17.3442   13.5630   18.1329   12.6646   17.2837   10.8053   16.2874   17.5078   13.4099   15.6953   12.7510   15.2989   17.0053   18.0770   12.6777   14.9939   16.8655   17.9472    9.4609   12.3697   15.2802   15.5503   18.5166   16.9650   11.1476   15.6017   17.0248   17.0928   14.6294   16.6027   11.1690   15.1976   22.0201   11.5097   13.9995   14.2140    9.5272   13.8175   10.6126   10.3007   14.9981   16.3119   19.2276   15.9425
SimulatedTrait2        11.5095    8.3638    9.7762    7.8824    9.6430    9.5499   11.6754   11.7375   10.0499   11.2129    9.3089   11.8004   12.6566   10.6771    7.2525   11.7741    9.7975    9.2063   10.5720   10.9177   11.6071   10.3493   10.7144   10.3111   11.0433    9.9893   10.8090   11.6781   13.3347    8.6711    8.6054    8.6619    8.1002   12.2970   10.8986    7.9570    9.0221   11.1953    9.5562   10.3372   11.2333    9.1222   12.6495    9.1430   10.5911    8.7694    8.8594   10.3754   10.4732    8.7443   10.1263    9.7922    9.3090   10.5347    7.7899    9.4188    8.2485    9.9458   10.8759   10.3317   11.9840    7.1166   10.9967   12.9329   12.4712    9.5453   11.8568   10.6133   10.7164    9.8657    8.8538   10.1073    9.4255   11.1839    9.5811    9.3728    8.5544   10.6549   11.7518    9.1716    9.9026    8.6902   13.0882    9.1799   10.2250   12.9175   10.5052   10.3645    7.9133    8.9460   10.6230   11.8307   10.2923   10.7031   13.6214   11.6971   10.3805   10.9105   10.0683   11.5785   11.8598   11.3654   10.5748    7.4419    9.6196    8.4576   11.1994   10.6279    6.8099   10.9498   10.5320   11.1921    9.5256    9.1162    7.1052   10.8946    9.8696   11.0600   11.7812   10.2807    7.5402    7.0655   12.7051    9.3044    9.6832   12.3047   11.2735   11.3280   10.4602    8.8458   10.9317    8.8383   11.9393    9.0416    9.1427   11.7575   10.2374    9.5900   10.4474    8.5961   10.0163    9.7393    8.7530   12.6416    8.3779   10.3105    8.6875   10.0332    8.1202    9.9346   11.8076   10.0744   12.0476   10.8017    9.7360    9.1543    8.4427   11.2466   13.0882   11.1769    7.4775   10.6543    9.4235   10.2976   11.7275    8.8127   11.9450    8.8656   11.0796   11.1230    6.7883    9.3924   10.2965    8.0529   10.5853    6.9088    7.0268    8.3013   11.0745    9.0654    9.1914    9.1217   12.8930    9.2354    8.7144   11.8157   11.4097    8.8855    8.0906   12.3238    9.1528   11.5970    7.0300   10.5047   10.3154   10.4478    9.2769   13.5512    9.8824    8.8568
 
