# Supplementary material for: Inclusive Composite Interval Mapping of QTL by Environment Interactions in Biparental Populations
Source: PLoS One. 2015 Jul 10;10(7):e0132414. doi: 10.1371/journal.pone.0132414 (PMC4498613; doi:10.1371/journal.pone.0132414)
Supplement: S4 File — (ZIP) [file pone.0132414.s004.zip › H=0.1/L1/run_00128.met]

!**********************Note: lines staring with "!" are remarks and will be ignored in the program********************
!*********************************General Information**********************************
!Assuming F1 = P1 x P2, populations available in QTL IciMapping are: 
!  1, P1BC1F1 = P1 x F1, the first backcrossing where P1 is used as the recurrent parent;
!  2, P2BC1F1 = P2 x F1, the first backcrossing where P2 is used as the recurrent parent;
!  3, F1DH, F1-derived doubled haploids; 
!  4, RIL or F1RIL, recombination inbred lines through the repeated selfing of F1;
!  5, P1BC1RIL, recombination inbred lines through the repeated selfing of P1BC1F1;
!  6, P2BC1RIL, recombination inbred lines through the repeated selfing of P2BC1F1;
!  7, F2, the selfing generation of F1;
!  8, F3, the selfing generation of F2;
!  9, P1BC2F1, the second backcrossing where P1 is used as the recurrent parent; 
! 10, P2BC2F1, the second backcrossing where P2 is used as the recurrent parent;
! 11, P1BC2RIL, recombination inred lines through the repeated selfing of P1BC2F1; 
! 12, P2BC2RIL, recombination inred lines through the repeated selfing of P2BC2F1; 
! 13, P1BC1F2, the selfing generation of P1BC1F1; 
! 14, P2BC1F2, the selfing generation of P2BC1F1; 
! 15, P1BC2F2, the selfing generation of P1BC2F1; 
! 16, P2BC2F2, the selfing generation of P2BC2F1; 
! 17, P1BC1DH, P1BC1F1-derived doubled haploids; 
! 18, P2BC1DH, P2BC1F1-derived doubled haploids; 
! 19, P1BC2DH, P1BC2F1-derived doubled haploids; 
! 20, P2BC2DH, P2BC2F1-derived doubled haploids; 
   3      !Mapping Population (see remarks above)
   2      !Mapping Function (1 for Kosambi; 2 for Haldane; 3 for Morgan)
   2      !Marker Space Type (1 for intervals; 2 for positions)
   1      !Marker Space Unit(1 for centiMorgans; 2 for Morgan)
   6      !Number of Chromosomes (or Linkage Groups)
 200      !Size of the mapping population
   2      !Number of environments
 
!***************************************** Chromosomes and Linkage Maps **********************************************
!Chromosome                 NumMarkers
-CH1                        16
-CH2                        16
-CH3                        16
-CH4                        16
-CH5                        16
-CH6                        16
!Linkage map (Marker name followed by position or the interval length)
 MK-1-1                1     0.000
 MK-1-2                1    10.000
 MK-1-3                1    20.000
 MK-1-4                1    30.000
 MK-1-5                1    40.000
 MK-1-6                1    50.000
 MK-1-7                1    60.000
 MK-1-8                1    70.000
 MK-1-9                1    80.000
 MK-1-10               1    90.000
 MK-1-11               1   100.000
 MK-1-12               1   110.000
 MK-1-13               1   120.000
 MK-1-14               1   130.000
 MK-1-15               1   140.000
 MK-1-16               1   150.000
 MK-2-1                2     0.000
 MK-2-2                2    10.000
 MK-2-3                2    20.000
 MK-2-4                2    30.000
 MK-2-5                2    40.000
 MK-2-6                2    50.000
 MK-2-7                2    60.000
 MK-2-8                2    70.000
 MK-2-9                2    80.000
 MK-2-10               2    90.000
 MK-2-11               2   100.000
 MK-2-12               2   110.000
 MK-2-13               2   120.000
 MK-2-14               2   130.000
 MK-2-15               2   140.000
 MK-2-16               2   150.000
 MK-3-1                3     0.000
 MK-3-2                3    10.000
 MK-3-3                3    20.000
 MK-3-4                3    30.000
 MK-3-5                3    40.000
 MK-3-6                3    50.000
 MK-3-7                3    60.000
 MK-3-8                3    70.000
 MK-3-9                3    80.000
 MK-3-10               3    90.000
 MK-3-11               3   100.000
 MK-3-12               3   110.000
 MK-3-13               3   120.000
 MK-3-14               3   130.000
 MK-3-15               3   140.000
 MK-3-16               3   150.000
 MK-4-1                4     0.000
 MK-4-2                4    10.000
 MK-4-3                4    20.000
 MK-4-4                4    30.000
 MK-4-5                4    40.000
 MK-4-6                4    50.000
 MK-4-7                4    60.000
 MK-4-8                4    70.000
 MK-4-9                4    80.000
 MK-4-10               4    90.000
 MK-4-11               4   100.000
 MK-4-12               4   110.000
 MK-4-13               4   120.000
 MK-4-14               4   130.000
 MK-4-15               4   140.000
 MK-4-16               4   150.000
 MK-5-1                5     0.000
 MK-5-2                5    10.000
 MK-5-3                5    20.000
 MK-5-4                5    30.000
 MK-5-5                5    40.000
 MK-5-6                5    50.000
 MK-5-7                5    60.000
 MK-5-8                5    70.000
 MK-5-9                5    80.000
 MK-5-10               5    90.000
 MK-5-11               5   100.000
 MK-5-12               5   110.000
 MK-5-13               5   120.000
 MK-5-14               5   130.000
 MK-5-15               5   140.000
 MK-5-16               5   150.000
 MK-6-1                6     0.000
 MK-6-2                6    10.000
 MK-6-3                6    20.000
 MK-6-4                6    30.000
 MK-6-5                6    40.000
 MK-6-6                6    50.000
 MK-6-7                6    60.000
 MK-6-8                6    70.000
 MK-6-9                6    80.000
 MK-6-10               6    90.000
 MK-6-11               6   100.000
 MK-6-12               6   110.000
 MK-6-13               6   120.000
 MK-6-14               6   130.000
 MK-6-15               6   140.000
 MK-6-16               6   150.000
!*********************************** Marker Types ********************************************************************
!Co-dominant marker: When heterozygote F1 is present, P1 is coded as 2, F1 is coded as 1, and P2 is coded as 0; Otherwise, P1 is coded as 2, and P2 is coded as 0. 
!Dominant marker: When heterozygote F1 is present, P1 and F1 are coded as 12, and P2 is coded as 0; Otherwise, P1 is coded as 2, and P2 is coded as 0.  
!Recessive markers: When heterozygote F1 is present, P1 is coded as 2, and F1 and P2 are coded as 10; Otherwise, P1 is coded as 2, and P2 is coded as 0. 
!Missing marker is coded as -1. 
 MK-1-1                 2   0   2   0   2   0   0   0   0   0   2   2   2   0   2   2   0   0   0   0   0   2   2   0   0   0   0   0   0   2   2   0   2   2   2   2   0   2   2   0   2   2   0   2   0   0   0   2   0   0   2   2   0   2   0   2   0   0   0   0   0   2   2   0   0   0   2   0   0   2   0   2   0   0   2   2   2   0   0   0   2   0   2   0   0   0   2   2   2   0   0   0   0   2   2   0   2   2   0   2   0   2   0   2   0   0   2   2   0   0   0   0   0   2   0   2   2   2   2   2   2   2   2   0   0   0   0   2   2   0   2   2   2   2   2   2   0   2   2   0   2   2   2   0   0   2   0   2   2   2   0   2   2   0   2   2   2   0   2   0   2   2   2   0   2   0   0   2   0   2   2   0   2   2   2   0   2   0   2   2   2   2   0   0   0   0   0   2   0   0   2   0   0   2   0   2   0   0   2   2
 MK-1-2                 2   0   2   0   2   0   0   0   0   0   2   2   2   0   2   2   0   0   0   0   0   2   2   0   0   0   0   2   0   2   0   0   2   2   2   2   2   2   2   0   2   2   0   2   0   2   0   2   0   0   2   2   0   2   0   2   0   0   0   0   2   2   2   2   2   0   2   0   0   2   0   2   0   2   2   2   2   2   0   0   2   0   2   0   0   0   2   2   2   0   0   0   0   2   2   0   2   2   0   2   0   2   0   2   0   0   2   2   0   0   0   0   2   2   0   2   2   2   2   2   0   2   2   0   0   0   2   2   2   0   2   2   2   2   0   2   2   2   2   0   2   2   2   0   0   2   0   2   2   2   0   2   2   0   2   0   2   0   2   0   2   0   2   0   2   0   0   2   0   2   2   0   2   2   2   0   2   0   2   2   2   2   0   0   0   0   0   2   0   0   2   2   0   0   0   2   0   0   2   2
 MK-1-3                 2   2   2   0   2   0   0   0   0   0   2   2   2   0   2   2   0   0   0   0   0   2   2   0   0   0   0   2   0   2   0   0   2   2   2   2   2   2   2   0   2   2   0   2   0   2   0   0   0   0   2   2   0   2   0   2   0   0   0   0   0   2   2   2   2   2   2   0   0   2   0   2   0   2   2   2   2   2   2   0   2   2   2   0   0   0   2   2   2   0   0   0   0   2   2   0   2   2   0   2   0   2   0   2   0   0   2   2   2   0   0   0   2   2   0   2   0   2   2   2   2   2   2   0   0   0   2   2   2   0   2   2   2   2   0   2   2   2   0   0   0   2   2   0   0   2   0   2   2   2   0   2   2   0   2   0   2   0   2   0   2   2   2   0   2   0   0   0   0   2   2   0   2   2   0   0   2   0   0   2   2   2   2   0   0   0   0   2   0   0   2   2   0   0   0   2   0   0   2   2
 MK-1-4                 2   2   2   0   2   0   0   0   0   0   2   2   2   0   2   2   2   0   0   0   0   2   2   2   0   0   0   2   0   2   0   0   2   2   0   2   2   2   2   0   2   0   0   2   0   2   0   0   0   0   2   2   0   2   2   0   0   0   2   0   0   2   2   2   2   2   2   0   0   2   0   2   2   2   2   2   2   2   2   0   2   2   2   0   0   0   2   2   2   0   0   0   2   2   2   0   2   2   0   0   0   2   0   2   0   0   2   2   2   0   0   0   2   2   0   0   0   2   0   2   2   2   2   0   0   0   2   0   2   0   2   2   2   0   2   2   2   2   0   0   0   2   2   2   0   2   0   2   2   2   0   2   2   0   2   0   0   2   2   0   2   2   2   0   0   2   0   0   0   2   2   0   2   2   0   0   2   0   0   2   2   2   0   0   0   0   2   2   0   0   2   2   0   0   2   2   0   0   2   2
 MK-1-5                 2   2   2   0   2   0   0   2   0   0   2   2   2   0   2   2   2   0   0   2   0   2   2   2   0   0   0   2   0   2   2   0   2   2   0   2   2   2   2   0   2   0   0   2   0   2   2   0   0   0   2   0   0   2   0   0   0   0   2   0   0   2   2   2   2   2   2   0   0   2   0   2   2   2   2   2   2   2   2   0   2   2   2   0   0   0   2   2   2   2   0   0   0   2   2   0   0   2   0   0   0   0   0   2   2   0   0   2   2   0   2   0   2   2   0   0   0   2   0   2   2   2   2   2   0   0   2   0   2   0   2   2   2   0   2   2   2   2   0   0   0   2   2   0   2   2   0   2   2   2   0   2   2   0   0   0   0   2   0   0   2   2   2   0   0   2   0   0   0   2   2   0   2   2   0   0   2   0   0   2   0   2   0   0   0   0   2   2   0   0   2   2   0   0   2   2   0   0   2   2
 MK-1-6                 2   0   2   0   2   0   0   2   0   0   2   2   2   0   0   2   2   0   0   2   2   2   2   2   0   0   0   0   0   2   0   0   2   2   0   0   2   2   2   0   2   0   2   2   0   2   2   0   0   0   2   0   0   2   0   0   0   0   2   2   0   2   2   2   2   2   2   0   0   2   0   2   2   2   2   2   2   2   2   0   2   2   2   0   0   0   2   2   2   2   0   0   0   2   2   0   0   2   0   0   0   0   0   0   2   0   0   2   2   0   2   2   2   0   0   0   2   2   0   0   2   2   2   2   0   0   2   0   2   0   2   2   2   0   0   2   2   2   0   0   0   0   2   0   2   2   0   2   2   2   0   2   0   0   0   0   0   2   0   0   2   2   2   0   0   2   0   0   0   2   2   0   2   2   0   0   2   0   0   2   0   2   0   0   2   0   2   2   0   0   2   2   0   0   2   2   0   2   2   2
 MK-1-7                 2   0   2   0   2   0   2   2   0   0   2   2   2   0   0   0   2   0   0   2   2   2   2   2   0   0   0   0   0   0   0   0   0   2   0   0   2   2   2   0   2   0   2   2   0   2   2   0   0   0   0   0   0   2   0   0   2   0   2   2   2   2   2   2   2   2   0   0   2   2   0   2   2   0   2   2   2   2   2   0   2   2   2   0   2   0   2   2   2   2   0   2   0   2   0   0   0   2   0   0   2   0   0   0   2   0   0   2   2   0   2   2   2   0   0   0   2   2   0   0   2   2   2   2   0   0   2   0   2   0   2   2   2   0   0   2   2   2   0   0   0   0   2   0   2   2   0   2   2   2   0   2   0   0   2   0   0   2   0   2   2   2   2   0   0   0   0   0   0   2   2   0   2   2   0   0   2   0   2   2   0   2   0   0   2   0   2   2   0   0   2   2   0   2   2   2   0   2   2   2
 MK-1-8                 2   0   2   0   2   0   2   2   0   0   2   2   2   0   0   0   2   0   0   2   2   0   2   2   0   2   0   0   0   2   0   0   0   2   0   2   0   2   2   0   2   0   2   2   0   2   2   0   0   0   0   0   0   2   0   0   2   0   2   0   2   2   2   2   0   0   2   0   2   2   0   2   2   0   2   2   2   2   2   2   2   2   2   0   2   0   2   2   0   2   0   2   0   2   2   0   0   2   0   0   2   0   0   0   2   0   0   2   2   0   2   2   2   0   2   0   2   2   0   0   2   2   2   2   0   0   2   0   2   0   2   2   2   0   0   0   2   2   0   2   0   0   0   0   2   2   0   2   2   2   0   2   0   2   2   0   0   2   0   2   2   2   2   0   0   0   0   0   0   2   2   0   2   2   0   0   2   0   2   2   0   2   0   0   2   0   2   2   0   0   2   2   0   2   0   0   0   2   2   2
 MK-1-9                 2   0   2   0   2   2   2   2   0   0   2   2   0   0   0   0   0   0   0   2   2   0   2   2   0   2   0   0   0   2   0   0   0   2   0   2   0   2   2   2   0   0   2   2   0   0   0   0   2   0   0   0   0   0   0   0   2   0   2   0   2   2   2   2   0   0   0   0   2   2   0   2   2   0   2   2   2   2   2   2   2   2   2   2   2   0   2   2   0   2   2   0   0   0   2   0   0   2   0   0   2   0   0   0   2   0   2   2   2   0   2   2   2   0   2   0   2   2   0   0   2   2   2   2   0   0   0   0   2   0   0   2   0   0   0   2   2   2   0   2   2   0   0   0   2   2   0   2   0   2   0   2   0   2   2   0   0   2   0   2   2   2   2   0   0   0   0   0   0   0   2   0   0   2   0   0   2   0   2   2   0   2   2   0   2   0   2   2   0   0   0   2   0   2   2   0   0   2   2   2
 MK-1-10                2   0   2   0   2   2   2   0   0   0   2   2   0   0   0   0   0   0   0   0   2   0   2   2   0   2   0   0   0   2   0   0   0   2   0   2   0   2   2   2   0   0   2   2   0   0   0   2   2   0   0   0   0   0   0   0   2   0   2   0   2   2   2   2   0   0   0   0   2   2   0   2   2   0   2   2   2   2   2   2   2   2   2   2   0   0   2   2   0   2   2   0   0   0   2   0   0   0   2   0   2   2   0   0   2   2   0   2   2   0   2   2   2   0   2   0   2   2   0   0   2   2   2   2   0   0   0   0   2   2   0   2   0   0   0   2   2   2   0   2   2   0   2   0   2   2   0   2   0   0   0   2   0   2   2   0   0   0   0   2   2   2   2   0   0   0   0   0   0   0   2   0   0   2   0   0   2   0   2   2   0   2   2   0   2   0   2   2   0   0   0   2   0   2   2   0   0   2   2   2
 MK-1-11                2   0   2   0   2   2   0   0   0   0   2   2   0   0   0   0   0   0   0   0   0   0   0   2   0   2   0   0   0   2   0   0   0   2   0   2   0   2   2   2   0   0   2   2   0   0   0   2   2   2   0   0   0   0   0   0   2   0   2   0   2   2   0   2   0   0   0   0   2   2   2   2   2   0   2   2   2   2   0   2   0   2   2   2   0   0   2   2   0   0   2   2   0   0   2   0   0   0   2   0   2   2   0   0   2   2   0   2   2   0   2   0   2   0   2   0   2   2   0   0   2   2   2   0   0   0   0   0   2   2   2   2   0   2   0   2   2   2   0   2   2   0   2   0   2   2   0   2   0   0   0   2   0   2   2   0   0   0   0   2   2   2   2   0   0   2   0   0   0   0   2   0   0   2   0   0   2   0   0   2   2   2   2   0   2   0   2   2   2   2   0   2   0   0   2   0   0   2   2   2
 MK-1-12                2   2   2   0   2   2   0   0   0   0   2   2   0   0   2   0   0   0   0   0   0   0   0   2   0   0   0   0   0   2   0   0   0   2   0   2   0   2   2   2   0   0   2   2   0   0   0   2   0   2   0   0   0   0   0   2   2   0   2   0   0   2   0   2   0   0   0   0   2   2   2   2   2   0   2   2   2   2   0   2   0   2   2   2   0   0   2   2   0   0   2   2   0   0   2   2   0   0   2   0   2   0   0   0   2   2   0   2   2   0   2   0   2   0   2   0   2   2   0   0   2   2   2   0   0   0   0   0   2   2   2   0   0   2   0   2   2   2   0   2   2   0   2   0   2   2   0   2   0   0   0   2   0   0   2   0   0   0   0   2   2   2   2   0   0   2   0   0   0   0   2   0   0   2   0   0   2   0   0   2   2   2   2   0   0   2   2   2   2   2   0   2   0   0   2   0   0   2   2   2
 MK-1-13                2   2   2   0   2   2   0   0   0   0   2   2   0   0   2   0   0   0   0   0   0   0   0   0   0   0   0   0   0   2   0   0   0   2   0   2   0   2   2   2   0   0   2   2   0   0   0   2   0   2   0   0   0   0   0   2   2   0   2   0   0   2   0   2   0   0   0   0   2   2   2   2   2   0   2   2   2   2   0   2   0   2   2   2   2   0   2   2   0   0   2   2   0   2   2   2   0   0   2   2   2   0   0   0   2   2   0   2   0   0   2   0   2   0   2   0   2   2   0   0   2   2   2   0   0   0   0   2   2   2   2   0   0   2   0   2   2   2   0   2   0   0   2   2   2   2   0   2   0   0   2   0   0   0   2   0   2   2   0   2   2   2   2   0   0   2   0   0   0   0   2   0   0   2   0   0   2   0   0   2   2   0   2   0   0   2   2   2   2   2   0   2   0   0   0   0   0   2   2   2
 MK-1-14                2   2   2   2   2   2   0   0   0   0   2   2   0   2   2   0   0   0   0   0   0   0   0   0   0   0   0   0   0   2   0   0   0   2   0   0   0   2   2   2   0   0   0   2   0   0   0   2   0   0   0   0   0   0   0   0   2   0   2   0   0   2   0   2   0   2   0   0   2   2   2   0   0   0   2   2   2   2   0   2   0   2   2   2   2   0   2   2   0   0   0   2   2   2   2   2   0   0   2   0   2   0   0   0   2   2   0   2   0   0   2   0   2   2   2   0   2   2   0   0   2   2   2   2   2   0   0   2   2   0   0   0   2   2   0   2   2   0   0   2   0   0   2   2   2   2   2   2   0   2   2   0   0   0   2   0   0   2   0   2   2   2   2   0   0   2   0   0   0   0   2   0   0   2   0   0   2   0   0   0   2   0   2   0   2   2   2   2   2   2   0   0   0   0   0   0   0   2   2   2
 MK-1-15                2   2   2   2   2   2   2   0   2   0   2   2   0   2   2   0   0   2   0   2   0   0   0   0   0   0   0   0   0   2   0   0   0   2   0   0   0   2   2   2   2   0   0   2   0   0   0   2   0   0   0   2   0   0   0   0   2   0   2   0   0   2   0   2   0   2   0   0   2   2   2   0   0   0   2   2   2   2   2   2   0   2   2   2   2   0   2   2   0   0   0   0   2   2   2   2   0   0   2   0   2   0   0   0   2   2   0   2   0   0   2   0   0   2   0   0   2   2   0   0   2   2   2   2   2   0   0   2   2   0   0   0   2   2   0   2   0   0   0   2   0   0   0   2   2   2   2   2   0   2   2   0   0   0   2   0   0   2   0   2   2   2   2   0   0   2   0   0   0   0   2   0   2   2   0   0   2   2   0   0   2   0   2   0   2   2   2   2   2   2   0   0   0   0   0   0   0   2   2   2
 MK-1-16                2   2   2   2   2   2   2   0   2   2   2   2   0   2   2   0   0   2   0   2   0   0   0   0   0   0   2   2   0   2   0   0   0   2   0   2   0   2   2   2   2   0   0   0   2   0   0   0   0   0   0   0   0   0   0   0   2   0   2   0   0   2   0   2   0   2   0   0   2   2   2   0   0   0   2   2   2   2   2   0   0   2   2   2   2   0   2   2   0   0   2   0   2   2   0   2   0   2   2   0   2   0   0   0   2   2   0   2   0   0   2   0   0   2   2   0   2   2   2   0   2   2   2   2   2   0   0   2   2   0   0   0   2   2   0   2   0   0   0   2   0   2   0   2   2   2   2   2   2   2   2   0   2   0   2   0   0   0   0   2   2   2   2   2   0   2   0   0   0   0   2   0   0   2   0   0   2   2   2   0   2   2   2   0   2   2   2   0   2   2   0   0   0   0   0   2   0   2   2   2
 MK-2-1                 0   2   0   2   2   0   0   2   0   2   2   0   2   0   0   2   2   2   2   2   2   2   0   2   2   2   2   2   0   2   2   0   0   0   2   0   0   0   0   2   0   0   2   0   2   0   0   0   2   0   2   2   0   0   2   0   0   0   0   0   0   2   0   2   0   2   2   0   0   0   2   0   2   0   2   0   2   2   2   0   0   0   0   0   2   0   2   2   2   0   0   2   2   2   0   2   0   2   0   0   2   2   0   0   2   0   0   2   0   2   0   0   2   2   2   0   0   2   2   0   0   2   2   0   2   0   0   0   2   0   0   0   0   2   0   2   2   2   2   2   0   2   2   0   2   0   2   2   2   0   0   2   2   0   0   2   2   0   0   0   0   2   0   0   2   0   2   2   0   0   2   2   0   2   2   0   2   0   0   0   0   2   0   0   0   2   0   0   2   0   2   0   2   0   0   0   0   2   0   2
 MK-2-2                 0   2   0   2   2   0   0   2   0   2   2   0   2   0   0   2   2   2   2   2   2   2   0   0   2   2   2   2   0   2   2   0   0   0   2   0   0   0   2   0   0   0   2   0   2   0   0   0   2   0   2   2   0   0   2   2   0   0   0   0   0   2   0   2   0   0   2   0   0   0   2   0   2   0   2   0   2   2   2   0   0   0   0   0   2   0   2   2   2   0   0   2   2   2   0   2   0   2   0   0   2   2   0   0   2   0   2   2   0   2   0   0   2   2   2   0   0   2   2   0   0   0   2   0   2   0   2   0   2   0   0   0   0   2   0   2   2   2   2   2   0   2   2   0   2   0   2   0   2   0   0   2   2   0   2   2   2   0   0   0   0   2   0   0   2   0   2   2   0   0   2   2   0   0   2   0   2   0   0   0   0   2   0   0   0   2   0   0   0   2   2   0   2   0   0   0   0   2   0   2
 MK-2-3                 0   0   0   2   2   0   0   2   0   2   2   0   2   0   0   2   2   2   2   2   2   0   0   0   0   2   2   2   0   2   2   0   0   0   2   0   0   0   0   0   0   0   2   0   2   0   0   0   2   0   2   2   0   0   0   2   0   0   0   0   0   2   0   2   0   0   2   0   0   0   0   0   2   2   2   0   2   2   2   0   0   0   0   0   0   0   2   2   2   0   0   2   2   2   0   0   0   2   0   0   2   2   0   0   2   0   2   2   0   2   0   0   2   2   2   0   0   2   2   0   0   0   2   0   2   0   2   0   2   0   0   0   0   2   0   2   2   2   2   2   0   2   2   0   2   0   2   0   2   0   0   0   2   0   0   2   2   0   0   2   0   2   0   0   2   0   2   2   0   0   2   2   0   0   2   0   2   0   0   0   0   2   0   0   0   2   0   0   0   2   2   0   2   0   0   0   0   0   0   2
 MK-2-4                 0   0   0   2   0   0   0   2   0   2   2   0   2   2   0   2   2   0   2   2   2   0   0   0   0   0   2   2   0   2   2   0   0   0   2   0   2   0   0   0   0   0   2   0   2   0   0   0   2   0   2   2   0   0   0   2   0   0   0   0   0   2   0   2   0   2   2   0   0   0   0   0   2   2   0   0   2   2   2   0   0   0   0   2   0   0   0   2   2   0   0   2   2   2   0   0   0   2   0   0   0   2   0   0   2   0   2   2   0   2   0   0   2   2   2   0   0   2   2   0   0   2   2   0   2   0   2   0   2   0   0   0   0   2   0   2   2   2   2   2   0   2   2   2   2   0   2   0   2   0   0   0   2   0   0   2   2   0   0   2   0   2   0   0   2   0   2   2   0   0   0   0   0   0   2   0   2   0   0   0   0   2   0   2   0   2   0   0   0   2   2   0   2   0   0   0   0   0   0   2
 MK-2-5                 2   0   0   2   2   2   0   2   0   2   2   0   2   2   0   2   2   0   2   2   2   0   0   0   2   0   2   2   0   2   2   0   0   0   2   0   2   0   0   0   0   0   2   0   2   0   0   2   2   0   2   2   0   0   0   2   0   0   0   0   0   2   0   2   0   0   2   2   0   0   0   0   2   0   0   0   2   2   2   0   0   0   0   2   0   0   0   2   2   0   0   2   2   2   0   0   0   2   0   0   0   2   0   0   2   0   0   2   0   2   0   0   2   2   0   0   0   2   2   0   0   2   2   0   2   0   2   0   2   0   0   0   0   2   0   2   2   2   2   2   0   2   2   2   2   2   2   2   2   0   0   0   2   0   0   2   2   0   0   2   0   2   0   0   2   0   2   2   0   0   0   0   0   0   2   2   2   2   0   0   0   2   2   2   0   2   0   0   0   2   2   0   0   0   0   0   2   0   2   2
 MK-2-6                 2   0   0   2   2   2   2   2   0   2   2   0   2   2   0   2   2   0   2   2   2   0   0   0   0   0   2   2   0   2   2   0   0   0   0   0   2   0   0   0   0   0   2   0   2   0   0   2   2   0   2   2   0   0   0   2   0   0   0   0   0   2   2   2   0   0   2   2   0   0   0   0   2   0   0   0   2   2   2   0   0   0   0   2   0   0   0   2   2   0   0   2   2   2   0   2   0   0   0   2   0   2   0   0   2   0   0   2   0   2   0   2   2   2   0   0   0   2   2   0   2   2   2   0   0   2   2   0   2   0   0   0   0   2   0   2   2   2   2   2   0   2   2   2   2   2   2   2   2   2   0   2   2   0   0   2   2   2   0   2   2   0   0   2   2   0   2   2   0   0   0   0   0   0   2   2   2   2   0   0   0   2   2   2   0   2   2   0   0   2   2   0   0   0   0   0   2   0   2   2
 MK-2-7                 2   0   0   2   2   2   2   2   0   2   2   0   0   2   0   2   2   0   2   2   2   0   0   0   0   0   2   0   0   2   2   2   0   0   0   0   2   0   0   0   0   0   2   0   2   0   0   2   2   0   2   2   0   0   0   0   0   0   0   0   0   2   2   2   0   0   2   2   0   0   0   0   2   0   0   0   2   2   2   2   0   0   0   2   0   0   0   2   0   0   0   2   2   2   0   0   0   0   0   2   0   2   0   0   0   0   0   2   0   2   0   2   2   0   0   0   0   2   2   0   2   2   0   0   0   2   2   0   2   0   0   0   0   2   0   0   0   2   2   0   0   2   2   2   2   2   2   2   2   2   0   2   2   0   0   2   2   2   0   2   2   0   2   2   2   0   2   2   0   0   0   0   2   0   2   2   2   0   0   0   0   2   2   2   0   2   2   0   2   2   2   0   0   0   0   0   2   0   2   2
 MK-2-8                 2   0   0   2   2   2   2   0   0   0   2   0   0   2   0   2   2   0   2   2   2   0   0   2   0   2   2   0   0   2   2   2   0   0   0   0   2   0   0   0   0   0   2   0   2   0   2   2   2   0   2   2   0   0   0   0   0   0   0   0   0   2   2   2   0   0   2   2   0   0   0   0   2   0   0   0   2   2   2   2   0   0   0   2   2   0   0   2   0   0   0   2   2   2   0   0   0   0   0   2   0   0   0   0   0   0   0   2   0   2   2   2   2   0   0   0   0   2   2   0   2   2   0   0   0   0   2   0   2   0   0   0   0   2   0   2   0   0   2   0   0   2   2   2   2   2   2   2   2   2   0   2   2   2   0   2   2   2   0   2   2   0   2   2   2   2   2   2   0   0   0   0   2   0   2   2   2   0   0   0   0   2   2   2   0   2   2   0   2   2   2   0   2   0   0   0   2   0   0   2
 MK-2-9                 2   2   0   2   0   2   2   0   0   0   2   0   0   2   0   2   2   0   2   2   2   0   0   2   0   2   2   0   0   2   2   2   2   0   0   0   2   0   2   0   0   2   2   0   2   0   2   2   0   0   2   2   0   0   0   0   0   0   0   0   0   0   2   2   2   0   2   2   0   0   0   0   2   0   0   0   2   2   2   2   0   0   0   2   2   0   0   2   0   0   0   2   2   0   0   0   0   0   0   2   0   0   0   0   0   0   0   2   0   2   2   2   2   2   0   0   0   2   2   0   2   2   0   0   0   0   2   2   2   0   0   0   0   2   0   2   0   0   2   0   0   2   0   2   2   2   2   2   2   2   0   2   2   2   0   2   2   2   0   2   0   0   2   2   2   2   2   2   0   2   0   0   2   0   0   2   2   2   0   0   2   0   2   2   2   2   2   0   2   2   2   0   2   0   0   0   2   0   0   2
 MK-2-10                2   2   0   2   0   0   2   0   0   0   2   0   0   2   0   2   2   0   2   2   2   0   0   2   0   2   2   0   0   2   2   2   2   0   0   0   2   0   2   0   0   2   2   0   2   0   2   2   0   0   0   2   0   0   0   0   0   2   0   0   0   0   2   0   2   0   2   2   0   2   0   0   2   0   0   0   2   2   2   2   0   2   2   2   2   0   2   2   0   0   2   2   2   2   0   0   0   0   0   0   0   0   0   0   0   0   0   2   0   2   2   2   2   2   0   0   0   2   2   0   2   0   0   0   0   2   0   2   2   0   0   2   2   0   0   2   0   2   2   0   0   2   0   2   0   2   2   2   0   0   0   0   2   2   0   2   2   2   2   0   0   0   2   2   2   2   2   2   0   2   2   0   0   0   0   2   2   2   0   2   2   2   0   2   2   2   2   0   2   2   2   0   0   0   0   0   2   0   2   2
 MK-2-11                2   2   0   2   0   0   0   0   0   0   2   0   0   2   0   2   2   0   0   2   2   0   0   2   0   2   2   0   0   2   2   2   0   0   0   0   2   0   2   0   0   2   2   0   2   0   2   2   2   0   0   2   0   0   0   0   0   2   0   0   0   0   0   0   2   0   2   2   0   0   0   0   2   2   2   0   2   2   2   2   0   2   2   0   2   0   2   2   0   0   2   2   2   2   0   0   0   0   0   0   0   2   0   0   0   0   0   2   0   2   2   2   2   2   2   0   0   2   2   0   0   0   0   0   0   2   0   2   2   0   0   2   2   0   0   2   0   2   2   0   0   2   0   2   0   2   2   2   0   0   0   0   2   2   0   2   2   2   2   0   0   0   2   2   2   2   2   2   0   2   2   0   0   0   0   2   2   2   0   0   2   2   0   2   2   2   2   0   2   2   2   0   0   0   0   0   2   0   2   2
 MK-2-12                2   2   0   2   0   0   0   0   0   0   2   0   0   2   0   2   2   0   0   2   2   0   0   2   0   0   2   0   0   2   2   0   0   0   0   0   2   0   2   0   0   0   2   0   2   0   2   2   2   0   0   2   0   2   0   0   0   2   0   0   0   0   0   0   2   2   2   2   0   0   0   0   2   2   2   0   2   2   0   2   0   2   2   0   2   0   2   2   0   0   2   2   2   2   0   0   0   0   0   0   0   2   0   0   0   0   0   0   0   2   2   0   2   0   2   0   0   2   2   0   0   0   0   0   0   2   0   2   2   0   0   2   2   0   0   2   0   2   2   0   0   2   0   2   0   2   2   2   0   0   0   0   2   2   0   2   2   2   2   2   0   0   2   2   2   2   2   2   0   2   2   0   0   0   0   2   2   2   0   0   2   2   0   2   2   2   0   0   2   0   2   0   2   0   0   0   2   0   2   2
 MK-2-13                2   2   0   2   0   0   0   0   0   0   2   0   0   2   0   2   2   0   0   2   2   0   0   2   0   0   2   0   0   2   2   0   0   2   0   0   2   0   2   0   0   0   2   0   2   0   2   2   2   0   0   2   0   0   0   0   0   2   0   0   0   0   0   0   2   2   2   2   0   0   0   0   2   2   2   2   2   2   0   2   0   2   2   0   2   0   2   2   0   0   2   2   2   2   0   0   0   0   0   2   0   2   0   0   2   2   0   0   0   2   2   0   2   0   2   0   0   2   2   0   0   0   0   0   0   2   0   2   2   0   2   2   2   0   0   2   0   2   2   0   0   2   0   2   0   2   2   2   0   0   2   0   2   2   0   2   2   0   0   2   0   0   2   2   2   0   0   2   0   2   2   0   0   0   0   2   0   2   0   0   2   2   0   2   2   2   0   0   2   0   2   0   2   0   0   0   2   0   2   2
 MK-2-14                2   2   0   2   0   0   0   0   0   0   2   0   0   2   0   2   2   0   0   2   0   0   2   2   0   0   2   0   0   2   2   0   0   2   0   0   2   0   0   0   0   0   2   0   2   0   2   2   2   0   0   2   0   0   0   0   0   2   0   0   0   0   0   0   0   2   2   2   0   0   0   0   2   2   0   2   2   0   0   2   0   0   2   0   2   2   2   0   0   0   2   2   2   2   0   0   0   0   2   2   0   2   0   0   2   2   0   0   0   2   2   0   2   2   2   0   0   2   2   0   0   0   0   0   0   2   0   2   2   0   2   0   2   0   0   2   0   2   0   2   0   2   2   2   0   2   2   2   0   0   0   0   2   2   0   2   2   0   0   2   0   0   2   2   2   0   0   2   0   2   0   0   0   0   0   2   0   2   0   2   2   2   0   2   2   2   0   0   2   2   2   0   0   0   0   0   2   0   2   2
 MK-2-15                2   2   0   2   0   0   0   0   0   0   2   0   0   2   0   2   2   0   0   2   0   0   2   2   0   0   2   2   0   2   2   0   0   2   0   0   2   0   0   0   0   0   2   0   2   0   2   2   2   2   0   2   0   0   0   0   2   2   0   0   0   0   0   0   2   2   2   2   2   0   0   0   2   2   0   2   2   0   0   2   0   0   2   0   2   0   2   0   0   0   2   2   2   2   0   0   0   0   2   2   0   2   0   2   2   2   2   0   0   2   2   0   2   2   2   0   0   2   0   0   0   2   0   0   0   2   0   0   2   0   2   0   2   0   0   2   0   0   2   2   0   2   2   2   2   2   2   2   0   0   2   0   2   2   0   2   2   0   0   2   0   0   2   2   2   0   0   2   0   2   0   0   0   0   0   2   0   2   0   2   2   2   0   2   0   2   0   0   2   2   2   0   2   0   0   0   2   0   0   2
 MK-2-16                2   2   0   0   0   0   0   0   0   0   2   0   0   2   0   2   2   0   0   0   0   0   0   2   0   0   2   2   0   2   2   0   0   2   0   0   2   0   0   0   0   0   2   2   2   0   2   2   2   2   2   2   0   0   0   0   2   2   0   0   0   0   0   0   2   2   2   2   2   0   0   0   2   0   0   2   2   0   0   2   0   0   2   2   2   0   2   0   0   0   0   2   2   2   0   0   0   0   2   2   0   2   0   0   2   2   2   0   0   2   2   0   2   2   2   0   0   2   0   2   0   2   0   0   0   2   0   0   2   0   0   0   2   0   0   2   0   0   2   2   0   2   2   2   2   2   2   2   0   2   2   0   2   2   0   0   2   0   0   2   0   0   2   2   2   0   0   0   0   2   0   0   2   0   0   2   0   2   0   2   2   2   0   2   0   2   0   0   2   2   2   0   2   0   0   0   2   2   2   2
 MK-3-1                 2   0   2   2   2   2   2   0   0   2   0   2   2   2   0   0   2   0   0   0   2   2   0   2   0   0   2   0   0   2   2   0   0   0   2   0   0   2   0   2   0   2   0   0   0   0   0   2   2   2   0   0   2   2   0   0   2   0   0   2   0   0   0   2   0   2   2   2   2   2   0   2   0   0   0   2   2   2   0   0   2   0   0   2   2   2   0   0   2   0   0   2   0   0   2   0   2   0   2   0   2   0   0   0   2   2   0   0   0   2   0   0   2   0   2   2   2   2   0   2   2   2   2   2   2   2   2   2   2   2   0   2   0   2   0   0   2   2   0   2   2   2   2   2   2   0   0   0   0   0   0   0   0   2   0   0   2   0   0   2   0   2   0   2   0   0   2   0   0   2   2   2   2   2   0   0   2   0   0   2   2   2   2   0   2   0   0   0   2   0   2   0   0   0   2   2   0   2   0   2
 MK-3-2                 2   0   0   2   2   2   2   0   0   2   0   2   2   2   0   0   2   0   0   0   2   2   2   2   0   2   2   0   0   2   2   0   0   0   2   2   2   2   0   2   0   2   0   0   0   2   0   2   2   0   0   0   2   0   0   0   2   0   0   2   0   0   0   2   0   0   2   2   2   2   0   2   0   0   0   2   2   0   0   0   2   0   0   2   2   2   0   0   2   0   0   2   0   0   2   0   2   0   2   0   2   0   0   0   2   2   0   0   0   2   0   0   2   0   2   2   2   2   0   2   2   2   2   2   2   2   2   2   2   0   0   2   0   0   0   0   2   0   0   2   2   2   2   2   2   0   0   0   0   0   0   0   0   2   0   0   2   0   0   2   0   2   0   2   0   0   2   0   0   0   2   2   2   2   0   0   2   0   0   2   2   2   2   0   2   0   0   0   2   0   2   0   0   0   0   2   0   2   0   2
 MK-3-3                 2   0   0   2   2   2   2   2   0   2   0   2   2   2   2   0   2   0   0   0   2   2   2   2   0   2   2   0   0   2   2   0   0   2   2   2   2   2   0   2   0   0   0   2   0   2   0   2   2   0   0   0   2   0   2   0   2   0   0   2   0   0   0   2   0   0   2   2   0   2   0   2   0   0   0   2   2   0   0   0   2   0   0   2   2   2   0   0   2   0   0   2   2   0   2   0   2   0   2   0   2   2   0   0   2   2   0   2   0   2   2   0   2   0   2   2   2   2   0   0   2   2   2   2   2   2   2   2   2   0   0   2   2   0   0   0   0   0   0   2   2   2   2   2   2   0   0   0   0   0   0   0   0   2   0   0   2   2   0   2   0   0   0   2   0   0   0   0   0   0   2   2   2   0   0   0   2   0   0   2   0   2   2   0   2   0   0   0   2   0   2   0   0   2   2   2   0   2   0   2
 MK-3-4                 2   0   0   2   2   2   2   2   0   2   0   0   2   2   2   0   2   0   0   0   2   2   2   2   0   2   2   0   0   2   2   0   0   2   2   2   2   0   0   2   0   0   0   2   0   2   0   2   2   0   0   2   2   0   2   2   2   0   0   2   0   0   0   2   0   0   2   0   0   2   0   2   2   0   0   2   2   0   0   0   2   0   0   2   2   2   0   0   2   0   0   2   2   0   2   0   0   0   2   0   2   2   0   0   2   0   0   2   0   2   2   0   2   0   2   2   2   2   0   0   2   2   2   2   2   2   0   2   2   0   0   2   2   0   0   0   0   0   0   2   2   2   2   2   2   0   0   0   0   0   0   0   0   2   0   0   2   2   2   2   0   0   0   2   0   0   0   0   0   0   2   2   2   0   0   0   2   2   0   2   0   2   2   0   2   0   2   2   0   0   2   0   0   2   2   2   2   2   0   2
 MK-3-5                 2   0   0   2   2   2   0   2   0   2   0   0   0   2   2   0   2   0   2   0   2   2   2   2   2   2   2   0   0   2   2   0   0   2   0   2   2   0   0   2   0   0   0   2   0   2   0   2   2   2   0   2   2   0   2   2   2   0   0   2   0   0   0   2   0   0   2   0   0   0   0   2   2   0   0   2   2   0   0   0   2   0   2   0   2   2   2   0   2   0   0   2   2   0   2   2   0   0   0   0   2   0   0   0   0   2   0   2   0   2   2   0   2   0   2   2   2   2   0   0   2   2   2   2   0   2   0   2   2   2   0   2   2   0   0   0   2   0   2   2   2   2   0   2   2   0   0   0   0   0   0   0   0   0   0   0   2   2   2   2   0   0   2   2   0   0   0   0   0   0   2   2   2   0   0   0   2   2   0   2   0   2   2   0   2   0   2   2   0   0   2   0   0   0   2   2   2   2   0   2
 MK-3-6                 2   0   0   2   2   2   2   2   0   2   0   0   0   2   2   0   2   0   0   0   2   2   0   2   2   2   2   0   2   2   0   2   0   2   0   2   2   0   0   2   0   0   0   2   0   2   0   2   2   2   0   2   2   0   2   2   2   0   0   2   0   0   0   2   0   0   2   0   0   0   0   2   2   0   0   2   2   0   0   0   2   0   2   0   2   2   2   0   2   0   0   0   0   0   2   2   0   0   0   2   0   0   0   0   0   2   0   2   0   2   2   0   0   0   2   2   2   2   0   0   2   2   2   2   0   2   0   0   2   2   0   2   2   0   2   0   2   0   2   2   2   2   0   2   2   0   0   0   0   0   0   0   0   0   0   0   2   2   2   2   0   0   2   2   0   0   0   0   0   0   2   2   2   0   0   2   2   2   0   2   0   2   2   0   2   0   2   2   0   2   2   0   0   0   2   2   2   2   0   2
 MK-3-7                 2   0   0   2   2   2   2   2   0   2   0   0   0   2   2   0   2   2   0   0   2   2   0   2   0   2   2   0   2   2   0   2   0   0   0   2   2   0   2   2   0   0   0   2   0   2   0   2   2   2   0   2   2   0   2   2   2   0   0   2   0   0   0   2   0   0   2   0   0   0   0   2   2   0   0   2   2   0   0   0   2   0   2   0   2   2   2   0   2   0   0   0   0   0   2   2   0   0   0   2   0   2   0   0   0   2   0   2   0   2   0   0   0   0   2   2   0   2   0   0   2   0   2   2   0   2   0   0   2   2   0   2   2   0   2   0   2   0   2   2   0   2   0   2   2   2   0   0   0   2   0   0   2   0   0   0   2   2   2   0   0   0   2   2   0   0   0   0   0   0   2   0   0   0   0   2   2   2   0   2   2   2   2   0   2   0   2   2   0   2   2   0   0   2   2   2   2   2   0   2
 MK-3-8                 2   0   0   2   2   2   2   2   0   2   0   0   0   0   2   0   2   2   0   0   2   2   0   2   0   2   2   0   2   2   0   2   0   0   0   2   2   0   2   2   0   0   0   2   0   2   0   2   2   2   0   2   2   0   2   2   2   0   0   2   0   0   0   2   0   0   2   0   0   0   0   2   2   0   0   2   2   0   0   0   2   0   2   0   2   2   2   0   2   0   0   0   0   0   0   2   0   0   0   2   0   2   0   0   0   2   0   2   0   2   0   0   2   0   2   2   0   2   0   0   2   0   2   2   0   2   0   0   2   2   0   2   2   0   2   0   2   0   2   2   0   2   0   2   0   2   0   0   0   2   0   0   2   0   2   0   2   2   2   0   0   0   2   2   0   0   2   0   0   0   2   0   0   2   0   2   2   2   0   2   0   2   2   2   2   0   2   2   0   2   2   0   0   2   2   2   2   2   0   2
 MK-3-9                 2   0   0   2   0   0   2   2   0   2   0   0   0   0   2   0   2   2   0   0   2   2   0   0   0   2   2   0   2   2   2   2   0   0   0   2   2   0   2   2   0   0   0   2   0   2   0   0   2   2   0   2   2   0   2   0   2   0   0   2   0   0   0   2   0   0   2   0   0   0   0   0   2   0   0   2   2   0   0   0   2   0   2   0   2   2   2   0   2   0   0   0   0   0   0   2   0   0   2   2   0   2   0   0   0   2   0   2   2   2   0   0   2   0   2   2   2   2   0   0   2   2   2   2   0   2   0   0   2   2   0   2   2   0   2   0   2   0   2   0   2   2   2   2   0   0   0   0   0   0   0   0   2   0   2   0   2   2   2   0   0   0   2   0   0   2   2   0   0   0   2   2   0   2   0   2   2   2   0   2   0   2   2   2   2   0   2   2   0   2   2   2   0   2   2   2   2   2   0   2
 MK-3-10                2   0   0   2   0   0   2   2   0   2   0   0   0   0   2   0   2   2   0   0   2   2   0   0   0   2   2   0   2   2   2   2   0   0   0   2   2   0   2   2   0   0   0   0   0   2   0   0   2   2   0   2   2   0   2   0   2   0   0   2   2   0   0   2   0   0   2   0   0   0   0   0   2   0   0   2   2   0   0   0   2   0   2   2   2   2   0   0   2   0   0   0   0   0   0   2   0   0   2   2   0   2   0   0   0   2   0   2   0   2   0   0   2   0   2   2   2   0   0   0   2   2   0   2   0   2   2   0   2   2   0   0   0   0   2   0   2   0   2   0   2   2   2   2   0   2   2   2   2   0   0   0   2   0   2   0   2   2   0   0   0   0   2   0   0   2   2   0   0   0   2   2   0   2   0   2   2   2   0   0   0   2   2   2   2   0   2   2   0   2   2   2   0   2   2   2   2   2   2   2
 MK-3-11                2   0   0   2   0   0   2   2   0   2   0   0   0   0   2   0   2   2   2   0   2   2   0   0   0   2   2   0   2   2   2   0   0   0   2   0   2   0   0   2   0   0   0   0   0   2   0   0   2   2   0   2   2   0   2   0   0   0   0   2   0   0   0   2   0   0   2   0   0   0   0   0   2   0   2   2   2   0   0   0   2   0   2   0   2   2   2   0   2   0   0   0   2   0   2   2   0   0   2   2   0   2   0   0   0   2   0   2   0   2   0   0   2   0   2   2   2   0   0   0   2   2   0   2   0   2   0   2   2   2   0   0   0   0   2   0   2   0   2   0   2   2   2   2   0   2   2   2   2   0   0   0   2   0   2   0   2   2   0   0   2   0   2   0   0   2   2   0   0   0   2   2   0   2   0   2   2   2   0   0   0   2   2   2   2   0   2   2   2   2   2   2   0   2   2   2   2   2   2   2
 MK-3-12                2   0   0   2   0   0   2   2   0   2   0   0   0   0   2   0   2   2   2   0   2   2   0   0   0   0   2   0   2   2   2   0   0   0   2   0   2   0   0   2   0   0   0   0   0   2   0   0   2   2   0   2   2   0   2   0   0   0   0   2   0   0   2   2   0   0   2   0   0   0   0   0   2   0   2   2   0   0   0   0   2   2   2   0   2   2   2   0   0   0   0   0   2   0   2   2   0   0   2   2   0   2   0   0   0   2   0   2   2   2   0   0   2   0   2   2   2   0   0   0   2   2   0   2   0   2   0   2   2   2   0   0   0   2   2   0   2   0   2   0   0   2   2   2   0   2   2   2   2   2   0   2   2   0   2   0   2   2   0   0   2   0   2   0   0   2   0   0   0   0   2   2   0   2   0   2   2   2   0   2   0   2   2   2   2   0   2   2   2   2   2   2   0   2   2   2   2   2   2   2
 MK-3-13                2   0   0   2   0   0   2   2   0   2   0   0   0   0   2   0   2   2   2   0   0   2   0   0   2   0   2   0   2   2   2   0   0   0   2   0   2   0   0   2   0   2   0   0   0   2   0   0   2   2   0   2   2   0   2   0   0   0   0   2   0   2   2   2   0   0   2   0   0   0   0   0   2   0   2   2   0   2   0   0   2   2   2   0   2   2   2   0   0   2   0   0   2   0   2   2   0   0   2   2   0   2   2   0   0   2   0   2   2   0   0   0   2   0   2   2   2   0   2   0   2   2   0   2   2   0   0   2   2   2   0   2   0   2   0   0   2   2   2   0   0   2   2   0   0   2   2   2   2   2   0   2   2   0   2   0   0   0   0   0   2   2   2   0   0   2   2   0   0   0   2   2   0   2   0   2   0   2   2   2   0   2   2   2   2   0   2   2   2   2   2   2   0   2   2   2   2   2   2   2
 MK-3-14                2   0   0   2   0   0   2   2   0   2   0   0   0   0   2   0   2   2   2   0   0   2   0   2   2   0   2   0   2   2   2   0   0   0   2   0   2   0   0   2   0   2   0   0   2   2   0   0   2   2   0   2   2   0   2   0   0   0   0   2   0   2   2   2   0   0   2   0   0   0   0   0   2   0   2   2   0   2   0   0   2   2   2   0   2   2   2   0   0   2   2   0   2   0   2   2   0   0   2   2   0   2   0   0   0   2   0   2   2   0   0   0   2   0   2   2   2   0   2   0   2   2   0   2   2   0   2   2   2   0   0   2   0   2   0   2   0   2   0   0   0   2   0   2   2   2   2   2   2   2   0   2   2   0   2   0   0   0   0   0   2   0   2   0   0   2   2   0   0   0   2   2   2   2   0   2   2   2   2   2   0   2   2   2   2   0   2   2   2   2   2   2   0   2   2   2   2   2   0   2
 MK-3-15                2   0   2   2   0   0   2   2   0   2   0   0   0   0   2   0   0   2   0   0   0   0   0   2   2   0   2   0   2   2   2   0   0   0   2   2   2   0   0   2   0   2   0   0   2   2   0   0   2   0   0   2   2   2   2   2   0   0   0   2   0   2   2   2   0   0   0   0   0   0   0   0   2   2   2   2   0   0   2   0   0   2   2   0   2   2   2   0   0   2   2   0   2   2   2   2   0   0   2   2   0   2   0   2   0   2   0   2   2   0   0   0   2   0   0   2   2   0   2   0   2   2   0   2   2   0   2   2   2   0   0   2   0   2   0   2   0   2   0   0   0   2   0   2   2   2   0   2   2   2   0   2   2   0   2   0   2   0   0   0   2   0   2   2   0   2   2   0   2   0   2   2   2   2   0   2   2   2   2   0   0   2   2   2   2   0   2   2   2   2   2   2   0   2   0   2   2   2   0   2
 MK-3-16                2   0   2   0   0   0   2   0   2   2   0   0   0   0   2   0   0   2   2   0   0   0   0   2   0   2   2   0   2   2   2   0   0   0   0   2   0   0   0   2   0   2   0   0   2   2   0   0   2   0   0   2   2   2   2   2   0   0   0   0   0   2   2   2   0   2   0   0   2   0   0   0   2   2   2   0   2   0   2   2   0   2   2   0   2   2   2   0   0   2   2   0   2   2   2   2   0   0   0   2   0   2   0   2   0   2   0   0   2   0   0   0   2   0   0   2   0   0   2   0   2   2   0   0   2   0   2   2   2   0   2   2   2   2   0   2   2   0   2   0   0   2   0   2   2   0   0   2   2   2   0   2   2   0   2   0   2   0   0   0   2   0   2   2   2   2   2   2   2   0   2   2   2   2   0   2   2   2   2   0   2   2   0   2   2   2   2   0   2   2   2   2   0   2   0   2   2   2   0   2
 MK-4-1                 0   2   0   2   0   2   0   0   2   0   2   2   2   0   2   0   2   2   0   2   2   0   0   0   2   0   0   2   2   2   0   2   2   0   0   0   2   0   2   0   0   0   2   2   2   2   0   2   2   0   2   2   2   0   0   0   2   0   2   0   2   2   0   2   2   0   0   2   2   0   2   0   0   2   0   2   0   2   0   0   0   0   2   2   0   0   0   2   0   0   0   0   2   2   2   2   0   0   2   2   0   0   0   0   2   0   2   0   0   2   0   0   0   2   2   2   2   2   2   0   0   2   0   2   0   0   2   0   2   0   2   0   0   0   0   2   2   2   2   0   0   2   0   0   2   2   0   2   2   2   0   2   0   0   2   2   0   2   0   0   0   2   2   0   2   2   2   2   2   0   2   2   2   2   2   2   0   2   2   0   2   0   2   2   0   2   0   2   2   0   2   0   2   0   0   0   2   2   2   0
 MK-4-2                 0   2   0   2   0   0   0   0   2   0   2   2   2   0   2   0   2   2   2   2   2   0   0   0   2   0   0   2   2   2   2   2   2   0   0   0   2   2   2   0   0   0   2   2   2   2   0   2   2   2   2   2   2   0   0   0   2   0   2   0   2   2   0   2   2   0   0   2   2   0   2   0   2   2   2   2   2   2   0   0   0   0   2   2   0   0   0   2   0   0   0   2   0   0   2   2   0   0   2   2   0   0   0   0   0   0   2   0   0   2   2   0   0   0   2   2   2   2   2   0   0   2   0   2   2   0   2   0   2   0   2   0   0   0   0   2   2   2   2   2   0   0   0   0   2   2   0   2   2   2   0   2   0   0   2   2   0   2   0   0   0   2   2   0   2   2   2   2   2   0   2   2   2   2   2   2   0   2   2   0   2   0   2   2   0   2   0   2   2   0   2   0   2   0   0   0   2   2   0   0
 MK-4-3                 0   2   0   2   0   0   0   0   2   0   2   2   2   0   2   0   2   2   2   2   2   0   2   0   2   0   0   2   2   2   2   2   2   0   0   0   2   2   2   0   0   0   2   2   2   2   2   2   2   2   2   2   2   2   0   2   0   0   2   0   2   2   0   2   2   0   0   2   2   0   2   0   2   2   2   2   2   2   0   0   0   0   2   2   0   0   0   2   0   0   0   2   2   0   0   2   0   0   2   2   0   0   0   0   0   0   2   0   0   2   2   0   0   0   2   2   2   2   2   2   0   2   0   2   2   0   2   0   2   0   2   0   0   0   0   2   2   2   2   0   0   0   0   0   2   2   0   2   2   2   0   2   0   0   2   2   0   0   0   0   0   2   2   0   2   2   2   2   2   0   2   2   2   0   2   2   0   2   2   0   0   0   2   2   0   2   0   2   2   0   2   0   2   0   0   0   2   0   0   0
 MK-4-4                 0   2   0   2   0   0   0   0   2   0   2   2   2   0   2   0   2   2   2   2   2   0   2   0   2   0   0   2   2   2   2   2   2   0   0   0   2   0   2   0   2   0   2   2   2   2   2   0   2   2   2   2   2   2   0   2   0   0   2   2   2   2   0   2   2   0   2   2   2   0   2   0   0   2   2   2   2   2   0   0   0   0   2   0   0   0   0   2   0   0   0   0   2   0   0   2   0   0   2   2   0   0   0   0   0   0   2   0   0   2   2   0   0   0   2   2   2   2   2   2   0   2   2   2   2   0   2   0   2   2   2   0   0   0   0   2   2   2   2   0   0   0   0   0   2   2   0   2   2   2   0   2   0   0   2   2   0   0   0   0   0   2   2   0   2   2   2   2   2   0   2   2   2   2   2   2   0   2   2   0   0   0   2   2   0   2   0   2   2   0   2   0   2   0   0   0   2   0   2   0
 MK-4-5                 0   2   0   2   0   0   0   0   2   2   2   2   2   0   2   0   2   2   2   2   2   0   2   0   2   0   0   2   2   2   2   2   2   0   2   0   0   2   2   0   2   0   2   2   2   2   2   0   2   2   2   2   2   2   0   2   0   2   2   0   2   2   0   2   2   0   2   2   2   0   2   0   0   2   2   2   2   2   0   0   0   0   2   0   0   0   0   2   0   0   0   0   0   0   0   2   0   0   2   2   0   2   0   0   0   0   2   0   0   2   2   0   0   0   2   2   2   2   0   2   0   2   0   2   2   0   2   0   2   2   2   0   0   0   0   2   2   2   2   0   0   0   0   0   2   2   0   2   2   2   0   2   0   0   2   2   0   0   0   0   0   0   2   0   2   2   2   2   2   0   2   2   2   2   2   2   0   2   2   0   0   0   2   2   0   2   2   2   2   0   2   0   2   0   0   0   2   0   2   0
 MK-4-6                 0   2   0   2   0   0   0   2   0   2   2   0   0   0   2   0   2   2   0   2   2   2   2   0   2   0   0   2   2   2   2   2   2   2   2   0   2   2   2   2   2   0   2   2   2   2   2   0   2   2   2   2   2   2   0   2   0   2   2   0   2   2   2   0   2   0   2   2   2   0   2   0   2   0   2   2   0   0   0   0   0   0   0   2   0   2   0   2   0   0   0   0   0   0   2   2   0   2   2   2   0   2   0   0   0   0   2   0   0   2   2   0   0   0   2   2   2   2   0   2   0   2   0   2   2   0   0   0   2   2   2   0   0   0   0   2   2   2   2   0   0   0   0   0   2   2   0   2   2   2   0   2   0   0   2   2   2   0   0   0   0   2   2   0   2   2   2   2   2   0   2   2   2   2   2   0   0   2   2   0   0   0   2   2   0   2   0   2   2   0   2   0   2   0   0   0   0   0   2   0
 MK-4-7                 0   2   0   2   0   0   0   2   2   2   2   2   0   0   2   0   2   2   0   2   2   2   2   0   2   2   0   2   2   2   2   2   2   2   2   0   2   2   2   2   2   2   2   2   2   2   2   0   2   0   2   2   2   2   0   0   0   2   2   0   2   2   2   0   2   0   2   2   2   0   2   2   2   2   0   2   0   0   0   0   0   0   0   2   0   0   2   2   0   0   0   0   0   0   2   2   0   2   2   2   0   0   0   0   0   0   2   0   0   2   2   0   0   0   2   2   2   2   0   2   0   2   0   2   2   0   0   2   2   2   0   0   0   0   0   2   2   2   2   0   0   0   0   2   0   2   0   2   2   2   0   2   0   0   2   2   2   0   0   0   0   2   2   0   2   2   0   2   0   0   2   2   2   2   0   0   0   2   2   0   0   0   2   2   0   2   0   2   2   0   2   0   2   0   0   0   0   0   2   0
 MK-4-8                 0   2   0   2   0   0   2   2   2   2   2   2   0   0   2   0   0   0   0   2   2   2   2   0   2   2   0   2   2   2   2   2   2   2   2   0   2   2   2   2   2   2   2   2   2   2   2   0   2   0   2   0   2   2   0   0   0   2   2   0   2   2   2   0   2   0   2   2   2   0   2   2   2   2   0   2   0   0   0   0   0   0   0   2   0   0   2   2   0   0   0   0   0   0   2   2   0   2   0   2   0   0   0   0   0   0   2   0   0   2   2   2   0   0   2   2   2   2   0   0   0   2   0   2   2   0   0   0   2   2   0   2   0   0   0   2   2   2   2   0   0   0   0   2   0   2   0   2   2   2   0   2   0   0   0   2   2   0   0   0   0   0   2   0   2   2   0   2   0   0   2   2   2   2   0   2   0   2   2   0   0   0   2   0   0   2   0   2   2   0   2   0   2   0   0   0   0   0   2   0
 MK-4-9                 0   0   0   2   0   0   2   2   2   2   2   2   0   0   2   0   0   0   0   2   2   2   2   0   2   2   0   2   2   2   2   2   2   2   2   0   2   2   0   2   2   2   2   2   2   2   2   0   2   0   2   0   2   2   0   0   0   2   2   0   2   2   2   0   0   0   2   2   2   0   2   2   2   2   0   2   2   0   0   2   2   0   0   2   0   0   2   2   0   0   2   0   0   0   2   2   0   2   0   2   2   0   0   0   0   0   2   0   0   2   2   2   0   0   2   2   0   2   0   0   0   2   2   0   0   0   0   0   2   2   0   2   0   0   0   2   2   2   2   0   0   0   0   2   0   2   0   2   0   2   0   2   0   2   0   2   2   0   0   0   0   0   2   0   2   2   0   2   0   0   2   2   2   2   0   2   0   2   2   0   0   0   2   0   0   2   0   2   2   0   2   0   2   0   0   0   0   0   2   0
 MK-4-10                0   0   0   2   0   0   2   2   2   2   2   2   0   2   2   0   0   0   0   2   2   2   2   0   2   2   0   2   0   2   2   2   2   2   2   0   2   0   0   2   2   2   2   2   0   2   2   0   2   0   2   0   2   2   0   0   0   2   2   0   2   2   2   0   0   0   2   2   2   2   2   2   2   2   0   2   2   0   0   2   2   0   0   2   2   0   2   2   0   0   2   0   0   0   2   2   0   2   0   2   2   0   0   2   0   2   2   0   0   2   2   2   0   0   2   2   0   0   2   0   0   0   0   0   0   0   0   2   2   0   0   0   0   0   0   2   2   2   2   0   0   0   0   2   0   2   0   2   0   2   0   2   0   2   0   0   2   0   0   0   0   0   2   0   2   2   0   2   0   0   2   2   2   2   0   2   0   2   2   0   0   0   2   0   0   2   0   2   2   0   2   0   2   0   0   0   0   0   2   0
 MK-4-11                0   0   0   0   0   2   2   2   2   2   2   2   0   2   2   2   0   0   0   2   2   2   2   0   2   2   0   0   0   2   2   2   2   2   2   0   2   0   0   2   2   2   2   2   2   2   2   2   2   0   2   0   2   2   2   0   0   2   0   0   2   2   2   0   0   0   2   2   2   2   2   2   2   2   0   2   2   0   2   2   2   2   0   2   2   0   2   2   0   0   2   0   0   2   0   2   0   2   0   2   2   0   0   2   0   2   2   0   2   2   2   2   0   0   2   2   0   0   2   2   0   0   0   0   0   0   0   0   2   0   2   0   0   2   0   2   0   2   2   0   0   0   0   0   0   2   2   2   0   2   0   2   0   2   0   0   2   0   0   0   0   0   2   0   2   2   0   2   0   2   2   0   2   2   0   2   0   2   2   2   0   0   0   0   0   2   0   2   2   2   2   0   2   0   0   0   0   0   2   0
 MK-4-12                0   0   2   0   0   2   2   2   2   2   2   2   0   2   0   2   2   2   0   2   2   0   2   0   0   2   0   0   0   2   0   2   2   2   2   0   2   0   0   2   2   2   2   2   2   2   2   2   2   0   2   0   2   2   2   0   0   2   0   0   2   2   2   0   0   0   2   2   2   2   2   2   2   0   0   2   2   0   2   0   2   2   0   2   2   0   0   2   0   0   2   0   0   2   0   2   0   2   0   2   0   0   0   2   0   2   2   0   2   2   2   2   0   0   2   2   0   0   2   2   2   0   0   0   0   0   2   0   2   0   2   0   2   2   0   2   0   2   2   0   0   0   0   0   0   2   2   2   0   2   0   2   0   2   0   0   2   0   0   0   0   0   2   0   2   2   0   0   0   2   2   0   2   2   0   2   0   2   2   2   0   0   0   0   0   2   0   0   2   2   2   0   2   0   0   0   0   2   2   0
 MK-4-13                0   0   2   0   0   2   2   0   0   2   2   2   0   2   0   2   2   2   2   2   2   0   2   0   0   2   0   0   0   2   0   2   2   2   2   0   2   2   0   2   2   2   0   2   2   2   2   2   2   0   2   0   2   2   2   0   0   2   0   0   2   2   2   0   0   2   2   2   2   2   2   2   2   0   0   2   0   0   2   0   0   2   0   2   2   0   0   2   0   0   2   2   0   2   2   2   2   2   0   2   2   0   0   0   0   2   0   0   2   2   2   2   0   0   2   2   0   0   2   2   2   0   0   0   2   0   2   0   2   0   2   0   2   2   0   2   0   2   2   0   0   0   0   0   0   2   2   2   0   2   0   2   0   2   0   0   2   0   0   0   0   2   2   0   0   2   0   0   0   2   2   0   2   0   0   0   0   2   2   2   0   0   0   0   0   2   0   0   2   2   2   2   2   0   0   0   0   2   2   0
 MK-4-14                0   0   2   0   0   2   0   2   0   2   2   2   0   2   0   2   2   2   2   2   2   0   2   0   0   2   0   0   0   2   0   2   2   2   2   0   2   2   0   2   2   2   0   2   2   2   2   2   2   2   2   0   2   2   2   0   0   2   0   0   2   2   2   0   0   2   2   2   2   2   2   0   2   2   0   2   2   0   2   0   0   2   0   2   2   0   0   2   0   0   2   2   0   0   2   2   2   2   0   2   2   0   0   0   0   2   0   0   2   2   0   2   0   0   2   2   0   0   2   2   2   0   0   0   2   2   2   0   2   0   2   0   2   2   0   2   0   2   2   0   0   2   0   0   0   2   2   2   0   2   0   2   2   2   0   0   2   0   0   0   0   2   2   0   0   2   0   0   0   2   2   0   2   2   0   2   0   2   2   0   0   0   0   0   0   2   0   0   0   2   2   2   0   0   0   0   0   2   2   0
 MK-4-15                0   0   2   0   2   2   2   2   0   2   2   0   0   2   0   2   2   2   2   2   2   0   2   0   0   2   0   0   2   2   0   0   0   2   2   0   2   2   0   2   2   2   0   2   2   2   2   2   2   2   2   0   2   2   2   0   2   0   0   0   2   2   2   0   2   2   2   0   2   2   2   2   2   2   0   2   2   0   2   0   0   2   2   2   2   0   0   2   0   0   2   2   0   0   2   2   2   2   0   2   2   0   0   0   0   2   0   0   2   2   0   0   0   0   0   2   0   0   2   2   2   0   0   0   2   2   2   0   2   0   2   0   2   2   0   2   0   2   0   0   0   2   0   0   0   2   2   2   0   2   0   2   2   2   2   0   2   0   0   0   0   2   2   0   0   2   0   0   0   2   2   0   2   2   0   2   0   2   2   0   0   0   0   0   0   2   0   0   0   2   2   2   0   2   0   0   0   2   2   0
 MK-4-16                0   0   2   0   2   0   0   2   0   2   2   0   0   2   0   0   2   2   2   2   2   0   2   0   0   0   0   0   2   2   0   0   0   2   2   0   2   2   0   2   2   2   0   2   2   0   2   2   2   0   0   0   2   2   2   0   2   0   0   0   2   2   2   0   2   2   2   2   2   2   2   2   0   2   0   2   2   0   0   0   2   2   2   2   0   0   0   2   0   0   2   2   0   0   2   2   2   2   0   2   0   0   2   2   2   2   2   0   2   2   2   0   0   2   0   2   0   0   0   2   2   0   0   0   2   2   2   2   2   2   0   0   2   0   2   2   0   2   0   0   0   2   0   0   0   2   0   2   0   2   0   2   2   2   2   0   2   0   0   0   0   2   2   0   0   2   0   2   0   2   0   0   2   2   0   0   0   2   2   0   0   0   0   0   0   2   0   2   0   2   2   2   0   2   0   0   0   2   2   0
 MK-5-1                 2   2   2   0   0   0   2   2   0   2   0   2   0   0   0   0   0   0   0   2   2   0   2   0   0   0   0   2   2   0   0   2   2   2   2   2   2   2   2   0   2   2   0   0   0   0   2   2   2   2   0   2   2   0   2   2   0   2   0   2   2   0   2   0   0   2   0   2   2   0   0   2   2   0   2   2   0   2   0   2   0   2   0   2   2   2   0   2   2   0   0   2   2   2   0   2   0   0   0   2   0   0   2   2   0   0   2   2   0   0   2   0   0   2   0   2   0   0   0   2   0   0   2   0   0   0   2   2   0   0   0   0   2   2   0   0   0   0   2   0   2   2   0   0   0   0   2   0   2   0   2   0   0   0   2   0   0   0   0   2   2   0   0   0   0   2   2   2   2   2   0   0   2   0   0   2   0   2   2   2   2   0   2   2   0   0   2   2   0   0   0   0   0   2   0   2   2   2   0   2
 MK-5-2                 0   2   2   2   0   0   2   2   0   2   0   2   0   0   0   0   0   0   0   2   2   2   2   0   0   0   0   0   2   0   0   0   2   2   2   2   0   2   2   0   2   2   0   0   0   0   2   2   2   0   0   2   0   0   2   0   0   2   0   2   2   0   2   0   0   2   0   2   2   0   2   2   2   0   0   2   0   2   0   2   0   2   0   2   2   2   0   2   2   0   0   2   2   2   0   2   0   0   0   2   0   0   0   2   2   0   2   2   0   0   2   0   0   2   0   2   2   0   0   2   0   0   2   0   0   0   2   2   0   0   0   0   2   2   0   0   0   0   2   0   2   2   0   0   0   0   2   0   2   0   2   2   0   0   2   0   0   0   0   2   2   0   0   0   0   2   2   2   2   2   0   0   2   0   0   2   0   2   2   2   0   0   2   2   0   0   2   2   2   0   0   0   0   2   0   2   2   2   0   2
 MK-5-3                 0   2   2   2   0   0   2   2   0   2   0   2   0   0   0   2   0   0   0   2   2   2   2   0   0   0   2   2   2   0   0   0   2   2   2   0   0   2   2   0   2   2   0   0   0   0   2   2   0   0   0   2   0   0   2   0   0   2   2   2   2   0   2   0   0   2   0   2   2   0   0   2   2   0   0   2   0   2   2   2   0   0   0   2   2   0   0   2   2   0   0   2   2   2   0   2   0   0   0   2   2   0   0   2   2   0   2   2   0   0   2   0   0   2   0   2   0   0   0   2   0   0   2   0   0   0   2   2   0   0   0   0   0   2   0   0   0   0   0   0   2   2   0   0   0   0   2   0   2   0   2   2   0   0   2   0   0   0   0   2   2   0   0   0   2   0   0   2   2   2   0   0   2   0   0   2   0   2   2   2   2   2   2   2   0   0   2   2   2   0   0   0   0   2   0   2   2   0   0   2
 MK-5-4                 0   2   2   2   0   0   2   2   0   0   0   0   0   0   0   2   0   0   0   2   2   2   2   2   0   0   2   2   2   0   0   2   2   0   2   0   0   0   2   0   2   2   0   0   0   0   2   0   2   0   0   2   0   0   2   0   0   2   2   2   2   0   2   0   0   2   0   2   2   0   0   2   2   0   0   2   0   2   2   2   0   0   0   2   2   0   0   2   2   0   0   2   2   2   0   2   0   0   0   2   2   0   0   2   0   0   2   0   0   0   2   0   0   2   0   2   0   0   0   2   0   0   0   0   0   2   2   2   0   0   0   0   0   2   0   0   0   0   0   0   2   2   0   0   0   0   2   0   2   0   0   0   0   0   2   0   0   0   0   2   2   0   0   0   2   0   0   2   0   2   0   0   0   0   0   2   0   2   2   2   2   2   2   2   0   0   2   0   2   0   0   0   0   0   0   2   2   0   2   2
 MK-5-5                 0   2   2   2   0   0   2   2   0   0   0   0   0   0   0   0   0   0   0   2   2   2   2   0   0   0   2   2   2   2   0   0   2   0   2   0   0   0   2   0   2   2   0   0   0   0   2   0   2   0   0   2   0   0   0   0   0   2   2   2   2   0   0   0   0   2   0   2   0   0   0   2   2   0   0   2   0   2   2   2   0   0   0   2   2   0   0   2   2   0   0   2   2   2   0   2   0   0   0   2   2   0   2   2   0   0   2   0   0   0   2   0   0   0   0   2   0   0   0   2   0   0   0   0   0   2   2   2   0   0   0   0   0   2   2   0   0   0   0   2   2   0   0   0   0   0   2   0   2   0   0   0   2   0   2   0   0   0   0   0   2   0   0   0   2   0   0   2   0   2   0   0   0   0   0   2   0   0   2   2   2   2   2   2   0   0   2   0   2   0   0   0   0   0   0   2   0   0   2   2
 MK-5-6                 0   2   2   2   0   0   2   2   0   0   2   0   0   2   0   2   0   0   0   2   2   2   2   0   0   0   2   2   2   2   0   0   2   0   2   0   0   0   2   0   2   2   0   0   0   0   2   0   0   0   0   2   0   0   0   0   2   2   2   2   2   0   0   0   0   2   0   2   0   0   0   2   2   0   0   2   0   2   0   2   0   0   2   2   2   0   0   2   2   0   0   0   2   2   0   2   0   2   0   2   2   0   2   2   0   0   2   0   0   0   2   2   0   0   0   2   0   0   0   2   0   0   0   0   0   2   2   2   2   0   0   2   0   2   2   0   0   0   0   2   0   0   0   0   0   0   2   0   2   0   2   2   2   0   2   0   0   0   0   0   2   0   0   0   2   0   0   2   0   2   0   0   0   0   0   2   0   0   2   2   0   2   2   2   0   0   2   2   2   0   0   0   0   0   0   2   2   0   2   2
 MK-5-7                 0   2   2   2   0   0   2   0   0   2   0   0   0   2   0   0   0   0   0   2   2   2   2   0   2   0   2   2   2   2   0   0   2   0   2   0   0   0   2   0   2   2   0   0   0   0   2   0   0   0   0   2   0   0   0   0   0   2   2   2   2   0   0   0   0   2   0   2   0   0   0   2   2   0   0   2   0   2   0   2   0   0   2   2   2   0   0   2   2   0   0   0   2   2   0   2   0   2   0   2   2   0   2   2   0   0   2   0   2   0   2   2   0   0   0   0   0   0   0   2   2   0   0   0   0   2   2   0   0   0   0   2   0   2   2   0   0   0   0   2   0   0   0   2   0   0   2   0   2   0   2   2   0   2   0   0   0   0   2   0   2   0   0   0   2   0   0   2   2   2   0   0   0   0   0   2   0   0   2   2   0   2   2   2   0   2   2   2   2   0   2   0   0   2   0   2   2   0   0   2
 MK-5-8                 2   2   2   2   0   0   2   0   0   2   0   0   0   2   0   0   0   2   0   2   2   2   2   0   2   0   2   2   2   2   0   0   2   0   2   0   0   0   2   0   2   2   0   0   0   0   0   0   0   0   0   2   0   0   0   0   0   2   2   2   2   0   0   2   2   2   0   2   0   0   0   2   2   0   0   2   0   2   0   2   0   0   2   2   2   2   0   2   2   0   0   0   2   0   2   2   0   2   0   2   2   0   2   2   0   0   2   0   2   0   2   2   0   0   0   0   0   0   0   2   2   0   0   0   0   2   2   0   0   0   0   2   0   2   2   0   0   0   0   2   0   0   0   2   2   0   2   0   2   0   2   0   0   2   0   0   0   0   2   0   2   0   0   0   2   2   0   2   2   2   0   0   0   0   0   2   0   0   0   2   0   2   0   0   0   2   2   2   2   2   2   0   0   2   0   2   2   0   0   2
 MK-5-9                 2   2   2   2   0   0   2   0   2   2   0   0   0   2   0   0   2   2   0   0   2   2   0   0   2   0   2   0   2   0   0   0   0   0   2   0   0   2   2   0   0   2   0   2   0   2   0   2   0   0   0   0   0   0   0   0   0   2   2   2   2   0   0   2   2   2   0   2   0   0   0   2   2   0   2   2   0   2   0   2   0   0   2   2   2   2   0   2   2   0   0   0   2   0   2   2   0   2   0   2   2   0   0   2   0   0   2   0   2   0   2   2   0   0   2   0   0   0   0   2   2   0   0   0   0   2   0   0   0   0   0   2   0   2   2   0   2   0   2   2   0   0   0   0   2   0   0   0   2   0   2   0   0   2   2   0   0   0   2   0   2   0   0   0   0   0   0   2   2   0   0   0   0   0   0   2   0   0   0   2   0   2   0   0   0   2   2   2   2   2   2   2   0   2   0   2   0   0   0   2
 MK-5-10                2   2   2   2   0   0   2   0   2   0   0   0   0   2   0   0   2   2   0   0   2   2   0   0   2   0   2   0   2   0   0   0   0   0   2   0   0   2   2   0   0   2   0   2   2   2   2   2   0   0   0   0   0   0   0   0   0   2   2   2   2   0   0   0   2   2   0   2   0   0   0   2   2   2   2   2   2   2   0   2   0   0   2   2   2   2   0   2   2   0   0   0   2   0   0   2   0   2   0   2   0   0   0   2   0   2   2   0   2   0   2   2   0   0   2   0   0   0   0   2   2   0   0   0   0   2   2   0   0   0   0   2   0   2   2   0   2   0   2   2   0   0   0   0   2   0   0   0   0   0   2   0   0   2   2   0   0   0   2   0   2   0   0   0   0   2   0   2   2   0   0   0   0   0   0   2   0   0   0   0   0   2   0   0   0   2   2   2   2   2   2   2   0   0   2   2   0   0   2   2
 MK-5-11                2   2   0   2   0   2   2   0   2   0   0   0   2   2   0   0   2   2   0   0   2   2   0   0   2   0   2   0   2   0   0   0   0   0   2   0   0   2   0   0   0   2   2   2   2   2   0   2   0   0   0   0   0   2   0   0   0   2   2   2   2   0   0   0   0   2   0   2   0   2   0   2   2   2   2   2   2   2   0   2   0   0   2   2   2   2   0   2   2   0   0   0   2   2   0   2   0   2   0   2   0   0   0   2   0   0   2   0   2   0   2   2   0   0   2   2   2   0   0   2   2   0   0   0   0   2   0   0   0   0   0   2   0   2   2   0   2   0   2   2   0   0   0   0   2   0   2   0   0   0   2   0   2   2   2   0   0   0   2   0   2   0   0   0   0   2   2   0   2   0   0   0   0   0   2   2   0   0   2   0   0   2   0   0   0   2   2   2   2   2   0   2   0   0   2   2   0   0   2   0
 MK-5-12                2   2   0   0   2   2   2   0   2   0   0   0   2   2   0   0   2   2   0   0   2   2   0   0   2   0   2   0   2   0   0   0   0   0   2   0   0   2   0   0   0   2   0   2   2   0   0   2   0   0   0   0   0   2   0   0   0   2   2   2   2   2   0   0   0   2   0   2   0   2   0   2   2   2   2   2   2   2   0   2   0   2   2   2   2   2   0   2   2   0   0   0   2   2   0   2   2   2   0   2   0   0   0   2   0   0   2   0   2   2   2   2   0   0   2   2   0   0   0   2   2   0   0   0   2   2   0   0   0   0   2   2   0   2   2   0   2   0   2   2   0   0   0   0   2   0   2   0   0   0   2   0   2   2   2   0   0   0   2   0   2   0   0   2   0   0   2   0   2   0   0   0   0   0   2   2   0   0   2   0   0   2   0   0   0   2   2   2   2   2   0   2   0   2   2   2   0   2   2   0
 MK-5-13                2   2   0   0   2   2   2   0   2   0   0   0   2   0   0   0   2   2   0   0   2   2   0   0   2   2   2   0   2   0   0   0   0   0   2   0   2   2   0   0   0   0   0   2   2   2   0   2   0   0   0   0   0   2   0   0   0   2   2   2   0   2   2   0   0   2   0   2   0   0   0   2   2   2   0   2   2   2   0   2   0   2   2   2   2   2   0   2   2   0   0   0   2   2   0   2   0   2   0   0   0   0   0   2   0   0   2   0   2   2   2   2   0   2   2   2   0   0   0   2   2   2   0   0   2   2   0   0   0   0   2   2   2   2   2   0   2   0   2   2   0   0   0   0   2   0   2   0   0   0   2   0   2   2   2   2   0   0   2   0   2   2   0   2   0   0   2   0   2   0   0   0   2   0   0   2   2   0   0   0   0   2   0   0   2   2   2   0   2   2   0   0   0   2   2   2   0   0   2   0
 MK-5-14                2   2   0   0   2   2   2   0   2   0   0   0   2   2   0   0   2   2   0   0   2   2   0   0   2   2   2   0   2   0   0   0   0   0   2   0   0   2   0   0   0   2   0   2   2   2   0   2   0   0   0   0   0   2   0   0   0   2   2   2   0   2   2   0   0   2   0   2   0   0   0   2   2   2   0   2   2   2   0   2   0   2   2   2   2   0   2   0   2   0   0   0   0   2   2   2   0   2   0   0   0   0   0   2   0   0   2   0   2   2   2   2   0   0   2   2   0   2   0   2   0   2   0   0   2   2   0   0   0   0   2   2   2   2   2   0   2   0   2   2   0   0   0   0   2   0   2   0   0   0   2   0   2   2   2   2   0   0   2   0   2   0   0   2   0   0   0   0   2   0   0   2   2   0   0   2   2   0   2   0   0   2   0   2   2   2   2   0   2   2   0   0   0   2   2   2   0   0   2   0
 MK-5-15                2   2   0   0   2   2   2   0   2   2   2   0   2   0   0   0   2   2   0   0   2   2   0   0   2   2   2   0   2   0   0   0   0   0   2   0   0   2   0   0   0   2   0   2   2   0   0   0   0   0   0   0   0   2   0   0   0   2   2   2   0   0   2   0   0   2   0   2   0   0   2   2   2   2   0   2   2   2   2   2   0   2   2   2   0   0   2   0   2   0   0   0   0   2   2   2   0   2   0   0   0   0   0   2   0   0   2   0   2   2   2   0   0   0   2   2   0   2   0   2   0   2   0   0   2   2   0   0   0   0   2   2   2   2   2   2   0   0   2   0   0   0   0   0   2   2   2   0   0   0   2   0   2   2   2   2   0   0   2   0   2   0   2   0   0   0   0   2   2   0   0   2   2   0   0   2   2   0   2   0   0   2   0   2   2   2   2   0   2   2   0   0   0   2   0   0   0   0   2   0
 MK-5-16                2   2   0   0   2   2   2   0   2   0   2   2   2   0   0   0   2   2   0   2   2   2   0   0   2   2   2   0   2   0   0   0   0   0   2   0   0   2   0   0   0   2   0   0   2   0   2   0   0   0   0   0   0   2   0   0   0   2   0   2   0   0   2   0   0   2   0   2   0   2   2   2   2   2   0   2   2   2   2   0   0   2   2   2   0   0   2   0   2   0   0   0   0   2   2   2   0   2   0   0   0   0   0   2   0   0   2   0   2   2   0   0   0   0   2   2   0   2   0   2   0   2   0   0   2   2   0   0   0   0   2   2   2   2   2   2   0   0   2   0   0   0   0   0   2   0   0   2   0   0   2   0   2   2   2   2   0   0   2   0   0   0   2   0   0   0   0   2   2   0   0   2   2   0   0   2   2   0   2   0   0   2   0   2   0   2   2   0   2   2   2   0   0   2   0   0   0   0   2   0
 MK-6-1                 0   2   0   0   2   0   2   2   0   2   2   2   2   0   2   0   0   2   2   2   2   0   0   0   2   2   0   2   0   0   0   0   0   0   0   0   0   2   0   2   2   0   2   2   0   2   0   2   2   2   0   2   2   0   2   0   0   2   0   2   0   2   2   2   0   0   2   2   2   2   2   0   0   2   0   0   2   0   2   0   0   2   2   0   2   2   0   0   2   0   0   0   2   0   0   2   0   0   0   2   0   0   2   0   0   2   2   0   0   2   0   2   2   0   2   2   0   2   2   0   0   2   0   0   0   0   2   2   2   2   2   0   2   2   0   2   0   0   0   0   2   2   2   0   2   0   2   2   2   0   2   2   0   2   0   0   2   0   2   2   0   2   0   0   0   2   0   0   2   0   2   0   2   2   2   0   0   0   0   2   0   2   2   0   0   2   0   0   2   2   0   2   2   0   0   2   0   0   2   2
 MK-6-2                 0   2   0   0   2   0   2   2   0   2   2   2   2   2   2   0   0   2   2   2   2   0   0   0   2   2   2   0   0   0   0   2   0   0   2   0   0   2   0   2   2   0   2   2   0   0   0   2   2   2   0   2   2   0   2   2   0   2   0   2   2   2   2   2   0   0   2   2   2   2   2   0   0   2   0   0   2   0   2   0   0   2   2   0   2   2   0   2   2   0   0   0   2   0   0   2   0   0   0   2   0   0   2   0   0   2   0   0   0   2   0   2   2   0   2   2   0   2   0   0   0   2   0   0   0   0   2   2   2   2   0   0   0   2   0   2   0   0   0   0   2   2   2   2   2   0   2   2   0   2   2   2   2   2   0   0   2   0   2   2   0   2   0   0   0   2   2   0   2   0   2   2   2   2   2   2   0   0   0   2   0   2   2   0   2   0   0   0   2   2   0   2   2   0   0   2   0   0   2   2
 MK-6-3                 0   2   0   0   2   0   2   2   0   2   2   2   2   2   2   0   0   2   2   2   2   0   0   0   2   2   2   0   0   0   0   2   0   2   2   0   0   2   0   2   2   0   2   2   0   0   0   2   2   2   0   2   2   0   2   2   0   2   0   2   2   2   2   2   0   0   2   2   2   2   2   0   0   2   0   0   2   0   2   0   0   2   2   0   2   2   0   2   2   0   0   0   0   0   0   2   0   0   0   2   0   0   2   0   2   0   0   0   0   2   0   0   0   0   2   2   0   2   0   0   2   2   0   0   0   0   2   2   2   2   0   0   0   0   0   2   0   0   0   0   2   2   2   2   2   0   2   2   0   2   0   2   2   2   0   0   2   0   2   2   0   2   0   0   0   2   2   0   2   0   2   2   2   2   2   2   0   0   0   2   0   2   2   0   2   0   2   0   2   2   0   2   2   2   0   2   0   0   2   2
 MK-6-4                 0   2   0   0   2   0   2   2   0   2   2   2   2   2   2   0   2   2   2   2   2   0   0   2   2   2   2   0   0   0   0   2   0   2   2   0   2   2   0   2   2   0   2   2   0   0   0   2   2   2   0   2   2   0   2   2   0   2   0   2   2   2   2   2   0   0   0   2   2   2   2   0   0   2   0   0   2   0   2   0   0   2   2   0   2   2   0   2   2   0   2   0   0   0   0   2   0   0   2   2   2   0   2   0   2   0   0   0   0   0   0   0   0   0   2   2   0   2   0   0   2   2   0   0   0   0   2   2   2   2   0   0   0   0   0   2   0   0   0   0   2   2   2   2   0   0   2   2   0   2   0   0   2   2   0   0   0   0   2   2   2   2   0   0   2   2   2   0   2   0   2   0   2   2   2   2   0   0   0   2   0   2   2   0   2   0   2   0   2   2   0   2   2   2   0   2   0   0   2   2
 MK-6-5                 0   0   0   0   2   0   2   2   0   2   2   0   0   0   2   0   0   2   2   2   2   0   0   2   2   0   2   0   0   0   2   2   0   2   2   0   2   0   2   2   2   0   2   2   0   0   0   2   2   2   0   2   2   0   2   2   0   2   0   2   2   2   2   2   0   0   0   2   0   2   2   0   0   2   0   0   2   0   2   0   0   2   2   0   2   2   2   2   2   0   2   0   0   0   2   2   0   0   2   2   2   0   2   0   2   0   0   0   0   0   0   0   2   0   2   2   0   2   0   0   2   2   0   0   0   0   2   0   0   2   2   0   2   0   0   0   0   0   0   2   2   2   2   2   0   0   2   2   0   2   0   0   2   2   0   0   0   0   2   2   2   2   0   0   2   2   2   2   2   0   2   0   2   0   2   2   0   0   0   0   0   2   2   0   2   0   2   0   2   2   0   2   2   2   0   2   0   0   2   2
 MK-6-6                 0   0   0   0   0   0   2   2   0   2   2   0   0   0   2   0   2   2   2   2   2   0   0   2   2   0   2   0   0   0   2   2   0   2   2   0   2   0   2   2   2   0   2   2   0   0   0   2   2   2   0   2   2   0   2   2   0   2   0   2   2   2   2   2   0   0   0   2   2   2   2   0   0   2   0   0   2   0   2   0   0   2   2   0   2   2   2   2   2   0   2   0   0   2   2   2   0   0   2   2   2   0   2   0   2   0   0   0   0   0   0   0   2   0   2   2   0   2   0   0   2   2   0   0   0   0   2   0   0   2   2   0   2   0   0   0   0   0   0   2   2   2   2   2   0   0   2   2   0   2   0   0   2   2   0   0   0   0   2   2   2   0   0   0   2   2   2   2   2   0   2   0   2   0   2   2   0   0   0   0   0   2   2   0   2   0   2   0   2   2   0   2   2   2   0   2   0   2   0   2
 MK-6-7                 0   0   0   2   0   2   2   2   0   2   2   0   0   2   2   0   2   2   2   2   2   0   0   2   2   0   2   0   0   0   2   2   0   2   2   0   2   2   2   2   2   0   2   2   0   0   0   2   2   2   0   2   0   0   2   2   0   2   0   2   2   2   2   2   0   0   0   2   2   2   2   0   0   2   0   0   2   0   2   0   0   2   2   0   2   2   2   2   2   0   2   0   0   2   2   2   0   0   2   2   2   0   2   2   2   0   0   0   0   0   0   0   2   0   2   0   0   2   0   0   2   2   0   0   0   0   2   0   0   2   2   0   2   0   0   0   0   0   0   2   0   2   2   2   0   0   2   2   0   2   0   0   2   2   0   0   0   0   2   2   2   0   0   0   2   0   2   2   2   0   2   0   2   0   2   2   0   0   0   0   0   2   2   0   0   0   2   2   0   2   0   2   2   2   0   2   0   2   0   2
 MK-6-8                 2   0   0   2   0   2   2   2   0   2   0   0   0   2   0   0   2   0   2   0   2   0   2   2   2   0   2   0   0   0   2   2   0   0   2   0   0   2   2   2   2   0   2   2   0   2   0   2   0   0   0   2   0   0   2   2   0   2   0   2   2   0   2   2   2   2   0   2   2   2   2   0   0   2   0   2   2   0   2   0   0   2   2   0   2   2   0   2   2   0   2   0   0   0   2   2   2   0   2   2   2   2   2   2   2   0   0   0   0   0   0   0   2   0   2   0   0   2   2   0   2   2   0   0   2   0   2   0   0   2   0   0   2   0   0   0   0   0   0   2   0   2   2   2   0   2   2   2   0   2   2   0   2   0   0   0   0   0   2   2   2   2   0   0   2   0   2   2   2   0   2   0   2   0   2   2   0   0   0   0   0   2   2   0   2   2   2   2   0   2   0   2   2   2   0   2   0   0   0   2
 MK-6-9                 2   0   0   2   0   2   2   2   0   2   0   0   0   2   0   0   2   0   2   0   2   0   2   2   2   0   2   0   0   0   2   2   0   0   2   0   0   0   2   2   2   0   0   2   0   2   0   2   0   0   0   2   0   0   2   2   0   2   0   2   2   0   2   2   2   2   0   0   2   2   0   0   0   2   0   2   0   0   2   0   0   0   2   2   2   2   0   2   2   0   2   0   0   0   2   2   2   2   2   2   2   2   2   2   2   0   0   0   0   0   0   0   2   0   2   0   0   2   2   0   2   2   0   0   0   0   0   0   0   2   0   0   2   0   0   0   0   0   0   2   0   2   2   2   0   2   2   2   0   2   2   0   2   0   2   0   2   0   0   2   2   2   0   0   0   0   2   2   2   0   2   0   2   2   2   0   2   0   0   0   0   2   2   0   2   2   2   2   0   2   0   2   2   2   2   0   0   0   0   2
 MK-6-10                2   0   0   2   0   2   2   2   2   0   0   0   0   2   0   0   2   0   2   0   2   0   2   2   2   0   2   0   0   2   2   2   0   0   2   0   0   0   2   2   2   2   0   2   0   2   0   2   0   0   0   2   0   0   2   2   0   2   0   2   2   0   2   0   2   2   0   0   2   2   0   2   2   0   2   2   0   0   2   0   0   0   2   2   2   2   0   2   0   0   2   0   0   0   2   2   2   2   2   2   2   2   2   2   0   0   0   0   2   0   0   0   2   2   2   0   0   2   0   0   2   2   0   0   0   0   0   0   0   2   0   0   2   0   0   0   0   0   0   2   0   2   2   0   0   2   2   2   0   2   2   0   2   0   2   0   2   0   0   2   2   2   0   0   0   0   2   2   0   0   2   0   2   2   2   0   2   0   0   2   0   2   2   2   2   2   2   2   0   0   2   0   2   2   2   0   0   0   0   2
 MK-6-11                2   2   0   2   0   2   2   2   2   0   0   0   0   2   0   0   2   0   2   0   2   0   2   2   0   0   2   0   0   2   2   2   0   0   2   0   0   0   2   2   2   2   0   2   0   2   0   2   0   0   0   2   0   2   2   2   0   2   0   2   2   0   0   0   2   0   0   0   2   2   0   2   2   0   2   2   0   0   2   2   0   0   2   0   2   2   2   2   2   0   2   0   0   0   2   2   2   2   2   2   2   2   2   2   0   0   0   0   2   0   0   0   2   2   2   0   0   2   0   0   2   2   0   0   0   0   0   0   0   2   0   0   0   0   0   0   0   0   0   2   0   2   2   0   0   2   2   2   2   2   2   0   2   0   2   0   2   0   0   2   2   2   0   0   0   0   2   2   2   2   2   0   2   2   2   0   2   2   0   2   0   2   2   2   2   2   2   2   0   0   2   0   2   2   2   0   0   0   2   2
 MK-6-12                2   2   0   2   0   2   2   2   2   0   0   0   0   2   2   0   2   2   2   2   2   0   2   2   0   0   2   0   0   2   2   2   0   0   2   0   0   0   2   2   2   2   0   2   0   2   0   2   0   0   0   2   2   2   2   2   2   2   0   2   2   0   0   0   2   0   0   0   2   2   0   2   2   0   2   2   0   0   2   2   2   0   2   0   2   2   2   2   2   0   2   0   0   2   2   2   2   2   2   2   2   2   2   2   0   0   0   0   2   2   0   0   2   2   2   0   0   2   0   2   2   2   0   0   0   0   0   0   2   2   2   0   0   0   0   0   0   0   0   2   0   2   2   0   0   2   2   2   2   2   2   0   2   0   2   0   2   0   0   2   2   2   0   0   0   0   2   2   2   2   2   0   2   2   2   0   2   2   0   2   0   2   2   2   2   2   2   2   0   0   2   0   2   2   2   0   0   0   2   0
 MK-6-13                2   2   0   2   0   2   2   2   2   0   0   0   0   2   2   0   2   2   2   2   2   0   2   2   2   0   2   0   0   2   2   2   0   2   2   0   0   0   2   2   2   2   0   2   0   2   2   2   0   0   0   2   2   2   2   2   2   2   2   2   2   0   2   0   2   0   0   0   2   2   0   2   2   0   2   2   0   2   2   2   2   0   2   0   2   2   2   2   0   2   2   0   0   0   2   2   2   2   2   2   2   2   2   2   0   0   0   0   0   2   0   0   2   2   2   2   0   2   0   2   2   2   0   0   0   0   0   0   2   2   2   0   2   0   0   0   0   2   0   2   0   2   2   0   0   2   2   2   2   2   2   0   2   0   2   0   2   0   0   2   2   2   0   0   0   2   2   2   2   2   2   0   2   2   2   2   2   2   0   2   0   2   2   2   2   2   2   2   0   0   2   0   2   2   2   0   0   0   2   0
 MK-6-14                2   2   0   2   0   2   2   2   2   0   0   0   2   2   0   0   2   2   2   2   2   0   0   2   2   0   2   0   0   0   2   2   0   2   2   0   0   0   2   2   2   2   0   2   0   2   2   2   0   0   0   2   2   2   2   2   2   2   2   2   2   0   2   0   2   0   0   0   2   2   0   2   2   0   2   2   0   2   2   2   0   0   2   0   2   2   2   0   0   2   2   2   0   0   2   2   2   2   2   2   2   2   2   2   0   0   0   0   0   2   2   0   2   2   2   2   0   2   0   2   2   2   0   0   0   0   0   0   0   2   2   0   2   0   0   0   0   2   2   0   0   2   2   0   0   2   2   0   0   0   2   0   2   0   2   0   2   0   0   2   2   0   0   0   0   2   2   2   2   2   2   0   2   0   2   2   2   2   0   2   0   2   2   0   2   2   2   2   0   0   2   0   2   2   2   0   0   0   2   0
 MK-6-15                2   2   0   2   0   2   2   2   2   0   0   0   2   2   0   0   2   2   2   0   2   0   0   2   2   2   2   2   0   0   2   2   0   2   2   0   0   0   2   2   2   2   0   2   0   2   2   0   0   0   0   2   2   2   2   2   2   2   2   2   2   0   2   0   2   0   0   0   2   2   0   2   2   0   0   2   0   2   2   2   0   0   2   0   2   2   2   0   0   2   2   2   2   0   2   2   2   2   2   2   2   2   2   2   0   0   0   2   0   2   0   0   0   2   2   2   0   2   0   2   2   2   0   0   0   0   0   0   0   2   2   0   2   0   0   0   0   2   2   2   0   2   2   0   2   2   2   0   0   2   2   0   2   0   2   0   2   0   0   2   2   0   0   0   0   2   2   0   2   2   2   0   2   0   2   2   2   2   0   0   0   2   2   0   2   0   2   2   0   2   0   0   2   2   2   0   0   0   2   0
 MK-6-16                2   2   0   0   0   2   2   2   2   0   0   0   2   2   0   0   2   2   2   0   2   2   0   2   2   2   2   0   0   0   2   2   0   2   0   0   0   0   2   2   2   2   0   2   0   2   2   0   0   2   0   2   2   2   2   2   2   2   2   2   2   0   2   0   2   2   0   0   2   2   0   0   2   2   0   2   0   2   2   2   0   0   0   0   2   2   2   0   0   0   2   2   2   0   2   0   2   2   2   0   2   2   0   2   0   0   0   2   0   2   0   0   0   0   2   0   0   2   0   2   2   2   0   0   0   2   0   0   2   2   2   0   2   0   0   0   0   2   2   2   0   2   2   0   2   2   2   0   0   2   2   0   2   0   2   0   2   0   0   2   2   0   2   2   0   0   2   0   2   2   2   0   2   0   0   2   2   2   0   0   0   2   2   0   2   0   2   2   0   2   0   2   2   2   2   0   0   0   2   0
 
!****************************************** Phenotypic Data **********************************************************
!-100.0 is resevred for missing phenotype
SimulatedTrait1        19.8675   15.7764    9.9674   15.8927   19.2446   18.2148    9.3249   15.5701   15.9686   15.3778   15.4186   16.4555   15.0179   12.7824   15.7743   14.1219   15.1430   10.7623   12.9553   14.4788   14.1950   10.4765   12.8149   10.2070   14.6712   13.6936   13.6947   12.5387   14.3326   19.5638   15.2290   10.2214   17.6841   16.9801   10.1630   12.1436   11.4593   15.8025   15.3648   10.4400   22.1690   13.3005   15.8791   17.9179   16.1533   11.8363   19.0490   14.1767   14.5088   16.0599   17.4860   15.3121   10.7620   20.5378   10.6415   14.3956    8.6407   14.7918   10.7048   18.2183   15.8229   20.0426   17.3734   18.0900   12.3829   14.6940   13.8033   11.7366   15.2206   15.1004    9.7513   20.3443   14.4504   20.0366   15.9403   15.8331   19.9104   15.3596   13.3421   12.9620   15.4007   15.3972   20.7157   12.5957   12.8002   16.5154   14.8832   16.9768   11.1271   13.4350   13.6394    8.2382   15.5843   12.7004   15.0022   13.2843   11.0127   20.4753   15.5766   13.6225   18.0537   12.3852   11.2517   12.1686   12.9163   20.5339   11.9126   13.3655   18.8385   18.6556   19.1162   14.2952   16.0971   17.2978   13.5035   19.2609   15.8719   11.9684   19.0397   14.0077   10.3372   23.7087   15.5764   13.6201   14.8955   13.5665   17.9055   14.9541   14.3575   15.4288   16.2697   20.6720   18.2845   15.5315   16.4466   17.8258   18.3293   15.9730   13.9974   16.8919   16.3055   16.5094   20.7863   16.6525   17.6577   14.5089   13.7085   21.6357   13.0822   15.2346   10.3601   18.6026   12.3294   17.7411   15.5563   11.1824   16.3499   20.2615   13.8264   16.6592   13.5222   20.0886   10.0901   11.8113   14.9563   11.1428   14.5807   15.8072   13.4490   16.3749   12.0917   15.0101   14.9978   16.3263   12.6759   13.1458   15.8628   19.0077   19.7088   19.9170   17.8440   17.4582   15.0627   11.9073   16.1049   12.3609   14.0923   13.2763   14.1251   19.7694   15.4525   15.4110   15.2201   12.5140   14.4838   12.5465   12.6202   17.1127   13.0792   13.0291
SimulatedTrait2         7.5868    6.8788    7.7576   11.1125    5.3676    8.4810   13.0847   10.4752   11.4944   10.4497    7.5926   11.4317    8.7882    9.2188    9.4709   10.6759    6.4158    9.1619    9.4502    9.0026   10.7717   12.2964   10.0066    7.6579   12.7836   12.4758   12.2174    8.9032    9.9696    9.5302    7.9467    9.3495    7.5536    9.3865    7.4535   10.4138    9.8421   10.0680    6.9096   10.2206   10.2301   11.4958    8.7575   11.1889   11.4083    9.0590   12.4920   10.3979    9.4849    8.2429   11.7421    9.6241   12.6344    7.7347    9.3072   10.2987   10.2506    9.0979    9.2448   12.9671   14.2505    6.5665    8.3584    7.6350    8.7586   11.7352    7.9657    9.2571   12.3998   11.5892   10.5580    9.2793   12.0372   10.6249    9.5202    9.5728   11.6316   11.0715    9.2985   12.7065    9.8919    9.9775    8.9727   11.5242   13.6242   11.4247   10.8239   11.5350   10.0057   10.3451   12.2953   11.5950    7.7688    6.5835    7.9146   10.0954    9.5088   10.0951    9.1903   10.7052    8.4470    7.1649   10.9190    9.3172    8.9200   11.9874    7.9959   13.2876    6.6499    9.5115   12.3490   11.1018    8.2945   13.2307   13.5902    9.8094   11.7284   12.3491   10.0372    9.5520   13.2966   11.3686    8.7466   10.6806   11.4575    8.7984    9.3141   11.2679    9.9261   12.3390   12.7609   10.1245   12.3162   10.5302    9.9488   10.2301    8.2436   10.4117   11.1460    9.2514   10.3157    6.9825    9.1477    9.0299    8.7834    9.1062   10.0233   10.5484    7.1897   11.7437    8.5081   11.2682    7.9434   10.8404   11.0797   11.8958    8.5415    9.7739   12.1171   12.3658    8.2186    9.1937   11.5450   12.0305    9.7462    8.8801   12.8658   10.3346    7.9619   11.4621    9.9190   10.3789   12.5208   11.3183   11.1031   10.3546    8.4768    9.5694   12.5658    8.2540    7.1246   10.6332    9.8137   10.2251    9.1347   12.0595   11.8551   11.2960    9.8525   10.6523   10.4029    7.6464   12.0951   11.4668    9.9422    9.7596   13.0033    7.5800    8.5235   13.3277
 
