# Supplementary material for: Inclusive Composite Interval Mapping of QTL by Environment Interactions in Biparental Populations
Source: PLoS One. 2015 Jul 10;10(7):e0132414. doi: 10.1371/journal.pone.0132414 (PMC4498613; doi:10.1371/journal.pone.0132414)
Supplement: S4 File — (ZIP) [file pone.0132414.s004.zip › H=0.1/L1/run_00129.met]

!**********************Note: lines staring with "!" are remarks and will be ignored in the program********************
!*********************************General Information**********************************
!Assuming F1 = P1 x P2, populations available in QTL IciMapping are: 
!  1, P1BC1F1 = P1 x F1, the first backcrossing where P1 is used as the recurrent parent;
!  2, P2BC1F1 = P2 x F1, the first backcrossing where P2 is used as the recurrent parent;
!  3, F1DH, F1-derived doubled haploids; 
!  4, RIL or F1RIL, recombination inbred lines through the repeated selfing of F1;
!  5, P1BC1RIL, recombination inbred lines through the repeated selfing of P1BC1F1;
!  6, P2BC1RIL, recombination inbred lines through the repeated selfing of P2BC1F1;
!  7, F2, the selfing generation of F1;
!  8, F3, the selfing generation of F2;
!  9, P1BC2F1, the second backcrossing where P1 is used as the recurrent parent; 
! 10, P2BC2F1, the second backcrossing where P2 is used as the recurrent parent;
! 11, P1BC2RIL, recombination inred lines through the repeated selfing of P1BC2F1; 
! 12, P2BC2RIL, recombination inred lines through the repeated selfing of P2BC2F1; 
! 13, P1BC1F2, the selfing generation of P1BC1F1; 
! 14, P2BC1F2, the selfing generation of P2BC1F1; 
! 15, P1BC2F2, the selfing generation of P1BC2F1; 
! 16, P2BC2F2, the selfing generation of P2BC2F1; 
! 17, P1BC1DH, P1BC1F1-derived doubled haploids; 
! 18, P2BC1DH, P2BC1F1-derived doubled haploids; 
! 19, P1BC2DH, P1BC2F1-derived doubled haploids; 
! 20, P2BC2DH, P2BC2F1-derived doubled haploids; 
   3      !Mapping Population (see remarks above)
   2      !Mapping Function (1 for Kosambi; 2 for Haldane; 3 for Morgan)
   2      !Marker Space Type (1 for intervals; 2 for positions)
   1      !Marker Space Unit(1 for centiMorgans; 2 for Morgan)
   6      !Number of Chromosomes (or Linkage Groups)
 200      !Size of the mapping population
   2      !Number of environments
 
!***************************************** Chromosomes and Linkage Maps **********************************************
!Chromosome                 NumMarkers
-CH1                        16
-CH2                        16
-CH3                        16
-CH4                        16
-CH5                        16
-CH6                        16
!Linkage map (Marker name followed by position or the interval length)
 MK-1-1                1     0.000
 MK-1-2                1    10.000
 MK-1-3                1    20.000
 MK-1-4                1    30.000
 MK-1-5                1    40.000
 MK-1-6                1    50.000
 MK-1-7                1    60.000
 MK-1-8                1    70.000
 MK-1-9                1    80.000
 MK-1-10               1    90.000
 MK-1-11               1   100.000
 MK-1-12               1   110.000
 MK-1-13               1   120.000
 MK-1-14               1   130.000
 MK-1-15               1   140.000
 MK-1-16               1   150.000
 MK-2-1                2     0.000
 MK-2-2                2    10.000
 MK-2-3                2    20.000
 MK-2-4                2    30.000
 MK-2-5                2    40.000
 MK-2-6                2    50.000
 MK-2-7                2    60.000
 MK-2-8                2    70.000
 MK-2-9                2    80.000
 MK-2-10               2    90.000
 MK-2-11               2   100.000
 MK-2-12               2   110.000
 MK-2-13               2   120.000
 MK-2-14               2   130.000
 MK-2-15               2   140.000
 MK-2-16               2   150.000
 MK-3-1                3     0.000
 MK-3-2                3    10.000
 MK-3-3                3    20.000
 MK-3-4                3    30.000
 MK-3-5                3    40.000
 MK-3-6                3    50.000
 MK-3-7                3    60.000
 MK-3-8                3    70.000
 MK-3-9                3    80.000
 MK-3-10               3    90.000
 MK-3-11               3   100.000
 MK-3-12               3   110.000
 MK-3-13               3   120.000
 MK-3-14               3   130.000
 MK-3-15               3   140.000
 MK-3-16               3   150.000
 MK-4-1                4     0.000
 MK-4-2                4    10.000
 MK-4-3                4    20.000
 MK-4-4                4    30.000
 MK-4-5                4    40.000
 MK-4-6                4    50.000
 MK-4-7                4    60.000
 MK-4-8                4    70.000
 MK-4-9                4    80.000
 MK-4-10               4    90.000
 MK-4-11               4   100.000
 MK-4-12               4   110.000
 MK-4-13               4   120.000
 MK-4-14               4   130.000
 MK-4-15               4   140.000
 MK-4-16               4   150.000
 MK-5-1                5     0.000
 MK-5-2                5    10.000
 MK-5-3                5    20.000
 MK-5-4                5    30.000
 MK-5-5                5    40.000
 MK-5-6                5    50.000
 MK-5-7                5    60.000
 MK-5-8                5    70.000
 MK-5-9                5    80.000
 MK-5-10               5    90.000
 MK-5-11               5   100.000
 MK-5-12               5   110.000
 MK-5-13               5   120.000
 MK-5-14               5   130.000
 MK-5-15               5   140.000
 MK-5-16               5   150.000
 MK-6-1                6     0.000
 MK-6-2                6    10.000
 MK-6-3                6    20.000
 MK-6-4                6    30.000
 MK-6-5                6    40.000
 MK-6-6                6    50.000
 MK-6-7                6    60.000
 MK-6-8                6    70.000
 MK-6-9                6    80.000
 MK-6-10               6    90.000
 MK-6-11               6   100.000
 MK-6-12               6   110.000
 MK-6-13               6   120.000
 MK-6-14               6   130.000
 MK-6-15               6   140.000
 MK-6-16               6   150.000
!*********************************** Marker Types ********************************************************************
!Co-dominant marker: When heterozygote F1 is present, P1 is coded as 2, F1 is coded as 1, and P2 is coded as 0; Otherwise, P1 is coded as 2, and P2 is coded as 0. 
!Dominant marker: When heterozygote F1 is present, P1 and F1 are coded as 12, and P2 is coded as 0; Otherwise, P1 is coded as 2, and P2 is coded as 0.  
!Recessive markers: When heterozygote F1 is present, P1 is coded as 2, and F1 and P2 are coded as 10; Otherwise, P1 is coded as 2, and P2 is coded as 0. 
!Missing marker is coded as -1. 
 MK-1-1                 0   2   0   0   0   2   0   2   0   2   2   0   2   0   2   2   0   2   0   2   0   2   0   2   2   0   0   2   2   2   0   2   0   2   2   2   2   2   0   0   2   0   2   2   2   2   2   0   0   0   2   0   2   2   2   2   2   2   0   2   2   2   0   2   0   0   2   2   2   2   0   2   0   2   0   2   2   2   2   0   2   2   0   0   2   2   2   2   2   0   2   0   2   0   2   0   0   0   2   0   2   2   0   2   0   2   2   2   0   0   2   0   0   2   0   2   2   2   0   2   0   2   0   2   0   0   2   0   0   0   2   2   0   2   2   2   0   2   0   0   0   2   2   0   0   0   2   0   2   2   2   0   0   2   0   2   0   0   0   2   2   2   0   2   0   0   0   0   2   2   0   2   2   0   2   2   2   2   0   2   0   2   0   0   2   0   0   0   2   2   0   2   2   2   0   0   0   0   0   2
 MK-1-2                 0   2   0   0   0   2   0   2   0   2   2   0   2   0   2   2   0   2   0   2   0   0   0   2   2   0   0   2   2   2   0   2   0   0   2   2   2   2   0   0   2   0   2   2   2   0   2   0   0   0   2   0   2   0   2   2   2   2   0   2   2   2   0   2   0   2   2   2   2   2   0   2   0   2   0   2   2   2   2   0   2   2   0   0   2   2   2   2   2   0   2   0   2   0   2   0   0   0   2   0   2   2   0   2   0   2   2   2   0   0   2   0   0   2   2   2   2   2   0   2   0   2   0   2   0   0   2   0   0   0   0   2   0   2   2   2   0   2   0   0   0   2   2   0   0   0   2   0   2   2   0   2   0   2   0   2   0   0   0   2   2   2   0   2   0   0   0   0   2   2   0   2   2   0   2   2   2   0   0   2   0   2   0   0   2   2   0   0   2   2   0   2   0   2   0   0   0   0   0   2
 MK-1-3                 0   2   0   0   0   2   0   2   0   2   2   0   2   0   2   2   0   2   0   2   0   0   0   2   2   0   0   2   2   2   0   2   0   0   2   2   2   2   0   0   2   0   2   2   2   0   2   0   0   0   2   2   0   0   2   2   2   2   0   2   2   2   0   2   0   2   2   2   2   2   0   2   0   2   0   2   2   2   2   0   2   2   0   0   2   2   2   2   0   2   2   0   2   2   2   0   0   0   2   0   2   2   0   0   0   2   2   2   0   0   2   0   0   0   2   0   2   2   0   2   0   2   0   2   0   0   0   0   0   0   0   2   0   2   2   2   0   2   0   2   0   2   2   0   0   0   2   2   2   2   0   2   0   2   0   2   0   0   0   2   2   2   0   0   0   0   0   0   2   2   0   2   2   0   2   0   2   0   0   0   0   2   0   0   0   2   0   0   2   0   0   2   0   2   0   0   0   0   0   2
 MK-1-4                 0   2   2   0   0   2   0   2   0   2   2   0   2   2   2   0   0   2   0   2   0   0   0   2   2   0   0   2   2   2   0   2   0   2   2   2   2   2   0   0   2   0   2   2   2   0   2   0   0   0   2   2   0   0   2   2   2   2   0   2   2   0   0   2   0   2   2   2   2   2   0   2   0   2   0   2   2   2   2   0   2   2   0   0   2   2   2   2   0   2   2   0   2   2   2   0   0   0   2   0   2   2   0   0   0   2   2   2   0   0   0   0   0   0   0   0   2   2   0   2   0   2   0   2   0   0   2   0   0   0   0   2   2   2   2   2   0   2   0   2   0   2   2   0   0   0   0   2   2   2   0   2   0   2   0   2   0   0   0   2   2   2   0   0   0   2   0   0   2   2   0   2   2   0   2   0   2   0   0   2   0   2   0   0   0   2   0   0   2   0   0   2   0   2   0   2   0   0   0   2
 MK-1-5                 0   2   2   0   0   2   0   0   0   2   2   0   2   2   2   0   0   2   0   2   0   0   0   2   2   0   0   2   2   2   0   2   0   2   0   2   2   2   0   0   2   0   2   2   0   0   2   0   0   0   2   2   2   0   2   2   2   2   0   2   2   0   0   2   0   2   0   2   2   2   0   2   0   0   0   2   2   2   2   0   2   2   0   0   2   2   2   0   0   0   0   0   2   2   2   0   0   0   2   0   2   2   0   0   0   2   2   2   0   0   0   0   0   0   2   0   2   2   2   2   0   2   0   2   0   0   2   0   0   0   2   2   2   2   2   2   0   2   0   2   0   2   2   0   0   0   0   2   2   2   0   2   0   2   0   2   0   2   0   2   2   2   2   0   0   2   0   0   2   2   0   2   2   0   2   0   0   0   0   2   0   2   0   0   0   2   2   0   2   0   0   0   0   2   0   2   0   0   0   2
 MK-1-6                 0   2   2   0   0   0   0   0   0   2   2   0   2   2   2   0   0   2   0   2   0   0   0   2   2   0   0   2   2   2   0   0   0   2   0   2   2   2   0   0   2   0   2   2   0   0   2   2   0   0   2   2   2   0   2   2   2   2   0   2   2   0   0   2   0   2   0   2   2   2   0   2   0   2   0   0   2   2   2   0   2   2   0   0   2   2   2   0   0   0   0   0   2   2   2   0   0   0   2   0   2   0   0   0   0   2   2   2   0   0   0   2   2   0   2   0   2   2   2   0   0   2   0   2   0   0   2   0   0   0   2   2   2   0   2   2   0   2   0   2   0   0   2   0   0   0   0   0   2   0   0   2   2   2   0   2   0   2   0   2   2   2   2   0   0   2   0   0   2   2   0   2   2   0   0   0   0   0   0   2   0   2   0   0   2   2   2   0   2   0   0   0   2   2   0   2   0   0   0   2
 MK-1-7                 0   0   2   2   0   0   0   0   0   2   2   0   2   2   2   0   0   2   0   2   0   0   0   0   2   2   0   2   2   2   0   0   0   2   0   2   2   2   0   0   0   0   2   0   0   0   2   2   0   0   2   2   2   0   2   0   2   2   0   2   2   0   0   2   0   2   0   2   2   2   2   2   0   2   0   0   2   2   2   0   2   0   0   0   2   2   2   0   0   0   0   0   2   2   2   0   0   0   2   0   2   0   0   2   0   2   2   2   0   0   0   2   2   0   2   2   2   2   2   0   0   2   0   2   0   0   2   0   0   0   2   2   2   0   2   0   0   2   0   2   0   0   2   0   0   0   0   0   2   0   0   2   2   2   0   2   0   2   0   2   2   2   2   0   0   2   0   0   2   2   0   2   2   2   2   0   0   2   0   2   0   2   0   0   2   2   2   0   2   0   0   0   2   2   0   2   0   2   0   2
 MK-1-8                 0   0   2   2   0   0   0   0   0   2   2   0   2   2   0   0   0   2   0   2   0   0   0   0   2   2   0   2   2   2   0   0   2   2   0   0   2   2   0   0   0   0   2   0   0   0   2   2   0   0   2   2   2   0   0   0   0   2   2   2   2   0   0   2   0   2   0   2   2   2   0   2   0   2   0   0   0   2   2   0   2   0   0   0   2   2   2   0   0   0   0   0   2   2   2   0   0   2   2   0   2   0   0   2   0   2   2   2   0   0   0   2   2   2   2   2   2   2   2   0   0   2   0   2   0   0   2   2   0   0   2   2   2   0   2   0   0   2   2   2   0   0   2   2   0   0   0   0   0   0   2   2   2   2   0   2   0   2   0   2   2   2   2   0   0   2   0   0   0   2   2   0   2   2   2   0   0   0   0   2   0   2   0   0   2   2   2   0   2   0   0   0   2   2   0   2   0   2   0   0
 MK-1-9                 0   0   2   2   2   0   0   2   0   2   2   0   2   2   0   0   0   2   2   2   0   0   0   0   2   2   0   2   2   2   0   0   2   2   0   0   2   2   0   0   0   0   0   0   0   0   0   2   0   0   2   2   2   0   0   0   0   2   2   2   2   2   0   2   0   2   0   2   2   0   0   2   0   2   0   0   0   2   2   0   2   0   0   0   2   2   2   0   0   0   0   0   2   2   2   2   0   2   2   0   2   0   0   2   0   0   2   2   0   2   0   2   2   2   2   2   2   2   0   0   0   2   0   2   0   0   0   2   0   0   2   2   2   0   2   0   0   2   2   2   0   2   0   2   0   0   0   0   0   0   2   2   2   2   0   2   0   2   0   2   2   2   2   0   0   2   0   0   0   2   2   0   2   2   0   0   2   0   0   2   0   2   0   0   2   2   2   0   2   0   0   2   0   2   0   2   0   2   0   0
 MK-1-10                0   2   2   2   2   0   0   2   0   2   2   0   2   0   0   0   0   2   2   2   0   0   0   0   2   2   0   2   2   2   0   0   2   2   0   0   2   2   0   0   0   0   0   0   0   0   0   2   0   0   0   2   2   0   2   0   0   2   2   2   0   2   0   2   0   0   0   2   2   0   0   2   0   2   0   0   0   2   2   0   2   0   0   0   2   2   2   0   0   0   0   0   2   2   2   2   0   0   2   0   2   0   0   2   2   0   2   2   2   2   0   2   2   2   2   2   2   2   0   2   0   2   0   2   0   0   0   2   0   2   2   2   2   0   2   0   0   2   0   2   2   2   0   2   0   0   0   0   0   0   2   2   2   2   0   2   0   2   0   2   2   2   2   0   0   2   0   0   0   2   2   0   2   2   0   0   2   0   0   2   0   2   0   0   2   2   2   0   2   0   0   2   0   2   2   2   0   2   2   0
 MK-1-11                2   2   2   2   0   0   0   2   0   0   2   0   0   0   0   0   2   2   0   2   0   0   0   2   2   2   0   2   2   2   0   0   2   2   0   0   2   2   0   0   0   0   0   0   0   0   0   2   0   0   0   2   2   0   2   0   0   2   2   2   0   2   0   0   0   0   0   2   2   0   0   0   0   2   0   0   0   2   2   0   2   0   0   2   2   2   2   0   0   0   0   0   2   2   2   2   0   0   2   2   2   0   0   2   2   0   2   2   2   2   0   2   2   2   2   2   2   2   0   2   0   2   2   2   0   0   0   2   0   2   2   2   2   0   2   0   0   2   0   2   2   2   0   2   0   0   0   2   0   0   2   0   2   2   0   2   0   2   0   2   2   2   0   0   0   2   0   0   0   0   2   0   2   2   0   0   2   0   0   2   0   0   0   0   0   2   2   0   0   0   0   2   0   2   2   2   0   2   2   0
 MK-1-12                2   2   2   2   0   0   0   2   0   0   2   2   0   2   0   0   2   2   0   2   0   0   0   0   2   2   0   2   2   2   0   0   0   2   2   0   2   2   0   0   0   0   0   0   0   2   0   2   0   0   0   0   2   0   2   0   0   2   2   2   0   2   0   0   0   0   0   2   0   0   0   0   0   2   0   0   0   2   2   0   2   0   0   0   2   2   2   0   0   2   0   0   2   2   2   2   0   0   2   2   2   0   0   2   2   0   2   2   2   2   0   0   2   2   2   2   2   2   0   2   0   2   2   2   0   2   0   2   0   0   2   0   2   0   2   2   0   2   0   2   2   0   0   2   2   0   2   2   0   0   2   0   2   2   0   2   0   2   0   2   2   2   0   0   0   2   0   0   0   0   2   0   0   2   0   0   2   0   0   2   0   0   0   0   0   2   2   0   0   0   0   0   0   0   2   2   0   2   0   0
 MK-1-13                2   0   2   2   0   0   0   2   0   0   2   2   0   2   0   0   2   0   0   2   0   0   0   0   2   0   2   2   2   2   0   0   0   2   2   0   2   2   0   0   0   0   0   0   0   2   0   2   0   0   0   2   2   0   2   0   0   2   2   2   0   2   0   0   0   0   0   2   0   2   0   0   0   2   0   0   0   2   2   0   2   0   0   0   2   0   2   2   0   2   0   0   2   2   0   2   0   0   2   0   2   0   0   2   2   0   2   2   2   2   2   0   2   2   2   2   2   2   0   2   0   2   2   2   0   2   0   2   0   0   2   0   2   0   2   2   2   2   0   2   2   0   0   0   2   0   2   2   0   0   2   0   2   2   0   0   2   2   0   2   2   2   0   2   0   2   0   0   0   0   2   0   2   2   0   0   2   0   0   2   0   0   0   0   2   2   2   0   0   0   0   2   0   0   2   2   0   2   0   0
 MK-1-14                2   0   2   2   0   0   0   2   2   0   2   2   0   2   0   0   2   0   0   0   0   0   0   0   0   0   2   2   2   0   0   0   0   0   0   0   2   2   0   0   0   0   0   0   0   2   0   2   0   0   0   2   2   0   2   0   0   2   0   2   0   2   0   0   0   0   0   2   0   2   0   0   0   0   0   0   0   2   0   2   2   0   0   0   0   0   2   2   0   2   0   0   2   2   0   0   0   2   2   0   2   0   0   2   2   0   2   2   2   2   2   0   2   0   2   2   2   2   0   2   0   0   2   2   0   2   0   2   0   0   2   0   2   0   2   2   2   2   0   2   2   0   0   0   2   0   2   2   0   0   2   0   2   2   0   0   2   2   0   2   2   2   0   2   0   2   0   0   0   0   2   0   2   2   0   0   2   0   0   0   0   0   0   0   0   2   2   0   0   0   2   2   0   0   2   2   0   2   0   0
 MK-1-15                2   0   2   2   2   0   0   2   2   0   2   2   0   2   2   0   2   0   0   0   0   0   0   0   0   0   2   2   2   0   0   0   0   0   2   0   2   2   0   0   0   0   0   0   0   2   0   2   0   0   0   2   2   0   2   0   0   2   0   2   0   2   0   0   0   0   0   2   0   2   0   0   0   0   2   0   0   2   0   2   2   0   0   0   0   0   2   2   0   2   0   0   2   2   0   0   0   2   2   0   0   0   0   2   2   2   2   2   2   2   2   0   2   0   2   2   2   2   0   0   0   0   2   2   0   2   2   2   0   0   2   0   2   0   2   0   2   0   0   2   2   0   0   0   2   0   2   2   0   0   2   0   2   2   0   0   2   2   0   2   2   2   0   2   0   2   0   0   0   0   2   0   2   2   0   0   2   0   2   0   0   0   0   0   0   2   2   0   0   0   2   2   0   0   2   2   0   2   0   0
 MK-1-16                0   0   2   2   2   0   2   2   0   0   2   2   0   2   2   0   2   0   0   0   0   0   0   2   0   0   2   0   2   0   0   0   0   0   2   0   2   2   0   0   0   0   2   0   0   2   0   2   0   0   0   2   2   0   2   0   0   2   0   2   0   2   0   0   0   0   0   2   0   2   0   0   0   0   2   0   0   2   0   2   2   0   0   0   2   0   2   2   0   2   0   2   2   2   0   0   0   2   2   0   0   0   0   2   2   0   2   2   2   2   2   0   2   0   0   2   2   2   0   0   0   0   2   2   0   2   2   2   0   0   2   0   0   2   2   0   2   2   0   2   2   0   0   0   2   0   2   2   0   0   2   2   2   2   0   0   2   2   0   2   2   2   0   2   0   2   0   0   0   0   2   0   2   2   0   0   2   0   2   0   0   0   0   0   0   2   2   0   2   0   2   2   0   0   2   2   2   2   0   0
 MK-2-1                 2   2   2   0   0   2   0   0   2   2   2   2   2   2   0   2   0   0   2   2   2   2   2   0   0   0   0   2   2   0   0   2   2   0   2   0   2   0   0   2   0   0   0   2   2   0   2   2   2   0   2   2   0   0   2   2   2   2   0   2   2   0   0   2   0   2   2   2   2   2   0   0   2   2   0   0   2   0   0   0   0   2   2   0   2   2   0   0   0   2   0   2   2   2   2   2   2   2   0   2   2   0   0   2   2   0   2   0   0   2   0   0   0   0   2   0   0   2   0   0   0   2   2   0   2   0   2   0   2   2   0   2   0   0   2   2   0   2   2   2   2   2   0   0   2   0   0   0   0   0   2   2   0   2   2   2   2   2   0   0   0   0   2   2   0   0   0   2   0   0   2   0   2   0   2   2   2   2   0   0   0   0   2   2   2   0   0   0   2   0   0   0   0   0   0   2   2   0   0   0
 MK-2-2                 0   2   2   0   0   2   0   0   2   2   2   2   2   2   0   2   0   0   2   2   2   2   2   0   0   0   0   0   2   0   0   2   2   0   2   0   2   0   0   2   0   2   0   2   2   0   2   2   2   0   2   2   0   0   2   2   0   2   0   2   2   0   2   2   0   2   2   2   2   2   0   2   2   2   0   0   2   0   2   0   0   2   2   0   2   2   2   0   0   2   0   2   2   2   2   0   2   2   0   2   2   0   0   0   2   0   2   0   0   2   0   2   0   0   2   0   0   0   0   0   0   2   2   0   2   0   0   0   2   2   0   2   0   0   2   2   0   2   2   2   2   2   0   0   2   0   0   0   2   0   2   2   0   2   2   2   2   2   0   0   0   0   0   2   0   0   0   2   0   0   2   0   2   0   2   0   2   2   0   0   0   0   2   2   2   0   0   0   2   0   0   0   0   0   0   2   2   0   0   0
 MK-2-3                 0   2   2   0   0   2   0   0   2   2   2   2   2   2   0   2   0   0   2   2   2   2   2   0   0   0   0   0   2   0   0   2   2   0   2   0   2   0   0   2   0   2   0   0   2   0   0   2   2   0   2   2   0   0   2   2   0   2   0   0   2   0   2   2   0   0   2   2   2   2   0   2   2   2   0   0   2   0   2   2   0   2   0   0   2   0   2   0   0   2   0   2   2   2   2   0   2   2   0   2   2   0   0   0   2   0   2   0   0   2   0   2   0   0   2   0   0   0   0   0   0   0   2   0   2   2   0   0   2   2   2   2   0   0   0   0   0   2   2   2   2   2   0   0   2   0   0   0   2   0   2   2   0   2   2   2   2   2   0   0   0   0   0   2   0   0   0   2   0   0   2   0   2   0   2   0   2   2   2   0   0   0   2   2   2   0   0   0   2   0   2   0   0   0   0   2   2   0   0   0
 MK-2-4                 0   2   2   0   0   2   0   0   2   2   2   0   2   2   0   2   0   0   2   2   2   2   0   0   0   0   0   0   2   0   0   2   2   0   2   0   2   0   0   2   0   2   0   0   2   2   0   2   0   0   0   2   0   0   2   2   2   2   0   0   2   0   2   2   0   0   2   2   2   2   0   2   2   2   0   0   2   0   2   2   0   2   2   0   2   2   2   0   0   2   2   2   0   2   2   2   2   2   0   2   2   0   0   0   2   0   0   0   2   2   0   2   0   0   2   0   0   0   0   0   0   0   2   0   2   2   0   0   2   2   2   2   0   0   0   0   0   2   2   2   0   2   0   0   2   0   0   0   0   0   0   2   0   2   2   2   2   2   0   0   0   0   0   2   0   0   0   2   0   0   2   0   2   0   2   0   2   2   2   0   0   0   2   2   2   0   0   0   2   0   2   0   0   0   0   2   2   0   0   0
 MK-2-5                 0   2   2   0   0   2   0   0   2   2   2   0   2   2   0   2   0   0   2   2   2   2   0   0   2   0   0   0   2   2   0   2   2   0   2   0   0   0   2   2   0   2   0   0   2   2   0   2   0   0   0   2   0   0   2   2   0   2   0   0   2   0   2   2   2   2   2   2   2   2   0   2   0   2   0   0   0   0   2   2   0   2   2   0   2   2   2   0   0   2   2   2   0   2   2   2   2   2   0   2   2   0   0   0   2   0   0   0   2   2   0   2   0   2   2   0   0   0   0   0   0   0   2   0   2   2   0   0   2   2   2   2   2   0   0   0   0   2   2   2   0   2   0   0   2   0   0   0   0   0   0   2   0   2   0   0   2   2   0   0   2   0   0   2   0   0   0   2   0   0   2   0   2   0   2   0   2   2   2   0   0   0   2   2   2   0   0   0   2   0   2   0   0   0   0   2   2   0   2   0
 MK-2-6                 0   2   2   0   0   2   0   2   2   2   2   2   2   2   0   2   0   0   0   2   2   2   0   0   2   0   0   0   2   2   0   2   2   0   2   0   0   0   2   2   0   2   0   0   2   2   0   2   0   0   0   2   2   0   2   2   0   2   2   0   2   2   2   2   2   2   2   2   2   2   0   2   0   0   0   0   0   0   2   2   0   2   2   0   2   2   2   2   0   2   2   2   0   2   2   2   2   2   0   2   2   0   0   0   2   0   0   0   2   2   0   0   0   2   2   0   0   0   0   2   0   0   2   0   2   2   0   0   2   0   2   2   2   0   0   0   0   2   2   2   0   2   0   0   2   0   0   0   0   0   0   2   2   2   0   0   2   0   2   0   2   0   0   0   0   0   0   2   0   0   2   0   0   0   2   0   2   0   2   0   0   0   2   0   2   0   0   0   2   0   2   0   0   0   0   2   2   2   0   0
 MK-2-7                 0   2   2   0   0   2   0   2   2   2   2   2   2   2   0   2   0   0   0   2   0   2   0   0   2   0   0   0   2   2   0   2   2   0   0   0   0   0   2   2   0   2   2   0   2   2   0   2   0   0   0   2   2   2   2   2   0   2   2   0   2   2   0   2   2   2   2   2   2   2   0   2   0   0   0   0   0   0   2   2   0   2   2   0   2   2   2   2   0   2   2   2   0   2   2   2   2   2   0   2   2   0   0   0   2   0   2   0   0   2   0   0   0   2   2   0   0   0   0   2   0   0   2   0   2   2   0   2   2   0   2   2   2   0   0   0   0   2   2   2   0   2   0   0   2   0   2   0   0   0   2   2   2   2   2   0   2   0   2   0   2   0   2   0   0   0   0   2   2   2   2   0   0   0   2   0   2   0   2   0   0   0   2   0   2   0   0   0   2   0   2   0   0   0   0   2   2   2   0   0
 MK-2-8                 2   2   2   0   0   2   2   2   2   0   0   2   2   2   0   2   0   0   0   2   0   2   0   0   2   2   0   0   2   2   0   2   0   2   0   2   2   0   2   2   0   2   2   0   2   2   0   2   0   0   0   2   2   2   2   2   0   2   2   0   2   2   0   2   2   2   2   2   2   2   0   2   0   0   0   0   0   0   2   2   0   0   2   0   2   2   2   2   0   2   2   2   0   2   2   2   2   2   0   2   2   0   0   0   2   0   2   0   0   2   0   0   0   2   0   0   0   0   2   0   0   0   0   0   2   2   0   2   2   0   2   2   2   0   0   0   0   2   0   2   0   2   0   2   2   0   2   0   0   0   2   2   2   2   0   0   2   0   2   0   2   0   0   0   0   0   0   2   2   2   2   0   0   2   2   0   2   0   2   0   2   0   2   2   2   0   0   2   2   0   2   0   0   0   0   2   2   2   0   0
 MK-2-9                 2   2   2   0   0   2   2   2   2   0   0   2   2   2   0   2   0   0   0   2   0   2   0   0   2   2   0   0   2   2   0   2   0   2   0   2   2   0   2   0   0   2   2   0   2   2   0   2   0   0   0   2   2   0   2   2   0   2   2   0   2   2   0   2   2   2   2   2   2   2   2   2   0   0   0   0   0   2   2   2   2   0   2   0   2   2   2   2   0   2   2   0   0   2   2   2   2   2   2   2   2   2   0   0   0   0   2   0   0   2   0   0   0   0   0   0   0   0   2   2   2   0   0   0   2   2   0   2   2   0   2   2   2   0   0   0   0   2   0   2   0   2   0   2   2   0   2   0   0   0   2   2   2   2   0   0   2   0   0   0   2   0   0   0   0   0   0   2   2   2   0   0   0   2   2   2   2   0   2   0   2   0   2   2   2   0   0   2   2   0   2   0   2   2   0   2   2   2   0   0
 MK-2-10                2   2   2   0   0   2   2   2   2   2   0   2   2   2   0   2   0   0   2   2   0   2   0   0   2   0   0   0   2   2   0   2   0   2   0   2   2   0   2   0   0   2   0   0   2   2   0   2   0   0   0   2   2   0   2   0   0   2   2   0   2   2   0   2   2   2   2   2   2   2   2   0   0   2   0   0   0   2   2   2   2   0   2   2   2   2   0   2   0   2   2   0   0   2   2   2   2   2   2   2   2   2   0   2   0   0   2   0   0   2   0   0   2   0   0   0   0   0   0   2   2   0   0   0   2   2   0   2   2   0   2   2   2   0   0   0   0   2   0   2   0   2   2   2   2   2   2   0   0   0   2   2   2   2   0   0   0   0   0   0   2   0   0   2   0   0   0   2   2   2   2   0   0   2   2   2   2   0   2   0   2   0   2   2   2   0   0   2   2   0   2   0   2   2   0   2   2   2   0   0
 MK-2-11                2   2   2   0   0   0   2   2   2   2   0   2   2   2   2   2   0   0   2   2   0   2   0   0   2   0   2   0   2   2   0   2   0   2   0   2   2   0   2   0   0   2   0   0   2   2   0   2   0   0   0   0   2   0   2   0   0   2   2   0   2   0   0   2   2   2   2   2   2   2   2   0   0   2   0   0   0   2   2   2   2   0   2   2   2   2   0   2   0   0   2   0   0   2   2   2   2   2   2   2   2   2   0   2   0   0   2   0   0   2   0   0   2   2   0   0   0   0   0   2   2   0   0   0   2   2   0   2   2   0   2   2   2   0   0   0   0   2   0   2   0   2   2   2   2   0   2   0   2   0   2   2   2   2   0   0   0   0   0   0   0   0   0   2   0   0   0   2   2   2   0   0   0   2   2   2   2   0   2   0   2   0   2   2   2   0   0   2   2   0   2   0   2   2   0   2   2   2   0   2
 MK-2-12                2   2   2   0   0   0   2   2   0   2   0   2   2   2   2   2   0   0   2   2   0   0   2   0   2   0   2   0   2   2   0   2   2   2   0   2   2   0   2   0   0   2   0   0   2   2   0   2   0   0   0   0   2   0   2   0   0   2   2   0   2   0   2   2   2   2   2   2   2   0   2   0   0   2   0   0   0   2   2   2   2   0   0   2   2   2   0   2   0   0   2   2   0   2   2   2   2   2   2   2   2   2   0   2   0   0   2   0   0   0   0   0   2   2   0   0   0   0   0   2   2   0   0   0   2   0   0   2   2   0   2   2   2   0   0   0   0   2   0   2   0   2   2   2   2   0   2   0   2   0   2   2   2   2   2   0   0   0   2   0   0   0   0   2   0   2   0   2   2   2   0   0   0   2   2   2   2   0   0   0   2   0   2   2   2   0   0   2   2   0   2   0   0   2   0   2   2   2   0   2
 MK-2-13                2   2   2   0   0   0   2   2   0   2   0   2   2   2   0   2   0   0   2   2   0   0   2   0   2   0   2   0   2   2   0   2   0   2   0   2   2   0   2   0   0   2   0   0   2   2   0   2   2   0   0   0   2   0   2   0   0   2   2   0   2   0   2   2   2   2   2   2   2   0   2   0   0   2   0   0   0   2   2   2   2   0   0   2   2   2   2   2   0   0   2   2   0   2   0   2   2   2   2   2   2   2   0   2   0   0   0   0   0   0   0   0   2   2   0   0   0   0   0   2   2   0   0   0   0   0   0   2   2   2   2   2   2   0   0   0   0   2   0   0   0   2   2   0   2   0   2   0   0   0   2   0   2   0   2   0   0   0   2   0   0   0   0   0   0   2   2   2   2   2   0   0   0   2   2   2   2   0   0   0   2   0   2   2   2   2   0   0   2   0   0   0   0   2   2   2   2   2   0   2
 MK-2-14                2   2   2   0   0   0   2   2   0   0   0   0   0   2   0   2   0   0   2   2   0   2   2   0   2   0   2   0   2   2   0   2   0   2   0   0   2   0   2   0   0   2   0   0   2   2   0   2   2   0   0   0   2   0   0   0   0   2   2   0   2   2   2   2   2   2   0   2   2   0   2   2   0   2   0   0   0   2   2   2   2   0   0   2   2   2   2   2   0   0   2   2   2   2   0   2   0   2   2   2   2   2   0   2   0   2   0   0   0   0   0   0   2   2   0   0   0   0   0   2   2   0   0   0   0   0   0   2   2   2   2   2   2   0   2   0   0   2   0   2   0   2   0   0   2   0   2   0   0   0   2   2   2   0   2   0   0   0   2   0   0   0   0   0   0   2   2   2   2   2   0   0   0   2   2   2   2   0   0   0   2   0   2   2   2   2   0   0   2   0   0   0   0   2   2   0   2   2   0   2
 MK-2-15                2   0   2   0   0   0   2   2   0   0   0   0   0   2   0   2   0   0   0   2   0   2   2   0   0   0   2   0   2   2   0   2   0   2   0   0   2   0   2   0   0   2   0   0   0   2   0   0   2   0   2   0   2   2   0   0   0   2   2   0   2   2   2   2   2   2   0   2   2   0   2   2   0   2   0   0   2   2   2   2   2   0   0   2   2   2   2   0   0   0   2   2   2   2   0   2   0   2   2   2   2   2   0   2   0   2   0   2   0   0   0   0   0   2   2   0   0   2   0   2   2   2   0   0   0   2   0   2   2   2   2   2   2   0   2   0   0   2   0   2   0   2   0   0   2   0   2   2   0   2   2   2   2   0   0   0   0   0   2   0   0   0   0   2   0   2   2   2   0   2   0   0   0   2   2   2   2   0   0   0   2   0   2   2   2   2   0   0   2   0   0   0   0   2   0   0   2   2   2   2
 MK-2-16                2   0   2   0   0   0   2   2   0   0   0   0   0   2   0   2   0   2   0   2   0   2   2   2   0   0   2   0   2   2   0   2   0   2   0   0   2   0   2   0   0   0   0   0   0   2   0   0   2   0   2   0   2   2   0   0   2   2   2   0   2   2   2   2   2   0   0   2   2   0   2   2   0   2   0   2   2   2   2   2   2   0   0   2   2   2   0   2   0   0   2   2   2   2   0   2   0   2   2   2   2   2   0   2   0   2   0   2   0   0   0   0   0   2   2   0   0   2   0   2   2   2   0   0   0   2   0   2   2   2   2   2   2   0   0   0   0   2   0   2   0   2   0   0   2   2   2   2   0   2   0   2   2   0   0   0   0   0   2   0   0   0   0   2   0   2   0   0   0   2   0   0   0   2   2   2   2   0   0   2   2   0   2   2   2   2   0   2   2   0   2   0   0   0   0   0   2   2   2   2
 MK-3-1                 2   0   0   2   2   0   0   2   0   2   0   2   0   2   2   0   2   2   2   0   0   2   0   0   0   2   2   2   0   2   2   2   0   0   0   2   0   2   0   2   2   2   2   0   2   0   0   0   0   0   0   2   0   0   0   0   0   2   2   0   0   2   0   0   0   0   0   0   2   2   0   0   2   0   2   0   0   0   0   2   2   2   2   0   0   0   2   2   0   0   2   0   0   0   0   2   2   2   2   0   0   0   2   0   0   2   0   2   2   0   2   0   0   2   2   2   0   0   0   2   0   2   2   2   2   0   2   2   0   0   0   2   2   0   0   0   2   0   0   0   0   2   2   2   2   0   2   0   0   2   0   2   0   2   2   2   2   0   0   0   0   0   0   0   2   2   2   2   0   2   2   0   0   0   0   2   0   0   0   0   0   2   2   0   0   0   0   2   2   2   2   0   2   0   0   0   2   2   2   0
 MK-3-2                 2   0   0   2   2   0   0   2   0   2   0   2   0   2   2   0   2   2   2   0   0   2   0   0   0   2   2   2   0   2   2   2   0   0   0   2   0   2   0   2   2   0   2   0   2   0   0   0   0   0   0   2   0   0   0   0   0   0   2   0   0   0   0   0   0   0   2   0   2   2   0   2   2   2   2   0   2   0   0   2   2   2   2   0   0   0   2   2   0   0   0   0   0   0   0   2   2   2   0   0   0   0   2   2   0   2   0   0   2   0   2   2   0   2   2   2   0   0   0   2   0   2   2   2   2   2   2   2   0   0   0   2   2   0   0   2   2   0   0   0   0   2   2   2   2   0   2   0   0   2   0   2   0   2   2   2   2   0   0   0   0   0   2   0   2   2   2   2   0   2   2   0   0   2   0   2   0   0   0   0   0   2   2   0   0   0   0   2   2   2   2   0   2   0   0   0   2   2   0   0
 MK-3-3                 2   0   0   2   0   0   0   2   0   2   0   2   0   2   0   2   2   2   2   0   0   2   0   0   0   2   2   2   0   2   2   2   0   0   0   2   0   2   0   2   2   2   2   0   2   0   0   0   0   0   2   2   0   0   0   0   0   0   2   0   0   0   0   2   0   0   2   0   2   0   2   2   2   2   2   0   2   0   0   2   2   0   2   2   0   0   2   2   2   0   2   0   0   0   0   2   2   2   0   0   0   0   2   2   0   2   2   0   2   0   2   2   0   2   2   2   0   0   0   2   0   2   2   2   2   2   2   2   0   2   0   2   2   0   0   2   2   2   0   0   0   2   2   2   0   0   2   0   0   2   0   2   0   2   2   2   2   0   0   0   0   0   0   0   2   2   2   2   0   2   2   0   0   2   0   2   0   0   0   0   0   2   2   0   0   0   0   2   2   2   2   0   0   0   0   0   2   2   0   2
 MK-3-4                 2   0   0   2   2   0   0   2   0   2   0   2   0   2   0   2   2   2   2   0   0   2   0   0   0   2   2   2   2   2   2   2   0   0   0   2   0   2   2   2   2   2   2   0   2   0   0   0   0   0   2   2   0   0   0   0   0   0   2   0   0   0   0   2   0   0   2   0   0   0   2   2   2   2   2   0   2   0   0   2   2   0   2   0   0   0   2   2   2   0   0   2   0   0   0   2   2   2   0   0   0   0   2   2   0   2   2   0   2   2   2   2   0   0   2   2   0   0   0   2   0   2   2   2   2   2   2   2   2   2   0   2   2   2   0   2   2   2   0   0   0   2   2   2   0   0   2   0   0   2   0   2   2   2   2   2   2   0   0   2   0   0   0   2   2   0   2   2   0   0   2   0   0   2   0   2   0   2   0   0   0   2   2   0   0   0   0   2   2   2   2   0   0   0   0   0   2   2   0   2
 MK-3-5                 2   0   0   2   0   0   0   2   0   2   0   2   0   2   0   2   2   2   0   0   0   2   0   0   0   2   2   2   2   2   2   2   0   0   0   2   0   2   0   2   2   2   2   0   2   0   2   0   0   0   2   2   0   0   0   0   0   0   2   0   0   0   2   2   2   0   0   0   0   0   2   2   2   2   2   0   2   0   0   2   2   0   2   2   0   0   2   2   2   0   0   2   0   0   0   2   2   2   0   0   0   0   2   2   0   2   0   0   2   2   2   2   0   0   2   2   2   0   0   2   0   2   2   2   2   2   2   2   2   2   0   2   2   2   0   2   2   0   2   0   0   2   2   2   0   2   2   0   2   2   0   2   2   2   2   2   2   0   0   2   0   0   0   2   2   0   2   0   0   0   2   0   0   2   0   2   0   2   0   0   0   2   2   0   0   0   0   2   2   2   2   0   0   0   0   0   2   2   0   0
 MK-3-6                 2   0   0   2   0   0   0   2   2   2   0   2   0   0   2   2   2   2   0   0   0   2   0   0   0   2   2   2   2   0   0   2   0   0   0   2   0   2   0   2   2   2   2   0   2   0   2   0   0   0   2   2   0   0   0   0   0   0   2   0   0   2   2   2   2   0   0   0   0   0   2   2   2   2   2   0   2   0   0   2   2   2   2   2   0   0   2   2   2   0   0   2   0   0   0   2   2   2   0   0   0   0   2   2   0   2   0   0   2   2   2   2   0   0   2   2   2   0   0   2   0   0   2   2   0   2   2   0   2   2   0   0   2   2   0   2   2   0   2   0   0   2   2   2   0   2   2   0   2   2   0   2   2   2   2   2   2   0   0   2   0   0   0   0   2   0   2   0   0   0   2   0   0   2   0   2   0   2   0   0   0   2   2   0   0   0   0   2   2   2   2   0   0   0   0   0   2   2   2   0
 MK-3-7                 2   0   0   2   0   0   0   2   2   2   0   2   0   0   2   2   2   2   0   0   0   2   2   0   0   2   2   2   2   0   0   2   0   0   0   2   0   2   0   0   2   2   2   0   2   0   2   0   0   0   2   2   0   0   0   0   0   0   2   0   0   2   2   2   2   0   0   0   0   0   2   2   2   2   2   0   2   2   0   2   2   2   2   2   0   0   2   2   2   0   0   2   0   0   0   2   2   2   0   0   0   0   2   2   0   2   0   0   2   2   2   0   0   0   0   2   2   0   0   2   0   2   2   2   0   2   2   0   2   2   2   0   2   2   0   2   2   0   2   2   0   2   2   2   0   2   2   0   2   2   0   2   2   2   2   2   2   0   0   2   0   0   0   0   2   0   2   0   0   0   2   0   0   0   0   2   0   2   0   0   2   2   2   0   0   0   2   2   2   2   2   2   0   0   0   0   2   2   2   0
 MK-3-8                 2   0   0   2   0   0   0   2   2   2   0   2   0   0   2   2   0   2   0   0   0   0   0   0   0   2   2   2   2   0   0   2   2   2   0   2   0   2   0   0   2   2   2   0   2   0   2   0   0   0   0   2   0   0   0   0   0   0   0   0   2   2   0   2   2   0   2   0   0   2   2   0   2   2   2   0   2   2   0   2   0   2   2   2   0   0   2   0   2   2   0   2   0   0   0   2   2   2   0   0   0   0   2   2   0   2   2   0   0   2   2   0   0   0   0   2   0   0   0   2   0   2   2   2   0   2   2   0   2   2   2   0   2   2   0   2   2   0   2   2   0   2   2   2   0   0   2   0   2   2   2   2   2   2   2   2   2   0   0   0   0   0   2   0   2   0   2   0   0   0   2   0   0   0   0   0   0   2   0   0   2   2   2   0   0   0   2   2   2   2   0   2   0   0   0   0   2   2   2   0
 MK-3-9                 2   0   0   2   0   0   0   0   2   2   0   2   0   0   2   2   2   2   0   0   0   0   0   0   0   2   2   2   2   0   0   2   2   2   0   2   0   2   0   0   2   2   2   0   2   0   2   0   0   0   2   2   0   0   0   0   0   0   0   0   2   2   0   2   2   0   2   0   0   2   2   0   2   2   0   2   2   2   0   2   0   2   2   2   0   0   2   0   2   2   0   2   0   0   0   2   0   2   0   0   0   0   2   2   0   2   2   0   0   2   2   0   0   0   0   0   0   2   0   2   0   2   2   2   0   2   2   0   2   2   0   0   2   2   0   2   0   0   2   0   0   2   2   2   0   0   2   0   2   2   2   2   2   2   2   2   2   0   0   0   0   0   2   2   2   2   2   0   0   0   2   2   0   0   0   0   0   0   0   0   2   2   0   0   0   0   2   2   2   2   0   2   0   0   0   0   2   0   2   0
 MK-3-10                2   0   0   2   0   0   2   2   2   2   0   2   0   0   2   2   2   2   0   0   0   0   0   0   0   2   2   2   2   2   0   2   2   2   0   2   0   2   0   0   2   2   2   0   2   0   2   0   2   0   2   2   2   0   0   0   0   0   0   0   2   0   0   2   2   0   2   0   0   2   2   0   2   2   0   2   2   2   0   2   0   2   2   2   0   0   0   0   0   2   0   2   0   0   0   0   0   2   0   0   0   0   2   0   2   2   2   0   0   2   2   0   0   0   0   0   0   2   0   2   0   2   2   2   0   2   2   0   2   2   0   0   2   2   0   2   0   0   2   0   0   0   2   2   0   0   2   0   0   2   2   0   2   2   2   2   2   0   0   0   0   0   2   2   2   2   2   2   0   0   2   2   0   0   0   0   0   0   0   0   2   2   0   0   0   0   2   2   2   2   0   2   0   0   0   0   2   0   2   0
 MK-3-11                2   0   0   2   0   0   0   0   2   0   2   2   0   0   2   2   2   2   0   0   0   0   0   2   2   2   0   2   2   2   0   0   2   2   0   2   0   0   0   0   2   2   0   0   2   0   2   0   2   0   0   2   2   0   0   0   0   0   0   0   2   0   0   2   2   0   2   0   0   2   0   2   2   2   0   2   2   2   0   2   0   0   2   2   2   0   0   0   0   2   0   2   0   0   0   0   0   0   0   0   0   0   2   0   2   2   2   2   0   2   2   0   0   0   0   0   0   2   0   2   0   2   2   2   0   0   2   0   2   2   0   0   2   2   0   0   0   0   2   0   0   0   2   2   0   0   2   0   0   0   2   0   2   2   2   2   2   0   0   0   0   0   2   2   2   2   2   2   0   0   2   2   2   0   0   0   0   0   0   0   2   2   0   0   0   0   2   2   2   2   0   2   0   0   2   0   2   0   2   0
 MK-3-12                2   0   0   2   0   0   0   0   2   0   2   2   0   0   2   2   2   2   0   0   0   0   2   2   2   2   0   2   2   2   0   0   2   2   0   2   0   0   0   0   2   2   0   0   2   0   0   2   2   0   2   2   2   0   0   2   0   0   0   0   2   0   0   2   2   0   2   0   0   2   0   2   2   2   0   2   2   2   0   2   0   0   2   2   0   0   2   0   0   2   0   2   0   0   0   2   0   0   0   0   0   0   2   0   2   2   0   2   0   2   0   2   0   0   0   0   0   2   0   0   0   2   2   2   0   0   2   0   0   0   0   0   2   2   0   0   0   0   2   0   0   0   2   2   0   0   0   0   0   2   2   2   2   2   2   2   2   0   0   0   0   0   2   2   2   2   2   2   2   2   2   2   2   0   0   0   0   0   0   0   2   2   0   0   0   0   2   0   2   2   0   2   0   0   0   0   2   0   2   0
 MK-3-13                2   0   0   2   0   0   0   0   2   0   2   2   0   0   2   2   2   2   0   0   0   0   2   2   2   2   0   2   2   2   2   0   2   2   0   2   0   0   0   0   2   2   0   0   2   0   2   2   2   0   2   2   2   0   0   2   0   0   0   0   2   0   0   2   2   0   2   0   0   2   0   0   2   2   0   2   2   2   0   2   0   0   2   2   0   0   0   0   0   2   2   2   0   0   0   2   0   2   0   0   0   0   2   0   2   2   0   2   0   2   0   2   0   0   0   0   2   2   0   0   0   2   2   2   0   0   2   0   0   0   0   2   2   2   0   0   0   0   2   0   0   0   2   2   0   0   0   2   0   2   2   2   0   0   2   2   2   0   0   0   0   0   2   2   2   2   2   2   2   2   0   0   2   0   0   0   0   0   2   0   2   2   0   0   0   0   2   0   2   2   0   2   2   0   0   0   2   0   2   0
 MK-3-14                2   0   0   2   2   0   0   0   2   0   2   2   0   2   2   2   0   2   0   2   0   0   2   2   0   2   2   2   2   2   2   0   2   2   0   2   2   0   0   2   2   2   0   2   2   0   2   2   0   2   2   2   2   0   0   2   0   0   0   2   2   2   0   2   2   0   2   0   0   2   0   0   2   2   0   2   2   2   0   2   0   0   2   2   0   0   2   2   0   2   2   2   0   0   0   0   0   2   0   0   0   0   2   0   2   2   0   2   0   2   0   0   0   0   0   0   2   2   0   0   2   2   2   2   0   0   2   0   0   0   0   2   2   2   0   0   0   0   2   0   0   0   2   2   0   0   2   2   0   2   2   2   0   0   2   2   2   0   0   0   0   0   2   2   2   2   2   2   2   2   0   2   2   0   0   0   0   0   2   0   2   2   0   0   0   0   2   0   2   2   0   2   0   0   0   2   2   2   2   0
 MK-3-15                2   0   0   2   2   0   0   0   2   0   2   2   0   0   2   2   0   2   0   2   0   0   2   2   0   2   2   2   2   2   0   0   2   2   0   2   2   0   0   2   2   2   0   2   2   0   2   2   0   2   2   2   2   0   0   2   0   0   0   2   2   2   0   0   2   0   2   2   0   2   0   0   2   2   0   2   2   2   0   2   0   0   0   2   0   0   2   2   0   2   2   2   0   0   2   0   0   2   2   0   0   0   2   0   2   0   0   2   0   2   0   0   0   0   0   0   2   2   0   0   2   2   0   2   0   0   2   0   0   0   0   2   2   2   0   0   0   0   2   0   0   0   2   2   0   0   0   2   0   2   2   2   2   0   2   2   2   0   0   0   0   0   2   2   2   2   2   2   2   2   0   2   2   0   0   0   0   0   2   0   2   2   0   0   2   0   2   0   2   2   0   2   0   0   0   2   2   2   2   0
 MK-3-16                2   0   2   2   2   0   0   0   2   0   2   0   2   0   2   2   0   2   2   2   0   0   2   2   0   2   2   2   2   2   0   0   2   2   0   2   2   0   0   2   2   2   0   2   0   0   2   2   0   2   2   2   2   0   2   2   0   0   0   0   2   2   0   0   2   0   2   2   0   2   0   0   2   2   0   2   2   2   0   2   0   0   0   2   0   0   2   2   0   2   2   2   2   0   2   0   0   0   0   2   0   0   2   0   2   0   0   2   0   2   0   0   0   0   0   0   2   0   0   0   2   2   0   2   0   0   2   0   0   2   0   2   2   0   2   0   0   0   2   2   0   0   2   2   0   0   0   2   0   2   2   2   0   0   2   2   2   0   0   0   0   0   2   2   2   2   2   2   2   2   0   2   0   0   0   0   0   0   2   0   2   2   0   0   2   2   2   0   0   2   0   2   0   0   0   2   2   2   2   0
 MK-4-1                 0   0   0   0   2   2   2   2   0   2   0   0   2   2   0   0   2   0   2   0   2   2   2   2   2   2   2   2   0   0   2   2   2   2   0   0   0   0   2   0   0   2   0   0   2   2   0   2   0   2   2   2   2   2   0   0   0   2   0   2   2   0   0   2   2   0   0   0   0   2   0   2   0   0   0   2   2   0   2   2   2   2   2   2   2   0   0   0   2   0   2   2   2   2   0   0   2   2   0   2   2   2   0   2   2   2   0   2   2   2   0   2   0   2   0   0   2   2   0   0   2   2   2   2   2   0   0   2   2   0   0   2   2   0   0   0   0   2   0   0   2   0   0   2   0   2   2   2   2   2   2   2   2   0   0   2   2   2   2   0   0   0   2   2   2   2   0   0   2   2   0   0   2   0   0   0   0   2   0   2   2   0   0   2   2   2   2   0   2   2   2   2   2   2   2   0   0   0   0   2
 MK-4-2                 0   0   0   0   2   2   2   2   0   2   0   0   2   2   2   0   2   0   0   0   2   2   0   2   2   2   2   2   2   0   2   2   0   2   0   0   0   0   0   0   0   2   0   0   0   2   0   2   0   2   2   2   2   2   0   0   0   2   0   2   2   0   0   2   2   0   0   0   0   2   0   2   0   0   0   2   2   0   2   2   2   2   2   2   2   0   0   2   2   0   2   2   2   2   0   0   2   2   0   2   2   2   0   2   2   2   0   2   2   2   0   0   0   2   0   0   2   2   0   0   2   2   2   2   2   0   0   2   2   0   0   2   2   0   2   0   0   2   0   0   0   0   0   2   0   2   2   2   2   2   2   2   2   0   0   2   2   2   2   0   0   0   2   2   0   2   0   0   2   2   0   0   2   0   0   0   0   2   0   2   2   0   0   0   0   0   2   0   2   0   2   2   2   0   2   0   2   0   0   0
 MK-4-3                 0   2   0   0   2   0   2   2   0   2   0   0   2   2   2   0   2   0   0   0   2   2   0   2   0   2   2   2   2   0   2   2   0   2   0   0   0   2   0   0   0   0   0   0   0   2   0   2   0   2   2   2   2   2   0   0   0   2   0   2   2   0   0   0   2   0   0   0   0   2   0   2   0   2   0   2   2   0   2   2   2   2   2   2   2   0   0   2   2   0   0   2   2   2   2   2   2   0   0   2   2   2   0   2   2   2   0   2   0   2   0   2   0   2   0   0   2   2   0   0   0   2   0   2   2   0   0   2   2   0   2   2   2   0   2   0   2   2   0   2   0   0   0   2   0   2   2   0   2   2   2   2   2   0   0   2   2   2   2   0   0   0   2   2   0   0   0   0   2   2   2   0   2   0   0   0   0   2   0   2   2   0   0   0   0   0   2   0   2   0   2   2   2   0   2   0   2   0   2   0
 MK-4-4                 0   2   0   0   2   0   2   2   0   2   0   0   2   2   2   0   2   0   0   0   2   2   0   2   0   2   2   2   2   0   2   2   0   2   0   0   0   2   0   0   0   0   0   0   0   2   0   2   0   2   0   2   2   2   2   0   0   2   2   2   2   0   0   0   2   0   0   0   0   2   2   2   0   2   0   2   2   0   2   2   2   2   2   2   2   0   0   2   0   0   0   0   2   2   2   2   2   0   0   2   2   2   0   2   2   2   0   2   0   2   0   2   0   2   0   2   2   2   0   0   0   2   0   2   2   0   0   2   2   0   2   2   2   0   2   0   2   2   0   2   0   0   0   2   0   2   2   2   2   2   2   2   2   0   0   2   2   2   2   0   0   0   2   2   0   2   0   2   2   2   2   0   2   0   0   0   0   2   0   0   2   0   2   0   0   2   0   0   2   0   2   2   2   0   2   0   2   0   2   0
 MK-4-5                 0   2   0   0   2   0   2   2   0   2   0   0   2   2   2   0   2   0   0   0   2   2   0   2   0   2   2   2   2   0   2   2   0   2   0   0   0   2   0   0   0   0   0   0   0   2   0   2   0   2   0   2   2   2   2   0   0   2   2   2   2   0   0   0   2   0   0   0   0   2   2   2   0   2   0   2   0   0   2   2   2   2   2   2   2   0   0   0   0   0   2   2   2   2   2   2   2   0   0   2   0   2   0   2   2   2   0   2   0   2   2   2   0   2   0   2   2   2   0   0   0   2   0   2   2   0   0   2   2   0   2   2   2   0   2   0   2   2   0   2   0   0   0   2   0   2   2   0   2   2   2   0   2   0   0   2   2   2   2   0   0   0   2   2   0   2   0   2   0   2   2   0   2   0   0   0   0   2   0   0   0   2   2   0   0   0   0   0   2   0   2   0   2   2   2   0   0   0   2   0
 MK-4-6                 2   2   0   0   2   2   2   2   0   0   0   2   2   2   2   0   2   0   0   0   2   0   0   2   0   2   2   2   2   0   2   2   0   0   0   0   0   2   0   0   0   0   0   0   0   2   0   2   0   2   0   2   0   2   0   0   0   2   2   2   0   0   0   0   2   0   0   0   0   2   2   2   0   2   2   2   0   0   2   0   2   0   2   2   2   0   0   2   0   0   0   2   2   2   2   2   2   0   0   0   0   0   2   0   2   2   0   2   2   2   2   2   0   2   0   0   2   0   0   0   0   2   2   2   2   0   0   2   2   2   2   2   2   0   2   0   2   2   0   2   0   0   0   2   0   2   2   0   2   0   2   0   2   0   0   2   2   2   2   0   0   0   2   2   0   2   0   2   2   0   2   0   2   0   0   2   0   2   0   0   0   2   2   0   0   0   0   0   2   0   2   0   2   2   2   0   0   0   2   0
 MK-4-7                 2   2   0   0   2   2   2   2   0   0   0   2   0   2   2   0   2   0   0   0   2   2   0   2   0   2   2   0   2   0   2   2   0   0   0   0   0   0   0   0   0   2   0   0   0   2   2   2   0   2   0   2   0   2   0   0   0   2   2   2   0   0   0   0   2   0   0   0   0   2   2   2   0   2   2   2   0   2   0   0   2   0   2   2   2   0   0   2   0   0   0   2   2   0   2   0   0   0   0   0   2   0   2   0   2   2   0   0   2   2   2   2   0   2   0   0   2   2   0   0   0   2   2   2   2   0   0   0   2   2   2   2   2   2   2   0   2   0   0   2   0   0   2   2   0   2   2   0   2   0   0   0   2   0   0   2   2   2   0   0   0   0   2   2   0   2   0   2   2   0   2   0   2   0   0   2   0   2   0   0   0   2   2   0   0   0   0   0   2   0   2   0   2   2   2   0   0   0   2   0
 MK-4-8                 2   2   0   0   2   2   2   2   0   0   0   2   0   2   2   0   2   0   0   0   2   0   0   2   0   2   2   0   2   0   0   2   0   0   0   0   0   0   0   2   0   2   0   0   0   2   2   2   0   2   0   2   0   2   0   0   0   2   2   2   0   0   0   0   2   0   0   0   0   2   2   2   0   2   2   2   0   2   0   0   2   0   2   2   2   0   0   2   0   0   0   2   2   0   2   0   0   0   0   0   2   0   2   0   2   2   0   0   2   2   2   2   0   2   0   0   2   2   0   0   0   0   2   2   2   0   0   0   2   2   2   2   2   2   2   0   2   0   0   2   0   0   2   2   0   0   0   0   0   0   0   0   2   2   0   2   2   2   0   0   0   0   2   2   0   2   2   2   2   0   0   0   2   0   0   2   2   2   0   0   0   2   0   0   0   0   2   0   2   0   2   0   2   2   2   0   2   0   2   0
 MK-4-9                 2   2   2   0   2   2   2   2   0   0   0   2   0   2   2   0   2   0   2   0   2   0   2   2   0   2   2   0   2   0   0   2   0   0   0   0   0   0   0   2   0   2   0   0   0   2   2   2   0   2   2   2   0   2   0   0   0   2   2   0   0   0   0   0   0   0   0   0   0   2   2   2   0   2   2   2   0   2   0   2   2   0   2   2   2   0   0   2   0   2   0   2   2   0   2   0   0   2   0   0   2   0   2   0   2   2   0   2   0   2   2   2   0   2   0   0   2   2   0   0   0   0   2   2   2   0   2   0   2   2   2   2   2   2   2   0   2   2   0   2   0   0   0   2   0   0   0   0   0   0   0   0   2   2   0   2   2   2   0   2   0   0   2   2   0   2   2   2   2   0   0   0   2   2   0   2   2   2   0   0   0   2   0   0   0   0   2   0   2   0   2   0   2   2   2   0   2   0   2   0
 MK-4-10                2   2   2   0   0   0   2   2   0   0   0   2   0   2   2   2   2   0   2   0   2   0   2   2   0   2   2   0   2   0   0   2   0   2   0   0   0   0   0   2   0   2   2   0   0   2   0   2   0   2   2   2   0   2   0   0   2   2   2   0   0   0   0   0   0   0   0   0   0   2   2   2   0   2   2   2   0   2   0   2   2   0   2   2   2   0   2   2   0   2   0   2   2   0   0   0   0   2   0   0   2   0   2   0   2   2   0   2   0   2   2   2   0   2   0   2   2   2   0   0   0   0   2   2   2   0   2   0   2   2   2   2   2   2   0   2   2   2   0   2   0   0   0   2   0   0   0   0   0   0   0   0   2   2   0   2   2   2   0   0   2   0   2   2   0   2   2   2   2   0   0   0   2   2   0   2   2   2   0   0   0   2   0   0   0   0   2   0   2   0   2   0   2   2   2   0   2   0   2   0
 MK-4-11                2   2   0   0   0   0   2   2   0   2   0   2   0   2   2   2   2   0   2   0   2   0   2   2   0   2   2   0   2   0   0   2   0   2   0   0   0   0   2   2   0   2   2   0   0   0   0   2   0   2   0   2   0   0   0   0   2   2   2   0   0   0   0   0   0   0   0   0   0   0   0   2   2   2   2   2   0   2   0   2   2   0   2   2   2   0   0   2   0   2   2   2   2   0   0   0   0   2   0   0   2   0   2   0   0   2   0   2   0   2   2   2   0   2   0   2   2   2   2   0   0   2   2   2   2   0   2   0   2   2   2   2   2   2   0   2   2   2   2   0   0   0   0   0   0   0   0   0   0   2   0   0   2   2   0   2   2   2   0   0   2   0   2   0   0   2   2   2   2   0   0   0   2   2   0   2   2   0   0   0   0   0   0   2   0   0   2   0   2   0   2   0   2   2   2   0   2   0   2   0
 MK-4-12                0   2   0   0   0   0   2   2   0   2   2   2   0   2   2   2   2   0   2   0   2   0   2   2   0   0   2   0   2   0   0   2   0   2   0   0   0   0   2   2   2   2   0   0   2   0   0   2   0   0   0   2   0   0   0   0   0   2   0   0   2   0   0   0   0   0   2   0   0   2   0   2   2   0   2   2   0   2   0   2   2   2   2   2   0   0   0   0   0   2   2   0   2   2   0   0   0   2   2   0   2   0   2   0   0   2   0   2   0   2   2   2   0   2   0   2   0   2   2   0   0   2   0   2   2   0   2   0   2   2   2   2   2   2   0   0   0   2   2   0   0   0   0   0   2   2   0   2   0   2   0   0   0   2   0   2   2   2   0   0   2   0   2   0   0   2   2   2   2   0   0   0   2   2   0   2   2   2   0   0   0   0   0   2   0   0   2   2   2   0   2   0   2   2   2   0   2   0   2   2
 MK-4-13                0   0   0   0   0   0   2   2   0   2   2   2   0   2   0   2   2   0   2   0   2   0   2   2   0   0   2   0   2   0   2   2   0   2   0   0   0   2   2   2   2   2   2   0   2   0   0   2   0   2   0   2   0   0   0   0   0   2   0   0   2   0   0   0   0   0   2   0   0   2   0   2   2   0   2   2   0   2   0   2   2   2   2   2   0   2   0   0   0   2   2   0   2   2   0   0   0   2   2   0   2   0   2   0   0   2   2   0   0   2   2   2   0   2   0   2   0   2   2   0   0   0   2   2   2   0   2   0   2   2   2   2   2   2   0   0   0   2   2   0   0   0   0   0   2   2   0   2   0   2   0   0   0   2   0   2   2   2   0   0   2   2   2   0   0   0   0   2   2   2   2   0   2   0   0   2   2   2   0   0   0   0   2   2   0   0   0   2   2   0   2   0   2   2   2   0   2   0   2   2
 MK-4-14                0   0   0   0   0   2   2   2   0   2   2   2   0   2   0   2   0   2   0   0   2   0   2   2   0   0   2   0   0   0   2   0   0   0   0   0   0   2   0   2   2   2   2   0   2   0   0   2   0   2   0   2   0   0   0   0   0   2   0   2   2   0   0   0   0   0   2   2   0   2   0   2   2   0   2   2   0   2   0   2   2   2   2   2   0   2   0   0   0   2   2   0   2   2   0   0   0   2   2   0   2   0   2   0   2   2   2   0   0   2   2   2   0   2   2   2   0   2   2   0   0   0   2   2   2   0   2   0   2   2   2   2   2   2   0   0   0   2   2   0   0   0   0   0   2   0   0   2   0   2   0   0   2   2   2   2   2   2   0   0   2   0   2   0   2   0   0   2   2   2   2   0   2   0   0   2   2   2   0   0   0   0   2   2   0   0   0   2   2   0   2   2   2   2   2   0   2   0   2   2
 MK-4-15                0   0   0   0   0   2   0   2   0   2   2   0   0   2   2   0   0   2   2   0   2   0   2   2   0   0   2   0   0   0   0   0   0   0   2   0   0   2   0   2   2   2   2   0   2   0   0   0   0   2   0   2   0   0   0   0   0   2   2   2   2   0   0   2   0   0   2   2   0   2   0   2   2   0   2   2   0   2   0   2   0   2   0   2   0   2   0   2   0   2   0   0   2   2   0   0   0   2   2   0   2   0   2   0   2   2   2   2   0   2   2   2   0   2   2   2   0   2   2   0   0   0   2   2   2   0   2   0   2   2   2   0   2   2   0   0   0   2   0   0   0   0   2   0   2   0   0   2   2   0   0   0   0   2   2   2   2   2   2   0   2   0   2   0   2   0   0   2   2   2   2   2   2   0   0   2   2   2   0   0   0   0   2   2   0   0   0   2   0   0   2   2   2   2   2   0   2   2   2   0
 MK-4-16                0   0   0   0   0   0   2   2   0   0   2   2   0   2   2   0   0   0   2   0   2   2   2   2   0   0   0   0   0   0   0   0   2   0   2   0   0   2   0   2   2   2   2   0   2   0   2   0   0   0   0   2   0   2   0   0   0   0   2   2   2   0   0   2   0   2   2   2   0   2   2   2   2   0   2   2   0   2   0   0   0   2   0   2   0   2   0   2   0   2   0   0   2   2   0   0   0   2   0   0   0   0   2   0   2   2   2   2   0   2   2   2   0   2   2   2   0   2   2   0   0   2   2   2   2   0   2   0   2   2   0   0   2   2   0   0   0   2   0   0   0   2   2   0   2   0   0   2   0   0   2   0   0   2   2   2   2   2   2   0   0   2   2   0   2   0   0   2   0   2   2   2   2   0   0   2   2   2   2   0   0   0   2   0   0   0   0   2   0   0   2   2   2   0   2   0   2   2   2   0
 MK-5-1                 2   2   0   2   0   0   0   2   2   2   0   0   2   0   0   0   2   2   0   0   2   0   2   2   2   2   0   0   0   2   0   2   2   2   2   0   2   0   0   2   2   0   2   2   0   2   2   2   2   2   0   2   0   0   2   2   0   2   0   0   0   0   0   2   0   0   0   0   2   2   0   0   0   0   0   0   2   0   0   0   2   0   0   0   0   2   2   2   0   0   0   0   0   2   2   0   0   0   0   2   0   2   0   2   2   2   2   0   0   2   2   0   2   2   0   2   0   0   2   0   2   2   0   0   0   0   0   2   2   2   2   2   0   2   2   0   2   2   2   2   0   0   0   0   0   2   0   0   2   0   0   0   2   2   0   2   2   0   0   0   2   2   0   0   0   2   2   0   2   0   2   0   0   2   0   0   2   0   0   0   2   2   2   2   2   2   0   2   0   0   0   2   2   0   2   0   0   0   0   2
 MK-5-2                 2   2   0   2   0   0   0   2   2   2   0   2   0   0   2   0   2   2   0   0   2   0   2   2   2   2   0   0   0   2   0   2   2   2   2   0   2   0   0   2   2   0   2   2   0   2   0   2   2   2   0   2   0   0   2   2   0   0   0   0   0   0   0   2   0   0   0   0   0   2   2   0   0   0   0   0   2   0   0   0   2   0   0   0   0   2   2   2   0   0   0   0   0   2   2   0   0   0   0   2   0   2   0   0   2   0   0   0   0   2   0   0   2   2   0   2   0   0   2   0   2   2   0   0   0   0   0   2   2   2   2   2   0   0   2   0   0   2   2   2   0   0   0   0   2   2   0   0   2   2   0   0   2   2   0   2   2   0   0   0   2   2   0   0   2   2   2   0   2   0   2   0   0   2   0   0   2   0   0   0   2   2   2   2   0   2   0   2   0   0   0   2   2   0   2   0   0   0   0   2
 MK-5-3                 2   2   0   2   0   0   2   2   2   2   0   2   0   0   2   0   2   2   2   0   2   0   2   2   2   2   0   0   0   2   0   2   2   0   2   0   2   0   0   2   2   0   2   2   0   2   0   0   2   2   0   2   2   0   2   2   0   0   0   0   2   0   0   2   0   0   2   0   0   2   2   0   0   0   0   0   2   0   0   0   2   0   0   2   0   2   2   2   0   0   0   0   0   2   2   0   0   0   0   2   0   2   0   0   2   2   0   0   0   2   0   0   2   2   0   2   0   0   0   0   2   0   0   0   0   0   0   2   2   2   2   0   0   0   2   0   0   2   2   2   0   0   0   0   2   2   0   0   2   2   0   0   2   2   0   2   2   0   0   0   2   2   0   0   2   2   2   0   2   0   2   0   0   2   0   0   2   0   0   0   2   2   2   2   0   2   0   2   0   0   0   2   2   0   2   0   0   0   0   2
 MK-5-4                 2   2   0   2   0   0   2   2   2   2   0   2   0   0   2   0   2   2   2   0   0   0   2   2   0   2   0   0   0   2   0   2   2   0   2   0   2   0   0   2   2   0   2   2   0   2   0   0   2   0   0   2   0   0   2   2   0   0   0   0   2   0   0   2   0   0   2   0   0   2   2   0   0   0   0   0   2   0   0   0   2   0   0   2   0   2   2   2   0   2   0   0   0   2   2   0   0   0   0   2   0   2   2   0   2   2   0   0   0   2   0   0   2   2   2   2   2   0   0   0   2   0   0   0   0   0   0   2   2   2   2   0   0   0   2   0   0   2   2   0   0   0   0   0   2   2   0   2   2   2   0   0   2   2   0   2   2   0   0   0   2   2   0   2   2   2   2   0   2   2   2   0   0   2   0   0   2   2   2   0   2   2   0   2   0   2   0   2   0   0   0   2   2   0   2   0   0   0   0   0
 MK-5-5                 2   2   0   2   0   0   2   2   0   2   0   2   0   0   2   0   2   2   2   0   0   0   2   2   0   0   0   0   0   2   0   2   2   0   2   0   2   2   0   2   0   0   2   2   0   2   0   0   2   0   0   0   0   0   2   2   0   0   2   0   0   0   0   2   0   2   2   0   0   2   2   0   0   0   0   0   2   0   0   0   2   0   0   2   0   2   2   2   0   2   0   0   0   2   2   0   0   0   0   2   0   2   2   2   2   2   0   0   0   2   0   0   2   2   2   0   2   0   0   0   2   0   0   2   0   0   0   2   2   0   2   0   0   0   2   0   0   2   2   2   0   2   0   0   0   2   0   2   2   2   0   0   2   2   0   2   2   0   0   0   2   2   0   2   2   2   2   0   2   2   2   0   0   2   0   0   2   2   2   0   0   2   0   2   0   2   0   2   0   0   0   2   2   0   2   0   0   0   0   0
 MK-5-6                 2   0   2   2   0   0   2   2   0   2   0   2   2   0   0   0   2   0   2   0   0   0   2   2   0   2   0   0   0   2   0   2   2   0   2   0   2   2   0   2   0   2   2   2   0   2   0   0   2   2   0   0   0   0   2   2   0   2   2   0   0   2   0   2   0   2   2   0   0   2   2   0   0   2   0   0   0   0   0   0   2   0   0   2   0   2   2   2   0   0   0   0   0   2   2   0   0   0   2   2   0   0   0   2   0   2   0   0   0   2   0   0   0   2   2   0   2   0   0   0   2   0   0   2   0   0   0   0   2   0   2   0   0   0   0   0   0   2   2   2   0   2   0   0   0   2   2   2   2   2   0   0   2   2   0   2   2   2   0   2   2   2   0   2   2   2   2   0   2   2   2   0   0   2   0   0   2   2   0   0   0   2   0   2   2   2   0   2   0   0   0   2   2   0   2   0   0   0   2   0
 MK-5-7                 2   0   2   2   0   2   2   2   0   2   0   2   2   0   0   0   2   0   0   0   2   2   2   2   0   0   0   0   0   2   0   2   2   0   0   2   2   2   0   2   0   2   2   2   0   0   0   2   2   2   0   0   0   0   2   2   0   2   2   0   0   2   0   0   0   2   2   0   0   2   2   0   0   2   0   0   0   0   0   0   2   0   0   2   0   2   2   2   0   0   0   0   0   2   2   0   2   0   2   2   0   0   0   2   0   2   0   0   0   2   0   0   0   2   2   0   2   0   0   0   2   2   0   2   0   0   0   0   2   0   2   0   0   0   0   0   0   2   0   2   0   2   0   0   0   2   2   2   2   2   0   0   2   2   0   0   2   0   0   2   2   2   0   0   2   2   0   0   2   2   2   0   2   2   0   0   2   0   0   0   0   2   2   2   2   2   0   2   0   2   0   2   2   2   2   0   0   0   2   0
 MK-5-8                 0   0   0   2   0   2   2   2   0   2   0   2   0   0   0   0   2   0   0   0   2   2   2   2   0   0   2   0   0   2   0   2   2   0   0   2   2   2   0   2   0   2   2   2   0   0   2   2   2   0   0   0   0   0   2   2   0   2   2   0   2   2   0   2   0   2   2   0   2   2   2   0   0   2   0   0   0   0   0   0   2   0   0   2   0   2   2   2   0   0   0   0   0   2   2   0   2   0   2   2   0   0   2   2   0   2   0   0   0   2   0   0   0   2   2   0   2   0   2   0   2   2   2   2   0   0   0   0   2   2   2   0   0   0   0   0   2   2   0   2   0   2   0   0   0   0   2   2   2   2   2   2   0   2   0   0   0   2   2   2   2   2   0   0   2   2   0   0   2   2   2   0   2   2   0   0   2   0   0   0   0   0   2   2   2   2   0   2   0   2   0   2   2   2   2   0   0   0   2   0
 MK-5-9                 0   0   0   2   2   2   2   2   0   2   0   0   0   0   0   0   2   0   0   0   2   2   2   2   2   0   0   0   2   2   0   2   2   2   0   2   2   2   2   2   0   2   2   2   0   0   2   2   2   0   0   0   0   0   2   2   0   2   2   0   2   2   0   2   0   2   2   0   2   2   2   0   2   2   0   0   2   0   0   0   0   2   2   2   0   2   2   2   0   0   0   2   0   2   0   0   2   0   2   2   0   0   2   2   0   2   0   0   0   2   0   2   0   2   2   0   2   0   2   0   0   2   2   2   0   0   0   0   2   2   2   0   0   0   0   0   2   2   0   2   0   2   0   0   0   2   2   2   2   2   2   2   0   2   0   0   0   2   2   2   0   2   0   2   2   2   0   0   2   2   2   0   2   2   2   0   2   0   0   0   0   0   2   2   2   2   0   2   0   2   0   2   2   2   2   0   0   0   2   0
 MK-5-10                0   2   0   0   2   2   2   2   0   2   2   0   2   2   0   2   2   0   0   0   2   2   2   2   2   0   0   0   2   2   0   0   2   2   0   2   2   2   2   2   0   0   2   2   0   0   2   2   2   0   0   0   0   0   2   2   0   2   2   0   2   2   2   2   0   2   2   0   2   2   2   0   2   2   0   0   2   0   0   0   0   2   2   2   0   2   2   2   0   0   2   2   0   2   0   0   2   0   2   2   0   0   2   2   2   2   0   0   0   2   0   2   0   2   2   2   2   0   0   0   0   0   2   2   0   0   0   0   2   2   2   0   0   2   0   2   2   0   0   2   0   2   0   0   0   2   2   0   2   2   2   2   0   2   0   0   0   2   2   2   0   2   0   2   2   2   0   0   2   2   2   0   2   2   2   0   2   0   0   0   0   0   2   2   2   2   0   2   0   2   0   2   2   0   2   0   0   0   2   0
 MK-5-11                2   2   0   0   2   2   2   2   0   2   2   0   2   2   0   2   2   0   0   0   0   2   2   2   2   0   0   0   2   2   0   0   2   2   0   2   2   0   0   2   0   0   2   2   0   2   0   2   2   0   0   0   0   0   2   2   0   2   2   0   2   2   2   2   0   2   0   0   0   2   2   0   2   2   0   0   2   0   0   0   0   2   0   2   0   2   2   2   0   0   2   2   0   2   0   0   2   0   2   2   0   2   2   2   2   2   0   0   0   2   0   2   0   2   2   2   2   0   0   0   0   0   2   0   0   2   0   2   2   0   2   0   0   2   2   2   2   0   0   2   0   2   0   0   0   2   2   0   2   2   2   2   0   2   0   0   0   2   2   2   0   2   0   2   2   2   0   0   2   2   0   0   2   2   2   0   2   0   2   0   0   0   2   2   2   2   0   2   2   2   0   2   2   0   2   0   2   0   2   0
 MK-5-12                0   2   0   0   2   2   2   2   0   2   2   0   0   2   0   2   2   0   0   0   0   2   0   2   2   0   0   0   2   2   2   0   2   2   0   2   2   0   0   2   2   0   2   2   0   2   0   2   2   0   0   0   2   0   2   2   0   2   2   0   2   2   2   2   0   2   2   2   0   2   0   0   2   2   0   0   2   2   0   0   0   2   0   2   2   2   2   2   0   0   2   0   0   2   0   2   0   0   0   2   0   2   0   2   2   2   0   0   0   2   0   2   0   2   2   2   2   0   0   0   0   0   2   0   0   2   0   2   2   0   2   0   0   2   2   2   2   0   0   2   0   2   0   0   0   2   2   2   2   2   2   2   0   2   0   0   2   2   0   2   0   2   0   2   2   2   0   0   2   2   0   0   2   2   2   0   2   0   2   0   0   0   2   2   2   2   0   2   2   2   0   2   2   0   2   0   2   0   0   0
 MK-5-13                0   2   0   0   2   2   2   2   2   2   2   0   0   2   0   0   2   2   0   0   0   2   0   2   2   0   0   0   2   2   0   0   0   2   0   2   2   0   0   2   2   2   2   2   2   2   0   2   2   0   0   2   2   0   2   2   0   2   2   0   2   2   2   2   0   2   2   2   0   2   0   0   2   2   0   0   2   0   0   0   0   2   0   2   2   2   2   2   0   0   2   0   0   2   0   2   0   0   0   2   0   2   0   2   0   2   0   0   0   2   2   2   0   2   2   0   2   0   0   0   0   0   2   0   0   2   0   2   2   2   2   0   0   2   2   2   2   0   0   2   0   2   0   0   0   0   2   2   2   2   2   0   2   2   0   2   2   2   2   2   2   2   0   2   2   2   0   0   2   2   0   0   2   2   2   0   2   0   2   0   0   0   2   2   2   2   0   2   2   2   0   2   2   0   2   0   2   0   0   0
 MK-5-14                0   2   0   0   2   2   2   2   2   0   2   0   0   2   0   0   2   2   0   0   0   2   0   2   2   0   0   0   2   2   0   0   0   2   0   2   2   0   0   0   2   2   2   2   2   2   2   2   2   0   0   2   2   0   2   2   0   2   2   0   2   2   2   2   0   2   2   2   0   2   0   0   2   0   0   0   2   0   0   0   0   2   0   2   2   2   2   2   0   0   2   0   0   2   0   2   0   2   0   2   0   2   0   2   0   0   0   2   0   0   2   2   2   2   2   2   2   2   0   0   0   0   2   0   0   2   0   2   2   2   2   0   2   2   0   2   0   0   0   2   0   2   0   0   0   0   2   2   2   2   0   0   2   2   0   2   2   2   2   2   2   2   0   2   2   2   0   0   2   2   0   2   2   2   2   0   2   2   0   0   0   0   2   2   2   2   0   2   2   2   0   2   2   0   2   0   2   0   0   2
 MK-5-15                2   2   0   0   2   2   2   2   2   0   2   0   0   2   0   0   2   2   0   0   0   2   2   2   2   0   0   0   2   2   0   0   0   2   0   2   2   0   0   0   2   2   2   2   2   2   2   0   2   0   0   2   2   0   2   2   0   2   2   0   0   2   2   2   0   2   2   2   0   0   0   0   2   0   0   0   2   0   0   0   0   0   0   2   2   2   2   2   0   0   2   0   0   2   0   2   0   2   0   2   0   2   0   2   0   0   0   2   0   0   2   2   2   2   2   2   2   2   0   0   0   0   2   0   0   0   0   2   0   2   2   0   2   2   2   2   0   0   0   2   0   2   0   0   0   0   2   2   2   2   0   0   2   2   0   0   2   2   0   2   2   2   0   2   2   2   0   0   2   2   2   2   2   2   2   0   2   2   0   0   0   0   2   2   2   2   0   2   2   2   0   2   2   0   2   0   2   0   0   2
 MK-5-16                2   2   0   0   2   2   2   2   2   2   0   0   0   2   0   0   2   2   0   0   0   2   2   2   2   0   0   0   2   2   0   0   0   0   0   2   2   0   2   0   2   2   2   2   0   2   2   0   2   0   0   2   2   0   2   2   0   2   2   0   0   2   2   2   0   2   2   2   0   0   0   0   2   0   0   0   0   0   2   0   0   0   0   2   2   2   2   2   0   0   2   0   0   2   0   2   0   2   0   2   0   2   2   0   2   0   0   2   0   0   2   2   2   2   2   2   2   2   0   0   0   0   2   0   0   2   0   2   0   2   2   0   2   2   2   2   0   0   0   2   0   2   0   0   0   0   0   2   2   2   0   0   2   2   0   0   2   2   0   2   2   2   0   0   2   2   0   0   2   2   2   2   2   2   2   0   2   2   2   0   0   0   2   2   2   2   0   2   2   2   0   2   2   0   2   0   2   0   0   2
 MK-6-1                 0   2   0   0   2   2   0   2   2   0   0   0   2   2   2   0   0   0   2   0   2   0   0   2   2   0   2   2   0   0   2   2   2   2   0   2   0   2   2   2   0   0   0   0   0   2   0   2   0   2   0   2   0   0   2   2   2   2   2   0   0   0   2   2   0   2   2   2   0   2   2   0   2   0   2   2   2   2   0   2   0   0   0   0   2   2   2   0   0   2   0   2   0   2   2   2   2   2   0   2   2   2   0   0   2   0   0   2   2   0   0   0   0   2   0   2   0   0   0   2   0   0   2   0   2   2   2   2   2   2   2   0   2   2   0   0   0   0   0   2   0   2   0   0   0   2   0   2   2   0   0   2   0   2   0   0   0   2   0   0   2   0   2   2   2   0   2   2   2   2   0   2   0   2   0   0   2   0   0   2   0   0   2   2   2   2   2   0   0   2   0   0   2   0   2   2   0   0   0   2
 MK-6-2                 0   2   0   2   2   2   0   2   2   0   0   0   2   2   2   0   0   0   2   0   2   0   0   2   2   0   2   2   2   0   2   2   2   2   0   0   0   2   2   2   0   0   0   0   2   2   2   2   0   2   0   2   0   0   2   2   0   0   2   0   0   0   2   0   0   2   2   2   0   2   2   0   2   0   2   2   0   2   2   2   0   0   0   0   2   2   2   0   0   2   0   2   0   2   2   2   0   2   0   2   2   2   0   0   2   0   2   2   2   0   0   0   0   2   0   2   0   0   0   2   0   2   2   2   2   2   2   2   2   2   2   0   2   2   0   0   0   2   0   2   0   2   0   0   0   2   0   2   2   2   0   2   0   2   0   0   0   2   0   0   0   2   2   2   2   0   0   0   2   2   0   2   0   2   0   0   2   2   0   2   0   0   2   2   2   2   2   0   0   2   0   0   2   0   2   0   0   0   0   2
 MK-6-3                 0   2   0   0   2   2   0   2   2   0   0   0   2   2   2   0   0   0   2   0   0   0   0   2   2   0   2   2   2   0   2   0   0   2   0   0   0   2   2   2   0   0   0   0   2   2   2   2   0   2   0   2   0   0   2   2   2   0   2   0   0   0   2   0   0   2   2   2   0   2   2   0   2   0   0   2   0   2   2   2   0   0   0   0   2   2   0   0   0   2   0   2   0   2   2   2   0   2   0   2   2   2   0   0   2   0   2   2   2   0   0   0   0   2   0   0   0   0   2   2   0   2   2   2   2   0   2   2   2   2   0   0   2   2   0   0   0   2   0   2   0   2   0   0   0   2   0   2   2   2   2   2   0   2   0   0   0   2   0   2   0   0   2   2   2   0   0   0   2   2   0   2   0   2   0   0   2   2   0   2   0   0   2   2   0   2   2   0   0   2   0   0   2   2   2   0   0   0   0   2
 MK-6-4                 2   2   0   0   2   2   0   2   2   0   0   0   2   2   2   0   0   0   2   0   0   0   0   2   2   0   2   2   2   0   2   0   2   2   0   2   0   2   2   2   0   0   0   2   2   2   2   2   0   2   0   2   0   0   2   2   2   0   2   0   0   0   2   2   2   2   0   0   0   2   2   0   2   0   0   2   0   2   2   2   0   0   0   0   0   2   0   0   0   2   0   2   0   2   2   2   0   2   0   2   2   2   0   0   2   0   2   2   0   0   0   0   0   2   0   0   0   0   2   2   0   2   0   2   2   0   2   2   2   2   0   0   2   2   0   0   0   2   0   2   0   2   0   0   0   2   0   2   2   2   2   2   2   2   0   0   0   2   0   2   0   0   2   2   2   0   2   0   0   2   2   2   0   2   0   2   2   2   0   2   0   0   2   2   0   2   2   0   0   2   0   0   0   2   2   0   0   0   0   0
 MK-6-5                 2   2   0   0   0   2   0   2   2   0   2   0   2   2   2   0   0   0   2   0   0   0   0   2   2   2   2   2   2   0   2   0   2   2   0   2   0   2   2   0   0   0   0   2   2   2   2   2   0   2   0   2   0   0   2   2   0   2   2   0   0   0   2   2   2   2   0   0   0   2   2   0   2   0   0   2   0   2   2   2   2   0   0   2   2   2   0   0   0   2   0   2   0   2   2   2   0   2   0   2   0   2   2   0   0   0   2   2   0   0   0   2   0   2   0   0   0   0   2   2   0   2   0   2   2   0   2   2   0   2   0   0   2   2   0   0   0   2   0   2   0   2   2   0   0   2   0   2   2   2   2   2   0   2   0   0   0   2   2   2   0   0   0   2   2   0   2   0   0   0   2   0   0   2   0   0   2   2   0   2   0   0   2   2   0   2   2   0   0   2   0   0   0   0   2   0   0   0   0   0
 MK-6-6                 2   2   0   0   0   2   0   2   2   0   2   0   2   2   2   0   0   0   2   0   0   2   0   2   2   0   2   2   2   0   2   0   2   2   0   2   0   2   2   2   0   0   0   2   2   0   0   2   0   2   0   2   2   0   2   2   0   2   2   0   0   0   0   2   2   2   0   0   0   2   2   0   0   0   0   2   2   2   2   2   2   0   0   2   2   2   0   0   0   2   0   2   0   2   2   2   0   2   0   2   0   2   2   2   0   0   2   2   0   0   0   2   0   2   0   0   0   0   2   2   0   2   0   0   2   0   2   2   0   2   0   0   2   2   2   0   0   2   2   0   0   2   2   0   0   2   0   2   2   2   2   2   0   2   0   0   0   2   2   2   0   0   0   2   2   0   2   0   0   2   2   0   2   2   0   0   2   2   0   2   0   0   2   2   0   2   2   0   0   2   0   0   0   0   2   0   0   0   0   2
 MK-6-7                 2   2   0   0   0   2   2   2   2   0   2   0   2   2   2   2   0   0   2   0   0   2   0   2   2   2   2   2   2   0   2   0   2   2   0   2   0   2   2   2   0   0   0   2   2   0   0   2   0   2   0   2   2   0   2   2   0   2   2   0   0   0   0   0   2   2   0   2   0   2   2   0   0   0   0   2   2   2   0   2   2   0   0   0   2   2   2   0   0   2   0   2   0   2   2   2   0   2   2   0   0   2   2   2   2   0   2   2   0   0   0   0   2   0   0   0   0   0   2   2   0   2   0   0   2   0   2   2   0   2   0   0   2   2   2   0   0   2   2   0   0   2   2   0   0   2   0   2   2   2   2   2   0   2   0   0   0   0   2   2   2   0   0   2   2   0   2   0   0   0   2   2   2   2   0   0   2   2   0   2   0   0   2   2   0   2   2   0   0   2   0   2   0   2   0   0   0   0   0   2
 MK-6-8                 2   2   0   0   0   2   2   2   2   0   2   0   2   2   2   0   0   0   2   0   0   2   0   2   2   2   2   0   2   2   2   0   2   2   0   2   0   2   0   2   0   0   0   2   2   0   2   0   0   2   0   2   2   0   2   2   2   2   2   2   0   0   0   0   2   2   0   2   0   2   2   0   2   0   0   2   2   2   0   2   2   0   0   0   2   2   2   0   0   2   0   2   0   2   2   2   0   2   2   0   0   2   2   2   2   0   2   2   0   0   0   0   2   0   0   0   0   0   0   2   0   0   0   0   2   0   2   2   0   2   0   0   0   2   2   0   2   2   2   0   0   0   2   0   0   2   0   0   2   2   2   2   0   2   0   0   0   0   2   2   2   0   0   2   2   0   2   0   0   0   2   2   0   0   0   0   0   0   2   2   0   0   2   2   0   2   0   0   0   2   0   2   0   2   0   0   0   0   2   0
 MK-6-9                 2   2   0   0   0   2   2   2   2   0   2   0   2   2   0   0   0   0   2   0   0   2   0   2   2   2   2   0   2   2   2   0   2   2   0   2   0   2   2   2   2   0   0   2   2   0   2   0   0   2   0   2   2   0   2   0   2   2   2   2   0   0   0   0   2   2   0   2   0   0   2   0   2   0   0   0   2   0   0   2   0   0   0   0   2   2   2   0   2   2   0   0   0   2   2   2   2   2   2   0   0   2   2   2   2   0   2   0   0   0   0   0   2   0   0   0   0   0   0   2   2   0   0   0   2   0   2   2   0   2   0   0   0   2   2   0   2   2   2   0   0   0   2   0   0   2   0   0   2   2   2   2   0   2   0   0   0   0   2   2   2   0   0   2   2   0   0   0   0   0   2   2   0   0   0   0   0   0   0   2   0   2   2   2   2   2   0   0   0   2   0   2   0   2   2   0   2   0   2   2
 MK-6-10                2   2   0   0   0   2   2   2   2   0   2   0   2   2   0   0   0   0   2   0   0   2   0   2   2   2   2   0   2   2   2   0   0   2   0   0   0   2   2   2   2   0   0   2   2   0   2   0   0   2   0   2   2   0   2   0   2   2   2   2   0   0   0   0   0   0   2   0   0   0   2   2   2   0   0   0   2   0   0   2   0   0   0   0   2   2   2   0   2   2   0   2   0   2   2   2   2   2   2   0   0   2   2   2   2   0   2   0   0   0   0   0   2   0   0   0   0   0   0   2   2   0   0   0   2   0   2   2   0   2   0   0   0   2   2   0   2   0   2   0   0   0   2   0   0   2   0   0   2   2   2   2   0   2   0   0   2   0   2   2   2   0   0   2   0   0   0   0   0   0   2   2   0   0   0   0   0   0   0   2   0   2   2   2   2   2   0   0   0   2   0   2   0   2   2   0   2   0   2   2
 MK-6-11                2   2   0   0   2   2   2   2   2   0   2   0   2   2   2   0   0   0   2   0   0   2   0   2   2   2   2   0   2   0   2   0   0   2   0   0   0   2   2   2   2   0   0   2   2   0   2   0   0   2   0   2   2   0   2   2   2   2   2   0   0   0   0   0   0   0   2   0   2   0   2   2   2   0   0   0   2   2   0   2   0   2   0   0   2   2   2   2   2   2   0   2   0   2   0   2   2   2   2   0   0   2   2   2   2   0   2   0   2   2   0   0   2   0   0   0   0   0   0   2   2   0   0   0   2   0   2   2   0   0   0   0   0   2   2   0   2   0   0   0   0   2   2   0   0   2   0   0   2   2   2   2   0   2   0   0   2   0   2   2   0   0   0   2   0   0   0   0   0   0   2   2   0   0   0   0   2   0   0   2   0   2   2   2   2   2   0   0   0   2   0   2   0   2   2   0   2   0   2   2
 MK-6-12                2   2   0   0   2   2   0   2   2   0   2   0   2   2   2   0   0   0   2   0   0   2   0   2   0   2   2   0   2   2   2   0   0   2   0   0   2   2   2   0   2   0   0   2   2   0   2   0   0   2   0   0   2   0   2   2   2   2   2   0   0   0   0   0   0   0   2   2   2   0   2   2   2   0   0   2   2   2   0   2   0   2   0   0   2   2   2   2   2   2   0   2   0   2   0   2   2   2   2   0   0   2   2   2   2   0   2   0   2   2   0   0   2   0   0   0   0   2   0   2   2   0   0   0   2   0   2   2   2   0   0   0   0   2   2   2   2   0   0   0   0   2   2   0   0   2   0   0   2   2   2   2   0   2   0   0   2   0   2   2   2   0   0   2   0   0   0   0   0   0   2   0   0   0   2   0   2   0   0   2   0   2   2   2   2   2   0   0   0   2   0   0   0   2   2   0   2   0   2   2
 MK-6-13                2   2   0   0   2   2   2   2   0   0   2   0   2   2   2   0   0   0   2   0   0   2   2   2   0   2   2   0   2   2   2   0   0   0   0   0   2   0   2   2   0   0   0   2   2   0   0   0   0   2   0   0   2   0   0   2   2   2   2   2   0   2   0   0   0   0   2   2   2   0   2   2   2   0   0   2   2   0   0   2   0   2   0   0   2   2   2   2   2   2   0   2   0   0   0   2   2   2   2   0   0   2   2   2   2   0   2   2   2   2   0   0   2   0   0   0   0   2   2   2   0   0   0   2   0   0   2   2   2   0   0   0   0   2   2   0   2   0   0   0   0   2   2   0   0   2   0   0   2   2   2   2   0   0   2   0   2   0   2   2   2   0   0   0   0   0   0   0   0   0   2   0   0   0   2   0   2   0   0   2   0   2   2   2   2   2   0   0   0   2   0   0   0   2   2   0   2   0   2   2
 MK-6-14                2   2   0   0   2   2   2   2   0   0   2   0   2   2   2   0   0   0   2   0   0   2   2   0   0   0   2   0   2   2   2   0   0   0   0   0   2   0   2   2   0   0   0   2   2   0   0   0   0   2   0   0   2   0   0   0   2   0   0   2   0   2   0   2   0   2   2   2   2   2   0   2   0   0   0   2   2   2   0   2   0   2   0   0   0   2   2   2   2   2   0   2   0   0   0   2   2   2   2   0   0   2   2   2   2   0   2   2   2   2   0   0   2   0   0   0   0   2   2   2   0   0   0   2   0   0   2   2   2   0   0   0   0   2   2   0   2   0   0   0   2   2   2   0   0   0   0   0   2   2   2   2   0   0   2   0   2   2   2   2   2   0   0   0   2   2   0   0   0   0   2   0   0   0   0   0   2   0   0   2   0   2   2   2   2   2   0   0   0   2   0   0   0   2   2   0   2   0   2   2
 MK-6-15                2   2   0   0   2   2   0   2   0   0   2   0   2   2   2   0   2   0   2   0   0   0   2   0   0   0   2   0   2   2   2   0   0   0   0   0   2   0   2   0   0   0   0   2   0   0   0   2   0   2   0   0   2   0   0   0   2   0   2   2   0   2   0   2   0   2   0   2   2   2   2   2   0   2   0   0   2   2   0   2   0   2   0   0   0   2   2   2   2   2   0   2   0   0   2   2   0   2   2   0   0   2   2   2   2   0   2   2   2   2   0   0   2   0   0   0   0   0   0   2   0   0   2   0   0   0   2   0   2   2   0   0   0   2   2   0   2   0   0   0   2   2   2   0   0   0   0   0   2   2   2   2   0   0   0   0   2   2   2   2   2   0   0   0   2   2   2   0   0   0   2   0   0   0   0   0   2   0   2   2   0   2   2   2   2   2   0   2   0   2   0   0   0   2   2   0   2   2   2   2
 MK-6-16                2   2   0   0   2   2   0   2   0   0   2   0   2   2   2   0   2   0   2   0   0   0   2   0   0   0   2   0   2   2   2   0   0   0   0   0   2   0   2   0   0   0   0   2   0   0   0   2   0   2   0   0   2   0   0   0   2   0   2   2   0   2   0   2   0   0   0   2   2   2   2   2   0   0   0   2   2   2   0   2   0   2   0   0   0   2   2   2   2   2   0   2   0   0   2   0   0   2   2   0   0   2   2   2   2   0   2   2   2   2   0   0   2   0   0   0   0   0   0   2   0   0   2   0   2   0   2   0   2   2   0   0   0   2   2   0   2   0   0   0   2   2   2   0   0   0   0   2   0   0   2   2   0   0   0   0   2   0   2   2   2   2   0   0   2   2   2   0   0   0   2   0   0   0   0   2   2   2   2   0   0   2   2   2   2   2   0   2   0   2   0   0   0   2   2   0   0   0   2   2
 
!****************************************** Phenotypic Data **********************************************************
!-100.0 is resevred for missing phenotype
SimulatedTrait1         9.0105   17.6298   18.4103   14.1984   11.6510   17.3251   10.2421   13.9629   16.4404   17.3646    8.6333   15.5066   13.7155   20.0808   17.2801   15.2841   12.6142   16.8231   16.5524   17.8346   13.2148   18.2362    7.1862   17.4613   17.6463   13.8002   14.3659   18.8022   19.8960   21.4757   17.3331   15.5740   17.2657   17.1250   17.3494   15.6255   15.3077   16.8904   17.4163   14.1041   13.4612   13.4023   24.0717   13.2291   20.0054   21.4970   12.9595   19.1749   12.2531   16.5896   14.2929   14.8669   14.7706   17.2724   13.6510   12.3460   13.8223   15.2841    9.0375   21.3115   16.6617   16.2941   16.7593   15.7500   14.7631   15.3452   17.5791   12.4295   12.0016   12.2406   12.9243   13.9925   13.8346   14.8882   11.7857   13.5536   14.6513   14.0360   17.3417   18.4013   14.4925   16.1170   12.7800   11.8543   18.5683   12.2891   16.1420   15.0294   15.0204   17.1874   19.2019   14.5752   15.2209   14.6019   15.0278   14.6869   15.1999   15.1869   18.2414   15.7590   13.5696   12.4379   15.9277   16.0914   18.2571   15.9805   18.4743   15.2269   16.2526   16.0762   13.0383   16.0351   14.0893   13.6977    9.5070   14.3273   18.4077   16.5232   20.7990   17.4385   17.8715   15.6991   16.0807   16.0318   16.2369   13.3294   16.2820   17.4815    9.4871   11.1633   19.7604   10.5261   12.6688   14.9584   13.0394   14.5701   13.1521   14.4960    8.8625   12.4825   12.8742   11.2445   18.4996   18.0522   10.1678   14.4918   12.5305   14.8439   14.3293   14.9133   14.7774   15.1469   13.8909   15.4344    8.6589   18.0401    9.2186   12.4710   19.4902   20.0540   10.7959   13.4577   13.0184   14.1325   13.4103   17.1689   17.3926   10.3072   18.7383   16.9842   15.6233   14.4755   15.1492   11.4160   14.9962   10.9909   18.1190   16.8891   13.0070   16.4435   13.7075   18.1591   11.2901   16.4606   16.5330   15.5144   18.7144   14.0342   13.5402    9.9437   18.4006    9.9178    9.3792    8.7729    9.9945   14.0578   18.7961   15.8251   18.8145   14.9862
SimulatedTrait2        10.4974   11.6313   10.9102   12.1727    8.1230   10.0773   12.2760    8.8265   11.5183    7.8953   10.4288   10.4953    8.1225   12.3416    7.2247   11.1595   10.8531    7.0042   10.5172    9.8239   10.6927   12.1986    9.9738   11.5083    6.5786    9.5604    9.8216    8.7657   10.0630    5.3561   12.2569    9.8152   12.1631   10.9507    8.9751    9.1788   12.7878   10.3826    8.5617   11.1098   10.1767    9.5270    9.1121    9.3399   11.3318   13.0645   11.6526   11.1518   11.5671   12.0021   10.6757    9.0629    8.1012   10.1459    9.7200    8.7088   12.0169    8.8879   10.2894   11.6891    8.6690    9.0686   11.9647    9.5882   10.6023    9.2780    6.9791    7.0076   10.8078    9.7417    9.4340   13.1523   10.1086   11.1752   12.0697    9.0825    9.2257    9.3031    9.5387    9.0115   10.1817   10.7419    9.4882    9.8777    8.1224   11.4180    8.3519   10.2391   11.3480   10.0153    9.9626   10.4515    9.4519    9.8875   10.3464    9.6118    9.1970   10.6241    8.9003   14.1694    8.4679   10.9653   10.6740   11.9422    8.6990   11.9315    8.9200    8.0291    9.9198    7.0243   10.8831    9.1884   11.5614    8.9740   14.1345   12.6036    8.0990    9.7106    9.6522   10.9427   12.3457    9.8723    8.0732   10.3633    9.5010    9.9911   13.5361   12.0811   10.5683   10.9115   10.8395    9.5478   11.0239   10.3154    8.1892   11.5457    9.5560   10.4358   10.3562    7.7393   10.8464    9.1371   12.5718    9.4253    9.9935   11.8034    7.4429   10.1048    5.6658    8.9200    9.5165    8.8672    7.5753   10.6642    8.7347    9.1724    8.7563    9.7632   12.8857   12.0962   10.4853   10.9180   11.5814    7.9775   12.5270    8.1639   10.8992   11.1790    8.3674    8.3978   11.1450   12.0204    8.5037   11.7098   11.8523   10.6851    8.7683   14.1356    8.5677    9.6849    9.9010    8.7765   11.4034   10.4968   11.6832    9.4592    9.2195   11.3931    9.1449    9.2483   10.0115    9.1033   11.3710   10.5436   11.5397    9.3825   11.0833    7.9255   10.7791    8.2751
 
