# Supplementary material for: Inclusive Composite Interval Mapping of QTL by Environment Interactions in Biparental Populations
Source: PLoS One. 2015 Jul 10;10(7):e0132414. doi: 10.1371/journal.pone.0132414 (PMC4498613; doi:10.1371/journal.pone.0132414)
Supplement: S4 File — (ZIP) [file pone.0132414.s004.zip › H=0.1/L1/run_00130.met]

!**********************Note: lines staring with "!" are remarks and will be ignored in the program********************
!*********************************General Information**********************************
!Assuming F1 = P1 x P2, populations available in QTL IciMapping are: 
!  1, P1BC1F1 = P1 x F1, the first backcrossing where P1 is used as the recurrent parent;
!  2, P2BC1F1 = P2 x F1, the first backcrossing where P2 is used as the recurrent parent;
!  3, F1DH, F1-derived doubled haploids; 
!  4, RIL or F1RIL, recombination inbred lines through the repeated selfing of F1;
!  5, P1BC1RIL, recombination inbred lines through the repeated selfing of P1BC1F1;
!  6, P2BC1RIL, recombination inbred lines through the repeated selfing of P2BC1F1;
!  7, F2, the selfing generation of F1;
!  8, F3, the selfing generation of F2;
!  9, P1BC2F1, the second backcrossing where P1 is used as the recurrent parent; 
! 10, P2BC2F1, the second backcrossing where P2 is used as the recurrent parent;
! 11, P1BC2RIL, recombination inred lines through the repeated selfing of P1BC2F1; 
! 12, P2BC2RIL, recombination inred lines through the repeated selfing of P2BC2F1; 
! 13, P1BC1F2, the selfing generation of P1BC1F1; 
! 14, P2BC1F2, the selfing generation of P2BC1F1; 
! 15, P1BC2F2, the selfing generation of P1BC2F1; 
! 16, P2BC2F2, the selfing generation of P2BC2F1; 
! 17, P1BC1DH, P1BC1F1-derived doubled haploids; 
! 18, P2BC1DH, P2BC1F1-derived doubled haploids; 
! 19, P1BC2DH, P1BC2F1-derived doubled haploids; 
! 20, P2BC2DH, P2BC2F1-derived doubled haploids; 
   3      !Mapping Population (see remarks above)
   2      !Mapping Function (1 for Kosambi; 2 for Haldane; 3 for Morgan)
   2      !Marker Space Type (1 for intervals; 2 for positions)
   1      !Marker Space Unit(1 for centiMorgans; 2 for Morgan)
   6      !Number of Chromosomes (or Linkage Groups)
 200      !Size of the mapping population
   2      !Number of environments
 
!***************************************** Chromosomes and Linkage Maps **********************************************
!Chromosome                 NumMarkers
-CH1                        16
-CH2                        16
-CH3                        16
-CH4                        16
-CH5                        16
-CH6                        16
!Linkage map (Marker name followed by position or the interval length)
 MK-1-1                1     0.000
 MK-1-2                1    10.000
 MK-1-3                1    20.000
 MK-1-4                1    30.000
 MK-1-5                1    40.000
 MK-1-6                1    50.000
 MK-1-7                1    60.000
 MK-1-8                1    70.000
 MK-1-9                1    80.000
 MK-1-10               1    90.000
 MK-1-11               1   100.000
 MK-1-12               1   110.000
 MK-1-13               1   120.000
 MK-1-14               1   130.000
 MK-1-15               1   140.000
 MK-1-16               1   150.000
 MK-2-1                2     0.000
 MK-2-2                2    10.000
 MK-2-3                2    20.000
 MK-2-4                2    30.000
 MK-2-5                2    40.000
 MK-2-6                2    50.000
 MK-2-7                2    60.000
 MK-2-8                2    70.000
 MK-2-9                2    80.000
 MK-2-10               2    90.000
 MK-2-11               2   100.000
 MK-2-12               2   110.000
 MK-2-13               2   120.000
 MK-2-14               2   130.000
 MK-2-15               2   140.000
 MK-2-16               2   150.000
 MK-3-1                3     0.000
 MK-3-2                3    10.000
 MK-3-3                3    20.000
 MK-3-4                3    30.000
 MK-3-5                3    40.000
 MK-3-6                3    50.000
 MK-3-7                3    60.000
 MK-3-8                3    70.000
 MK-3-9                3    80.000
 MK-3-10               3    90.000
 MK-3-11               3   100.000
 MK-3-12               3   110.000
 MK-3-13               3   120.000
 MK-3-14               3   130.000
 MK-3-15               3   140.000
 MK-3-16               3   150.000
 MK-4-1                4     0.000
 MK-4-2                4    10.000
 MK-4-3                4    20.000
 MK-4-4                4    30.000
 MK-4-5                4    40.000
 MK-4-6                4    50.000
 MK-4-7                4    60.000
 MK-4-8                4    70.000
 MK-4-9                4    80.000
 MK-4-10               4    90.000
 MK-4-11               4   100.000
 MK-4-12               4   110.000
 MK-4-13               4   120.000
 MK-4-14               4   130.000
 MK-4-15               4   140.000
 MK-4-16               4   150.000
 MK-5-1                5     0.000
 MK-5-2                5    10.000
 MK-5-3                5    20.000
 MK-5-4                5    30.000
 MK-5-5                5    40.000
 MK-5-6                5    50.000
 MK-5-7                5    60.000
 MK-5-8                5    70.000
 MK-5-9                5    80.000
 MK-5-10               5    90.000
 MK-5-11               5   100.000
 MK-5-12               5   110.000
 MK-5-13               5   120.000
 MK-5-14               5   130.000
 MK-5-15               5   140.000
 MK-5-16               5   150.000
 MK-6-1                6     0.000
 MK-6-2                6    10.000
 MK-6-3                6    20.000
 MK-6-4                6    30.000
 MK-6-5                6    40.000
 MK-6-6                6    50.000
 MK-6-7                6    60.000
 MK-6-8                6    70.000
 MK-6-9                6    80.000
 MK-6-10               6    90.000
 MK-6-11               6   100.000
 MK-6-12               6   110.000
 MK-6-13               6   120.000
 MK-6-14               6   130.000
 MK-6-15               6   140.000
 MK-6-16               6   150.000
!*********************************** Marker Types ********************************************************************
!Co-dominant marker: When heterozygote F1 is present, P1 is coded as 2, F1 is coded as 1, and P2 is coded as 0; Otherwise, P1 is coded as 2, and P2 is coded as 0. 
!Dominant marker: When heterozygote F1 is present, P1 and F1 are coded as 12, and P2 is coded as 0; Otherwise, P1 is coded as 2, and P2 is coded as 0.  
!Recessive markers: When heterozygote F1 is present, P1 is coded as 2, and F1 and P2 are coded as 10; Otherwise, P1 is coded as 2, and P2 is coded as 0. 
!Missing marker is coded as -1. 
 MK-1-1                 2   0   2   0   2   2   2   2   0   0   0   0   2   2   2   0   2   0   2   0   0   2   2   2   0   0   0   0   0   2   2   0   2   0   0   0   2   0   2   2   2   2   2   2   2   0   2   0   0   2   0   2   0   0   0   2   0   0   2   2   0   0   2   0   0   0   0   2   0   2   0   0   0   0   0   0   0   2   2   0   0   0   2   0   2   2   2   0   2   0   0   0   0   2   0   0   2   2   2   2   0   0   0   0   0   0   0   2   0   0   0   0   0   2   0   0   2   0   0   0   0   0   2   0   0   2   0   2   0   0   0   0   2   0   0   0   2   0   2   2   0   2   0   0   0   0   0   2   0   2   2   0   0   0   0   0   2   0   0   0   2   0   2   2   0   2   2   2   0   2   0   2   0   0   2   2   0   2   0   2   0   2   2   2   2   2   0   2   0   2   2   2   0   2   2   0   2   2   0   0
 MK-1-2                 2   0   2   0   2   2   2   0   0   0   0   0   0   2   2   0   2   0   2   0   0   2   2   2   0   0   2   0   0   2   2   0   2   0   0   0   2   0   2   0   2   2   2   2   2   0   2   0   0   2   2   2   2   0   2   2   0   0   2   2   0   0   2   0   0   0   0   0   0   2   0   0   0   0   0   0   2   2   2   0   0   0   2   0   2   2   2   0   0   0   0   0   0   2   0   0   2   2   2   2   0   0   2   0   0   0   0   2   0   0   0   2   0   2   0   0   2   0   0   0   0   0   2   0   0   2   0   2   0   2   0   0   0   0   0   0   2   0   2   0   0   2   0   0   0   0   0   2   0   2   2   0   0   0   2   0   2   0   0   0   2   0   2   2   2   2   2   2   0   2   0   2   0   0   2   2   0   2   0   2   0   0   2   2   2   2   0   2   0   2   2   2   0   2   2   0   2   2   0   0
 MK-1-3                 2   0   2   0   0   2   2   0   0   0   2   0   0   0   2   2   2   0   2   2   2   2   2   2   0   0   2   0   0   2   2   0   2   0   0   0   2   0   2   0   0   2   2   2   2   0   2   0   0   2   2   2   2   0   0   2   0   0   2   0   0   0   2   2   0   0   0   0   0   2   0   2   0   2   0   0   2   2   2   0   2   0   2   2   2   2   2   0   2   0   0   0   0   2   0   0   2   2   2   2   0   0   2   0   2   0   0   2   0   0   0   2   0   0   0   0   0   0   0   0   0   0   2   0   2   2   0   2   2   2   0   0   0   2   0   0   2   0   2   0   0   2   0   0   2   0   0   2   0   2   2   0   0   0   2   0   2   0   0   0   2   0   2   2   0   0   2   2   0   2   0   2   0   0   2   0   0   2   0   2   0   0   2   2   2   2   0   2   0   2   2   2   0   2   2   0   2   0   0   0
 MK-1-4                 2   0   2   0   0   2   2   0   0   0   2   2   0   0   2   2   2   0   2   2   2   2   2   2   0   0   2   0   0   0   2   0   2   0   0   0   2   0   2   0   0   2   2   2   2   0   2   0   0   2   2   2   2   0   0   2   0   0   2   0   0   0   2   2   0   0   0   0   0   2   0   2   0   2   0   2   2   2   2   0   2   0   2   2   2   2   2   0   2   0   0   0   0   2   0   0   2   0   0   2   0   0   2   0   2   0   0   2   0   0   0   2   2   0   0   0   2   0   0   0   0   0   2   0   2   0   0   2   0   2   0   0   0   2   0   0   0   0   2   0   0   0   0   0   2   2   0   2   0   2   2   0   2   0   2   2   2   0   2   0   2   0   2   2   0   0   2   2   0   2   0   2   0   0   2   0   0   2   2   2   0   0   2   2   2   2   0   2   0   2   2   2   0   2   2   0   2   0   0   0
 MK-1-5                 2   0   2   0   0   2   2   0   0   0   2   0   0   0   2   2   2   0   2   0   2   2   2   2   0   0   0   0   0   0   2   0   2   0   0   0   2   0   2   0   0   2   0   2   2   0   2   0   0   2   2   2   2   0   0   2   0   0   2   0   0   0   2   2   0   2   0   0   0   2   0   2   2   2   0   2   2   2   0   0   2   0   2   2   2   2   2   0   2   0   0   0   0   2   0   0   2   0   0   2   0   0   2   2   2   0   2   2   0   0   0   2   0   0   0   0   2   0   0   0   0   0   2   0   2   0   0   2   0   2   0   0   0   2   0   0   0   0   2   0   0   0   0   0   2   2   2   2   0   2   2   0   2   0   2   2   2   0   2   0   2   0   2   2   0   0   2   2   0   2   0   2   0   0   2   0   0   2   2   2   2   0   2   2   2   2   0   2   0   2   2   2   0   2   2   0   2   0   0   0
 MK-1-6                 2   0   2   0   0   2   2   0   0   0   2   0   0   0   2   0   2   0   2   0   2   2   2   2   0   2   0   0   0   0   2   0   2   0   0   0   2   0   2   0   0   2   0   2   0   0   2   0   2   0   2   2   2   2   0   2   0   0   2   0   0   0   2   2   0   0   0   0   0   2   0   0   2   0   2   2   2   2   0   0   2   0   2   0   2   2   2   0   2   0   0   0   0   2   0   0   2   0   0   2   0   0   0   2   2   0   2   2   0   0   0   2   0   2   0   0   2   0   0   0   0   0   2   0   2   0   0   2   0   2   0   0   0   2   0   0   2   0   2   0   0   0   0   0   2   2   2   0   0   2   2   0   2   0   2   2   2   0   0   2   2   0   2   2   0   0   2   2   0   2   0   2   0   0   2   0   0   2   2   2   2   0   2   2   2   0   0   2   0   2   2   2   0   0   2   0   2   0   0   0
 MK-1-7                 2   0   2   0   0   2   2   0   0   0   0   2   0   0   2   0   2   0   2   2   2   2   2   2   0   2   0   0   0   0   0   0   2   0   0   0   2   0   2   0   0   2   0   2   0   0   2   0   2   2   2   2   2   2   0   2   2   0   2   2   0   0   2   2   0   0   2   0   2   2   0   0   2   0   2   2   2   2   0   0   2   0   2   0   2   2   2   0   2   0   0   0   0   2   2   0   2   0   0   2   0   0   0   2   2   0   2   2   0   0   0   2   0   2   0   0   2   0   0   0   0   0   2   0   2   0   0   2   0   2   0   0   0   2   0   0   2   0   2   0   2   0   0   0   2   2   2   0   0   2   2   2   2   0   2   2   2   0   0   2   2   0   2   0   0   2   2   2   0   2   0   2   0   0   2   0   0   2   2   2   2   0   0   2   2   0   0   0   0   0   2   2   0   0   2   0   2   0   0   0
 MK-1-8                 2   0   2   0   0   2   2   0   0   0   0   2   0   0   2   0   2   0   0   2   2   2   2   2   0   0   0   0   0   0   0   0   2   0   0   0   2   0   2   0   0   2   0   0   0   0   2   0   2   2   2   2   2   2   0   2   2   2   2   2   0   0   2   2   0   0   2   0   0   2   0   0   2   0   2   2   2   2   0   0   2   0   2   0   2   2   2   0   2   0   0   0   0   2   2   0   2   0   0   2   0   0   0   2   2   0   2   2   0   2   0   2   0   2   0   0   2   0   0   0   0   0   2   0   2   0   0   2   0   2   2   2   0   2   0   0   2   0   2   0   0   0   0   2   2   2   2   0   0   2   2   2   2   2   2   2   2   0   0   2   2   0   2   0   0   0   0   2   0   2   0   2   0   0   2   0   0   2   2   2   2   0   0   2   2   0   0   0   2   0   2   2   0   0   2   0   2   0   0   0
 MK-1-9                 2   2   2   0   0   2   2   0   0   0   0   0   2   0   2   0   2   2   0   2   2   2   2   0   0   0   0   0   0   0   0   0   2   0   0   0   2   2   2   2   0   2   0   2   0   0   2   0   2   2   2   2   2   2   2   2   2   2   2   2   0   0   2   2   0   0   2   0   2   2   0   0   2   0   2   2   0   0   0   0   2   0   2   0   2   2   2   0   2   0   0   0   0   2   2   0   0   0   0   2   0   0   2   0   2   0   2   2   0   2   0   2   0   2   0   0   2   0   0   0   0   0   2   0   2   0   0   2   0   2   2   2   0   2   0   0   2   2   2   0   0   0   0   2   2   2   2   0   0   2   2   2   2   2   2   2   2   0   0   2   2   0   0   2   0   0   0   2   2   2   0   2   0   0   2   0   2   2   2   2   2   0   0   2   2   0   0   0   2   0   0   2   0   0   2   0   2   0   0   0
 MK-1-10                2   2   2   0   0   2   2   0   0   0   0   0   0   0   2   0   2   2   0   0   0   2   2   0   2   0   0   0   0   0   0   0   2   0   0   0   2   2   2   2   0   2   0   2   2   0   2   0   2   2   2   2   2   2   2   2   2   2   2   2   0   0   2   2   0   0   2   0   0   2   0   0   2   0   2   2   0   0   0   2   2   0   2   0   0   2   2   0   2   2   0   0   0   2   2   0   2   0   0   2   0   0   2   0   2   0   2   2   0   2   2   2   0   2   0   0   2   0   0   0   0   0   2   0   2   0   0   0   2   2   2   0   0   0   0   0   2   2   2   0   0   0   0   2   2   2   2   0   0   2   2   2   2   2   2   2   2   2   0   2   2   0   0   2   0   0   0   0   2   2   0   2   0   0   2   0   2   2   0   2   2   0   0   2   2   0   0   0   2   2   0   2   0   0   2   0   2   0   0   0
 MK-1-11                2   2   2   0   0   2   2   0   2   0   0   0   0   0   2   0   2   2   0   0   0   0   2   2   2   0   0   0   0   0   0   0   2   0   0   0   2   2   2   0   0   2   0   2   2   0   2   2   2   2   2   2   2   2   2   2   2   2   2   2   2   2   2   2   0   0   2   0   0   2   0   0   2   0   2   2   2   0   0   2   2   0   2   0   0   2   2   0   2   2   2   0   0   2   2   0   2   0   0   2   0   0   2   0   2   0   2   2   0   2   0   2   0   2   0   0   2   0   2   0   0   0   2   0   2   0   0   0   2   2   0   0   0   0   0   0   2   2   2   0   0   0   0   2   2   2   2   2   0   2   2   2   2   2   2   2   2   2   2   2   2   0   0   2   2   0   0   0   2   2   0   2   0   0   2   0   2   2   0   2   2   0   0   2   2   0   0   0   2   2   0   2   2   0   0   0   2   0   0   0
 MK-1-12                2   2   2   0   0   2   2   0   2   0   0   0   0   2   2   0   2   2   0   0   0   0   2   2   0   0   2   0   0   2   0   0   2   0   0   2   2   0   2   0   0   2   0   2   2   0   2   2   2   2   2   2   2   2   2   2   2   2   0   2   2   2   2   2   0   0   2   0   0   0   0   0   2   0   2   2   2   0   0   2   2   0   2   0   0   2   2   0   2   2   2   0   0   2   2   0   0   0   0   2   0   0   2   0   2   0   2   2   0   2   0   2   0   0   0   0   2   0   2   0   2   0   2   0   2   0   0   0   2   2   0   0   0   2   0   0   2   0   2   0   0   0   0   2   2   2   2   2   0   2   2   2   2   2   2   2   2   2   2   2   2   0   0   2   2   0   0   0   2   2   0   2   2   0   2   0   2   2   0   2   2   0   0   2   2   0   0   0   2   2   0   2   2   0   0   0   0   0   0   0
 MK-1-13                2   2   2   0   0   2   2   0   2   0   0   0   2   2   2   0   2   2   0   0   0   0   2   2   0   0   2   0   0   2   0   0   2   0   0   2   2   0   2   0   0   2   0   2   2   0   2   0   2   2   2   0   2   2   2   2   2   0   0   2   2   2   2   2   0   0   2   0   0   0   0   0   2   0   2   2   2   0   0   2   2   2   2   0   0   2   2   0   2   2   2   0   0   2   2   0   0   0   0   2   0   0   2   0   2   0   2   2   2   2   0   2   0   0   0   0   2   0   2   0   2   0   2   0   2   0   2   0   2   2   0   0   0   2   0   0   2   0   2   0   0   0   2   2   0   2   2   2   0   2   2   0   2   2   2   2   2   2   2   2   2   0   0   2   2   0   0   0   2   2   0   2   2   0   2   0   2   2   0   2   2   2   0   2   0   0   0   0   2   2   0   2   2   0   0   0   0   0   0   0
 MK-1-14                2   2   2   0   0   2   2   0   2   0   2   0   2   2   2   0   2   2   2   0   0   2   2   2   0   0   2   0   0   2   0   0   2   0   0   2   2   0   2   0   0   2   0   2   0   0   2   0   2   2   2   0   2   2   2   2   2   2   0   2   0   2   2   2   0   0   2   0   2   0   0   2   2   0   2   2   2   0   0   2   2   2   2   0   0   2   2   0   2   2   2   0   0   2   2   0   0   0   0   2   0   0   2   0   2   0   2   2   2   2   0   2   0   2   0   0   2   0   2   0   2   0   2   0   0   0   2   0   2   2   0   0   0   0   0   0   2   0   2   0   2   0   2   2   0   2   2   2   0   2   2   0   2   2   2   2   2   2   2   2   2   2   0   2   0   0   0   0   2   0   0   0   2   0   0   0   2   2   2   2   2   2   0   2   0   0   2   0   0   2   0   2   0   0   0   0   0   0   0   0
 MK-1-15                2   2   2   0   0   2   2   0   2   0   2   0   2   2   2   0   2   0   2   0   0   2   0   2   0   0   2   2   0   2   2   2   2   0   0   2   0   0   2   0   0   2   0   2   0   0   2   0   2   0   2   0   2   2   2   2   2   2   0   2   0   2   2   2   0   0   2   0   2   0   0   0   2   0   2   2   2   0   0   2   2   2   2   0   0   2   2   0   2   2   0   0   0   2   2   0   0   0   0   2   0   0   2   0   2   0   2   2   2   2   0   2   0   2   2   0   2   0   0   0   2   0   2   0   0   0   2   0   2   2   0   0   0   0   0   0   2   0   2   0   2   0   2   2   0   2   2   2   0   2   0   0   2   2   2   2   2   0   2   2   2   2   0   2   0   0   0   0   2   0   0   2   2   0   0   0   2   2   2   2   2   2   0   2   2   0   2   0   0   2   0   2   0   0   0   0   0   0   0   0
 MK-1-16                2   2   2   0   0   2   2   0   2   0   2   0   2   2   2   2   2   0   2   0   0   2   0   2   0   2   2   2   0   2   0   2   2   0   0   2   0   0   2   0   0   2   0   2   0   0   2   0   2   0   2   0   2   2   0   2   2   2   0   2   2   2   2   2   2   0   2   0   0   0   0   0   2   2   2   2   0   0   0   2   2   2   2   0   0   2   2   0   2   2   0   0   0   2   2   0   0   0   0   0   0   0   0   2   2   0   2   2   2   2   0   2   0   2   2   0   2   0   0   0   2   0   2   0   0   0   2   0   2   0   0   0   0   0   0   0   2   0   2   0   2   0   2   2   0   2   2   2   0   2   0   0   2   2   2   0   0   0   0   2   2   2   0   2   0   2   0   0   2   2   2   2   2   0   0   0   2   2   2   2   2   2   0   2   2   0   2   0   2   2   0   2   0   0   0   2   0   2   0   0
 MK-2-1                 0   2   2   0   2   2   0   0   2   2   2   2   2   2   0   2   2   2   2   0   2   2   2   0   0   2   2   2   2   0   0   2   0   2   2   0   2   0   0   0   0   0   2   0   2   0   2   0   2   0   0   0   0   2   2   0   2   2   2   2   2   0   0   2   2   2   2   0   0   2   0   2   0   2   2   2   0   0   2   0   0   2   0   0   0   2   0   0   0   0   2   2   0   2   2   2   2   0   2   2   2   2   0   2   2   0   2   2   0   0   0   2   0   2   2   2   2   0   0   2   2   0   0   2   0   0   2   0   0   0   2   0   0   2   0   0   2   2   0   2   2   2   0   0   2   2   2   2   0   0   0   2   2   0   2   2   0   0   0   2   2   0   2   0   2   2   2   0   0   0   0   2   2   0   2   2   2   0   2   0   0   2   0   0   2   0   2   2   0   0   2   2   0   0   2   2   2   0   2   2
 MK-2-2                 0   0   2   0   2   2   0   0   2   2   2   2   2   2   0   2   2   0   2   0   2   2   2   0   0   2   2   2   2   0   0   2   0   2   2   0   2   0   0   0   0   0   2   0   2   0   2   0   0   0   2   0   0   2   2   0   2   2   2   2   2   0   0   2   2   2   2   0   0   2   0   2   0   2   0   2   0   0   2   0   0   2   0   0   0   2   0   0   0   0   2   2   0   2   0   0   2   0   2   2   2   2   0   0   0   2   2   2   0   0   0   2   0   2   2   2   0   0   0   2   2   0   0   2   0   0   2   0   2   0   2   0   0   2   0   0   2   2   0   2   0   2   0   0   2   2   2   2   2   0   0   2   2   0   0   2   0   0   0   2   2   0   2   0   2   2   2   2   0   0   0   0   2   0   2   2   2   0   2   2   0   2   0   0   2   0   0   2   0   0   2   2   0   0   2   2   2   0   2   2
 MK-2-3                 0   0   2   0   2   2   0   0   2   2   2   2   2   2   0   2   2   0   2   2   2   2   2   0   0   2   2   2   2   0   0   2   0   2   2   0   2   0   0   0   0   0   2   0   2   0   2   0   0   0   2   0   0   2   2   0   2   2   2   2   2   0   0   2   2   2   0   0   0   2   0   2   0   2   0   2   0   0   0   0   2   2   0   0   0   2   0   0   0   0   2   2   0   2   0   0   2   0   2   2   2   2   0   0   0   2   2   2   0   2   0   2   2   2   2   2   0   0   0   2   2   0   0   0   0   0   2   0   2   0   2   0   0   2   0   0   2   2   0   2   2   2   0   0   2   2   2   2   2   0   2   2   2   0   0   2   2   0   0   2   2   0   2   0   2   2   2   2   0   0   0   0   2   0   2   2   2   0   2   2   0   2   0   0   2   0   0   2   0   0   2   2   0   0   0   2   2   0   2   2
 MK-2-4                 2   0   2   0   2   2   0   0   2   2   2   2   2   2   0   2   2   0   2   2   2   2   2   0   0   2   2   2   0   0   0   2   0   2   2   0   2   0   0   0   0   0   2   2   2   0   2   0   0   0   2   0   0   2   2   0   2   2   0   2   2   0   0   0   2   2   0   2   0   2   0   2   0   2   0   0   0   0   0   0   2   2   0   2   0   2   0   0   2   0   2   2   0   2   0   0   2   0   2   2   2   2   0   2   0   2   2   2   0   2   0   2   2   2   2   0   0   0   0   2   2   0   0   0   0   0   2   0   2   0   2   0   0   2   0   0   2   2   0   2   2   2   0   0   0   2   2   2   2   0   2   2   2   0   0   2   2   0   2   2   2   2   2   0   2   2   2   2   0   0   0   0   2   0   2   2   2   0   2   2   0   2   0   0   2   0   0   2   0   0   2   2   0   0   0   2   2   2   2   2
 MK-2-5                 2   0   2   0   2   2   2   2   0   2   2   2   2   0   2   2   2   0   2   2   2   2   2   0   0   2   2   2   0   2   0   2   0   2   2   0   2   0   0   0   2   0   2   0   2   0   2   0   0   2   2   0   2   2   2   0   2   2   0   2   2   2   0   0   2   2   0   2   0   2   0   2   0   2   0   0   0   0   0   0   2   2   0   2   2   2   0   0   2   0   2   2   0   2   0   0   2   0   2   2   2   2   0   2   0   0   2   2   0   2   0   2   2   2   2   0   0   0   0   2   2   0   0   0   0   0   2   0   2   0   2   0   0   2   0   0   2   2   2   2   2   2   0   0   0   2   2   2   0   0   2   0   2   0   2   2   2   0   0   2   2   2   2   0   2   2   0   2   0   0   0   2   2   0   2   2   2   0   2   2   2   2   2   0   2   0   0   2   0   0   2   2   0   0   0   2   0   0   2   2
 MK-2-6                 2   0   2   0   2   2   2   0   0   2   2   2   2   0   2   2   2   0   2   2   0   2   2   0   0   2   2   2   0   0   0   2   0   2   0   0   2   0   2   0   2   0   2   0   2   0   2   2   0   2   2   0   2   2   2   0   2   2   0   2   2   2   0   0   2   2   0   2   0   2   0   2   0   2   0   0   2   0   2   0   2   2   2   2   2   2   0   0   2   0   2   2   0   2   0   0   2   0   2   2   2   2   0   2   0   0   2   2   0   2   0   2   2   2   2   0   0   0   0   0   2   0   0   0   0   2   2   0   2   0   2   0   0   2   0   0   2   0   2   2   2   2   0   0   0   2   2   2   0   0   2   0   2   2   2   2   2   0   0   2   2   2   2   0   0   2   0   0   0   0   0   2   2   0   2   2   2   0   2   2   2   2   2   0   2   0   2   2   0   0   2   2   0   0   0   2   0   0   2   2
 MK-2-7                 2   0   2   0   2   0   2   0   0   2   2   2   2   0   2   2   2   0   2   2   0   2   2   0   0   2   2   2   0   0   0   2   0   2   0   0   2   0   2   2   0   0   2   0   2   0   2   2   0   2   2   0   2   2   2   0   0   2   0   2   2   2   0   0   2   2   0   2   0   2   0   2   0   2   0   0   2   0   2   0   2   2   0   2   2   2   0   0   2   0   2   2   0   2   0   0   2   0   2   0   2   2   0   2   0   0   2   0   2   2   0   2   2   2   2   0   0   0   0   0   2   0   0   0   0   2   2   0   2   2   2   0   0   2   0   0   2   0   2   2   2   0   0   0   0   0   2   2   0   0   2   0   2   2   2   2   2   0   0   2   2   2   2   0   0   2   0   0   0   0   0   2   2   0   2   2   0   0   2   2   2   2   0   0   0   0   0   2   0   0   2   0   0   0   0   2   0   0   2   2
 MK-2-8                 2   0   2   0   2   0   2   0   0   2   2   0   2   0   2   2   2   0   0   2   0   2   0   0   0   0   2   2   0   0   0   2   0   0   0   0   2   0   2   2   0   0   2   0   2   0   2   2   0   2   2   0   2   0   2   0   0   2   0   0   0   2   0   0   0   2   0   2   2   2   0   0   0   2   0   0   2   2   2   0   2   2   0   2   2   2   2   0   2   2   2   2   0   2   0   0   2   2   2   0   2   2   0   2   0   0   2   0   2   2   0   2   2   2   2   0   0   0   0   0   2   0   0   0   0   2   0   0   2   2   2   0   0   2   0   0   2   0   2   2   0   2   0   2   0   0   2   0   0   0   2   0   2   2   2   2   2   0   0   2   2   2   2   0   0   2   0   0   0   0   0   2   2   0   2   2   0   0   2   0   2   2   0   0   2   0   0   2   0   2   2   0   0   0   0   2   0   0   2   2
 MK-2-9                 2   0   0   0   2   0   2   0   0   2   2   0   2   0   2   2   2   0   0   2   0   2   0   0   0   0   2   2   0   0   0   0   0   0   0   0   2   0   2   2   0   0   2   0   2   0   2   2   2   2   2   0   2   0   2   0   0   2   0   0   2   2   0   0   0   2   0   2   2   2   0   0   0   2   0   0   2   0   2   0   2   0   0   2   2   2   2   0   0   0   2   2   0   2   0   0   2   2   0   0   2   0   0   2   0   0   0   0   2   2   0   2   2   2   2   0   0   0   0   0   2   0   0   0   2   2   0   0   0   0   2   0   0   2   0   0   2   2   2   0   0   2   0   2   0   0   2   0   2   0   2   0   0   2   2   2   2   0   0   2   0   2   2   0   0   2   0   0   0   0   0   2   2   0   0   2   2   2   2   2   0   2   0   0   2   2   0   2   2   2   2   0   0   0   0   2   0   0   2   2
 MK-2-10                2   0   0   2   0   0   2   0   2   2   2   2   0   2   2   0   2   0   0   2   0   2   2   0   0   0   2   2   0   0   0   0   0   0   0   0   2   0   2   2   0   0   2   0   2   0   2   2   2   2   2   0   2   0   2   0   0   2   0   0   2   2   0   2   0   0   0   2   2   2   0   0   0   2   0   0   2   0   2   0   2   0   0   2   2   2   2   0   0   0   2   2   0   2   0   0   2   2   0   0   2   0   0   2   0   0   0   0   2   2   0   2   2   2   2   2   0   0   0   0   2   0   0   0   2   2   0   0   0   0   2   0   0   2   0   0   2   2   2   0   0   2   0   0   0   0   2   0   2   2   2   0   0   2   2   2   2   0   2   2   0   2   2   0   0   2   0   0   0   0   0   2   0   0   0   2   2   2   2   2   0   2   0   0   2   2   0   2   2   2   2   0   0   0   0   2   0   0   2   2
 MK-2-11                2   0   0   2   0   0   2   0   2   2   2   2   0   2   2   0   2   0   0   2   0   2   2   0   0   0   0   2   0   0   0   0   0   0   0   0   2   0   2   0   0   2   2   0   2   2   2   2   2   2   2   0   2   0   2   0   2   2   0   0   2   2   0   2   2   0   0   2   2   2   0   0   0   2   0   0   2   0   0   0   0   0   0   2   2   2   2   0   0   2   2   2   2   0   0   2   2   2   0   0   2   0   0   2   0   0   0   0   2   2   0   2   2   2   2   2   2   0   0   0   2   0   0   0   2   2   0   0   0   0   2   0   0   2   0   0   2   2   2   0   0   2   2   0   0   2   2   0   2   2   2   0   0   2   2   2   2   0   2   2   0   2   2   0   0   2   0   0   0   0   0   2   0   0   2   2   2   2   2   2   0   2   0   0   2   2   0   2   2   2   2   0   0   0   0   2   0   0   0   0
 MK-2-12                2   0   0   2   0   0   2   0   2   2   2   2   0   2   2   0   2   0   0   2   0   2   2   0   0   2   0   2   0   0   0   0   0   0   0   0   2   0   2   0   0   2   2   0   2   2   2   2   0   2   2   0   2   2   2   0   2   2   0   0   2   2   2   2   2   0   2   2   2   0   0   0   0   2   0   0   0   0   0   0   2   0   2   2   2   0   2   0   0   0   2   2   2   0   0   2   2   2   2   0   2   0   0   2   0   0   0   0   2   2   0   2   2   2   2   2   2   0   0   0   2   0   0   0   2   2   0   0   0   0   2   0   0   2   0   0   2   2   2   0   0   2   2   0   0   2   2   0   2   2   2   0   0   2   2   2   2   0   2   2   2   2   2   2   0   2   0   0   0   0   0   2   0   0   2   2   2   2   2   2   0   2   2   0   2   2   0   2   2   2   2   0   0   0   0   2   0   0   0   0
 MK-2-13                2   0   0   0   0   0   2   0   2   2   2   2   0   2   2   0   2   0   0   2   0   2   2   2   0   2   0   2   0   0   0   0   0   0   0   0   2   0   2   2   0   2   2   0   2   2   2   2   0   2   2   0   2   2   2   0   2   2   0   0   0   2   2   2   2   0   2   2   2   0   0   0   0   2   0   0   0   0   0   0   2   0   2   0   2   0   2   0   0   0   2   2   2   2   0   2   2   2   0   0   2   0   0   2   0   0   0   0   2   2   0   2   2   2   2   2   2   0   2   0   2   0   0   0   2   0   0   0   2   0   2   0   0   2   0   0   2   2   2   0   0   2   2   0   2   2   2   0   2   2   2   0   2   2   2   2   0   0   2   2   2   2   2   2   0   2   0   0   0   0   0   2   0   0   2   2   2   2   2   2   0   0   2   0   2   2   0   2   2   0   2   0   0   0   0   0   0   0   0   0
 MK-2-14                0   0   0   0   0   2   2   0   2   2   2   2   2   2   2   0   2   0   0   2   0   2   2   2   0   2   0   2   0   0   0   2   0   2   0   0   2   0   2   2   0   2   2   0   2   2   2   2   0   0   2   0   2   2   2   0   2   2   0   0   0   2   2   2   2   0   2   2   2   0   0   0   0   2   0   0   0   0   0   0   2   0   2   0   2   2   2   0   0   0   2   2   2   2   0   2   2   2   0   0   2   0   0   2   0   0   0   2   2   2   0   2   0   2   2   2   2   0   2   0   2   0   0   0   2   0   0   0   2   0   2   0   0   2   0   0   2   0   2   2   0   2   2   0   2   0   2   0   2   2   0   2   2   2   2   2   2   2   2   2   2   2   2   2   0   2   0   0   0   0   0   2   0   2   2   2   2   2   2   2   2   0   2   2   2   2   0   2   0   0   2   0   0   0   0   0   0   0   0   0
 MK-2-15                0   0   0   0   0   2   2   0   2   2   2   2   0   2   2   0   2   0   0   2   0   2   2   2   0   0   0   2   0   0   2   2   2   2   0   0   2   0   2   2   2   2   2   0   2   2   0   2   0   0   2   0   2   2   0   0   2   2   0   0   0   0   2   2   2   0   2   2   2   0   0   0   0   2   0   0   0   0   0   0   2   0   2   0   2   2   2   0   0   2   2   2   2   2   0   2   0   2   0   0   0   0   0   2   0   0   0   2   2   2   0   2   0   2   2   2   0   0   0   2   2   0   0   0   2   0   2   0   0   0   2   2   0   2   0   0   2   0   2   2   0   2   2   0   2   0   2   0   2   2   0   2   2   2   2   2   2   2   2   0   2   2   2   2   0   2   0   0   0   0   0   2   0   2   2   2   2   0   2   2   2   0   2   2   2   2   0   2   0   0   2   2   2   0   0   2   0   0   0   0
 MK-2-16                0   0   0   0   0   2   2   0   2   2   2   2   2   2   2   0   2   2   0   2   0   0   2   2   2   0   0   2   0   0   2   2   2   2   0   0   2   0   2   2   2   2   2   0   2   2   0   2   0   0   2   0   2   2   0   0   2   2   2   0   0   0   2   2   2   0   2   2   2   0   0   0   0   2   0   0   0   0   0   0   2   0   2   0   2   0   2   0   2   2   2   2   2   0   0   0   2   2   0   0   0   0   0   0   0   0   2   2   2   2   0   2   0   2   2   2   0   0   0   2   2   2   0   0   0   2   2   0   2   0   0   2   0   2   0   0   2   0   2   2   0   2   2   0   2   0   2   0   2   2   0   2   2   2   2   2   2   2   2   0   2   2   2   2   0   2   0   0   0   0   0   2   0   2   2   2   2   0   2   2   2   0   2   2   2   2   0   0   0   0   2   2   2   0   0   2   0   2   0   0
 MK-3-1                 2   0   2   2   2   0   2   0   2   0   2   2   0   0   0   2   2   2   0   2   2   0   0   2   0   0   2   0   0   0   2   2   2   0   0   0   0   2   0   0   0   2   0   0   2   2   0   0   0   0   0   0   2   0   2   2   0   2   0   0   0   2   0   0   2   2   0   2   2   2   2   2   0   2   0   2   0   2   0   0   2   0   0   0   0   0   2   0   2   0   2   2   2   0   2   0   2   0   2   2   0   0   0   0   2   2   0   2   2   2   2   0   2   0   0   2   2   2   0   0   0   2   0   0   0   2   2   0   2   0   2   0   0   2   2   0   2   0   2   2   0   2   2   0   0   2   0   0   0   0   0   0   0   2   0   2   2   0   2   2   0   2   2   2   2   2   2   0   0   2   2   2   0   2   2   2   2   0   2   2   2   2   2   2   2   0   2   0   0   0   0   2   2   2   0   2   0   0   0   0
 MK-3-2                 2   0   2   2   2   0   2   2   2   0   2   2   0   0   0   2   2   2   0   2   2   0   0   0   0   0   2   0   0   0   2   2   2   0   0   0   2   0   0   0   0   2   0   0   0   2   0   0   0   0   0   0   2   0   0   2   0   0   0   0   0   0   0   0   2   2   0   2   2   2   2   2   0   2   0   2   0   2   0   0   2   2   0   0   0   0   2   2   2   0   2   2   2   0   2   0   2   0   2   0   0   0   0   0   2   2   0   2   2   2   0   2   2   0   0   2   2   2   0   0   0   2   0   0   0   2   2   0   2   0   2   0   0   0   2   0   2   0   2   2   0   2   2   2   0   2   0   0   0   0   0   0   0   2   0   2   2   0   2   2   0   2   2   2   2   2   2   2   0   2   2   2   0   2   2   0   2   2   2   2   2   0   2   2   2   0   2   2   0   0   0   2   0   2   0   0   0   0   0   0
 MK-3-3                 2   0   0   2   2   0   2   2   2   0   2   2   0   0   0   2   2   2   0   2   2   0   0   0   0   0   2   2   2   0   2   2   2   0   0   0   2   0   0   0   2   2   0   0   0   2   0   0   0   0   0   0   2   0   0   2   0   0   0   2   0   0   0   0   2   2   0   2   2   2   2   2   0   0   0   2   0   2   0   0   2   2   0   0   0   0   2   2   2   0   2   2   2   0   2   0   2   2   2   0   2   0   0   0   2   2   0   2   2   2   2   2   2   0   0   2   2   2   0   0   0   2   0   0   2   2   2   0   0   0   2   0   2   0   2   0   2   0   2   2   2   2   2   2   0   2   0   0   0   0   0   0   0   2   0   2   2   0   2   2   0   2   2   2   0   2   2   2   0   0   2   0   0   2   2   0   2   2   2   0   2   0   2   2   2   2   2   2   0   0   2   0   0   2   0   0   0   0   0   0
 MK-3-4                 2   0   2   2   2   0   2   2   2   0   2   2   2   0   0   2   2   2   0   2   2   0   0   0   0   0   2   2   2   0   2   2   2   0   0   0   2   2   0   0   2   2   0   0   0   2   0   2   0   0   0   0   2   0   0   2   0   0   0   2   2   0   0   0   2   2   0   2   2   2   0   2   0   2   0   2   0   2   0   0   2   2   0   0   0   0   2   2   2   0   2   2   2   2   0   0   2   2   2   0   2   0   0   0   2   2   0   2   2   2   2   2   2   0   0   0   2   2   0   0   0   2   0   0   2   2   2   0   0   0   2   2   2   2   2   0   2   0   2   2   2   2   2   2   2   2   2   0   0   0   0   0   0   2   0   0   2   0   2   0   2   2   2   0   0   0   2   2   0   2   2   0   0   2   2   0   2   2   0   0   2   0   2   2   0   2   2   2   0   0   2   0   0   0   0   0   0   0   0   0
 MK-3-5                 2   2   2   2   2   0   2   2   2   0   2   0   2   0   0   2   2   2   0   2   2   2   0   0   0   0   2   2   2   0   2   2   0   0   0   2   0   2   0   0   0   2   0   0   2   2   0   2   0   2   2   0   2   0   0   2   2   0   0   2   2   2   0   0   2   2   0   2   2   2   0   2   0   2   0   2   0   2   0   0   2   2   0   2   0   0   2   0   2   0   2   2   2   2   0   0   2   2   2   0   0   0   0   0   2   0   2   2   2   2   2   2   2   2   0   2   2   2   0   0   0   2   0   0   2   2   2   2   0   0   2   2   2   2   2   0   2   0   2   2   2   2   0   2   2   0   2   0   0   0   2   0   0   2   0   0   2   0   2   0   2   2   2   0   2   0   0   2   0   0   2   0   0   2   2   0   2   2   0   0   2   0   2   2   0   2   2   2   2   0   2   0   0   0   0   0   0   0   2   0
 MK-3-6                 2   2   2   2   2   0   2   2   2   0   2   0   2   0   0   2   0   2   0   2   2   2   0   0   0   0   2   2   2   0   2   2   0   2   0   0   0   2   2   0   0   2   0   0   2   2   0   2   0   2   2   2   2   0   0   0   2   0   2   2   2   2   0   2   2   2   0   2   2   2   0   2   0   2   0   2   2   0   0   0   2   2   2   2   0   0   0   0   2   0   2   2   0   2   0   2   2   2   2   0   0   0   0   0   2   0   2   2   2   2   2   2   2   2   0   2   2   2   0   0   0   2   0   0   0   2   2   0   0   0   2   2   2   2   2   0   2   0   2   2   0   2   0   2   2   0   2   0   0   0   2   0   0   2   0   0   2   0   2   2   2   2   2   0   2   0   0   2   0   0   2   0   0   2   2   0   2   2   0   0   2   0   2   2   0   2   2   2   2   0   0   0   0   0   0   0   0   0   2   0
 MK-3-7                 2   2   2   2   2   0   2   2   2   0   2   0   2   0   0   2   0   2   0   2   0   2   0   0   0   0   2   2   2   2   2   2   0   2   0   0   0   0   2   0   0   2   0   0   2   2   0   2   0   2   2   2   2   0   0   0   2   0   2   2   0   2   0   2   2   2   0   2   2   2   0   0   0   2   0   2   2   0   0   2   2   2   2   2   0   2   0   0   0   0   0   2   0   2   0   2   2   2   0   0   0   2   0   0   2   0   2   2   2   2   2   2   2   2   0   2   2   2   0   0   0   2   0   0   0   2   0   0   0   0   2   0   2   2   2   0   2   0   2   2   0   2   0   2   2   0   2   0   0   0   2   0   2   2   0   0   2   0   2   2   2   2   2   0   2   0   0   2   0   0   2   2   2   2   2   2   2   2   0   2   2   0   2   2   0   2   0   2   2   0   0   0   2   0   0   0   0   0   2   0
 MK-3-8                 2   2   2   2   2   0   2   0   2   2   2   0   2   0   0   2   0   2   2   2   0   2   0   0   0   0   2   2   2   2   2   2   0   2   2   0   0   0   2   0   0   2   0   0   2   2   0   2   0   2   2   2   2   0   0   0   2   0   2   2   0   2   0   2   2   2   0   2   2   2   0   0   0   2   0   2   2   0   0   2   0   2   2   2   0   2   0   0   0   2   0   2   0   2   0   2   2   2   2   0   0   2   0   0   2   0   2   2   2   2   0   2   2   2   0   2   2   2   0   0   2   2   0   0   0   2   0   0   0   0   2   0   2   2   2   0   2   2   2   2   0   2   2   2   2   0   2   0   0   2   2   0   2   2   2   0   2   0   2   0   2   2   2   0   0   0   2   2   0   0   2   2   2   2   2   2   2   2   0   2   2   0   2   2   0   2   0   2   2   0   0   0   2   0   0   0   0   0   2   2
 MK-3-9                 2   2   2   2   0   0   2   0   2   2   2   0   2   0   0   2   0   2   2   2   0   2   2   0   0   0   2   2   2   2   2   2   0   2   2   0   0   0   2   0   0   2   0   0   2   2   2   2   0   2   2   2   2   0   0   0   2   0   0   2   0   2   0   2   2   2   0   2   2   2   0   0   0   2   0   2   2   0   0   2   0   2   2   2   0   0   0   0   0   2   0   2   0   2   0   2   2   2   2   0   0   2   0   0   2   0   2   2   2   2   0   2   2   2   0   2   2   2   2   0   2   2   0   0   0   2   0   0   0   0   0   2   2   2   2   0   2   2   2   2   0   2   2   2   0   0   2   0   0   2   2   0   2   2   2   0   2   0   2   0   2   2   2   0   2   0   2   2   0   2   0   2   2   2   2   0   2   2   0   2   2   0   2   2   0   2   0   2   2   0   0   0   2   2   0   0   0   2   2   2
 MK-3-10                2   2   2   2   0   0   2   0   2   2   2   0   2   0   0   2   0   2   2   2   0   2   2   0   0   0   0   0   2   2   0   2   0   2   2   0   0   0   2   0   0   2   0   0   2   2   2   2   2   2   2   2   2   0   0   0   2   0   0   2   0   2   0   2   2   2   0   2   2   2   0   0   0   2   0   2   2   2   0   2   0   2   0   2   0   0   0   2   0   2   0   2   2   2   0   2   2   2   2   0   0   2   0   0   2   0   0   2   2   2   0   2   2   2   0   2   2   2   2   0   2   2   0   0   0   2   0   0   0   0   0   2   2   0   2   0   2   0   2   2   0   2   2   0   0   2   2   2   0   2   2   0   2   2   2   0   2   0   2   0   2   2   2   0   2   2   2   2   0   2   2   2   2   2   2   0   2   2   0   0   2   0   2   2   0   2   0   2   2   0   2   0   2   2   0   0   0   0   2   2
 MK-3-11                2   2   2   2   0   2   2   0   0   2   2   0   2   2   0   2   0   2   2   2   0   2   2   0   0   0   0   0   2   2   0   2   0   2   2   0   0   0   0   0   0   2   0   0   2   2   2   2   2   2   2   2   2   0   2   0   2   0   0   2   0   2   0   2   2   2   0   2   2   2   2   0   0   2   0   2   2   2   0   2   0   2   0   2   0   0   2   0   0   2   2   2   2   2   0   2   0   2   2   0   0   2   0   0   2   2   0   2   2   2   0   2   2   2   0   0   2   2   2   2   2   2   0   0   0   2   0   0   0   0   0   0   0   0   0   0   2   0   2   2   0   2   2   0   0   2   2   2   0   2   2   2   2   2   2   2   2   0   2   0   2   2   2   0   2   2   2   2   0   2   2   2   2   2   2   0   2   2   0   0   0   0   2   2   0   2   2   2   2   0   0   2   2   0   0   0   0   0   0   2
 MK-3-12                2   2   2   2   0   2   2   0   0   2   0   0   2   2   0   2   0   2   2   2   0   2   2   0   0   0   0   0   2   2   2   2   0   2   2   0   0   0   0   0   0   2   0   0   2   2   2   2   2   2   2   2   0   0   2   0   0   0   0   2   2   2   0   2   2   0   0   2   0   2   2   0   0   2   0   2   2   2   0   2   2   0   0   2   0   0   2   0   0   2   2   2   2   0   0   2   0   0   2   0   0   2   0   0   2   2   0   2   2   2   0   2   2   2   0   0   2   2   2   2   0   2   0   0   0   2   0   0   0   0   0   0   0   0   0   0   2   2   2   2   0   2   2   0   0   2   2   2   0   2   2   2   2   0   2   2   2   0   2   2   2   2   2   0   2   0   2   2   0   2   2   2   2   0   2   0   2   0   0   2   0   0   2   2   0   2   0   2   2   0   0   2   0   0   0   2   0   0   0   0
 MK-3-13                2   2   2   2   0   0   2   0   2   2   0   0   2   2   0   2   0   2   2   2   0   2   2   0   0   2   0   0   2   2   2   0   0   2   2   2   0   0   0   2   2   2   0   0   2   2   2   2   2   2   2   0   2   0   2   0   0   2   0   2   2   2   0   2   2   2   0   2   0   2   2   0   0   2   0   2   2   2   0   2   2   0   2   2   0   0   2   0   0   2   2   2   2   0   0   2   0   0   2   0   0   2   0   0   0   2   0   2   2   2   0   2   2   2   0   2   2   2   2   2   0   0   0   2   0   2   0   0   0   0   0   0   0   0   0   0   2   2   2   2   0   2   2   0   0   2   2   2   0   2   0   2   2   0   2   2   2   0   2   2   0   2   2   0   2   0   2   2   0   2   2   2   2   0   2   0   2   0   0   2   0   0   2   2   0   2   0   2   2   0   0   2   0   2   0   2   0   0   2   0
 MK-3-14                2   2   2   2   2   0   2   0   2   2   0   0   2   2   0   2   0   2   0   2   0   2   0   0   0   2   0   0   2   2   2   0   0   2   2   2   0   0   0   2   2   0   0   0   2   2   2   2   2   2   2   0   2   0   2   0   0   2   0   2   2   2   0   2   2   2   0   2   0   0   2   0   0   2   2   2   2   2   0   2   2   2   2   2   0   0   2   2   0   2   2   2   2   0   0   0   0   0   2   2   2   2   0   2   0   2   0   2   0   2   0   0   2   2   0   2   2   2   2   2   0   0   0   2   0   0   0   0   0   0   2   0   0   0   0   0   2   2   2   2   0   2   2   0   0   2   2   2   0   2   2   0   2   0   2   0   2   0   2   2   0   2   2   0   2   0   2   0   0   2   0   2   2   0   2   0   2   0   0   2   0   0   2   2   0   2   0   2   2   2   0   2   0   2   0   2   0   0   2   0
 MK-3-15                2   2   2   2   2   0   2   0   2   2   0   0   2   2   0   2   2   2   0   0   0   2   0   0   0   0   0   0   2   2   2   0   0   2   2   2   2   0   0   2   2   0   0   0   2   2   2   2   2   0   2   0   2   0   2   0   0   2   0   2   2   2   0   2   2   2   0   2   0   0   2   0   0   2   2   2   2   2   0   2   2   0   2   2   0   0   2   2   0   2   2   0   2   0   0   0   0   0   2   2   2   2   0   2   0   2   0   2   0   2   0   0   2   2   0   2   2   2   2   0   0   0   0   0   0   0   0   0   0   0   2   0   0   0   0   0   2   2   2   2   0   2   2   0   0   2   2   2   0   2   2   0   2   0   2   2   2   0   2   0   0   2   2   0   2   0   2   2   0   2   0   2   2   2   2   0   2   0   0   2   0   2   2   2   0   2   0   2   2   2   0   2   0   2   0   2   0   0   2   0
 MK-3-16                2   2   2   2   2   0   2   0   0   2   0   0   2   0   2   2   2   2   0   0   0   2   0   0   0   0   0   2   2   0   2   0   0   2   2   2   0   0   0   2   2   0   0   0   2   2   2   2   2   0   2   0   2   0   2   0   0   2   0   2   2   2   0   2   2   2   0   2   0   0   2   0   0   2   2   2   2   2   0   2   2   0   2   2   0   0   2   2   0   2   2   0   2   0   0   0   0   0   2   2   2   2   0   2   0   2   0   2   0   2   0   0   2   2   0   2   2   2   2   0   0   0   0   0   0   0   0   2   0   0   2   0   0   0   0   0   2   2   2   2   0   2   2   0   2   0   0   2   0   2   2   0   2   0   0   2   2   0   2   0   0   2   2   0   2   0   2   2   0   0   0   2   2   2   2   0   2   0   0   2   0   2   2   2   0   2   0   2   0   2   0   2   0   2   0   2   0   0   2   0
 MK-4-1                 2   0   0   0   2   0   0   2   2   2   2   0   0   2   2   2   0   2   2   2   0   0   0   0   2   0   0   2   0   2   0   2   2   2   0   2   2   2   0   0   2   0   2   0   0   0   0   2   2   2   2   2   2   0   2   0   0   0   0   0   0   2   2   2   2   0   2   2   0   0   2   0   0   2   0   2   0   0   0   0   2   2   0   2   2   0   0   2   2   0   2   0   2   2   0   0   2   2   2   0   0   0   2   2   0   2   2   0   0   0   2   2   0   0   2   2   0   0   0   0   2   2   0   0   2   2   0   0   2   2   0   0   0   0   2   2   2   2   2   2   2   2   0   0   2   2   0   0   0   0   0   2   0   2   0   2   0   2   0   2   0   0   0   0   0   0   0   0   2   0   0   2   0   2   0   2   2   0   0   0   2   2   2   2   2   0   2   0   0   2   2   0   0   2   2   0   0   0   2   0
 MK-4-2                 2   0   0   0   2   0   0   2   2   2   2   0   0   2   2   2   0   2   0   2   0   0   0   0   0   0   2   2   0   2   0   2   2   2   0   2   2   2   0   0   2   0   2   0   0   0   0   2   2   2   2   2   2   0   2   0   0   0   0   0   0   2   2   2   2   0   0   2   0   0   2   2   0   2   0   2   0   0   0   0   2   2   0   2   2   0   0   2   2   0   0   0   2   2   0   0   2   0   0   0   0   0   2   2   0   2   2   0   0   0   2   2   0   0   2   2   0   0   0   0   2   2   0   0   2   2   0   0   2   2   0   0   0   0   2   2   2   2   2   2   2   2   0   0   2   2   0   0   0   0   0   2   0   2   0   2   2   2   0   2   0   0   2   0   2   2   0   0   0   0   0   2   0   2   0   2   2   0   0   0   0   2   2   2   2   0   2   2   0   2   2   0   0   2   2   0   0   0   2   0
 MK-4-3                 2   0   0   0   2   0   0   2   2   2   2   0   0   2   2   2   0   2   0   2   2   0   0   0   0   0   2   2   0   2   2   2   2   2   0   2   2   2   0   0   2   0   2   2   0   2   0   2   2   2   2   2   2   0   2   2   0   0   0   0   0   2   2   2   2   0   0   2   0   0   2   2   0   2   0   2   0   0   0   0   2   2   0   2   2   0   0   2   2   0   2   0   2   2   0   0   2   0   0   2   0   0   2   2   0   2   2   2   0   0   2   2   0   0   0   2   0   0   0   0   2   2   0   0   2   2   0   0   2   2   0   0   2   0   2   2   2   2   0   2   0   2   0   0   2   2   0   0   0   0   0   2   0   2   0   2   2   2   0   2   0   2   2   0   2   2   0   0   0   0   0   2   0   2   0   2   2   0   0   0   0   2   2   2   2   0   2   0   0   2   2   0   0   2   2   0   0   0   2   0
 MK-4-4                 2   0   0   2   2   0   0   2   2   0   2   0   0   2   2   2   2   2   0   2   2   0   0   0   0   0   0   2   0   2   2   2   2   2   0   2   0   2   0   0   2   0   2   0   0   2   0   2   2   2   2   2   2   0   2   2   0   0   0   0   0   2   2   2   2   0   0   2   0   0   2   2   0   2   0   2   0   2   0   0   0   2   0   2   2   0   0   2   2   0   2   0   2   2   0   0   2   0   0   2   0   0   2   2   0   2   2   2   0   0   2   2   0   0   2   2   0   0   0   0   2   2   0   0   2   2   0   0   2   2   0   0   2   0   2   2   2   2   0   2   0   2   0   0   2   2   0   0   0   2   0   2   0   0   0   2   2   2   0   2   0   2   2   0   0   2   0   0   0   0   0   2   0   2   0   2   2   0   0   0   0   2   2   2   2   0   2   0   0   2   2   0   0   2   2   0   0   0   2   0
 MK-4-5                 0   0   0   2   2   0   0   2   2   0   2   0   0   2   2   0   2   2   0   2   0   0   0   2   0   0   0   2   0   2   2   2   0   2   0   2   0   2   0   0   0   0   2   0   0   2   0   2   2   2   2   2   2   0   2   2   0   0   0   0   0   0   2   2   2   0   0   0   0   0   2   0   0   2   0   2   2   2   0   0   0   2   0   0   2   0   0   2   2   0   2   0   2   2   0   0   2   0   0   0   0   0   2   2   0   2   2   0   2   0   2   2   0   0   2   2   0   0   0   0   2   2   0   0   2   2   0   0   2   2   0   0   0   0   2   2   0   2   0   2   0   2   0   0   2   2   0   0   0   2   0   2   0   0   0   2   2   2   0   2   0   2   2   0   0   2   0   2   0   0   0   0   0   2   0   0   2   0   0   0   0   2   2   2   2   0   0   0   0   2   2   2   0   2   2   0   0   0   2   0
 MK-4-6                 0   0   0   2   2   0   0   2   2   0   2   0   0   2   2   2   2   2   0   2   0   0   0   2   0   0   0   2   0   2   2   2   0   2   0   2   0   2   0   0   0   0   2   0   0   2   0   2   2   2   2   2   2   0   2   2   0   0   2   2   0   0   2   2   2   0   0   0   0   0   2   0   0   2   0   2   2   2   0   0   0   0   0   0   2   0   0   2   2   0   2   0   2   2   0   0   2   2   0   0   0   0   2   2   0   2   2   0   2   0   2   2   0   0   2   2   0   0   0   0   0   2   0   0   2   2   0   0   2   2   0   0   0   0   2   2   2   2   0   2   0   2   0   0   2   2   0   0   0   2   0   2   0   0   0   2   2   2   0   2   2   2   2   0   2   2   0   2   2   0   0   0   0   2   0   0   2   0   0   0   0   2   2   2   2   0   0   0   0   2   2   2   0   2   2   0   0   0   2   0
 MK-4-7                 0   2   0   2   2   2   0   2   2   0   2   0   0   2   2   2   2   2   0   2   0   0   0   2   0   0   0   2   0   2   2   2   0   0   0   2   0   0   0   0   0   0   2   0   0   2   0   2   2   2   2   2   2   0   2   2   0   0   2   2   2   0   2   2   2   0   0   0   0   0   0   2   0   2   0   2   2   2   0   0   0   0   0   0   2   0   0   2   2   0   2   0   2   2   0   0   2   2   0   0   0   0   2   2   2   0   2   0   2   0   2   2   0   0   2   2   0   0   2   0   0   2   0   0   2   2   0   0   2   0   0   0   0   0   2   0   2   2   0   2   2   2   0   0   2   2   0   0   0   0   0   2   2   0   0   2   2   2   0   2   2   2   2   0   2   2   0   2   2   0   2   0   0   2   0   0   0   0   0   0   0   2   2   2   2   0   0   0   0   2   2   2   0   2   2   0   0   0   2   0
 MK-4-8                 2   2   0   2   2   2   0   2   2   0   2   0   0   2   2   2   2   2   0   2   0   0   0   0   0   0   0   2   0   2   2   2   0   0   0   2   0   0   0   0   0   0   2   0   0   2   0   2   2   2   2   2   2   0   2   2   0   0   2   2   0   0   2   2   0   2   0   0   0   0   2   2   2   2   2   2   2   2   0   0   0   0   0   0   2   0   0   2   2   2   2   0   2   2   0   0   2   2   0   2   0   0   2   2   2   0   2   0   2   0   2   2   0   0   2   2   0   0   2   0   0   0   0   2   2   2   0   0   2   0   2   0   0   0   2   0   0   2   0   2   2   2   0   0   2   2   0   0   0   0   0   2   2   0   0   2   0   2   0   2   2   0   0   0   2   2   0   2   2   0   2   0   0   0   0   0   0   0   0   0   0   2   2   2   2   0   0   0   0   2   2   2   0   2   2   0   2   0   2   0
 MK-4-9                 2   2   0   2   2   2   2   2   2   0   2   0   0   2   2   2   2   2   0   2   0   0   0   0   0   2   0   2   0   2   2   2   0   0   0   2   0   0   0   0   0   0   2   0   0   2   0   2   0   2   2   2   2   0   2   2   0   0   2   2   0   0   0   2   0   2   0   0   0   0   2   2   2   2   2   2   2   0   0   0   0   0   0   2   2   0   0   2   2   2   2   2   2   2   0   0   2   2   0   0   2   2   2   2   2   0   2   2   2   0   2   2   0   0   2   2   0   0   2   0   0   0   0   2   2   2   0   0   2   0   2   2   0   0   2   0   0   2   0   2   2   2   0   0   2   2   0   0   0   2   0   2   2   0   0   2   0   2   0   2   2   2   2   0   2   2   0   2   2   0   2   2   0   0   0   0   0   0   0   0   0   2   2   2   2   0   0   2   0   2   2   2   0   2   2   2   2   0   2   2
 MK-4-10                0   2   0   2   2   0   2   2   2   2   0   0   0   0   2   2   2   2   0   2   0   0   0   0   0   2   0   2   0   2   2   2   0   0   2   2   0   0   0   0   0   0   2   0   0   2   0   2   0   2   2   2   2   0   2   2   0   0   2   2   0   0   2   2   0   2   0   0   0   0   2   2   2   0   2   2   2   0   0   0   0   0   0   2   2   0   0   2   2   2   2   2   2   2   0   0   2   2   0   0   2   2   2   2   2   0   0   2   2   0   0   2   0   2   2   2   0   0   2   0   0   0   0   2   2   2   2   0   0   0   2   2   0   0   2   0   0   2   0   2   2   2   0   0   0   2   0   0   0   2   2   2   2   0   0   2   0   2   0   2   2   2   2   0   2   2   0   2   2   0   2   2   2   0   0   0   0   0   0   0   0   2   2   2   2   0   0   2   0   2   2   2   0   2   2   2   2   0   2   2
 MK-4-11                2   2   0   2   0   0   2   2   2   0   0   0   0   0   2   2   2   2   2   2   0   0   0   0   0   2   0   2   2   2   2   0   0   0   2   2   0   0   0   0   0   0   2   0   0   2   0   2   0   2   2   2   2   0   2   2   0   0   2   2   0   0   2   2   0   2   0   0   0   0   2   2   2   0   2   2   2   0   0   0   0   0   0   2   2   0   0   2   2   2   2   2   2   2   2   0   0   2   0   0   2   2   2   2   2   0   0   2   2   0   0   2   0   0   0   2   0   0   2   0   0   0   0   2   2   2   2   0   0   0   2   2   0   0   0   0   0   2   0   2   2   0   0   0   2   2   0   0   0   2   2   2   2   0   0   2   0   2   0   2   2   2   2   0   2   2   2   2   2   0   2   2   2   0   2   0   0   0   2   0   2   2   2   2   2   0   0   0   2   2   0   2   0   2   2   2   2   0   2   2
 MK-4-12                2   2   2   0   0   2   0   2   2   2   0   0   0   0   2   2   2   2   2   0   0   0   0   0   0   2   0   2   2   2   2   0   0   0   2   2   0   0   0   0   0   0   2   0   0   2   0   0   0   2   2   0   2   2   2   2   2   0   2   2   2   0   0   2   0   2   0   0   0   0   2   2   2   0   2   2   2   0   0   0   0   0   0   2   2   2   0   2   2   2   2   2   2   2   2   0   0   2   0   0   2   2   2   2   2   0   0   2   2   0   0   0   0   0   0   2   2   0   0   0   0   0   0   2   2   2   2   0   0   0   2   2   0   0   0   0   0   2   2   2   2   0   0   0   2   2   0   2   0   2   2   2   2   2   0   2   2   2   0   2   2   2   2   0   2   2   2   2   2   0   2   2   2   2   2   0   0   2   2   0   2   2   0   2   2   0   0   0   2   2   0   2   0   0   2   2   2   0   2   2
 MK-4-13                2   2   2   0   0   2   0   2   2   2   0   2   0   2   2   2   2   2   2   0   0   0   0   2   0   2   0   2   2   2   2   0   0   0   0   2   0   0   0   0   0   0   2   0   2   2   0   0   0   2   2   0   2   2   0   2   2   0   2   2   2   2   0   2   0   2   0   0   0   0   0   2   2   0   0   2   2   0   0   0   0   0   2   2   0   2   0   2   2   2   2   2   2   2   2   0   0   2   0   0   2   2   2   2   0   0   2   0   2   0   0   0   0   0   0   2   2   2   0   0   0   0   0   2   2   2   2   0   0   0   2   2   0   0   0   0   0   2   2   2   2   0   0   0   2   2   0   2   0   2   2   2   2   2   0   2   2   2   0   0   2   2   2   0   2   2   2   2   2   0   2   2   2   2   2   2   0   2   2   0   2   2   0   2   2   0   0   0   2   2   0   2   0   0   2   2   2   0   2   2
 MK-4-14                2   2   2   0   0   2   0   2   2   2   0   2   0   2   2   2   2   2   2   0   0   0   0   2   2   2   0   2   2   2   2   0   0   0   0   2   0   0   2   0   0   0   2   0   2   2   0   0   0   2   2   0   2   2   0   2   2   0   2   2   2   2   0   2   0   2   0   2   0   0   0   2   2   0   0   2   2   0   0   0   0   0   2   2   0   0   0   2   2   2   2   2   2   2   2   0   0   2   0   0   2   2   0   2   0   0   2   0   0   0   0   0   0   0   0   2   2   2   0   0   2   0   0   2   2   2   2   0   0   0   2   0   0   0   0   0   0   2   2   0   2   0   0   0   2   2   0   2   0   2   2   2   2   2   0   2   2   0   0   2   2   2   2   0   2   2   2   2   2   0   2   2   2   2   0   0   0   2   2   0   2   2   0   0   2   0   2   0   0   2   0   2   0   0   0   2   2   2   2   2
 MK-4-15                2   2   2   0   0   2   2   2   2   2   0   2   0   0   2   2   2   2   2   0   0   0   0   2   2   2   0   2   0   2   2   0   0   0   0   2   0   0   2   0   0   0   2   0   0   2   0   0   0   2   2   0   2   2   0   2   2   0   2   2   2   2   0   2   0   2   0   2   2   0   0   2   2   0   0   2   2   0   0   0   0   0   2   2   0   0   2   2   2   2   2   2   2   2   2   0   0   2   0   0   2   2   0   2   0   0   0   0   0   0   0   0   0   0   0   2   2   2   0   0   2   0   0   2   2   2   2   2   0   0   2   0   0   0   0   0   0   2   2   0   0   0   0   0   2   0   0   2   0   2   2   0   2   2   0   2   0   0   0   2   2   2   2   0   2   2   2   2   2   0   2   2   2   2   0   0   0   2   2   0   2   0   0   0   2   0   2   0   0   0   0   2   0   0   0   2   2   2   2   2
 MK-4-16                2   2   2   0   0   2   2   2   0   2   0   2   0   0   2   2   2   2   2   0   0   0   0   2   2   0   0   2   2   2   2   0   0   0   0   0   0   0   2   0   0   0   2   2   0   2   0   0   0   2   2   0   2   2   0   2   0   0   2   2   2   2   0   2   0   0   0   2   2   0   0   2   2   0   0   2   2   0   0   0   0   0   2   0   0   0   2   0   2   2   2   2   2   2   2   0   0   2   0   0   2   2   2   2   0   0   0   0   0   0   0   0   0   0   0   0   2   2   2   0   2   0   0   2   2   2   2   2   0   0   2   0   0   0   0   0   0   2   2   0   0   0   0   2   2   0   0   2   0   2   2   0   2   2   0   2   0   0   0   2   2   2   2   0   2   2   2   2   2   0   2   2   2   2   0   0   0   2   2   0   0   0   2   0   2   0   0   2   0   2   0   2   0   0   0   2   2   2   2   2
 MK-5-1                 2   2   0   0   0   2   0   0   0   0   2   0   0   0   0   2   2   2   0   2   2   0   0   0   2   0   0   0   0   2   2   0   2   0   2   2   2   0   0   2   0   0   0   2   2   0   0   2   2   2   0   0   2   2   0   2   2   0   2   0   2   0   2   0   0   2   0   2   2   2   0   2   0   2   0   2   0   2   2   0   2   2   0   2   0   0   0   2   0   0   2   0   0   0   0   0   2   2   0   0   2   0   2   0   0   0   0   0   0   2   0   2   0   2   0   0   2   2   2   2   2   0   2   0   0   2   2   2   0   0   0   2   0   2   0   2   0   0   2   0   2   2   0   2   2   0   0   2   0   0   2   2   2   0   2   2   0   0   2   0   0   2   2   0   0   2   0   0   2   2   0   0   0   0   0   0   0   0   0   2   0   0   0   0   2   0   2   2   2   0   2   0   2   0   2   0   0   2   2   2
 MK-5-2                 2   2   0   0   2   2   0   0   0   0   2   0   0   0   0   2   2   2   0   2   2   0   0   0   2   0   0   0   0   0   2   0   2   0   2   2   2   0   0   2   0   0   0   2   2   2   0   2   2   2   0   0   2   2   0   2   2   0   2   0   2   0   2   2   2   2   0   2   2   2   0   2   0   2   0   2   0   2   2   0   2   0   0   2   0   0   0   2   2   0   2   0   0   0   0   0   2   2   0   0   2   0   2   0   0   0   0   0   0   2   0   2   0   2   0   0   2   2   2   2   2   0   2   0   0   2   2   2   0   0   0   2   0   2   0   2   0   2   2   0   2   2   0   0   2   0   2   2   0   0   2   2   0   0   2   2   0   0   2   0   0   2   2   0   0   2   0   0   2   2   0   0   0   0   0   0   0   0   2   2   0   0   0   2   2   0   2   2   2   0   2   0   0   0   2   0   0   2   2   2
 MK-5-3                 2   2   0   0   2   2   0   0   2   2   2   0   0   0   0   2   2   2   0   2   2   0   0   0   2   0   0   0   0   0   2   0   0   0   2   2   2   0   0   2   0   0   0   2   2   0   0   2   2   2   0   0   0   2   0   2   2   0   2   0   2   2   2   2   0   2   0   2   0   2   0   2   0   2   0   2   0   2   2   0   2   0   0   0   0   0   0   2   2   0   2   0   0   0   0   0   2   2   0   0   2   0   2   0   0   0   0   2   0   2   0   2   0   2   0   2   2   2   2   2   2   0   2   0   0   2   2   2   0   2   0   2   0   2   0   2   0   2   2   0   2   2   2   0   2   0   2   2   0   0   2   2   0   0   2   2   0   0   2   0   0   2   2   0   0   2   0   0   2   2   0   0   0   0   0   0   0   0   2   0   2   0   0   0   2   0   2   2   2   0   2   0   0   0   2   0   0   2   0   2
 MK-5-4                 2   0   0   0   2   2   0   0   2   2   2   0   2   0   0   2   0   2   0   2   2   0   0   0   0   0   0   0   0   0   2   0   0   0   2   2   2   0   0   2   0   0   2   2   2   0   0   2   2   2   0   0   0   2   0   0   2   0   2   2   2   2   2   0   0   2   0   2   0   2   0   0   0   2   2   2   0   0   2   0   2   0   0   0   0   2   0   2   2   0   2   0   0   0   0   0   2   2   0   0   0   0   2   0   0   0   0   2   0   2   0   2   0   0   0   2   2   2   2   2   2   0   2   0   0   2   2   2   0   2   0   0   0   2   0   2   0   2   0   0   2   2   2   0   2   0   2   2   2   0   2   0   0   2   2   2   0   0   2   0   0   2   2   0   0   2   0   0   2   2   0   0   0   0   0   0   0   0   2   0   0   0   0   0   2   0   2   2   2   0   2   2   0   0   2   2   0   2   0   2
 MK-5-5                 2   2   0   0   2   2   0   0   2   0   2   0   2   0   0   2   0   2   0   2   2   0   0   0   0   0   0   0   0   0   2   0   0   0   2   0   2   0   0   0   0   0   2   2   2   0   0   2   2   2   2   0   0   2   0   2   0   2   2   2   2   2   2   0   0   2   0   2   0   2   0   0   0   2   2   2   0   0   0   0   2   0   0   0   0   2   0   2   2   0   0   0   0   0   0   0   2   2   0   0   0   0   2   0   0   0   0   2   0   2   0   0   0   0   0   2   2   2   2   2   2   0   2   0   0   2   2   2   0   2   0   0   2   2   0   2   0   2   0   0   2   2   2   0   0   0   2   2   2   0   2   0   0   2   2   2   0   0   2   2   0   2   2   0   0   2   0   0   2   2   0   0   0   0   0   0   0   0   2   0   0   0   0   0   2   2   2   2   2   0   2   2   0   2   0   2   0   2   0   2
 MK-5-6                 2   2   0   0   2   0   0   0   2   0   2   0   2   0   0   2   0   2   0   2   2   0   0   0   0   0   0   0   0   2   2   0   0   0   2   0   2   0   0   0   2   0   2   2   2   0   0   2   2   2   2   0   0   0   0   2   0   2   2   2   2   2   2   0   0   2   0   2   0   2   0   0   0   2   2   2   2   2   2   0   2   0   0   2   2   2   0   2   2   2   0   0   0   2   0   0   2   2   0   0   2   0   2   0   0   0   0   2   0   2   2   2   0   0   0   2   2   2   2   2   2   0   2   2   2   2   2   2   0   2   0   0   0   2   0   2   0   2   0   0   2   2   2   0   0   2   2   2   2   0   2   0   0   0   2   2   0   0   2   2   0   0   0   0   0   2   0   0   2   2   2   0   0   0   0   0   0   0   2   0   0   0   2   0   2   2   2   0   2   0   2   2   0   2   0   2   0   2   0   2
 MK-5-7                 2   2   0   0   2   0   0   0   0   2   2   0   0   0   0   2   0   2   2   2   0   0   0   2   0   0   0   0   0   2   2   0   0   0   2   2   2   2   0   0   2   2   2   2   2   0   0   2   2   2   2   0   0   0   0   2   0   2   2   2   0   2   2   0   0   2   0   2   0   2   0   0   0   0   2   2   2   2   0   0   2   0   0   2   2   2   0   2   2   2   0   0   0   2   0   0   2   2   0   0   2   0   0   0   0   0   2   2   0   2   2   2   0   0   0   2   2   2   2   2   2   0   0   2   2   2   2   0   0   2   0   0   0   2   0   0   0   2   2   0   2   2   2   0   0   2   2   2   2   0   2   0   0   0   2   2   0   0   2   0   0   0   0   0   0   2   0   0   2   2   2   0   0   0   0   0   0   0   2   0   0   0   2   0   2   2   0   0   2   0   2   2   0   2   0   2   0   2   0   2
 MK-5-8                 2   2   0   0   2   0   0   0   0   2   2   0   0   0   0   0   2   2   2   2   0   0   0   2   0   0   0   0   0   0   2   0   0   2   2   2   2   2   0   0   2   2   2   2   2   0   0   2   2   0   2   0   0   0   0   2   0   2   2   0   0   0   2   0   0   2   0   2   0   2   0   0   0   0   2   2   2   2   0   0   2   0   0   2   2   2   0   2   2   2   0   0   2   2   0   0   2   2   0   0   2   0   0   0   0   0   2   2   0   2   2   2   0   0   0   2   0   2   2   2   2   0   0   2   2   2   2   0   0   2   0   0   0   2   0   0   2   0   2   0   2   2   2   2   0   2   2   2   2   0   2   0   0   2   2   2   0   0   2   0   0   0   0   0   2   0   2   0   2   0   2   0   0   0   0   0   0   0   2   0   0   0   2   0   2   2   0   0   2   0   2   2   0   2   0   2   0   2   0   0
 MK-5-9                 2   2   0   0   2   0   2   0   0   2   2   0   0   2   0   0   2   0   2   2   0   0   0   2   0   0   0   0   0   0   2   0   0   2   2   2   2   2   0   0   0   2   2   2   2   2   0   2   2   0   2   2   0   0   0   2   0   0   2   0   0   0   2   2   0   2   0   2   0   2   0   0   0   0   2   2   2   2   0   0   2   0   0   2   2   2   0   0   2   2   0   0   2   2   0   0   0   2   0   0   2   0   0   0   0   0   2   2   0   2   2   2   0   0   0   2   0   2   0   2   2   0   0   2   2   2   2   0   0   2   0   0   0   2   0   2   2   0   2   0   2   2   2   2   0   2   2   2   2   0   2   2   0   2   2   2   0   0   2   0   0   2   2   0   2   0   2   0   2   0   2   0   0   0   0   2   0   0   2   0   0   0   2   0   0   2   0   2   2   0   2   2   0   2   0   2   0   2   0   0
 MK-5-10                2   2   0   0   2   2   2   0   0   0   2   0   0   0   0   0   2   2   0   2   0   0   0   2   0   0   0   0   0   0   2   0   2   2   2   2   2   2   0   2   0   2   0   0   2   2   2   2   2   0   2   2   0   2   0   0   0   0   2   2   0   0   2   2   0   2   0   0   0   2   0   0   0   0   2   2   2   2   0   0   0   2   0   2   2   2   0   0   2   2   0   0   2   2   0   0   0   2   0   0   2   2   0   0   0   0   2   2   0   2   2   2   0   0   0   2   0   0   0   2   2   0   0   2   2   2   2   0   0   2   0   0   0   2   0   2   2   0   2   0   2   0   2   2   0   2   2   2   0   0   2   2   0   2   2   2   0   0   2   0   0   0   0   0   2   0   2   0   2   0   2   0   2   0   0   2   0   0   2   0   0   0   2   0   0   2   0   2   2   0   2   2   2   2   0   2   2   2   0   0
 MK-5-11                2   2   0   0   2   2   2   0   0   0   2   0   0   0   0   2   2   2   0   2   0   0   0   0   0   0   0   0   0   0   2   0   2   2   2   2   0   2   0   2   0   2   0   0   2   2   2   2   2   0   2   2   0   2   0   0   0   0   2   2   0   0   2   0   0   2   0   0   0   2   0   0   0   0   2   2   2   2   0   0   0   2   0   2   2   2   0   2   2   2   0   0   2   2   0   0   0   2   0   0   2   2   0   0   0   0   2   2   0   2   2   2   0   2   0   2   0   0   0   2   2   0   0   2   2   2   2   0   0   2   0   0   0   2   0   2   2   0   2   0   2   0   2   2   0   2   0   2   0   0   2   2   0   2   2   2   0   0   2   0   0   0   0   2   2   0   2   2   0   0   2   0   2   0   0   2   0   0   2   0   0   0   0   0   2   2   0   2   0   0   2   2   2   2   0   2   2   2   0   0
 MK-5-12                2   2   0   0   2   2   2   0   0   0   2   0   0   0   0   2   2   2   2   2   0   0   0   0   0   0   0   0   2   0   2   0   2   2   2   2   0   0   2   2   0   2   0   0   2   2   2   2   2   0   2   2   0   2   0   0   0   0   2   2   0   0   2   0   0   2   0   0   0   2   0   0   0   0   2   2   2   2   0   0   0   2   0   2   2   2   0   2   2   2   2   0   2   2   0   2   0   2   0   0   0   2   0   0   0   0   2   0   2   2   0   2   0   2   0   2   0   0   0   2   2   0   0   2   2   2   2   0   0   2   0   0   0   2   2   2   2   0   0   2   2   0   2   2   0   2   0   2   0   0   0   2   0   2   2   2   0   0   2   0   0   0   2   2   2   0   2   0   0   0   2   0   2   0   0   2   0   0   2   0   0   0   0   0   2   2   0   2   0   0   2   2   2   2   0   2   2   2   0   0
 MK-5-13                2   2   0   0   2   2   2   2   0   0   2   0   0   0   2   2   2   2   2   2   0   0   0   0   0   0   0   0   2   2   2   0   2   2   2   2   0   0   2   2   0   2   0   0   2   0   2   2   2   0   2   0   0   2   0   0   0   0   2   2   0   0   2   0   0   2   0   0   0   2   0   0   2   0   0   2   2   2   0   0   2   2   0   2   2   2   0   2   2   0   2   0   2   2   0   2   0   2   0   0   0   2   0   0   0   0   2   0   2   0   0   2   2   0   0   2   0   0   0   2   2   0   0   2   2   2   2   0   0   2   0   0   0   2   2   2   2   2   0   2   2   0   2   2   0   2   0   0   0   2   0   2   0   2   2   2   0   0   2   0   0   0   2   2   2   0   2   0   0   2   2   0   2   0   0   2   0   0   2   0   0   0   2   0   2   0   0   2   0   0   2   2   2   2   0   2   2   2   0   0
 MK-5-14                2   2   0   0   0   0   0   2   0   0   2   0   2   0   2   2   2   2   2   2   0   0   2   0   0   0   0   0   2   2   2   0   2   2   2   2   0   0   2   2   0   2   0   2   2   0   2   0   2   0   2   0   2   2   0   2   0   0   0   2   0   2   2   2   0   2   0   0   0   2   0   0   2   0   0   2   2   2   0   0   2   2   0   2   0   2   0   2   2   0   2   0   2   2   2   2   0   2   0   0   0   0   0   0   0   0   2   0   2   0   0   2   2   0   0   2   0   0   0   2   2   0   0   2   2   2   2   0   0   2   0   0   2   2   2   2   0   2   0   0   2   0   2   2   0   2   0   0   0   0   0   2   2   2   2   2   2   0   2   0   2   0   2   2   2   0   2   0   0   2   2   0   2   2   0   2   0   0   2   0   0   0   0   0   2   0   0   2   0   2   2   2   2   2   0   2   0   2   0   0
 MK-5-15                2   2   0   0   0   0   0   2   0   0   2   0   2   0   2   2   2   2   2   2   0   0   2   0   0   0   0   0   2   2   2   2   0   2   2   2   0   0   2   2   0   2   0   2   2   0   2   0   2   2   2   0   2   2   0   2   0   0   0   2   0   2   2   0   0   2   0   0   0   2   0   0   2   0   0   2   0   2   2   0   2   2   0   2   0   2   0   2   2   0   2   0   2   2   2   2   0   2   0   0   0   0   0   0   0   0   2   0   2   0   0   2   0   0   0   2   0   0   0   2   2   0   0   2   2   2   2   0   2   0   0   0   2   2   2   2   0   2   0   0   2   0   2   2   0   2   0   0   0   0   0   0   0   2   2   2   2   0   2   0   2   0   2   2   2   0   2   0   0   2   2   0   2   0   0   2   0   0   2   0   0   0   0   0   2   0   0   0   0   2   2   2   2   2   0   2   0   2   0   0
 MK-5-16                2   2   0   2   0   0   0   2   0   0   2   0   2   0   2   2   2   2   2   2   0   0   2   0   0   0   2   0   2   2   2   2   0   2   2   2   0   0   2   2   0   2   0   2   2   0   2   0   2   0   2   0   2   2   0   2   0   0   2   2   0   2   2   0   0   2   0   0   0   2   0   0   2   0   0   2   0   2   2   0   2   2   0   2   0   2   0   2   2   0   2   0   2   2   2   2   0   2   0   0   0   0   0   0   0   0   2   0   2   0   0   2   2   2   0   2   0   0   0   2   2   0   0   2   2   2   2   0   2   0   0   0   2   2   2   2   0   2   0   0   2   0   2   2   0   2   0   0   0   0   0   2   0   2   2   2   2   0   2   0   2   2   2   2   2   0   2   2   0   2   0   0   0   0   0   2   0   0   2   0   0   0   0   2   2   0   0   0   0   2   2   2   2   2   0   2   0   2   0   0
 MK-6-1                 0   0   2   0   2   0   0   2   0   2   0   2   0   2   0   0   2   0   0   2   2   0   2   2   2   0   2   0   0   2   2   2   0   0   2   2   0   2   2   0   2   2   0   2   2   2   0   2   2   2   2   0   0   2   2   0   0   2   2   0   2   2   0   0   2   0   2   2   2   0   2   2   0   2   2   2   2   2   0   0   0   2   0   0   0   2   0   0   0   2   0   0   2   2   0   0   0   2   2   0   2   0   2   0   2   2   0   0   0   2   0   2   0   2   2   2   0   2   2   2   0   2   2   2   0   2   2   2   2   2   2   0   0   2   0   0   0   2   0   2   2   2   2   0   2   2   2   0   2   0   2   0   0   2   0   0   2   2   2   2   0   0   2   0   0   2   0   2   0   2   2   0   2   2   2   2   2   2   2   0   0   2   2   0   2   2   0   2   0   2   2   2   0   0   2   0   2   2   0   2
 MK-6-2                 0   0   2   0   2   0   0   2   0   2   0   2   0   2   0   0   2   0   0   2   0   0   2   2   2   0   2   0   2   2   2   0   0   0   2   2   0   2   0   0   2   2   0   2   2   2   0   2   2   2   2   2   0   2   2   0   0   2   2   0   2   2   0   2   0   0   2   2   0   0   2   2   0   0   2   2   2   2   0   0   0   2   0   0   0   2   0   0   0   2   0   0   2   2   0   0   0   2   2   0   2   0   2   0   2   2   0   0   0   2   0   2   0   2   2   2   0   2   2   2   0   2   2   2   0   2   2   2   2   2   2   0   2   2   0   0   0   2   0   2   0   2   2   0   2   2   0   2   2   2   2   0   0   2   0   0   2   2   2   2   2   0   2   0   2   2   0   2   0   0   2   2   2   2   0   2   2   2   2   0   0   2   2   0   2   2   0   0   0   2   0   2   0   0   0   0   2   2   0   2
 MK-6-3                 0   0   2   0   2   2   0   2   0   0   2   2   0   2   0   0   2   2   0   2   0   0   2   2   2   0   2   0   2   2   2   2   0   0   2   2   2   2   0   0   2   2   0   2   2   2   0   2   2   0   2   2   2   2   2   2   0   2   2   0   2   2   0   2   0   0   2   2   0   0   2   2   0   0   2   2   2   0   0   0   0   2   0   0   0   2   0   0   0   2   0   0   2   2   0   0   0   2   2   0   2   0   2   2   2   2   0   0   0   2   2   2   0   0   2   2   0   2   2   2   0   2   2   2   0   2   2   2   2   2   2   0   2   2   0   0   0   2   0   2   0   2   2   0   2   2   2   2   2   2   2   0   0   2   0   0   2   2   2   2   2   0   2   0   0   2   0   2   0   0   2   2   2   2   0   2   2   2   2   0   0   2   2   0   2   2   0   0   0   2   0   2   0   0   0   0   2   0   0   2
 MK-6-4                 0   0   2   0   2   2   0   2   0   0   2   2   0   2   0   0   2   2   2   2   0   0   2   2   2   0   2   0   2   2   2   2   0   0   2   0   0   2   0   0   2   2   0   2   2   0   0   2   2   2   2   2   2   2   2   2   0   2   2   0   2   2   0   2   0   0   2   2   0   0   2   2   0   0   2   2   2   0   2   0   0   2   0   0   2   2   0   0   0   2   0   2   2   2   2   0   0   2   2   0   2   0   0   2   2   2   0   0   0   2   2   2   0   0   2   2   0   2   2   2   0   2   2   2   0   2   2   2   2   2   2   0   2   2   0   0   0   2   0   2   0   2   2   0   2   2   2   2   2   2   2   0   0   2   0   2   2   2   2   2   0   0   2   0   0   2   0   0   0   0   0   2   2   2   0   2   2   2   2   0   0   2   2   0   2   2   0   0   0   2   0   2   0   0   0   0   2   0   0   2
 MK-6-5                 0   2   2   0   2   2   2   0   0   2   2   2   0   2   0   0   2   2   2   2   0   0   2   0   2   0   2   0   2   2   2   2   0   0   2   0   0   2   0   0   2   2   0   2   2   0   0   2   2   2   0   2   2   0   2   2   2   2   2   0   2   2   0   2   2   0   2   2   0   0   2   2   0   0   2   2   2   0   0   0   0   2   0   0   2   2   0   0   2   2   0   2   2   2   2   0   0   2   2   0   2   0   0   2   2   2   0   0   0   2   2   2   0   0   2   2   0   0   0   2   0   2   2   2   0   2   2   2   2   2   2   0   2   2   0   0   0   2   0   2   0   2   2   0   2   2   2   2   2   0   2   0   0   2   0   0   2   0   0   2   0   0   0   0   0   0   0   0   0   0   0   2   2   2   0   2   2   2   2   0   0   2   0   0   2   2   0   0   0   2   0   2   2   0   0   0   0   2   2   0
 MK-6-6                 0   2   0   0   2   2   2   0   0   2   2   2   0   2   0   0   2   2   2   0   0   0   0   0   2   2   2   0   2   2   2   0   0   0   2   0   0   2   0   0   2   2   0   2   2   0   0   2   2   2   0   2   2   0   2   2   2   2   0   0   2   2   0   0   2   0   2   2   0   0   2   2   0   0   2   2   2   2   0   0   2   0   0   0   2   2   0   0   2   2   0   2   2   2   0   0   0   2   2   0   2   2   0   2   2   2   0   2   0   2   2   2   0   0   2   2   0   0   0   2   0   2   2   0   0   2   2   2   2   2   2   0   2   2   0   0   0   2   0   2   0   2   2   0   2   2   2   2   2   0   2   0   0   2   0   0   0   0   0   2   0   0   0   0   0   0   0   0   0   0   0   2   2   2   0   2   2   2   2   0   0   2   0   0   2   2   0   0   2   2   0   2   0   2   0   2   0   2   2   0
 MK-6-7                 0   2   0   0   2   2   2   0   2   2   2   0   0   2   0   0   2   2   2   0   0   0   0   0   2   2   2   0   2   2   2   0   0   0   2   2   0   2   0   0   0   2   0   2   2   0   0   2   2   2   0   2   2   0   2   2   2   2   2   0   2   2   0   0   0   2   2   2   0   0   2   2   2   0   2   2   2   2   0   0   2   0   0   2   2   2   0   0   2   2   0   2   2   2   0   0   0   2   2   0   0   2   0   0   2   2   0   0   0   2   2   2   0   0   2   2   0   0   0   2   0   2   2   0   0   0   2   2   2   2   2   2   2   2   0   2   0   2   0   2   0   2   2   0   2   2   2   0   2   0   2   0   0   2   0   0   0   0   0   2   0   0   0   0   2   0   0   0   2   0   0   2   2   2   0   2   2   2   2   0   0   2   0   0   2   2   0   0   2   2   0   2   0   2   0   2   0   2   0   0
 MK-6-8                 0   2   0   0   2   2   2   0   2   0   2   0   0   2   0   2   2   2   2   0   0   0   0   0   2   2   2   2   2   2   2   0   0   0   2   2   0   2   0   0   0   2   0   0   2   0   2   2   2   2   0   2   2   0   2   2   0   2   2   2   2   2   0   0   0   2   2   2   0   0   2   0   2   0   2   2   2   2   0   0   2   0   0   2   2   2   0   0   2   0   0   2   2   2   0   0   0   2   2   0   0   2   0   0   2   2   0   0   2   2   2   2   0   0   0   2   0   0   0   0   0   2   2   2   0   0   2   2   2   2   2   2   2   2   0   2   0   2   0   2   0   2   2   0   2   2   2   0   2   0   2   0   2   2   0   2   0   0   0   2   0   0   0   0   2   0   0   0   2   0   0   2   2   2   2   2   0   2   2   0   0   2   2   2   2   2   0   0   2   0   0   2   0   2   0   2   2   0   0   0
 MK-6-9                 0   2   0   0   2   2   2   0   2   2   2   0   0   2   0   2   2   2   2   0   0   0   0   2   2   2   2   2   2   2   2   2   0   0   2   0   0   2   0   2   2   2   0   2   0   2   2   2   0   2   0   2   2   0   2   2   0   2   2   2   2   2   0   0   0   2   2   2   0   0   2   0   2   0   2   2   2   2   0   0   2   0   0   2   2   2   0   2   0   0   0   2   2   2   0   0   0   2   2   0   0   2   0   2   2   2   0   2   2   2   2   2   0   0   0   2   0   0   0   0   0   2   2   2   0   0   2   2   2   2   2   2   2   2   0   2   0   2   0   2   0   2   2   0   0   0   2   0   2   0   2   0   2   2   2   2   0   0   0   2   0   0   0   2   2   0   0   0   2   0   0   2   2   2   2   2   0   2   2   0   0   2   2   2   2   2   0   0   2   0   0   2   0   2   0   2   2   0   0   2
 MK-6-10                0   2   2   0   2   2   2   0   2   0   2   0   0   2   0   0   2   2   2   0   0   2   0   2   2   2   2   2   2   0   2   2   0   0   2   0   0   2   0   2   2   2   2   0   0   2   2   2   0   2   0   2   2   0   2   2   0   2   2   2   2   2   2   0   0   2   2   2   0   0   2   0   2   0   0   2   2   2   0   0   2   0   0   2   2   2   0   2   2   0   2   2   2   2   0   0   0   2   2   0   0   2   0   2   2   2   0   2   2   2   2   2   0   0   0   2   0   0   0   0   0   2   2   2   0   0   2   2   2   2   2   2   0   2   2   2   0   0   0   2   0   2   2   0   0   0   2   0   2   0   2   0   2   2   2   2   0   0   0   0   0   0   0   2   2   0   0   0   2   0   0   2   2   2   2   2   0   2   2   0   0   0   0   2   2   2   0   0   2   0   0   2   0   2   0   2   2   2   0   2
 MK-6-11                0   2   2   0   2   2   2   0   2   0   2   0   0   2   0   0   2   2   2   2   0   2   0   2   2   2   2   2   2   0   2   2   0   0   2   2   0   2   0   2   2   2   2   0   0   2   2   2   0   2   0   2   0   0   0   2   0   2   2   2   2   0   0   0   0   2   2   2   0   0   2   0   2   0   0   2   2   2   0   0   2   0   0   2   2   2   0   2   2   0   2   2   2   2   0   0   0   2   2   0   0   0   0   2   2   2   0   2   2   2   2   2   0   0   0   2   0   2   0   0   0   2   2   2   2   0   2   0   2   0   2   2   0   2   2   2   0   2   0   2   0   2   0   0   0   0   2   0   2   0   2   0   2   2   2   2   0   0   0   0   2   0   0   2   2   0   0   0   2   0   0   2   2   2   2   2   0   2   2   0   0   0   0   2   2   2   0   0   2   0   0   2   0   2   0   2   2   2   0   2
 MK-6-12                0   2   2   0   2   2   2   2   0   0   2   0   2   2   0   0   2   2   0   2   0   2   0   2   0   2   2   2   2   0   2   2   0   0   2   2   0   2   0   0   2   2   2   0   0   2   2   2   0   2   0   2   0   0   0   2   0   2   2   2   2   0   0   0   0   2   2   2   0   0   2   0   2   2   0   2   2   0   0   0   2   0   0   2   2   0   0   2   2   0   2   2   2   2   0   0   0   2   0   0   0   0   0   2   2   2   0   0   0   0   2   2   0   0   0   2   0   0   0   0   0   0   2   2   2   0   2   0   2   0   0   2   0   2   0   2   0   2   0   2   0   2   0   0   0   2   0   0   2   0   2   0   2   0   2   2   0   0   0   0   0   0   0   2   2   0   0   0   2   0   0   2   2   2   2   2   0   2   2   0   0   2   0   2   2   2   0   0   2   0   0   2   0   2   0   2   2   0   0   2
 MK-6-13                0   2   2   0   2   2   2   2   0   0   2   0   2   2   0   0   2   2   2   2   0   2   0   2   0   2   0   2   2   0   0   2   0   0   2   2   0   2   0   0   2   2   0   0   0   2   2   0   0   0   0   2   0   0   0   2   0   2   2   2   2   0   0   0   0   0   2   2   0   0   2   0   2   2   0   2   2   0   0   0   2   2   0   2   2   0   0   2   2   0   2   2   2   2   2   0   2   0   0   0   2   0   0   2   2   2   0   0   0   0   2   2   0   0   0   2   2   0   0   0   0   0   2   2   0   0   2   0   2   0   0   2   0   2   0   2   2   2   0   2   0   2   0   0   0   2   0   0   2   0   0   0   2   0   2   2   0   0   0   0   0   0   0   2   2   0   0   0   2   0   0   2   2   2   2   2   0   2   2   0   0   2   0   2   2   2   2   0   2   0   0   0   0   2   0   2   2   0   0   2
 MK-6-14                0   0   2   0   0   2   2   2   0   0   2   0   2   2   0   0   2   2   2   2   0   0   0   2   0   0   0   2   2   0   0   2   0   0   2   2   0   2   0   0   2   2   0   0   0   2   0   0   0   0   0   2   0   2   0   2   0   2   0   2   2   0   0   0   0   0   2   2   0   0   2   0   2   2   0   2   0   0   0   0   2   2   0   2   2   0   2   0   2   0   2   0   2   0   2   0   2   0   0   0   2   2   0   2   2   2   0   2   0   2   2   2   0   2   0   2   2   0   2   0   0   0   2   2   0   0   2   0   2   0   0   2   2   2   0   2   2   2   0   2   0   2   2   0   0   2   0   0   2   0   0   0   2   0   2   2   0   0   0   0   0   0   0   2   2   0   0   0   0   0   0   2   2   2   2   2   0   0   2   0   0   2   0   2   2   2   2   0   2   0   0   0   0   2   0   2   2   0   0   2
 MK-6-15                0   0   2   0   2   2   2   2   0   0   2   0   2   2   0   0   2   2   2   2   2   2   0   2   0   0   0   2   2   0   0   2   0   0   0   2   0   2   2   0   2   2   0   0   0   2   0   0   0   0   0   0   0   2   0   0   0   2   0   2   2   0   0   0   0   0   0   2   0   0   2   2   2   2   0   2   0   0   0   0   2   2   0   2   0   0   2   0   2   0   2   0   2   0   2   0   0   0   2   0   2   2   0   2   2   2   0   2   0   2   2   2   0   2   0   2   2   0   2   0   0   0   2   2   0   0   2   0   2   0   0   0   2   2   0   2   2   2   0   2   0   2   2   2   0   2   0   0   0   0   0   0   2   0   2   2   0   0   0   0   0   0   0   2   2   0   0   0   0   0   0   2   2   2   0   0   0   0   2   0   0   2   0   0   2   0   2   0   0   0   2   2   0   2   0   2   2   0   0   2
 MK-6-16                0   0   2   0   2   2   2   2   0   0   2   0   2   2   0   0   2   2   2   2   2   2   0   2   0   0   0   2   2   0   0   2   0   0   0   2   0   2   2   2   2   2   0   0   0   2   0   0   0   0   0   0   0   2   0   0   2   2   2   2   2   0   0   0   2   0   0   2   0   0   2   2   2   0   2   2   0   0   0   0   2   2   0   2   0   0   2   0   2   0   0   0   2   0   2   0   0   0   2   0   2   2   0   2   2   2   0   2   2   0   2   2   0   2   0   0   2   0   2   0   0   0   2   2   0   0   2   0   2   0   0   0   2   2   0   2   2   2   0   2   0   2   0   2   0   2   0   0   0   0   0   0   2   0   2   2   0   0   0   2   0   2   0   2   2   0   0   0   0   2   0   2   2   2   0   0   0   0   0   0   0   2   0   0   2   0   2   0   2   0   2   2   0   2   0   2   2   0   2   2
 
!****************************************** Phenotypic Data **********************************************************
!-100.0 is resevred for missing phenotype
SimulatedTrait1        19.5410   12.9264   16.2204   10.7611   17.3636   14.4084   13.4816   14.3810   17.5684   19.8849   15.2382   17.2934    7.0487    9.9301   16.9346   13.7577   13.5517   14.6400   12.7778   13.4801   12.0768    9.1406   17.5402   15.3517   12.9821   13.6240   13.1480   13.6991   12.7225   11.7560   12.1742   10.3526   13.2860   10.6811   14.1143   11.4374   19.8951   11.9815   21.8775   12.9069   11.9556   13.3281   15.1930   21.0044   12.8942   11.3585   16.8310   17.9429   16.8938   15.3618   19.9938   11.4007   18.1656   13.7276   15.1158   15.2658   14.7807   14.3461   15.8067   13.4342   15.0228   16.2669   12.5639   16.4474   17.4004   12.1991   15.9770   16.4195   13.3543   17.5455   13.0848   15.8632   15.6675   11.9379   11.5209   14.6342   12.7497   17.6468   12.3994   15.2421   14.7672   17.1739   14.6897   11.4923   16.0274   16.1171   14.6948   13.8728   15.8563   16.6486   14.6249   17.6801   13.6718   23.7219   11.8558   15.5095   15.4003   12.1090   14.7480   18.0876   15.8624   14.0958   10.7930   13.0008   20.5422   18.9182   13.8274   18.2216   16.7546   15.9501   10.3841   14.8783   14.2449   11.2724   11.2421   18.7732   15.6451   13.1333   14.9644   16.6928   15.0035   12.0123   17.4646   11.1111   14.1765   10.8378    8.5606   15.2302   20.7566   19.6942   19.4152   10.3720   12.7617   13.7249   14.5234   14.8936   18.8496   16.4886   14.6288   10.0518   16.0384   18.5940    9.4638   13.3475   13.5866   18.9737   17.0427   17.2824   14.6898   14.8155   15.7382    8.0975   12.9686   17.8782   14.9641   18.8516   13.1125   10.7568   16.8206   12.4490   16.2344   11.8412   11.3096   14.8631    7.9412   14.8882   15.4557   14.3433   17.5590    9.3527   12.3151   14.1974   17.8505   13.8826    8.4043    9.9861   14.3950   14.4727   12.9387   13.2889   11.9886   11.9980   17.1075   19.6485   21.7727   13.9560   16.5361   16.7276   15.1985   16.5958   16.6896   22.7641   10.8939    7.4437   14.7392   12.4839   17.7092   17.6928   13.7858   16.9508
SimulatedTrait2        10.4862   10.8058    9.3735    9.4881    7.8401    9.7349   10.8332   10.9045   10.2233    9.9584   13.6926    8.8311    9.4871   12.5151   10.9480   10.7472    6.5236    8.1677    9.2090   11.3538    8.0742    9.9377    9.2579    7.1880    7.7315   10.6428    7.8504   10.7399    8.7427    9.6249    9.0671   11.0537   10.5928    9.7372    9.5821    9.8675   11.2781   12.1472    8.4334    9.9282    8.4055    8.3078    7.9344    8.4311   11.4614   15.3964    9.7006   13.0276   11.6005    9.9944    8.6793    9.6452    8.2117    9.9689   11.6366    7.7960    7.7991   10.9162    9.9583    9.8063   10.6604   11.6380    8.7276    9.7897    8.9378   12.0508   10.4190    9.4470   11.8753   10.1868   11.1706    9.1681   11.4717   11.1304   10.5170    9.7842    9.1546    8.3956    9.5087   11.0214    8.6594    7.3629    9.3973   10.7346    7.9882   10.7213    9.4620   10.2160   10.6730    9.5681   12.4879   12.2756   13.4969    9.4329   10.6739    9.4943    9.2363    9.3478   10.1613    9.8159   10.3708    9.8855   10.4269    9.3158    9.0854    9.6436    9.2299    9.0195   13.1755   10.5759    7.4526    7.6416   12.6738   12.3619   10.3463   11.3226    7.5007   11.4185   10.1455   12.1279   11.8434    8.7823   10.8075    9.7208    6.5593   11.0655   10.4415   10.1850    8.4950    9.6137   13.7703   10.5117   12.1164   12.2715    8.1505   11.2572   11.7230   11.8642    8.5393    7.8383   12.5434    9.9202    8.1119   10.1013   10.5881   10.0999   10.0895    8.6885   12.2924   10.0302   10.7127   10.2204    6.9567   10.3769   11.3979   10.9857   11.3821   11.1875    6.8399   11.3083    8.2903   13.8907    8.9838    8.6342   12.5413    8.8106    8.9074    7.7562    8.7867    9.1052   10.4338   11.0875    8.1410   11.0321    9.7324   10.3579   11.4503    8.7483    9.4350    9.3248   11.7466   11.6656   11.4721   10.4112   11.2257   10.9516   10.8477   10.6751    9.8860    8.7297   11.6898    7.6252   11.0621   13.9101    7.6643   11.1638   10.5252    8.2692   10.4545   13.6732
 
