# Supplementary material for: Inclusive Composite Interval Mapping of QTL by Environment Interactions in Biparental Populations
Source: PLoS One. 2015 Jul 10;10(7):e0132414. doi: 10.1371/journal.pone.0132414 (PMC4498613; doi:10.1371/journal.pone.0132414)
Supplement: S4 File — (ZIP) [file pone.0132414.s004.zip › H=0.1/L1/run_00131.met]

!**********************Note: lines staring with "!" are remarks and will be ignored in the program********************
!*********************************General Information**********************************
!Assuming F1 = P1 x P2, populations available in QTL IciMapping are: 
!  1, P1BC1F1 = P1 x F1, the first backcrossing where P1 is used as the recurrent parent;
!  2, P2BC1F1 = P2 x F1, the first backcrossing where P2 is used as the recurrent parent;
!  3, F1DH, F1-derived doubled haploids; 
!  4, RIL or F1RIL, recombination inbred lines through the repeated selfing of F1;
!  5, P1BC1RIL, recombination inbred lines through the repeated selfing of P1BC1F1;
!  6, P2BC1RIL, recombination inbred lines through the repeated selfing of P2BC1F1;
!  7, F2, the selfing generation of F1;
!  8, F3, the selfing generation of F2;
!  9, P1BC2F1, the second backcrossing where P1 is used as the recurrent parent; 
! 10, P2BC2F1, the second backcrossing where P2 is used as the recurrent parent;
! 11, P1BC2RIL, recombination inred lines through the repeated selfing of P1BC2F1; 
! 12, P2BC2RIL, recombination inred lines through the repeated selfing of P2BC2F1; 
! 13, P1BC1F2, the selfing generation of P1BC1F1; 
! 14, P2BC1F2, the selfing generation of P2BC1F1; 
! 15, P1BC2F2, the selfing generation of P1BC2F1; 
! 16, P2BC2F2, the selfing generation of P2BC2F1; 
! 17, P1BC1DH, P1BC1F1-derived doubled haploids; 
! 18, P2BC1DH, P2BC1F1-derived doubled haploids; 
! 19, P1BC2DH, P1BC2F1-derived doubled haploids; 
! 20, P2BC2DH, P2BC2F1-derived doubled haploids; 
   3      !Mapping Population (see remarks above)
   2      !Mapping Function (1 for Kosambi; 2 for Haldane; 3 for Morgan)
   2      !Marker Space Type (1 for intervals; 2 for positions)
   1      !Marker Space Unit(1 for centiMorgans; 2 for Morgan)
   6      !Number of Chromosomes (or Linkage Groups)
 200      !Size of the mapping population
   2      !Number of environments
 
!***************************************** Chromosomes and Linkage Maps **********************************************
!Chromosome                 NumMarkers
-CH1                        16
-CH2                        16
-CH3                        16
-CH4                        16
-CH5                        16
-CH6                        16
!Linkage map (Marker name followed by position or the interval length)
 MK-1-1                1     0.000
 MK-1-2                1    10.000
 MK-1-3                1    20.000
 MK-1-4                1    30.000
 MK-1-5                1    40.000
 MK-1-6                1    50.000
 MK-1-7                1    60.000
 MK-1-8                1    70.000
 MK-1-9                1    80.000
 MK-1-10               1    90.000
 MK-1-11               1   100.000
 MK-1-12               1   110.000
 MK-1-13               1   120.000
 MK-1-14               1   130.000
 MK-1-15               1   140.000
 MK-1-16               1   150.000
 MK-2-1                2     0.000
 MK-2-2                2    10.000
 MK-2-3                2    20.000
 MK-2-4                2    30.000
 MK-2-5                2    40.000
 MK-2-6                2    50.000
 MK-2-7                2    60.000
 MK-2-8                2    70.000
 MK-2-9                2    80.000
 MK-2-10               2    90.000
 MK-2-11               2   100.000
 MK-2-12               2   110.000
 MK-2-13               2   120.000
 MK-2-14               2   130.000
 MK-2-15               2   140.000
 MK-2-16               2   150.000
 MK-3-1                3     0.000
 MK-3-2                3    10.000
 MK-3-3                3    20.000
 MK-3-4                3    30.000
 MK-3-5                3    40.000
 MK-3-6                3    50.000
 MK-3-7                3    60.000
 MK-3-8                3    70.000
 MK-3-9                3    80.000
 MK-3-10               3    90.000
 MK-3-11               3   100.000
 MK-3-12               3   110.000
 MK-3-13               3   120.000
 MK-3-14               3   130.000
 MK-3-15               3   140.000
 MK-3-16               3   150.000
 MK-4-1                4     0.000
 MK-4-2                4    10.000
 MK-4-3                4    20.000
 MK-4-4                4    30.000
 MK-4-5                4    40.000
 MK-4-6                4    50.000
 MK-4-7                4    60.000
 MK-4-8                4    70.000
 MK-4-9                4    80.000
 MK-4-10               4    90.000
 MK-4-11               4   100.000
 MK-4-12               4   110.000
 MK-4-13               4   120.000
 MK-4-14               4   130.000
 MK-4-15               4   140.000
 MK-4-16               4   150.000
 MK-5-1                5     0.000
 MK-5-2                5    10.000
 MK-5-3                5    20.000
 MK-5-4                5    30.000
 MK-5-5                5    40.000
 MK-5-6                5    50.000
 MK-5-7                5    60.000
 MK-5-8                5    70.000
 MK-5-9                5    80.000
 MK-5-10               5    90.000
 MK-5-11               5   100.000
 MK-5-12               5   110.000
 MK-5-13               5   120.000
 MK-5-14               5   130.000
 MK-5-15               5   140.000
 MK-5-16               5   150.000
 MK-6-1                6     0.000
 MK-6-2                6    10.000
 MK-6-3                6    20.000
 MK-6-4                6    30.000
 MK-6-5                6    40.000
 MK-6-6                6    50.000
 MK-6-7                6    60.000
 MK-6-8                6    70.000
 MK-6-9                6    80.000
 MK-6-10               6    90.000
 MK-6-11               6   100.000
 MK-6-12               6   110.000
 MK-6-13               6   120.000
 MK-6-14               6   130.000
 MK-6-15               6   140.000
 MK-6-16               6   150.000
!*********************************** Marker Types ********************************************************************
!Co-dominant marker: When heterozygote F1 is present, P1 is coded as 2, F1 is coded as 1, and P2 is coded as 0; Otherwise, P1 is coded as 2, and P2 is coded as 0. 
!Dominant marker: When heterozygote F1 is present, P1 and F1 are coded as 12, and P2 is coded as 0; Otherwise, P1 is coded as 2, and P2 is coded as 0.  
!Recessive markers: When heterozygote F1 is present, P1 is coded as 2, and F1 and P2 are coded as 10; Otherwise, P1 is coded as 2, and P2 is coded as 0. 
!Missing marker is coded as -1. 
 MK-1-1                 0   0   0   0   0   2   2   2   0   2   2   0   2   0   0   0   2   2   0   2   2   0   2   0   0   0   2   2   2   0   2   0   0   0   0   0   0   0   2   0   2   0   2   2   0   2   0   2   0   2   2   0   2   2   2   2   2   2   2   0   2   0   2   0   2   0   0   2   0   2   2   0   0   0   0   2   0   2   0   0   2   2   2   0   2   2   0   0   0   0   2   0   2   0   2   2   2   0   2   0   0   2   0   0   0   0   2   2   2   2   0   2   2   0   0   2   2   2   2   2   0   2   0   0   0   0   2   0   0   0   2   0   2   0   2   2   2   0   0   0   2   0   2   0   2   2   2   2   2   0   0   2   0   2   0   2   2   0   2   2   2   2   0   2   0   0   0   0   2   2   0   0   2   0   2   0   0   2   2   2   0   0   0   2   0   0   0   0   0   0   0   2   0   2   2   2   0   2   0   0
 MK-1-2                 0   0   0   0   2   2   2   2   0   2   2   0   2   2   0   0   2   2   0   2   2   0   0   0   0   0   2   2   2   0   2   2   0   0   0   0   0   0   2   0   2   2   2   2   0   2   0   2   0   2   2   0   2   2   2   2   2   2   2   0   2   0   0   0   2   0   0   2   0   2   2   0   0   0   0   2   0   2   0   0   2   2   0   0   2   2   2   0   0   0   0   0   2   0   0   2   2   0   2   0   0   2   0   0   2   0   2   2   2   2   0   2   2   2   0   2   2   2   2   2   0   2   0   0   0   0   2   0   0   0   2   2   2   2   2   2   2   0   0   0   2   0   2   0   0   2   2   2   2   0   0   2   0   2   2   2   2   0   2   2   0   2   0   2   0   0   0   0   2   2   2   0   2   0   2   0   0   2   2   2   0   0   0   2   0   2   0   0   0   0   2   2   0   2   2   2   0   0   0   2
 MK-1-3                 0   0   0   0   2   0   2   2   0   2   0   0   0   2   0   0   2   2   0   2   0   0   2   0   0   0   2   2   0   0   2   2   0   0   0   0   0   0   2   0   2   2   2   2   0   2   2   2   0   2   0   2   2   2   2   2   2   2   2   0   2   0   0   0   2   0   0   2   0   2   2   0   0   2   0   2   0   2   0   0   2   2   2   0   2   0   2   0   0   0   2   0   2   0   0   2   2   0   2   0   0   2   0   0   2   0   2   0   2   0   2   2   0   2   0   2   2   2   2   2   2   2   0   0   0   0   2   0   0   0   2   2   2   0   2   0   2   0   2   0   0   0   2   2   0   2   2   2   2   0   0   2   0   2   2   2   2   0   0   2   2   2   2   2   0   0   0   0   2   2   2   0   2   0   2   0   0   2   2   2   0   0   0   2   2   2   0   0   0   0   2   2   0   2   2   0   0   0   0   2
 MK-1-4                 0   0   0   0   2   0   2   2   0   2   0   0   2   2   0   0   0   0   0   0   0   0   2   0   0   0   2   0   0   2   2   2   0   0   2   0   0   0   2   0   2   2   2   2   0   2   2   2   0   2   0   0   2   2   2   2   2   2   2   0   2   2   0   0   2   0   0   2   0   2   2   0   0   0   0   2   0   2   0   0   2   2   2   0   2   0   2   0   0   0   2   0   2   0   2   2   0   0   2   0   0   2   0   0   0   0   2   0   2   0   2   0   0   2   0   2   2   2   2   2   2   2   0   0   2   0   2   0   0   0   2   2   2   0   2   2   2   0   2   0   0   0   2   0   0   2   0   2   2   0   0   2   0   0   2   2   2   0   0   2   2   2   2   2   0   0   0   0   2   2   2   0   2   0   2   0   0   2   2   2   0   0   0   2   2   2   0   0   2   0   2   2   0   2   2   0   2   0   0   2
 MK-1-5                 0   0   0   0   2   0   2   0   0   2   0   0   2   2   0   0   0   0   0   0   0   0   0   0   0   0   2   0   0   2   2   2   0   0   0   0   0   0   2   0   2   2   0   0   0   2   2   0   0   2   0   0   2   2   2   2   2   2   2   0   2   2   0   0   2   2   0   2   0   2   2   0   0   0   0   2   0   2   0   0   2   2   2   0   2   0   2   0   0   0   2   0   2   0   2   2   0   0   2   0   0   2   0   0   0   0   2   0   0   0   2   0   0   2   0   2   2   2   2   2   2   2   0   0   0   0   0   0   0   0   2   2   2   0   2   2   2   0   2   0   0   0   2   0   0   2   0   2   2   2   0   2   0   0   2   2   2   0   0   2   2   2   2   2   0   0   0   0   2   2   2   0   2   0   0   0   0   2   2   2   0   0   0   2   2   2   0   0   2   0   0   2   0   2   2   0   2   0   0   2
 MK-1-6                 0   0   0   0   0   0   0   0   0   2   0   0   2   2   0   0   0   2   0   0   0   0   0   0   0   0   2   0   0   2   2   2   0   0   0   0   0   0   2   0   2   2   0   0   0   2   2   0   0   2   2   0   2   2   2   2   0   0   0   0   2   2   0   0   2   0   0   2   0   0   2   0   0   0   0   2   0   2   0   0   2   2   2   0   2   0   2   2   2   0   2   0   2   0   2   2   0   0   2   0   0   2   0   2   0   0   2   0   0   0   2   0   0   2   0   2   2   0   2   2   2   2   0   0   2   0   0   0   0   0   2   2   2   0   2   0   2   0   2   2   0   2   2   0   0   2   0   2   2   2   0   2   0   0   2   0   2   0   0   2   2   2   2   2   2   0   0   0   2   2   2   0   2   0   0   0   0   2   2   0   0   0   2   2   2   2   0   0   2   0   0   2   0   2   0   0   2   2   0   2
 MK-1-7                 0   0   2   0   0   0   0   0   0   2   0   0   0   2   0   0   0   0   0   0   0   0   0   0   0   2   0   0   0   0   2   2   0   0   0   0   0   0   2   0   2   2   0   0   0   2   2   0   0   2   2   0   2   2   0   2   0   0   0   0   2   2   0   0   0   0   0   2   0   0   2   0   0   0   0   2   0   2   0   0   2   2   2   0   2   0   2   2   2   2   2   0   2   0   2   2   2   0   2   0   0   2   0   2   0   0   2   0   0   0   2   0   0   2   2   2   2   0   2   0   2   2   0   0   2   0   2   2   0   0   2   2   2   0   2   0   2   0   2   2   0   2   2   0   0   2   0   2   2   2   0   0   0   0   0   0   2   0   0   2   2   2   2   2   0   2   0   0   2   0   2   0   2   2   0   0   0   2   2   0   2   0   0   2   2   2   2   0   2   0   2   0   0   2   0   0   2   2   0   2
 MK-1-8                 0   0   2   0   0   0   2   0   2   2   0   0   0   0   0   0   0   0   0   0   0   0   0   2   0   2   0   0   0   0   2   2   0   0   0   0   0   0   2   2   2   2   0   0   0   2   2   0   0   2   2   0   2   2   0   2   0   0   0   0   2   2   0   0   0   0   0   2   0   0   2   0   0   2   0   2   2   2   0   0   2   2   2   2   0   0   2   2   2   2   2   0   2   0   2   2   2   0   2   0   0   2   0   2   0   0   2   0   0   0   2   0   0   0   2   2   2   0   2   2   2   2   0   0   2   0   2   2   0   0   2   2   2   0   0   2   2   0   2   0   0   2   2   0   0   2   0   2   2   2   0   0   2   0   0   0   0   0   0   2   2   2   2   2   0   2   0   2   2   0   2   0   2   2   0   0   0   2   2   0   2   0   0   2   2   2   2   0   2   0   2   0   0   2   0   0   2   2   0   2
 MK-1-9                 0   0   2   0   0   2   2   0   2   2   0   0   0   0   0   0   0   0   0   0   0   0   0   2   0   2   0   0   0   2   2   2   0   0   0   0   0   2   2   2   2   0   0   0   2   2   2   0   0   2   2   0   2   2   0   2   2   0   2   0   2   2   0   0   0   2   0   2   0   0   0   0   0   2   0   2   0   2   0   0   2   2   2   2   2   0   2   0   2   2   2   0   2   0   2   0   2   0   2   0   0   2   0   0   0   0   2   0   0   0   2   0   2   2   0   2   2   0   2   2   2   2   0   0   2   0   2   2   2   0   2   2   2   0   0   2   2   0   2   0   0   2   2   2   0   2   0   2   2   2   0   0   2   0   0   0   0   0   0   2   2   2   2   0   0   2   0   2   2   0   2   0   2   2   0   0   0   2   0   0   2   0   0   2   2   2   2   0   2   0   2   0   0   2   0   0   2   2   2   2
 MK-1-10                0   0   2   0   0   2   2   0   2   2   0   0   0   0   0   0   0   0   0   0   0   0   0   2   0   2   0   0   0   2   2   2   0   0   0   0   0   2   2   2   2   0   0   0   2   2   0   0   0   2   2   0   2   2   0   2   2   0   0   0   2   2   0   0   0   2   0   2   0   0   0   0   0   2   0   2   0   2   0   2   2   2   2   2   2   0   2   0   2   2   0   0   2   0   2   0   2   0   2   0   0   2   0   0   0   0   2   0   0   0   2   0   2   2   0   2   2   0   2   2   2   2   0   2   2   0   2   2   2   0   2   0   2   0   0   2   2   0   2   2   0   2   2   2   0   2   2   2   2   2   0   0   2   2   0   0   0   0   0   2   2   2   2   0   0   0   0   2   2   0   2   0   0   0   0   0   0   2   0   0   2   0   0   2   2   2   0   0   2   0   0   0   2   2   0   2   0   2   2   2
 MK-1-11                0   0   2   0   0   2   2   0   2   2   0   0   0   0   0   0   0   2   0   0   0   0   0   2   0   2   0   0   0   2   2   2   0   0   0   0   0   2   0   2   2   0   0   0   2   2   0   2   2   2   2   0   2   2   2   2   2   0   0   0   0   2   0   0   0   2   0   2   0   0   0   0   0   2   0   2   0   2   0   2   2   2   2   2   2   0   2   0   2   2   2   0   2   0   2   0   2   0   2   0   2   2   0   0   0   0   2   2   0   2   2   0   2   2   0   2   2   0   2   2   2   0   0   2   2   0   2   2   2   0   2   0   2   0   0   2   2   0   2   2   0   2   2   2   0   0   2   0   2   2   0   0   2   2   0   0   2   0   0   2   2   2   0   0   0   0   0   0   2   0   2   0   0   0   2   0   2   2   0   0   2   0   0   0   2   2   0   0   0   0   0   0   2   2   0   2   0   2   2   2
 MK-1-12                2   0   2   0   0   2   2   0   2   0   0   0   0   2   2   0   0   2   0   0   0   0   0   2   2   2   0   0   0   2   2   2   0   0   0   0   0   2   2   2   2   0   0   0   2   0   0   2   2   2   2   2   2   2   2   2   2   0   0   0   0   2   0   0   0   0   0   2   2   0   0   0   0   2   0   0   0   2   0   2   2   0   2   2   2   2   2   0   2   2   0   0   2   0   2   0   2   0   2   0   0   2   0   0   0   0   2   0   0   2   2   0   2   2   0   2   2   0   2   2   2   0   0   2   2   0   2   2   2   0   2   0   2   0   0   0   2   0   2   2   0   2   2   0   0   0   2   0   2   2   0   0   2   2   0   0   2   0   0   2   2   2   0   0   0   0   0   0   2   0   2   0   0   0   2   0   2   2   0   0   2   2   0   0   2   2   0   0   0   0   0   0   2   0   2   2   0   2   2   0
 MK-1-13                2   0   2   0   0   2   2   0   2   0   0   0   0   2   2   0   0   2   0   0   0   0   0   0   2   2   2   0   0   2   2   2   0   0   0   2   0   2   2   2   2   2   0   0   2   0   0   2   2   2   2   2   2   2   2   2   2   0   2   0   0   2   0   0   0   0   0   2   2   0   0   0   0   2   0   0   0   2   0   2   2   0   2   2   0   2   2   0   0   2   0   0   2   0   0   0   2   0   2   0   0   2   0   0   0   0   2   0   0   2   2   2   2   2   0   2   2   0   2   2   2   2   0   2   2   0   2   2   2   0   2   0   2   0   0   0   2   0   2   2   0   2   2   0   0   0   2   0   2   2   0   0   2   2   0   0   2   0   0   2   2   2   0   0   0   0   0   2   2   0   0   0   0   0   0   0   2   2   0   0   2   2   0   0   2   2   0   0   0   0   0   0   2   0   2   0   0   2   2   0
 MK-1-14                2   2   2   0   0   2   2   0   2   0   0   0   0   2   2   0   2   2   0   0   0   0   0   0   2   2   2   0   0   2   2   2   0   0   0   2   2   2   2   2   2   2   0   0   2   0   0   2   2   2   2   2   2   2   2   2   2   0   2   0   0   2   2   0   0   0   0   2   2   0   0   0   0   2   0   0   0   2   0   2   2   2   2   0   0   2   2   0   0   2   0   2   2   2   0   0   0   0   2   0   2   0   0   0   0   0   0   0   0   2   2   2   2   2   0   2   2   0   2   2   2   0   0   2   2   2   2   2   2   0   2   2   2   0   0   0   2   0   0   2   0   2   0   0   2   0   2   0   2   2   0   2   2   2   0   0   2   0   0   2   2   2   2   0   0   0   0   2   2   0   0   2   0   0   0   0   2   2   0   0   2   2   0   0   2   2   0   0   0   0   0   0   2   0   2   0   2   2   2   0
 MK-1-15                2   2   2   0   0   2   2   0   2   0   0   0   0   2   2   0   2   2   0   0   0   0   0   0   2   2   2   0   0   2   2   2   0   2   0   2   2   2   2   2   2   2   0   2   2   0   0   2   2   2   2   2   2   2   2   2   2   0   2   0   0   2   2   0   0   0   0   2   2   0   0   0   0   2   0   0   0   2   0   2   2   0   2   0   0   2   2   0   2   2   0   2   2   2   0   0   0   0   2   0   2   0   0   0   0   0   0   0   0   2   0   2   2   2   0   2   2   0   2   2   2   0   0   2   2   2   2   2   2   0   2   0   2   0   0   0   2   0   0   2   0   2   0   0   2   0   0   0   0   2   0   2   0   2   0   0   0   0   0   2   2   2   2   0   0   0   0   2   2   0   0   2   0   0   0   0   2   2   0   0   2   2   2   0   2   2   0   0   2   0   0   0   2   0   2   0   0   2   2   0
 MK-1-16                2   2   2   0   0   2   2   0   2   0   0   0   0   2   2   0   2   2   0   0   0   0   0   2   2   2   2   0   0   0   2   0   0   2   0   2   2   2   2   2   2   2   0   2   0   0   0   2   2   2   2   2   2   2   2   2   2   0   2   2   0   2   2   0   0   0   0   2   2   0   0   0   0   2   0   0   0   2   0   2   2   0   2   0   0   2   2   0   0   2   0   2   2   2   0   2   0   0   2   0   2   2   0   0   0   2   0   0   2   2   2   2   2   2   0   2   0   0   2   0   2   0   0   2   0   2   0   2   2   0   2   0   2   0   0   0   2   2   0   2   0   2   0   0   2   0   0   0   2   2   0   2   0   2   0   0   0   0   0   2   2   2   2   2   0   0   0   2   2   0   0   2   0   0   0   0   2   2   2   0   2   2   2   0   0   2   0   0   0   0   0   0   2   0   2   0   0   0   2   0
 MK-2-1                 2   0   2   0   0   0   0   0   2   0   0   0   2   2   0   0   2   0   2   0   2   2   2   0   0   0   2   2   2   0   2   2   0   2   0   2   2   0   0   0   2   2   2   0   0   0   2   0   0   2   0   2   0   0   2   2   0   2   2   2   2   2   0   0   2   0   0   0   0   2   2   2   0   0   2   0   0   2   2   2   0   2   0   2   2   2   2   2   2   2   0   0   2   2   2   2   2   0   2   2   0   0   2   0   0   0   0   2   0   0   2   0   2   2   2   0   2   0   2   2   0   2   2   2   0   0   2   0   0   0   2   0   0   0   2   0   2   0   0   2   0   2   2   0   0   0   0   2   0   0   2   2   0   2   2   0   2   0   2   0   2   0   2   0   2   2   2   0   2   0   0   0   0   2   2   2   0   2   0   0   2   0   2   0   2   0   0   0   0   0   0   2   2   0   0   2   2   0   0   2
 MK-2-2                 2   0   2   0   0   0   0   0   2   0   0   0   2   2   0   0   2   0   2   0   2   2   2   2   0   0   2   2   2   0   2   2   0   0   0   2   2   0   0   0   2   0   2   0   0   0   2   0   0   2   0   2   0   0   2   2   0   2   2   2   2   0   0   0   2   2   0   0   0   2   2   2   0   0   2   0   0   2   2   2   2   2   0   2   2   0   2   2   2   2   0   0   0   2   2   2   2   0   2   2   0   0   2   0   0   0   0   2   0   0   0   0   2   2   2   0   2   0   2   2   0   2   2   2   0   0   2   2   2   0   2   0   2   2   2   0   2   0   2   2   0   2   2   0   0   0   0   2   0   0   2   2   0   2   2   0   0   0   2   0   2   0   2   0   2   2   0   0   2   0   0   0   0   2   2   0   0   2   0   0   2   2   2   0   2   0   0   0   0   0   0   2   2   0   0   2   2   0   0   0
 MK-2-3                 2   0   2   0   0   0   0   0   0   0   0   0   2   2   0   0   2   0   2   0   2   2   2   2   0   0   2   2   0   0   2   2   0   2   0   0   2   0   0   0   2   0   2   0   0   0   2   0   0   2   0   2   0   0   0   2   2   2   2   2   2   0   0   0   2   2   0   0   2   2   2   2   0   2   2   0   2   2   2   0   2   2   0   2   2   0   2   2   2   2   0   2   0   2   2   2   2   0   2   2   0   0   2   0   0   0   0   2   0   0   0   0   2   2   2   0   2   0   2   2   0   2   2   2   0   0   2   2   2   0   2   0   2   2   2   0   2   0   2   2   0   2   2   0   0   0   0   2   0   0   2   2   0   0   2   0   0   0   2   0   2   0   2   0   0   2   0   0   2   0   0   0   0   2   2   0   0   2   0   0   2   2   0   0   2   0   0   2   0   0   0   2   2   0   0   2   2   0   0   0
 MK-2-4                 2   0   2   0   0   0   2   0   0   2   0   0   2   0   0   0   2   0   2   0   2   0   2   2   0   0   2   0   0   0   0   2   0   2   2   0   2   0   0   0   2   0   2   0   0   0   2   0   0   2   0   0   0   0   0   0   2   0   2   2   2   0   0   0   2   2   0   0   2   2   2   2   0   2   2   0   2   2   2   0   2   2   0   2   2   0   2   0   2   2   0   2   0   2   2   2   2   2   2   2   0   0   0   0   0   0   0   0   0   0   0   0   2   2   2   0   2   0   2   2   0   2   2   2   2   0   2   2   2   0   2   0   2   2   2   0   2   0   2   2   0   2   2   0   0   0   0   0   2   0   2   2   0   0   2   0   0   0   2   0   2   0   2   0   0   2   0   0   2   0   0   0   0   2   2   0   0   2   0   0   2   2   0   0   2   0   0   2   0   2   0   2   2   0   0   2   2   0   0   0
 MK-2-5                 2   0   2   0   0   2   2   2   0   2   0   0   2   0   0   2   2   0   0   0   2   2   2   0   0   0   2   0   0   0   0   2   0   0   2   0   0   0   0   0   2   0   2   2   0   0   2   0   2   2   0   0   0   0   0   0   2   0   2   2   2   0   0   0   2   2   0   0   2   2   2   0   0   0   2   0   2   2   2   0   2   2   0   2   0   0   2   0   2   2   0   2   0   2   2   2   2   2   2   2   2   0   0   0   0   0   0   0   0   0   0   0   2   2   2   0   2   0   2   2   0   2   0   2   0   0   2   2   2   0   2   0   2   2   2   0   2   0   2   2   0   2   2   0   0   0   0   0   2   0   2   0   0   0   2   0   0   0   2   2   2   0   2   0   0   2   0   2   2   0   0   0   0   2   2   0   2   0   0   0   0   2   0   0   2   0   0   2   0   2   0   2   0   0   0   2   2   0   0   0
 MK-2-6                 2   0   2   0   0   2   2   2   0   2   0   0   2   0   0   2   0   0   0   0   2   2   2   0   0   0   2   0   0   0   0   2   0   0   2   0   0   0   0   0   2   0   2   2   2   0   2   0   2   2   0   0   0   0   0   0   2   0   2   2   2   0   0   0   0   2   0   0   2   2   2   0   0   0   2   0   2   2   2   0   2   2   0   2   0   0   2   0   2   2   0   0   0   2   2   2   2   2   2   2   2   0   0   0   0   0   0   0   0   0   0   0   2   2   2   0   2   0   2   0   0   2   0   2   0   0   2   2   2   0   2   0   2   2   2   0   2   0   2   2   0   2   2   0   0   0   0   0   2   0   2   0   0   0   2   0   0   0   2   2   2   0   0   0   0   2   0   2   2   0   0   0   0   2   2   0   2   0   0   0   0   2   0   2   2   0   0   2   0   2   0   2   0   0   0   2   2   0   0   0
 MK-2-7                 2   0   2   0   0   2   2   2   0   2   2   0   2   2   0   2   0   0   0   0   2   2   2   0   2   0   2   0   0   0   0   2   0   0   2   0   0   0   0   0   2   0   2   2   2   0   2   0   2   2   0   0   0   0   0   0   2   0   2   2   2   0   0   0   0   2   0   0   2   2   2   0   0   0   2   2   2   2   2   0   0   2   0   2   0   0   2   0   0   2   0   0   0   2   2   2   2   2   2   2   2   0   0   0   0   0   0   0   0   0   0   0   2   2   2   0   2   2   2   0   0   2   0   2   0   0   0   2   2   0   2   0   2   2   2   0   2   0   2   2   0   2   2   0   0   0   0   2   2   0   2   0   0   0   2   0   0   0   2   2   2   0   0   0   0   2   0   2   2   0   0   2   0   2   0   0   2   0   0   0   0   2   0   0   2   0   0   2   0   2   0   0   0   0   0   2   2   0   0   2
 MK-2-8                 2   0   2   2   0   2   2   2   0   2   2   0   2   2   0   2   0   2   0   0   2   2   2   0   2   0   2   0   0   0   0   2   0   0   2   0   0   0   0   0   2   0   2   2   0   0   2   2   2   0   0   0   0   0   0   0   2   2   2   2   2   0   0   0   0   2   0   2   2   2   2   0   0   0   2   2   2   2   2   0   2   2   0   2   0   0   2   0   0   2   0   0   0   2   2   0   2   2   0   2   2   0   0   0   0   0   0   0   0   0   0   2   2   2   2   0   2   2   2   0   0   2   0   2   0   2   0   2   0   2   2   0   2   2   2   0   2   0   2   2   0   0   2   0   0   0   0   2   2   0   2   0   0   0   2   0   0   0   2   2   2   0   0   0   0   2   0   2   2   0   0   2   0   2   0   0   2   0   0   0   2   2   0   0   2   2   0   2   0   2   0   0   0   0   0   2   2   0   2   0
 MK-2-9                 2   0   2   0   0   2   2   2   0   2   2   0   2   2   0   2   0   2   0   0   0   2   2   0   2   0   2   0   2   0   0   2   0   0   2   0   0   0   0   0   2   0   2   2   0   0   2   2   2   0   0   0   0   0   0   0   2   2   2   2   2   0   0   0   0   2   0   2   2   2   2   0   0   0   2   2   2   2   2   0   2   2   0   0   0   0   2   0   2   2   0   0   0   2   2   0   2   2   0   2   2   0   0   0   0   0   0   0   0   0   2   2   2   2   2   0   2   2   2   0   0   2   0   2   0   2   0   2   0   2   2   0   2   2   2   0   2   2   2   2   0   0   2   0   0   0   0   2   2   0   2   0   0   0   2   0   0   0   2   2   2   0   0   0   0   2   2   0   0   0   0   2   0   2   0   0   2   0   0   0   2   2   0   0   2   2   0   2   0   2   0   0   2   0   0   2   0   0   2   0
 MK-2-10                2   0   2   0   0   2   2   2   0   0   2   0   2   2   0   2   0   2   0   0   0   2   2   2   2   0   2   0   2   0   0   2   0   0   2   0   0   0   0   0   2   0   2   2   0   0   2   2   2   0   0   0   0   0   0   0   2   2   2   2   2   2   2   0   2   2   0   2   2   2   2   0   0   0   2   2   2   2   2   0   2   2   0   0   0   2   2   0   2   2   0   0   0   2   2   0   2   2   0   2   2   0   0   0   0   0   0   0   0   0   2   2   2   2   2   0   2   2   2   0   0   2   0   2   0   2   0   2   0   2   0   0   2   0   2   0   2   2   2   2   2   0   2   0   0   0   0   2   2   0   2   0   0   2   2   2   0   0   2   2   2   2   0   2   0   2   0   0   0   0   0   2   0   2   0   0   2   0   0   0   2   2   0   0   2   2   0   2   0   2   0   2   2   0   0   2   0   0   2   0
 MK-2-11                2   0   2   0   0   2   0   2   0   2   2   0   2   2   0   2   0   2   0   0   0   2   2   2   2   0   2   0   2   2   0   2   0   0   2   0   0   0   0   2   2   0   2   2   0   0   2   2   2   0   2   0   0   0   0   0   2   2   2   2   2   2   2   0   2   2   0   2   2   2   2   0   0   0   2   0   2   0   2   0   0   2   0   0   0   2   2   0   2   0   0   0   0   2   2   0   2   2   2   2   2   0   0   0   0   0   2   0   0   0   2   2   2   2   2   0   2   2   2   0   0   2   0   0   0   2   2   2   0   2   0   0   2   0   2   0   2   0   2   2   2   0   2   2   2   0   0   2   2   0   0   0   0   2   2   2   0   0   2   2   2   2   0   2   0   2   0   0   0   0   0   2   0   0   0   0   2   0   0   0   2   2   0   0   2   2   0   2   0   2   0   2   2   0   0   2   0   0   0   0
 MK-2-12                2   2   2   0   0   2   0   2   0   2   2   0   2   2   0   2   0   2   0   0   0   2   2   2   2   0   2   0   2   2   0   2   2   0   2   0   0   0   0   2   0   0   2   2   0   0   2   2   2   0   2   2   0   2   0   0   2   2   0   0   2   2   2   2   2   2   0   2   2   2   2   0   0   2   2   0   2   0   2   2   0   2   2   0   0   2   0   0   2   0   0   0   0   2   2   0   2   2   2   2   2   0   0   0   0   0   2   0   0   0   2   2   2   2   2   0   2   2   2   0   2   0   0   0   0   2   2   2   0   2   0   0   2   0   2   0   2   0   2   2   2   0   2   0   2   0   0   2   2   0   0   2   0   2   2   2   2   0   2   2   2   2   0   2   0   2   0   0   0   0   0   2   0   0   0   0   2   0   2   0   2   2   0   0   0   0   0   2   0   2   0   2   2   0   0   2   0   0   0   0
 MK-2-13                2   2   2   2   0   2   0   0   0   2   2   0   2   2   0   2   0   2   0   0   0   2   2   2   2   0   2   0   2   2   0   2   2   0   2   0   2   0   0   2   0   0   2   2   0   0   0   2   2   0   2   2   0   2   2   2   2   2   0   0   2   2   2   2   2   2   0   2   2   0   2   0   0   2   2   0   2   0   2   0   0   2   0   0   0   2   0   0   2   0   0   0   0   2   2   0   0   2   2   2   2   0   0   0   0   0   2   0   0   0   2   2   2   2   2   0   2   2   2   0   2   2   0   0   0   0   0   2   2   2   0   2   2   0   2   0   2   0   2   2   2   0   2   0   2   0   0   2   2   0   0   2   0   2   2   2   2   0   2   2   2   0   0   2   0   2   2   0   0   0   0   2   0   0   0   0   0   2   2   0   2   2   0   0   2   0   0   0   0   2   0   2   2   0   0   2   0   0   0   0
 MK-2-14                2   2   0   2   0   2   0   0   0   2   2   0   2   2   0   2   0   2   0   0   0   2   2   2   2   0   0   0   2   2   0   0   2   2   2   0   2   2   0   2   0   0   2   2   0   0   0   2   2   0   2   2   0   2   0   2   2   0   0   0   0   0   2   2   2   2   2   0   0   0   2   0   0   2   2   0   2   0   2   0   0   2   0   2   0   2   2   0   2   0   0   0   0   2   2   0   0   2   0   2   2   0   0   2   0   0   2   0   0   0   2   2   2   2   2   0   2   2   2   0   2   2   0   0   2   0   0   2   2   2   0   2   2   0   2   0   2   0   2   2   2   0   2   0   2   2   0   2   2   0   2   2   0   2   2   0   2   0   2   2   2   2   0   2   0   2   0   0   0   0   0   2   0   0   0   0   0   2   2   0   2   2   0   0   0   0   0   0   0   2   0   2   0   0   0   2   0   0   0   0
 MK-2-15                2   2   0   2   2   2   0   0   0   2   2   0   2   2   0   2   0   2   0   0   0   2   2   2   2   0   0   2   2   2   0   0   2   2   2   0   2   2   0   2   0   0   2   2   0   0   0   2   2   2   2   2   2   2   0   2   0   2   0   0   0   0   2   2   2   2   2   0   0   0   0   0   0   2   2   2   2   2   2   2   0   2   0   2   0   2   2   0   2   0   0   0   0   0   2   0   2   2   0   2   2   0   0   2   0   0   2   0   0   0   2   0   2   2   2   0   0   2   2   0   2   2   0   0   0   0   0   2   2   2   0   2   2   2   2   0   2   0   2   2   2   0   2   0   2   2   0   2   2   0   2   2   0   2   2   2   2   0   2   2   2   2   0   2   0   2   0   0   2   0   0   2   2   0   0   0   0   2   0   0   2   2   0   0   2   0   0   0   0   2   2   2   0   0   0   2   0   0   0   0
 MK-2-16                2   0   0   2   2   2   0   0   0   2   2   0   2   2   0   2   0   0   0   0   0   2   2   2   2   0   0   0   2   2   0   0   2   2   2   2   2   2   2   2   2   2   2   0   0   0   2   2   2   2   0   2   2   2   0   2   0   2   0   0   0   0   2   2   2   2   2   0   2   0   0   0   0   2   2   0   2   0   2   2   0   2   0   2   0   2   2   0   2   0   0   0   0   2   2   2   2   2   0   2   2   0   0   0   0   0   2   0   0   0   2   0   2   2   2   0   0   2   2   0   2   0   0   0   0   0   0   2   2   2   0   0   2   2   2   0   0   0   2   2   2   2   2   0   2   2   0   2   0   0   2   2   0   2   2   2   2   0   0   2   0   2   0   2   0   2   2   0   2   0   0   2   2   0   0   0   0   2   0   0   2   2   0   0   2   0   0   0   0   2   2   2   0   0   0   2   2   2   0   0
 MK-3-1                 0   0   2   0   0   2   0   2   0   2   0   2   0   2   0   0   2   0   2   2   2   2   0   0   2   2   2   0   2   0   0   2   2   2   2   2   0   2   2   0   2   0   0   0   0   0   0   2   0   0   2   2   2   2   0   2   0   0   0   0   0   2   0   2   2   2   2   2   2   0   0   0   2   0   0   0   2   2   2   2   2   2   0   0   2   2   0   0   0   0   0   0   0   2   2   2   0   2   2   0   2   2   0   0   0   0   2   2   0   2   0   2   0   0   0   2   2   2   0   2   0   0   2   0   2   0   2   0   0   0   2   2   0   0   0   0   0   0   0   0   0   0   0   0   2   2   0   0   2   2   0   0   2   2   2   2   2   0   2   2   0   0   2   0   0   0   0   2   0   2   2   2   2   0   2   2   2   2   2   0   0   0   0   2   0   2   0   2   0   2   0   2   0   0   2   0   0   2   0   0
 MK-3-2                 0   0   2   2   0   2   0   2   0   2   0   2   0   2   0   0   2   2   2   2   2   0   0   0   2   2   2   0   2   0   0   2   2   2   2   2   0   2   2   0   2   0   0   0   0   0   0   2   0   0   2   2   2   2   0   2   0   0   0   2   0   2   0   2   2   2   2   2   2   0   0   2   0   0   0   0   2   2   2   2   0   2   0   0   2   2   0   0   0   0   0   0   2   2   2   2   0   2   2   2   2   2   0   0   0   0   2   2   0   2   0   2   0   0   0   2   2   2   0   2   0   0   2   0   2   0   2   0   0   0   2   2   0   0   0   2   0   0   0   0   0   0   0   0   2   2   0   0   2   0   0   0   2   2   2   2   0   0   2   2   0   0   2   0   0   0   0   2   0   2   2   2   2   0   2   2   2   2   2   0   0   2   0   2   0   2   0   2   0   2   0   2   0   0   2   0   2   2   0   0
 MK-3-3                 0   0   0   2   0   0   0   2   0   2   0   2   0   2   0   0   2   2   0   2   2   0   0   0   0   2   2   0   2   0   0   2   2   2   2   2   0   2   2   0   2   0   0   0   0   2   0   2   0   0   2   2   2   2   0   2   0   0   0   2   0   2   0   2   2   2   2   2   2   0   0   2   0   0   0   0   2   2   2   2   0   0   0   2   2   2   0   0   0   0   0   0   2   2   2   2   0   2   2   2   2   0   0   0   0   0   2   2   0   2   2   2   0   0   0   2   2   0   0   2   0   0   2   0   2   0   2   0   2   0   2   2   0   0   0   2   0   0   0   0   0   0   0   0   2   0   0   0   2   0   0   0   2   2   0   2   0   0   2   2   0   2   0   0   0   0   0   2   0   2   2   2   2   0   0   2   2   2   2   0   0   2   0   2   0   2   0   2   0   2   2   2   0   0   2   0   2   2   0   0
 MK-3-4                 0   0   0   0   0   0   0   0   0   2   0   2   2   2   0   2   2   0   2   2   2   0   0   0   0   2   2   0   2   0   2   2   2   2   2   0   0   2   2   0   2   0   0   0   0   2   0   2   0   0   2   2   2   2   0   2   0   0   0   2   0   2   0   2   2   0   2   2   2   0   0   2   0   0   0   0   2   2   2   2   0   0   0   2   2   2   2   0   0   0   0   0   2   2   2   2   0   2   2   0   2   0   0   0   0   0   2   2   0   2   2   2   0   0   0   2   2   0   0   2   0   0   0   0   2   0   2   0   2   0   2   2   0   0   2   2   0   0   0   0   0   0   0   0   2   0   0   0   2   0   2   0   0   2   0   2   0   0   0   0   0   2   0   0   0   0   0   2   0   2   2   2   2   0   0   2   2   2   2   0   0   2   0   2   0   2   0   2   0   0   2   2   0   0   2   0   2   2   2   0
 MK-3-5                 0   0   0   0   0   0   0   0   0   2   0   2   2   2   0   2   2   0   2   0   2   0   0   0   2   2   2   0   2   0   2   2   2   2   0   0   0   0   2   0   2   0   0   0   0   2   0   2   0   0   2   2   2   2   0   2   0   0   0   2   0   2   0   2   2   0   2   2   2   0   0   2   0   0   0   2   2   2   2   2   0   0   0   2   2   2   2   0   0   0   2   0   2   2   2   2   0   2   2   0   2   0   0   2   0   0   2   2   0   2   2   2   0   0   0   2   2   0   0   2   0   0   2   0   2   0   2   0   2   0   2   2   2   0   2   2   0   0   0   0   0   0   0   0   2   0   2   2   2   0   0   0   0   0   0   2   0   0   0   0   0   2   0   0   0   0   0   2   0   2   2   2   2   0   0   2   2   2   2   0   0   2   0   2   0   2   0   2   0   0   0   2   2   0   2   0   2   2   2   0
 MK-3-6                 0   0   2   0   0   0   0   0   0   2   0   2   2   2   0   0   2   0   2   0   2   0   2   0   2   2   2   0   2   0   2   2   2   2   0   0   0   0   2   0   2   0   0   0   0   2   0   2   2   0   2   2   2   2   0   2   0   0   0   2   0   2   2   2   2   0   2   2   2   0   0   2   0   0   0   2   2   2   0   0   0   0   0   2   2   2   2   0   0   0   2   0   2   2   2   2   0   0   2   0   2   0   0   2   0   0   2   2   0   2   2   2   0   0   0   2   2   0   0   2   0   0   2   2   2   0   2   0   2   0   2   2   2   0   2   2   0   0   0   0   0   0   0   0   2   0   2   2   2   2   0   0   0   2   0   2   0   0   0   0   0   2   0   0   0   0   0   2   2   2   2   0   2   0   0   2   2   2   2   0   0   2   0   2   0   2   0   2   0   0   0   2   2   0   2   0   2   2   0   0
 MK-3-7                 2   0   2   0   0   0   0   0   0   2   0   2   2   2   0   0   2   0   2   0   2   0   2   2   2   2   2   0   0   0   2   2   2   0   0   2   0   0   2   0   2   0   0   0   0   0   0   2   2   0   2   2   0   2   0   2   0   0   0   2   0   2   2   2   2   0   2   2   2   0   0   2   0   0   0   2   0   2   0   0   0   0   0   2   0   2   2   0   0   0   2   0   2   2   2   2   0   0   2   0   2   0   2   2   0   0   2   2   0   0   2   0   0   0   0   2   2   0   0   0   0   0   2   2   2   0   2   0   2   0   2   2   2   2   2   2   0   0   0   0   0   0   0   0   2   0   2   2   2   2   0   2   0   2   0   2   0   2   0   0   0   2   2   0   0   0   0   0   2   2   2   0   2   2   0   2   2   2   2   0   0   2   0   2   0   2   0   2   0   0   0   2   2   2   2   0   2   2   0   0
 MK-3-8                 2   0   2   0   0   0   0   0   0   2   0   2   2   2   0   0   2   0   2   0   2   2   2   2   2   2   2   2   0   0   2   2   2   0   0   2   0   2   2   0   2   0   0   0   0   0   0   2   0   0   2   2   2   2   0   2   0   0   0   2   2   2   2   2   2   0   0   2   2   0   0   0   0   0   0   2   0   2   2   0   0   0   0   2   0   2   2   2   0   0   2   0   2   2   2   0   0   0   2   0   2   0   0   2   0   0   2   2   0   0   2   0   2   0   0   2   2   0   0   2   0   0   2   2   2   0   2   0   2   0   2   2   2   2   2   0   0   0   0   0   0   0   0   0   2   0   2   2   0   0   0   2   0   2   0   2   0   2   0   0   0   2   0   0   0   0   0   0   2   2   2   0   2   2   0   2   2   2   2   0   0   2   0   2   0   2   0   2   0   0   0   2   2   2   2   0   2   2   2   0
 MK-3-9                 2   2   2   0   0   0   0   0   0   2   0   2   2   2   0   0   2   0   2   0   0   2   2   2   2   2   2   2   0   0   2   0   2   0   0   2   0   2   0   0   2   0   0   0   0   0   0   0   0   0   2   2   2   2   2   2   0   0   0   2   2   0   2   2   2   0   0   2   2   0   0   0   0   2   0   2   0   2   2   0   0   2   0   2   0   0   2   2   0   0   2   0   2   2   2   0   0   0   2   0   2   0   0   0   0   2   2   2   0   0   2   0   0   0   0   2   2   0   0   0   0   0   2   0   2   0   2   0   2   0   2   0   0   2   2   0   0   0   0   2   0   0   0   0   2   2   2   0   0   2   0   2   0   2   0   2   0   2   0   0   0   2   0   0   2   0   0   0   2   2   2   0   2   2   0   2   2   2   2   0   0   2   0   2   0   2   0   2   0   0   0   2   2   2   2   0   2   0   2   0
 MK-3-10                2   2   2   0   0   0   0   0   0   2   0   2   2   2   0   0   2   0   2   0   0   2   2   2   2   2   2   2   0   0   2   2   2   0   0   2   0   2   0   0   2   0   0   0   0   0   0   0   0   0   2   2   2   2   2   2   0   0   0   2   2   0   2   2   2   0   0   2   2   0   2   0   2   2   0   2   0   2   2   0   0   2   0   2   0   0   2   2   0   0   2   0   2   0   0   0   0   0   2   0   2   0   0   0   0   2   2   2   0   0   2   0   0   0   0   2   2   0   0   0   0   0   2   0   2   0   2   0   2   0   0   0   2   2   2   0   0   0   0   2   0   0   0   0   0   0   2   0   0   2   2   2   0   2   0   0   0   2   0   0   0   2   0   0   2   0   0   0   2   0   2   0   2   2   0   2   2   2   0   0   0   2   0   0   0   2   0   2   0   0   0   2   2   2   2   0   2   0   2   2
 MK-3-11                2   2   2   0   0   0   0   2   0   2   0   2   2   2   0   0   0   0   2   0   0   2   2   2   2   2   2   2   0   0   2   2   2   0   0   2   2   2   0   0   2   2   0   0   0   0   0   2   0   0   2   2   2   2   2   2   0   0   0   2   2   0   2   2   2   0   0   2   2   0   2   0   0   2   0   2   2   2   2   0   0   2   0   2   0   2   2   2   0   0   2   0   2   0   0   0   0   0   0   0   2   0   0   0   0   2   2   2   0   0   2   0   0   0   2   2   2   0   0   0   0   0   2   0   2   0   2   0   2   0   0   0   2   2   2   0   0   0   0   2   2   0   0   0   2   0   2   0   0   2   0   2   0   2   0   0   0   2   0   0   0   2   0   0   2   0   0   0   0   2   2   0   2   2   0   2   2   2   0   0   0   2   0   0   0   0   2   2   0   0   2   2   2   2   2   0   2   2   2   2
 MK-3-12                2   2   2   2   0   2   0   2   0   2   0   2   2   2   0   0   0   0   2   0   0   2   2   2   2   2   2   2   2   0   2   2   2   0   0   2   2   2   0   0   2   2   0   0   0   0   0   2   0   0   2   2   0   2   2   2   0   0   0   2   2   0   2   2   2   2   2   2   2   0   0   0   0   2   0   2   2   2   0   0   0   2   0   0   0   2   2   2   0   0   2   0   2   0   0   0   0   0   0   0   2   0   0   0   0   2   2   2   0   0   2   0   0   0   0   2   2   0   0   0   0   2   2   0   2   0   2   0   2   0   0   0   2   2   2   0   0   0   0   2   2   2   0   0   2   0   2   2   0   0   0   2   0   2   0   0   0   0   0   0   0   2   0   0   2   0   0   0   0   2   2   0   2   2   0   2   2   2   0   0   0   2   0   0   0   0   2   2   2   0   2   2   2   0   2   2   2   2   0   0
 MK-3-13                2   2   2   0   0   2   0   2   0   2   0   2   2   2   0   0   2   0   2   0   0   2   0   2   2   2   2   0   2   0   0   2   2   2   0   0   0   2   0   0   2   2   0   0   0   0   0   2   0   2   2   2   0   2   2   2   0   0   0   0   2   0   2   2   2   2   2   2   2   0   0   0   0   2   0   2   2   2   0   0   2   2   0   0   0   2   2   2   0   0   2   0   2   0   0   0   2   0   0   0   2   0   0   0   0   0   2   2   0   0   2   0   0   0   0   2   2   0   0   0   0   2   2   0   2   2   2   0   2   0   0   0   2   2   2   0   0   0   0   2   2   2   0   2   2   0   2   2   0   0   0   2   0   2   0   0   2   0   0   0   0   2   2   2   2   0   0   0   0   2   2   0   2   2   0   2   2   0   0   0   0   2   0   2   0   0   2   2   2   2   2   2   2   0   2   2   2   0   0   0
 MK-3-14                2   2   2   0   0   2   0   2   0   2   0   2   0   2   0   0   2   0   2   0   0   2   2   2   2   2   2   0   2   0   0   2   2   2   0   0   0   2   0   0   2   2   0   0   0   0   0   2   0   0   2   2   0   2   2   2   0   0   0   0   2   0   2   2   2   2   2   2   2   0   0   0   0   0   0   2   2   2   0   0   2   2   0   0   0   2   2   2   0   0   2   0   2   0   0   0   0   0   0   0   2   0   2   0   0   0   2   2   0   0   2   0   0   0   0   2   2   0   0   0   0   0   2   0   2   2   2   0   2   0   0   0   2   2   2   0   0   0   0   2   2   2   0   2   2   0   2   2   2   0   0   2   0   2   0   0   2   0   0   2   0   2   2   0   2   0   0   0   0   0   2   0   2   2   0   2   2   0   0   2   0   2   0   2   0   0   2   2   2   2   2   2   2   0   2   2   2   2   0   0
 MK-3-15                2   2   2   0   0   2   0   2   0   2   0   2   2   2   0   0   2   0   2   0   0   2   2   2   2   2   2   0   2   0   0   2   2   2   0   0   0   2   0   2   2   2   0   0   0   0   0   2   0   0   2   2   0   0   2   2   0   0   0   0   2   0   2   2   2   2   2   2   2   0   0   0   0   0   0   2   2   2   0   0   2   2   0   0   0   2   0   2   0   0   2   2   2   0   0   0   0   0   0   0   0   0   2   0   0   0   2   2   0   2   2   0   0   2   0   2   2   0   0   0   0   2   2   0   2   2   2   0   2   2   2   0   2   2   2   0   0   0   2   2   2   2   0   2   2   0   2   2   0   0   0   2   0   2   0   0   0   0   0   0   0   2   2   0   2   0   0   0   0   2   2   0   2   2   0   2   2   0   0   2   0   2   0   2   0   0   2   2   2   2   2   2   2   0   2   2   2   2   2   0
 MK-3-16                2   2   2   0   0   2   2   2   0   2   0   2   2   2   0   2   2   0   2   0   0   2   2   2   2   2   2   0   2   0   0   2   2   2   0   0   2   2   0   2   2   2   0   0   0   0   0   2   0   0   2   2   0   0   2   2   0   0   2   0   2   0   2   2   2   2   2   2   2   0   0   0   0   2   0   2   2   2   0   0   2   2   2   0   0   2   0   2   0   0   2   2   2   0   0   0   0   0   0   0   0   0   2   2   0   0   2   2   2   2   0   0   0   2   0   2   0   0   0   0   0   2   2   0   2   2   2   0   2   2   2   2   2   2   2   0   0   0   2   2   2   2   0   2   2   0   2   2   0   0   0   2   0   2   0   0   0   0   0   0   0   2   2   0   2   0   0   0   0   2   2   2   0   2   0   2   2   0   0   2   0   2   2   0   0   0   2   0   2   2   2   2   2   0   2   2   2   2   0   0
 MK-4-1                 0   0   0   2   0   0   2   0   2   2   2   0   2   2   2   2   2   0   0   0   2   0   2   2   0   0   0   0   2   0   0   2   2   2   0   2   0   2   2   2   0   2   0   2   0   0   2   2   0   2   0   0   0   2   0   0   0   2   0   2   2   0   0   0   2   2   0   0   0   0   0   0   0   0   0   0   2   0   0   2   0   0   0   2   2   0   0   0   2   0   2   0   2   0   0   0   2   0   2   0   0   2   2   2   2   0   0   2   2   0   2   2   2   2   2   2   2   0   2   0   2   0   0   2   0   2   0   2   0   2   2   0   2   0   0   2   2   2   2   2   2   2   2   0   0   0   0   2   2   0   0   2   2   2   2   2   2   2   0   0   0   2   2   0   2   2   2   0   2   2   0   2   2   0   0   2   0   2   0   2   0   2   2   0   0   2   2   0   2   0   2   0   2   2   0   0   0   0   0   2
 MK-4-2                 0   0   0   2   0   0   0   0   2   2   2   0   2   2   2   2   2   2   0   0   2   0   2   2   2   0   0   0   2   0   0   0   2   2   0   2   0   2   2   2   0   2   0   2   0   0   2   2   0   2   0   0   2   2   0   0   0   2   0   2   2   0   0   0   2   2   0   0   0   0   0   0   0   0   0   0   2   0   0   2   0   0   0   0   2   0   0   0   2   0   2   0   2   2   0   2   2   0   0   2   0   2   2   2   2   0   0   2   2   0   2   2   2   2   0   2   2   0   2   0   2   0   0   2   0   2   0   2   0   2   2   0   2   0   0   2   2   2   2   2   2   2   2   0   0   0   0   2   2   0   0   2   2   2   2   2   2   2   0   0   0   2   2   0   2   2   2   0   2   0   0   2   2   0   0   2   0   2   0   2   0   2   0   0   0   2   2   0   2   0   2   0   2   2   0   0   0   0   0   2
 MK-4-3                 2   0   0   2   0   0   0   0   2   2   0   0   2   2   2   0   2   2   0   0   0   0   2   2   2   0   0   0   2   2   0   0   2   2   0   2   2   2   2   2   0   2   0   2   0   0   0   2   0   2   0   0   2   2   0   0   0   2   0   2   0   0   0   0   2   0   0   0   0   2   0   2   0   0   0   0   2   0   0   2   0   0   0   0   2   0   0   0   2   0   0   0   2   0   0   2   2   0   0   2   0   2   2   2   2   0   0   2   2   0   2   2   2   2   0   2   0   0   2   0   2   0   0   2   0   2   0   0   0   2   2   0   2   0   0   2   2   0   0   2   2   2   2   0   0   0   0   2   2   0   0   0   2   0   2   2   2   2   2   2   0   2   2   2   2   2   2   0   2   0   0   2   2   0   0   2   0   2   0   2   0   2   0   0   0   2   2   0   2   0   2   0   2   2   0   0   0   0   0   2
 MK-4-4                 2   0   0   2   0   0   0   0   2   2   0   2   2   2   2   0   2   2   0   0   0   2   2   2   2   0   0   0   2   2   0   0   2   2   0   0   2   2   2   2   0   2   0   2   2   0   0   2   0   2   0   0   2   2   0   0   0   2   0   2   0   0   0   0   2   0   0   0   0   2   0   2   0   2   0   0   2   0   0   2   0   0   0   0   2   0   0   0   0   0   0   0   2   0   0   2   2   0   0   2   0   2   0   2   2   0   0   0   2   0   2   2   2   2   0   2   0   0   2   0   2   0   0   2   0   2   0   0   2   2   2   0   2   2   0   2   2   0   0   2   2   0   2   0   0   0   0   2   2   0   0   0   2   0   2   2   0   2   2   2   0   2   0   2   2   2   2   0   2   2   0   2   2   0   0   2   0   2   0   2   0   2   0   0   0   2   2   0   2   0   2   0   2   2   0   0   0   0   0   2
 MK-4-5                 2   0   0   2   0   0   0   0   2   2   0   2   0   2   2   0   2   2   0   0   0   2   2   2   2   0   0   0   2   0   0   0   2   2   0   0   2   0   2   0   2   2   0   2   2   0   0   2   0   2   0   0   2   2   0   0   0   2   0   2   0   0   0   0   2   0   0   0   0   0   0   2   0   2   0   0   2   0   0   2   0   0   0   0   2   0   0   0   0   0   0   0   0   0   0   2   2   0   0   2   0   2   2   2   2   0   0   0   2   0   2   2   2   2   0   2   0   0   2   0   0   0   0   2   0   2   0   0   2   2   2   0   0   2   2   2   2   0   0   2   2   0   2   0   0   0   0   2   2   0   0   0   0   0   2   2   0   2   2   2   0   2   0   0   2   2   2   0   2   2   0   2   2   0   0   0   0   2   0   2   0   2   0   0   0   2   2   0   2   0   2   0   2   2   0   0   0   0   0   2
 MK-4-6                 2   0   0   2   0   0   0   0   2   2   2   2   2   2   2   2   2   2   2   0   0   2   2   2   2   0   2   0   2   0   0   0   2   2   0   0   2   2   0   0   2   2   0   2   2   0   0   0   0   2   0   0   2   0   0   0   0   2   0   2   0   0   0   0   2   2   0   0   0   0   0   2   0   2   0   2   2   0   0   2   0   0   0   0   0   0   0   0   0   2   0   0   0   0   0   0   2   0   2   2   0   2   2   2   2   0   0   0   2   0   2   2   0   2   0   2   0   0   2   0   0   0   0   2   2   2   0   0   2   2   2   0   0   2   2   2   2   0   0   2   2   0   2   0   0   0   0   0   2   0   0   0   0   0   2   2   0   2   2   2   0   2   2   0   2   2   0   0   2   2   0   2   2   0   0   0   0   2   0   2   2   2   0   0   0   2   2   0   2   0   2   2   0   2   0   0   0   0   0   2
 MK-4-7                 2   0   0   2   2   2   0   0   0   2   2   2   2   2   0   2   2   2   2   0   2   2   2   2   2   0   2   0   2   0   0   0   2   0   0   2   2   2   0   0   2   2   0   2   2   0   0   0   0   2   2   0   2   0   0   0   0   2   0   2   0   0   0   0   2   2   0   0   0   0   0   2   0   2   0   2   0   0   0   2   0   0   0   0   0   0   0   0   0   2   0   0   0   2   0   0   2   0   2   2   0   2   2   0   2   0   0   0   2   0   2   2   0   2   0   2   0   0   2   0   0   2   0   2   2   2   0   0   2   2   2   0   0   2   2   2   2   0   0   2   2   0   2   0   0   0   0   0   2   0   0   0   2   0   2   2   0   0   2   2   0   2   2   0   0   2   0   0   2   2   0   2   2   0   2   0   0   2   0   2   2   2   0   0   0   2   2   0   2   0   2   0   0   2   0   0   0   0   0   2
 MK-4-8                 2   0   0   2   2   2   0   0   0   2   2   2   2   2   0   2   2   2   2   0   2   2   2   2   2   0   2   0   2   2   0   0   0   0   0   2   2   2   0   0   2   2   0   2   2   2   0   2   0   2   2   0   2   0   0   0   2   2   0   2   0   0   0   0   2   2   0   2   0   0   0   0   0   2   0   2   0   0   0   2   0   0   2   2   0   0   0   0   0   2   0   0   0   2   0   0   2   2   2   0   0   2   2   0   2   0   2   0   2   0   2   2   0   2   0   2   0   0   0   0   0   2   0   2   2   2   0   0   2   2   2   0   0   2   2   2   2   0   0   2   2   0   2   0   2   0   0   0   2   0   0   0   2   0   2   2   0   2   2   2   0   2   2   0   0   2   0   0   2   2   0   2   2   0   2   0   0   2   0   2   2   2   0   2   0   2   2   0   2   0   2   0   0   2   0   2   0   0   0   2
 MK-4-9                 2   0   0   2   2   0   0   0   0   2   2   2   2   2   0   2   2   2   2   0   2   2   2   2   2   0   2   0   2   2   0   0   0   0   0   2   2   2   0   0   2   2   0   2   0   2   0   2   0   0   2   0   2   0   0   0   2   2   0   2   0   0   0   0   2   2   0   2   0   0   0   0   0   2   2   2   0   0   0   2   0   0   2   2   0   0   0   0   2   2   0   0   2   2   0   0   2   0   2   0   0   2   2   0   2   0   2   0   2   0   2   2   0   2   0   2   2   0   0   2   0   2   0   2   2   2   0   0   2   2   2   0   2   2   0   2   2   0   0   2   2   0   2   0   2   0   0   0   2   0   2   0   2   0   2   2   0   2   2   2   0   2   2   0   2   0   0   0   2   2   0   2   2   0   2   0   0   2   0   0   2   2   0   2   0   2   2   0   2   0   2   0   0   2   0   2   0   0   0   0
 MK-4-10                2   0   0   2   2   2   0   0   0   0   2   2   2   2   0   2   2   2   0   0   2   2   2   2   2   0   2   0   0   2   0   0   0   0   0   2   2   2   0   0   2   2   0   2   0   2   0   2   0   0   2   0   2   0   0   0   2   2   0   2   0   0   0   0   2   2   0   2   0   0   0   0   0   2   2   2   0   0   0   2   0   0   2   2   0   0   0   0   2   2   0   0   2   0   0   0   2   0   2   0   0   2   2   0   2   0   2   0   2   0   2   0   0   2   0   2   2   0   0   2   0   0   2   2   2   2   0   0   0   2   2   0   2   2   0   2   2   0   2   2   2   0   2   0   2   0   0   0   2   0   2   0   2   0   2   2   0   2   2   2   2   2   2   0   2   0   0   0   2   2   0   2   2   0   0   0   0   2   0   0   2   2   0   2   0   2   2   2   2   0   2   0   0   2   0   2   0   0   0   0
 MK-4-11                2   0   0   2   2   2   0   0   0   0   2   2   2   2   0   2   2   2   0   0   2   2   2   2   2   0   2   0   0   2   0   0   0   0   2   2   2   2   2   0   2   2   0   2   0   2   0   2   0   0   0   0   2   0   0   0   2   2   0   2   0   0   0   0   2   2   0   0   0   0   0   0   0   2   2   2   0   0   0   2   0   0   2   2   0   2   0   0   2   2   0   2   0   0   0   0   2   0   2   0   0   2   2   0   2   0   2   0   2   0   2   0   0   2   0   2   2   0   0   2   0   0   0   2   2   2   0   0   2   2   2   0   2   2   0   2   2   0   2   2   2   0   2   0   2   0   0   0   2   0   2   0   2   0   0   2   0   2   2   2   2   2   2   0   0   0   2   0   2   2   0   2   2   0   0   0   0   2   0   0   2   0   0   2   0   2   2   2   2   0   0   0   0   2   2   2   0   0   0   0
 MK-4-12                2   0   0   2   2   2   0   0   0   0   2   2   2   2   0   2   2   2   0   2   2   0   2   2   2   0   2   0   0   2   0   0   2   0   2   2   0   2   2   0   2   2   2   2   0   2   0   2   0   0   0   0   2   0   0   0   2   2   0   2   0   0   0   0   0   2   0   0   0   0   0   0   0   2   2   2   0   0   0   2   0   0   2   0   0   2   0   0   2   2   0   2   0   0   0   0   2   0   2   0   0   2   2   2   2   0   2   0   2   0   2   0   0   2   0   2   2   2   0   2   0   0   0   2   2   2   0   2   2   2   2   0   2   2   0   2   2   0   2   2   2   0   2   0   2   0   0   0   2   0   2   0   2   0   0   2   0   2   2   2   2   2   2   0   0   0   2   0   0   2   0   2   0   0   2   0   0   2   0   0   2   0   0   2   0   2   0   2   2   2   2   0   0   2   2   2   0   0   2   0
 MK-4-13                2   0   0   2   2   2   0   0   0   2   2   2   2   2   0   2   2   2   0   2   2   0   2   2   0   0   2   0   0   2   0   0   2   0   2   2   0   2   2   0   2   2   2   2   2   2   0   2   0   0   0   2   2   0   0   0   2   2   0   2   0   2   0   0   0   2   0   0   0   0   0   2   0   2   2   2   0   0   0   2   0   0   2   0   0   2   0   2   2   2   0   2   0   2   0   0   2   2   2   0   0   2   2   2   2   0   2   2   0   0   2   0   0   2   0   2   2   0   0   2   0   0   0   2   2   2   0   2   2   2   2   0   2   2   2   0   2   0   2   2   2   0   2   0   0   0   0   0   2   2   2   0   2   0   0   2   0   2   2   2   2   2   2   0   0   0   2   0   0   2   0   2   0   2   2   0   0   2   0   0   2   0   0   2   2   2   0   2   2   2   2   0   0   2   2   2   0   0   2   0
 MK-4-14                2   0   2   2   2   2   0   0   0   2   2   2   2   2   0   2   0   2   0   2   2   0   2   2   0   0   2   0   0   2   0   0   2   0   2   2   0   2   2   0   2   2   2   2   2   2   0   2   0   0   0   0   2   0   0   0   2   2   0   2   0   2   0   0   0   2   0   0   0   0   0   2   2   2   2   2   0   0   0   2   0   0   2   0   0   0   0   2   2   2   0   2   0   2   0   0   2   2   2   0   0   2   2   0   2   0   2   0   0   0   2   2   0   2   0   2   2   0   0   2   0   0   0   2   2   2   0   0   2   2   2   0   2   2   2   0   0   0   2   2   2   0   2   0   0   0   0   0   2   2   2   0   0   0   0   2   0   2   2   2   2   2   2   0   0   0   2   0   0   2   0   2   0   2   2   0   2   2   0   0   2   0   0   2   2   2   0   2   2   2   2   0   0   2   2   2   0   0   2   0
 MK-4-15                0   0   2   0   2   2   2   0   0   2   2   2   2   2   0   2   0   2   0   2   2   0   2   2   0   0   2   0   0   2   0   0   2   0   2   2   0   2   2   0   2   2   2   2   2   2   0   2   0   0   0   0   2   0   2   0   2   2   2   2   0   0   0   0   0   2   0   0   0   0   0   2   2   2   0   2   0   0   0   2   0   0   2   0   0   0   0   2   2   2   0   2   0   2   0   0   2   2   2   0   0   2   2   0   2   2   2   0   0   0   2   2   0   0   0   2   2   0   0   2   0   0   0   2   2   0   0   0   0   2   2   0   2   2   2   0   0   0   2   2   2   0   2   0   0   2   0   0   2   2   2   0   0   0   0   2   0   2   2   2   0   2   2   0   0   0   2   0   0   2   0   2   0   2   2   2   2   0   0   0   2   0   0   2   2   2   0   2   2   2   2   0   0   2   2   2   0   0   2   0
 MK-4-16                0   0   2   0   2   2   2   0   0   2   2   2   2   2   0   2   0   2   0   2   2   2   2   0   0   0   2   0   0   2   0   2   2   0   2   2   0   2   2   0   2   2   2   2   2   2   0   2   0   0   0   2   2   0   2   0   2   2   2   0   0   0   2   0   0   2   0   0   0   0   2   2   2   2   0   2   0   0   2   2   2   0   2   0   2   0   0   2   2   2   2   2   0   2   0   0   2   2   2   0   0   2   2   0   2   2   2   0   0   0   0   2   0   0   0   2   0   0   0   2   0   0   0   2   2   0   0   0   0   2   2   0   2   2   2   0   0   0   2   2   2   0   2   0   0   2   0   0   2   2   2   0   0   0   0   2   0   2   2   2   0   2   2   0   0   0   2   0   0   2   0   2   0   2   2   2   2   0   0   0   2   2   0   2   2   2   0   2   2   2   2   0   0   2   2   2   0   0   2   0
 MK-5-1                 0   0   2   2   2   2   2   0   2   2   2   2   2   0   0   2   0   2   2   0   2   2   0   2   0   2   0   2   0   2   0   0   0   2   0   0   2   0   2   2   2   0   0   0   2   0   2   2   2   2   2   2   2   0   2   2   2   2   2   0   0   0   2   2   2   0   0   2   2   2   2   2   0   0   2   2   0   2   0   0   0   2   0   2   0   2   2   2   0   0   2   2   0   2   2   0   0   0   2   2   2   2   2   2   0   0   2   0   2   0   0   0   2   2   0   0   2   2   0   2   0   2   2   2   0   2   2   0   0   0   0   2   0   2   2   0   0   2   0   2   0   2   2   0   2   0   2   2   0   0   0   2   2   0   0   2   2   2   0   0   0   2   0   0   0   2   2   2   0   0   0   0   2   2   0   2   0   2   2   2   2   0   0   2   0   0   0   0   2   2   0   2   0   2   2   0   0   0   0   0
 MK-5-2                 0   0   2   2   2   2   2   0   2   2   2   2   2   0   0   2   2   2   2   0   2   2   2   2   0   2   0   2   0   2   0   0   0   2   2   0   2   0   2   2   2   0   0   0   0   0   2   2   2   2   2   2   2   0   2   0   2   2   2   2   0   0   2   2   2   0   0   2   2   2   0   2   0   0   2   2   0   2   0   0   0   2   0   2   0   2   2   0   2   0   2   2   0   2   2   0   0   0   2   2   2   2   2   0   0   2   2   0   0   0   0   0   2   2   0   0   2   2   0   2   0   2   0   2   0   2   2   0   0   0   0   2   0   2   2   0   0   0   0   2   0   2   2   0   2   0   2   0   0   0   0   2   2   0   0   2   2   2   0   0   0   2   0   0   0   2   2   2   0   0   0   0   2   2   0   2   2   2   2   2   2   0   0   2   0   2   0   0   2   2   0   2   0   2   2   0   0   0   0   0
 MK-5-3                 2   0   2   2   0   2   2   0   2   2   2   2   2   0   0   2   2   2   2   0   2   2   2   2   0   2   0   2   0   2   0   0   0   2   2   0   2   0   2   2   2   0   0   0   0   0   2   2   2   0   2   2   2   0   2   0   2   2   2   2   0   0   2   2   0   0   0   2   0   2   0   2   0   0   2   2   0   2   0   2   2   2   0   2   0   2   2   0   2   0   2   2   0   2   2   0   0   0   2   2   2   0   2   0   0   2   2   0   0   0   0   0   2   0   0   0   2   2   0   0   0   2   0   0   0   2   2   0   0   0   0   2   0   2   2   0   0   0   0   2   0   2   2   0   2   0   2   0   0   0   0   2   2   0   0   0   2   2   0   0   0   2   0   0   0   2   2   2   0   0   0   0   2   2   0   2   2   2   2   2   0   0   0   2   0   2   0   0   2   2   0   2   2   2   0   0   0   0   0   0
 MK-5-4                 2   0   2   2   0   0   2   0   2   2   2   2   2   0   0   2   2   2   0   0   2   2   2   2   0   2   2   2   0   2   2   0   0   2   2   0   2   0   2   2   2   0   0   0   0   0   2   2   2   0   2   2   2   0   2   0   2   2   2   2   0   0   2   2   0   0   0   2   0   2   0   2   0   0   2   2   0   2   0   2   2   2   0   2   2   2   0   0   0   0   0   2   0   2   2   0   0   0   2   2   2   0   2   0   0   2   2   0   0   0   0   0   2   0   2   0   2   0   0   0   0   2   0   0   0   2   2   0   0   0   0   2   0   2   2   0   0   0   0   2   0   2   2   2   2   0   2   0   0   0   0   2   2   0   0   0   2   2   0   0   2   2   0   0   0   2   2   2   0   0   0   0   2   0   0   2   0   2   2   2   2   0   0   2   0   0   0   0   2   2   0   2   2   2   0   0   0   0   0   0
 MK-5-5                 2   0   2   2   0   0   2   2   0   2   2   2   2   0   0   2   2   2   0   0   2   2   2   2   0   2   0   2   0   2   2   0   0   2   2   0   2   0   2   2   2   2   0   0   0   0   0   2   2   0   0   2   2   0   0   0   2   2   0   2   0   0   2   2   0   0   0   2   0   0   0   2   0   0   0   2   0   2   0   2   2   2   0   2   2   2   0   0   0   0   2   2   0   2   2   0   0   0   2   2   2   0   2   0   2   2   2   0   0   0   0   0   2   0   2   0   0   0   0   0   0   2   0   0   0   2   2   2   0   0   0   0   0   2   0   0   0   0   0   2   0   2   2   2   2   0   2   0   0   0   0   2   2   0   0   0   2   2   0   0   2   2   0   0   0   2   2   2   2   0   0   2   0   0   0   2   0   2   2   2   0   0   0   2   2   0   0   2   2   2   0   2   2   2   0   0   0   2   0   0
 MK-5-6                 2   0   2   2   0   0   2   2   0   2   2   2   2   0   0   2   2   2   0   0   2   2   2   2   2   2   0   2   0   2   0   0   0   2   2   0   2   0   2   0   2   2   0   0   0   0   0   2   2   0   0   0   2   0   0   0   2   2   0   2   0   0   2   2   0   2   2   2   0   0   0   2   0   0   0   2   2   2   2   2   2   2   0   2   2   2   0   0   0   0   2   2   0   2   2   2   0   0   2   2   2   0   2   0   2   0   2   0   0   0   0   0   2   0   2   0   0   0   0   0   0   0   0   0   0   2   2   2   0   0   0   0   0   2   0   0   0   0   0   0   0   2   0   2   2   0   2   0   0   0   0   2   2   0   0   0   2   2   0   0   2   2   0   0   2   0   2   2   2   0   0   2   0   0   0   2   0   2   2   2   0   0   0   2   2   0   0   0   2   2   0   2   2   2   0   0   0   2   0   0
 MK-5-7                 0   0   2   2   0   0   2   2   0   2   2   2   2   2   0   2   2   2   0   0   2   2   2   2   2   2   0   2   0   2   0   0   0   2   2   0   2   0   0   0   2   2   0   0   0   0   0   2   2   0   0   0   2   0   0   0   2   2   0   2   0   0   2   2   0   2   2   2   0   2   0   2   2   0   0   2   2   2   2   2   2   2   0   2   2   2   0   0   0   0   2   2   2   2   2   2   0   0   2   2   2   0   2   0   0   0   2   0   0   0   0   0   2   0   2   0   0   0   0   0   0   2   0   0   0   2   2   2   0   0   2   0   0   2   0   0   0   0   2   0   0   2   0   2   2   2   2   0   0   0   0   2   2   0   0   0   2   2   0   0   2   2   0   0   0   0   2   2   2   0   0   0   0   0   0   2   0   2   2   0   0   0   0   2   2   0   0   0   0   2   0   2   2   2   0   0   0   2   0   0
 MK-5-8                 0   0   2   2   0   0   2   2   0   2   2   2   2   2   0   2   2   0   0   0   2   2   0   2   2   0   0   0   0   2   0   0   0   2   2   0   0   0   0   0   2   2   0   0   0   2   0   2   2   0   0   0   2   0   0   2   2   2   0   2   0   0   2   0   0   2   2   2   0   2   2   2   2   0   0   2   2   2   2   2   2   2   0   2   2   2   0   0   2   0   2   2   2   2   2   2   0   0   2   2   2   0   0   0   0   0   2   0   0   0   0   2   2   0   2   0   0   0   0   0   0   2   0   0   0   2   2   2   0   2   2   0   0   0   2   2   0   0   2   0   0   2   0   2   2   2   2   2   0   0   0   2   0   0   0   0   2   2   0   2   2   2   0   0   0   0   2   2   2   0   0   0   0   0   2   2   0   2   2   0   2   0   0   0   2   0   0   0   0   2   0   2   2   2   2   0   0   2   0   2
 MK-5-9                 0   0   2   2   0   0   2   2   0   2   2   2   2   2   0   2   2   0   0   0   2   2   0   2   2   2   0   0   0   2   0   0   0   2   2   0   0   0   0   0   2   2   0   0   0   2   0   2   2   0   0   0   2   0   0   2   2   2   0   2   0   2   2   0   0   2   0   2   0   2   2   2   2   0   0   2   2   2   2   0   2   2   0   2   2   2   0   0   2   0   2   2   2   2   2   2   0   0   2   2   2   2   0   0   0   0   2   0   0   2   0   0   2   0   2   0   0   0   0   0   0   2   0   0   0   2   2   0   0   2   2   0   0   0   2   2   0   0   0   0   0   2   0   2   2   2   2   2   0   0   0   2   0   2   0   0   2   2   0   2   2   2   0   0   0   0   2   0   2   2   0   0   0   0   2   2   0   2   2   0   2   0   0   0   2   0   0   0   0   2   0   2   2   2   2   0   2   2   0   2
 MK-5-10                0   0   0   2   0   0   2   2   0   2   2   2   2   2   0   2   2   0   0   0   2   2   0   2   2   2   0   0   0   2   0   0   0   2   2   2   0   0   0   0   2   2   0   0   0   2   0   2   2   0   0   0   2   0   0   2   0   2   2   2   0   2   2   0   0   2   0   2   0   2   2   2   2   0   0   2   0   2   0   0   2   2   0   2   2   2   0   0   0   0   2   2   2   2   2   2   0   0   2   2   2   2   2   0   0   0   2   0   0   2   0   0   2   0   2   2   0   0   0   0   2   2   0   0   2   2   2   0   0   2   2   0   0   0   2   0   0   0   0   0   0   2   0   2   2   2   2   2   0   0   0   2   0   2   0   0   2   2   2   2   2   2   0   0   0   0   2   0   2   2   0   0   0   0   2   2   0   2   2   0   2   0   0   0   2   0   0   0   0   2   0   2   2   2   2   0   2   2   2   2
 MK-5-11                0   0   0   0   0   0   2   2   0   2   2   2   2   2   0   2   2   0   2   0   0   2   0   2   2   2   0   2   0   2   0   0   0   2   2   2   0   0   0   2   2   2   0   0   0   2   0   2   2   2   0   0   2   0   0   0   0   2   2   2   0   2   2   0   0   2   0   2   0   2   2   2   0   0   0   2   0   2   0   0   2   2   0   2   2   2   0   0   0   0   2   2   2   2   0   2   0   0   2   2   2   2   2   2   0   0   0   0   0   2   2   0   2   0   2   2   0   0   0   0   2   2   2   0   2   2   2   0   0   2   2   0   0   0   2   0   0   0   0   0   0   2   0   2   2   2   0   0   0   0   0   2   0   2   0   0   2   2   2   2   2   2   0   0   0   0   2   0   2   2   0   0   0   0   2   2   0   2   2   0   2   0   0   0   2   0   0   0   0   2   0   2   2   2   2   0   2   2   2   2
 MK-5-12                2   0   0   0   0   0   2   0   0   2   2   2   2   2   0   2   0   0   2   0   0   2   0   2   2   2   0   0   0   2   0   0   2   2   2   0   0   0   0   2   2   0   0   2   0   2   0   2   2   2   0   0   2   0   0   0   0   2   2   2   0   2   0   0   0   2   0   2   0   2   2   2   0   0   0   2   0   2   0   0   2   2   0   2   2   2   0   0   0   2   2   2   2   2   0   2   0   0   2   2   0   2   2   2   0   0   0   0   0   2   2   0   2   2   2   2   0   0   0   2   2   2   2   2   0   2   0   0   0   2   2   0   0   0   2   0   0   0   0   0   0   2   0   2   2   2   0   0   0   0   2   2   0   2   0   0   2   2   2   2   2   2   0   0   2   0   2   0   2   2   0   0   2   0   0   2   2   2   2   0   2   0   0   0   2   0   0   0   0   2   2   2   2   0   2   0   2   2   2   2
 MK-5-13                2   0   0   0   0   2   2   0   0   2   2   2   2   2   0   2   0   0   2   0   0   2   0   0   2   2   0   0   0   2   0   0   2   2   2   0   0   0   0   2   2   0   0   2   0   2   0   2   2   2   0   0   0   0   2   0   0   2   2   2   0   2   0   2   0   2   0   2   0   2   2   2   0   0   0   2   0   2   0   0   2   2   0   2   2   2   0   0   0   2   2   2   2   2   2   2   0   0   2   2   0   2   2   2   0   0   0   2   0   2   2   0   2   2   2   0   0   0   2   2   2   2   2   2   2   2   0   0   0   2   2   0   0   0   2   0   0   0   0   0   0   2   0   2   2   2   0   0   0   0   2   2   0   2   0   0   2   2   2   2   2   2   0   0   2   0   2   0   2   2   0   0   2   0   0   2   2   2   2   0   0   2   0   0   0   0   2   0   0   2   2   2   2   0   2   0   2   2   2   2
 MK-5-14                2   0   0   0   0   2   2   0   0   2   2   2   0   2   0   2   0   0   2   0   0   2   0   0   2   2   0   0   0   2   0   0   2   0   2   0   0   0   0   2   2   0   0   2   0   2   0   2   2   2   2   0   0   0   2   0   0   0   2   2   0   2   0   2   0   2   0   2   0   2   0   2   0   0   0   2   0   0   0   0   2   2   0   2   2   2   0   0   0   2   2   2   2   2   2   2   0   0   2   2   0   2   2   2   2   0   0   2   0   2   2   0   2   2   2   0   0   0   0   2   2   2   2   2   2   2   0   0   2   2   2   0   0   0   2   0   2   0   0   0   0   2   0   2   2   2   0   0   0   0   2   2   0   0   0   0   2   2   2   2   2   0   2   0   2   0   2   0   2   2   0   0   0   0   0   2   2   2   2   0   0   0   0   0   0   0   2   0   0   2   2   2   2   0   2   0   2   2   2   2
 MK-5-15                2   2   0   2   0   2   2   2   0   2   2   2   0   2   0   2   0   0   2   0   0   2   0   0   2   2   2   0   0   2   0   0   2   0   2   0   0   0   0   2   2   0   0   2   0   2   0   2   0   2   2   0   0   0   2   0   0   0   2   2   0   2   0   2   0   2   0   2   0   2   0   2   0   0   0   2   0   0   0   0   2   0   0   2   2   2   0   0   0   2   2   2   2   2   2   2   0   0   2   2   0   2   2   2   2   0   0   2   0   2   2   0   2   2   2   0   0   0   2   2   2   2   2   2   0   2   0   2   2   2   2   2   0   0   2   0   2   0   0   0   0   2   0   2   2   2   0   0   0   0   2   2   0   0   0   0   2   2   2   2   0   0   2   0   2   0   2   0   2   2   0   0   0   2   0   2   2   2   2   0   0   2   0   2   2   0   2   0   0   2   2   2   2   0   2   0   2   0   2   2
 MK-5-16                2   2   0   2   0   0   2   2   0   2   0   2   0   0   0   2   0   0   2   0   0   2   0   0   2   2   2   0   0   2   0   0   2   0   2   0   0   0   0   2   2   0   0   2   0   2   0   2   0   2   2   0   0   0   2   0   0   0   2   2   0   2   0   2   0   2   0   2   0   2   0   2   0   0   0   2   0   0   0   0   0   0   0   2   2   2   0   0   0   2   2   2   2   2   2   2   0   0   2   2   0   2   2   2   2   0   0   2   0   2   2   0   2   2   2   2   0   0   2   2   2   2   2   2   0   2   0   2   2   2   2   2   0   0   0   0   2   0   0   0   0   2   0   2   2   0   0   0   0   0   2   2   0   0   0   0   0   2   2   2   0   0   2   0   2   0   0   0   2   2   0   0   0   2   0   0   2   0   2   2   0   0   0   2   2   0   2   0   0   2   2   2   2   0   2   2   2   2   2   2
 MK-6-1                 2   0   2   0   2   2   0   2   2   2   0   2   0   2   2   2   2   2   2   2   0   0   2   2   2   0   0   0   0   2   2   0   2   2   0   0   2   0   2   0   0   2   2   2   0   0   2   2   2   2   2   2   2   2   2   2   0   0   0   2   0   0   2   2   2   0   0   0   2   2   2   0   2   2   0   0   2   0   2   0   0   2   2   2   0   0   0   2   2   2   2   0   2   0   0   2   2   2   2   2   0   2   2   0   0   0   2   2   0   0   2   2   0   2   2   2   2   0   2   0   2   0   0   2   2   0   2   0   0   2   0   0   0   0   2   2   2   2   0   0   2   2   2   2   2   0   0   2   0   0   2   0   2   0   0   0   0   2   2   2   2   0   0   0   2   2   0   2   2   2   2   0   2   0   0   2   0   0   0   0   0   2   2   2   2   0   2   2   0   0   2   2   2   0   2   2   0   2   2   0
 MK-6-2                 2   0   2   0   2   2   0   2   2   2   0   2   0   2   2   2   2   2   2   2   0   0   2   2   0   0   0   0   0   2   2   0   2   2   0   0   0   0   2   0   0   2   2   2   0   0   2   2   2   2   0   2   2   2   2   2   2   0   0   2   0   0   2   2   2   0   2   0   2   2   2   0   2   0   0   0   2   0   2   0   0   2   2   0   0   0   0   2   2   0   2   0   2   0   0   2   2   2   2   2   2   2   2   0   0   0   2   2   0   0   2   2   0   2   2   0   2   0   2   0   2   0   0   2   2   0   2   0   0   2   0   0   0   0   2   2   2   2   0   0   2   2   0   2   2   0   0   2   0   0   0   0   2   2   0   0   2   0   2   2   2   0   2   0   2   0   0   2   2   2   2   0   2   0   0   2   0   0   0   2   0   2   2   2   2   0   2   0   0   0   2   2   2   0   2   2   0   2   2   2
 MK-6-3                 2   0   2   0   2   2   2   2   2   2   0   0   0   2   2   2   2   2   2   2   0   2   2   2   0   0   0   2   0   2   2   0   2   0   0   0   0   0   2   0   2   2   0   0   0   0   2   2   2   2   0   2   2   2   2   2   2   0   0   2   0   0   2   2   2   2   2   0   2   2   2   0   2   0   0   0   2   0   2   0   2   2   2   0   0   0   0   2   2   0   2   0   2   0   0   2   2   2   2   2   2   2   2   0   0   0   0   2   0   0   2   2   0   2   0   0   2   0   2   0   0   0   0   2   2   0   2   0   0   0   0   0   0   0   2   2   2   2   0   0   2   2   0   2   2   0   0   2   0   0   0   0   2   2   0   0   2   2   2   0   2   0   2   0   2   2   0   2   2   2   2   2   2   0   0   2   0   0   0   2   0   2   2   2   2   0   2   0   0   0   2   2   2   0   2   2   0   2   2   2
 MK-6-4                 2   0   2   0   2   2   0   2   2   2   0   0   0   2   2   0   2   2   2   2   0   2   2   2   0   0   0   2   0   2   2   0   2   0   0   0   0   0   2   0   2   2   0   0   0   0   2   2   2   2   0   2   2   2   2   2   2   0   0   2   0   0   2   0   2   2   2   0   2   2   2   0   2   0   0   0   2   0   2   0   2   2   2   0   0   0   0   2   2   0   2   0   0   0   0   2   2   2   2   2   2   0   2   0   0   0   0   2   0   0   2   2   0   2   2   0   2   0   2   0   0   0   0   2   2   0   2   0   0   0   0   0   0   0   2   0   2   2   0   0   2   2   0   2   0   0   0   2   0   0   0   0   2   2   0   0   2   2   2   2   2   0   2   0   2   2   0   2   2   2   2   2   2   0   0   2   0   0   2   2   0   2   2   2   2   0   2   0   0   0   2   2   0   0   2   0   0   2   2   2
 MK-6-5                 2   0   2   0   2   2   0   2   2   2   0   2   0   2   2   0   2   2   2   2   0   2   2   2   0   0   0   2   0   2   2   0   2   0   0   0   0   0   2   0   2   2   2   0   0   2   2   2   2   2   0   2   2   2   2   2   2   0   0   2   2   0   2   0   2   2   2   0   2   2   2   0   2   0   0   0   2   0   2   0   2   2   2   2   0   0   0   2   2   0   2   0   2   0   0   2   2   2   2   2   2   0   2   0   0   0   0   2   0   0   2   2   0   2   2   0   2   2   2   0   0   0   0   2   2   0   2   0   0   0   0   0   0   0   0   0   2   2   0   0   2   2   0   2   0   0   0   2   2   2   0   0   2   0   0   0   2   2   2   2   2   0   2   0   2   2   2   2   2   2   2   2   2   0   0   2   0   0   2   0   0   2   2   2   2   0   0   0   0   0   2   2   0   0   2   0   0   2   0   0
 MK-6-6                 2   0   2   0   0   2   0   2   2   2   0   2   0   2   2   0   2   2   2   2   2   2   2   2   2   0   0   2   0   2   2   0   0   0   0   0   0   0   2   0   2   2   2   0   0   2   2   0   0   2   0   2   2   2   2   2   2   0   0   2   2   0   2   0   2   0   2   0   2   2   2   0   2   0   0   0   2   0   2   0   2   2   2   2   0   0   0   2   0   0   2   0   2   0   0   2   2   2   2   2   2   0   2   0   0   0   0   2   0   0   2   2   0   2   2   0   2   2   2   0   0   0   0   2   2   0   2   0   0   0   0   0   0   2   0   0   2   2   0   0   2   2   2   2   0   0   0   2   2   2   0   0   2   0   2   0   2   2   2   2   2   0   2   0   2   2   2   2   2   2   2   2   2   0   2   2   0   0   2   0   0   2   2   2   2   0   2   0   0   0   2   2   2   2   2   0   2   2   0   2
 MK-6-7                 0   0   2   0   0   2   0   0   2   0   0   2   0   2   2   0   2   2   2   2   2   2   2   2   2   0   0   2   0   2   2   0   0   0   0   0   0   0   2   0   2   2   2   0   0   2   2   0   0   2   0   2   2   2   2   2   2   0   0   2   2   0   2   0   2   0   2   0   2   2   2   0   2   2   0   0   2   2   2   0   2   2   2   2   2   2   0   2   0   0   2   0   2   0   2   2   2   2   2   2   0   0   2   0   0   0   0   2   0   0   0   2   0   2   2   0   2   2   0   0   0   0   0   2   2   0   2   0   0   0   0   0   0   2   0   0   2   2   0   2   2   2   2   2   0   0   0   2   2   2   0   2   2   0   0   0   2   2   2   2   2   0   2   0   2   2   2   2   2   2   0   0   2   0   2   2   0   0   2   0   0   2   2   2   2   0   0   0   0   0   2   2   2   2   2   0   2   2   0   2
 MK-6-8                 0   0   2   0   2   2   0   0   2   0   2   2   0   2   2   0   2   2   2   2   0   0   2   0   2   0   0   2   0   2   2   0   0   0   0   0   0   0   2   0   0   0   2   0   0   2   0   0   0   0   2   2   2   0   2   2   2   0   0   0   2   0   2   0   2   0   2   0   2   2   2   0   2   2   0   0   2   2   2   0   2   2   2   2   2   2   0   2   0   0   2   0   2   0   2   2   2   2   2   2   0   0   2   0   0   0   0   2   2   0   0   0   0   2   2   0   2   2   0   0   0   0   0   2   2   2   2   0   0   0   0   0   0   2   0   0   2   2   0   2   2   2   2   2   0   0   0   2   2   2   0   2   2   2   0   0   2   2   2   2   2   0   2   0   2   2   2   2   0   2   0   0   2   0   2   2   0   0   2   0   0   2   2   2   2   0   0   0   0   0   2   2   2   2   2   0   2   0   0   2
 MK-6-9                 2   0   2   0   2   2   0   0   2   0   2   2   0   2   2   0   2   2   2   2   0   0   2   0   2   0   0   2   0   2   2   0   0   0   0   0   0   0   2   0   0   0   2   0   2   2   0   0   0   0   2   0   2   2   0   2   2   0   0   0   2   0   2   0   2   0   2   0   2   2   2   0   2   2   0   0   2   2   2   0   0   2   2   2   2   2   0   2   0   0   2   0   2   0   2   2   2   2   2   2   0   2   2   0   2   0   0   2   2   0   0   0   0   2   2   0   2   2   0   0   0   0   0   2   2   2   2   0   2   0   0   0   0   2   0   0   2   2   0   2   2   2   2   2   0   0   0   2   2   2   0   2   2   0   0   0   2   2   2   2   2   0   2   2   2   2   2   2   0   2   0   0   2   0   2   2   0   0   2   0   0   2   2   2   2   0   0   0   0   0   2   2   0   0   2   2   2   0   2   2
 MK-6-10                2   0   2   0   2   2   0   2   2   0   2   2   0   2   2   0   0   2   2   2   0   0   2   0   2   0   0   2   0   0   2   0   0   0   2   0   0   0   0   0   0   0   2   0   2   2   0   0   0   0   2   0   2   2   0   2   2   0   0   0   2   0   2   0   2   0   2   2   2   2   2   0   2   2   0   0   2   2   2   0   0   2   2   2   2   0   0   2   0   0   2   0   2   0   0   2   0   2   2   2   0   2   2   0   0   0   0   2   0   0   0   0   0   2   2   2   2   2   0   0   0   0   0   2   2   2   0   0   2   0   0   0   0   2   0   0   2   2   2   2   2   2   2   2   0   0   0   2   2   2   0   2   2   0   0   0   2   2   2   2   2   0   2   2   2   2   2   2   0   2   0   0   2   0   2   2   0   0   2   0   2   2   2   2   2   0   0   0   0   0   2   2   0   0   2   2   2   0   2   2
 MK-6-11                2   0   2   0   0   2   0   2   2   0   2   2   0   2   2   0   0   2   2   2   0   0   2   0   2   0   0   2   2   0   2   0   2   0   2   0   0   0   0   0   0   2   2   0   2   2   0   0   0   0   2   0   2   2   0   2   2   0   0   2   2   0   2   0   2   0   2   2   2   2   2   0   2   2   0   0   2   2   2   0   0   2   0   2   0   0   0   2   0   0   0   2   2   0   0   2   0   2   2   2   0   2   2   0   0   0   0   2   0   0   0   0   0   2   2   2   0   0   2   0   0   0   2   2   2   2   0   0   2   0   0   0   2   2   0   2   2   0   2   2   2   0   2   0   0   0   2   2   2   2   0   2   2   0   0   0   2   2   2   2   2   0   2   2   2   2   2   2   0   2   0   0   2   0   2   2   0   0   2   0   2   2   2   2   2   0   0   2   0   0   2   2   0   0   2   2   0   0   2   2
 MK-6-12                2   2   2   2   0   2   0   2   2   0   2   2   0   2   2   0   0   2   0   2   0   2   2   0   2   0   2   2   0   0   2   0   2   0   2   0   0   0   0   0   0   2   2   0   2   0   0   0   0   0   2   2   2   2   0   0   2   0   2   2   2   0   2   2   2   0   2   0   2   2   2   0   2   2   0   0   2   2   2   0   0   2   0   0   0   0   0   2   0   0   0   2   2   0   0   2   0   2   2   2   2   0   2   0   0   0   0   2   0   0   0   0   0   2   2   2   0   0   2   0   0   0   2   2   2   2   0   0   2   0   0   0   0   2   0   2   2   0   2   2   2   2   2   0   0   0   2   0   2   2   0   2   2   0   0   0   2   2   2   2   2   0   2   0   2   2   2   2   0   2   0   0   2   0   2   2   0   0   2   0   2   2   2   2   2   0   0   2   0   0   2   2   0   0   2   2   0   2   2   2
 MK-6-13                0   2   2   0   0   2   0   2   0   0   2   2   0   0   2   0   0   2   0   2   0   2   2   0   2   0   2   2   0   0   2   0   0   0   2   0   0   0   0   0   0   2   2   0   2   0   0   0   0   0   2   2   2   2   0   2   2   0   2   2   2   0   2   2   0   0   2   0   2   2   2   0   2   2   0   0   2   2   2   0   0   2   0   0   0   2   0   2   0   0   0   2   2   0   0   2   2   0   2   2   2   0   2   2   2   0   0   2   2   0   0   0   0   2   2   2   2   0   0   0   0   0   2   2   2   0   0   0   2   0   0   0   0   2   0   2   2   0   2   2   2   2   2   0   0   0   2   0   0   2   0   2   2   0   0   0   0   2   2   2   2   0   2   0   2   2   2   2   0   2   0   0   2   0   2   2   0   0   2   0   2   2   2   2   2   0   0   2   0   0   2   2   0   0   2   0   0   2   2   0
 MK-6-14                0   2   2   0   0   2   0   2   0   0   2   2   0   0   2   0   0   2   0   2   0   2   2   0   2   0   2   0   0   0   2   0   0   0   2   0   0   0   0   0   0   2   2   0   2   0   0   0   0   0   2   2   2   2   0   2   2   0   2   2   2   0   2   2   0   0   2   0   2   2   2   0   2   2   0   0   2   2   2   0   0   2   0   2   2   2   2   2   0   0   0   2   2   0   0   2   2   0   2   0   2   0   2   2   2   0   0   2   2   0   0   0   0   2   2   0   2   0   0   0   0   0   2   2   0   0   0   0   2   0   0   0   0   2   0   2   2   0   2   0   2   2   2   0   0   0   2   0   0   2   0   2   2   0   0   0   0   2   2   2   0   0   0   2   2   2   2   2   2   2   0   0   2   0   2   2   0   2   2   0   0   2   2   2   2   2   0   2   0   0   2   2   0   0   2   0   0   2   2   0
 MK-6-15                0   2   2   0   0   0   0   2   0   0   2   2   0   0   2   2   0   2   0   2   0   2   2   0   0   0   2   0   0   0   2   0   0   0   2   0   0   0   0   0   0   2   2   2   2   0   0   0   0   0   2   2   2   2   0   2   2   0   2   2   2   0   2   0   0   0   2   0   2   2   0   0   2   2   0   2   2   2   2   0   0   2   0   2   2   2   2   2   0   0   0   2   0   0   0   2   2   0   2   0   2   0   2   2   2   0   0   2   2   0   0   0   0   2   2   2   2   0   0   0   0   0   2   2   0   0   0   0   2   0   0   0   0   2   0   2   2   2   2   0   2   2   2   0   0   0   2   0   0   2   0   2   2   0   0   0   0   2   2   2   0   0   0   0   2   2   2   2   2   2   2   0   2   0   2   2   0   2   2   0   0   2   2   2   2   2   2   2   0   2   2   2   0   0   2   0   0   2   2   0
 MK-6-16                0   2   2   0   0   0   0   2   0   0   2   2   0   0   2   0   0   2   0   2   0   2   2   0   0   0   2   0   2   0   2   0   2   0   2   0   0   0   0   0   0   2   2   2   2   0   0   0   0   0   2   2   2   2   0   0   2   0   2   2   2   2   2   0   0   2   2   2   2   2   0   0   2   0   0   2   2   2   2   0   2   2   0   2   2   2   2   2   0   0   0   2   0   0   0   2   2   2   2   0   2   0   2   2   0   0   0   0   0   0   0   0   0   2   2   2   2   0   0   2   0   2   2   2   0   0   2   0   2   0   0   0   0   2   0   2   2   2   2   0   2   2   2   0   0   0   2   0   0   2   0   2   2   0   0   0   0   2   2   2   0   0   0   0   2   2   2   2   2   2   2   0   0   0   2   2   0   0   2   0   0   2   2   2   2   2   2   2   2   2   2   2   0   0   0   0   0   2   0   0
 
!****************************************** Phenotypic Data **********************************************************
!-100.0 is resevred for missing phenotype
SimulatedTrait1        12.6139   17.3176   16.5099   12.9040   13.2940   16.5152   16.0660    8.9543   13.4049   19.3422   11.7729   16.9649   16.1653   17.5813   12.8146   13.4029   17.3570   15.8994   11.9290   16.7183   13.0476   14.2370   13.3876   13.9174   14.5620   12.0371   13.9878   15.8819   15.0045   12.6109   15.3380   13.7186   16.5269   10.7679   16.9900    9.6004   14.8911   11.5730   13.8165   15.7223   13.1341   16.5918   17.7025   13.3584   16.7059   14.6978   12.7412   12.3010   13.9579   16.2676   18.3867   18.3581   16.0253   16.7411   20.9621   11.1487   16.5543   17.3072   16.6960   16.7239   13.9855    9.4039   16.4616   13.6115   20.2364   14.8707   14.7674   14.3507   15.1323   14.2180   16.8579   16.7006   10.2898   14.0711   18.0819   16.0554   12.4666   16.9635   15.1050   13.0573   18.5939   18.1209   17.1790   12.6668   16.4601   11.5837   12.5769   17.5406   11.4959    9.8369   17.8125   15.5936   15.5571   12.4737   14.6072   17.8771   12.0623   15.6588   15.2961   13.5890   13.8263   13.0968   14.9045   22.1430   13.6204   17.2569   14.2802   14.0575   10.6556   12.3816   16.5538   16.0488   14.5488   15.1568   16.1500   13.1671   16.4287   17.7679   17.4318   12.9110   16.3915   15.2762   15.7389   15.1563   17.3609   16.8166   11.9226   16.6255   10.0738   16.0417   13.4586   18.0012   22.6141    8.1412   17.4704   13.7999   17.0634   12.9863   15.0925   12.5922   13.7759   17.3264   17.2266   16.2180   12.1516   13.9481   17.7577   17.5663   13.8045   14.0167   11.5625   14.3266   11.8531   13.6731   13.2003   16.9743   14.7075   15.1430   11.9988   16.0043   15.1616   15.9082   14.5680   11.8753   10.6029   14.3571   14.1929   15.0484   19.1287   14.4517   17.9624   13.1921   14.6452   18.4539   13.8831   14.6954   15.6532   18.4788    9.1300   11.0938   14.6068   10.3648   16.6721   13.5025   11.7077   16.8340   14.8837   12.6958   12.8303   14.7119   13.2428   11.4007   14.2053   15.0522   14.1685   12.0328   16.3542   17.7016   12.3173   15.2100
SimulatedTrait2         8.5169   13.1011   12.7917   11.1037    7.6866    9.1439    7.9903    9.1991   10.7363   10.4863   11.7569   10.2484    8.2321    6.9937    8.8954   11.7015    7.6621    8.9231   11.1257    8.0055    9.7145   11.5751    9.4693   10.1573   10.8801    9.5949    9.3397    9.6610   13.8558   10.0356    9.2032    6.9777   10.6079   11.9391    9.2651   11.0229   11.3317    9.2323   10.1123   11.2083    7.7503    8.2206    9.1414   11.1398   13.4388   10.3832    6.7411    7.6436   10.0321   10.9623    9.7078   10.8022   12.2865    7.0574    8.4104    9.6091   10.4025    9.8758   10.9910   12.9575   11.0052   10.3026    8.6834    9.1619    8.9716    8.6540    6.6050    9.6254   12.6120    9.8654    8.9402   11.0976   11.4619   13.0310    8.3619    7.7176   10.8367    7.4476   10.5665   10.3726    7.8643    7.0442    7.6397    9.5835    9.7001   10.3899    8.9461   11.7448   11.5479   11.4078    6.5051   11.4779   10.1073   11.5049   10.3934   10.0549   14.4759   10.6581    8.6944   10.0535   10.9377    9.7100   13.0468   11.8481    8.9927   11.4244    9.4962    8.6930   10.7119   10.8168   10.7295    9.0346   10.3630   10.6307    8.3669   10.8352    8.9637   11.1353   10.0780    9.0230    6.8716   10.8510   11.7507   10.5051    9.4371   11.4212   12.8747   10.9537    9.0345   10.1204    8.8138    7.1094    8.2137   10.7444   11.3357   12.1100    9.0993   11.2673    9.2085   12.8492    9.9015    9.8445   13.1003   11.3056    9.8007    7.4400    9.7366    9.1777    9.8139   12.9517   14.1339   10.8909   10.2084    9.9090    9.2288    9.2750   11.7328   11.3499    8.9945    9.2008    8.4409    9.9894    9.0246    6.7154    9.3408   11.6179   10.5347    6.7160    9.9725    9.6788   10.7426    9.3858    9.3178    8.4230    9.5934   10.0889   12.6245    8.7909   10.0763   12.6474   10.0047    7.1394    6.8456    9.3734   10.1108    7.1539    9.0828    7.0177   10.5511   11.4577   10.2009    8.1240    9.4059    6.9233    9.2634    9.2983   10.2157    8.6851    9.9073   10.9205
 
