# Supplementary material for: Inclusive Composite Interval Mapping of QTL by Environment Interactions in Biparental Populations
Source: PLoS One. 2015 Jul 10;10(7):e0132414. doi: 10.1371/journal.pone.0132414 (PMC4498613; doi:10.1371/journal.pone.0132414)
Supplement: S4 File — (ZIP) [file pone.0132414.s004.zip › H=0.1/L1/run_00132.met]

!**********************Note: lines staring with "!" are remarks and will be ignored in the program********************
!*********************************General Information**********************************
!Assuming F1 = P1 x P2, populations available in QTL IciMapping are: 
!  1, P1BC1F1 = P1 x F1, the first backcrossing where P1 is used as the recurrent parent;
!  2, P2BC1F1 = P2 x F1, the first backcrossing where P2 is used as the recurrent parent;
!  3, F1DH, F1-derived doubled haploids; 
!  4, RIL or F1RIL, recombination inbred lines through the repeated selfing of F1;
!  5, P1BC1RIL, recombination inbred lines through the repeated selfing of P1BC1F1;
!  6, P2BC1RIL, recombination inbred lines through the repeated selfing of P2BC1F1;
!  7, F2, the selfing generation of F1;
!  8, F3, the selfing generation of F2;
!  9, P1BC2F1, the second backcrossing where P1 is used as the recurrent parent; 
! 10, P2BC2F1, the second backcrossing where P2 is used as the recurrent parent;
! 11, P1BC2RIL, recombination inred lines through the repeated selfing of P1BC2F1; 
! 12, P2BC2RIL, recombination inred lines through the repeated selfing of P2BC2F1; 
! 13, P1BC1F2, the selfing generation of P1BC1F1; 
! 14, P2BC1F2, the selfing generation of P2BC1F1; 
! 15, P1BC2F2, the selfing generation of P1BC2F1; 
! 16, P2BC2F2, the selfing generation of P2BC2F1; 
! 17, P1BC1DH, P1BC1F1-derived doubled haploids; 
! 18, P2BC1DH, P2BC1F1-derived doubled haploids; 
! 19, P1BC2DH, P1BC2F1-derived doubled haploids; 
! 20, P2BC2DH, P2BC2F1-derived doubled haploids; 
   3      !Mapping Population (see remarks above)
   2      !Mapping Function (1 for Kosambi; 2 for Haldane; 3 for Morgan)
   2      !Marker Space Type (1 for intervals; 2 for positions)
   1      !Marker Space Unit(1 for centiMorgans; 2 for Morgan)
   6      !Number of Chromosomes (or Linkage Groups)
 200      !Size of the mapping population
   2      !Number of environments
 
!***************************************** Chromosomes and Linkage Maps **********************************************
!Chromosome                 NumMarkers
-CH1                        16
-CH2                        16
-CH3                        16
-CH4                        16
-CH5                        16
-CH6                        16
!Linkage map (Marker name followed by position or the interval length)
 MK-1-1                1     0.000
 MK-1-2                1    10.000
 MK-1-3                1    20.000
 MK-1-4                1    30.000
 MK-1-5                1    40.000
 MK-1-6                1    50.000
 MK-1-7                1    60.000
 MK-1-8                1    70.000
 MK-1-9                1    80.000
 MK-1-10               1    90.000
 MK-1-11               1   100.000
 MK-1-12               1   110.000
 MK-1-13               1   120.000
 MK-1-14               1   130.000
 MK-1-15               1   140.000
 MK-1-16               1   150.000
 MK-2-1                2     0.000
 MK-2-2                2    10.000
 MK-2-3                2    20.000
 MK-2-4                2    30.000
 MK-2-5                2    40.000
 MK-2-6                2    50.000
 MK-2-7                2    60.000
 MK-2-8                2    70.000
 MK-2-9                2    80.000
 MK-2-10               2    90.000
 MK-2-11               2   100.000
 MK-2-12               2   110.000
 MK-2-13               2   120.000
 MK-2-14               2   130.000
 MK-2-15               2   140.000
 MK-2-16               2   150.000
 MK-3-1                3     0.000
 MK-3-2                3    10.000
 MK-3-3                3    20.000
 MK-3-4                3    30.000
 MK-3-5                3    40.000
 MK-3-6                3    50.000
 MK-3-7                3    60.000
 MK-3-8                3    70.000
 MK-3-9                3    80.000
 MK-3-10               3    90.000
 MK-3-11               3   100.000
 MK-3-12               3   110.000
 MK-3-13               3   120.000
 MK-3-14               3   130.000
 MK-3-15               3   140.000
 MK-3-16               3   150.000
 MK-4-1                4     0.000
 MK-4-2                4    10.000
 MK-4-3                4    20.000
 MK-4-4                4    30.000
 MK-4-5                4    40.000
 MK-4-6                4    50.000
 MK-4-7                4    60.000
 MK-4-8                4    70.000
 MK-4-9                4    80.000
 MK-4-10               4    90.000
 MK-4-11               4   100.000
 MK-4-12               4   110.000
 MK-4-13               4   120.000
 MK-4-14               4   130.000
 MK-4-15               4   140.000
 MK-4-16               4   150.000
 MK-5-1                5     0.000
 MK-5-2                5    10.000
 MK-5-3                5    20.000
 MK-5-4                5    30.000
 MK-5-5                5    40.000
 MK-5-6                5    50.000
 MK-5-7                5    60.000
 MK-5-8                5    70.000
 MK-5-9                5    80.000
 MK-5-10               5    90.000
 MK-5-11               5   100.000
 MK-5-12               5   110.000
 MK-5-13               5   120.000
 MK-5-14               5   130.000
 MK-5-15               5   140.000
 MK-5-16               5   150.000
 MK-6-1                6     0.000
 MK-6-2                6    10.000
 MK-6-3                6    20.000
 MK-6-4                6    30.000
 MK-6-5                6    40.000
 MK-6-6                6    50.000
 MK-6-7                6    60.000
 MK-6-8                6    70.000
 MK-6-9                6    80.000
 MK-6-10               6    90.000
 MK-6-11               6   100.000
 MK-6-12               6   110.000
 MK-6-13               6   120.000
 MK-6-14               6   130.000
 MK-6-15               6   140.000
 MK-6-16               6   150.000
!*********************************** Marker Types ********************************************************************
!Co-dominant marker: When heterozygote F1 is present, P1 is coded as 2, F1 is coded as 1, and P2 is coded as 0; Otherwise, P1 is coded as 2, and P2 is coded as 0. 
!Dominant marker: When heterozygote F1 is present, P1 and F1 are coded as 12, and P2 is coded as 0; Otherwise, P1 is coded as 2, and P2 is coded as 0.  
!Recessive markers: When heterozygote F1 is present, P1 is coded as 2, and F1 and P2 are coded as 10; Otherwise, P1 is coded as 2, and P2 is coded as 0. 
!Missing marker is coded as -1. 
 MK-1-1                 2   2   0   0   0   2   2   0   2   0   2   0   0   0   0   0   0   2   2   2   0   2   0   0   2   0   0   2   0   0   2   2   2   2   0   0   2   0   2   2   0   2   0   2   2   0   2   0   2   0   2   0   2   2   2   2   2   0   0   2   2   2   2   2   2   0   2   2   0   2   2   0   2   2   2   0   2   2   2   0   0   2   0   2   2   2   2   0   2   0   0   0   0   2   2   0   2   2   0   2   2   0   0   0   0   0   2   2   2   0   0   2   0   2   2   0   0   2   0   2   0   2   0   2   0   0   0   0   0   2   2   2   2   0   0   0   2   0   0   0   0   0   2   2   2   0   0   2   2   0   2   0   0   2   2   2   2   0   0   2   0   2   2   2   0   2   2   2   2   2   2   0   0   0   2   0   2   2   0   0   2   0   0   2   0   0   0   0   0   2   2   2   2   0   2   0   2   0   2   2
 MK-1-2                 2   2   2   0   0   2   2   0   2   0   2   0   0   0   0   0   0   2   2   2   0   2   0   0   2   2   0   2   0   2   2   2   2   2   0   0   2   0   2   2   0   2   0   0   2   0   2   0   0   0   2   0   2   2   2   2   2   0   0   2   0   0   2   2   2   0   2   2   0   2   2   2   2   0   2   0   2   2   2   0   0   2   0   2   2   2   2   2   2   0   0   0   0   2   2   2   2   2   0   2   2   0   2   0   0   0   2   2   2   0   0   2   0   2   0   2   0   2   2   2   0   0   0   0   0   0   0   0   0   2   2   2   2   0   0   0   2   0   0   0   0   0   2   2   2   0   0   2   2   0   2   0   0   2   2   2   2   0   0   2   0   0   2   2   0   2   2   2   2   2   2   0   2   0   2   2   2   2   0   0   2   0   0   2   0   0   0   0   0   2   2   2   2   0   2   0   2   0   2   2
 MK-1-3                 2   2   2   0   0   2   2   0   2   0   2   0   0   0   0   0   0   2   2   2   2   2   2   0   2   0   0   2   0   2   2   2   0   2   0   0   2   0   2   2   0   2   0   0   2   0   2   0   0   0   2   0   2   2   2   2   2   0   0   2   2   0   2   2   2   0   0   0   2   2   2   2   2   0   2   2   2   2   2   0   0   2   0   2   2   2   2   2   2   0   0   0   0   2   0   2   2   2   0   2   2   0   2   0   0   0   2   2   2   0   0   0   0   2   0   2   0   2   2   2   0   0   0   0   0   0   0   0   0   2   2   2   2   2   0   0   2   2   0   0   0   2   2   2   2   0   0   0   2   0   2   0   0   2   2   0   2   0   0   2   0   0   2   2   0   2   2   2   2   2   2   0   2   0   2   2   2   2   0   0   2   0   0   2   0   0   0   0   2   2   2   2   0   0   2   0   0   0   2   2
 MK-1-4                 2   2   2   0   0   2   2   0   2   0   2   0   0   0   0   0   0   2   2   2   2   2   2   2   2   0   0   2   0   2   2   2   0   2   0   0   2   0   2   2   0   2   0   0   2   0   2   0   0   0   2   0   2   2   2   2   0   0   0   2   2   0   2   2   2   0   0   0   2   2   2   2   2   0   2   2   2   2   2   0   0   2   0   2   2   2   2   2   2   0   0   0   0   2   0   2   0   2   0   2   2   0   2   0   0   0   2   2   2   0   0   0   0   2   2   2   2   2   2   0   0   0   0   0   0   0   0   0   0   2   2   2   2   0   0   0   2   2   0   0   0   2   2   2   2   0   0   0   2   0   2   0   0   2   2   0   2   0   0   2   0   0   2   2   2   2   2   2   0   2   2   0   2   0   2   2   2   2   0   0   2   0   0   2   0   0   0   2   2   2   2   2   0   0   2   0   0   0   0   2
 MK-1-5                 2   2   2   0   0   2   2   0   2   0   2   0   0   0   0   0   0   2   0   2   2   2   2   2   2   0   0   2   0   2   2   2   0   2   0   0   2   0   2   2   0   2   0   0   2   0   2   0   2   2   2   0   2   2   2   2   0   0   2   2   2   0   2   2   2   0   0   0   2   2   0   0   2   0   2   2   2   2   2   0   0   2   0   2   2   2   2   2   2   0   0   0   0   2   0   2   0   2   0   2   2   0   0   0   0   0   2   2   2   0   0   0   0   2   2   2   2   2   0   0   0   2   0   0   0   0   0   0   2   2   2   2   2   0   0   2   2   2   0   0   0   2   0   2   0   0   0   0   2   0   2   0   0   2   2   0   2   0   0   2   0   0   2   2   2   2   2   2   0   0   2   0   2   0   2   2   2   2   0   2   2   0   0   2   0   0   2   2   2   2   2   2   0   0   2   0   0   0   0   2
 MK-1-6                 2   2   2   0   0   2   2   0   2   0   2   0   0   0   0   0   0   2   0   2   2   2   2   2   2   0   0   2   0   2   2   2   0   2   0   0   2   0   2   0   0   2   0   0   2   0   2   0   2   2   2   2   2   2   2   2   0   0   2   2   2   0   2   2   2   0   0   0   2   0   0   0   2   0   2   2   2   2   2   0   0   0   0   2   2   2   2   2   0   0   0   2   0   2   0   2   0   2   0   2   2   2   0   0   0   0   2   2   2   0   0   0   0   2   2   2   2   2   0   0   0   2   0   2   2   0   0   0   2   2   2   2   2   2   0   2   2   2   0   0   0   2   0   2   0   0   0   0   2   0   2   0   0   2   2   0   2   0   0   2   0   0   2   2   2   0   2   2   0   0   2   0   2   0   2   2   2   2   0   2   2   0   0   2   0   0   2   2   2   2   0   2   0   0   0   0   2   0   0   2
 MK-1-7                 2   2   2   0   0   0   2   0   2   0   0   0   0   0   0   2   0   2   2   2   2   0   2   2   2   2   0   2   0   2   2   2   2   2   0   0   2   2   2   0   0   0   0   0   2   0   2   0   2   2   2   2   2   2   2   2   0   0   2   2   2   0   2   2   2   2   0   0   2   0   0   0   2   0   2   2   0   2   2   0   0   0   0   2   2   2   2   2   0   0   0   2   0   2   0   2   0   2   0   2   2   2   2   2   0   2   2   2   2   0   0   2   0   2   2   2   2   2   0   0   0   2   0   2   2   0   0   0   2   2   2   2   2   2   0   2   2   2   0   0   0   2   0   2   0   0   2   0   2   0   2   0   0   0   2   0   2   2   0   2   0   0   2   2   0   0   2   2   0   0   2   0   2   0   2   2   2   2   0   2   0   0   0   2   2   0   2   2   2   2   0   2   0   0   0   0   0   0   2   2
 MK-1-8                 2   0   2   0   0   0   2   0   2   0   0   0   0   0   0   2   2   2   2   2   2   0   2   2   0   2   0   2   0   2   0   2   2   2   0   0   2   2   2   0   0   0   0   0   2   0   2   0   2   0   2   2   2   2   2   2   0   0   2   2   2   0   2   2   2   2   0   0   0   0   0   0   2   0   2   2   0   2   2   2   0   0   0   2   2   2   2   0   0   0   0   2   0   2   0   2   0   2   0   2   2   2   2   2   0   2   2   2   2   0   2   2   0   2   2   2   2   2   0   0   0   2   0   2   2   0   0   0   2   2   2   2   2   0   0   2   2   2   0   2   0   0   0   2   2   0   2   0   2   0   2   2   0   0   2   0   2   2   0   2   0   0   2   2   0   0   2   0   0   0   2   0   2   0   0   2   2   2   0   0   0   0   0   2   2   0   2   0   2   2   0   2   2   0   0   0   2   0   2   0
 MK-1-9                 2   0   2   0   0   0   0   0   2   0   0   0   2   2   0   2   2   2   2   2   2   0   2   2   0   2   0   2   0   2   0   0   2   2   0   0   2   2   2   0   0   0   0   0   2   2   2   0   2   0   2   2   2   2   2   2   0   2   2   2   2   0   2   2   2   2   0   0   0   0   0   0   2   0   2   2   0   2   2   2   0   0   0   2   2   2   2   0   0   0   0   2   0   2   0   2   0   2   0   2   2   2   0   2   0   0   2   2   2   2   2   2   0   2   2   2   2   2   0   2   0   2   0   2   2   0   0   0   2   2   2   0   2   0   0   2   2   0   0   2   0   0   0   2   2   0   0   0   2   0   2   2   0   2   2   0   2   2   0   2   0   0   2   2   0   0   2   0   0   0   2   0   2   0   0   2   2   0   2   0   0   0   0   0   2   0   2   0   2   2   0   2   2   0   0   0   2   0   0   0
 MK-1-10                0   0   2   0   0   0   0   0   2   0   0   0   2   2   0   2   2   2   0   2   2   0   2   2   0   2   0   2   0   0   0   0   2   2   0   0   2   2   2   0   0   0   0   0   2   2   2   0   2   0   2   2   2   2   2   0   0   2   2   2   2   0   2   2   2   2   0   0   0   2   0   0   2   0   2   2   0   2   2   2   0   0   0   0   2   2   2   0   0   0   0   2   2   2   0   0   0   2   0   2   2   0   0   2   0   0   2   2   0   2   2   2   0   0   2   2   2   2   0   2   0   2   0   0   2   0   0   0   2   2   2   2   2   0   0   2   2   0   0   2   0   0   0   2   2   0   0   0   2   0   0   2   0   2   2   0   2   2   0   2   2   0   2   2   0   0   2   0   0   0   0   0   0   0   0   2   2   0   2   0   0   0   0   2   2   0   2   0   2   2   0   2   2   0   0   2   2   0   0   0
 MK-1-11                0   0   2   0   0   0   0   0   2   0   0   0   2   2   0   2   0   2   0   2   2   0   2   2   0   2   2   2   2   0   0   0   2   2   0   0   2   2   2   0   0   0   0   0   2   2   2   0   2   0   2   2   2   2   2   0   0   2   2   2   2   0   0   2   2   2   0   0   0   2   2   0   0   0   2   2   0   2   2   2   0   0   0   0   2   0   2   0   0   0   0   2   2   2   0   2   2   2   2   2   2   2   0   2   0   0   0   2   0   2   2   0   0   0   2   2   2   2   0   0   0   2   2   0   2   0   0   0   2   2   2   2   2   0   0   2   2   0   0   2   0   0   0   2   2   0   0   0   2   0   0   2   0   2   2   0   0   2   0   2   2   0   2   2   0   0   2   2   0   0   0   0   0   0   0   2   2   0   2   0   0   0   0   2   0   2   2   0   2   2   0   2   2   0   0   2   2   0   0   0
 MK-1-12                0   0   2   0   0   2   0   0   0   0   0   0   2   0   0   2   0   2   0   2   2   0   0   2   0   0   2   2   2   0   0   0   2   2   0   0   2   2   2   0   0   0   0   0   2   2   2   0   2   2   2   0   2   2   2   0   0   2   2   2   2   0   0   2   2   2   0   0   0   2   2   2   0   0   2   2   0   2   2   2   0   0   0   0   2   2   2   0   2   0   0   2   2   2   0   2   2   2   2   2   2   2   0   2   0   0   0   2   0   2   2   0   0   0   2   2   2   2   0   0   0   2   2   0   2   0   0   0   0   2   2   2   2   0   0   2   2   0   0   2   0   0   0   2   2   0   0   0   2   0   0   2   0   2   2   0   0   0   0   2   2   0   2   2   0   0   0   2   0   0   0   2   0   0   0   2   0   2   2   0   0   0   0   2   0   2   2   2   2   2   0   2   2   0   0   2   2   0   0   0
 MK-1-13                0   0   0   0   0   2   0   0   0   0   0   0   2   0   0   2   0   2   0   2   2   0   2   2   0   0   2   0   2   0   2   0   2   2   0   0   2   2   2   0   0   0   0   0   2   2   2   0   2   2   2   0   2   2   2   0   0   2   2   2   2   0   0   2   2   2   0   0   0   2   2   2   0   0   2   2   0   2   2   2   0   0   0   0   2   2   2   0   2   0   0   2   0   2   0   2   2   0   2   2   2   2   0   2   0   0   0   2   0   0   2   0   0   0   2   2   2   2   0   2   0   2   2   0   0   0   0   0   0   2   2   2   2   0   0   2   2   0   0   2   0   0   0   2   0   0   0   0   2   0   0   2   0   2   2   0   0   0   0   0   2   0   2   2   0   0   0   2   0   0   2   2   2   0   0   2   0   2   2   0   0   0   0   2   0   2   2   2   2   2   0   2   2   0   0   2   2   2   0   0
 MK-1-14                0   0   0   2   2   0   0   0   0   0   0   0   0   0   0   2   0   2   0   2   2   0   2   2   0   0   2   0   2   0   2   0   0   0   0   2   2   2   2   0   0   0   0   2   2   2   0   2   2   2   2   0   2   2   2   0   0   2   2   2   2   0   0   0   2   2   0   0   2   2   2   0   0   0   2   2   0   2   2   2   0   0   0   0   0   2   2   2   2   0   0   2   0   2   0   2   2   0   2   0   2   2   0   2   0   2   0   0   0   0   0   0   0   0   2   2   2   2   0   2   0   2   2   0   0   0   0   0   0   2   2   2   2   0   0   2   2   0   2   2   0   0   0   2   0   0   0   0   2   0   0   2   0   2   2   2   0   0   0   0   2   0   2   2   0   0   0   2   2   0   2   2   0   0   0   2   0   2   2   0   0   0   0   2   0   2   2   2   2   2   0   2   2   0   0   2   2   2   0   2
 MK-1-15                0   0   0   2   2   0   0   0   0   0   0   0   0   0   0   2   0   2   0   2   2   0   2   2   0   0   2   0   2   2   2   0   0   0   0   0   2   2   2   0   2   0   0   2   2   2   0   0   2   2   2   0   2   2   2   0   0   2   2   2   2   0   0   0   2   0   0   0   2   2   0   0   0   0   2   2   0   2   0   2   0   0   0   0   0   0   2   2   2   0   2   2   0   2   0   2   2   0   0   0   2   2   0   2   0   2   0   0   0   0   0   0   0   0   2   2   2   2   0   2   0   2   2   0   0   2   0   0   0   2   2   2   2   0   2   2   2   2   0   2   0   0   0   0   0   0   0   0   2   0   0   0   0   2   2   2   0   0   0   0   2   0   2   2   0   0   0   2   2   0   0   2   0   0   0   0   0   2   2   2   0   0   0   2   0   2   2   2   2   2   0   0   2   0   0   0   2   2   0   2
 MK-1-16                0   0   0   2   2   0   0   0   2   0   0   0   0   0   0   2   0   2   0   2   2   0   2   2   0   0   2   0   2   2   2   0   0   0   0   0   0   2   2   2   2   0   2   2   2   2   2   0   2   2   2   0   2   2   2   0   0   2   2   2   2   0   0   0   2   0   0   0   2   2   0   0   0   0   2   2   0   2   0   2   0   0   0   2   2   0   2   2   2   0   2   2   0   2   0   2   2   0   0   0   2   2   0   2   0   2   0   0   0   0   0   0   0   0   2   2   2   2   0   2   0   2   2   0   2   2   0   0   0   2   2   0   2   0   2   2   2   2   0   0   0   0   2   0   0   0   0   0   2   0   0   0   0   2   2   2   0   0   0   0   2   0   2   2   0   2   0   2   2   0   0   2   0   0   0   0   0   2   2   2   0   0   0   2   0   2   2   2   0   0   0   0   2   0   0   0   2   2   0   2
 MK-2-1                 2   2   2   0   0   0   2   0   0   0   2   0   0   0   2   2   0   0   0   0   0   2   2   2   0   2   0   2   0   0   2   2   2   2   2   0   0   0   0   0   2   2   0   2   0   0   2   2   2   2   0   2   0   0   2   0   2   0   0   2   2   0   0   0   0   0   0   0   2   0   0   0   2   0   0   2   2   2   2   2   0   2   0   2   0   2   0   2   2   0   0   0   0   0   2   2   2   2   0   0   2   2   0   2   2   0   2   2   0   0   2   0   2   0   0   0   2   0   2   2   0   0   0   0   0   2   2   2   0   2   0   0   0   0   2   0   0   0   2   0   2   2   2   2   2   0   2   2   2   2   2   2   2   0   2   0   0   2   2   0   0   0   2   0   2   0   2   2   0   0   2   0   2   2   0   0   2   0   0   2   0   2   2   0   0   2   0   0   2   2   0   0   0   2   2   0   0   2   2   2
 MK-2-2                 2   0   2   2   0   0   2   0   0   0   2   0   0   0   2   0   0   0   0   0   0   2   2   2   0   2   0   2   2   0   2   2   2   2   2   0   2   0   0   0   2   2   0   2   0   0   2   2   2   2   0   0   0   0   2   0   2   2   0   2   2   0   0   0   0   0   0   0   2   2   0   0   2   2   0   2   2   2   2   2   0   2   2   2   0   2   0   2   2   0   2   0   0   0   2   0   2   2   2   0   2   2   0   2   2   0   2   2   0   0   2   2   2   0   0   0   0   0   2   2   0   2   0   0   0   2   2   2   0   2   0   0   0   2   2   0   0   0   2   0   2   2   0   2   0   0   2   2   2   2   2   2   0   0   2   0   0   2   2   0   2   0   2   0   2   2   0   2   0   0   2   0   2   2   0   0   2   0   0   0   0   2   2   0   0   2   0   0   2   2   0   0   0   2   2   0   0   2   2   2
 MK-2-3                 0   0   2   0   2   0   2   0   0   0   2   0   0   0   2   2   0   0   0   0   0   2   2   2   0   2   0   2   2   0   2   0   0   2   2   2   2   0   2   0   2   2   0   2   0   0   2   2   2   2   0   2   0   0   2   0   2   2   0   2   2   0   0   0   0   0   0   0   2   2   0   0   0   2   0   2   2   2   2   2   0   0   2   2   0   2   0   2   2   0   2   0   0   0   2   0   2   0   2   0   2   2   0   2   2   0   2   2   0   0   2   2   2   0   0   0   0   0   2   2   0   0   0   0   0   2   2   2   0   2   0   0   0   2   2   0   0   0   2   2   0   2   0   2   2   0   2   2   2   0   2   2   0   0   2   0   0   2   2   0   2   0   2   0   2   2   0   2   0   0   2   0   2   2   0   0   2   0   0   0   0   2   2   0   0   2   0   0   2   2   0   0   0   2   2   0   0   0   2   2
 MK-2-4                 0   0   0   2   2   0   2   0   0   0   2   0   0   0   2   2   0   0   0   0   0   2   2   0   0   2   0   2   2   2   2   0   0   2   2   2   2   0   2   2   2   2   2   0   2   0   2   2   2   2   0   2   0   0   2   0   0   2   0   2   2   0   0   0   0   0   0   0   2   2   0   2   0   2   0   2   2   2   2   2   0   0   0   2   0   2   0   0   2   0   2   0   0   0   2   0   2   0   0   0   2   2   0   2   2   0   2   2   0   0   2   2   0   0   0   0   0   0   2   2   0   0   0   0   0   2   0   2   0   2   0   2   0   0   2   0   2   2   2   2   0   0   0   2   2   0   2   0   2   0   2   2   0   0   2   0   0   2   2   0   2   0   2   0   2   2   2   2   0   0   0   0   2   2   2   0   2   0   0   0   2   2   2   0   0   2   0   0   2   2   0   0   0   2   2   0   0   0   2   2
 MK-2-5                 0   0   0   2   2   0   2   0   0   0   2   0   2   0   2   2   0   0   2   0   0   2   2   0   0   2   0   2   2   2   2   0   0   2   2   2   0   0   2   2   0   2   2   0   2   0   2   2   0   2   0   0   0   0   2   2   0   2   0   2   2   0   0   0   0   0   0   0   2   0   2   2   2   2   0   2   2   2   2   2   0   0   0   2   0   2   0   0   2   0   2   0   0   0   2   0   2   0   0   0   2   2   0   2   2   0   2   2   0   2   2   2   0   0   0   0   0   0   0   0   0   0   0   0   0   2   0   2   0   2   0   2   0   0   2   0   2   2   2   2   0   0   2   2   2   0   2   0   2   0   2   2   0   0   2   0   2   2   2   0   2   0   2   0   2   0   2   2   0   0   0   0   2   2   2   0   2   0   0   2   2   2   2   0   0   2   0   0   2   2   0   0   0   0   2   0   0   0   2   2
 MK-2-6                 0   0   0   2   2   0   2   0   0   0   2   0   2   2   2   2   0   0   2   0   0   0   2   0   0   2   2   2   2   2   2   0   2   2   2   2   0   0   2   2   0   0   2   2   2   0   0   2   0   2   0   0   0   2   2   2   0   2   0   2   2   0   0   0   0   0   0   2   0   0   2   2   2   2   0   2   2   2   2   2   0   0   0   2   0   2   0   0   2   0   2   0   0   2   2   0   2   0   0   0   2   2   0   0   2   0   2   2   0   2   2   2   0   0   2   0   0   0   0   0   2   0   0   0   0   0   0   2   0   2   0   2   0   2   2   0   2   2   2   0   2   0   2   2   2   0   2   0   2   0   2   2   0   0   2   0   0   2   2   0   2   0   2   0   2   0   2   2   0   0   0   0   2   0   2   0   2   0   0   2   2   2   2   2   0   0   0   0   2   2   0   0   0   0   0   0   0   0   2   2
 MK-2-7                 0   0   0   2   2   2   2   0   0   2   2   0   2   2   2   2   0   0   2   0   0   0   2   0   0   2   2   2   2   0   2   0   0   2   2   2   0   2   2   2   0   0   2   0   2   0   0   2   0   0   2   0   0   2   2   2   0   0   0   2   2   0   0   0   0   0   0   2   0   0   2   2   2   2   0   2   2   2   2   2   0   0   0   2   2   2   0   0   2   0   2   0   0   2   2   0   2   0   0   0   2   2   0   0   2   0   2   0   0   2   2   2   0   0   2   0   0   0   0   0   0   0   0   0   0   0   0   2   0   2   0   2   0   2   2   0   2   2   0   0   2   2   2   2   2   0   0   0   2   0   2   2   2   0   2   0   0   2   0   0   2   2   2   0   2   0   2   2   0   0   0   0   2   0   2   0   2   2   0   2   2   2   2   2   0   0   0   0   2   2   0   0   0   0   0   0   0   0   2   2
 MK-2-8                 0   0   0   2   0   2   2   0   0   2   2   0   2   2   2   2   0   0   2   2   0   0   2   2   0   0   2   2   2   0   2   0   0   2   2   2   2   2   2   2   0   0   2   0   2   0   0   2   0   0   2   2   0   0   2   2   0   0   0   2   0   0   0   0   0   0   2   2   0   0   0   2   0   2   2   2   2   2   2   2   0   0   0   2   2   2   0   2   2   0   0   0   0   2   2   0   0   0   2   0   2   2   0   0   0   0   2   0   0   2   2   2   0   0   2   0   0   0   0   0   0   0   0   2   0   0   0   2   2   2   0   2   0   2   2   0   2   2   0   0   0   2   2   0   2   0   2   0   2   0   2   2   2   0   2   2   0   2   0   0   2   2   2   0   0   0   2   2   0   0   0   0   2   0   2   0   2   2   0   2   2   2   2   2   0   0   0   0   2   2   2   0   0   0   0   0   0   0   2   2
 MK-2-9                 0   0   0   2   0   2   2   0   0   2   2   0   2   2   2   2   0   0   2   2   0   0   2   2   0   0   2   2   0   0   2   0   0   2   2   2   2   2   2   2   0   2   2   0   2   0   0   2   0   0   2   0   0   0   2   2   0   0   0   2   0   0   0   0   0   0   2   2   0   0   0   2   0   2   2   2   2   2   2   2   0   0   0   2   2   2   0   2   2   2   0   0   0   2   2   0   0   0   2   0   2   2   0   0   0   0   2   0   0   2   2   2   0   2   2   0   0   0   0   0   0   0   0   0   0   2   0   2   2   2   0   2   0   2   2   0   2   0   0   0   0   2   2   0   2   0   0   0   2   2   0   2   2   0   2   2   0   2   0   0   2   2   2   2   0   0   2   2   0   0   0   0   2   0   2   0   2   2   0   2   2   2   2   2   0   0   0   0   2   2   2   0   0   0   0   2   0   0   2   2
 MK-2-10                2   2   2   2   2   2   2   0   0   2   2   2   2   2   2   2   0   0   2   2   0   0   2   2   0   0   2   2   0   0   2   0   0   2   2   2   2   0   2   0   0   2   2   0   2   0   0   0   0   0   2   0   0   2   2   2   0   2   0   2   0   0   0   0   0   0   2   2   0   0   0   2   0   2   2   2   2   2   2   2   0   0   0   2   2   2   2   2   2   2   0   0   0   2   2   0   0   0   2   0   2   2   0   2   0   2   2   0   0   2   2   0   0   2   2   0   0   0   0   0   0   0   0   0   0   2   0   2   2   2   0   2   0   2   2   0   2   0   0   0   2   2   2   0   2   0   0   0   2   2   0   2   2   0   2   2   0   2   0   0   2   2   2   2   0   0   2   0   0   0   0   0   2   0   2   0   0   2   0   2   2   2   2   0   0   0   0   0   2   2   2   0   0   0   0   2   0   0   2   2
 MK-2-11                2   2   2   2   2   2   0   0   0   2   2   2   2   2   2   2   0   0   2   2   0   0   2   2   0   0   2   2   0   0   2   0   0   2   2   2   2   0   2   0   0   2   2   0   2   0   0   2   0   0   2   0   0   2   2   2   0   0   0   2   0   0   0   0   0   0   2   2   0   0   0   2   0   2   2   2   2   2   2   2   0   0   0   2   2   2   2   2   2   2   0   0   0   2   2   0   0   0   0   0   2   2   0   2   0   2   2   0   0   2   2   0   0   2   2   0   0   0   0   0   0   0   0   0   0   2   0   2   2   2   0   2   2   2   2   0   2   0   0   0   2   2   2   0   2   0   0   0   2   2   0   2   2   0   2   2   0   2   0   0   2   0   2   2   0   0   2   0   0   0   2   0   2   0   2   2   0   2   0   2   2   2   2   0   0   2   0   0   0   2   2   0   0   0   0   2   0   0   2   2
 MK-2-12                2   2   2   2   0   2   0   0   0   2   2   2   2   2   2   2   0   0   2   2   0   0   2   2   2   0   2   2   0   0   2   0   0   2   2   0   2   2   2   0   0   2   2   0   2   0   0   2   0   2   0   0   0   2   0   2   2   0   0   2   0   0   0   0   0   0   2   2   0   0   0   2   0   2   2   2   2   2   2   2   0   0   0   0   2   2   2   0   2   2   0   0   0   2   2   0   0   0   0   0   2   2   0   0   0   2   2   0   0   2   2   0   0   2   2   0   0   0   0   0   0   0   0   0   0   2   0   2   2   2   0   2   2   2   2   0   2   0   0   0   2   2   2   0   2   0   0   0   2   2   0   0   2   0   2   0   0   2   0   0   2   0   2   2   0   0   2   2   0   2   2   0   0   0   2   2   0   2   0   2   2   2   2   0   2   2   0   0   0   2   0   0   0   0   0   2   0   0   2   2
 MK-2-13                2   2   2   2   0   2   0   0   0   2   2   2   2   2   2   2   0   2   2   0   2   0   2   2   2   0   2   2   0   0   2   0   0   2   2   0   0   2   2   0   0   2   2   0   2   0   0   2   0   2   0   0   0   2   0   0   2   0   2   2   0   0   0   0   0   0   2   2   0   2   2   2   0   2   2   2   0   2   2   2   0   0   0   0   2   2   2   0   0   2   0   0   0   2   2   0   0   0   0   0   2   2   0   0   0   2   2   0   2   2   2   0   0   2   2   0   0   0   0   0   0   0   0   0   0   2   0   2   2   2   0   0   2   2   2   0   2   0   0   0   2   2   2   0   2   0   0   0   2   2   0   0   2   0   2   0   0   2   0   0   2   0   2   2   0   0   2   2   0   2   2   0   0   2   2   2   0   2   0   2   2   2   2   0   0   0   0   0   0   2   0   0   2   0   0   2   0   0   2   2
 MK-2-14                2   2   2   2   0   2   0   0   0   2   2   2   2   2   0   2   0   2   2   0   2   0   2   2   2   0   2   0   2   0   2   2   2   2   2   0   0   0   2   0   0   2   2   0   2   0   0   2   0   2   0   0   0   2   0   0   2   2   2   2   0   0   0   0   0   0   2   2   0   0   2   2   2   0   2   2   0   2   2   2   0   0   0   0   0   2   0   0   0   2   0   0   0   2   2   0   0   0   0   0   2   2   0   0   0   2   2   0   2   2   2   0   0   2   2   0   0   0   0   0   0   0   0   0   0   2   0   2   2   2   0   0   2   0   2   0   2   0   0   0   2   2   2   0   2   0   0   0   2   2   0   0   2   0   2   0   0   2   0   0   2   0   2   2   0   0   2   2   0   2   2   0   0   2   2   2   0   2   0   2   2   2   2   0   0   0   0   0   0   2   0   0   2   0   0   2   0   0   2   2
 MK-2-15                2   0   2   0   2   2   0   0   0   2   2   0   2   2   0   2   0   2   2   0   2   0   0   2   2   2   2   0   2   0   2   2   2   2   2   0   0   0   2   0   0   2   2   0   2   0   0   2   0   2   0   0   0   2   0   0   2   2   2   2   0   0   2   0   0   0   2   2   2   0   2   2   2   2   2   0   0   2   2   2   0   0   0   2   0   2   0   0   0   2   0   0   0   2   2   0   0   0   0   0   2   2   0   0   0   2   2   0   0   2   2   0   0   2   2   0   0   0   0   0   0   0   0   0   0   2   0   2   2   2   2   0   2   0   2   0   2   0   0   0   2   0   2   0   2   0   2   0   2   2   2   0   2   0   2   0   0   0   0   0   2   0   2   2   0   0   2   2   0   2   2   0   2   2   2   2   0   2   2   2   2   2   2   0   0   0   2   0   0   2   0   0   2   0   0   2   0   0   2   2
 MK-2-16                2   0   2   0   2   2   0   0   0   0   0   0   2   0   0   2   0   2   2   0   2   0   0   2   2   2   2   2   2   2   2   2   2   0   2   0   0   0   2   0   0   2   2   0   2   0   0   2   0   2   0   0   0   2   0   0   2   2   2   2   0   0   2   0   0   0   2   2   2   0   2   2   2   2   2   0   2   2   0   0   0   0   0   2   0   2   0   0   0   2   0   0   0   2   2   0   0   0   0   0   2   2   0   0   0   2   2   0   0   2   2   0   2   2   2   0   0   0   0   0   0   0   2   0   0   2   0   2   2   2   2   0   2   0   2   0   2   0   0   0   2   0   2   0   2   0   2   0   2   2   2   0   2   2   2   0   0   0   0   0   0   0   2   2   0   0   2   2   0   2   2   0   2   2   2   2   0   2   2   2   2   0   2   2   0   0   2   2   0   2   0   0   2   2   2   2   0   0   2   2
 MK-3-1                 2   0   2   0   2   2   0   0   2   2   2   2   2   2   2   2   2   0   2   2   0   0   2   2   0   0   0   0   2   0   2   0   2   0   2   0   2   2   2   2   2   2   2   2   2   2   0   0   2   2   0   2   0   2   0   0   0   2   2   2   2   2   2   0   2   2   2   2   2   2   2   0   2   0   2   0   0   0   2   2   0   2   0   2   0   0   0   0   2   2   0   2   0   0   0   2   2   0   2   2   2   2   0   2   0   0   2   0   2   0   0   2   0   0   0   2   0   2   2   0   0   2   0   2   0   0   0   2   2   2   0   2   0   0   2   0   0   0   2   2   0   2   2   2   2   0   2   2   0   2   2   0   0   0   0   2   2   0   2   2   2   0   0   2   0   0   2   2   2   2   2   2   2   0   0   0   0   0   0   2   2   2   2   2   0   2   2   0   2   2   2   0   0   0   0   2   0   0   0   2
 MK-3-2                 2   0   2   0   2   0   0   0   2   2   0   2   2   2   2   2   2   0   2   2   0   2   2   2   0   0   2   0   2   0   2   0   2   2   0   0   0   2   2   2   2   2   2   2   2   2   0   0   2   2   0   2   0   2   0   0   0   2   2   2   0   0   2   0   2   2   2   2   2   2   0   0   2   2   2   0   2   0   2   2   0   2   0   2   2   0   0   0   2   2   0   2   0   0   0   2   2   0   2   2   2   2   2   2   0   0   2   0   2   2   2   2   0   0   0   2   0   2   2   0   0   2   2   2   0   0   0   0   2   2   0   2   0   2   2   0   0   0   2   2   0   0   2   2   2   0   2   2   0   2   2   0   0   0   0   2   0   2   2   0   2   0   0   2   0   0   2   0   2   2   2   2   2   2   0   0   0   0   0   2   2   0   2   2   0   2   2   2   2   2   2   0   0   0   0   0   0   0   0   2
 MK-3-3                 2   0   2   0   2   2   2   0   0   2   0   2   0   2   2   2   2   0   2   2   2   2   2   2   2   0   2   0   2   2   2   0   2   2   0   0   0   2   2   2   2   2   2   2   2   2   0   0   2   2   0   2   0   2   0   0   0   2   2   2   0   0   2   0   2   2   2   2   2   2   0   0   2   2   0   0   2   0   2   2   0   0   0   2   2   0   0   2   0   2   0   0   0   0   0   2   2   0   2   2   2   2   2   0   0   0   2   0   2   2   2   2   0   2   0   2   0   2   2   0   2   0   2   2   0   0   0   0   2   2   0   2   0   2   2   0   0   0   0   2   0   0   2   2   2   0   2   2   0   2   2   0   0   0   0   2   2   2   0   0   0   0   0   2   0   0   2   0   2   2   2   2   2   2   0   0   0   0   0   2   0   2   2   2   0   0   2   2   2   2   2   0   0   0   0   0   0   0   0   2
 MK-3-4                 2   0   2   0   2   0   2   0   0   2   0   2   0   2   2   2   2   0   2   2   2   2   0   2   2   0   2   0   2   2   2   0   2   2   0   0   0   2   2   2   2   2   0   2   2   2   0   0   2   2   0   2   0   2   0   0   0   2   2   2   0   0   2   0   2   2   2   2   2   0   0   0   2   2   0   0   0   0   2   2   0   0   0   2   2   0   0   2   0   0   0   0   0   2   0   2   2   0   2   2   2   2   2   0   0   0   2   0   0   2   2   2   0   2   0   2   0   2   2   0   2   0   2   2   0   0   0   0   2   0   0   2   0   2   2   0   0   0   0   2   0   0   2   2   0   0   2   2   0   2   2   0   0   0   0   2   2   2   0   0   0   0   2   2   0   0   2   0   2   2   2   2   2   2   0   0   0   0   0   2   0   2   2   2   0   0   2   2   2   2   2   0   0   0   0   2   0   0   0   2
 MK-3-5                 2   0   2   0   2   2   2   0   0   0   0   2   0   2   2   2   2   0   2   2   2   2   0   2   2   0   2   0   2   2   2   0   2   0   0   2   0   2   2   2   2   2   0   0   2   2   0   0   2   2   0   2   0   2   0   0   0   2   2   2   0   0   2   0   2   2   2   2   2   0   2   0   2   2   0   0   0   0   2   2   0   0   0   2   2   0   0   2   0   0   2   0   0   2   0   2   2   2   2   2   2   2   2   0   0   2   2   0   0   2   2   0   0   2   0   2   0   2   0   0   2   0   2   2   2   0   0   0   2   0   0   2   0   2   2   0   0   0   0   2   0   0   2   2   0   0   2   2   2   2   2   0   0   0   0   2   2   2   0   0   0   0   2   2   0   0   2   0   2   2   2   2   2   2   0   0   0   0   0   2   0   2   2   2   0   0   0   2   2   2   2   0   0   0   0   2   0   0   0   0
 MK-3-6                 2   0   0   0   2   0   2   0   0   0   0   2   2   0   2   2   2   0   2   2   2   2   0   2   2   0   2   0   2   2   2   0   2   0   0   2   0   2   0   2   2   2   0   0   2   2   0   0   2   2   0   2   0   2   0   0   0   2   2   0   0   0   2   0   2   2   0   2   2   0   2   0   0   2   0   0   0   0   2   2   0   0   0   2   2   0   0   2   0   2   2   0   0   2   0   2   2   2   2   2   2   2   2   0   0   2   2   0   0   2   0   2   0   2   0   2   0   2   0   0   0   2   2   2   2   0   0   0   2   0   0   0   0   2   2   0   0   0   2   2   2   0   2   2   0   0   2   2   2   2   2   0   0   0   0   2   2   2   0   2   0   0   2   2   0   0   2   0   0   2   2   2   2   2   0   0   2   0   0   2   2   2   0   2   0   0   2   2   2   2   2   0   0   0   0   2   0   0   0   0
 MK-3-7                 2   2   2   0   2   0   2   0   0   2   0   2   2   0   2   2   2   0   2   2   2   2   0   2   2   0   2   0   2   2   2   0   2   0   0   2   2   2   0   2   2   0   0   0   2   0   0   0   2   2   2   2   0   2   0   0   0   2   0   0   0   2   2   0   2   2   0   2   2   0   2   0   0   2   0   0   0   0   2   2   0   0   0   2   2   0   0   0   0   2   2   0   0   2   0   2   2   2   2   2   2   2   2   0   0   0   2   0   2   0   0   2   0   2   2   2   0   0   0   0   0   2   2   2   2   0   0   2   2   0   0   0   0   2   2   0   0   2   2   2   2   0   2   2   0   0   2   2   2   2   2   0   0   0   0   0   2   2   2   2   0   0   2   2   0   0   2   0   2   2   0   2   2   2   2   0   2   2   0   2   2   2   2   2   0   0   2   2   2   2   2   0   0   0   0   2   0   0   0   0
 MK-3-8                 2   2   0   0   2   0   2   2   0   2   0   2   2   2   2   0   2   0   2   2   0   2   0   2   2   0   2   0   2   2   2   0   2   0   0   2   0   2   0   2   2   0   2   2   2   0   0   0   2   2   2   2   0   2   0   0   0   2   0   0   0   2   2   0   2   2   0   2   2   0   0   0   0   2   2   0   0   0   2   2   0   0   0   2   2   0   0   0   0   2   2   0   0   2   0   2   2   2   0   2   2   2   0   0   0   0   2   0   2   2   0   2   0   2   2   2   0   0   0   0   0   2   2   2   2   0   0   2   2   0   0   0   0   2   2   2   0   2   2   2   2   0   2   2   0   0   2   2   2   2   2   0   0   0   0   0   2   2   2   2   0   0   2   0   0   2   2   0   2   0   0   2   0   2   2   2   2   0   0   2   2   2   2   2   0   0   2   2   2   2   2   0   0   0   0   2   0   0   0   2
 MK-3-9                 2   2   0   2   2   0   2   2   0   2   0   2   2   2   2   0   2   0   2   2   0   2   0   2   2   2   2   0   2   2   2   2   2   0   2   2   0   2   0   2   2   0   2   2   2   0   2   0   2   0   2   2   0   2   0   0   0   2   0   0   0   2   2   0   2   2   0   2   2   0   0   2   0   2   2   0   0   0   2   2   0   0   0   2   2   0   0   0   0   2   2   0   2   2   0   2   2   2   0   2   2   2   2   2   0   0   2   2   2   2   0   2   0   2   2   0   0   0   0   0   0   2   0   2   2   0   0   2   2   0   0   0   0   2   2   2   0   2   2   2   2   2   2   2   0   0   2   2   2   2   2   0   0   0   0   0   2   2   0   2   2   0   2   0   0   2   2   0   2   0   0   2   0   2   2   2   2   0   0   2   2   2   2   2   0   0   2   2   0   2   2   0   0   0   0   2   0   0   0   2
 MK-3-10                2   2   0   2   2   0   2   2   0   2   0   2   2   2   2   0   2   0   2   2   0   2   0   2   2   2   2   0   2   2   2   2   2   0   2   2   0   2   0   2   2   0   2   2   2   0   2   0   2   0   2   2   0   2   0   0   0   2   0   0   0   2   2   2   2   2   0   2   2   0   0   2   0   2   2   0   0   0   2   2   0   0   0   2   2   0   0   2   0   2   2   0   0   2   0   2   2   2   0   0   2   0   2   2   0   0   0   2   2   2   0   2   2   2   2   0   0   0   0   0   0   2   0   2   0   0   0   2   2   0   0   0   0   2   2   2   0   2   2   2   2   0   2   2   0   0   2   2   2   2   2   0   0   0   0   2   2   2   0   2   2   2   2   2   0   2   2   0   2   0   0   2   0   2   2   2   2   0   2   2   2   2   2   2   0   0   2   2   0   2   2   0   0   0   0   2   2   0   0   2
 MK-3-11                2   2   0   2   2   0   2   0   0   2   0   2   2   2   2   0   2   0   2   2   0   2   0   2   0   2   2   0   2   2   2   2   2   0   2   2   0   2   0   2   2   0   2   0   2   0   2   0   2   0   2   2   0   2   2   0   2   2   0   0   0   2   2   0   2   2   0   2   2   0   2   2   2   2   2   0   0   0   2   2   0   0   0   2   2   0   0   2   0   2   2   0   0   2   0   2   2   2   0   0   2   0   2   2   0   0   2   2   2   2   2   2   2   2   2   0   0   0   2   0   0   2   2   2   0   2   0   0   2   0   0   0   0   2   2   2   0   2   2   2   0   2   2   2   0   0   2   2   2   2   2   0   0   0   0   2   2   2   0   2   2   2   2   2   0   2   2   0   2   0   0   0   2   2   2   2   2   0   2   2   2   2   2   2   0   0   2   2   0   2   2   0   2   0   2   2   2   0   0   2
 MK-3-12                2   2   0   2   2   0   2   0   0   2   0   2   2   2   2   0   2   0   0   2   0   2   0   2   0   2   2   0   2   2   2   2   2   0   2   2   0   2   0   2   2   0   2   0   2   0   2   0   0   0   2   2   0   2   0   2   2   2   0   0   0   2   2   2   2   2   0   2   2   0   2   0   2   2   2   2   0   0   2   2   0   0   0   0   2   0   0   2   0   2   2   0   0   2   0   2   0   2   0   0   2   0   2   2   0   0   2   2   2   2   2   2   0   2   2   0   0   0   2   0   0   2   2   2   0   0   0   0   2   0   0   0   0   2   2   2   0   2   2   2   0   0   2   2   0   0   2   2   2   2   2   0   0   0   0   2   2   2   0   2   2   2   2   0   0   2   2   0   2   0   0   0   2   2   2   2   2   0   2   2   2   2   2   2   0   0   2   2   0   2   2   0   2   0   2   2   2   0   2   2
 MK-3-13                2   2   0   2   2   2   0   2   0   0   0   2   2   2   2   0   2   0   0   2   0   0   0   2   0   2   2   0   2   2   2   2   2   0   2   2   2   2   0   2   2   2   2   0   2   0   2   0   0   0   2   2   0   2   0   0   2   2   0   0   0   2   2   2   2   2   0   2   2   0   2   0   2   2   2   2   0   0   2   2   0   0   0   0   2   0   0   2   0   2   2   0   0   2   0   2   0   0   0   0   2   0   0   2   0   0   2   2   2   2   2   0   0   2   2   0   0   0   2   0   0   0   2   0   2   0   0   0   0   0   2   0   0   2   2   2   0   2   2   2   0   2   2   2   0   2   2   2   2   2   2   2   0   0   2   2   0   2   0   2   2   2   2   0   0   2   2   0   2   0   0   0   0   0   2   2   2   0   2   2   2   2   2   2   0   0   2   2   0   0   0   0   2   0   2   2   2   0   2   2
 MK-3-14                2   2   0   2   0   2   2   2   0   2   0   2   2   2   2   0   2   0   0   2   0   0   0   2   0   2   2   0   0   2   2   2   2   2   0   2   0   2   0   2   2   0   2   0   2   0   2   2   0   0   0   2   0   2   0   2   2   0   0   0   0   2   0   2   2   2   0   2   2   2   2   0   2   2   2   0   2   0   2   2   0   0   0   0   2   0   0   2   0   2   2   2   0   2   2   2   2   0   0   0   2   0   0   2   0   0   2   2   2   2   2   0   0   2   2   0   0   0   2   0   0   0   2   0   2   0   0   0   0   0   2   0   0   2   2   2   0   2   2   2   0   2   0   2   0   2   2   2   2   2   0   0   0   0   2   2   0   0   0   2   2   2   2   0   0   2   2   0   2   0   2   0   0   0   2   2   2   0   2   2   2   2   2   2   0   0   2   0   0   0   2   0   2   0   2   2   2   0   2   2
 MK-3-15                2   2   0   2   0   2   0   2   0   2   0   2   2   2   2   0   2   0   0   2   0   0   0   2   0   2   2   0   0   2   2   2   2   2   0   2   0   2   0   2   2   0   2   0   2   0   2   2   0   0   0   2   0   2   0   2   0   0   0   0   0   2   0   2   2   2   2   2   2   2   2   0   2   2   0   0   2   0   2   2   0   0   0   2   0   0   0   2   0   2   2   2   0   2   2   2   2   0   0   0   2   0   0   2   0   0   2   2   2   0   2   0   0   2   2   0   0   0   2   0   2   0   2   0   2   0   0   0   0   0   2   0   0   2   2   2   0   2   2   2   0   2   0   2   0   2   2   0   2   2   0   0   0   0   2   2   0   0   0   2   0   2   2   0   0   2   2   0   2   0   2   0   0   0   2   2   0   2   2   2   2   2   2   2   0   0   2   0   0   0   2   0   2   0   2   2   2   0   2   2
 MK-3-16                2   2   2   2   0   2   0   0   0   2   0   2   2   2   2   0   2   0   0   2   0   0   0   2   2   2   2   2   0   2   2   2   0   2   0   2   0   2   0   0   2   0   2   0   2   0   2   2   2   0   0   2   0   2   0   0   0   0   0   0   0   2   0   2   2   2   2   2   0   2   2   0   2   2   0   0   0   0   2   2   0   0   0   2   0   0   2   2   0   2   2   2   2   2   2   2   2   0   0   0   2   0   0   2   0   0   2   2   2   0   2   2   0   2   2   0   0   0   2   0   2   0   2   0   2   0   0   0   0   0   2   0   0   2   2   2   0   2   2   2   0   2   0   2   0   2   2   0   2   2   2   0   0   0   2   2   0   0   0   2   0   2   2   0   0   0   2   0   2   0   2   0   2   0   2   2   0   2   2   2   2   2   2   0   0   0   2   0   0   0   2   0   0   0   2   2   2   0   2   2
 MK-4-1                 0   2   0   0   2   2   0   2   2   2   0   0   2   2   0   2   2   2   2   2   0   0   2   2   0   2   2   0   0   0   2   0   2   0   2   2   0   0   0   2   2   0   2   0   0   2   0   0   2   0   0   0   0   0   2   0   0   0   2   2   0   2   2   2   0   0   0   2   2   0   2   2   0   0   2   0   2   2   0   2   2   2   0   2   0   2   0   2   0   2   0   2   2   2   2   0   0   0   2   2   2   0   0   2   2   2   0   0   2   2   0   0   0   2   2   2   0   2   0   0   2   0   2   2   2   2   2   0   2   0   2   0   0   0   0   2   0   0   0   2   2   2   2   0   0   2   0   0   2   0   0   2   0   2   0   2   0   0   2   2   0   0   2   2   2   0   2   0   2   0   2   0   2   2   0   0   2   0   0   2   0   0   2   2   2   2   2   0   2   0   0   2   0   2   2   2   0   2   2   2
 MK-4-2                 0   2   0   0   2   2   0   2   2   2   0   0   2   2   0   2   2   2   2   2   0   2   2   2   0   2   2   2   0   0   2   0   2   0   2   2   0   0   0   2   2   0   2   0   0   2   0   0   0   0   0   0   0   0   2   0   0   0   2   2   0   2   2   2   0   0   2   2   2   2   2   2   0   0   2   0   2   2   2   2   2   2   0   2   0   2   0   2   0   2   0   2   2   2   2   0   0   0   2   2   0   0   0   2   2   2   0   0   2   2   0   0   0   2   2   2   0   2   0   2   2   0   2   2   2   0   0   0   2   0   2   0   0   0   0   2   2   0   2   2   2   2   2   0   0   2   0   0   2   0   0   2   0   2   0   2   0   0   2   0   2   0   0   0   2   0   2   0   2   0   2   0   2   2   0   0   2   2   0   2   0   0   2   2   2   2   2   2   2   0   0   2   0   2   2   2   0   2   2   2
 MK-4-3                 0   2   0   0   2   2   0   2   2   2   0   0   2   2   0   2   2   2   0   2   0   2   0   2   0   2   2   2   0   0   2   0   2   0   2   2   0   0   0   2   2   2   2   2   0   2   0   0   0   0   2   0   0   0   2   0   0   0   2   2   0   2   2   2   0   2   2   0   2   2   2   2   2   0   2   0   2   0   2   2   2   2   0   2   2   2   0   2   2   2   0   2   2   2   2   0   0   2   2   2   0   0   0   2   2   2   0   0   2   0   0   0   0   2   2   2   0   2   0   0   2   0   2   2   2   0   0   0   2   0   2   0   0   0   0   2   2   0   2   2   2   2   2   0   0   2   2   0   2   0   0   2   0   2   0   2   0   0   2   0   2   2   0   0   0   0   2   0   2   0   2   0   0   0   0   0   2   2   0   0   2   0   2   2   2   2   2   2   2   2   0   2   0   2   2   2   0   2   2   2
 MK-4-4                 0   2   0   0   2   2   0   2   2   2   2   0   2   2   0   2   2   2   0   2   0   2   0   2   0   2   0   2   0   0   2   0   2   0   2   2   0   0   0   2   2   2   2   2   0   2   2   0   0   0   2   0   2   0   0   0   0   0   2   2   0   2   2   0   0   2   2   0   2   2   2   2   2   0   2   0   2   2   2   2   2   2   0   2   2   2   0   2   2   0   0   2   2   2   2   0   0   2   2   2   0   0   0   2   2   2   0   0   0   0   0   0   0   0   2   2   0   2   0   0   2   0   2   2   2   0   0   0   2   0   2   0   0   0   0   2   2   0   2   2   0   2   2   0   0   2   2   0   2   0   0   2   0   2   0   2   0   0   2   0   2   2   0   0   0   0   0   0   2   0   2   0   0   0   0   0   2   2   0   0   2   0   2   2   2   2   2   2   2   2   0   2   0   2   2   2   0   2   2   2
 MK-4-5                 0   2   0   0   2   2   0   2   2   2   2   0   2   2   0   2   2   2   0   2   2   2   0   2   0   2   0   2   0   0   2   0   2   0   2   2   0   0   0   2   2   2   2   0   0   2   2   0   0   2   2   0   2   0   0   0   0   0   2   0   0   2   2   0   0   2   2   0   0   0   0   0   2   0   2   0   2   2   2   2   2   2   0   0   2   2   0   2   2   0   0   2   2   2   2   0   0   2   2   2   0   0   0   2   2   2   0   0   0   0   2   0   0   0   2   2   0   2   0   0   2   2   2   2   2   0   0   0   2   2   2   0   0   0   0   2   2   0   2   2   0   2   2   0   0   2   2   0   2   0   0   2   0   2   0   2   0   0   2   0   2   2   0   0   0   0   0   0   2   0   2   0   0   0   0   0   2   2   0   0   2   2   2   2   2   0   2   2   2   2   0   2   0   2   0   2   2   2   2   2
 MK-4-6                 2   2   0   0   2   2   0   2   2   2   0   0   2   2   0   2   2   2   0   2   2   2   0   2   0   2   0   2   0   0   2   0   2   0   2   2   0   0   0   2   2   2   2   0   0   2   2   0   0   2   0   0   2   0   0   0   0   0   2   0   0   2   2   2   0   2   2   0   0   0   0   0   2   0   2   0   2   2   2   2   0   2   0   0   2   2   0   2   2   0   0   2   2   2   2   0   0   2   2   2   0   0   0   2   0   2   0   0   0   2   2   0   2   0   2   2   0   2   0   0   2   2   2   2   2   2   0   0   0   2   2   0   2   0   0   2   2   2   2   2   0   0   2   0   0   2   2   0   2   0   0   2   0   2   0   2   0   0   2   0   2   2   0   0   0   0   0   0   2   0   2   0   0   0   2   0   2   0   0   0   2   2   2   2   2   0   0   2   2   2   0   2   0   2   0   2   0   2   2   2
 MK-4-7                 2   2   0   0   2   2   0   2   0   2   0   0   2   2   0   2   0   2   0   2   2   2   0   2   0   2   0   2   0   0   2   0   2   0   2   2   0   0   2   2   2   2   2   0   2   2   0   0   0   2   0   0   0   0   0   0   0   0   2   2   0   2   2   0   0   2   2   0   0   0   2   0   2   0   2   0   0   2   2   2   0   2   2   0   2   2   0   2   2   0   0   2   2   2   2   0   0   2   2   2   0   0   0   2   0   0   0   0   0   2   2   0   0   0   2   2   0   2   0   0   2   2   2   2   2   2   0   0   0   2   2   0   2   0   0   2   2   2   2   2   0   0   2   0   0   2   2   0   2   0   0   2   0   0   0   2   2   0   2   0   2   2   0   0   0   0   2   0   2   0   2   0   0   0   2   0   0   0   0   2   2   0   2   2   2   0   0   2   2   0   0   2   2   2   0   0   0   2   2   2
 MK-4-8                 2   2   0   0   2   2   0   2   2   2   2   0   2   2   0   2   0   2   0   2   2   2   0   2   2   0   0   2   0   0   2   0   2   0   0   2   0   0   2   2   2   2   2   0   2   2   0   0   0   2   0   0   0   2   0   0   0   0   2   2   0   2   2   0   0   2   2   0   0   0   2   0   2   2   2   0   2   2   2   2   0   2   2   2   2   2   0   2   2   0   0   2   0   2   2   0   0   2   0   2   0   0   0   2   0   2   0   0   0   2   2   0   0   0   2   2   0   2   0   0   2   2   2   0   2   2   0   0   0   2   2   0   2   0   0   2   2   0   2   2   0   0   2   0   0   2   0   0   2   2   0   2   0   0   0   2   0   0   2   0   2   2   0   0   0   0   2   0   0   0   2   0   0   0   2   2   0   0   0   2   2   2   2   2   2   0   0   2   2   2   0   2   2   2   0   0   0   2   2   2
 MK-4-9                 2   2   0   2   2   0   0   2   2   0   2   0   2   2   0   2   0   2   0   2   2   2   0   2   0   0   0   2   0   2   0   0   2   0   0   0   0   0   0   2   0   2   0   0   2   2   0   0   0   2   2   0   0   2   0   0   0   0   2   0   0   2   2   0   0   2   2   0   0   0   2   0   2   2   2   0   2   2   2   2   0   2   2   2   0   2   2   2   2   0   0   2   0   2   0   0   0   2   0   2   0   0   0   0   0   2   0   0   0   2   2   0   0   0   2   2   0   2   2   0   0   2   2   0   2   2   0   0   0   2   2   0   2   0   0   2   2   0   2   2   0   0   2   0   0   2   0   0   2   2   0   2   0   0   0   2   0   0   2   0   2   2   0   0   0   0   2   0   0   0   2   0   0   0   2   2   0   0   0   2   2   2   2   2   2   0   2   0   2   2   0   2   2   2   0   0   0   2   2   2
 MK-4-10                2   2   0   2   2   0   0   2   0   0   0   0   2   2   0   2   2   2   0   2   2   2   0   2   0   0   0   2   0   2   0   0   2   0   0   0   0   0   0   2   0   2   0   0   2   2   0   0   0   2   2   0   0   2   0   0   0   0   0   0   0   2   2   0   0   0   2   0   2   0   2   0   2   2   2   0   0   2   2   2   0   2   2   2   0   2   2   2   2   0   0   2   0   2   0   0   2   2   0   2   0   0   0   0   0   0   0   0   0   2   2   0   0   0   2   2   0   2   2   0   0   2   2   0   2   0   0   2   0   2   2   0   0   0   0   2   2   0   0   2   0   0   2   0   0   2   0   2   2   0   0   2   0   0   0   0   0   0   2   2   2   2   0   0   0   0   2   0   0   0   2   0   0   0   2   2   0   0   0   2   2   2   0   2   2   2   2   0   2   2   0   2   2   2   0   0   0   2   2   2
 MK-4-11                2   2   0   2   2   0   0   2   0   0   0   2   2   2   0   2   2   2   0   2   2   2   0   2   0   0   0   2   0   0   0   0   2   0   0   2   0   0   0   2   2   0   0   2   2   2   2   2   0   2   0   0   0   2   0   2   0   0   0   0   0   2   2   0   0   0   2   0   2   0   2   0   2   2   2   0   0   2   2   2   0   2   2   2   2   2   2   2   2   0   0   2   2   2   0   0   2   2   0   2   0   0   0   0   0   0   0   0   0   2   2   0   0   0   2   0   2   2   2   2   0   0   2   0   2   0   0   0   0   2   2   0   2   2   0   2   2   0   0   2   0   0   0   0   0   2   0   0   2   0   0   2   0   0   0   0   0   0   2   2   2   2   0   0   0   0   2   0   0   2   2   0   0   2   0   2   0   0   0   2   2   2   0   2   2   2   2   0   2   2   0   2   2   2   2   0   0   2   2   2
 MK-4-12                2   2   0   2   0   0   0   2   0   0   0   0   2   2   0   2   2   2   0   2   2   2   0   2   0   0   0   2   0   2   0   0   2   0   0   0   0   0   0   2   2   0   0   2   2   2   2   2   0   2   0   0   0   2   0   2   0   0   0   0   0   2   2   0   0   0   2   0   2   0   2   0   2   2   2   0   2   2   2   2   0   2   2   2   2   2   0   2   2   0   0   2   2   2   0   0   2   2   0   2   0   2   0   0   0   2   0   0   0   2   2   0   0   0   2   0   2   2   2   2   0   0   2   0   2   0   0   0   2   2   2   0   2   0   2   2   2   0   0   2   0   0   0   0   0   2   0   0   2   0   0   2   0   2   0   0   0   0   2   2   2   2   0   0   2   0   2   0   0   0   2   0   0   2   0   2   0   0   0   2   2   2   0   2   2   2   2   0   2   2   0   2   2   2   2   0   0   2   2   2
 MK-4-13                0   2   0   2   0   0   0   2   0   0   0   0   2   2   0   2   2   2   0   2   2   2   0   2   2   0   0   2   0   2   0   0   2   0   0   0   0   2   0   2   2   0   0   2   2   2   0   2   2   2   0   0   0   2   0   2   0   0   0   0   0   2   2   2   0   0   2   0   2   0   2   0   2   2   2   0   2   2   2   2   0   2   2   2   2   2   0   2   2   0   0   2   2   2   0   0   2   2   0   2   0   2   0   0   0   2   0   0   0   2   2   0   0   0   2   0   2   2   2   2   0   0   2   0   2   0   0   0   2   2   2   0   2   0   2   2   2   0   0   2   0   0   0   0   0   2   0   0   2   0   0   2   0   2   0   0   0   0   0   2   2   2   0   0   2   0   2   0   0   0   2   0   0   2   0   2   0   0   0   0   2   2   0   2   2   2   2   0   2   2   0   2   2   2   2   0   0   2   2   2
 MK-4-14                0   2   0   2   0   0   0   2   0   0   0   0   2   2   2   2   2   2   0   2   0   2   0   0   2   0   0   2   0   2   0   0   2   0   0   0   0   0   0   2   2   2   0   0   2   2   0   2   2   2   0   0   0   2   0   2   0   0   0   0   0   2   2   2   0   0   2   0   2   0   2   0   0   2   2   0   2   2   2   2   0   2   2   2   2   2   0   2   2   0   0   2   2   2   2   0   2   2   0   2   0   2   0   0   0   0   0   0   0   2   2   0   0   2   2   0   2   2   2   2   0   0   2   0   2   0   0   0   2   2   2   0   2   0   2   2   2   0   0   2   0   0   0   0   0   2   0   2   2   0   0   2   0   2   0   0   0   0   0   2   2   2   0   0   0   0   2   0   0   0   2   0   0   2   0   2   0   0   0   0   2   2   0   2   2   2   2   0   2   2   2   2   2   2   2   0   0   2   2   2
 MK-4-15                0   2   0   2   0   0   0   2   0   0   0   2   0   2   2   2   2   0   0   2   0   2   0   0   2   0   0   2   0   2   0   0   2   0   0   0   0   0   0   2   2   2   0   0   2   2   2   2   2   2   0   0   0   2   0   2   0   0   2   0   0   2   2   2   0   0   2   0   2   0   2   0   0   2   2   0   2   2   0   2   0   2   0   2   2   2   0   2   0   0   0   2   2   2   2   0   2   2   0   2   0   2   0   0   0   0   0   0   0   2   2   0   0   2   0   0   0   2   2   2   2   0   2   0   2   0   0   0   2   0   2   0   2   0   0   2   2   0   0   2   2   0   0   0   0   2   0   2   2   0   0   0   0   2   0   0   2   0   0   2   2   2   0   0   0   0   2   0   2   0   2   0   0   2   0   2   0   0   0   0   2   2   0   2   2   2   2   0   2   2   0   2   2   2   2   0   0   2   2   2
 MK-4-16                0   0   0   2   0   2   0   0   0   0   0   2   0   2   2   2   2   0   0   2   0   2   0   0   2   0   0   2   0   2   0   0   2   0   0   0   0   0   0   2   2   0   0   0   2   2   2   2   2   2   0   0   0   2   0   2   0   0   0   0   0   2   2   2   0   0   2   0   2   0   2   2   0   2   2   0   2   2   0   0   0   2   0   2   2   0   0   2   0   0   0   2   2   2   2   0   2   2   0   2   0   2   0   0   0   0   0   0   0   0   2   0   2   0   0   0   0   2   2   2   0   0   2   0   2   0   2   0   2   0   2   0   2   0   0   2   2   0   0   0   2   0   0   0   0   2   0   2   2   0   0   0   0   2   0   0   2   0   0   2   2   2   0   2   2   0   0   0   2   2   0   0   0   2   0   2   0   0   0   0   2   2   0   2   2   2   2   0   2   2   0   2   2   2   0   0   2   2   2   2
 MK-5-1                 2   2   0   0   2   2   2   0   0   2   0   2   2   0   0   2   0   2   0   2   2   2   2   0   2   2   0   2   0   0   0   0   0   2   0   2   2   0   2   2   2   0   0   0   2   2   0   2   0   2   0   0   0   2   0   2   2   2   0   0   0   0   2   0   2   2   2   0   2   0   0   0   2   0   2   2   0   2   2   0   0   0   0   0   0   2   2   0   2   0   2   2   0   0   0   2   0   2   2   2   2   2   2   0   0   0   2   0   0   0   0   0   0   2   0   2   2   0   2   0   2   0   2   2   2   0   2   2   0   0   0   0   0   2   2   0   0   0   2   2   2   0   2   2   2   0   0   0   0   0   0   2   2   2   2   0   2   2   2   2   0   0   0   2   0   2   2   0   2   2   2   0   0   0   0   0   2   2   2   0   0   2   0   0   0   2   0   2   0   0   2   0   2   0   0   0   2   0   0   0
 MK-5-2                 2   2   0   0   2   2   2   0   0   2   0   2   2   0   0   2   0   2   0   0   2   0   2   0   2   2   0   2   0   0   0   0   0   2   0   2   2   0   2   2   2   0   0   0   2   2   0   2   0   2   0   0   0   2   0   0   2   2   0   0   0   0   2   0   2   2   2   0   0   0   0   0   2   0   2   2   0   2   2   0   0   0   0   0   0   2   2   0   2   0   2   2   0   0   0   2   0   2   2   2   2   2   2   2   0   2   2   0   0   0   0   0   0   2   0   2   2   0   2   0   2   0   2   2   2   0   2   2   0   0   0   0   0   2   2   0   0   0   2   0   2   0   2   0   2   0   0   0   0   0   0   2   2   2   0   0   2   2   2   2   0   0   0   2   0   2   0   0   2   2   2   0   0   0   0   2   2   2   2   0   0   2   0   0   0   2   0   2   0   0   2   2   2   0   0   0   2   0   0   0
 MK-5-3                 2   2   0   0   2   2   2   0   0   2   0   2   2   0   0   2   0   2   0   2   2   0   2   0   2   2   0   2   0   0   0   2   0   2   0   0   2   2   2   2   2   0   0   2   2   2   0   2   0   2   0   0   0   2   0   0   2   2   0   0   0   0   2   0   2   2   2   0   0   0   0   0   2   0   2   2   0   2   2   0   0   0   0   0   0   2   2   2   2   0   2   2   0   0   0   0   0   2   0   2   2   2   2   2   0   2   2   0   2   0   0   0   0   2   0   2   2   0   2   2   2   0   2   2   2   0   2   2   0   0   0   0   0   2   2   0   0   0   2   0   2   0   0   0   2   0   0   0   0   0   0   2   2   2   0   0   2   2   2   2   0   0   0   2   2   2   0   0   2   0   2   0   0   0   0   2   2   2   2   0   0   2   0   0   0   2   0   2   0   0   2   2   2   0   2   2   2   0   0   0
 MK-5-4                 2   2   0   0   0   2   2   0   0   2   0   2   2   0   0   2   0   2   0   2   2   0   2   0   2   2   0   2   0   0   0   2   0   2   0   0   2   2   2   2   2   0   0   2   2   2   0   2   0   2   0   0   2   2   0   0   2   2   2   0   2   0   2   0   2   2   2   0   0   0   0   0   0   0   2   2   0   0   2   0   0   0   2   0   0   2   2   2   2   0   2   2   0   0   2   0   0   2   0   2   2   2   2   2   0   2   0   0   0   0   0   0   0   2   0   2   2   0   2   2   2   0   2   2   2   0   2   2   0   0   0   0   0   2   0   0   0   0   2   0   2   0   2   0   0   2   0   0   0   0   0   2   2   2   0   0   2   2   2   2   0   0   0   2   2   2   0   0   2   0   2   0   0   0   0   2   2   2   2   2   0   2   0   0   0   0   0   2   0   0   2   2   2   0   2   2   2   2   0   0
 MK-5-5                 2   0   0   0   0   2   2   0   0   2   0   2   2   0   2   2   0   2   0   2   2   0   2   0   2   2   0   2   0   0   0   0   0   2   0   0   2   2   2   2   0   0   0   2   2   2   0   2   0   2   0   0   2   0   0   2   0   2   2   0   2   0   2   0   2   2   2   0   0   2   2   0   2   0   2   2   0   0   2   0   0   0   2   0   0   2   2   2   2   0   2   0   2   0   2   0   0   2   0   2   2   2   2   2   0   2   0   0   2   2   2   0   2   2   0   2   2   0   2   2   2   0   0   2   2   2   2   2   0   0   0   0   0   2   0   0   0   0   2   2   2   0   2   0   0   2   0   0   0   0   0   2   0   2   0   0   2   2   2   2   0   2   0   2   2   2   0   0   2   0   2   0   0   0   0   2   2   2   0   2   0   2   0   0   2   0   0   2   0   0   2   2   2   0   2   2   2   2   0   0
 MK-5-6                 2   0   0   0   0   2   2   0   2   0   0   2   2   0   2   2   0   0   0   2   2   0   2   0   2   0   0   2   0   0   0   0   0   2   0   0   2   2   2   2   0   2   0   2   2   2   0   2   0   2   0   2   2   0   0   2   0   2   2   0   2   0   2   0   2   2   0   0   0   2   2   0   2   2   2   2   0   0   2   0   0   0   2   0   0   2   2   2   0   0   2   0   2   0   2   2   0   2   0   2   2   2   2   2   0   0   0   0   2   2   2   0   2   2   0   2   2   0   0   2   0   0   0   2   2   2   2   2   0   0   2   0   0   2   0   2   0   0   2   2   0   0   0   0   0   0   0   0   0   0   0   2   0   2   0   0   2   2   2   2   0   2   2   2   2   2   0   0   2   0   2   0   0   2   0   2   2   0   0   2   0   2   2   0   2   0   0   0   0   0   2   2   2   0   2   2   2   2   0   0
 MK-5-7                 2   0   0   0   0   2   2   0   0   0   0   2   2   0   0   2   0   0   0   2   2   0   2   0   2   0   0   0   0   0   0   0   0   2   0   0   2   2   2   2   0   0   0   2   2   2   2   2   0   0   0   0   2   0   0   2   0   2   2   0   2   0   2   0   2   2   0   2   0   2   2   0   2   2   2   2   0   0   2   0   0   0   2   0   0   2   2   2   0   0   2   0   2   0   2   2   0   2   0   2   2   2   2   2   0   0   2   0   0   2   2   0   2   2   0   2   2   0   0   2   2   0   0   2   0   2   2   0   0   0   2   0   2   2   0   2   0   0   2   0   0   0   2   0   0   0   0   0   0   0   0   2   0   2   0   2   2   2   2   2   0   2   0   2   2   2   0   0   0   0   2   0   0   2   0   2   2   0   0   2   0   0   2   0   2   0   0   0   0   0   2   2   2   0   2   2   2   2   0   0
 MK-5-8                 2   0   2   0   0   2   2   0   0   0   0   2   2   0   0   2   2   0   0   2   2   0   2   0   2   0   0   2   0   0   0   0   0   0   0   0   2   2   2   0   0   0   0   2   2   2   2   2   0   0   0   0   2   0   0   2   2   2   2   0   2   0   2   0   2   2   0   2   0   2   2   0   2   0   2   2   0   0   2   0   0   0   2   0   0   2   2   2   0   0   2   0   0   0   2   2   0   2   0   2   2   2   2   2   0   0   2   0   0   2   2   0   2   2   0   2   0   0   0   2   2   0   0   2   0   2   2   0   0   0   2   0   0   2   0   2   0   0   2   0   0   0   2   0   0   0   0   0   0   0   0   2   0   2   0   2   2   2   2   2   0   0   0   2   2   2   0   0   0   0   2   0   2   2   0   2   2   0   0   2   0   0   2   2   2   0   0   0   0   0   2   0   2   0   2   2   2   2   0   0
 MK-5-9                 0   0   2   2   0   2   2   0   0   0   0   2   2   0   0   2   2   0   0   2   2   0   2   0   2   0   0   2   0   0   0   0   0   0   0   0   2   2   2   0   0   0   2   2   2   2   2   0   0   0   0   0   2   0   0   0   2   2   2   0   2   0   2   0   0   2   0   2   0   2   2   0   2   0   2   2   0   0   2   0   0   0   2   0   0   2   2   2   0   2   2   0   0   0   2   2   0   2   0   2   2   2   2   2   0   2   2   0   0   2   2   0   2   2   0   2   0   0   0   2   2   0   0   2   0   2   2   0   0   0   2   0   0   2   0   2   0   0   2   0   0   0   2   0   0   0   2   0   0   0   0   2   0   2   0   2   2   2   2   2   0   0   0   2   2   2   0   0   0   0   2   0   2   2   0   2   2   0   2   0   0   0   2   0   2   0   0   0   0   0   2   0   2   0   2   2   2   2   0   0
 MK-5-10                0   0   2   2   0   2   2   0   0   0   0   2   2   0   0   2   2   0   0   2   2   0   0   0   2   2   2   2   2   0   0   0   0   0   0   0   0   2   2   2   0   0   2   2   2   2   2   0   0   0   0   0   2   0   0   0   2   2   2   0   2   0   2   0   0   2   0   0   0   0   0   0   0   0   2   2   0   0   2   0   0   0   2   0   2   2   2   2   0   2   2   0   0   0   2   2   0   2   0   2   2   2   2   0   0   2   2   2   0   2   2   0   2   2   0   2   0   2   0   2   2   2   0   2   0   2   2   0   0   0   2   0   0   2   0   2   0   0   2   0   0   0   2   0   0   0   0   0   0   0   0   0   0   2   0   0   2   2   2   2   0   0   0   2   2   2   0   0   0   0   2   0   2   2   0   2   2   0   2   0   0   0   2   0   2   0   0   0   0   0   2   0   2   0   2   2   2   2   0   0
 MK-5-11                2   0   2   2   0   2   2   0   0   0   0   2   2   0   2   2   2   0   0   2   2   0   0   0   2   2   2   2   2   0   0   2   0   0   0   0   0   2   2   2   0   0   2   2   2   2   2   0   0   0   2   0   2   0   0   0   2   2   2   2   2   0   2   2   0   2   0   0   0   0   0   0   0   0   2   2   0   0   2   0   0   0   2   0   2   2   2   0   0   2   2   0   0   0   0   2   0   2   0   2   2   2   2   0   0   2   2   2   0   2   2   0   2   2   0   2   0   2   0   2   2   2   0   2   0   2   2   0   0   0   2   0   2   2   0   2   0   2   2   0   0   0   2   0   0   0   0   0   0   0   0   0   0   2   0   0   2   2   2   2   0   0   0   2   2   2   0   2   0   0   2   0   2   2   0   2   2   0   2   0   0   0   2   0   2   0   0   0   0   0   2   0   2   0   2   2   2   0   0   0
 MK-5-12                2   0   2   2   0   2   2   0   2   0   0   2   2   0   0   2   0   0   0   2   2   0   0   0   2   2   2   2   2   0   0   2   0   0   0   0   0   2   2   2   0   0   2   2   2   2   0   0   2   2   2   0   2   2   0   0   2   2   2   2   2   0   2   2   0   0   0   2   0   0   0   0   0   0   2   2   0   0   2   0   0   0   2   0   2   2   2   0   0   2   2   0   0   0   0   2   0   2   0   0   2   2   2   0   0   0   2   2   0   2   2   0   2   2   0   2   2   2   0   0   2   2   0   2   0   2   2   0   2   0   2   0   2   2   0   2   0   2   2   0   0   0   2   0   0   0   0   2   0   0   0   0   0   2   0   0   2   2   2   2   0   0   0   0   2   2   0   2   0   0   2   0   2   2   0   2   2   0   2   0   0   0   2   0   2   0   0   0   0   0   2   0   2   0   2   2   2   0   0   0
 MK-5-13                2   2   2   2   0   2   0   0   2   0   0   2   2   0   0   2   0   0   0   2   2   0   0   0   2   2   2   2   2   0   0   2   0   0   0   2   2   0   2   2   0   2   2   2   0   0   0   0   0   2   2   0   2   2   0   0   2   2   2   2   2   0   2   2   0   2   0   2   0   0   0   0   0   0   0   2   2   2   2   0   0   0   2   2   2   2   2   2   0   2   2   0   0   0   0   2   0   2   0   0   2   2   2   0   0   0   2   2   0   2   0   0   2   2   0   2   2   2   0   0   2   2   0   0   0   2   2   2   2   0   2   0   2   0   0   2   0   0   2   0   0   0   2   0   0   0   0   2   0   0   0   0   0   2   0   0   2   2   2   2   0   0   2   0   2   2   0   0   0   0   2   0   2   2   2   2   2   0   2   0   0   0   2   0   2   0   0   0   0   0   2   0   2   0   2   2   2   0   0   0
 MK-5-14                2   2   2   2   0   0   0   0   2   0   2   2   2   0   0   2   0   0   2   2   2   2   0   0   0   2   2   2   2   0   0   2   0   0   0   2   2   0   2   2   0   2   2   2   0   2   0   0   0   2   0   0   2   2   2   0   2   2   2   2   2   0   2   2   2   2   0   2   0   0   0   2   0   0   0   2   2   2   2   0   0   0   2   2   2   2   2   2   0   2   0   2   0   0   0   2   0   2   0   0   0   2   2   0   0   0   2   2   0   2   0   0   2   2   0   2   2   2   0   0   2   2   2   0   0   2   2   2   2   0   2   0   2   0   0   2   0   2   2   2   0   0   2   0   0   0   0   2   0   0   0   0   0   2   0   0   2   2   2   2   0   0   2   0   2   2   0   0   0   0   2   0   2   2   2   2   0   0   2   0   0   2   2   0   2   0   2   0   0   0   2   2   2   0   2   2   2   0   0   0
 MK-5-15                2   0   2   2   0   0   0   0   2   0   2   2   2   0   0   2   0   2   2   2   2   2   2   0   0   0   2   2   2   0   0   2   0   0   0   0   2   0   2   0   0   2   2   2   0   2   0   0   0   2   0   0   2   2   2   0   2   2   2   2   2   0   2   2   2   2   0   2   0   0   0   2   0   0   0   2   2   2   0   0   0   0   2   2   2   2   2   2   0   2   0   2   2   2   0   2   0   2   0   0   0   2   2   0   0   0   2   0   0   2   0   0   2   2   0   2   2   2   0   0   2   0   2   0   2   2   2   2   2   0   2   0   2   2   0   2   2   2   2   2   0   0   2   0   0   0   0   2   0   0   0   0   0   2   0   0   2   2   2   2   2   0   2   0   2   0   0   0   0   0   0   2   2   2   2   0   0   0   2   0   0   2   2   0   2   0   2   0   0   2   2   2   2   0   2   2   2   0   0   0
 MK-5-16                2   0   2   2   0   0   0   0   0   0   0   2   2   0   2   2   0   2   0   2   2   0   2   0   0   2   2   2   2   0   0   2   2   0   0   0   2   0   2   0   0   2   2   2   0   2   0   0   0   2   0   0   2   2   0   0   2   2   2   2   2   0   2   2   2   2   0   2   2   0   0   2   0   0   0   0   2   2   0   0   0   0   2   2   2   0   2   2   0   2   0   0   2   2   0   2   0   2   2   0   0   2   2   0   0   0   2   0   0   2   2   0   2   2   0   2   2   2   0   0   2   0   2   0   2   2   2   2   0   0   2   0   2   2   0   2   0   2   2   2   0   0   2   0   0   0   0   0   0   0   0   0   0   2   0   0   2   2   2   2   2   0   2   0   2   0   0   0   0   0   0   2   0   2   2   0   0   0   2   0   0   2   2   0   2   2   2   0   0   2   2   2   2   0   2   2   0   2   0   0
 MK-6-1                 2   0   0   2   2   0   0   0   2   2   2   2   2   0   2   0   2   0   2   0   2   2   2   2   2   0   2   0   2   0   0   2   0   0   0   2   0   0   0   0   2   0   2   2   0   0   2   0   0   2   2   0   0   2   2   0   2   0   0   2   0   0   2   2   0   0   0   0   0   0   0   2   2   0   2   0   0   2   0   0   0   2   0   2   0   2   2   0   2   2   0   0   2   0   2   0   2   0   0   0   2   0   0   0   0   2   0   0   0   2   2   2   0   0   0   0   0   2   2   0   2   2   0   0   2   0   0   2   2   2   0   2   0   2   2   2   0   0   2   0   2   0   2   2   0   0   0   0   2   0   0   0   0   0   2   0   0   0   2   0   2   2   0   0   2   0   0   2   2   0   0   0   2   0   0   2   0   2   0   2   0   0   0   0   0   2   0   0   2   0   0   0   0   0   2   0   2   2   0   0
 MK-6-2                 2   0   0   0   2   0   0   0   2   2   2   0   2   0   2   0   2   0   2   0   2   2   2   2   2   0   2   0   2   2   0   2   0   0   0   2   0   0   0   0   2   2   2   2   0   0   2   0   0   2   2   0   0   2   0   0   2   0   0   2   2   0   2   0   0   0   0   0   0   0   0   2   2   0   2   0   0   2   2   0   0   2   0   2   0   2   2   2   2   2   0   2   2   0   2   0   2   2   0   0   2   0   0   0   0   2   0   2   0   2   2   2   0   0   0   0   0   2   2   0   2   2   0   0   0   0   0   2   2   2   0   2   0   0   2   2   0   0   2   0   2   0   2   2   0   0   0   0   2   0   0   2   2   0   2   0   0   0   2   0   2   2   2   0   2   0   0   2   2   0   0   0   2   0   0   2   0   2   0   2   0   0   0   0   0   2   0   0   2   0   2   0   0   0   2   0   2   2   0   0
 MK-6-3                 2   0   0   0   2   0   0   0   2   2   2   0   2   0   2   0   2   0   2   0   2   2   2   2   2   0   2   0   0   2   0   2   2   0   0   2   0   0   0   0   2   0   2   2   2   0   2   0   0   2   2   0   0   2   0   0   2   0   0   2   2   2   2   0   0   2   0   0   0   0   0   2   2   2   2   2   0   2   2   0   0   2   0   2   0   2   2   2   2   2   0   2   2   0   2   0   2   2   0   0   2   0   0   0   0   2   0   2   0   2   2   2   2   0   0   0   2   2   2   0   2   2   0   2   0   0   0   2   2   2   0   2   0   2   2   2   2   0   2   0   2   0   2   2   0   0   0   0   2   0   0   2   2   0   2   0   0   0   0   0   2   2   2   0   2   0   0   2   2   0   0   0   2   0   0   2   0   2   0   0   0   0   0   0   0   2   0   0   0   0   2   0   0   0   2   0   2   2   0   0
 MK-6-4                 2   0   0   0   2   0   0   0   2   2   2   0   2   0   0   0   2   0   2   0   2   0   2   2   2   0   2   0   0   2   0   2   2   2   0   2   0   0   0   0   2   0   2   2   2   0   2   0   0   2   2   0   0   2   0   0   2   0   0   2   0   2   2   0   0   2   0   0   2   0   0   2   2   2   2   2   0   2   2   0   2   2   0   2   0   0   2   2   2   2   0   0   2   0   2   0   0   2   0   0   2   0   0   0   0   2   0   0   0   2   0   2   0   2   0   0   2   2   2   0   0   2   0   2   0   2   0   2   2   2   0   0   0   2   2   2   2   0   0   0   2   0   2   2   0   0   0   2   2   0   0   2   2   0   2   0   0   0   0   0   2   2   2   0   0   0   0   2   2   0   0   0   2   0   0   2   0   2   0   0   0   0   0   0   0   2   0   0   0   0   2   0   2   0   2   0   2   2   0   0
 MK-6-5                 2   0   0   0   2   0   0   2   2   2   2   0   2   0   0   0   2   0   2   0   2   0   2   2   2   0   0   0   0   2   0   2   2   2   0   2   0   0   2   0   2   0   2   2   2   0   2   0   0   2   2   0   0   0   2   0   2   0   0   2   0   2   2   0   0   2   0   0   2   0   0   2   2   0   2   0   0   2   2   0   0   2   0   2   0   0   2   2   2   2   0   0   0   0   0   0   0   0   0   0   2   0   0   0   0   2   2   0   0   2   0   2   0   2   0   0   0   0   2   0   0   2   0   2   0   2   0   2   2   2   0   0   0   2   2   0   2   0   0   0   2   0   2   2   0   2   0   2   2   0   0   2   2   0   2   0   0   0   0   0   2   2   2   0   0   0   0   2   2   0   0   0   2   0   0   2   0   2   0   0   0   0   0   0   0   2   0   0   0   2   2   0   2   0   2   0   2   0   0   0
 MK-6-6                 2   0   0   0   2   0   0   0   2   2   2   0   2   0   0   0   2   0   2   0   2   0   2   2   2   0   0   0   2   2   0   2   2   2   0   2   0   0   2   0   2   0   2   2   2   0   2   0   0   0   2   0   0   0   2   0   2   0   0   0   0   2   2   0   0   2   0   0   2   0   0   2   2   0   2   0   0   2   2   0   0   2   0   2   2   0   2   2   2   2   0   0   0   0   0   0   0   0   0   0   2   0   0   0   0   2   2   0   0   0   0   2   0   2   0   0   2   0   0   0   0   2   0   2   0   2   0   2   2   0   0   0   0   2   2   0   2   0   0   0   2   0   2   0   0   2   0   2   2   2   0   2   2   2   2   0   0   2   0   0   2   2   2   0   0   2   0   2   2   0   0   0   2   0   0   2   0   2   0   0   0   0   0   0   0   2   0   2   0   2   2   0   2   0   2   0   2   0   0   0
 MK-6-7                 2   0   2   0   2   0   0   0   2   2   0   0   2   0   0   0   2   0   2   0   2   0   2   2   2   2   0   0   2   2   0   0   2   2   0   2   0   0   2   0   2   0   2   2   2   0   2   0   0   0   2   0   0   0   2   2   2   0   0   0   0   0   2   0   0   0   0   0   2   0   0   2   2   0   2   2   0   2   2   0   0   2   0   2   2   0   2   2   0   2   0   0   0   0   0   0   2   2   0   0   2   0   0   0   0   2   2   0   2   0   0   2   0   2   0   0   2   0   0   0   0   2   0   2   0   0   0   2   2   0   0   0   0   2   2   2   2   0   0   0   2   0   2   0   0   2   0   2   2   2   0   2   2   2   2   0   0   2   0   0   2   2   2   0   2   2   0   2   2   0   0   0   2   0   0   2   0   2   0   0   0   0   0   0   2   2   0   2   0   2   2   0   2   0   2   0   2   2   2   0
 MK-6-8                 2   0   2   0   2   2   0   0   2   2   0   0   2   0   0   0   2   0   2   0   2   0   0   2   2   2   0   0   2   2   0   2   2   2   2   2   0   0   2   0   2   0   2   2   0   0   2   0   0   0   2   0   0   0   2   2   2   0   0   0   0   0   2   0   0   2   0   0   2   0   0   2   2   0   2   2   0   2   2   0   2   2   0   2   2   0   2   2   0   2   0   0   0   0   0   0   2   2   0   0   2   0   0   0   0   2   2   0   2   0   0   2   0   2   2   0   2   0   0   0   0   2   0   2   0   0   0   2   2   2   0   0   0   2   2   2   0   0   0   2   2   0   0   0   0   2   0   2   2   2   0   2   2   2   2   0   0   2   2   2   2   2   2   0   2   0   0   2   2   0   0   0   2   0   0   2   2   2   2   0   2   0   2   2   2   2   0   2   0   2   2   2   0   0   2   0   2   2   2   0
 MK-6-9                 2   0   2   0   2   2   2   0   2   0   0   0   2   0   0   0   2   0   2   0   2   0   2   2   2   2   0   0   2   2   0   2   2   2   2   2   0   0   2   0   2   0   2   2   0   0   2   0   0   0   2   0   0   0   2   2   2   0   0   0   0   0   2   2   0   2   0   0   2   0   0   2   2   2   2   2   0   2   0   0   2   2   0   2   2   0   2   2   0   2   0   0   0   0   0   0   2   2   0   0   0   0   2   2   0   2   2   0   2   0   0   0   0   2   2   0   2   0   0   0   2   2   0   2   2   0   0   2   2   2   2   0   0   2   2   2   0   0   0   0   2   0   0   0   0   2   0   2   2   2   0   2   2   2   2   0   0   2   2   2   2   2   0   0   2   0   0   2   2   0   0   0   2   0   0   2   2   2   2   0   2   0   2   2   2   2   0   2   0   2   2   0   0   0   2   2   2   2   2   0
 MK-6-10                0   0   2   0   2   2   2   0   2   0   0   0   2   0   0   0   2   0   2   0   2   0   0   2   2   2   0   0   2   2   0   2   2   2   2   2   2   0   2   2   2   0   2   0   0   0   2   0   0   0   0   0   0   0   2   2   2   2   0   0   0   0   2   2   0   2   0   2   2   0   0   2   0   2   2   2   0   2   0   0   2   0   0   2   2   0   2   2   0   2   0   0   0   0   0   0   2   2   2   0   0   0   2   0   0   2   2   2   2   0   0   0   0   2   2   0   2   0   2   2   2   0   0   2   0   0   0   2   2   2   2   0   2   2   0   2   0   0   0   0   2   2   0   0   0   2   0   2   2   2   0   2   2   2   0   0   0   0   2   2   2   2   0   0   2   2   0   2   2   0   0   0   2   0   0   2   2   2   2   0   2   0   2   2   2   2   0   2   0   2   2   0   0   2   2   0   2   0   2   2
 MK-6-11                0   0   2   0   0   2   2   0   2   2   0   0   2   0   0   0   2   0   0   0   2   0   0   2   2   2   0   0   2   2   2   2   2   2   2   2   2   0   2   2   2   0   2   0   0   0   2   0   0   0   0   0   0   0   2   2   2   2   0   0   0   0   2   2   0   2   0   2   2   0   0   2   2   2   2   2   0   2   0   0   2   0   0   2   2   2   2   0   2   2   0   0   0   0   0   2   2   2   2   0   0   0   2   0   0   2   2   2   2   0   0   0   0   2   2   0   2   0   2   2   2   0   0   2   0   0   0   2   2   2   2   2   2   2   0   2   2   0   0   0   2   2   0   0   0   2   0   2   2   2   0   2   2   2   0   0   0   0   2   2   2   2   0   0   2   2   2   2   2   0   0   0   2   0   0   2   2   2   0   0   2   0   2   2   2   2   0   2   0   2   2   0   0   2   2   0   2   0   2   2
 MK-6-12                0   0   2   0   0   2   2   0   2   0   0   0   2   0   0   0   2   0   0   0   2   0   0   2   2   2   0   0   2   2   2   2   2   2   2   2   2   0   2   2   2   0   2   0   0   0   2   2   0   0   0   2   0   2   2   2   2   2   0   0   0   0   2   2   0   0   0   2   2   0   0   2   2   2   2   2   0   2   0   0   2   0   0   2   2   2   2   0   2   2   0   0   0   0   0   2   0   2   2   0   0   0   2   0   0   2   2   2   0   0   0   0   0   2   2   0   2   0   2   2   2   0   2   2   0   0   0   2   2   0   2   2   2   2   0   2   2   0   0   0   2   2   0   0   0   2   0   2   2   2   0   2   2   2   0   0   0   0   2   2   0   2   0   0   2   2   2   2   2   0   0   2   0   0   2   2   2   2   0   0   2   2   2   2   2   0   0   2   0   0   2   0   0   2   2   0   2   0   2   2
 MK-6-13                2   0   2   0   0   2   2   0   2   0   0   0   2   0   0   0   2   0   0   0   2   0   0   2   2   2   0   0   2   2   2   2   0   2   0   2   2   0   2   2   2   0   2   0   0   0   2   2   0   0   2   2   0   2   2   2   2   2   0   0   0   0   2   2   0   0   0   2   2   0   0   2   2   2   2   2   2   2   0   0   2   0   0   0   2   2   2   0   2   2   0   0   0   2   0   2   0   2   2   0   0   0   2   0   0   2   2   2   0   0   0   0   0   2   2   0   2   0   2   2   2   0   2   2   0   0   0   2   0   0   2   2   0   2   2   2   2   0   0   2   2   2   0   0   0   2   0   2   2   2   0   2   2   2   0   0   0   0   2   2   0   2   0   0   2   2   2   2   2   2   0   2   2   0   2   2   2   2   0   0   2   2   2   0   2   0   0   2   0   0   2   0   0   2   2   0   2   0   2   0
 MK-6-14                2   0   2   0   0   2   2   0   2   0   0   0   2   0   0   0   2   0   0   2   2   0   0   2   2   2   0   0   2   2   0   2   0   2   0   2   2   0   2   2   2   0   2   2   0   0   2   2   0   0   2   2   0   2   2   2   2   2   0   2   0   0   0   2   0   0   0   2   2   0   0   2   2   2   2   2   2   2   0   0   2   0   0   0   2   2   2   0   2   2   0   0   0   2   0   2   2   2   2   0   0   0   2   0   0   2   2   2   0   0   2   0   0   2   2   0   2   0   2   2   2   0   2   0   0   2   0   2   0   0   2   2   0   2   2   2   2   0   0   2   2   2   0   0   0   2   0   2   2   2   2   2   2   2   2   0   0   0   2   2   0   2   0   0   2   2   2   2   2   2   0   2   2   0   2   2   2   2   0   0   2   2   2   0   2   0   0   2   0   0   2   0   0   2   2   0   2   0   2   0
 MK-6-15                2   0   2   2   0   2   2   0   2   0   0   0   2   0   0   0   2   0   0   0   0   0   0   2   2   2   0   0   2   2   0   2   0   2   0   2   2   0   2   0   2   0   2   0   0   0   2   2   0   0   2   2   0   2   0   2   2   2   0   0   0   0   0   2   0   2   0   2   2   0   0   2   2   2   2   2   0   0   0   0   2   0   0   0   2   0   2   0   2   2   0   0   0   2   0   2   2   2   0   0   0   0   2   0   0   2   2   2   0   2   2   0   0   2   2   0   2   0   2   2   2   0   2   0   0   2   0   2   0   0   2   0   0   2   2   2   2   0   0   0   2   2   0   0   0   2   0   2   2   2   2   0   2   2   2   0   0   0   2   2   0   2   0   0   2   2   0   2   2   2   0   2   2   2   2   2   2   2   0   0   2   2   2   0   2   0   0   2   0   0   0   0   0   2   2   0   2   2   2   0
 MK-6-16                2   0   2   2   0   2   2   0   2   0   0   0   2   0   0   0   2   0   0   0   0   0   0   2   2   2   0   0   2   2   0   2   0   2   0   2   2   2   2   0   2   0   0   0   0   0   2   2   0   0   2   2   0   2   0   2   2   0   0   0   0   0   0   2   0   2   0   2   2   0   0   2   2   2   2   2   0   0   0   2   2   0   0   0   2   0   2   0   2   2   0   0   0   0   0   2   2   2   0   0   0   0   2   2   2   2   2   2   0   0   0   0   0   2   2   2   2   0   2   0   2   0   2   0   0   2   0   2   0   0   2   0   0   2   2   2   2   0   0   0   2   2   0   0   2   2   2   2   2   2   2   0   2   2   2   2   0   0   0   2   0   2   0   0   2   0   0   2   2   2   0   2   2   2   2   0   2   0   0   0   2   2   2   0   2   0   0   2   0   0   0   0   0   2   2   0   2   0   2   0
 
!****************************************** Phenotypic Data **********************************************************
!-100.0 is resevred for missing phenotype
SimulatedTrait1        18.1924   13.8376   14.5939   14.7959   16.1743   16.9449   11.0623   15.7113   16.7512   11.9088   22.5719   11.3088    9.8068   14.5347   20.1695   12.9528   11.5655   15.2830   13.6418   15.4654   14.2061   16.4145   11.2792   14.3631   16.9959   14.2139   11.4107   18.3111   17.4002   12.0968   14.4752   18.0957   10.2249   13.8806   16.6446   14.4048   16.8035   15.6332   15.6748   14.2788   13.3074   20.4654   13.2370   13.7094   16.5728   13.1686   14.7796   13.0483   14.0622   18.4198   11.4961   19.2504   17.2070   11.8413   14.4119   14.4942   18.3218   11.6747   18.1272   12.1388   20.1332   12.1303   15.8229   18.5551   13.3771   20.6211   12.4064   11.4057   18.9895   12.9785   11.2563   17.8344   11.0503   13.7168   15.6671   10.4193    9.3287   17.3774   18.0494    8.5535   15.4310    8.4988   16.7652   17.4607   11.5988   14.3490   16.4264   15.6634   11.4182   13.2302   14.5273   13.0905   12.0041   15.9246   18.5957   12.1562   15.7280   15.3844   15.6668   13.8857   19.2693   12.2160   16.6955   17.0152   16.8064   15.8607   18.5326   11.2405   15.9658   15.6527   15.9631   13.7736   12.8405   13.9332    9.9223   21.3493   16.2295   11.2997   13.7194   16.9638   13.1154   17.4201   10.4841   20.0099   14.8702   12.1750   16.1693   13.8587   15.4287   16.6006   16.2331   15.5893   16.6778   13.6189   19.0225   12.9897   17.1077   16.5615   11.7027   16.7001   13.4338   15.4231   20.7724   15.5962   16.1673   17.0802   14.0465   14.2637   11.5726   14.3006   19.1733   13.0906   13.5525   14.7730   19.2168   21.4144   15.5562   12.4388   12.2748   16.4702   15.2000   17.1663   17.8077    8.7778   11.9614   14.4646   10.7516   16.4391   14.7392   14.1104   14.5052   18.0150   19.2760   13.0526   13.9148   15.3055   17.3996   12.5036   13.0739   18.0974   16.2148   12.4054   15.8336   12.5434   13.6199   13.3383   15.5954   10.5000   18.6805   10.2760   14.0453   17.5115   14.2814   13.9632   16.4672   14.3492   12.6666   11.2103   17.0572   15.6809
SimulatedTrait2        10.7984    8.6993   10.9183    9.1706    9.2271   12.2626    8.8430   11.2572   11.1518    9.6172   10.9660    9.2668    7.9534    9.8875    8.2801   12.1936   12.1139    9.0560    8.6560   10.0709    9.6833   11.0546   10.0147   10.6821    6.5880   12.4919   11.7355   10.8205    8.8658   10.5351    9.5597    8.5100    9.3168   11.8448    9.6849   13.8702   10.7062    8.9820   11.2060    9.0685   13.5898    9.5356    7.1371    9.5291    8.9144   12.0258    8.8007   11.0665   10.4339   12.6178   10.0240   11.5470    8.1782    8.8913    8.9897   11.1533   10.7154    8.6597   13.3881    9.1629   10.7283    9.1524    9.0756    9.8919   10.4091    9.8380   10.9392   13.0022    8.6272    7.2096   10.0996    9.9277    9.7202   10.2705   11.4648    9.9931    8.9722    8.4649   10.2453   10.4339   12.5119   10.5580    9.6658    9.3534    9.8351    7.1515   12.0354    9.5734   12.0283   11.8059   10.8200   11.7973   10.1215    8.9983   11.1983   10.1067    8.7324    7.5742    9.1028   10.1814   10.8943   12.3209    9.2556    9.9807   11.0986    9.8686    9.3835    9.2307    7.8846   12.0094   12.9903   10.2276   10.7668    9.1908    9.8924    7.5231   10.0497    9.5234    9.5091   10.6611   10.0317   10.4699    9.5424   11.6055   11.0032   10.1246   10.9592    9.3107   11.0604   12.4013   10.3813   10.3060    8.9165    9.1084   10.1408    8.8183   11.5567    9.8449   10.5485    9.6065   10.1077    6.8301   10.2523   10.1875   10.4089    9.2522    5.6511   10.7714    9.7313    8.4160    9.6700   10.5696   10.1009    9.7154   10.7103    9.9412    8.6492   13.3839    9.4232   10.3766   10.8764    9.4084    9.6421    8.4936   11.3447   12.0449    8.8754   12.2559    7.0698   11.9671    9.9502   11.3051    8.0002   12.0757    7.7950   10.8591   12.8559    9.4555    8.6766   11.3712   11.9422   10.7274   11.2654   10.7107   10.2301    8.0820   10.0751   12.6603   10.0699    9.7223    9.0346   11.6668   12.2711    9.4128    9.3379    9.1549   11.9316   10.9065   10.7410   11.4270
 
