# Supplementary material for: Inclusive Composite Interval Mapping of QTL by Environment Interactions in Biparental Populations
Source: PLoS One. 2015 Jul 10;10(7):e0132414. doi: 10.1371/journal.pone.0132414 (PMC4498613; doi:10.1371/journal.pone.0132414)
Supplement: S4 File — (ZIP) [file pone.0132414.s004.zip › H=0.1/L1/run_00133.met]

!**********************Note: lines staring with "!" are remarks and will be ignored in the program********************
!*********************************General Information**********************************
!Assuming F1 = P1 x P2, populations available in QTL IciMapping are: 
!  1, P1BC1F1 = P1 x F1, the first backcrossing where P1 is used as the recurrent parent;
!  2, P2BC1F1 = P2 x F1, the first backcrossing where P2 is used as the recurrent parent;
!  3, F1DH, F1-derived doubled haploids; 
!  4, RIL or F1RIL, recombination inbred lines through the repeated selfing of F1;
!  5, P1BC1RIL, recombination inbred lines through the repeated selfing of P1BC1F1;
!  6, P2BC1RIL, recombination inbred lines through the repeated selfing of P2BC1F1;
!  7, F2, the selfing generation of F1;
!  8, F3, the selfing generation of F2;
!  9, P1BC2F1, the second backcrossing where P1 is used as the recurrent parent; 
! 10, P2BC2F1, the second backcrossing where P2 is used as the recurrent parent;
! 11, P1BC2RIL, recombination inred lines through the repeated selfing of P1BC2F1; 
! 12, P2BC2RIL, recombination inred lines through the repeated selfing of P2BC2F1; 
! 13, P1BC1F2, the selfing generation of P1BC1F1; 
! 14, P2BC1F2, the selfing generation of P2BC1F1; 
! 15, P1BC2F2, the selfing generation of P1BC2F1; 
! 16, P2BC2F2, the selfing generation of P2BC2F1; 
! 17, P1BC1DH, P1BC1F1-derived doubled haploids; 
! 18, P2BC1DH, P2BC1F1-derived doubled haploids; 
! 19, P1BC2DH, P1BC2F1-derived doubled haploids; 
! 20, P2BC2DH, P2BC2F1-derived doubled haploids; 
   3      !Mapping Population (see remarks above)
   2      !Mapping Function (1 for Kosambi; 2 for Haldane; 3 for Morgan)
   2      !Marker Space Type (1 for intervals; 2 for positions)
   1      !Marker Space Unit(1 for centiMorgans; 2 for Morgan)
   6      !Number of Chromosomes (or Linkage Groups)
 200      !Size of the mapping population
   2      !Number of environments
 
!***************************************** Chromosomes and Linkage Maps **********************************************
!Chromosome                 NumMarkers
-CH1                        16
-CH2                        16
-CH3                        16
-CH4                        16
-CH5                        16
-CH6                        16
!Linkage map (Marker name followed by position or the interval length)
 MK-1-1                1     0.000
 MK-1-2                1    10.000
 MK-1-3                1    20.000
 MK-1-4                1    30.000
 MK-1-5                1    40.000
 MK-1-6                1    50.000
 MK-1-7                1    60.000
 MK-1-8                1    70.000
 MK-1-9                1    80.000
 MK-1-10               1    90.000
 MK-1-11               1   100.000
 MK-1-12               1   110.000
 MK-1-13               1   120.000
 MK-1-14               1   130.000
 MK-1-15               1   140.000
 MK-1-16               1   150.000
 MK-2-1                2     0.000
 MK-2-2                2    10.000
 MK-2-3                2    20.000
 MK-2-4                2    30.000
 MK-2-5                2    40.000
 MK-2-6                2    50.000
 MK-2-7                2    60.000
 MK-2-8                2    70.000
 MK-2-9                2    80.000
 MK-2-10               2    90.000
 MK-2-11               2   100.000
 MK-2-12               2   110.000
 MK-2-13               2   120.000
 MK-2-14               2   130.000
 MK-2-15               2   140.000
 MK-2-16               2   150.000
 MK-3-1                3     0.000
 MK-3-2                3    10.000
 MK-3-3                3    20.000
 MK-3-4                3    30.000
 MK-3-5                3    40.000
 MK-3-6                3    50.000
 MK-3-7                3    60.000
 MK-3-8                3    70.000
 MK-3-9                3    80.000
 MK-3-10               3    90.000
 MK-3-11               3   100.000
 MK-3-12               3   110.000
 MK-3-13               3   120.000
 MK-3-14               3   130.000
 MK-3-15               3   140.000
 MK-3-16               3   150.000
 MK-4-1                4     0.000
 MK-4-2                4    10.000
 MK-4-3                4    20.000
 MK-4-4                4    30.000
 MK-4-5                4    40.000
 MK-4-6                4    50.000
 MK-4-7                4    60.000
 MK-4-8                4    70.000
 MK-4-9                4    80.000
 MK-4-10               4    90.000
 MK-4-11               4   100.000
 MK-4-12               4   110.000
 MK-4-13               4   120.000
 MK-4-14               4   130.000
 MK-4-15               4   140.000
 MK-4-16               4   150.000
 MK-5-1                5     0.000
 MK-5-2                5    10.000
 MK-5-3                5    20.000
 MK-5-4                5    30.000
 MK-5-5                5    40.000
 MK-5-6                5    50.000
 MK-5-7                5    60.000
 MK-5-8                5    70.000
 MK-5-9                5    80.000
 MK-5-10               5    90.000
 MK-5-11               5   100.000
 MK-5-12               5   110.000
 MK-5-13               5   120.000
 MK-5-14               5   130.000
 MK-5-15               5   140.000
 MK-5-16               5   150.000
 MK-6-1                6     0.000
 MK-6-2                6    10.000
 MK-6-3                6    20.000
 MK-6-4                6    30.000
 MK-6-5                6    40.000
 MK-6-6                6    50.000
 MK-6-7                6    60.000
 MK-6-8                6    70.000
 MK-6-9                6    80.000
 MK-6-10               6    90.000
 MK-6-11               6   100.000
 MK-6-12               6   110.000
 MK-6-13               6   120.000
 MK-6-14               6   130.000
 MK-6-15               6   140.000
 MK-6-16               6   150.000
!*********************************** Marker Types ********************************************************************
!Co-dominant marker: When heterozygote F1 is present, P1 is coded as 2, F1 is coded as 1, and P2 is coded as 0; Otherwise, P1 is coded as 2, and P2 is coded as 0. 
!Dominant marker: When heterozygote F1 is present, P1 and F1 are coded as 12, and P2 is coded as 0; Otherwise, P1 is coded as 2, and P2 is coded as 0.  
!Recessive markers: When heterozygote F1 is present, P1 is coded as 2, and F1 and P2 are coded as 10; Otherwise, P1 is coded as 2, and P2 is coded as 0. 
!Missing marker is coded as -1. 
 MK-1-1                 0   0   0   0   2   2   2   0   2   2   2   2   2   0   0   2   2   0   0   2   2   0   0   2   0   0   0   2   2   2   2   0   0   0   0   2   0   0   0   0   0   2   2   0   0   0   2   0   0   0   0   2   0   2   2   0   2   2   0   0   2   2   0   0   2   2   2   2   2   0   2   2   0   0   2   0   0   2   2   0   0   2   2   2   0   2   0   2   0   2   2   2   0   0   0   2   0   2   0   0   2   2   2   0   0   2   0   2   2   2   2   2   0   2   0   2   0   2   0   0   0   0   2   0   0   0   0   2   2   0   2   0   2   2   2   0   0   2   0   0   0   0   0   0   2   2   0   0   2   2   0   0   0   2   2   2   0   0   0   0   2   2   0   2   2   0   2   0   0   2   2   0   0   2   2   2   2   0   0   0   0   2   0   2   0   2   0   0   2   2   0   0   2   2   2   2   2   2   0   0
 MK-1-2                 0   0   0   0   2   2   2   0   2   2   2   2   2   0   2   2   2   0   0   2   2   0   0   2   0   0   0   0   2   2   0   0   0   0   0   2   0   0   2   0   0   2   2   0   0   0   0   0   0   0   0   2   0   2   2   0   2   2   2   0   2   2   0   0   2   2   2   2   2   0   0   2   0   0   0   0   0   0   2   0   0   2   2   2   0   0   0   2   0   2   2   0   0   0   0   2   0   2   0   0   2   2   2   0   0   2   2   0   2   2   2   2   0   2   0   2   0   2   0   0   2   0   0   0   0   0   0   2   2   0   2   0   2   2   2   0   0   2   0   0   0   2   0   0   0   2   0   0   2   2   0   0   0   2   2   2   0   0   0   0   2   2   0   0   2   2   2   0   2   2   2   0   0   2   2   2   2   0   0   0   0   2   0   2   0   2   0   0   2   2   0   2   2   2   2   2   2   2   2   0
 MK-1-3                 0   0   0   0   2   2   2   2   2   2   0   2   2   0   2   2   2   0   0   2   2   0   0   2   0   2   0   0   2   2   0   0   0   0   2   0   0   0   2   0   0   2   2   0   0   0   0   0   0   0   0   2   0   2   2   0   2   2   2   0   2   2   0   0   0   2   2   2   2   0   0   2   2   0   2   0   0   0   2   0   0   2   2   2   0   0   0   2   0   2   2   0   0   0   0   2   0   2   0   0   2   2   2   0   0   2   2   0   2   2   2   2   0   2   0   2   0   2   0   0   2   0   0   0   0   0   0   0   2   0   2   0   2   2   2   0   0   2   0   0   0   2   0   0   0   2   0   0   2   0   0   0   0   2   2   2   0   2   0   0   2   2   0   0   2   2   0   0   2   2   2   0   0   2   2   2   2   0   0   2   0   2   0   2   0   2   0   0   2   2   2   2   2   2   2   2   2   0   2   0
 MK-1-4                 0   0   0   0   2   2   2   2   0   2   0   2   2   0   2   2   2   0   2   2   0   0   0   0   0   2   0   0   2   2   0   0   0   0   2   0   0   2   2   0   0   2   2   0   2   2   0   0   0   0   0   2   0   2   2   0   2   2   2   0   2   2   0   0   0   2   2   2   2   0   0   2   2   0   2   0   0   0   2   0   0   2   2   2   2   0   0   0   0   2   2   0   0   2   0   2   0   2   0   0   2   2   2   0   0   2   2   0   2   2   2   2   0   2   0   2   0   2   0   0   2   0   0   0   0   2   0   0   0   0   2   0   2   2   2   0   0   2   0   0   0   2   0   0   0   0   0   0   2   2   0   0   0   2   0   2   0   2   0   0   2   2   0   0   2   2   0   0   2   2   2   2   0   2   2   2   2   0   0   2   0   2   0   2   0   2   0   0   2   2   2   2   2   2   2   2   2   0   2   0
 MK-1-5                 0   0   0   0   2   2   2   2   0   2   0   2   2   2   2   2   2   0   2   2   0   0   0   0   0   2   0   0   2   2   0   0   0   0   2   0   2   0   2   0   0   2   2   0   2   2   0   0   0   0   0   2   0   2   2   0   2   2   2   0   2   2   0   0   0   2   2   2   2   0   0   2   2   0   2   0   0   0   2   2   2   2   0   2   2   0   0   0   0   2   2   0   0   2   0   2   0   2   0   0   2   0   2   0   0   2   2   0   2   2   0   2   0   2   0   2   0   2   0   0   2   0   0   0   0   2   0   0   0   0   2   0   2   2   2   2   0   2   0   0   2   2   0   0   0   0   0   0   2   2   0   0   0   2   2   2   0   2   0   0   2   0   0   0   2   2   2   0   2   2   2   2   0   0   2   2   0   0   0   2   0   2   0   2   0   2   0   0   0   2   0   2   2   2   2   2   2   0   2   0
 MK-1-6                 0   0   0   0   2   2   2   2   0   0   0   2   2   2   2   2   2   0   2   0   0   0   0   0   0   2   0   0   2   2   0   0   0   0   2   0   2   0   2   0   0   2   2   0   2   2   0   0   0   0   0   2   0   2   2   0   2   0   2   0   2   2   0   0   0   2   2   2   2   0   0   2   2   0   2   0   0   0   2   2   2   2   2   0   2   0   0   0   0   2   2   0   0   2   0   2   2   2   0   0   2   0   2   0   0   2   2   2   2   2   0   2   0   2   0   2   0   0   0   0   2   0   0   0   0   2   0   0   0   0   2   0   0   2   2   2   0   2   0   0   0   2   0   0   0   0   0   0   2   0   2   0   0   2   0   2   2   2   0   2   2   0   0   2   2   2   2   0   2   2   0   2   2   0   2   2   0   0   0   2   0   2   0   2   0   2   0   0   2   2   0   2   2   2   2   2   2   0   2   0
 MK-1-7                 0   2   0   0   2   2   2   0   0   0   0   2   2   2   2   2   0   0   2   0   0   0   2   0   0   2   0   0   2   2   0   0   0   0   2   0   2   0   2   0   0   2   2   0   2   2   0   2   0   0   0   2   0   2   2   0   2   0   2   0   2   0   0   0   0   2   2   2   2   0   0   2   2   0   2   0   0   0   2   2   2   0   0   0   2   0   0   0   0   2   2   0   0   2   0   2   2   2   0   0   0   0   2   0   0   0   2   0   2   2   0   2   0   2   0   2   0   0   0   0   2   2   0   0   0   2   0   0   2   0   2   0   0   2   2   2   0   0   0   0   0   2   0   2   2   0   0   0   2   0   0   0   0   0   0   2   2   2   0   2   2   0   0   2   2   2   2   0   2   2   0   2   2   0   2   0   0   0   0   2   0   2   0   2   0   0   0   0   2   2   0   2   2   2   2   2   2   0   2   0
 MK-1-8                 0   2   0   0   2   2   2   0   0   0   0   2   2   2   2   2   2   2   2   0   0   0   0   0   0   2   0   0   0   2   0   0   0   0   2   2   2   0   2   0   0   2   2   0   2   2   0   2   0   0   0   2   0   2   2   0   2   0   2   0   2   0   0   0   0   2   0   2   2   0   0   2   2   0   2   0   0   0   2   2   2   0   0   0   2   0   0   0   2   2   2   0   0   2   2   2   2   2   0   0   0   2   2   0   0   0   0   0   2   0   2   2   0   2   0   2   2   0   0   0   2   2   0   0   0   2   0   0   2   0   2   0   2   2   2   2   0   0   0   0   0   2   0   2   2   0   2   0   2   0   2   0   0   2   0   2   2   2   0   2   2   0   0   2   2   2   2   0   2   0   0   2   0   0   2   0   0   2   0   2   0   2   0   2   0   0   0   0   2   2   0   2   2   0   2   2   2   0   2   0
 MK-1-9                 0   2   0   0   0   2   2   0   0   0   0   2   2   2   2   2   2   2   2   0   0   0   0   2   0   2   0   0   0   2   0   0   0   0   0   2   2   0   0   0   0   2   2   0   2   2   0   0   2   0   0   2   0   2   2   2   2   0   2   0   2   0   0   0   0   2   0   0   2   0   0   2   2   0   2   0   0   0   0   2   0   0   0   0   2   0   0   0   0   2   2   0   0   2   2   2   2   2   0   0   0   2   0   0   0   0   2   0   2   0   2   2   0   2   0   2   0   0   0   0   2   2   0   0   2   2   0   0   2   0   2   0   2   0   2   2   0   0   2   0   0   2   0   2   0   0   2   0   2   2   0   0   0   0   0   2   2   2   0   2   2   2   0   2   2   2   0   0   0   0   0   2   0   0   2   0   0   2   0   2   0   0   0   2   0   2   0   0   2   2   0   2   0   0   2   2   2   0   2   0
 MK-1-10                0   0   2   0   0   2   0   0   0   0   0   2   2   0   2   2   2   2   2   0   2   0   0   2   0   2   0   2   0   2   0   0   0   0   0   2   2   0   0   0   0   2   2   0   0   2   0   0   2   2   0   2   0   2   2   2   2   0   2   0   0   0   0   0   0   2   0   0   2   0   0   2   2   0   2   0   0   0   0   2   0   0   0   0   2   0   0   0   0   2   2   0   0   2   2   2   2   2   0   2   0   2   0   0   0   0   2   0   2   0   2   2   0   2   2   2   0   0   0   0   2   2   0   0   0   2   0   0   0   2   2   0   2   0   2   2   0   0   2   0   0   2   0   2   0   0   2   0   2   2   0   0   0   0   0   2   2   0   0   2   2   2   0   2   2   2   0   0   0   0   0   2   0   0   2   0   2   2   0   2   0   0   0   2   0   2   0   0   2   2   0   2   0   0   2   2   2   0   2   0
 MK-1-11                0   0   2   0   2   2   0   0   0   0   0   2   2   2   0   2   2   2   2   0   2   0   0   2   0   2   0   2   2   2   0   2   0   0   0   2   2   0   0   0   0   2   2   0   2   2   0   0   2   2   0   2   0   2   2   2   2   0   2   0   0   0   0   0   0   2   0   0   2   0   0   2   2   0   2   0   0   0   0   2   0   2   0   0   2   0   0   0   0   2   2   0   0   2   2   2   2   2   2   0   0   2   0   0   0   0   2   0   2   0   2   2   0   2   2   2   0   0   0   0   2   2   0   0   0   2   0   0   0   2   2   0   2   0   2   0   0   0   2   0   0   2   0   2   0   0   2   0   2   2   0   0   0   0   2   2   2   0   0   2   2   0   0   0   2   2   0   2   0   2   0   2   0   0   2   0   2   2   0   2   0   0   0   0   0   2   0   0   2   2   0   2   0   0   2   2   2   0   0   0
 MK-1-12                0   0   2   0   2   2   0   0   0   0   0   2   2   2   0   2   2   2   2   0   2   0   0   2   0   2   2   2   2   2   0   2   0   0   0   2   2   0   0   0   0   2   2   0   2   0   0   2   2   2   2   2   0   2   2   2   0   0   2   0   2   0   0   0   0   2   0   0   2   0   0   2   2   0   0   0   0   0   2   2   0   2   0   2   0   0   0   0   0   2   2   0   0   2   2   2   0   2   2   0   0   2   0   0   0   0   2   0   2   0   2   2   0   2   2   2   0   0   0   0   2   2   0   0   0   2   2   0   0   2   2   2   2   0   2   0   0   0   2   0   0   0   0   2   0   0   0   0   2   2   0   0   0   0   2   2   2   0   0   2   2   0   2   0   2   2   0   2   0   2   0   2   0   0   2   0   2   2   0   2   0   0   0   0   0   2   0   0   2   2   2   2   0   0   2   2   2   2   0   0
 MK-1-13                0   0   2   0   2   2   2   2   0   2   0   2   2   2   0   0   2   0   2   0   2   0   0   2   0   2   2   2   2   2   0   2   0   0   0   2   2   0   0   0   0   2   2   0   2   0   0   2   2   2   2   2   0   2   0   2   0   0   2   0   2   0   0   0   0   2   2   2   2   0   0   2   2   0   0   0   0   2   2   0   0   2   0   2   0   0   0   0   0   2   2   0   0   2   2   2   0   2   2   2   0   0   0   0   0   2   2   0   2   0   2   2   0   2   2   2   0   0   0   0   2   2   0   0   0   2   2   0   0   2   2   2   2   2   2   0   0   0   2   0   0   0   0   2   0   0   0   0   2   2   0   0   0   2   0   2   2   2   0   2   2   0   2   0   2   2   0   2   0   2   0   2   0   2   0   2   2   2   0   2   2   0   0   2   0   2   0   0   2   0   2   0   2   0   2   2   2   2   0   2
 MK-1-14                0   0   2   0   2   2   2   2   0   2   0   2   0   2   0   0   2   2   2   0   2   0   0   2   0   2   2   2   2   2   0   2   0   0   0   2   2   0   0   0   0   2   2   0   2   0   0   2   2   2   2   2   0   2   0   2   0   0   2   0   2   0   0   0   0   2   2   2   2   0   0   2   2   0   0   0   2   0   2   0   0   2   0   2   0   0   0   0   0   2   2   0   0   0   2   2   2   2   2   2   0   0   2   0   0   2   2   0   2   0   2   2   0   2   2   2   0   0   0   0   2   0   0   0   0   2   2   0   0   2   2   2   2   2   2   0   0   0   2   0   0   0   0   2   2   0   2   0   2   2   0   0   0   2   0   0   2   2   0   2   2   0   2   0   2   0   0   2   0   2   0   2   0   2   0   2   2   2   0   2   2   0   0   2   0   2   0   0   2   0   2   0   2   0   2   2   2   2   0   2
 MK-1-15                0   0   2   0   2   2   2   0   0   2   0   2   0   2   0   0   0   2   2   0   0   0   0   2   0   2   2   2   2   0   0   2   0   0   0   2   2   0   0   0   0   0   2   2   2   0   0   2   2   2   2   2   0   2   0   2   0   0   2   0   2   0   0   2   0   2   2   2   2   0   2   2   2   0   0   0   0   0   2   0   0   2   0   2   0   0   0   0   0   2   2   0   0   2   2   2   2   0   2   2   0   2   2   0   0   0   2   0   2   0   0   2   0   2   2   2   0   0   0   0   2   2   0   0   0   2   2   0   0   2   2   2   0   2   2   0   0   0   2   0   0   0   0   2   2   0   2   0   2   2   0   0   0   2   0   0   2   2   0   2   2   0   2   0   2   0   0   2   0   2   2   2   0   2   0   0   2   2   2   2   2   0   0   2   0   2   0   0   2   0   2   0   2   0   0   2   2   2   0   2
 MK-1-16                2   0   2   0   2   2   2   0   0   2   0   2   0   2   0   0   0   2   2   0   0   0   0   2   0   2   2   2   2   0   0   2   0   0   0   2   2   0   0   0   0   0   2   2   2   0   0   2   2   2   2   2   0   2   0   0   0   0   2   2   2   0   0   2   0   2   2   2   2   0   2   2   2   0   0   0   0   0   0   0   0   2   2   2   0   0   0   0   0   2   2   0   0   2   0   0   2   0   2   2   0   2   2   0   0   0   2   0   2   0   2   2   0   0   0   2   0   0   0   0   2   2   0   2   0   0   2   0   2   2   2   2   0   2   2   0   0   0   2   0   0   0   0   2   2   0   2   0   2   2   0   0   0   2   0   0   2   0   0   2   2   0   0   0   0   0   0   2   0   2   2   2   0   2   0   0   2   2   2   2   2   0   0   2   0   2   2   2   0   0   2   0   2   0   0   2   2   2   0   2
 MK-2-1                 0   0   0   2   2   2   2   0   2   0   2   2   0   0   0   2   0   2   2   2   0   0   0   0   0   2   0   0   0   2   0   0   0   2   2   0   2   0   2   2   2   2   0   2   2   0   0   0   0   0   0   2   0   2   2   2   0   2   2   2   2   0   0   2   2   2   2   2   2   2   0   0   0   2   0   0   2   2   0   0   0   2   0   0   2   2   0   2   0   0   2   2   0   0   0   0   0   0   2   0   0   0   0   2   0   0   2   0   0   2   0   2   2   0   0   0   2   2   0   0   2   0   2   0   2   2   2   2   2   2   2   0   0   2   2   2   0   0   2   0   2   2   2   0   0   2   2   0   2   0   2   2   0   0   0   0   2   0   0   2   2   0   0   2   2   2   2   2   0   0   0   2   0   2   2   2   0   0   0   0   0   0   0   2   0   2   2   2   0   0   0   0   0   0   2   0   0   2   2   0
 MK-2-2                 0   0   0   2   2   2   2   0   2   0   2   2   0   0   0   2   0   2   2   2   0   0   0   0   0   2   0   0   0   2   0   0   0   2   2   0   2   0   2   0   2   0   0   2   2   0   0   0   0   0   0   2   0   2   2   2   2   0   2   2   2   0   0   2   2   2   0   0   2   2   0   0   0   2   0   0   2   2   0   0   0   2   0   0   2   2   0   2   0   0   2   2   0   0   0   0   0   0   2   0   0   0   0   0   0   0   0   2   0   2   0   0   0   0   0   0   2   2   0   0   2   0   2   0   2   2   2   2   2   2   2   0   2   2   2   2   0   0   2   0   2   2   2   0   0   2   2   0   2   0   2   0   2   0   0   0   0   0   0   2   2   0   0   0   2   2   2   2   2   0   0   2   2   2   2   2   2   2   0   0   0   0   0   2   0   2   2   2   0   0   0   0   0   0   2   0   0   2   2   0
 MK-2-3                 2   0   0   0   2   2   2   0   2   0   2   2   0   2   0   2   0   2   2   2   0   0   0   0   2   2   0   0   0   2   0   0   0   2   2   0   0   2   0   0   2   0   0   0   2   0   0   0   0   0   2   2   0   2   2   0   2   0   0   2   2   0   0   2   2   2   0   0   2   2   0   0   0   0   0   0   2   2   0   0   0   2   0   0   2   2   0   2   0   2   2   2   0   2   0   0   0   0   2   0   0   0   0   0   2   0   0   2   2   2   0   0   0   0   0   0   2   2   0   0   0   0   2   0   2   2   2   2   2   0   0   0   2   2   2   2   0   2   2   0   2   2   2   2   0   2   2   0   2   0   2   0   2   0   0   2   0   0   0   2   0   0   0   0   2   2   2   2   2   0   0   2   2   2   2   2   2   2   0   0   0   0   0   2   0   2   2   2   0   0   0   0   0   2   2   0   0   2   2   0
 MK-2-4                 2   0   0   0   2   0   2   0   2   0   2   2   0   2   2   2   0   2   2   0   0   0   0   0   2   2   2   0   0   2   0   0   0   2   2   0   0   2   0   0   2   0   0   0   2   0   0   0   0   0   2   2   0   2   2   0   2   0   0   2   2   0   0   2   2   2   0   0   2   2   0   0   0   0   2   0   2   0   0   0   0   2   0   0   2   2   0   2   0   2   2   2   0   2   2   0   0   0   2   0   0   0   0   0   2   0   0   2   0   2   0   0   2   0   0   0   2   2   0   0   2   0   2   0   2   2   2   0   2   0   0   0   2   0   2   2   0   2   2   0   2   2   2   2   0   2   2   0   2   0   2   0   2   0   0   2   0   0   0   2   0   0   0   0   2   2   2   2   0   0   0   2   2   2   2   2   2   2   0   0   2   0   0   2   0   2   2   2   0   0   0   0   0   2   2   0   0   2   2   0
 MK-2-5                 2   0   0   0   2   0   2   0   2   0   2   2   0   2   2   2   0   2   2   0   2   0   0   0   2   2   2   0   0   2   0   0   0   2   2   0   0   2   0   2   2   2   0   0   2   0   0   0   0   0   2   2   0   2   2   0   2   0   0   0   2   0   0   2   2   2   0   0   2   2   0   0   0   0   2   2   0   0   0   0   0   0   0   0   2   2   0   2   0   2   2   2   0   2   2   0   0   0   2   0   0   0   0   0   2   0   0   2   0   2   0   0   2   0   0   0   2   2   0   0   2   0   2   0   2   2   2   0   2   0   0   0   2   0   2   2   0   0   2   0   2   2   2   2   0   2   2   0   2   0   0   0   2   0   0   2   0   0   0   2   0   0   0   0   2   2   2   2   0   0   0   0   2   2   2   2   2   2   0   0   2   0   0   2   0   2   2   2   0   0   0   0   0   2   2   0   0   2   2   0
 MK-2-6                 2   0   0   0   2   0   2   0   2   0   2   2   0   2   2   2   0   2   2   0   0   0   0   0   2   2   2   0   0   0   0   0   0   2   2   2   0   2   0   2   2   2   0   0   2   0   0   0   0   0   2   2   0   2   0   0   0   0   0   0   2   0   2   2   2   2   0   0   2   0   0   0   0   0   2   2   0   0   2   0   0   2   0   0   2   2   0   2   0   2   2   0   0   2   2   0   0   0   2   0   0   0   0   0   0   0   0   2   2   2   0   0   2   0   0   0   2   2   0   0   2   0   2   0   2   2   2   0   2   2   0   0   2   0   2   2   0   0   2   0   2   2   2   2   0   2   2   0   2   0   0   0   0   0   0   2   0   0   0   2   0   0   0   0   2   2   2   2   0   0   0   0   2   0   2   2   2   2   0   0   2   0   0   2   0   2   2   2   0   0   0   0   0   2   2   0   0   0   2   0
 MK-2-7                 0   2   0   0   2   0   2   0   2   2   2   2   0   2   2   2   0   2   2   0   0   0   0   0   2   2   2   0   0   2   2   0   0   0   2   2   0   2   0   2   2   2   0   0   2   0   2   0   0   0   2   2   0   2   2   0   0   0   0   0   2   0   2   2   2   2   0   0   2   2   0   0   0   0   2   2   0   0   0   0   0   2   0   0   2   2   0   2   2   2   2   0   0   2   2   0   0   0   2   0   0   0   0   0   0   0   0   2   2   2   2   0   2   0   0   0   0   2   0   0   2   0   2   0   2   2   2   0   0   2   0   0   2   0   2   2   0   0   2   2   2   2   2   0   0   2   2   0   2   2   0   2   2   2   0   2   0   0   0   2   0   0   0   0   2   2   0   2   0   0   0   0   2   0   2   2   2   0   0   0   2   0   0   2   0   2   2   2   0   0   0   0   0   2   2   0   2   0   2   0
 MK-2-8                 0   2   0   0   2   0   2   0   2   2   2   2   2   2   2   2   0   2   2   0   0   0   0   0   2   2   2   0   0   2   2   0   0   0   2   2   0   2   0   2   0   2   0   0   2   0   2   0   0   0   2   0   0   2   2   0   0   2   0   0   2   0   2   2   2   2   2   0   2   2   0   0   0   0   2   2   0   0   0   0   0   2   0   0   2   2   0   2   2   2   2   0   0   2   0   2   0   0   2   0   0   0   0   0   0   0   0   2   2   2   0   0   2   0   0   0   0   2   0   0   2   0   2   0   0   0   0   2   0   2   0   0   2   0   2   2   0   0   2   2   2   2   2   0   2   2   2   0   0   2   0   2   0   2   0   2   0   0   0   2   0   0   0   0   2   2   0   2   0   0   2   0   2   0   2   2   2   0   0   0   2   0   2   2   0   2   2   2   0   0   0   0   0   2   2   0   2   0   2   0
 MK-2-9                 0   2   0   0   0   0   2   0   2   2   2   2   2   2   2   2   0   2   2   0   0   0   0   2   0   2   2   0   0   2   2   0   0   0   2   2   0   2   0   2   0   0   0   0   2   0   2   0   0   0   2   0   2   2   2   0   0   2   0   0   2   0   2   2   2   2   2   0   2   2   0   0   0   2   2   2   0   0   0   0   0   2   0   0   2   2   0   2   2   2   2   0   0   2   0   2   0   0   2   0   2   0   0   0   2   0   0   2   2   2   0   0   2   0   0   0   0   2   0   0   0   0   2   0   0   0   0   2   0   2   0   0   2   0   2   2   0   2   2   2   2   2   2   0   2   2   2   0   0   2   0   2   0   2   0   2   0   0   0   2   0   0   0   0   2   2   0   2   0   2   2   0   2   0   2   2   2   0   0   0   2   0   2   2   2   2   2   2   0   2   0   0   0   2   2   0   2   0   2   0
 MK-2-10                0   2   0   0   0   0   2   0   0   2   2   2   2   2   2   2   0   0   2   0   0   0   0   2   0   2   2   2   2   2   2   0   0   0   2   2   0   2   2   0   0   0   0   0   2   0   2   2   2   0   0   0   2   2   2   2   0   2   0   0   0   0   2   2   2   2   0   0   2   2   0   0   0   2   2   2   0   0   0   0   0   2   0   2   2   2   0   2   2   2   2   0   0   0   0   2   0   0   2   0   2   0   0   0   2   0   0   2   2   2   0   0   2   0   0   0   2   2   0   0   2   0   2   0   0   0   0   2   0   2   0   0   2   0   2   2   0   2   2   2   2   2   2   0   2   2   2   0   0   2   0   2   0   2   0   2   0   0   0   2   0   0   0   2   0   2   0   2   0   2   2   0   2   0   2   2   2   0   0   2   2   0   2   2   2   2   2   2   0   2   2   0   0   2   2   0   2   0   2   0
 MK-2-11                0   2   0   0   0   0   0   2   0   2   2   2   0   2   2   2   0   0   2   0   0   0   0   2   0   2   2   2   2   2   0   0   0   0   0   2   0   0   2   0   0   0   0   0   2   0   2   2   2   0   0   0   2   2   2   2   0   0   0   0   0   0   2   2   2   2   0   0   2   2   0   0   0   2   2   2   0   0   0   0   0   2   0   2   2   0   0   2   2   2   2   0   0   0   0   2   0   0   2   0   2   0   0   0   2   0   0   0   2   2   2   0   2   0   0   0   2   2   0   0   2   0   2   0   0   0   0   2   0   2   2   0   2   0   2   2   2   2   2   2   2   2   0   0   2   2   2   0   0   2   0   2   0   2   0   2   0   0   0   2   2   0   0   0   0   2   0   2   0   2   2   0   2   2   2   2   2   0   0   2   2   2   2   2   2   0   2   2   2   2   2   0   0   2   2   0   2   0   2   2
 MK-2-12                0   2   0   0   0   0   0   2   0   2   2   2   0   2   2   2   0   0   2   0   0   0   0   0   0   0   2   0   2   2   0   2   0   2   0   2   0   2   2   0   0   2   0   2   0   0   2   2   2   2   0   2   2   2   2   2   0   2   0   0   0   0   0   2   2   2   0   0   2   2   0   0   0   0   2   2   0   0   0   0   0   2   2   2   2   2   0   2   2   2   2   0   0   0   0   2   0   0   0   0   2   0   2   0   0   2   0   0   2   2   2   0   2   0   0   0   2   2   0   2   2   2   2   2   0   0   2   2   0   2   2   0   2   0   2   2   2   2   2   2   2   2   0   0   2   2   2   0   0   2   0   2   2   0   0   0   0   0   0   2   2   2   0   0   0   2   0   0   2   2   2   0   2   2   2   2   2   0   0   2   2   2   2   2   2   0   2   2   2   2   2   0   0   2   2   0   0   0   2   2
 MK-2-13                0   2   0   0   0   0   0   2   0   0   2   2   0   2   2   0   0   0   2   0   0   2   0   2   0   0   2   0   2   2   0   2   0   2   0   2   0   2   2   0   0   2   2   2   0   2   2   2   2   2   0   2   2   2   2   2   0   2   0   0   0   0   0   2   2   2   0   0   2   2   0   0   0   0   2   2   0   0   0   0   0   2   2   2   2   2   0   2   2   2   2   0   0   2   0   2   0   0   0   0   2   0   2   0   0   2   0   0   2   2   2   0   2   0   0   0   2   2   0   2   2   2   2   2   0   0   2   2   0   0   2   2   2   0   2   2   2   2   2   2   2   2   0   0   2   2   2   0   2   2   0   2   0   0   0   0   0   0   0   2   2   2   0   0   0   2   0   2   2   2   0   0   2   2   2   2   2   0   0   0   2   2   2   2   2   0   2   2   2   2   0   0   0   2   2   0   0   0   2   0
 MK-2-14                2   2   0   0   0   0   0   2   0   0   2   2   0   2   0   0   0   0   2   0   0   2   0   2   0   0   2   0   2   2   0   2   0   0   0   2   0   2   2   0   0   2   2   2   0   2   2   2   2   2   0   2   2   2   2   2   2   2   2   0   2   0   0   2   0   2   0   2   2   2   0   0   0   0   2   2   0   0   0   0   0   2   2   2   2   2   0   2   2   2   2   2   0   2   0   2   0   0   0   0   2   0   2   0   2   2   0   0   0   2   2   0   2   0   0   0   2   0   0   2   2   2   2   2   0   0   2   0   0   0   2   2   0   0   2   2   2   2   2   2   2   2   0   0   2   2   2   0   2   2   0   0   0   0   0   0   0   0   0   2   2   2   0   0   0   2   0   2   2   2   0   0   2   2   2   2   2   0   0   2   2   2   2   2   2   0   2   2   2   2   0   2   2   2   2   2   0   0   2   0
 MK-2-15                2   2   0   0   0   0   0   2   0   0   2   2   0   2   0   0   2   0   0   0   0   2   0   2   0   0   2   0   2   2   0   2   0   0   0   0   0   2   2   0   0   2   2   2   0   2   2   2   2   2   0   2   0   2   2   2   2   2   2   0   2   0   0   2   2   2   0   2   2   2   0   0   0   2   2   2   0   0   0   0   0   2   2   2   2   2   0   2   2   2   2   2   0   0   0   2   0   0   0   0   2   0   2   0   2   2   0   0   0   0   2   0   0   0   0   0   0   0   0   2   2   2   2   2   0   0   2   0   0   0   2   2   0   0   2   2   2   0   2   2   2   2   0   0   2   0   2   0   2   2   0   0   0   0   0   0   2   0   0   2   2   2   0   0   0   2   0   2   2   2   0   0   2   2   2   2   0   0   0   2   2   2   2   0   0   0   2   2   2   2   0   2   2   2   2   2   0   0   2   0
 MK-2-16                2   2   2   0   0   0   2   2   0   0   2   2   0   2   0   0   0   0   0   0   0   2   0   2   0   0   2   0   2   2   0   0   0   0   0   0   0   2   2   0   0   2   0   0   0   2   2   2   2   2   0   2   0   2   2   2   2   2   2   2   2   0   0   2   2   0   0   2   2   2   2   0   0   2   2   2   0   2   0   0   2   2   2   2   2   2   0   2   2   2   2   2   0   0   0   0   0   2   0   2   2   0   2   0   2   2   0   0   0   0   2   0   0   0   0   0   0   0   0   2   2   2   2   2   0   0   2   0   0   0   2   2   0   0   0   0   2   2   0   2   2   2   0   0   2   0   2   0   2   2   0   0   0   0   0   0   2   0   2   2   2   2   0   2   0   2   0   2   0   2   0   0   2   0   2   2   0   0   0   2   2   2   2   0   2   0   2   2   2   2   0   2   2   2   0   2   0   0   2   0
 MK-3-1                 2   2   2   2   2   0   0   2   2   0   0   2   2   2   2   0   2   2   0   2   2   2   0   0   0   0   0   0   0   2   2   2   0   0   2   0   0   2   0   0   0   0   0   2   2   2   0   2   2   0   2   2   0   2   2   0   0   0   0   2   0   0   0   0   2   2   0   2   0   2   2   2   2   2   0   2   0   2   2   0   2   0   2   2   2   0   0   2   0   0   2   0   0   0   2   2   2   2   2   2   0   0   2   2   0   0   2   0   2   2   2   2   2   2   2   2   2   2   2   2   0   0   0   2   0   2   0   2   0   0   2   2   2   0   0   0   0   2   0   2   0   2   2   0   2   0   0   0   0   2   0   0   0   2   0   0   2   2   2   0   2   2   0   2   2   2   0   2   0   2   0   2   0   2   0   0   0   0   0   2   0   2   2   0   0   0   0   2   2   2   2   2   2   2   0   0   2   0   0   0
 MK-3-2                 2   2   2   2   2   0   0   2   2   0   0   2   2   2   2   0   2   0   0   2   2   2   0   0   0   0   0   0   0   2   2   2   0   0   2   0   0   2   2   0   2   0   2   0   2   2   2   2   2   0   2   2   2   2   0   0   0   0   0   2   0   0   0   2   0   2   0   2   0   2   2   2   2   2   0   2   2   2   2   0   2   0   2   2   2   0   0   2   0   2   2   0   0   0   2   0   2   2   2   2   0   0   2   2   0   0   2   0   2   2   2   2   2   2   2   2   2   2   2   2   0   0   0   2   0   0   0   2   0   2   2   2   2   0   0   0   0   2   0   2   0   2   2   0   2   0   0   0   0   2   0   0   0   2   2   0   2   2   0   0   2   2   0   2   2   0   0   2   0   2   0   2   0   2   2   0   0   0   0   2   0   2   0   0   2   0   0   2   2   2   2   2   2   2   0   0   2   0   0   0
 MK-3-3                 2   2   0   2   2   0   0   2   2   0   0   2   2   2   2   0   2   0   0   2   2   2   0   0   0   0   2   0   0   2   2   2   0   2   2   0   2   2   2   0   2   2   2   0   2   2   2   0   2   0   0   2   2   2   0   0   0   0   0   2   0   0   2   2   0   2   0   2   2   2   2   2   2   2   0   2   2   2   2   0   2   0   2   2   2   0   2   2   0   2   2   0   0   0   2   0   2   2   2   2   0   0   2   2   0   0   2   0   2   2   0   2   0   2   2   2   2   2   2   2   2   0   0   2   0   0   0   2   0   2   2   2   2   0   0   0   0   2   0   2   0   2   2   0   2   0   0   0   0   2   0   0   0   2   2   0   2   2   0   0   2   2   0   0   2   0   0   2   0   2   0   2   0   2   2   0   0   0   0   2   0   2   0   0   2   0   0   2   2   2   2   2   2   2   0   0   2   0   0   0
 MK-3-4                 2   2   0   0   2   0   0   2   2   0   0   2   2   2   2   0   2   0   0   2   2   2   0   0   2   0   2   0   0   2   2   2   0   2   0   0   2   2   2   0   2   2   2   0   2   2   0   2   2   0   0   2   2   2   0   0   0   0   0   2   0   2   0   2   0   2   0   2   2   2   2   2   0   2   0   2   2   2   2   0   2   0   2   2   2   0   2   2   2   0   2   0   0   0   2   0   2   2   2   2   0   0   2   0   0   0   2   0   2   2   0   2   0   2   2   2   2   2   2   2   2   0   0   2   2   0   0   2   0   2   2   2   2   0   0   0   0   2   0   2   0   2   2   0   2   0   0   2   0   2   0   0   0   0   2   0   2   2   0   0   2   2   0   0   2   0   0   2   0   2   0   2   0   2   2   0   0   0   0   0   0   2   0   0   0   0   0   2   2   2   2   2   2   2   0   0   0   0   0   0
 MK-3-5                 2   2   0   0   2   0   0   2   2   0   0   2   2   2   2   0   0   0   0   2   2   2   2   0   2   0   2   0   0   2   2   0   0   2   0   0   2   0   2   0   2   2   2   0   2   2   0   2   2   0   0   2   2   2   0   0   0   0   0   0   0   2   0   2   0   2   0   2   0   2   2   2   0   2   0   2   2   2   2   0   2   0   2   2   2   0   2   2   2   0   2   0   0   0   2   2   0   2   2   0   2   0   0   2   2   0   2   0   2   2   0   2   0   2   2   2   2   2   2   2   2   0   0   0   2   0   0   2   0   2   2   2   0   0   0   0   0   2   0   2   2   0   0   0   2   0   0   2   0   2   0   0   0   0   2   0   2   2   0   0   2   0   0   0   2   0   0   2   0   2   0   2   0   2   2   2   0   0   0   0   0   2   0   0   0   0   0   2   2   2   2   2   2   0   0   0   0   0   0   0
 MK-3-6                 2   2   0   2   2   0   0   2   2   0   0   2   0   2   2   0   0   0   0   2   2   2   2   0   2   0   2   0   0   2   2   0   0   2   0   0   2   0   2   0   2   2   2   0   2   2   2   2   2   0   0   2   2   2   0   0   0   0   0   2   0   2   0   2   0   2   0   2   0   2   2   2   0   2   0   2   2   2   0   0   0   0   2   0   2   2   0   2   2   0   2   0   0   0   0   2   0   2   2   0   2   0   0   0   2   0   2   0   2   2   0   2   0   2   2   2   2   2   2   2   0   0   0   0   2   0   0   2   0   2   2   2   2   0   2   0   0   2   0   2   2   0   0   2   2   0   0   2   0   2   0   0   0   0   2   0   2   2   0   0   2   0   0   0   2   0   0   2   0   2   0   2   2   2   2   0   0   0   0   0   2   2   0   0   0   0   0   2   2   2   0   2   2   0   0   0   0   2   2   0
 MK-3-7                 2   2   0   2   2   2   0   2   2   0   0   2   0   2   2   0   0   0   0   2   2   2   2   0   2   0   2   0   0   2   2   0   0   2   0   0   2   0   2   0   2   0   2   0   2   2   2   2   2   0   0   2   2   2   0   0   0   0   0   2   0   2   2   2   0   2   0   2   0   2   2   2   0   2   0   2   2   2   2   0   0   0   2   2   2   2   0   2   0   0   0   0   0   0   0   2   0   0   2   0   2   0   0   0   2   0   2   0   2   2   2   2   0   0   2   2   2   2   2   2   0   0   0   2   2   0   2   2   0   2   2   2   2   0   2   0   0   2   0   2   2   0   0   2   0   0   0   2   2   2   0   0   0   0   2   0   2   2   0   0   2   0   0   0   2   0   0   0   2   2   0   2   2   2   2   0   0   0   0   0   2   2   0   0   0   0   0   2   2   2   0   2   2   0   2   0   0   0   2   0
 MK-3-8                 2   2   0   2   2   2   0   2   2   0   0   2   0   2   2   0   0   0   0   2   2   2   2   0   2   0   2   0   0   0   2   0   0   2   0   0   2   0   0   2   2   0   2   2   2   2   2   0   2   2   0   2   2   2   2   0   0   0   0   2   0   2   2   2   0   2   0   2   0   2   2   2   0   2   0   2   2   2   2   0   0   0   2   2   2   2   0   2   0   0   0   0   0   0   0   0   0   0   2   0   2   0   0   0   2   0   2   0   2   2   2   2   0   0   0   2   2   2   2   2   0   0   0   2   2   0   2   2   0   2   2   2   2   0   2   0   0   2   0   2   0   0   0   2   0   0   0   2   2   0   2   0   0   0   2   0   2   2   0   0   2   0   0   0   2   0   0   0   2   2   0   2   2   0   2   0   0   0   0   0   2   0   0   2   0   0   0   0   2   0   0   2   2   0   2   0   0   0   2   2
 MK-3-9                 2   2   0   2   2   2   0   2   2   0   0   2   0   2   2   2   2   0   0   2   2   2   2   0   2   0   2   0   0   0   2   0   0   2   0   0   2   0   0   2   2   0   2   2   2   2   2   0   2   2   0   2   0   2   2   0   0   0   0   2   0   2   2   2   0   0   0   2   0   2   2   2   0   2   0   2   2   2   2   0   0   0   2   2   2   2   2   0   0   0   0   0   0   0   0   0   0   0   2   0   2   0   0   0   2   0   2   0   2   2   2   2   0   0   0   2   2   2   2   2   0   0   0   2   2   0   2   2   0   2   2   2   2   0   2   0   0   2   0   2   0   0   0   2   0   0   2   2   2   0   2   0   2   0   0   2   2   2   0   0   2   0   0   0   2   0   0   0   2   2   0   2   2   0   2   0   0   0   0   0   2   2   0   2   2   0   0   2   2   0   0   2   2   0   2   0   0   2   2   2
 MK-3-10                0   2   0   2   0   2   0   2   2   0   2   2   0   2   2   2   2   0   0   2   2   2   0   0   0   0   2   0   0   0   2   0   0   2   0   0   2   2   0   2   2   0   2   2   2   2   2   0   2   2   0   0   0   2   0   0   0   0   0   0   0   2   2   2   0   0   0   2   0   2   2   2   0   2   0   2   2   2   2   0   0   0   2   2   2   2   2   0   2   0   0   0   0   0   0   0   0   0   2   2   2   0   0   0   2   0   2   0   2   0   2   2   0   0   0   2   2   2   0   2   0   0   0   2   2   2   2   2   0   2   2   2   2   0   2   0   0   2   0   0   0   0   0   2   0   0   2   2   2   2   0   0   2   0   0   2   2   2   0   0   2   0   0   0   2   0   0   0   2   2   0   2   2   0   2   0   0   0   0   0   2   2   0   2   2   0   0   2   2   0   0   2   2   0   2   2   0   2   2   2
 MK-3-11                0   2   0   2   0   2   0   2   2   0   2   2   0   2   2   2   0   0   0   0   2   0   0   0   0   0   2   0   0   0   2   2   0   2   0   0   2   2   0   2   0   0   2   2   2   0   2   0   0   2   0   0   0   2   0   0   0   2   0   0   0   0   2   2   0   2   0   2   0   2   2   2   0   2   2   2   0   2   2   2   0   0   2   2   2   2   0   0   2   0   0   0   0   0   0   0   0   0   2   2   2   0   0   0   2   0   2   2   2   2   2   2   0   0   0   2   2   2   0   2   0   0   0   2   2   2   2   2   0   2   0   2   2   0   2   0   0   2   0   0   0   0   0   2   0   0   2   2   2   2   0   0   2   2   0   2   2   2   0   0   2   0   0   0   2   0   0   0   2   2   0   2   2   0   2   0   0   0   0   0   2   2   0   2   2   0   0   2   2   0   0   2   2   0   2   2   0   0   2   2
 MK-3-12                0   2   0   2   0   2   0   2   0   0   2   2   0   2   2   2   0   0   0   0   2   0   2   0   0   0   2   2   0   0   2   2   0   2   0   0   0   2   0   2   0   0   2   2   2   0   2   0   0   0   0   0   2   2   0   0   0   2   0   0   0   0   2   2   0   2   0   2   0   2   2   2   0   2   2   2   0   0   2   0   2   2   2   2   2   2   0   0   2   0   0   0   0   0   0   0   2   0   2   2   2   0   2   0   2   0   2   2   2   2   0   2   0   0   0   2   2   2   0   2   2   0   0   0   2   2   2   2   0   2   0   2   2   0   2   0   0   0   0   0   0   0   0   2   0   0   2   2   2   2   0   0   2   2   0   2   2   2   0   0   2   0   0   0   2   0   0   2   2   2   0   2   2   0   2   0   0   0   0   0   2   2   0   2   2   0   0   2   2   0   0   2   2   0   2   2   0   0   2   2
 MK-3-13                0   2   0   2   0   2   0   2   0   0   2   2   0   2   2   2   0   0   0   0   2   0   2   0   0   0   2   2   0   0   2   2   0   2   0   0   0   2   0   2   0   0   2   2   2   0   2   0   2   0   0   0   2   2   0   0   0   2   0   0   0   0   2   2   0   2   0   2   0   2   2   2   0   2   2   2   0   0   2   0   2   0   2   2   2   2   0   0   2   0   0   0   0   0   0   0   2   0   2   2   2   0   2   2   2   2   2   0   0   2   0   2   0   0   0   2   2   2   0   0   0   0   0   0   2   2   2   2   0   2   0   2   2   0   2   0   0   0   0   0   0   0   0   2   0   0   2   2   2   0   0   0   2   2   0   2   2   2   0   2   0   0   0   0   0   0   0   2   2   2   2   2   2   0   2   0   0   0   0   0   2   2   0   2   2   0   0   2   2   0   0   2   2   0   2   2   0   0   2   0
 MK-3-14                0   0   0   2   0   2   0   2   2   0   2   2   0   2   2   2   0   0   0   0   2   0   2   0   0   0   2   2   2   0   2   2   0   2   0   0   0   2   0   2   0   0   2   2   2   0   2   0   2   0   0   0   2   2   0   0   0   2   0   0   2   0   2   2   0   2   0   2   0   2   2   2   0   2   2   2   0   0   2   0   2   0   2   2   2   2   0   0   2   0   0   0   0   0   2   0   2   0   2   2   2   0   2   0   2   2   2   2   2   2   0   0   0   0   2   2   0   2   0   2   0   0   2   0   2   2   2   2   0   0   0   2   2   0   2   0   2   0   0   0   0   0   0   2   0   0   2   2   2   0   0   0   2   2   0   0   2   2   0   2   0   2   2   0   2   0   0   2   2   2   2   2   2   0   2   0   2   0   0   0   2   2   0   2   0   0   0   2   2   0   0   0   2   0   2   2   0   0   2   0
 MK-3-15                0   2   0   2   0   2   0   2   2   0   2   2   0   2   2   2   0   0   0   0   2   0   2   0   0   0   2   2   2   0   2   2   0   2   0   0   0   2   0   2   0   0   0   2   0   0   2   0   2   0   0   0   0   2   0   0   0   2   2   0   2   2   2   2   0   2   0   2   0   2   2   2   0   2   2   2   2   0   2   0   2   2   2   2   2   2   0   0   0   0   0   0   0   0   2   0   2   0   2   2   0   0   2   2   2   2   2   2   2   2   2   0   0   0   2   2   0   2   0   2   0   0   2   0   2   2   2   2   0   0   0   2   2   0   2   0   2   0   0   0   0   0   0   2   0   0   2   2   2   0   0   0   2   2   0   0   2   2   0   2   0   2   2   0   2   0   0   2   2   2   2   2   2   2   0   0   2   0   0   0   2   2   2   2   0   0   0   2   2   2   2   0   2   0   0   2   0   0   2   0
 MK-3-16                0   2   0   2   0   2   0   2   2   0   0   2   0   2   2   2   0   2   0   0   0   0   2   0   0   2   2   2   2   0   2   2   2   2   0   0   0   0   0   2   0   0   0   2   0   0   2   2   2   2   0   0   0   2   0   0   0   2   2   2   2   2   2   2   0   2   0   2   0   2   2   2   0   2   2   2   2   0   2   0   2   2   2   0   2   2   0   0   0   0   0   0   0   0   2   0   2   0   2   2   0   0   2   2   0   2   2   2   2   2   2   0   2   0   2   2   0   2   0   2   0   0   2   0   2   2   2   2   0   2   0   2   2   0   2   0   2   0   0   0   0   2   0   2   0   0   2   2   2   0   0   0   0   2   0   0   2   2   0   2   0   0   2   0   0   0   0   2   2   2   2   2   2   2   2   0   2   0   0   0   2   2   2   0   0   0   0   2   2   0   2   0   2   0   0   2   0   0   2   0
 MK-4-1                 2   0   2   2   0   0   2   2   0   0   0   0   2   0   2   2   2   2   2   2   2   0   0   0   2   2   2   2   2   2   0   0   2   2   0   0   2   2   0   2   0   2   2   0   0   0   0   2   0   2   0   0   2   0   0   2   0   0   2   2   0   2   0   2   0   2   2   0   2   0   2   0   2   2   0   0   0   0   0   2   2   0   2   0   2   0   2   0   2   0   2   0   0   0   2   0   0   2   0   0   0   0   0   0   0   0   2   2   2   2   0   0   0   0   0   2   2   0   2   2   0   2   2   0   0   2   0   2   2   2   0   2   0   0   0   2   0   2   0   0   2   0   2   2   2   0   2   0   2   2   0   0   0   0   2   0   0   2   2   2   0   0   0   2   0   2   2   2   2   0   0   2   0   2   2   2   0   0   2   2   0   0   0   0   2   0   2   2   2   0   2   2   2   2   2   0   0   2   2   0
 MK-4-2                 2   0   2   2   0   0   2   2   2   2   0   0   2   0   2   2   0   2   2   2   2   0   0   0   2   2   2   2   2   2   0   0   2   2   0   0   0   2   0   2   2   2   2   0   0   0   2   2   0   2   0   0   2   0   0   0   0   0   2   2   0   2   0   0   0   2   2   0   2   0   2   0   2   2   0   0   2   0   0   2   2   0   2   0   0   2   2   0   2   0   0   0   0   0   2   0   0   2   0   0   0   0   2   0   0   0   2   2   2   2   0   0   0   0   0   2   2   0   2   2   0   2   2   0   0   2   0   0   2   0   0   2   2   0   0   2   0   2   2   0   2   0   2   2   2   0   2   0   2   2   0   0   0   0   2   0   0   2   2   2   0   0   0   2   0   2   2   2   2   0   0   2   0   2   2   2   0   0   2   2   0   0   0   0   2   0   2   2   2   0   0   2   0   2   2   0   0   2   2   0
 MK-4-3                 2   2   2   2   0   0   2   2   2   2   0   0   2   2   2   2   0   2   0   2   2   0   0   0   2   2   2   2   2   2   0   0   2   0   0   0   0   2   0   2   0   2   2   0   0   0   2   2   0   2   0   0   0   0   0   0   0   0   2   2   0   2   0   0   0   0   2   0   2   0   2   0   2   2   0   2   2   0   0   2   2   0   2   0   0   2   2   0   2   2   0   0   0   0   2   0   0   2   0   0   0   0   2   0   0   0   2   2   2   2   0   0   0   0   2   2   2   0   0   2   0   2   2   0   0   2   0   0   2   0   0   2   2   0   0   2   2   2   2   2   2   0   2   2   2   0   2   0   2   2   2   2   0   0   2   0   0   2   2   0   0   0   0   2   0   2   0   2   2   0   0   2   0   2   2   2   0   0   2   0   0   0   0   0   2   0   2   2   0   0   0   2   0   2   2   0   0   2   2   0
 MK-4-4                 0   2   2   0   0   0   2   2   0   2   0   0   2   2   2   2   0   2   0   2   2   2   0   0   2   2   2   2   2   2   0   0   2   0   0   0   0   0   0   2   0   2   0   0   0   0   2   2   0   2   0   0   0   2   0   0   0   0   2   2   0   2   0   0   2   0   0   0   2   0   2   0   2   2   0   2   2   0   0   2   2   0   2   0   0   2   2   0   2   2   0   0   0   0   2   0   0   2   0   0   0   0   2   0   0   0   2   0   2   2   0   0   0   0   0   2   2   0   0   2   0   2   0   0   0   2   0   0   2   2   0   2   2   0   0   2   2   2   2   2   2   0   2   2   2   2   2   0   0   0   2   2   0   0   2   0   0   2   2   0   0   0   0   2   0   2   0   2   2   0   2   0   0   2   2   2   0   0   2   0   0   0   0   0   2   0   2   2   0   0   0   2   0   2   2   0   0   0   2   0
 MK-4-5                 0   2   0   0   0   0   2   0   0   2   0   0   2   2   0   2   0   2   0   2   0   2   0   0   2   2   2   2   2   2   0   0   2   0   0   2   0   0   2   2   2   2   2   0   0   0   2   2   0   2   0   0   0   2   0   0   0   0   2   2   0   0   0   0   2   0   0   0   2   0   2   0   2   2   0   2   0   0   2   2   2   0   2   0   2   2   2   0   2   2   0   0   0   0   2   0   0   2   2   2   0   0   0   0   0   0   2   2   2   0   0   2   0   0   0   2   2   0   0   2   0   2   0   0   0   0   0   0   2   2   0   2   2   0   0   2   2   0   2   2   2   0   2   2   2   2   2   0   0   0   0   2   0   0   2   0   0   2   2   0   0   2   0   0   0   2   0   2   2   0   2   0   0   0   2   2   0   0   2   0   0   0   0   0   2   0   2   2   0   0   0   0   0   2   2   0   0   0   2   0
 MK-4-6                 0   2   0   0   0   0   2   0   0   0   0   0   2   2   0   2   0   2   0   2   0   2   0   0   2   2   2   2   2   2   0   0   2   0   0   2   0   0   2   0   2   2   2   0   2   0   2   2   0   2   0   0   0   2   0   0   0   0   2   2   2   0   0   0   0   0   0   0   2   0   2   0   2   0   0   2   0   0   2   2   2   0   2   0   2   2   2   0   2   2   0   0   0   0   2   0   0   2   2   2   0   0   0   0   0   2   2   2   2   0   0   0   0   0   0   2   2   0   0   2   0   2   0   0   0   0   0   0   2   2   0   2   2   2   0   2   2   0   2   2   2   0   2   2   2   2   2   2   0   0   0   2   0   0   2   0   0   2   2   0   0   0   2   0   0   2   0   2   2   0   2   0   0   0   2   2   0   0   2   0   0   0   0   2   2   0   2   2   0   0   2   0   0   2   2   0   0   0   0   0
 MK-4-7                 0   2   0   0   0   0   2   0   0   0   0   0   2   2   0   2   0   2   0   2   0   2   0   2   2   2   2   2   2   2   0   0   2   0   2   2   0   0   2   0   0   2   2   0   2   0   2   2   0   2   0   0   0   2   0   0   0   0   2   2   2   0   0   0   0   0   0   0   2   0   2   2   2   0   0   2   0   0   2   2   2   0   2   0   2   2   2   0   2   2   0   0   0   2   2   0   2   2   2   2   0   0   0   0   0   2   2   0   2   0   0   0   0   2   0   2   2   0   2   2   0   2   0   0   0   0   0   0   2   2   0   2   2   2   0   2   2   0   2   0   0   0   2   2   0   2   2   2   0   0   0   2   0   0   2   0   0   2   2   0   0   0   2   2   0   0   0   2   2   0   2   0   0   0   2   2   0   0   2   2   0   0   0   2   2   0   2   2   0   0   2   0   0   2   2   0   0   2   0   0
 MK-4-8                 0   2   0   0   0   0   2   0   0   0   0   0   2   2   0   2   0   2   0   0   0   2   2   2   2   2   2   2   2   2   0   0   2   0   2   2   0   0   2   2   0   0   2   0   2   0   2   2   0   2   0   0   0   2   2   2   0   0   2   2   2   0   0   0   0   0   0   0   2   0   0   2   2   0   0   2   0   0   2   2   2   0   2   0   2   0   2   0   2   2   0   0   0   2   0   0   2   2   2   0   0   0   0   0   0   2   2   0   2   0   0   0   0   2   0   2   2   0   2   2   0   2   0   0   0   0   0   0   2   2   0   2   2   0   0   2   2   0   2   0   0   0   2   2   0   0   2   2   2   0   0   2   0   0   2   0   0   2   2   0   0   0   2   2   2   0   2   2   2   2   2   2   0   0   2   2   0   0   2   2   0   0   0   2   2   0   2   2   0   0   2   0   0   2   2   0   0   2   0   0
 MK-4-9                 0   2   0   0   0   2   2   0   0   0   0   0   2   0   2   0   0   2   0   0   0   2   2   2   2   2   2   2   2   2   0   0   2   0   2   2   0   0   0   2   0   0   2   0   0   0   2   2   0   2   0   0   2   2   2   2   0   0   2   2   2   2   0   0   0   2   0   0   2   0   0   2   0   0   0   2   0   0   2   2   2   0   2   0   2   0   2   0   2   2   0   0   0   2   0   0   2   2   2   0   0   0   2   0   0   2   0   0   2   0   0   0   2   2   0   2   2   0   2   2   0   2   0   0   0   0   0   0   2   2   0   2   2   0   0   2   0   0   2   0   0   0   2   2   0   2   2   2   2   0   0   2   0   0   0   0   0   2   2   0   2   0   2   2   2   0   2   2   2   2   2   2   0   0   2   2   0   0   0   2   0   2   0   2   2   0   2   2   0   0   2   0   0   2   2   0   0   2   2   0
 MK-4-10                2   2   0   2   0   2   0   0   0   0   0   0   2   0   2   0   0   2   0   0   0   2   2   2   2   2   2   2   2   2   0   0   2   0   2   2   0   0   0   2   2   0   2   0   0   0   2   2   0   2   0   0   2   2   2   2   2   0   2   2   2   2   0   0   0   2   0   0   2   0   0   2   0   0   0   0   0   0   2   2   2   0   0   0   2   0   2   0   2   2   0   2   0   2   2   0   2   2   2   0   2   2   2   0   0   2   0   0   2   0   0   0   2   2   0   2   2   2   0   2   0   2   0   0   0   0   0   0   2   2   0   2   2   0   0   2   0   0   2   0   0   0   2   2   0   0   2   2   2   0   0   2   0   0   0   0   0   2   2   0   2   0   2   2   2   0   2   2   2   2   2   2   0   2   2   2   0   0   2   2   0   2   0   2   2   0   2   2   0   0   2   0   0   2   2   0   0   2   2   0
 MK-4-11                2   2   0   2   0   2   0   0   0   0   0   0   2   0   2   2   0   2   0   0   0   2   2   2   2   2   2   2   2   2   2   0   2   0   2   2   0   0   0   2   2   2   2   0   0   0   2   2   0   2   0   2   0   2   2   2   2   2   2   2   2   2   0   0   0   2   0   0   2   0   0   0   0   0   0   0   0   0   2   0   0   0   0   0   2   2   2   0   2   2   0   2   0   0   2   0   2   2   2   0   2   2   2   0   0   2   0   0   2   0   0   0   0   2   0   2   2   2   0   2   0   2   0   0   0   0   2   0   2   2   0   2   2   2   0   2   0   0   2   0   0   0   2   2   0   0   2   2   2   0   0   2   0   2   0   0   0   2   2   0   2   0   0   2   2   0   2   2   2   2   2   2   0   2   2   2   0   0   2   0   2   0   0   2   2   0   2   2   0   0   0   0   0   2   2   0   0   2   2   2
 MK-4-12                2   2   0   2   0   2   0   0   0   0   0   0   2   0   2   0   0   2   2   0   0   2   2   2   2   2   0   0   2   2   0   0   0   0   2   2   0   0   0   2   2   2   2   0   0   0   2   2   0   2   0   2   0   0   2   2   2   2   2   2   2   2   0   0   0   2   0   0   2   0   0   0   0   0   0   0   0   0   0   0   0   0   0   0   2   2   2   0   2   2   0   2   0   0   2   0   2   2   2   0   2   2   2   0   0   2   0   0   2   0   0   2   0   2   0   2   0   2   0   2   0   2   0   0   2   2   2   0   2   2   0   2   2   2   0   2   0   0   2   0   0   0   2   2   0   0   2   0   0   0   0   2   0   2   0   2   0   0   2   0   2   0   0   2   2   0   2   2   2   2   2   2   0   0   2   2   0   0   2   0   2   0   0   2   2   0   2   2   0   0   2   0   0   2   2   0   0   2   2   2
 MK-4-13                2   2   0   2   0   2   0   0   0   0   0   0   2   2   2   0   2   2   2   0   0   0   2   2   2   2   0   0   0   2   0   0   0   0   2   2   2   0   2   2   0   2   0   0   0   0   2   0   0   2   0   2   0   0   2   2   0   2   2   0   2   2   0   0   0   2   0   0   2   0   0   0   0   0   0   2   0   0   0   0   0   0   0   0   2   2   2   0   2   2   0   2   0   0   2   0   2   2   2   0   2   2   2   0   0   2   0   0   2   0   0   2   0   2   0   2   0   2   0   2   0   2   0   0   2   2   0   0   2   2   0   2   2   2   0   0   0   0   2   0   0   0   2   2   0   2   2   0   0   0   0   2   0   2   0   2   0   0   2   0   2   0   0   2   2   0   2   2   2   2   2   2   0   0   2   2   0   0   2   0   2   0   0   0   2   2   2   2   0   0   2   0   0   2   2   0   2   2   2   0
 MK-4-14                0   2   0   2   0   2   0   0   2   0   0   0   2   0   2   0   2   2   2   0   0   2   2   0   2   2   2   0   0   2   0   0   0   0   2   2   2   0   2   2   0   2   0   0   0   0   2   0   0   2   0   2   0   0   2   2   0   2   2   0   2   2   0   0   2   2   0   0   2   0   0   0   2   2   0   2   0   0   0   0   0   0   0   0   2   0   2   0   2   2   0   2   0   0   2   0   2   2   2   0   2   2   2   0   0   2   0   0   2   2   0   2   0   2   0   2   0   2   0   2   0   2   0   0   2   0   0   0   2   2   2   0   2   2   0   0   0   0   2   0   0   0   2   2   0   2   2   0   0   0   0   2   0   0   0   2   0   0   2   0   2   0   0   2   2   0   2   2   2   2   2   2   0   0   2   0   0   0   2   0   2   0   0   0   2   2   2   2   2   0   2   0   0   0   2   0   2   2   0   0
 MK-4-15                0   2   0   2   0   2   0   0   2   0   0   2   2   0   2   0   2   0   2   0   0   2   2   0   0   2   2   2   0   2   2   2   0   0   2   2   2   0   2   2   0   2   0   0   2   2   2   0   0   2   0   2   0   0   0   2   0   2   2   0   2   0   0   0   2   2   0   0   2   0   0   0   2   2   0   2   0   0   0   0   0   0   0   0   2   2   2   0   2   2   0   2   0   0   2   0   2   2   0   0   2   2   2   0   0   0   0   0   2   2   0   2   0   2   0   2   0   2   0   2   0   2   0   0   2   2   0   0   2   0   2   0   2   2   0   0   0   0   2   0   0   0   2   2   0   2   2   0   0   0   0   2   0   0   0   2   0   0   2   0   2   0   0   2   2   0   2   2   2   2   2   2   0   0   2   0   0   0   2   0   2   0   0   0   2   2   2   2   2   0   2   0   0   0   2   0   2   2   0   0
 MK-4-16                0   2   0   2   0   2   0   0   2   0   0   2   2   0   2   0   2   0   2   0   0   2   2   0   0   2   2   0   0   2   2   2   0   0   2   2   2   2   2   2   0   2   0   0   2   2   2   0   0   2   0   2   0   0   0   2   0   0   2   0   2   0   0   0   2   2   0   0   2   0   0   2   2   2   0   2   0   0   0   0   0   2   0   0   2   2   2   0   2   2   2   2   2   0   2   0   2   0   0   0   2   2   2   0   0   0   0   0   2   2   0   2   0   0   0   2   0   2   0   2   0   2   0   0   2   2   0   0   2   0   2   0   2   2   2   0   0   0   2   0   0   0   2   2   0   2   2   0   2   0   0   0   0   0   0   2   0   0   2   0   2   0   0   2   2   0   2   2   2   0   2   2   2   0   2   0   0   0   2   2   2   0   2   0   2   2   2   2   2   0   2   0   0   0   2   0   2   2   0   0
 MK-5-1                 0   0   2   0   2   2   0   2   2   2   0   2   2   2   0   2   0   2   2   0   2   0   0   2   2   0   0   0   0   2   2   0   0   2   2   2   0   0   2   0   2   0   2   0   0   0   2   2   0   2   0   0   2   2   0   2   0   0   0   0   2   2   2   2   0   2   0   0   2   0   2   0   2   2   2   0   0   2   2   2   2   2   2   0   2   2   2   0   0   0   2   0   0   2   0   0   0   2   2   2   2   0   0   2   2   0   0   2   2   0   0   0   2   0   0   2   2   2   0   2   2   0   0   2   0   0   2   0   2   0   0   0   0   2   2   0   2   0   0   0   2   2   2   2   0   2   2   2   2   0   0   2   2   2   0   0   2   2   2   0   2   2   2   0   2   2   2   0   0   2   2   0   2   0   2   0   2   0   2   2   2   2   2   0   2   0   0   0   2   0   0   2   0   2   0   0   2   2   2   0
 MK-5-2                 0   0   2   0   2   2   0   2   2   2   2   0   0   2   0   2   0   0   2   0   2   2   2   2   2   0   0   0   0   2   2   0   0   2   2   2   0   0   2   0   2   0   2   0   0   0   2   2   2   2   0   0   2   2   0   2   0   0   0   0   2   2   2   2   0   2   0   2   2   0   2   0   2   2   2   0   2   2   0   2   2   2   2   0   2   2   2   0   0   0   2   0   0   2   0   0   2   2   2   2   2   2   0   2   2   0   2   2   2   0   2   0   2   0   2   2   2   2   0   2   2   0   2   2   0   0   2   0   2   0   0   0   0   2   2   0   0   0   0   0   2   2   2   2   2   0   2   0   0   2   0   2   2   2   0   0   2   2   2   0   2   2   2   0   2   2   2   0   0   2   2   2   2   0   2   0   2   0   2   2   2   2   2   0   2   0   0   0   2   0   0   2   0   2   0   0   2   2   0   2
 MK-5-3                 0   0   2   0   2   2   0   2   2   2   2   0   0   2   0   2   0   0   2   0   2   2   2   2   2   2   0   0   0   2   2   0   0   2   2   0   0   0   2   0   2   0   2   0   0   0   2   2   2   2   0   2   2   2   0   2   0   0   0   0   2   0   2   2   0   2   0   2   2   0   2   0   0   2   2   0   2   2   0   2   2   0   2   0   2   2   0   0   0   0   0   0   0   2   2   2   0   2   2   2   2   2   0   2   2   0   2   2   2   0   2   0   2   0   2   2   2   2   0   2   2   0   2   2   0   0   2   0   2   2   0   0   0   2   2   0   0   0   0   0   2   2   2   2   2   0   2   0   0   0   0   2   2   2   2   0   2   2   2   0   2   2   2   0   2   2   0   0   0   2   2   2   0   0   2   0   0   0   0   0   2   2   2   0   2   0   0   2   2   0   0   2   0   2   0   0   2   0   2   2
 MK-5-4                 0   0   2   0   2   0   0   2   2   2   2   0   0   2   0   2   0   0   2   0   2   2   0   2   2   2   0   0   0   2   2   0   0   2   2   0   2   0   2   0   0   0   2   0   0   0   0   0   2   2   0   2   2   2   2   2   0   0   0   0   2   0   2   2   2   0   0   2   0   0   2   0   0   2   2   0   2   2   0   2   2   0   2   0   2   2   0   0   2   0   0   0   0   2   0   2   0   2   2   2   2   2   0   2   2   0   0   2   0   0   2   0   2   0   0   2   2   2   0   2   2   2   2   2   0   0   2   0   2   0   0   0   0   2   2   2   2   0   0   0   2   2   2   2   2   0   2   0   0   0   2   2   2   2   2   0   0   2   2   0   2   2   2   0   2   2   0   0   0   2   2   2   0   0   2   0   0   0   0   0   2   2   2   0   2   0   0   2   2   0   0   2   0   2   0   0   2   0   2   2
 MK-5-5                 0   0   2   2   2   0   2   2   2   2   2   0   0   2   0   2   0   2   2   0   2   2   0   2   2   2   0   0   0   2   2   2   0   2   2   2   2   2   2   0   0   0   2   0   0   0   0   0   2   0   0   2   2   2   2   2   0   0   0   2   2   0   2   2   2   2   0   2   0   2   2   0   0   2   2   0   2   2   0   2   2   0   2   0   0   2   0   0   2   0   0   0   0   2   0   2   0   0   2   2   2   2   2   2   2   2   0   2   0   0   2   0   2   0   0   2   2   2   0   2   2   2   2   2   0   0   2   0   2   2   0   0   0   2   2   2   2   0   0   0   2   0   2   2   2   0   0   2   0   0   2   2   2   2   2   0   0   2   2   0   2   2   2   2   2   2   0   2   2   2   2   2   0   0   2   0   0   0   0   0   2   2   2   0   2   0   2   2   0   0   0   2   0   2   0   0   2   0   2   2
 MK-5-6                 0   0   0   2   2   0   2   2   2   2   2   0   0   2   0   2   0   2   2   0   2   2   0   2   2   2   0   0   0   0   2   2   0   2   0   2   2   2   2   0   0   0   2   2   0   0   0   0   2   0   0   2   2   2   2   2   0   0   0   2   2   0   2   2   2   0   0   0   2   2   0   0   0   2   2   0   2   2   2   0   2   0   2   0   0   2   0   0   2   0   0   0   0   2   0   2   0   0   2   2   2   2   2   2   2   2   2   2   0   0   2   0   2   0   0   2   2   0   0   0   2   2   2   2   2   0   2   0   2   2   0   2   0   0   2   2   2   0   0   0   2   0   2   2   2   0   0   0   0   0   2   2   2   2   2   0   0   2   2   0   0   2   2   0   2   2   0   2   2   2   2   2   0   0   2   0   0   0   0   0   2   2   2   0   2   0   2   2   0   0   0   2   0   2   0   0   2   0   2   2
 MK-5-7                 0   0   0   2   2   0   2   2   2   2   2   0   0   2   0   2   0   2   2   0   2   2   0   2   2   2   0   0   0   0   2   2   0   2   0   2   2   2   2   0   2   0   2   2   0   0   0   0   2   0   0   2   2   2   2   2   0   0   2   2   2   0   2   2   2   0   0   0   2   2   0   0   0   2   2   0   0   2   2   0   2   0   2   0   0   2   2   0   2   0   0   0   0   2   2   0   0   0   2   2   0   2   2   2   2   2   2   2   0   0   2   2   2   0   0   0   0   0   0   0   2   2   2   2   2   0   2   0   2   2   0   2   0   0   2   2   0   0   0   2   2   0   2   0   2   0   0   0   0   0   2   2   2   2   2   0   0   0   2   2   0   2   2   0   2   2   0   2   2   2   2   2   2   0   2   0   0   0   0   0   2   2   2   0   2   0   2   2   0   0   0   2   0   2   0   2   2   2   2   2
 MK-5-8                 0   0   0   2   2   0   0   2   2   2   2   0   0   2   0   2   0   2   2   0   2   2   0   2   2   2   0   0   0   0   2   2   0   2   0   2   2   2   2   0   2   0   2   2   0   0   0   0   2   0   0   2   2   2   2   2   0   0   2   2   2   0   2   2   2   0   0   0   0   2   0   0   0   2   2   0   0   2   2   0   2   0   2   0   2   2   2   0   2   0   0   0   0   2   2   0   0   0   2   2   0   2   2   2   2   2   2   2   0   0   0   2   2   2   0   0   0   0   0   0   2   2   2   0   2   0   0   0   2   2   0   0   2   0   2   2   0   2   0   2   2   0   2   0   2   0   0   0   0   2   2   2   2   2   2   0   0   0   2   2   0   2   2   0   2   2   0   2   2   0   0   2   2   0   2   0   0   0   0   0   2   2   2   0   2   0   2   2   0   0   0   2   0   2   0   2   2   2   2   2
 MK-5-9                 0   0   0   2   2   0   0   2   2   2   2   0   0   2   2   2   0   2   2   2   2   2   0   2   2   2   0   0   0   2   0   2   0   2   0   2   2   2   2   0   0   0   2   2   0   0   0   0   2   0   0   2   2   2   0   2   0   0   2   2   2   0   2   2   0   0   0   0   0   2   0   0   0   2   2   0   0   2   2   0   2   0   2   0   0   2   2   0   2   0   0   0   0   2   2   0   0   0   2   2   0   2   2   2   2   2   2   2   0   0   0   2   2   2   0   0   0   0   0   0   0   2   2   0   2   2   0   0   2   2   0   2   2   0   2   2   0   2   0   2   2   0   2   0   2   0   0   0   0   2   2   2   0   2   2   2   0   0   2   2   2   2   2   0   0   2   0   2   2   0   0   2   2   0   2   0   0   0   0   0   2   2   2   0   2   0   2   2   0   0   0   2   0   2   0   2   2   2   2   2
 MK-5-10                0   0   0   2   2   0   0   2   2   2   2   0   0   2   2   0   0   2   2   2   0   2   0   2   2   2   2   0   0   2   0   2   0   2   0   2   0   2   2   0   0   0   2   2   2   0   0   0   2   0   0   0   2   2   0   2   0   0   2   2   2   0   2   2   0   2   0   0   0   2   0   0   0   2   2   0   0   2   2   0   2   0   0   0   0   2   2   0   2   0   0   0   0   2   2   0   0   0   2   2   0   2   2   2   2   2   2   2   0   0   0   2   0   0   0   0   0   2   0   0   0   2   2   2   2   0   0   0   2   2   0   2   2   0   2   2   0   2   2   2   2   0   2   0   2   0   0   0   0   2   2   0   0   2   2   2   0   0   2   2   2   2   2   0   0   2   0   2   2   0   0   2   2   0   2   0   0   0   0   0   2   0   2   0   2   2   2   2   0   0   0   2   0   2   0   2   2   2   2   2
 MK-5-11                0   0   0   2   2   0   0   2   2   2   2   0   0   2   2   0   0   2   2   2   0   2   2   2   2   0   2   0   0   2   0   2   0   2   0   0   0   2   2   0   0   0   2   2   2   0   0   2   0   2   0   0   2   2   0   2   0   0   2   2   2   0   2   2   0   2   0   2   0   2   0   0   0   2   2   0   0   2   2   2   2   0   0   0   0   2   0   0   0   0   0   0   0   2   2   0   0   0   2   2   0   2   0   2   2   2   2   2   0   0   0   2   0   0   0   0   0   2   0   0   0   0   2   2   2   0   0   0   2   2   0   2   2   0   2   0   0   2   2   2   2   0   2   0   2   0   0   2   0   2   2   0   2   0   2   2   0   0   2   2   2   2   2   0   0   2   2   2   2   0   0   2   2   0   2   0   0   0   0   0   2   0   2   0   2   2   0   0   0   0   0   2   0   2   0   2   2   2   2   2
 MK-5-12                0   0   0   2   2   0   0   0   2   2   0   0   0   2   2   0   0   2   2   2   0   2   2   2   2   0   2   0   2   2   0   2   2   0   2   2   0   0   0   0   0   0   2   2   2   0   0   2   0   2   2   0   2   0   0   2   0   0   2   2   2   0   2   2   0   2   0   2   0   2   0   0   0   2   2   0   0   2   2   2   2   0   0   0   0   2   0   0   0   0   0   0   0   2   2   0   0   0   0   2   0   2   0   2   0   2   2   2   0   0   0   2   0   0   0   0   0   2   0   0   0   0   2   0   2   0   0   0   2   2   0   2   0   0   2   0   0   2   0   2   2   0   2   0   2   0   0   2   0   2   2   2   2   0   0   2   0   0   2   2   2   2   2   2   0   2   2   2   2   0   0   0   2   0   2   2   0   0   0   0   2   0   2   0   2   2   2   0   0   0   0   2   0   2   0   2   2   2   0   2
 MK-5-13                0   0   2   2   2   0   0   0   2   2   0   0   0   2   2   0   2   2   2   2   0   2   2   2   2   0   2   2   2   2   0   2   2   0   2   2   0   2   0   0   0   0   2   2   2   0   0   2   0   0   2   0   2   2   0   2   0   0   2   2   2   0   2   2   2   2   0   2   0   2   0   0   0   2   2   0   0   2   2   2   2   0   0   0   0   2   0   0   0   0   0   0   0   2   2   2   0   0   2   2   0   2   0   2   0   2   2   2   0   0   0   2   0   0   0   0   0   2   0   0   0   0   2   0   2   2   0   2   2   2   0   2   2   0   2   0   0   2   0   2   0   2   2   0   2   2   0   2   0   0   2   2   2   0   0   2   0   0   2   0   2   2   2   2   0   2   2   2   2   0   0   0   0   0   2   2   2   0   0   0   2   2   2   0   2   2   2   0   0   0   0   2   0   2   2   2   2   2   0   2
 MK-5-14                0   2   2   0   2   0   2   0   2   2   2   0   0   2   0   0   2   0   2   0   0   2   2   2   2   0   2   2   0   2   0   2   2   2   2   2   0   2   0   0   0   0   2   2   2   0   0   2   0   0   2   0   2   2   0   2   0   0   2   0   2   0   0   2   2   2   0   2   0   2   0   0   0   2   2   0   0   2   2   2   2   0   0   0   0   2   0   0   0   2   0   0   2   0   2   0   0   0   2   2   0   2   0   0   0   2   2   0   0   0   2   2   0   2   0   0   0   2   2   0   0   2   2   2   2   2   0   2   2   2   0   2   2   0   2   2   0   2   2   2   0   2   2   0   2   2   0   0   0   0   2   2   2   2   0   2   0   0   2   0   2   2   2   2   0   2   2   2   2   0   0   0   2   0   2   2   2   0   0   0   2   2   2   0   2   2   2   0   0   0   0   2   2   2   2   0   2   2   0   2
 MK-5-15                0   2   2   0   2   2   0   0   2   2   2   0   0   2   0   0   2   0   0   0   0   2   2   2   2   2   2   2   2   2   0   2   2   2   0   2   0   2   2   0   0   0   2   2   2   0   2   2   0   0   2   0   0   2   0   2   0   0   2   2   2   0   0   2   2   2   2   2   0   2   0   0   0   2   2   0   0   2   2   2   2   0   0   0   0   2   0   0   0   2   0   0   0   0   2   0   0   2   2   2   0   2   0   0   0   2   2   0   0   2   2   2   0   0   0   0   0   2   2   0   2   2   2   2   2   2   0   2   2   2   0   2   0   0   2   2   0   2   2   2   0   2   2   0   2   2   0   0   0   0   2   2   0   2   0   2   0   0   2   0   2   2   2   2   0   2   2   2   2   0   0   0   2   2   2   0   2   0   0   0   2   2   2   0   2   2   2   0   0   0   0   0   2   2   2   0   2   2   0   2
 MK-5-16                0   2   2   0   2   0   0   0   2   2   2   0   2   2   0   0   2   0   0   0   0   2   2   2   2   2   2   2   2   2   0   2   2   2   2   2   0   2   2   0   0   0   2   2   2   0   2   0   0   0   0   0   0   2   0   2   0   2   2   2   2   0   0   2   2   0   2   2   2   2   0   0   0   2   2   0   0   2   2   2   0   0   0   0   0   2   0   0   0   0   0   0   0   0   2   0   0   2   2   2   0   2   0   2   0   2   2   0   0   2   2   2   0   0   0   0   0   2   2   0   2   2   2   2   2   2   0   2   0   2   0   2   0   0   2   2   0   2   2   2   2   2   2   0   2   2   0   2   0   0   2   2   0   2   0   2   0   0   0   0   2   2   2   2   0   2   2   2   0   0   2   0   2   2   2   0   2   0   0   0   2   2   2   2   2   2   2   0   0   0   0   0   0   0   2   0   2   2   0   2
 MK-6-1                 2   0   0   0   2   2   2   0   2   0   0   2   2   0   2   2   2   0   0   2   0   0   2   2   0   0   2   0   0   2   0   2   0   2   0   2   2   2   0   2   2   0   2   0   2   0   0   0   0   0   2   2   2   0   2   2   0   2   2   2   2   0   0   2   0   0   0   0   0   2   2   0   2   0   0   0   2   0   2   0   0   2   2   2   2   0   2   0   0   2   0   0   2   0   0   2   0   0   0   2   2   2   2   0   2   0   2   0   0   0   2   0   0   0   2   0   0   2   0   0   0   2   0   2   2   0   2   0   2   0   0   2   2   2   0   2   2   2   0   2   0   2   0   0   2   2   0   0   0   0   0   2   2   2   0   0   0   2   0   2   0   2   0   0   0   0   2   0   0   2   0   0   2   2   2   0   2   0   2   2   2   2   2   0   2   0   0   2   2   0   0   2   0   2   2   2   0   2   0   2
 MK-6-2                 0   0   0   0   2   2   2   0   2   0   0   2   2   0   2   2   2   0   0   2   0   0   2   2   0   0   2   0   0   2   0   2   0   2   0   2   0   2   0   2   2   0   2   0   2   0   0   0   0   0   2   2   2   0   2   2   0   2   2   2   2   0   0   2   0   0   0   0   0   2   0   0   0   0   0   0   2   0   2   0   0   0   2   0   2   0   2   0   0   2   2   0   2   2   0   2   0   0   0   2   2   2   2   0   2   0   2   0   2   0   2   0   0   0   2   0   2   0   2   0   0   2   0   2   2   0   2   0   2   0   0   0   2   2   0   2   2   2   0   2   0   2   0   2   2   0   0   0   0   0   0   2   2   2   0   0   0   2   0   2   0   2   0   0   0   0   2   0   0   2   0   0   2   2   2   0   0   0   2   2   2   2   2   0   2   0   0   2   2   0   0   2   0   2   2   2   0   2   0   2
 MK-6-3                 0   0   0   2   2   2   2   0   2   0   0   2   2   0   2   2   2   0   0   2   0   0   2   2   0   0   2   0   0   2   0   2   0   2   0   0   0   2   0   2   2   0   2   0   2   2   0   0   0   0   2   0   2   0   2   2   0   0   2   2   2   0   0   2   0   0   0   0   0   2   0   0   0   0   0   0   2   0   0   2   0   0   0   0   2   0   2   0   2   2   2   0   2   2   0   2   0   0   2   0   2   2   2   0   2   0   2   0   2   0   2   0   0   0   2   0   2   0   0   0   0   2   0   2   2   0   2   0   2   0   0   0   0   2   0   0   2   2   0   2   2   0   2   2   2   0   0   0   2   0   0   2   2   2   0   0   0   2   0   2   0   0   0   0   0   0   2   0   0   2   0   0   2   0   2   0   0   0   2   2   0   2   2   0   2   0   0   2   2   0   0   0   0   2   2   2   0   2   0   2
 MK-6-4                 0   0   0   2   2   2   2   0   2   0   0   2   2   0   2   2   2   2   2   2   0   0   2   2   0   0   2   0   0   0   0   2   0   2   0   0   0   2   0   2   2   0   2   0   2   0   0   0   0   0   2   0   2   0   0   2   0   0   2   0   2   0   0   2   0   0   0   0   0   2   0   0   0   0   0   0   2   0   0   2   0   0   0   0   2   0   2   0   2   2   2   2   2   2   0   2   2   0   2   0   2   2   2   0   2   0   2   0   2   0   2   0   0   0   2   0   2   0   0   0   0   2   0   2   2   0   2   0   2   0   0   0   2   2   0   0   2   2   0   0   0   0   2   2   2   0   0   0   2   0   0   2   2   2   0   0   0   2   0   2   0   0   0   0   0   0   2   0   0   2   0   0   2   0   2   0   0   0   2   2   2   2   2   0   2   0   0   2   2   0   0   0   2   2   2   2   2   2   2   2
 MK-6-5                 0   0   0   0   2   0   2   0   2   0   0   2   2   0   2   2   2   2   2   2   0   0   2   2   0   0   2   0   0   0   0   2   0   2   0   2   0   2   0   0   2   0   2   0   0   2   0   2   2   0   0   0   2   0   0   2   0   0   2   0   2   0   2   2   0   0   0   0   0   2   0   0   0   0   0   0   2   2   0   2   0   0   0   0   2   0   2   0   2   2   2   2   2   2   0   2   2   0   2   0   2   2   2   0   2   0   2   0   2   0   2   0   0   0   2   0   2   0   0   0   0   2   0   2   2   0   2   0   2   0   0   0   2   2   0   0   0   2   0   0   0   0   2   2   2   0   0   0   2   0   0   2   2   2   2   0   0   2   0   2   0   0   0   0   0   0   2   0   0   2   0   0   0   2   2   0   0   0   2   2   2   2   0   0   2   0   0   2   2   0   0   0   2   2   2   2   2   2   2   2
 MK-6-6                 0   0   0   2   2   0   2   0   2   2   0   2   2   0   2   2   2   2   2   2   0   0   0   2   0   0   2   0   0   0   0   2   0   2   0   2   0   0   0   2   2   0   2   0   2   2   0   2   2   2   0   0   2   0   0   2   0   0   2   0   2   0   2   2   2   0   0   0   0   2   0   0   0   0   0   0   2   2   0   0   0   0   0   0   2   2   2   0   2   2   2   2   2   2   0   0   2   0   2   0   2   2   2   0   2   0   2   0   0   0   2   0   0   0   2   0   2   0   0   0   0   2   2   2   2   0   2   0   2   0   0   0   2   2   0   0   0   2   0   0   0   0   2   2   2   0   0   0   2   0   2   2   2   2   2   0   0   2   0   2   0   0   0   2   0   0   2   0   0   2   0   0   0   2   2   0   2   0   2   2   2   0   0   0   2   0   0   2   2   0   0   0   2   2   2   2   2   2   2   2
 MK-6-7                 0   0   0   2   2   0   2   0   2   2   0   2   2   0   2   2   2   2   2   2   0   0   2   2   0   0   2   0   0   0   0   2   0   2   0   0   0   0   0   2   2   2   2   2   2   2   0   2   2   2   0   0   2   0   0   2   2   0   2   0   2   0   2   2   2   0   0   0   0   2   0   0   0   0   0   0   2   2   0   0   0   0   0   0   2   2   2   0   2   2   2   2   2   2   0   0   2   0   2   0   2   0   2   0   2   0   2   0   2   0   0   0   0   0   2   0   0   0   2   0   0   2   0   2   2   2   2   0   2   0   0   0   2   2   0   2   0   2   0   0   0   0   2   2   2   0   0   0   2   0   2   2   2   2   2   0   0   2   0   2   0   0   0   2   0   0   0   0   0   2   2   0   0   2   2   0   2   0   2   2   2   0   0   0   2   0   0   2   2   0   0   0   2   2   2   2   2   0   2   2
 MK-6-8                 0   0   0   2   2   0   0   0   2   2   0   2   2   0   2   2   0   2   2   2   0   0   2   2   0   0   2   0   2   0   2   2   0   2   0   0   0   0   0   2   2   2   0   2   2   2   2   2   2   2   0   0   2   0   0   2   2   0   2   0   2   0   2   2   2   0   0   0   0   2   2   0   0   0   0   0   2   2   0   0   0   0   0   0   2   2   2   0   2   2   2   2   2   2   0   0   2   0   0   0   2   0   2   0   2   0   2   0   0   0   0   0   2   0   2   0   0   0   2   0   0   2   2   2   2   2   2   2   2   0   0   0   0   2   0   2   0   2   0   0   0   0   2   2   2   0   0   0   2   0   2   2   2   2   2   0   0   2   2   2   0   0   0   2   0   0   2   0   0   2   2   0   0   2   2   0   2   0   2   2   2   0   0   0   2   0   0   2   2   0   0   0   2   2   2   0   0   0   2   2
 MK-6-9                 0   2   0   2   2   2   0   0   2   2   0   2   2   0   2   2   0   2   2   2   0   0   2   2   0   0   2   0   2   0   0   2   0   2   0   2   0   2   0   0   2   2   0   2   2   2   0   2   2   2   0   0   2   0   0   2   0   0   2   0   2   0   2   2   2   0   0   0   0   2   2   0   0   0   0   0   2   2   2   0   0   0   0   0   2   2   2   0   2   2   2   0   2   2   0   0   2   0   0   0   2   0   2   0   2   0   2   0   0   0   0   0   2   0   2   0   0   0   2   0   0   2   2   2   2   2   2   2   0   0   0   0   0   2   0   2   0   2   0   0   0   0   2   0   2   2   0   0   0   0   0   2   2   2   2   0   0   2   2   2   0   0   2   2   0   2   2   0   0   2   2   0   0   2   2   0   2   2   2   2   2   0   2   2   2   0   0   0   2   0   0   0   2   2   2   0   0   0   2   2
 MK-6-10                0   0   0   2   2   2   0   2   2   2   0   2   2   0   2   2   0   2   2   2   0   0   2   2   0   0   2   0   0   0   0   2   0   0   0   2   0   2   0   0   2   2   0   2   2   2   0   2   2   2   0   0   2   0   0   0   0   2   2   0   2   0   2   0   2   0   0   0   0   2   2   2   2   0   0   0   2   2   2   0   0   0   0   0   2   2   2   0   2   2   0   0   2   2   0   0   0   0   0   2   2   0   0   0   2   0   2   0   0   0   0   0   2   0   2   0   0   0   2   0   0   2   2   2   2   2   2   2   0   0   0   0   2   2   0   2   0   2   2   0   0   2   2   0   2   0   0   0   2   2   0   2   2   2   2   2   0   2   2   2   0   0   2   2   0   2   2   0   0   2   0   0   0   2   2   0   2   2   2   2   2   0   0   2   2   0   0   0   2   0   0   2   2   2   2   0   0   0   2   2
 MK-6-11                0   0   0   2   2   2   0   2   2   2   2   2   2   2   0   2   2   2   2   2   0   0   2   2   0   0   2   0   0   0   0   2   0   0   0   2   0   2   0   0   2   2   0   2   2   0   2   2   0   2   0   2   2   0   0   0   0   2   0   0   2   2   2   0   2   0   0   2   0   2   2   2   2   0   2   0   2   2   2   0   0   0   0   0   2   2   0   0   2   0   0   2   2   2   0   0   0   0   0   2   2   0   0   0   2   0   2   0   0   0   0   0   2   0   2   0   0   0   2   0   0   2   2   2   0   2   2   0   0   0   0   0   2   2   0   2   0   2   2   0   0   2   0   0   2   0   0   0   2   0   0   2   2   2   2   2   0   2   0   2   0   0   2   2   0   0   2   0   0   2   0   0   0   2   2   0   2   2   2   2   2   2   0   2   0   0   2   0   2   0   0   2   0   2   2   0   0   2   2   0
 MK-6-12                0   0   0   2   2   0   0   2   2   2   2   0   2   2   0   2   2   2   2   2   0   0   2   2   0   0   0   0   0   0   0   2   0   0   0   2   0   0   0   0   2   2   0   2   2   0   2   0   2   2   0   0   2   0   0   0   2   2   0   0   2   2   0   0   2   0   0   2   0   2   2   2   0   0   2   0   2   2   2   0   0   0   2   0   2   2   0   0   2   0   0   2   2   2   0   0   0   0   0   2   2   0   0   0   2   0   0   2   0   0   0   0   2   2   2   0   0   0   2   0   0   0   2   2   0   0   2   0   0   0   0   0   2   2   0   2   0   2   2   0   0   2   0   0   2   2   0   0   2   0   0   2   0   2   2   2   0   2   0   0   0   0   2   2   0   0   2   0   0   2   0   0   0   2   2   0   2   0   2   0   2   0   0   2   0   0   2   0   2   0   0   2   0   0   2   0   2   2   2   0
 MK-6-13                0   0   0   2   2   0   0   2   2   2   2   0   2   2   0   2   2   2   2   2   0   0   0   0   2   0   0   0   0   0   0   2   0   0   0   2   0   0   0   0   2   2   0   2   2   0   2   0   2   2   2   0   2   0   0   0   2   0   0   0   2   2   0   0   2   0   0   0   0   2   2   2   0   2   2   0   2   2   2   0   0   2   0   0   2   2   2   2   2   0   0   2   2   2   0   0   0   0   0   2   2   0   0   0   2   0   0   2   0   0   0   0   2   2   2   0   0   0   2   0   2   0   2   2   0   0   2   0   0   0   0   0   2   2   0   0   0   0   2   0   0   2   0   0   2   2   0   0   2   0   0   2   0   2   2   2   2   2   0   0   0   2   2   2   0   0   2   0   0   2   0   0   0   2   2   0   2   0   2   0   2   0   0   2   0   0   2   0   2   0   0   2   2   0   2   0   2   2   2   0
 MK-6-14                0   0   2   2   2   0   0   2   0   2   2   2   2   2   0   2   2   2   2   2   0   0   0   0   2   0   0   0   0   0   2   2   0   2   0   2   0   0   0   0   2   0   0   2   2   0   2   0   2   2   2   2   2   0   0   0   2   2   0   0   2   2   0   0   2   0   0   0   0   2   2   2   0   2   2   0   2   2   2   2   0   2   0   0   2   2   2   2   2   0   0   2   2   2   0   0   0   0   0   2   2   0   0   0   2   2   0   2   2   0   0   0   2   0   2   0   0   0   2   0   2   0   2   2   0   0   2   0   0   0   0   0   2   2   2   2   0   0   2   0   0   2   0   0   2   2   0   0   2   0   0   2   0   2   2   2   2   2   0   0   0   2   2   2   0   0   2   0   0   2   0   0   0   2   2   0   2   0   2   0   2   0   0   2   0   0   2   2   2   0   0   2   2   0   2   0   0   2   2   0
 MK-6-15                0   0   0   2   2   2   0   2   0   2   0   2   2   2   0   2   2   2   2   2   0   0   0   0   2   0   0   0   0   0   2   0   0   2   0   2   0   0   0   0   2   0   0   2   2   0   0   0   2   2   2   2   2   0   2   0   2   2   0   0   2   2   0   0   2   0   0   0   0   2   2   2   0   2   2   0   2   2   2   2   2   2   0   0   2   2   2   2   2   0   0   2   2   2   0   0   0   0   2   2   2   2   0   2   2   0   2   2   0   0   0   0   2   0   2   0   0   0   2   2   0   0   0   2   0   0   2   0   0   0   0   0   2   2   2   2   0   0   2   0   0   2   0   0   2   2   0   0   2   2   0   2   2   0   2   2   2   2   0   0   0   2   2   2   0   0   2   0   0   2   2   0   0   2   2   0   2   0   2   0   2   0   0   0   0   0   2   2   2   0   0   2   2   0   2   0   0   2   2   0
 MK-6-16                0   0   0   2   2   2   0   2   0   2   0   2   2   0   2   2   0   2   2   2   0   0   0   0   2   0   0   0   0   0   2   0   0   2   0   2   0   0   0   0   0   0   0   2   2   0   0   0   2   2   2   0   0   0   0   2   2   2   0   0   2   2   0   0   2   0   0   0   0   2   2   0   0   2   2   0   2   2   0   2   2   2   0   0   2   2   0   2   2   0   0   2   2   2   0   0   0   0   2   2   2   0   0   2   2   0   2   2   0   0   0   0   2   0   2   0   0   0   2   0   0   0   0   2   2   0   2   0   0   0   0   0   2   2   2   2   0   0   2   0   0   2   0   0   0   2   0   0   2   2   0   2   2   0   2   2   2   2   0   0   0   2   2   2   0   0   2   0   0   2   2   0   2   2   2   0   2   0   2   0   2   0   0   0   0   0   2   0   2   0   0   0   0   0   2   0   0   2   2   2
 
!****************************************** Phenotypic Data **********************************************************
!-100.0 is resevred for missing phenotype
SimulatedTrait1        13.1598   12.7001   13.1205   13.0605   15.5789   13.8748   14.4073    9.8274   15.4944   12.1509   15.3720   15.9130   14.0108   17.5404   16.4269   13.9608   19.5408   13.9004   17.8629   21.9513   15.9153   19.1452   16.1195   17.7478   15.5790   12.5513   16.3439   13.1579   21.0014   16.8619   15.3197   12.9951   10.5116   10.1561   15.8535   10.8976   19.8960   23.2362   17.0597   17.1792   15.1913   14.9984   11.9891   11.9610   14.0001   16.2174   18.9436    8.8588   16.3766   17.2563   15.6448    9.3777   11.2311   16.9450   17.4667   10.4325   13.2927   15.9844   14.6377   11.3425    9.3256   17.2799   15.2534   11.4824   13.9873   13.3624    8.4499   18.1941   10.8326   13.8161   10.7374   12.9217   18.5257   11.2282   20.6799   15.4417   11.4244   12.8326   13.8673   19.0185   17.5219   19.8993   12.2494   13.9657   18.1381   15.6442   15.9111   15.2630   14.7428   17.0025   14.0262   10.6376   12.2427   13.9521   14.8910   19.2092   16.6497   13.8550   12.9608   11.0795    9.6905   18.5309   12.3478   13.9505   19.7789   18.1031   17.5423   15.5497   19.8972   19.1791   14.2113   17.1341    7.6453   18.7474   12.9786   16.1177   15.9552   19.3833   13.7327   11.4946   22.3869   13.0699   12.0615   13.6890   15.4481   19.1359   11.0357   17.2877   15.8809   13.9452   16.8864   12.2386   16.7596   19.0193   15.7841   15.7179   13.7644   14.5915   14.4998   12.0983   14.6637   15.8558   13.2400   13.3891   16.5537   13.6545    9.2370   11.8468   19.2000   13.9526   17.5166   15.7441   13.6458   13.8436   11.2374   19.0371   15.6696   16.2799   13.9635   11.6322   17.2308   12.5396   11.4372   18.0162   11.8569   14.6811   12.4993   14.6212   14.8926   15.3243   12.9947   16.4126   14.9829   14.1055   16.3148   15.2097   12.3467   13.6232   17.1653   11.9909   10.2114   14.0365   11.9423   17.1142   10.5126   15.0736   13.6000   15.1015   18.3691   17.0932   14.3174   18.7828   19.6856    8.8467   18.7947   15.0165   18.3720   13.0987   15.3614   10.9768
SimulatedTrait2         7.6856   11.3211   13.0416    8.6867    7.7037   11.2380   10.7310   10.1904    9.3920   10.5456    7.6674   11.2200    8.5535   12.5089    9.7180    8.7694    7.9449    9.8087    9.0393    9.1628    9.6250   10.0603   10.8589    8.3049    9.8886    8.0067   10.7783   11.6987    8.5989    9.3479   12.8558   10.9031   10.3591    9.2159    9.9780   11.7478    6.2950    7.5533    9.9437    9.8994    9.5465   10.6221   10.0834   11.1271   12.4555   10.9337    9.6547   10.2835   11.0999    9.9032    9.8146    9.4659   11.9651    9.0776    9.9049    9.6686   10.6027    6.8938    7.0561    9.8182   11.0911    9.1068    9.2318   10.3008   11.2162    9.3337    9.2068    9.5502   12.4753    8.4129   10.4326    8.1538    8.3433    8.1317    7.3370   10.9567   11.7984   11.1400    9.2823    9.9495   13.0383    9.6788   11.6846   12.7090   10.4704   11.0659    9.0652    9.5868   12.1084   12.8981   11.8996   12.5734    9.3588    9.1261    9.9223   10.5927    9.2268    8.5098   10.1137    9.8386    8.8989    8.8396   10.0965   11.7676    9.3407    6.2888   10.6947    9.8083   10.4757   10.8356    7.4051    8.2400   10.5532    8.5404   11.1942   10.1212    7.5965    9.0359   11.6008   10.3695    8.8802    9.2908    9.7963    6.8366   12.4682   11.1460   10.4432   10.8817    8.9600    9.8963   11.4249    9.0920    9.8399   10.7377    9.6959    8.3208   10.1892    9.1725   10.2469   11.3509    7.0872    6.2804    9.2560    7.4358   12.0667   11.6189    7.9928   12.1122    8.4197   13.2991    9.9174   11.8109   10.6398    6.8889    9.7474    7.5828    8.4039   11.3770   11.7699   12.1470   10.2953    8.0614    8.3394   10.1725    8.1299   10.0073   11.6708   10.4425   10.4748    9.8902    9.6653   10.2926   11.5360    9.8490   12.1782    8.7198   10.3452   11.1276   11.9287    9.3089   11.3465    8.4305   12.6948   12.1029   10.3607    9.2689    8.0602    9.3380    5.3059    6.9781    8.9329    8.1162    8.2384    9.4706    9.3398    8.1781   11.2609    9.2765   12.7650    9.9115
 
