# Supplementary material for: Inclusive Composite Interval Mapping of QTL by Environment Interactions in Biparental Populations
Source: PLoS One. 2015 Jul 10;10(7):e0132414. doi: 10.1371/journal.pone.0132414 (PMC4498613; doi:10.1371/journal.pone.0132414)
Supplement: S4 File — (ZIP) [file pone.0132414.s004.zip › H=0.1/L1/run_00134.met]

!**********************Note: lines staring with "!" are remarks and will be ignored in the program********************
!*********************************General Information**********************************
!Assuming F1 = P1 x P2, populations available in QTL IciMapping are: 
!  1, P1BC1F1 = P1 x F1, the first backcrossing where P1 is used as the recurrent parent;
!  2, P2BC1F1 = P2 x F1, the first backcrossing where P2 is used as the recurrent parent;
!  3, F1DH, F1-derived doubled haploids; 
!  4, RIL or F1RIL, recombination inbred lines through the repeated selfing of F1;
!  5, P1BC1RIL, recombination inbred lines through the repeated selfing of P1BC1F1;
!  6, P2BC1RIL, recombination inbred lines through the repeated selfing of P2BC1F1;
!  7, F2, the selfing generation of F1;
!  8, F3, the selfing generation of F2;
!  9, P1BC2F1, the second backcrossing where P1 is used as the recurrent parent; 
! 10, P2BC2F1, the second backcrossing where P2 is used as the recurrent parent;
! 11, P1BC2RIL, recombination inred lines through the repeated selfing of P1BC2F1; 
! 12, P2BC2RIL, recombination inred lines through the repeated selfing of P2BC2F1; 
! 13, P1BC1F2, the selfing generation of P1BC1F1; 
! 14, P2BC1F2, the selfing generation of P2BC1F1; 
! 15, P1BC2F2, the selfing generation of P1BC2F1; 
! 16, P2BC2F2, the selfing generation of P2BC2F1; 
! 17, P1BC1DH, P1BC1F1-derived doubled haploids; 
! 18, P2BC1DH, P2BC1F1-derived doubled haploids; 
! 19, P1BC2DH, P1BC2F1-derived doubled haploids; 
! 20, P2BC2DH, P2BC2F1-derived doubled haploids; 
   3      !Mapping Population (see remarks above)
   2      !Mapping Function (1 for Kosambi; 2 for Haldane; 3 for Morgan)
   2      !Marker Space Type (1 for intervals; 2 for positions)
   1      !Marker Space Unit(1 for centiMorgans; 2 for Morgan)
   6      !Number of Chromosomes (or Linkage Groups)
 200      !Size of the mapping population
   2      !Number of environments
 
!***************************************** Chromosomes and Linkage Maps **********************************************
!Chromosome                 NumMarkers
-CH1                        16
-CH2                        16
-CH3                        16
-CH4                        16
-CH5                        16
-CH6                        16
!Linkage map (Marker name followed by position or the interval length)
 MK-1-1                1     0.000
 MK-1-2                1    10.000
 MK-1-3                1    20.000
 MK-1-4                1    30.000
 MK-1-5                1    40.000
 MK-1-6                1    50.000
 MK-1-7                1    60.000
 MK-1-8                1    70.000
 MK-1-9                1    80.000
 MK-1-10               1    90.000
 MK-1-11               1   100.000
 MK-1-12               1   110.000
 MK-1-13               1   120.000
 MK-1-14               1   130.000
 MK-1-15               1   140.000
 MK-1-16               1   150.000
 MK-2-1                2     0.000
 MK-2-2                2    10.000
 MK-2-3                2    20.000
 MK-2-4                2    30.000
 MK-2-5                2    40.000
 MK-2-6                2    50.000
 MK-2-7                2    60.000
 MK-2-8                2    70.000
 MK-2-9                2    80.000
 MK-2-10               2    90.000
 MK-2-11               2   100.000
 MK-2-12               2   110.000
 MK-2-13               2   120.000
 MK-2-14               2   130.000
 MK-2-15               2   140.000
 MK-2-16               2   150.000
 MK-3-1                3     0.000
 MK-3-2                3    10.000
 MK-3-3                3    20.000
 MK-3-4                3    30.000
 MK-3-5                3    40.000
 MK-3-6                3    50.000
 MK-3-7                3    60.000
 MK-3-8                3    70.000
 MK-3-9                3    80.000
 MK-3-10               3    90.000
 MK-3-11               3   100.000
 MK-3-12               3   110.000
 MK-3-13               3   120.000
 MK-3-14               3   130.000
 MK-3-15               3   140.000
 MK-3-16               3   150.000
 MK-4-1                4     0.000
 MK-4-2                4    10.000
 MK-4-3                4    20.000
 MK-4-4                4    30.000
 MK-4-5                4    40.000
 MK-4-6                4    50.000
 MK-4-7                4    60.000
 MK-4-8                4    70.000
 MK-4-9                4    80.000
 MK-4-10               4    90.000
 MK-4-11               4   100.000
 MK-4-12               4   110.000
 MK-4-13               4   120.000
 MK-4-14               4   130.000
 MK-4-15               4   140.000
 MK-4-16               4   150.000
 MK-5-1                5     0.000
 MK-5-2                5    10.000
 MK-5-3                5    20.000
 MK-5-4                5    30.000
 MK-5-5                5    40.000
 MK-5-6                5    50.000
 MK-5-7                5    60.000
 MK-5-8                5    70.000
 MK-5-9                5    80.000
 MK-5-10               5    90.000
 MK-5-11               5   100.000
 MK-5-12               5   110.000
 MK-5-13               5   120.000
 MK-5-14               5   130.000
 MK-5-15               5   140.000
 MK-5-16               5   150.000
 MK-6-1                6     0.000
 MK-6-2                6    10.000
 MK-6-3                6    20.000
 MK-6-4                6    30.000
 MK-6-5                6    40.000
 MK-6-6                6    50.000
 MK-6-7                6    60.000
 MK-6-8                6    70.000
 MK-6-9                6    80.000
 MK-6-10               6    90.000
 MK-6-11               6   100.000
 MK-6-12               6   110.000
 MK-6-13               6   120.000
 MK-6-14               6   130.000
 MK-6-15               6   140.000
 MK-6-16               6   150.000
!*********************************** Marker Types ********************************************************************
!Co-dominant marker: When heterozygote F1 is present, P1 is coded as 2, F1 is coded as 1, and P2 is coded as 0; Otherwise, P1 is coded as 2, and P2 is coded as 0. 
!Dominant marker: When heterozygote F1 is present, P1 and F1 are coded as 12, and P2 is coded as 0; Otherwise, P1 is coded as 2, and P2 is coded as 0.  
!Recessive markers: When heterozygote F1 is present, P1 is coded as 2, and F1 and P2 are coded as 10; Otherwise, P1 is coded as 2, and P2 is coded as 0. 
!Missing marker is coded as -1. 
 MK-1-1                 0   2   2   2   2   0   2   0   0   0   2   0   0   0   2   2   0   0   2   0   2   2   2   0   0   0   2   0   2   0   2   0   2   0   0   0   0   0   0   2   2   0   0   0   2   2   2   2   0   0   0   0   0   0   2   0   2   0   0   2   2   0   2   2   2   0   0   2   0   2   2   0   2   2   0   0   0   0   2   0   2   0   2   2   2   0   2   2   2   2   2   2   2   2   2   0   0   2   2   0   2   2   2   0   2   0   2   0   0   0   2   2   0   0   2   2   2   2   0   2   0   2   0   0   0   0   2   0   0   0   0   2   2   0   2   0   2   0   0   2   0   0   0   0   2   0   0   2   2   2   2   0   0   2   2   2   0   0   2   0   0   2   2   0   0   2   0   2   0   0   2   2   0   0   0   2   2   0   2   2   2   2   0   2   0   2   0   2   2   0   0   0   2   0   0   2   2   0   2   2
 MK-1-2                 0   2   2   0   2   0   2   0   0   0   2   0   0   0   2   2   2   0   2   0   2   0   2   0   0   0   0   0   2   0   2   0   2   0   0   2   0   0   0   2   2   0   0   0   0   0   2   2   0   0   0   2   0   2   2   0   2   0   0   2   2   0   2   2   2   2   0   2   0   2   2   0   2   2   0   0   0   0   2   0   2   0   2   2   2   0   2   2   2   2   2   2   2   2   0   0   0   2   2   0   2   2   0   0   2   0   2   0   0   0   2   2   0   0   2   2   2   0   0   2   2   2   0   0   0   0   2   0   0   0   0   2   0   0   0   0   2   0   0   2   0   2   0   0   2   0   2   2   2   2   2   0   0   2   2   2   0   0   2   0   0   2   2   0   0   2   0   0   0   0   2   2   0   0   0   2   2   2   2   2   2   2   0   2   0   2   2   2   2   0   0   0   2   0   0   2   0   0   2   2
 MK-1-3                 0   2   2   0   2   0   2   0   0   0   2   0   0   0   2   2   2   0   2   0   2   0   0   0   0   0   0   0   0   0   2   0   2   0   0   2   0   0   2   2   2   2   2   0   0   0   0   2   0   0   0   2   0   2   2   0   2   2   0   2   0   0   2   0   2   2   2   2   0   2   2   0   2   2   0   0   0   0   2   0   2   0   2   2   2   0   2   2   2   2   2   2   2   2   0   0   2   2   2   0   0   2   0   0   2   0   2   0   0   0   2   2   0   0   2   2   2   0   0   2   2   2   0   0   0   0   2   0   0   0   0   0   0   0   0   0   0   0   0   2   0   2   0   0   2   0   2   2   2   2   2   0   0   0   2   2   0   0   2   0   0   2   2   0   0   2   0   0   0   0   2   2   0   0   0   2   0   2   2   2   2   2   0   2   0   2   2   0   2   0   2   0   2   0   2   2   0   0   2   2
 MK-1-4                 0   2   0   2   0   0   2   0   0   0   2   0   0   0   2   2   2   2   2   0   2   2   0   0   0   0   0   0   0   0   2   0   2   2   0   0   0   0   2   2   2   0   2   0   0   0   0   2   0   2   0   2   0   2   2   0   2   2   2   2   2   0   2   0   2   2   2   2   0   2   2   0   2   2   0   0   0   0   2   0   2   0   2   2   2   0   2   2   2   2   2   2   2   0   0   0   2   2   2   0   0   2   0   0   2   2   2   0   0   0   0   2   0   0   2   0   2   0   0   2   2   2   0   0   0   0   2   0   0   0   0   0   2   0   2   0   0   0   0   2   0   2   0   0   2   0   2   2   2   2   2   0   0   0   2   0   0   0   2   0   0   2   2   0   2   2   2   0   0   0   2   2   0   0   0   2   0   2   2   0   2   2   0   2   0   2   2   0   2   0   2   0   2   0   2   2   0   0   2   2
 MK-1-5                 0   2   0   2   0   0   2   0   0   0   0   2   0   0   2   0   2   2   2   0   2   2   0   0   0   0   0   0   0   0   2   0   2   2   2   0   0   0   0   2   2   0   2   0   0   0   0   2   0   2   0   2   0   0   2   2   2   2   0   2   2   0   2   0   2   0   2   2   0   2   2   0   2   2   0   0   0   0   2   0   2   0   2   2   0   0   2   2   2   2   2   2   0   0   2   0   2   2   2   0   0   2   0   0   2   2   2   0   0   0   0   2   0   0   2   2   2   0   0   2   2   2   2   2   2   0   2   0   0   0   0   0   2   0   2   0   0   0   0   2   0   2   0   0   2   0   2   2   2   2   2   0   0   0   2   2   0   0   2   0   0   2   2   0   2   2   2   2   0   0   0   2   0   0   0   2   0   2   2   0   2   2   2   2   0   2   2   0   2   0   2   0   2   0   0   2   0   0   2   2
 MK-1-6                 0   2   0   2   0   0   2   0   0   0   0   2   0   0   2   0   2   2   2   0   2   2   0   0   0   0   0   0   0   0   2   0   2   2   2   0   0   2   0   2   2   0   2   0   0   0   0   0   0   2   0   2   0   0   2   0   2   2   0   2   2   0   0   2   2   0   2   2   0   2   2   0   2   2   0   0   0   0   2   0   2   0   2   2   2   0   2   0   2   2   2   2   0   0   0   0   2   2   2   0   0   2   0   0   2   2   2   2   0   0   0   2   0   0   2   2   0   0   0   2   2   0   2   2   2   0   2   2   0   0   0   0   0   0   2   0   0   0   0   2   0   2   0   0   2   0   2   2   2   2   2   0   0   0   2   2   0   0   0   0   0   2   2   0   2   2   2   2   0   0   0   2   0   0   0   2   0   2   2   0   2   2   2   0   0   2   2   0   2   0   0   0   2   0   0   2   0   0   2   2
 MK-1-7                 0   2   2   2   0   0   2   0   0   0   0   2   0   0   2   0   2   2   2   2   2   2   0   0   0   0   0   0   0   0   2   2   2   2   2   2   0   2   0   2   2   0   2   0   0   0   0   2   0   2   0   2   0   0   2   0   2   2   0   2   2   2   0   2   2   2   2   2   0   2   2   0   2   2   0   0   0   0   2   0   2   0   2   2   2   0   2   0   2   2   2   0   2   0   0   0   2   2   0   0   0   2   0   0   2   2   2   2   0   0   0   2   0   0   2   2   0   0   0   2   2   0   2   2   2   0   2   2   0   0   0   0   0   0   2   0   0   0   0   2   0   2   0   0   2   2   2   2   2   2   2   0   0   0   2   2   0   0   0   0   0   2   2   2   2   2   2   2   0   0   0   2   0   0   0   0   0   2   2   0   0   2   2   0   0   0   2   0   2   2   0   2   2   0   0   2   0   0   2   2
 MK-1-8                 0   2   2   0   0   2   2   0   0   2   0   2   0   0   2   2   2   2   0   2   2   2   2   0   0   0   0   0   0   0   2   2   2   2   2   2   0   2   0   2   2   0   0   0   0   0   0   2   0   0   0   2   0   0   2   2   2   2   0   2   2   2   2   2   2   2   2   2   0   2   2   0   2   2   0   0   0   2   2   0   2   0   2   2   2   0   2   0   2   2   2   0   2   0   0   0   2   2   0   0   2   2   0   0   2   2   2   2   2   0   2   2   0   0   2   2   2   0   0   2   2   0   2   2   0   0   2   0   0   0   0   0   2   0   2   0   0   0   0   2   0   2   2   0   2   2   2   0   2   2   2   0   0   0   2   2   0   0   0   0   0   2   2   2   0   0   2   0   2   0   0   2   0   0   0   0   0   0   2   0   0   2   2   0   0   2   2   0   2   2   0   2   2   0   0   2   0   0   2   2
 MK-1-9                 0   2   2   0   0   2   2   0   0   2   0   2   0   0   2   2   2   2   0   2   2   2   2   2   0   0   2   0   0   0   0   2   2   2   2   2   0   2   0   2   2   0   2   2   0   0   0   2   2   2   0   2   0   2   0   2   2   2   0   2   2   2   2   2   2   2   2   0   0   2   0   0   2   2   0   2   0   2   2   0   2   0   2   2   2   0   2   2   2   2   2   0   2   0   0   0   2   2   0   0   2   2   0   0   2   0   2   2   2   0   2   2   0   0   2   2   2   0   0   2   2   0   2   2   0   0   2   2   0   0   0   0   2   0   0   0   0   0   2   2   0   0   2   0   2   2   2   2   2   2   2   0   0   0   2   2   0   2   0   0   0   2   2   2   2   0   2   0   2   0   2   2   0   0   0   0   0   0   2   0   2   2   0   0   0   2   2   0   2   2   0   2   2   0   0   2   0   0   2   2
 MK-1-10                0   2   2   0   0   0   2   0   0   2   0   2   0   0   2   2   0   2   0   2   0   2   2   2   0   0   2   0   0   0   0   2   2   0   2   2   0   2   0   2   2   0   2   2   0   0   0   2   0   2   0   2   0   2   2   2   2   2   0   2   2   2   2   2   2   2   2   0   0   2   0   0   2   2   0   2   2   2   2   0   2   0   2   2   2   0   2   2   0   2   2   2   0   0   0   0   2   2   0   0   2   2   0   0   0   0   2   0   2   0   2   2   2   0   2   2   2   0   0   2   2   0   2   2   0   0   2   2   0   0   0   0   2   0   0   0   0   0   2   2   0   0   2   0   2   2   2   2   2   2   2   0   0   0   2   2   0   2   2   0   0   2   2   2   2   2   2   0   2   0   0   2   0   0   0   0   0   0   2   0   2   2   0   0   0   2   2   0   2   2   0   2   2   0   0   2   0   0   2   2
 MK-1-11                2   2   2   0   0   0   2   2   0   2   0   2   0   0   2   2   2   2   2   2   0   2   2   2   0   0   2   0   0   0   0   0   2   0   2   2   0   2   0   2   2   0   2   0   0   2   0   2   0   2   0   2   0   2   2   2   2   2   0   2   2   2   0   2   0   0   2   2   2   2   0   0   2   2   0   2   2   2   2   0   2   0   2   2   2   0   2   2   0   2   2   2   0   0   0   0   0   2   0   2   0   2   0   0   0   0   2   0   2   0   2   2   2   0   2   2   2   0   0   0   2   0   2   2   0   0   2   2   2   0   0   0   2   0   0   0   0   0   2   2   0   0   2   2   2   2   2   0   2   2   2   0   0   0   2   2   0   2   2   0   0   2   2   2   2   2   2   0   2   0   0   2   0   0   0   0   0   0   2   0   2   2   0   0   0   2   2   0   2   2   0   2   2   0   0   2   0   0   0   2
 MK-1-12                2   2   2   0   0   2   2   2   0   2   0   2   0   0   2   2   2   0   2   2   2   2   2   2   0   2   2   0   0   0   0   0   2   0   2   2   0   2   0   2   2   0   2   0   0   2   0   2   0   2   0   2   0   2   2   2   2   2   0   2   2   2   0   2   0   0   2   2   0   2   0   0   2   2   0   2   2   2   2   0   2   0   2   2   2   2   2   2   0   2   2   0   0   2   0   0   0   2   0   2   0   2   0   2   0   0   2   0   2   2   2   2   2   0   2   2   2   0   0   0   2   0   2   2   0   0   2   2   2   2   0   0   2   0   0   0   0   0   2   2   0   0   2   2   2   2   2   0   2   2   2   0   0   0   2   2   2   2   2   0   0   2   2   2   0   2   2   0   2   0   0   2   0   2   0   0   0   2   2   0   2   2   0   2   0   2   2   0   2   2   0   2   2   0   0   2   0   0   0   2
 MK-1-13                2   2   2   0   0   2   2   2   0   2   0   0   0   0   2   2   2   0   2   2   0   2   2   2   0   2   2   2   0   0   0   0   2   0   2   2   0   2   0   2   2   0   2   0   0   2   0   2   0   2   0   0   0   2   2   2   0   2   0   2   2   0   0   2   0   0   0   2   0   2   0   0   2   2   0   2   2   2   2   0   2   0   2   2   2   2   2   2   2   2   2   0   0   2   0   0   0   2   0   2   0   2   0   2   0   0   2   0   2   2   2   2   2   0   2   2   2   0   0   0   2   0   2   2   0   0   0   2   2   2   0   0   2   0   0   0   0   2   2   2   2   2   2   2   2   2   2   0   2   2   2   0   0   0   2   2   2   2   2   0   0   2   2   2   0   2   2   0   2   0   0   2   0   2   0   0   0   2   2   0   2   2   0   2   0   2   2   0   2   2   2   2   2   0   0   2   0   0   0   2
 MK-1-14                2   2   2   0   0   2   2   2   0   2   0   0   0   0   0   2   2   0   2   2   0   2   2   2   0   2   0   2   0   0   0   0   2   0   0   2   0   2   0   2   2   0   2   0   0   2   0   2   0   2   0   0   0   2   2   0   0   2   0   2   2   0   0   2   2   0   0   2   0   2   2   0   2   2   0   0   2   2   2   0   2   0   2   2   2   2   2   2   2   2   2   0   0   2   0   0   0   2   0   2   0   2   0   2   0   0   2   2   2   2   2   2   2   0   2   0   2   0   0   0   2   0   0   2   0   0   2   2   2   2   0   0   2   0   0   0   0   2   2   2   2   2   2   2   2   2   2   0   2   2   2   0   2   0   2   2   2   2   2   0   2   2   2   2   0   2   2   0   0   0   0   2   0   2   0   0   0   2   2   0   2   2   0   2   0   2   2   0   2   2   2   2   2   0   2   2   0   0   0   2
 MK-1-15                2   2   2   0   2   2   2   2   0   0   0   0   2   0   0   2   2   0   2   2   0   2   2   2   0   2   0   2   0   0   0   0   2   0   0   2   0   2   0   2   0   0   2   0   2   2   0   2   0   2   0   0   0   2   2   2   2   2   0   2   2   0   0   2   2   0   0   2   0   2   2   0   2   2   0   0   2   2   2   0   2   0   2   2   2   2   2   2   2   2   2   0   0   2   0   0   0   0   0   2   0   2   0   2   0   0   0   2   2   2   2   2   2   0   2   0   2   0   0   2   2   0   0   2   0   0   2   2   2   2   2   0   2   0   0   0   0   2   2   2   2   0   2   2   2   2   2   0   2   2   2   0   2   0   2   2   2   2   2   0   2   2   2   2   0   2   2   0   0   0   0   2   0   2   0   0   0   2   2   0   2   2   0   2   2   2   2   2   2   2   2   2   0   2   2   2   2   0   0   2
 MK-1-16                2   0   2   0   2   2   2   2   0   0   0   2   0   0   2   2   2   0   2   2   0   2   2   2   0   2   0   2   0   0   0   0   2   0   2   2   0   2   0   2   0   0   2   0   2   2   0   2   0   2   0   0   0   0   2   2   2   2   0   2   2   0   0   2   2   0   0   0   0   2   2   0   2   2   2   0   2   2   2   0   2   0   2   2   2   2   2   2   2   0   2   0   0   2   0   0   0   0   0   2   0   2   0   2   0   0   0   2   2   2   2   2   2   0   2   0   2   0   0   2   2   0   2   2   0   0   2   2   2   2   2   0   2   0   0   0   0   2   2   2   2   0   2   2   2   2   2   0   2   2   2   0   2   0   2   2   2   2   2   0   0   0   2   2   0   2   2   2   0   0   2   0   0   2   0   0   0   2   2   0   0   0   0   2   2   2   0   0   2   2   2   2   0   2   2   2   2   0   0   2
 MK-2-1                 2   2   0   2   0   2   0   2   2   2   2   0   2   0   0   0   0   2   0   0   0   2   0   0   0   0   2   2   2   2   0   2   0   0   2   2   2   2   0   0   0   2   0   2   0   0   0   0   0   2   2   0   2   2   0   0   0   2   2   0   0   0   2   0   0   0   0   0   2   0   0   0   2   2   2   0   0   0   2   0   2   2   0   2   2   2   0   0   2   0   2   2   0   0   2   2   2   0   0   0   2   0   0   0   0   0   0   0   0   2   0   2   2   0   0   2   0   0   0   0   0   2   0   2   0   2   2   2   0   2   2   0   2   2   0   2   0   2   2   0   2   2   2   0   0   0   2   2   0   0   2   0   2   0   0   2   0   2   0   2   2   2   2   2   2   2   0   2   0   2   0   2   2   2   2   0   2   0   2   0   2   2   0   2   2   2   2   2   2   0   2   0   0   2   0   2   0   2   0   2
 MK-2-2                 0   2   0   2   0   2   0   2   0   2   2   0   2   0   0   2   0   2   0   0   0   2   0   0   0   0   2   2   2   2   2   2   0   0   2   2   2   2   0   0   0   2   0   0   0   0   0   2   0   2   2   0   2   2   0   0   2   2   2   0   0   0   2   0   0   0   0   0   2   0   0   0   0   0   0   0   0   0   2   0   2   2   0   2   2   2   0   0   2   0   0   0   2   2   2   0   2   0   0   0   2   0   0   0   2   0   2   0   0   2   2   2   2   2   0   2   0   0   0   2   0   2   0   2   0   2   0   0   0   2   2   0   0   2   0   2   0   2   0   0   0   2   2   0   0   0   2   2   0   0   2   0   2   0   0   2   0   2   0   0   2   2   2   2   0   2   0   2   0   2   0   2   0   2   2   2   2   0   2   0   2   2   0   2   2   2   2   2   0   0   2   0   0   2   0   2   0   2   0   2
 MK-2-3                 0   2   0   0   0   2   0   2   0   2   2   0   2   0   0   2   2   2   0   0   0   0   0   0   0   0   2   2   2   2   2   2   0   2   2   2   2   2   0   0   0   2   0   0   0   0   0   2   0   2   0   0   2   0   0   0   2   2   0   0   0   0   2   2   0   0   0   2   2   0   0   0   0   0   0   0   0   0   0   0   2   2   0   2   2   2   0   0   2   0   0   0   2   2   2   0   2   0   2   0   2   2   0   0   2   0   2   0   0   0   2   2   2   2   2   2   0   2   2   2   0   2   2   2   0   2   2   2   0   2   2   0   0   2   0   2   2   2   0   2   0   2   2   0   0   0   2   2   0   0   2   0   2   0   0   2   0   2   0   0   2   2   2   2   0   2   0   2   0   2   0   2   0   2   2   0   2   0   2   2   2   2   0   2   2   2   2   2   0   0   2   0   0   2   0   2   0   0   0   2
 MK-2-4                 0   2   0   0   0   0   0   2   0   2   2   0   0   0   0   2   2   2   0   0   2   0   0   0   0   0   2   2   2   2   0   2   0   2   2   2   2   2   0   2   0   2   0   0   0   0   0   2   0   2   2   0   2   2   0   0   2   0   0   0   0   2   2   2   0   0   0   2   2   0   0   0   0   0   0   0   2   0   0   0   2   2   0   2   2   2   0   2   2   0   0   0   2   2   2   0   2   2   2   0   2   2   0   0   2   0   2   0   0   0   2   2   2   2   2   2   0   2   2   2   0   2   2   2   0   2   2   2   0   2   0   0   2   2   0   2   2   2   0   2   2   2   2   0   0   0   2   2   0   0   2   0   2   0   0   2   0   0   0   0   2   2   2   2   2   2   0   2   0   2   0   2   0   2   2   0   2   0   0   2   2   2   0   2   2   2   2   2   0   0   0   0   0   2   0   2   0   0   0   2
 MK-2-5                 0   2   0   0   0   0   2   2   0   2   2   0   0   0   0   0   2   2   0   0   2   0   0   0   0   0   2   2   0   2   0   2   0   2   2   2   2   2   0   2   0   0   0   0   0   0   0   2   0   2   0   0   2   2   0   0   2   0   0   0   0   2   2   2   0   0   0   2   2   0   0   2   0   0   0   0   2   0   0   0   2   2   0   2   2   2   0   2   2   0   0   0   2   2   2   2   2   2   2   0   2   2   0   0   2   0   2   0   0   0   2   2   2   2   2   2   0   0   2   2   0   2   2   2   0   2   2   2   0   2   0   0   0   0   0   2   2   2   0   2   2   0   2   0   0   0   2   2   0   0   2   0   2   0   0   2   0   0   0   0   2   2   2   2   2   2   0   2   0   2   0   2   0   2   0   0   0   0   0   2   2   0   0   2   2   2   2   2   0   0   0   0   0   2   0   2   0   0   0   2
 MK-2-6                 0   2   0   0   2   0   2   2   0   2   2   0   0   0   0   0   2   2   0   0   2   0   0   0   0   0   2   2   0   2   0   2   0   0   2   0   2   2   0   2   0   0   0   0   2   0   0   2   0   2   0   0   2   2   0   2   0   0   0   0   2   2   2   2   0   0   0   0   2   0   2   2   0   0   0   0   2   0   0   0   2   2   0   2   2   2   0   2   2   0   2   0   2   2   2   2   2   2   2   0   2   2   0   0   2   0   2   0   0   0   2   0   2   2   2   2   0   2   2   2   0   2   2   2   2   2   2   2   0   2   0   0   0   0   0   2   2   2   0   2   2   0   2   0   0   0   2   2   2   0   2   0   2   0   0   2   0   0   0   0   2   2   0   2   2   2   0   2   0   2   0   2   0   2   0   0   0   0   0   2   2   0   0   2   2   2   2   2   0   0   0   0   0   2   0   2   2   0   0   2
 MK-2-7                 0   2   0   2   2   0   2   2   0   2   2   0   0   0   0   0   2   2   0   0   2   0   0   0   2   2   2   2   0   2   0   0   0   0   2   0   2   2   0   2   0   0   0   2   2   0   0   0   0   2   0   0   2   2   0   2   0   0   0   0   2   2   2   2   2   0   2   0   2   0   2   2   2   0   0   0   2   0   0   0   2   2   0   2   2   2   0   2   2   0   2   0   2   0   2   0   2   2   2   2   0   2   0   0   2   0   2   0   0   0   2   0   2   2   2   2   0   2   2   2   0   2   0   2   2   2   2   2   0   0   0   0   0   0   0   2   2   2   0   2   2   0   2   0   0   0   2   2   2   0   2   0   0   0   0   0   0   0   0   0   2   2   0   2   2   2   0   2   0   0   0   2   0   2   0   0   0   0   0   2   2   0   0   2   2   2   2   2   0   0   0   0   0   2   0   2   2   2   0   2
 MK-2-8                 2   0   0   0   2   0   2   2   0   2   2   0   0   0   0   0   2   2   0   0   2   0   0   0   2   2   2   2   2   2   0   0   0   0   2   0   2   0   0   2   0   0   0   0   0   2   0   0   0   2   0   0   2   2   0   2   0   0   0   0   2   2   2   2   2   0   2   2   2   0   2   2   2   0   0   0   2   0   0   0   2   2   0   0   2   2   0   2   2   0   2   0   2   0   2   2   2   2   2   2   0   2   0   0   2   0   2   0   0   0   2   0   2   2   2   2   0   2   2   2   0   2   0   2   2   2   2   2   0   0   0   0   0   0   0   0   2   2   0   2   2   0   2   0   0   0   2   2   2   2   2   0   0   0   2   0   0   0   0   0   2   2   0   2   2   2   0   0   0   0   0   0   0   2   0   0   0   0   0   2   2   0   0   0   2   2   2   2   0   0   2   0   2   2   0   2   2   0   0   2
 MK-2-9                 2   0   0   0   0   0   2   2   2   2   2   0   0   0   0   0   2   2   0   0   0   0   0   0   2   2   0   2   2   2   0   0   0   0   0   0   2   0   0   2   0   0   0   0   0   2   0   0   0   2   0   0   2   2   0   2   0   0   0   0   2   2   2   2   2   0   2   2   2   0   2   2   2   0   0   0   2   0   0   0   2   2   0   0   2   2   0   2   2   0   2   0   2   0   2   2   2   2   2   0   0   2   0   0   2   0   2   0   0   0   2   0   2   2   2   2   0   2   2   0   0   2   0   2   2   2   2   2   2   0   0   0   0   0   0   0   2   2   0   2   2   0   2   0   0   0   2   2   2   2   2   0   0   0   2   0   0   2   0   0   2   2   0   2   2   2   0   0   0   2   0   2   0   2   0   0   2   0   0   2   2   0   0   0   2   2   2   0   0   0   2   2   2   2   0   2   0   0   0   2
 MK-2-10                2   0   0   0   0   0   2   0   2   0   2   0   0   0   2   0   2   2   0   0   0   0   0   0   2   0   0   2   2   2   0   0   0   0   0   2   2   0   2   2   0   0   0   0   0   2   0   2   2   2   0   0   2   2   0   2   2   0   2   0   2   2   2   0   2   0   2   2   2   0   2   2   2   2   0   0   2   2   0   0   2   2   2   0   0   2   0   2   2   0   2   0   2   2   2   2   2   2   2   0   0   2   0   0   2   2   2   0   0   2   2   0   2   2   2   2   0   2   2   0   0   0   0   2   2   2   2   2   2   0   0   0   0   0   0   0   2   2   0   2   2   0   2   0   0   0   0   2   2   2   2   2   2   0   2   0   0   2   0   0   2   2   2   2   2   2   2   0   0   2   0   2   2   2   0   0   2   0   0   2   0   0   0   0   2   2   2   0   0   0   0   2   2   2   2   2   0   0   0   2
 MK-2-11                2   0   0   0   0   0   2   0   0   0   2   0   0   0   2   0   2   2   0   0   2   2   0   0   2   0   0   2   0   2   0   0   0   0   0   2   2   0   0   2   0   0   0   2   0   2   0   2   2   0   0   0   2   2   2   2   2   2   2   0   2   2   2   0   2   0   2   2   0   0   2   2   0   2   2   0   2   2   0   0   2   2   2   0   0   2   0   2   2   0   2   0   2   2   0   2   2   2   2   0   0   2   0   0   2   0   2   0   0   2   2   0   2   2   2   2   0   2   2   0   0   0   0   0   2   2   0   2   2   0   0   0   0   0   0   0   2   2   0   2   2   0   2   2   0   0   0   2   2   2   2   0   2   0   2   0   0   2   2   0   2   0   2   0   2   2   2   0   2   2   0   2   2   2   0   0   2   0   0   2   2   0   0   0   0   2   2   0   0   0   0   2   2   2   2   2   0   0   0   2
 MK-2-12                2   0   0   0   0   0   2   0   0   0   2   0   0   0   2   0   2   2   0   0   2   2   0   0   2   0   0   2   0   2   0   0   0   0   0   2   2   0   0   0   0   0   0   2   0   2   0   2   2   0   0   0   2   2   2   2   2   0   2   0   2   2   2   0   2   0   2   2   2   0   2   2   2   2   2   0   2   2   0   0   2   2   2   0   0   2   0   0   2   0   2   0   2   2   0   2   2   2   2   0   0   2   0   0   2   0   2   0   0   2   2   2   2   2   2   2   0   2   2   0   0   0   0   0   0   2   2   2   2   0   0   0   2   0   0   0   2   2   0   2   2   0   2   2   0   2   0   0   2   2   2   0   2   0   2   0   0   2   2   0   2   0   2   0   2   2   2   0   2   2   0   2   2   2   0   0   2   0   0   2   2   0   0   0   0   2   2   0   0   0   0   2   2   2   2   2   2   2   0   2
 MK-2-13                2   0   0   0   0   0   2   0   0   0   2   0   0   0   2   0   2   2   0   0   2   2   0   0   0   0   0   2   0   2   0   0   0   0   0   2   2   0   0   0   0   2   0   2   0   2   0   2   2   0   0   0   2   2   2   2   2   0   2   0   2   2   2   0   2   0   2   2   2   0   2   2   2   2   2   0   2   2   0   0   2   2   2   0   0   2   0   0   2   0   2   2   2   2   0   2   0   2   2   0   0   0   2   0   2   0   2   0   0   2   2   2   0   2   2   2   0   2   2   0   2   0   2   2   0   2   2   2   2   0   0   0   2   0   0   0   2   2   0   2   2   0   0   2   0   2   0   0   2   0   2   0   2   0   2   0   0   2   2   0   0   0   0   0   0   2   2   0   2   2   0   2   2   2   2   0   2   0   0   2   0   0   0   0   0   2   2   0   0   0   2   2   2   2   0   0   2   2   2   2
 MK-2-14                2   0   0   0   0   0   2   0   0   0   2   0   0   0   2   0   2   2   0   0   2   2   0   0   0   0   0   2   0   2   0   0   0   0   0   2   2   0   0   0   0   2   0   2   0   2   0   2   2   0   0   0   0   2   2   2   2   0   2   0   2   2   2   0   2   0   2   2   2   0   2   2   2   2   2   2   2   0   0   0   2   2   2   0   0   2   0   0   2   2   2   0   2   0   0   2   0   2   0   0   0   0   2   0   2   0   2   0   0   2   0   2   0   2   2   2   0   2   2   2   2   0   2   0   0   2   2   2   0   0   0   0   2   2   0   0   2   0   0   2   2   0   0   2   0   2   0   0   2   0   2   0   2   0   2   0   0   2   2   0   0   0   2   0   0   2   2   0   2   2   0   2   2   2   2   0   2   0   0   2   0   0   0   0   0   2   2   0   0   0   2   2   2   2   0   0   2   2   2   2
 MK-2-15                2   0   2   0   0   0   0   0   0   0   2   0   0   0   0   2   2   2   2   0   2   2   0   0   0   0   0   2   0   2   0   0   0   0   0   2   2   0   0   0   0   0   0   0   0   2   0   0   2   0   0   0   0   2   2   2   2   0   2   0   2   2   2   0   2   2   2   2   2   0   2   2   2   2   2   2   2   0   0   0   2   2   2   0   0   2   0   0   2   2   2   0   0   0   0   2   0   2   0   0   0   0   2   0   2   0   2   0   0   2   0   2   0   2   0   2   2   2   2   2   0   0   2   2   0   0   2   2   2   0   0   0   2   2   0   0   2   0   0   2   2   0   0   0   0   2   0   0   2   0   2   0   0   0   2   0   0   2   2   0   0   0   2   0   0   2   2   0   2   2   0   2   0   2   2   0   2   0   0   2   0   0   0   0   0   2   2   0   0   0   2   2   2   2   0   2   2   2   0   0
 MK-2-16                2   0   0   2   0   0   0   0   0   0   2   0   0   0   0   0   2   2   2   0   2   2   0   0   0   0   0   2   0   2   0   0   0   0   0   2   0   0   2   0   0   0   0   0   0   2   0   0   2   0   0   0   0   2   2   2   2   2   2   0   2   2   2   2   2   2   0   2   2   2   2   2   2   2   2   2   2   0   0   0   2   2   2   0   0   2   0   0   2   2   2   0   0   2   0   2   0   2   0   0   0   0   2   0   2   0   2   0   0   2   0   0   0   2   0   2   2   2   2   2   0   2   2   2   0   0   2   2   2   0   0   0   2   2   0   0   2   0   0   2   0   0   2   0   0   2   0   2   2   0   2   0   0   0   2   0   0   2   2   0   0   0   2   0   2   2   0   0   2   2   0   0   0   2   2   0   2   0   0   2   2   0   0   0   2   2   2   0   2   0   2   2   2   2   2   0   2   2   0   0
 MK-3-1                 0   0   2   0   0   2   2   0   2   0   0   2   0   0   2   0   0   2   2   0   0   0   0   2   0   2   2   2   0   2   0   0   2   2   0   2   0   0   2   0   2   0   2   0   2   2   0   2   2   0   2   2   0   0   0   0   0   0   2   0   0   0   2   2   2   2   0   2   0   0   0   0   2   2   0   0   2   0   0   2   2   2   0   2   0   2   2   2   2   0   2   2   2   0   2   2   2   2   0   0   0   0   0   0   2   2   0   2   2   0   2   0   0   0   0   0   2   0   2   2   2   0   0   0   0   0   0   2   2   0   0   2   0   0   0   2   2   2   0   0   0   0   0   0   2   0   0   0   0   2   0   2   0   2   2   0   0   0   2   2   0   2   2   2   0   2   0   0   2   2   0   2   0   2   0   2   2   0   0   2   2   2   0   0   0   2   2   0   2   2   0   2   2   0   0   0   2   2   2   0
 MK-3-2                 0   0   2   0   0   2   2   0   2   0   0   2   0   0   2   0   0   2   2   0   0   2   0   2   0   2   2   2   0   2   0   0   2   2   0   2   0   0   2   2   2   0   2   0   2   2   0   2   2   0   2   0   0   0   0   0   0   0   2   0   0   0   2   2   0   2   0   2   0   0   0   0   2   2   0   0   2   0   0   2   2   2   0   2   0   2   2   2   2   2   0   2   2   0   2   2   2   2   0   0   0   0   0   0   2   0   2   2   2   0   2   0   0   0   0   0   2   0   2   2   2   0   0   0   0   0   0   2   2   0   0   2   0   0   0   2   2   2   0   0   0   0   2   0   2   0   0   0   0   2   0   2   0   2   2   0   0   0   2   2   0   0   2   2   2   2   0   0   2   2   0   2   0   2   2   2   0   0   0   2   2   0   0   0   2   2   2   2   2   2   0   2   2   0   0   0   2   0   2   0
 MK-3-3                 0   0   2   0   0   2   2   0   2   0   0   2   0   2   2   0   0   2   2   0   0   2   0   2   0   2   2   2   0   2   0   0   2   2   0   2   0   0   2   0   2   0   2   0   2   2   0   2   2   0   2   0   0   0   0   0   0   2   2   0   0   0   2   2   0   2   0   2   0   0   0   0   2   2   0   0   2   0   2   0   0   2   0   2   0   2   0   2   2   2   2   2   2   0   2   2   2   2   0   0   0   0   0   0   2   2   2   2   2   0   2   0   2   0   0   0   2   0   2   2   2   0   0   0   0   0   0   2   2   0   0   2   0   0   0   0   2   2   0   2   0   0   2   0   2   0   0   0   0   2   0   2   0   2   2   0   0   0   2   2   0   0   0   2   2   2   0   0   2   2   0   2   0   2   2   0   0   0   0   2   2   0   0   0   2   2   2   0   2   2   0   2   2   0   0   0   2   0   2   0
 MK-3-4                 0   0   2   0   0   2   2   0   2   0   0   2   0   2   2   0   0   2   2   0   0   2   0   2   0   2   2   2   0   2   0   0   2   2   0   2   0   0   2   0   2   0   2   0   2   0   0   2   2   0   2   0   0   0   0   0   2   2   2   0   0   0   2   2   2   2   0   2   0   0   0   0   0   2   0   0   2   0   0   0   0   2   2   2   0   2   0   2   2   2   2   2   0   0   2   2   2   2   0   0   0   0   2   0   2   2   2   2   2   0   0   0   2   0   0   0   2   0   2   2   2   0   0   0   0   0   0   0   0   0   0   2   0   0   0   0   2   2   0   2   0   0   2   0   2   0   0   2   0   2   0   2   0   2   2   0   0   0   0   2   0   0   0   2   2   2   0   0   2   2   0   0   0   2   2   0   0   0   0   2   0   0   0   0   2   2   2   0   2   2   0   0   2   0   2   0   2   0   2   0
 MK-3-5                 0   0   2   0   0   2   2   0   0   0   0   2   0   2   2   2   0   2   2   0   0   2   0   0   0   0   2   2   0   2   0   0   2   2   0   2   0   0   2   0   2   0   2   0   2   0   2   0   2   0   2   0   0   0   0   2   2   2   2   0   0   0   2   2   0   2   0   2   0   0   0   0   0   2   0   0   2   0   0   0   0   2   2   2   0   2   0   2   2   2   2   2   0   0   2   2   2   2   0   0   0   0   2   0   2   2   2   2   2   0   0   0   2   0   0   0   0   0   2   2   2   0   0   0   0   0   0   0   0   2   0   2   0   0   2   0   2   2   0   2   0   0   2   0   2   0   0   2   0   2   0   2   0   2   2   0   0   0   0   2   0   0   0   2   2   2   0   0   0   2   0   0   0   2   2   0   0   0   0   2   0   2   0   0   2   2   2   0   2   2   0   0   2   0   2   0   2   0   2   0
 MK-3-6                 0   0   2   0   0   2   2   0   0   0   0   2   2   2   2   2   0   0   2   0   0   2   0   0   0   0   2   2   0   2   0   2   2   2   0   2   0   2   2   0   2   0   2   0   2   0   2   0   2   0   2   0   0   0   0   2   2   2   2   0   0   0   2   0   0   2   0   2   0   0   0   0   0   2   0   0   2   0   0   2   2   0   2   2   2   2   0   2   2   2   2   2   0   0   2   2   2   2   0   0   2   0   2   2   2   2   2   2   0   0   2   0   2   0   0   0   2   0   2   2   2   0   0   0   0   0   0   0   0   2   0   2   2   0   2   0   2   2   0   2   0   0   2   0   2   2   0   2   0   2   0   2   0   2   2   0   0   0   0   2   0   0   0   0   0   2   0   2   0   2   2   0   0   2   2   0   0   0   0   2   0   2   0   0   2   2   2   0   2   2   0   0   2   0   2   0   2   0   2   0
 MK-3-7                 0   2   2   2   0   2   2   0   2   0   0   2   0   2   2   0   2   0   2   0   0   2   0   0   0   0   2   2   0   2   0   0   2   2   0   2   0   2   2   2   2   0   2   2   2   0   2   0   0   2   2   0   0   0   0   2   2   2   2   0   0   0   2   0   0   0   0   2   0   0   0   0   0   2   0   0   0   0   0   2   2   0   2   2   2   2   0   2   2   0   2   2   0   0   2   2   2   2   2   0   2   0   2   0   2   2   2   2   0   0   2   0   2   0   0   0   2   2   2   2   2   0   0   0   0   0   2   0   0   2   0   2   0   0   2   0   2   2   0   2   0   0   0   0   2   2   0   0   0   2   0   2   0   2   2   0   0   0   0   2   0   0   0   0   0   2   0   2   0   2   2   2   0   2   2   0   0   0   0   2   2   2   0   0   2   2   2   0   2   2   0   0   2   0   2   0   0   0   2   0
 MK-3-8                 0   2   2   2   0   2   2   0   2   0   0   2   0   2   2   0   2   0   2   0   0   2   0   0   0   0   2   2   0   2   2   0   2   2   0   2   0   2   2   2   2   2   0   2   2   0   2   0   0   2   2   0   2   0   0   2   2   2   2   0   2   0   2   2   0   0   0   2   0   0   0   0   0   2   0   2   0   0   0   2   2   0   2   2   2   2   0   2   2   0   2   2   0   0   2   2   2   2   2   0   2   0   2   2   2   2   2   2   0   0   2   0   0   0   0   2   2   2   2   2   2   0   0   0   0   0   2   0   0   2   0   2   0   0   2   0   0   2   0   2   0   0   0   2   2   2   2   0   0   2   0   2   0   2   2   0   0   0   0   0   0   0   0   0   0   0   0   2   0   2   2   2   0   2   2   0   0   0   0   2   2   2   0   0   2   2   2   0   2   2   0   0   2   0   2   0   0   0   2   0
 MK-3-9                 0   2   2   2   0   2   2   0   2   2   0   2   0   2   2   0   2   0   2   0   0   2   0   0   0   0   2   0   2   0   2   0   2   2   0   2   0   2   2   2   2   2   0   2   2   0   2   0   0   2   2   0   2   0   0   2   2   2   2   0   2   0   2   2   0   0   0   2   0   2   0   0   0   2   2   2   0   0   0   0   2   0   0   2   2   2   0   2   2   0   2   2   0   0   2   2   2   2   2   0   2   0   2   2   2   2   2   2   0   0   2   0   0   0   0   2   2   2   2   2   2   0   0   0   0   0   2   0   0   2   0   2   0   0   2   0   0   2   0   2   0   2   0   2   2   0   2   2   0   2   0   2   0   2   2   0   0   0   0   0   0   0   0   0   0   2   0   2   0   2   2   2   0   2   2   0   0   0   0   2   2   2   0   0   2   2   2   2   2   0   0   0   2   0   2   0   2   0   2   0
 MK-3-10                0   2   2   2   0   2   2   0   2   2   0   2   0   2   2   0   2   2   2   0   0   2   0   0   0   0   2   0   0   0   2   0   0   2   0   2   0   2   2   2   2   2   0   2   2   0   2   0   0   2   2   0   2   0   0   2   2   2   2   0   2   0   0   0   0   0   0   2   0   2   0   0   0   2   2   2   0   0   0   0   2   0   0   2   2   0   0   2   2   0   0   2   0   2   0   2   2   0   2   0   2   0   2   2   2   2   2   2   0   0   2   2   0   0   0   0   0   2   0   2   2   0   0   0   0   0   2   0   0   2   0   2   0   0   2   0   0   2   2   2   0   2   0   2   2   0   2   0   0   2   0   2   0   2   2   0   0   0   0   0   0   0   0   2   0   2   0   2   2   2   2   2   0   2   2   0   0   0   2   2   2   0   0   0   2   2   2   2   2   0   0   2   2   0   2   0   2   0   2   0
 MK-3-11                0   2   2   2   0   0   0   0   2   2   0   2   0   2   2   0   2   2   2   0   2   2   0   0   0   2   2   0   0   0   2   0   0   2   0   2   2   2   2   2   2   2   0   2   2   0   2   0   0   2   2   0   2   0   0   2   2   2   2   0   0   0   0   0   0   2   0   2   0   2   0   0   0   0   2   2   0   0   0   0   2   0   0   2   2   0   0   2   2   0   0   2   2   2   0   2   2   0   2   0   2   2   2   2   2   2   2   2   0   0   2   0   0   0   0   0   2   2   0   2   0   0   0   0   0   0   2   0   0   2   0   2   0   0   2   0   0   2   2   2   0   2   0   0   2   0   2   0   0   2   0   2   0   2   2   0   0   0   0   0   2   0   0   2   0   2   0   2   2   2   0   2   0   2   2   0   2   0   2   2   2   0   0   0   2   0   2   2   0   2   2   2   2   0   2   0   2   0   2   0
 MK-3-12                0   2   2   2   0   0   0   2   2   2   0   2   0   2   0   0   2   2   2   0   2   2   0   0   0   2   2   0   0   0   2   0   0   2   2   2   2   2   2   2   2   2   0   2   2   0   2   0   0   2   0   0   2   0   0   2   2   2   2   0   0   2   0   0   0   2   0   2   0   2   0   0   0   0   2   2   0   0   0   0   2   0   0   2   0   0   0   2   2   0   0   2   2   2   0   2   2   0   0   0   2   2   2   2   2   2   0   2   0   0   2   0   0   0   0   0   2   0   0   2   0   0   0   0   0   0   2   0   0   2   2   2   0   0   0   0   0   2   2   2   0   2   0   2   0   0   0   0   0   2   0   2   0   2   0   0   0   0   0   0   2   0   0   2   0   2   0   2   2   2   0   2   0   0   2   0   2   0   2   2   2   0   0   0   2   0   0   2   0   0   2   0   2   0   0   0   2   0   2   0
 MK-3-13                0   2   2   2   0   0   0   2   2   2   0   2   0   2   0   0   0   2   2   0   2   2   0   0   0   2   2   0   0   0   2   0   0   2   2   2   2   0   2   2   0   2   0   2   2   0   2   0   0   2   0   0   2   0   0   2   2   2   2   0   2   2   2   0   0   2   0   0   0   2   0   0   0   0   2   2   0   0   0   0   2   0   0   2   0   0   0   2   0   0   2   2   2   0   0   2   2   0   0   0   2   2   2   2   0   2   2   2   0   0   2   0   0   0   0   0   2   0   0   2   2   0   0   0   0   0   2   0   0   2   2   2   0   0   0   0   0   2   2   2   0   2   0   2   0   0   2   2   2   2   0   2   0   2   0   0   0   0   0   0   0   0   0   2   0   2   2   2   2   0   0   2   0   0   2   2   2   0   2   2   2   0   2   0   2   0   0   2   0   0   2   0   2   0   0   0   0   0   0   0
 MK-3-14                0   2   2   2   0   0   0   2   2   0   0   2   0   2   0   0   0   2   2   2   2   2   0   2   0   2   2   0   2   0   2   0   2   2   2   2   2   0   2   2   0   2   0   2   2   0   2   0   0   2   0   0   2   0   2   2   2   2   2   0   2   2   2   0   0   2   2   0   0   2   2   2   0   0   2   2   0   0   0   0   2   0   0   2   0   0   0   2   0   0   2   2   2   0   0   2   2   0   0   0   2   2   2   2   0   2   2   2   0   2   2   2   2   0   0   0   2   0   0   2   2   0   0   0   0   0   2   0   0   2   2   2   0   0   0   0   0   2   2   2   0   2   0   2   0   0   2   2   2   2   0   2   0   2   0   0   0   0   0   0   0   0   0   2   0   2   2   2   2   0   0   2   0   0   2   2   2   0   2   2   2   0   2   0   2   0   0   2   0   0   2   0   2   0   0   0   0   0   0   0
 MK-3-15                0   2   2   2   0   0   0   0   2   0   0   2   0   2   2   0   0   2   0   2   2   2   0   2   0   2   2   0   2   0   2   0   2   2   2   2   2   0   2   2   0   2   0   2   2   0   2   0   0   2   0   0   2   2   2   2   2   2   2   0   2   2   2   2   0   2   2   0   0   0   2   2   0   0   2   2   0   0   0   0   2   0   0   2   0   0   0   2   0   0   2   2   2   0   0   2   2   0   0   0   2   2   2   0   0   2   2   0   0   0   2   2   2   0   0   0   2   0   0   2   2   0   0   0   0   0   2   0   0   2   2   2   0   0   0   0   0   0   2   2   0   2   0   2   0   0   2   2   2   2   0   0   0   2   0   0   0   0   0   0   2   0   0   2   0   2   2   2   2   0   0   2   0   0   2   0   0   0   2   2   2   0   0   0   2   0   0   2   0   0   2   0   2   0   0   0   2   0   0   0
 MK-3-16                0   2   2   2   0   0   2   0   2   0   0   2   0   2   2   0   0   2   2   2   2   0   0   2   0   2   2   0   2   0   2   0   2   2   2   2   2   0   2   2   0   2   0   2   0   0   2   2   0   2   0   0   2   0   2   2   2   2   0   0   2   2   2   2   0   2   2   0   0   0   2   2   0   0   2   2   0   0   0   0   2   0   2   2   0   0   0   2   0   0   2   2   2   0   0   2   0   0   0   0   2   2   2   0   0   2   2   0   0   0   2   2   2   0   0   2   2   0   0   0   0   0   0   0   0   0   2   0   0   2   2   2   2   0   0   0   0   0   2   2   0   2   0   2   0   0   2   2   2   2   0   0   0   2   0   0   0   2   0   0   2   0   0   2   0   2   2   2   2   0   0   2   0   0   2   0   0   0   2   2   2   0   0   0   2   0   0   2   0   0   2   0   2   0   0   0   0   0   0   0
 MK-4-1                 0   0   2   2   0   2   0   2   0   0   0   0   0   2   2   2   0   2   0   0   2   0   0   0   2   2   0   0   0   2   2   0   0   0   2   2   0   0   2   2   2   2   0   0   2   0   0   2   0   2   2   0   2   0   2   2   2   0   2   2   0   0   2   2   0   2   0   2   2   2   0   0   2   0   2   2   2   0   0   2   0   0   2   2   0   0   0   2   2   0   0   0   2   0   0   2   0   0   2   2   2   0   0   0   0   0   0   2   0   2   2   0   0   2   2   0   0   0   2   2   2   2   2   0   0   0   0   2   0   0   0   2   2   2   2   0   2   0   0   2   2   2   2   2   0   0   0   0   0   2   2   2   2   2   0   0   0   2   0   0   2   0   0   2   0   0   0   2   2   0   2   0   0   0   0   2   2   0   0   0   2   2   0   0   0   2   0   0   2   0   0   2   2   2   0   0   2   2   0   2
 MK-4-2                 0   0   2   2   0   2   0   2   0   0   0   0   2   2   2   2   2   2   0   0   2   0   0   2   2   2   0   0   0   2   2   0   0   0   2   2   0   0   2   2   2   2   0   0   2   0   0   2   2   0   2   0   2   0   2   2   2   0   2   2   0   0   2   2   0   2   0   2   2   2   0   0   2   0   2   2   2   2   0   2   0   0   2   2   2   2   0   2   2   0   0   0   2   0   0   2   0   0   2   2   2   0   0   2   0   0   0   0   0   2   2   0   0   2   2   0   0   0   2   2   2   2   2   0   0   0   0   2   0   0   0   2   2   2   2   0   2   0   0   2   0   2   0   2   0   0   0   0   0   2   2   0   2   2   0   0   0   2   0   0   2   0   0   0   0   0   0   2   2   0   2   0   0   0   0   2   2   0   0   0   2   2   2   0   2   0   0   0   2   0   0   2   2   2   0   0   2   2   0   2
 MK-4-3                 0   0   2   2   0   2   0   2   0   0   0   0   2   2   2   2   2   0   0   0   2   0   0   2   2   2   0   0   0   0   0   0   0   2   2   0   0   0   2   2   2   2   0   0   2   0   0   2   2   2   2   0   2   2   0   2   2   0   2   2   2   0   2   2   0   2   0   2   2   2   0   0   2   0   2   2   2   2   0   2   0   0   0   2   2   2   0   2   2   0   0   0   2   0   0   2   0   0   2   2   2   0   0   2   0   0   0   0   0   2   2   0   0   2   2   0   0   0   0   2   2   2   2   0   0   0   0   2   0   0   0   2   2   2   2   0   0   0   0   2   0   2   0   2   0   0   2   0   2   2   2   0   2   2   2   0   0   2   0   0   2   0   0   0   0   0   0   2   2   0   2   0   0   0   0   2   2   2   0   0   2   0   2   0   2   0   0   0   0   0   0   2   2   2   2   0   2   2   2   2
 MK-4-4                 0   0   2   2   0   2   0   2   2   0   0   0   2   0   2   2   2   0   0   0   2   0   0   2   2   2   0   0   2   0   0   0   0   2   2   0   0   0   2   2   2   2   0   0   2   0   0   2   2   2   2   0   2   2   0   2   2   0   2   2   2   0   2   2   2   2   0   2   2   2   0   0   0   0   0   2   2   2   0   2   2   0   0   0   2   2   0   2   0   0   0   0   2   0   0   2   0   0   2   2   2   0   0   2   0   0   0   0   0   0   2   2   0   2   2   0   0   0   0   2   2   2   2   0   0   0   2   0   0   0   0   2   2   2   2   0   0   0   0   2   0   2   0   2   0   2   2   0   0   2   2   0   2   2   2   0   0   2   0   0   2   0   0   0   0   2   0   2   2   0   2   0   0   0   2   2   2   0   0   0   2   2   2   0   2   0   0   0   0   0   0   2   2   2   2   0   2   2   2   2
 MK-4-5                 0   0   2   2   0   0   0   2   2   0   0   0   2   2   0   2   2   0   0   0   2   0   0   2   2   0   0   0   2   0   0   0   0   2   2   0   0   0   2   0   2   2   0   0   0   0   0   2   2   2   2   0   2   2   0   2   2   0   2   2   2   0   2   2   2   0   0   2   2   2   0   0   0   0   0   2   2   0   0   2   2   0   0   2   2   2   0   2   0   0   0   0   2   0   0   2   0   0   2   2   0   0   0   2   0   0   0   0   0   0   0   2   0   2   2   0   0   0   0   2   2   2   2   0   2   0   2   0   0   0   0   2   2   2   2   0   2   0   0   2   0   2   0   2   0   2   2   0   0   0   2   0   2   2   2   0   0   2   0   0   0   0   0   0   0   2   0   2   2   0   2   0   0   0   2   2   0   2   0   0   2   2   2   0   2   0   0   0   0   0   0   2   2   2   2   0   2   2   2   0
 MK-4-6                 0   0   2   0   0   0   0   2   2   0   0   0   2   2   0   2   2   2   0   0   0   0   0   2   2   0   0   0   2   0   0   0   0   2   2   0   0   0   2   0   2   2   0   0   0   0   2   2   2   2   2   2   2   2   0   2   2   2   2   0   2   0   2   0   2   0   0   2   2   2   0   0   0   0   0   2   2   0   0   2   2   0   0   2   2   2   0   2   0   0   0   2   2   2   0   2   0   0   2   2   0   0   2   2   0   0   0   0   0   0   0   2   0   2   2   0   0   0   0   2   2   2   2   0   2   0   2   2   0   0   0   2   2   2   2   0   2   2   0   2   0   2   0   0   2   2   2   0   0   2   2   0   0   2   2   0   0   2   0   0   0   0   0   0   2   2   0   2   2   2   2   0   0   0   2   2   0   2   0   0   2   2   2   0   2   0   0   0   0   0   0   2   2   2   2   0   2   2   2   0
 MK-4-7                 0   0   2   0   0   0   0   2   0   0   0   0   2   2   0   2   2   2   2   0   0   0   0   2   0   0   0   0   2   0   0   0   0   2   2   0   2   0   2   0   2   2   0   0   0   0   2   2   2   2   2   2   2   2   0   2   2   2   2   0   2   0   2   0   2   0   0   2   2   2   0   0   0   0   0   2   0   0   2   2   2   0   0   2   2   2   0   2   0   0   0   2   2   2   0   2   0   0   2   2   0   0   2   2   0   0   0   0   0   2   0   2   0   2   2   0   0   0   0   2   2   0   2   0   2   0   0   2   0   0   0   2   2   0   2   0   2   2   0   2   0   2   2   2   2   2   2   0   0   2   2   0   0   0   2   0   0   2   0   0   0   0   0   2   2   2   0   2   2   2   2   0   0   0   0   2   0   2   0   0   2   2   2   0   2   2   0   0   0   0   0   0   2   2   2   0   2   2   2   0
 MK-4-8                 0   0   2   0   0   0   0   2   0   2   0   0   2   2   2   2   2   2   2   0   0   0   2   2   0   2   2   0   2   0   0   0   0   2   2   0   2   0   2   0   2   2   0   0   0   0   2   2   0   2   2   0   2   2   0   2   2   2   2   0   2   0   2   0   2   0   0   2   2   2   0   0   0   0   0   2   0   0   2   2   0   0   0   2   0   0   0   2   2   0   0   2   2   2   0   2   0   0   2   2   0   0   2   0   0   2   0   0   2   2   0   2   0   2   2   0   0   0   0   2   2   0   2   0   2   0   2   2   0   0   0   2   2   0   2   0   2   2   0   2   2   2   2   0   0   2   2   0   0   2   2   0   2   0   2   0   0   2   0   0   0   0   0   2   2   2   0   2   0   2   2   0   0   0   2   2   0   2   0   0   0   2   2   0   2   2   0   0   0   0   0   0   2   2   2   0   2   2   2   0
 MK-4-9                 0   0   2   0   0   0   0   2   0   2   0   2   2   2   2   2   2   2   2   0   0   0   2   2   0   2   2   0   2   0   0   0   0   2   2   0   2   0   2   0   2   2   0   0   0   0   2   0   0   2   2   0   2   2   0   2   2   2   2   0   2   0   2   0   2   0   0   2   2   2   0   0   2   2   0   2   0   0   2   2   2   0   0   2   0   2   0   2   2   0   0   2   2   2   0   2   0   0   2   2   0   0   2   0   0   2   0   0   2   2   2   2   0   2   0   0   0   0   0   2   0   0   2   0   2   0   2   2   0   0   0   2   2   0   2   0   2   2   0   2   2   2   2   0   2   0   2   0   0   2   2   0   2   2   2   0   0   2   0   0   0   0   0   2   2   2   0   2   0   2   2   0   0   0   2   2   0   2   0   0   2   2   2   0   2   2   0   2   0   0   0   0   2   2   0   0   2   2   0   0
 MK-4-10                0   0   2   0   0   0   0   2   0   2   0   2   2   2   2   2   2   2   2   0   0   0   0   2   0   2   2   0   2   0   0   0   0   2   2   0   2   0   0   0   2   2   0   0   0   0   2   2   0   2   2   2   0   2   0   2   0   2   2   0   2   0   2   0   2   0   0   2   2   2   0   0   2   2   0   2   0   0   2   2   2   0   0   2   0   2   0   2   2   0   0   2   2   2   0   2   0   0   2   2   0   0   2   0   0   2   0   0   2   2   2   2   0   2   0   0   0   0   2   0   0   0   2   0   2   0   2   2   0   0   0   2   2   0   2   0   2   2   0   2   2   2   2   0   2   0   2   0   0   2   2   0   2   2   2   0   0   2   0   0   0   0   0   2   2   2   0   0   0   0   2   0   0   0   2   2   0   2   0   0   2   2   2   0   2   2   0   2   0   0   0   0   2   2   2   0   2   2   0   2
 MK-4-11                0   0   2   0   0   0   0   2   0   2   0   2   2   2   2   0   2   2   2   0   0   0   0   2   0   2   2   0   2   0   0   0   2   0   2   0   2   2   0   0   2   2   0   0   0   0   2   2   0   2   2   2   0   2   0   2   0   2   0   0   2   0   2   0   2   0   0   2   2   2   0   0   2   0   0   2   0   0   2   2   0   0   0   0   2   2   0   2   2   0   0   2   2   2   0   2   0   0   2   2   0   0   2   0   2   2   0   0   0   2   2   2   2   2   0   0   0   0   2   0   0   0   0   0   2   0   2   2   0   0   0   0   2   0   2   2   2   2   0   2   2   2   2   0   2   0   2   0   0   2   2   0   2   0   0   0   0   2   0   0   0   0   0   2   2   2   0   0   0   0   0   0   0   0   2   2   0   2   0   0   2   2   2   0   2   2   0   2   0   2   0   0   2   2   2   0   2   0   0   2
 MK-4-12                0   0   2   0   0   0   0   2   0   2   0   2   2   2   2   0   2   2   2   0   2   2   0   2   0   0   2   0   2   0   0   2   2   0   0   0   2   2   0   2   0   2   0   2   0   2   2   2   0   0   2   2   0   2   0   2   0   2   0   0   0   0   2   0   2   0   0   2   2   2   0   0   2   2   0   2   0   2   2   2   0   0   0   0   2   2   0   2   2   0   0   0   2   2   0   2   0   0   2   2   0   0   2   0   2   0   0   0   0   2   2   2   2   2   0   0   0   0   2   0   0   0   0   0   2   0   2   2   0   0   0   0   2   0   2   2   2   2   0   0   2   2   2   0   2   0   2   0   0   2   2   0   2   0   2   0   0   2   0   0   0   0   0   2   2   2   0   0   0   0   0   0   0   0   2   2   0   2   0   0   2   2   2   0   2   2   0   2   0   2   0   0   2   2   2   0   2   0   0   2
 MK-4-13                0   0   2   0   0   0   0   2   0   2   0   0   2   2   2   0   2   2   2   0   0   0   0   2   0   0   2   0   2   0   0   2   2   0   0   0   2   2   0   2   0   2   0   2   0   2   2   2   0   0   2   2   0   0   0   2   0   2   0   0   0   0   2   0   0   0   0   2   2   2   0   0   2   2   2   2   0   2   2   2   0   0   2   0   2   2   0   2   2   0   0   0   2   0   0   2   0   2   2   2   0   0   2   0   2   0   0   0   0   2   2   0   2   0   0   0   0   0   2   0   0   0   0   0   2   0   2   2   0   0   0   0   2   0   2   2   2   2   0   0   2   2   2   0   2   0   0   0   0   2   2   0   2   0   2   0   0   0   0   0   0   0   0   0   2   2   0   0   0   0   0   0   0   2   2   2   0   2   0   0   2   2   2   0   2   2   0   2   0   2   0   0   2   2   2   0   2   0   0   0
 MK-4-14                0   0   2   0   0   0   0   2   0   0   0   2   2   2   2   0   2   2   2   0   0   0   0   2   0   0   2   0   2   0   0   2   2   0   0   0   2   2   0   2   2   0   0   2   0   2   2   2   0   0   2   0   0   2   2   2   0   2   0   0   0   0   2   0   0   0   0   2   2   2   0   0   2   2   2   2   0   2   2   2   0   0   2   0   2   2   0   2   2   0   0   0   2   0   0   2   0   2   2   2   0   0   2   0   0   0   0   0   0   2   2   2   2   0   0   0   2   0   2   0   0   0   0   0   0   0   2   2   0   0   0   0   2   0   2   2   2   2   0   0   2   2   2   0   2   0   0   0   0   2   2   0   2   0   0   0   0   0   0   0   0   0   0   0   2   2   0   0   0   0   2   0   0   2   2   2   0   2   0   0   2   2   2   0   2   0   2   2   0   2   0   0   2   2   2   0   2   0   0   0
 MK-4-15                0   0   2   0   0   0   0   2   0   0   0   2   2   2   2   0   2   2   2   0   0   0   0   2   0   0   2   0   2   0   2   2   2   0   0   0   2   2   0   2   2   0   0   2   0   2   2   2   0   0   2   0   0   2   2   2   2   2   0   0   2   0   2   0   0   0   2   2   2   0   2   0   2   2   2   2   0   2   2   2   0   0   2   0   2   2   2   2   2   2   0   0   2   0   0   2   0   2   2   0   0   0   2   0   0   0   0   0   0   2   2   2   0   0   0   0   2   0   2   0   0   0   0   0   2   0   2   2   2   0   0   0   2   2   2   2   2   2   0   0   2   0   2   0   2   0   0   0   0   2   2   0   2   0   0   0   0   0   0   0   0   0   0   0   2   2   0   2   0   0   2   0   0   2   2   2   2   2   0   0   2   2   2   0   2   0   2   2   0   2   0   2   2   2   2   0   2   0   0   0
 MK-4-16                0   0   0   0   0   0   0   2   0   0   2   2   2   2   2   0   2   2   2   2   0   0   0   2   0   0   2   2   2   0   2   2   2   0   0   2   2   2   0   0   2   0   0   2   0   2   2   2   0   0   2   0   0   2   2   2   2   2   0   0   0   0   0   0   0   0   2   0   2   0   2   0   2   2   2   2   0   2   2   2   0   2   2   2   2   2   0   2   2   2   0   0   2   0   0   2   0   2   2   0   0   0   2   0   0   0   0   0   0   2   2   2   0   0   0   0   2   0   2   0   0   0   0   0   0   0   2   2   0   0   0   0   2   2   2   2   2   2   2   0   2   0   2   0   2   0   0   0   0   0   2   0   2   2   0   0   0   0   0   0   0   0   0   0   2   2   0   2   0   0   2   0   0   2   2   2   2   2   0   0   2   2   2   0   2   0   2   2   0   2   0   2   2   2   2   0   2   0   0   0
 MK-5-1                 0   2   2   0   0   0   0   0   0   0   2   2   0   2   0   2   2   0   0   2   2   2   2   0   0   0   0   0   0   0   0   2   2   0   0   2   2   2   2   2   0   2   0   2   0   2   0   0   2   0   2   2   2   2   0   0   2   2   2   0   0   0   2   0   0   0   0   2   2   2   0   2   0   0   2   0   2   2   2   2   2   0   0   0   0   2   0   0   2   0   2   0   2   2   2   2   0   2   0   2   2   2   2   0   0   0   2   2   0   2   2   0   2   2   2   2   0   2   2   2   0   0   0   2   2   2   2   2   0   2   2   2   2   0   0   0   0   0   0   2   0   0   2   0   0   0   2   0   2   2   2   0   2   2   2   0   2   0   0   2   2   2   0   2   0   0   2   0   0   0   0   2   0   2   2   0   0   2   2   0   2   2   0   2   2   0   0   0   2   2   2   2   2   2   2   2   2   0   0   2
 MK-5-2                 0   2   0   0   0   0   0   0   0   0   2   2   0   2   0   2   2   0   0   2   2   2   0   0   0   0   0   0   0   0   0   2   0   0   0   2   2   2   0   2   0   2   0   2   2   2   0   0   2   0   2   2   2   2   0   0   2   2   2   0   0   0   2   0   0   0   0   2   2   2   0   2   0   0   2   0   2   2   2   2   2   0   0   0   0   0   0   0   0   0   2   0   0   2   2   2   0   0   0   0   2   2   2   0   0   2   2   2   0   2   2   0   2   2   2   0   0   2   2   2   0   0   0   2   2   2   2   2   0   2   2   0   2   2   0   0   0   0   0   2   0   0   2   0   0   0   2   2   2   2   2   0   2   2   2   0   2   0   0   2   2   0   0   2   0   0   2   0   0   0   0   2   0   2   2   0   0   0   2   0   2   2   0   2   2   0   0   0   2   2   2   2   2   2   2   2   2   0   0   2
 MK-5-3                 0   2   0   0   2   0   0   0   0   0   2   2   0   0   0   2   2   2   0   2   2   2   0   0   0   0   2   0   0   0   0   2   0   2   0   2   2   2   0   2   0   2   0   2   2   2   0   0   2   0   2   2   2   2   0   0   2   2   2   0   0   2   2   0   2   0   0   2   2   2   0   2   0   0   2   0   2   0   2   2   2   0   0   2   0   2   0   0   0   2   2   0   2   2   2   2   0   0   0   0   0   2   2   0   0   2   2   2   0   2   2   0   2   2   2   0   0   2   0   2   2   0   0   2   2   2   2   2   2   2   2   0   2   2   2   0   0   0   0   2   0   0   2   0   0   0   0   2   2   2   2   0   2   2   2   0   2   0   0   2   2   0   0   2   0   0   2   0   0   0   0   2   0   2   2   0   0   0   2   0   2   0   0   2   2   0   0   0   2   2   2   2   2   2   2   2   2   0   0   2
 MK-5-4                 0   2   0   2   2   0   0   0   0   0   2   2   0   0   0   2   2   2   0   2   2   2   0   0   0   0   2   0   0   0   0   2   0   2   0   0   2   2   2   2   0   2   0   2   0   2   0   0   2   2   2   0   2   2   0   0   2   2   2   0   0   2   2   0   2   0   0   0   2   2   0   2   0   0   2   2   2   0   2   2   2   0   0   0   0   2   0   0   2   2   2   0   2   2   2   2   0   0   0   0   0   2   2   2   0   2   2   2   0   0   2   2   2   2   2   0   0   2   0   2   2   0   0   2   2   2   2   2   0   2   2   0   2   2   2   0   0   0   0   2   0   0   0   0   0   0   0   2   2   0   2   0   2   2   2   0   2   0   0   2   2   0   0   0   0   0   2   0   0   0   0   2   2   2   2   0   0   0   2   0   2   0   0   2   2   0   0   0   2   2   2   2   2   2   2   2   2   0   2   2
 MK-5-5                 0   2   0   2   2   0   0   0   0   0   0   2   0   0   0   2   2   2   0   2   2   2   0   2   0   0   2   0   0   0   0   2   0   2   0   2   2   2   2   2   2   2   0   0   0   2   0   0   2   2   2   0   2   2   0   0   2   0   2   0   0   2   2   0   0   0   0   0   2   2   0   2   2   0   2   2   2   0   2   2   2   0   0   2   0   2   0   2   2   2   2   0   2   2   2   2   0   2   0   0   0   0   0   0   0   0   2   2   0   0   2   2   2   2   2   0   0   2   0   0   2   0   0   2   2   2   2   2   0   2   2   0   2   2   2   0   0   0   0   2   0   2   0   0   0   0   0   2   2   0   2   0   2   2   2   0   2   0   0   2   2   2   0   0   2   0   2   0   0   0   0   2   2   0   2   0   0   0   2   0   2   0   0   2   2   0   0   0   2   0   2   2   2   2   2   2   2   0   2   2
 MK-5-6                 0   2   0   2   2   0   0   0   0   0   0   2   0   0   0   2   2   2   2   2   2   2   0   2   0   0   2   0   0   0   0   2   2   2   0   2   2   2   2   2   2   2   0   0   0   2   0   2   2   0   0   0   2   0   0   0   2   0   2   0   0   2   2   0   0   2   0   0   2   2   0   2   2   0   2   2   2   0   2   2   0   0   0   2   0   0   0   2   2   2   2   0   2   2   2   2   0   2   0   0   0   0   0   0   0   0   2   0   0   0   2   2   2   2   2   0   0   2   0   0   2   0   0   2   2   2   2   0   0   2   2   0   2   2   2   0   2   0   0   2   0   2   0   0   0   0   0   2   2   0   2   0   2   2   2   0   2   0   0   2   2   2   0   0   2   0   2   0   0   0   0   2   2   0   2   0   0   2   2   0   2   0   0   2   2   0   0   0   2   0   2   2   2   2   2   2   0   2   2   2
 MK-5-7                 0   2   0   0   0   0   0   0   0   0   0   2   0   0   0   2   2   2   2   2   2   2   0   2   0   0   2   0   0   0   0   2   2   2   0   2   2   2   2   2   2   2   0   0   0   2   0   2   2   0   2   0   2   2   0   2   2   0   2   0   0   2   2   0   0   2   0   0   0   2   2   2   2   0   2   2   2   2   2   0   0   0   0   2   0   0   0   2   2   2   2   0   2   2   2   2   0   2   2   0   0   2   0   0   0   0   0   0   0   0   2   2   2   2   2   0   0   2   0   0   2   0   0   2   2   2   2   0   0   2   2   0   2   2   2   0   2   0   0   2   0   2   0   0   0   0   0   2   0   0   2   0   0   0   0   2   0   0   0   2   2   2   0   0   2   0   2   0   0   0   0   0   0   0   0   0   0   2   0   0   2   0   0   2   2   0   0   0   0   0   2   2   2   2   2   2   0   2   2   2
 MK-5-8                 0   2   0   0   0   0   0   0   0   0   0   2   2   0   0   2   2   2   2   2   0   0   0   2   0   0   2   0   0   0   0   2   2   2   0   0   2   2   0   2   2   2   0   0   0   2   0   0   2   0   2   0   2   0   0   2   2   0   2   0   0   2   2   0   0   2   0   0   0   2   2   0   2   0   2   0   2   2   2   0   0   2   2   2   0   0   0   0   2   2   2   0   0   2   2   2   0   2   0   0   0   2   0   0   0   0   0   0   0   0   2   2   2   2   2   0   0   0   0   0   2   0   0   2   0   2   2   0   0   2   2   2   2   2   2   0   2   0   0   2   0   2   0   0   0   0   0   2   0   0   2   0   0   0   0   2   0   0   0   2   2   0   0   0   2   0   2   0   0   0   0   0   2   0   0   0   0   2   0   0   2   0   0   2   2   0   0   2   0   0   2   2   2   0   2   0   0   2   2   0
 MK-5-9                 0   2   0   0   0   0   0   2   0   0   0   2   2   0   0   2   2   2   2   2   0   0   0   2   0   0   2   0   0   0   0   2   2   2   0   0   2   2   0   2   2   2   2   2   0   2   0   0   2   0   2   0   0   0   0   2   2   0   2   0   0   2   0   0   0   0   0   0   0   2   0   0   2   0   2   0   2   2   2   0   0   2   2   2   0   0   0   0   2   2   0   0   0   2   2   2   0   2   0   0   0   2   0   2   0   2   0   0   0   2   2   2   2   2   0   0   0   0   0   0   2   0   0   2   0   2   2   0   0   2   2   2   2   2   2   0   2   0   2   2   2   2   0   0   0   0   0   2   0   0   2   0   0   0   0   2   0   0   0   2   2   0   2   0   2   0   2   0   0   0   2   0   2   0   0   0   0   2   0   0   2   0   0   2   2   0   0   2   0   0   2   2   2   0   2   0   0   2   2   0
 MK-5-10                0   2   0   0   0   0   0   2   0   0   0   2   2   0   0   2   2   2   2   2   2   2   0   2   0   0   2   2   0   2   0   2   2   2   2   0   2   2   0   2   2   2   0   2   0   2   0   0   2   0   2   0   0   0   0   0   2   0   2   0   0   2   0   0   0   0   0   0   0   2   2   0   2   0   2   0   2   2   2   0   0   2   2   0   0   0   0   0   2   2   2   0   0   0   2   2   0   2   0   0   0   2   0   2   2   2   0   0   0   2   2   2   2   2   0   0   0   0   0   0   2   0   0   2   2   2   2   2   0   2   2   2   2   2   2   0   2   0   2   2   2   2   0   0   0   0   0   2   0   0   2   0   0   0   0   0   0   0   0   2   2   0   2   0   2   0   2   0   0   0   2   0   2   0   0   0   0   2   2   0   2   2   0   2   2   0   0   2   0   0   2   2   2   0   2   0   0   2   2   0
 MK-5-11                2   0   0   0   0   0   0   2   2   0   0   2   2   2   0   2   2   2   2   2   2   2   0   2   0   0   2   2   0   2   0   2   2   2   2   0   2   2   0   0   2   2   0   0   0   0   0   0   2   0   2   0   0   0   0   0   2   0   2   2   0   2   0   0   0   0   0   0   0   2   2   0   2   0   2   0   2   2   2   0   0   2   2   0   0   0   0   0   0   2   2   0   0   0   2   0   0   2   2   0   0   0   0   2   2   2   0   0   0   2   2   2   2   0   0   2   0   0   0   0   2   0   0   2   2   2   2   2   0   2   2   2   2   2   2   0   2   0   2   2   0   2   0   0   0   0   0   2   0   0   2   2   2   2   0   0   0   0   0   2   2   2   2   0   2   0   2   0   0   0   2   0   2   0   0   0   0   2   2   0   2   0   0   2   0   0   0   2   0   0   2   0   2   0   2   0   0   0   2   0
 MK-5-12                2   0   0   2   0   0   0   2   2   0   0   2   2   2   0   2   2   2   2   2   2   2   0   2   0   0   2   0   0   2   0   2   2   2   2   0   2   2   0   0   2   2   0   0   0   2   0   0   0   0   2   0   0   0   0   0   2   0   2   2   0   2   0   0   0   0   0   2   0   2   2   0   2   0   0   0   2   2   2   0   0   0   2   0   0   0   2   0   0   2   2   0   0   0   2   0   0   2   2   0   0   0   0   2   2   2   0   0   0   2   2   2   2   0   0   2   0   0   0   0   2   0   0   2   2   2   2   2   0   2   2   2   2   2   2   0   0   0   2   2   0   2   0   0   0   0   0   0   0   0   2   2   2   2   0   2   0   0   0   2   2   2   2   0   2   0   2   0   0   0   2   0   2   0   0   0   0   2   2   0   2   0   0   0   0   0   0   2   0   0   2   0   2   0   2   0   0   0   2   0
 MK-5-13                2   0   0   2   0   0   0   2   2   0   0   2   2   2   0   2   2   2   2   0   2   2   0   2   0   0   2   0   2   2   2   2   2   2   2   0   0   2   0   2   2   2   0   0   0   2   0   0   0   0   2   0   0   0   0   0   2   0   2   2   0   2   0   0   0   0   0   2   0   2   2   0   2   0   0   0   2   2   2   0   2   0   2   0   0   0   2   0   0   2   2   0   0   0   2   0   0   2   2   0   0   0   0   2   2   2   0   0   0   2   2   2   2   0   0   2   0   0   0   0   2   0   0   2   2   2   2   2   0   2   2   0   2   2   2   0   0   0   2   2   0   2   0   0   0   0   0   0   0   0   0   2   2   2   0   2   0   0   0   2   2   2   2   0   2   0   2   0   0   0   2   0   2   0   0   0   0   2   2   0   2   0   0   2   0   0   0   2   0   0   2   0   2   0   2   0   0   0   2   0
 MK-5-14                2   0   2   2   0   0   0   2   2   0   0   2   2   0   0   2   2   2   2   0   2   2   0   0   0   0   2   2   2   2   2   2   2   2   2   0   0   2   0   2   2   2   0   0   0   2   0   0   0   0   2   0   0   2   0   0   2   0   2   0   0   2   0   0   0   0   0   2   0   2   0   0   2   0   0   0   2   2   2   0   2   0   2   0   0   0   2   0   0   2   2   0   0   0   0   0   0   2   2   0   0   0   0   2   2   2   0   0   0   2   2   2   2   0   0   2   0   0   2   0   0   0   2   2   2   2   2   2   0   2   2   0   2   0   2   0   0   0   2   2   0   2   0   0   0   0   2   0   0   0   0   2   2   2   0   2   0   0   0   2   2   2   2   0   2   0   2   0   0   0   2   0   0   0   0   0   0   2   2   0   2   0   0   2   0   0   0   2   0   0   2   0   2   2   2   0   0   0   2   0
 MK-5-15                2   0   2   2   0   0   0   0   2   2   0   2   2   0   2   2   2   2   2   0   2   2   0   2   0   2   0   2   2   2   2   2   2   2   2   0   0   2   0   2   2   2   0   0   0   2   0   0   0   0   2   0   0   2   0   0   2   0   2   0   0   2   0   0   0   0   0   2   0   2   0   0   2   0   0   0   2   2   2   0   2   0   2   0   0   0   2   0   0   2   2   0   0   0   0   0   0   2   2   2   0   0   0   0   2   2   0   0   2   2   0   2   2   0   0   2   0   0   2   0   0   0   2   2   2   2   2   2   0   2   0   0   2   0   0   0   0   0   2   2   0   2   2   0   0   0   2   0   0   2   0   0   2   2   0   2   0   0   0   2   2   2   2   0   2   0   2   0   0   0   2   0   0   0   0   0   0   2   2   0   0   0   0   2   0   0   2   2   0   0   2   0   2   2   2   0   0   0   2   0
 MK-5-16                2   0   2   2   0   2   0   0   2   2   0   2   2   2   2   2   2   2   2   0   2   2   0   2   0   2   0   2   2   2   2   2   2   2   2   0   0   2   0   2   2   2   0   0   2   2   0   2   2   0   2   0   0   0   0   2   0   0   2   2   0   2   0   0   0   0   0   2   0   2   0   0   2   0   0   0   2   2   2   0   2   0   2   0   0   0   2   0   0   2   2   0   0   0   0   0   0   2   2   2   0   0   0   0   2   0   0   0   2   0   0   2   2   0   0   2   0   0   2   0   0   0   2   2   2   2   2   2   0   2   0   0   2   0   0   0   0   0   2   2   0   0   2   0   0   0   2   0   0   2   0   0   2   2   0   2   0   0   0   2   2   0   0   0   2   0   2   0   0   0   2   0   0   0   0   0   0   2   2   0   0   0   0   2   0   0   2   2   0   0   2   0   2   0   2   0   0   0   2   0
 MK-6-1                 0   2   0   0   2   2   2   2   0   0   0   2   2   2   2   0   0   0   2   2   0   0   2   2   0   0   0   0   0   0   0   2   2   2   0   0   0   2   0   2   0   2   2   2   2   0   2   0   0   0   0   0   0   2   2   2   2   2   0   0   2   0   0   2   2   0   0   0   2   0   2   2   2   0   2   2   0   0   0   2   0   0   2   2   2   2   0   2   2   2   2   2   0   0   0   0   2   0   2   2   2   0   2   0   2   2   2   0   2   0   0   2   2   0   0   0   0   0   2   2   0   0   0   2   0   0   0   0   2   2   0   0   2   2   0   0   0   0   0   2   0   2   0   2   2   2   2   2   2   2   2   0   2   2   0   0   0   2   2   2   2   0   2   2   2   2   2   2   0   0   0   0   2   2   0   0   2   2   0   0   2   2   0   2   0   2   0   2   2   0   2   0   2   2   0   0   0   0   0   2
 MK-6-2                 0   2   0   0   2   2   2   2   2   0   0   2   2   2   2   0   0   0   2   2   0   0   0   2   0   0   2   0   0   0   0   0   2   2   0   0   0   2   0   2   0   2   2   2   2   0   2   2   0   0   0   0   0   2   2   2   2   0   0   0   2   0   0   2   2   0   0   0   2   0   2   2   2   0   2   0   0   0   0   2   2   0   2   2   2   0   2   0   2   2   2   2   0   0   0   0   2   0   2   2   2   0   2   0   2   2   2   0   2   0   0   2   2   0   0   0   0   0   2   2   0   0   0   2   0   0   0   0   2   0   0   0   2   2   0   0   0   0   0   0   0   2   0   2   0   2   2   2   2   2   2   0   2   2   0   0   0   2   2   2   2   0   2   2   2   2   2   2   0   0   0   0   2   2   2   0   2   2   0   0   2   2   2   2   0   2   0   2   0   0   0   0   2   2   2   0   0   0   0   2
 MK-6-3                 0   2   0   0   2   2   2   2   2   0   0   2   2   0   2   0   0   2   2   0   0   0   0   2   2   0   2   0   0   0   0   0   2   2   0   0   0   2   2   2   0   2   2   2   2   0   2   2   2   0   0   0   0   2   2   2   2   0   0   2   2   0   0   2   2   0   0   0   2   0   2   2   2   0   2   0   0   0   0   2   0   2   0   2   2   0   2   0   2   2   2   2   0   0   0   0   2   0   2   2   2   0   2   0   2   0   2   0   2   0   0   0   2   2   0   0   2   0   2   2   0   0   0   2   0   0   0   0   2   0   0   0   0   2   0   0   0   0   0   0   0   2   0   2   0   2   0   2   2   2   2   0   2   2   0   0   0   2   2   2   2   2   0   2   2   2   2   2   0   0   0   0   2   2   2   0   2   2   0   0   2   2   0   2   0   2   0   2   0   2   0   0   2   2   2   0   0   0   0   2
 MK-6-4                 0   2   0   2   2   2   2   2   0   0   0   2   2   0   2   0   0   2   2   0   0   0   0   2   0   0   2   0   0   2   0   0   2   2   0   2   0   2   2   2   0   0   0   2   2   2   2   2   2   0   0   0   0   2   2   2   2   0   0   2   2   0   0   2   0   0   0   2   2   0   2   0   2   0   0   0   0   0   0   2   0   2   0   2   2   0   2   0   2   2   2   2   0   0   0   0   2   0   2   2   2   0   2   0   2   0   0   0   2   0   0   0   2   2   0   0   2   0   2   2   0   0   0   2   0   0   0   2   2   0   0   0   0   2   0   0   0   0   0   0   0   2   0   2   0   2   0   2   2   2   2   2   2   2   0   0   0   2   2   2   2   2   0   2   2   2   2   2   0   0   0   0   2   0   2   0   2   2   0   0   2   2   0   2   0   2   0   2   0   2   0   0   2   2   2   0   0   0   0   2
 MK-6-5                 2   2   2   2   2   2   2   2   0   0   0   2   2   0   2   0   2   2   2   2   0   0   0   2   0   0   2   0   0   2   0   0   2   2   0   2   0   0   2   2   0   0   0   2   2   2   2   2   2   0   0   0   0   2   2   2   2   0   2   2   2   0   0   2   0   2   0   2   2   0   2   0   2   0   0   0   0   0   0   2   0   2   0   2   2   0   2   0   2   2   2   2   0   0   0   0   2   0   2   2   2   0   2   0   2   0   0   0   2   0   0   0   2   2   0   0   2   0   2   2   0   0   0   2   0   2   0   2   2   0   0   0   0   2   2   0   0   0   0   2   0   2   0   2   0   2   0   2   2   2   2   2   2   2   0   0   0   2   2   2   2   2   0   2   2   2   2   2   0   0   0   0   2   0   2   0   2   2   0   0   2   2   0   2   0   2   0   2   2   2   0   0   2   2   2   2   0   0   2   2
 MK-6-6                 2   2   2   2   2   2   0   2   0   0   0   2   2   0   2   2   2   2   2   2   0   0   0   2   0   0   2   0   2   2   0   0   2   2   0   2   0   0   0   2   0   0   0   2   2   2   2   2   2   0   0   0   2   0   2   2   0   0   2   2   2   0   0   2   0   2   0   2   2   0   2   0   2   0   0   0   0   0   0   2   0   2   2   2   2   0   0   2   2   2   2   2   0   0   0   0   2   0   2   2   2   0   2   0   2   0   0   0   2   0   0   0   2   2   0   0   0   0   2   2   0   0   0   2   0   2   0   2   2   0   0   2   0   0   2   0   0   0   0   2   0   2   0   0   0   2   0   2   2   2   0   0   2   2   0   2   0   2   2   0   2   2   0   2   0   0   2   2   0   0   0   0   2   0   2   0   2   2   0   0   2   2   0   2   0   2   2   2   2   2   0   0   2   2   2   2   2   0   0   2
 MK-6-7                 2   2   2   2   2   2   0   2   0   0   0   2   2   0   2   0   2   2   2   2   0   0   0   2   0   0   2   0   2   2   0   0   2   2   0   2   0   2   0   2   0   2   0   2   2   2   2   2   2   0   0   2   2   0   2   2   0   2   2   2   2   0   0   2   0   0   0   0   2   0   0   0   2   0   0   0   0   0   0   2   0   2   2   2   2   0   0   2   2   2   2   2   0   0   0   0   2   0   2   0   2   0   2   0   2   0   2   0   2   0   0   0   2   2   2   0   0   0   2   2   0   0   0   2   0   2   0   2   2   0   0   2   0   0   2   0   0   0   0   2   0   2   0   0   0   2   0   2   2   2   0   2   2   2   0   2   0   2   2   0   2   2   2   2   0   0   2   2   0   0   0   0   2   0   2   0   2   2   0   0   2   2   0   0   0   2   2   0   2   2   0   0   2   2   2   2   2   0   0   2
 MK-6-8                 2   2   2   0   2   2   0   2   0   2   0   2   2   0   2   0   2   2   2   2   0   0   0   2   0   0   2   0   2   2   0   0   2   2   0   2   0   2   0   2   0   2   0   2   0   2   0   2   0   2   0   2   2   0   2   2   0   2   2   2   2   0   0   2   0   0   0   0   0   0   0   0   2   0   0   0   0   0   2   2   0   2   2   2   2   0   0   2   2   2   2   2   0   0   0   0   2   0   2   0   2   0   2   0   2   0   2   0   2   0   0   0   2   2   2   0   0   0   2   0   0   0   0   2   0   2   0   2   2   0   0   0   0   0   2   0   0   0   0   2   0   2   0   0   0   2   0   2   2   2   0   2   0   2   0   2   0   2   2   0   2   2   2   2   0   0   2   2   0   0   0   0   2   0   2   0   2   2   0   0   2   2   0   0   0   2   2   0   2   2   0   0   2   2   0   2   0   0   2   2
 MK-6-9                 2   2   2   0   2   2   0   2   0   2   0   2   2   0   2   0   2   2   2   2   0   0   0   2   0   2   2   2   2   2   0   0   2   2   0   2   0   2   0   2   0   2   0   2   0   2   0   2   0   2   0   2   2   0   2   2   0   2   0   2   2   0   0   2   0   2   0   0   0   0   0   0   2   0   0   0   0   0   2   2   0   2   2   2   2   0   0   2   2   2   0   2   0   0   0   0   2   0   0   0   2   0   2   2   2   0   2   0   2   0   0   0   2   2   2   0   0   0   2   0   0   0   0   2   0   2   0   2   0   0   0   0   0   0   2   0   0   0   0   2   0   2   2   0   0   2   0   2   2   0   0   2   0   2   0   2   0   2   2   0   2   2   2   2   0   2   2   2   0   0   0   0   2   0   2   0   0   2   0   0   2   2   0   0   0   2   2   0   2   2   0   0   2   0   0   2   0   0   0   2
 MK-6-10                2   2   2   0   2   2   0   2   0   2   0   2   2   0   2   0   2   2   2   2   2   0   2   2   0   2   2   2   2   2   0   2   2   2   0   0   0   2   2   2   0   2   0   2   0   2   0   2   0   2   0   2   2   0   2   2   0   2   0   2   2   0   0   0   0   2   0   0   0   0   0   0   2   0   0   0   0   0   2   2   0   2   2   2   2   2   0   2   2   2   0   2   0   0   0   2   2   0   0   0   2   2   2   0   2   0   2   0   2   0   0   0   2   2   2   0   2   0   2   0   0   0   0   2   0   2   0   2   0   0   0   0   0   0   2   0   0   0   0   2   0   2   2   2   0   2   0   2   2   0   0   2   0   2   0   2   0   2   2   0   2   2   0   2   2   2   2   2   0   2   0   0   2   0   0   0   0   2   0   0   2   2   0   0   0   2   2   0   2   2   0   2   0   0   0   2   0   0   0   0
 MK-6-11                2   2   2   0   2   2   0   2   0   2   0   2   2   0   2   0   2   2   2   2   2   0   2   2   0   2   2   2   2   0   0   2   2   2   0   0   0   2   2   2   0   2   0   2   0   2   0   2   0   2   0   2   2   0   2   2   2   2   2   2   2   0   0   0   0   2   0   0   2   0   0   0   2   0   0   0   2   0   2   2   0   2   2   2   2   2   0   2   2   2   0   2   0   0   0   2   2   0   0   0   2   2   2   0   2   0   2   0   2   0   0   0   2   0   2   0   2   0   2   0   0   0   0   2   0   2   0   2   0   0   0   0   0   0   2   0   0   0   0   0   2   2   2   2   0   2   2   2   2   0   0   2   0   2   0   2   0   2   2   0   2   2   0   0   2   2   2   2   0   2   2   2   2   0   0   0   0   2   0   0   2   2   0   0   2   2   2   2   2   0   0   2   0   2   0   2   0   0   0   0
 MK-6-12                2   2   2   0   0   2   0   2   0   2   0   2   2   0   2   0   2   2   0   2   2   2   2   2   0   2   2   2   2   2   0   2   2   2   0   0   2   2   0   2   0   2   0   2   0   2   0   2   0   2   0   2   2   0   2   2   2   0   2   2   2   0   2   0   0   2   0   0   2   0   0   0   2   0   0   0   2   0   0   2   0   2   2   2   2   2   0   2   2   2   0   0   0   0   0   0   2   0   0   0   2   2   2   0   2   0   2   2   2   2   0   0   2   0   2   0   2   0   0   0   0   0   0   2   0   2   0   2   0   0   0   0   0   0   0   0   0   0   0   0   2   2   2   2   0   2   2   2   0   0   0   2   0   2   0   2   2   2   0   0   2   2   2   0   2   2   2   2   2   0   0   2   2   0   0   0   0   2   0   0   2   2   0   0   2   2   2   2   2   0   0   2   0   2   0   2   0   0   0   0
 MK-6-13                2   2   2   0   0   2   0   2   0   2   0   2   2   0   2   0   2   0   0   2   2   2   2   2   0   2   2   2   2   0   2   2   2   2   0   0   2   2   0   2   2   2   0   2   0   2   0   2   0   2   0   2   2   2   2   0   2   2   2   2   2   0   0   0   0   2   0   0   0   0   0   0   2   0   0   0   2   0   0   2   0   2   2   2   2   2   0   2   2   2   0   0   0   0   0   0   2   0   0   2   2   2   2   0   2   2   2   2   2   2   0   0   2   0   2   0   2   0   0   0   0   0   0   2   0   2   2   2   0   0   0   0   2   0   0   0   0   0   0   0   2   2   2   2   0   2   2   2   0   0   0   2   0   2   0   2   0   0   0   0   2   2   2   0   2   2   2   2   0   2   0   2   2   2   2   0   0   0   0   0   2   2   0   0   0   2   2   2   2   0   0   2   0   2   0   2   2   0   0   0
 MK-6-14                2   2   2   0   0   2   0   2   0   2   0   2   0   0   2   0   2   0   0   2   2   2   2   2   0   2   2   2   2   0   2   2   2   2   0   0   2   2   0   2   0   2   0   2   2   2   0   2   0   2   0   2   2   2   2   0   2   2   2   2   2   0   0   0   2   2   0   0   0   0   0   0   2   0   0   0   2   0   2   2   0   2   2   2   2   2   0   0   0   2   0   0   0   0   0   0   2   0   0   2   2   2   2   0   2   2   2   2   2   2   0   0   2   0   2   0   2   0   0   0   0   0   0   2   0   2   2   2   0   0   0   0   2   0   0   0   0   0   0   0   2   2   2   0   0   2   0   2   0   0   2   2   0   2   0   2   0   2   0   0   2   2   2   0   2   2   2   2   0   2   0   2   2   2   2   0   0   0   0   0   2   2   0   0   2   2   2   2   2   0   0   2   2   2   0   2   2   0   0   0
 MK-6-15                2   2   2   0   0   2   0   2   2   2   0   2   0   0   2   0   2   0   0   2   2   2   2   2   2   2   2   2   0   0   2   0   2   2   0   0   2   2   0   2   2   2   0   2   2   2   0   2   0   2   0   2   2   2   2   0   2   2   2   2   2   0   2   0   2   2   0   0   0   0   0   0   2   0   0   0   2   0   2   2   0   2   2   2   2   2   2   0   2   2   2   0   0   0   0   0   2   2   0   2   2   2   0   0   2   2   0   0   2   0   0   0   2   0   2   0   2   0   0   0   2   0   0   2   0   2   2   2   2   0   0   0   2   0   0   2   0   0   0   0   2   2   2   0   0   2   0   2   0   2   2   2   0   2   0   0   0   2   0   0   2   2   0   0   2   2   0   2   0   2   0   0   2   2   2   0   0   0   0   0   2   2   0   0   2   2   2   2   2   0   0   2   2   2   2   2   2   0   0   0
 MK-6-16                0   2   2   0   0   2   0   2   2   2   0   2   0   2   2   0   2   0   0   2   2   2   2   2   0   2   2   2   0   0   2   0   2   2   0   0   2   2   0   2   2   2   0   2   2   2   0   2   0   2   0   2   2   2   0   0   2   2   0   2   2   0   2   0   2   2   0   0   0   0   0   0   2   0   0   0   2   0   2   2   0   2   2   2   2   2   2   0   2   2   2   0   0   0   0   0   2   2   0   2   2   2   0   0   2   2   0   2   2   0   0   0   2   0   2   0   2   2   0   0   0   0   0   2   0   2   2   2   2   2   0   0   2   0   0   2   0   0   0   0   2   2   2   0   0   2   0   2   0   2   2   2   0   2   0   0   0   2   0   0   2   2   0   0   2   2   0   2   0   2   2   0   2   2   2   0   0   0   0   0   2   2   0   0   2   2   2   2   2   0   2   2   2   2   2   2   2   0   0   0
 
!****************************************** Phenotypic Data **********************************************************
!-100.0 is resevred for missing phenotype
SimulatedTrait1         9.4402   13.7915   15.0551   11.7815   14.8295   16.5938   13.1631   15.4948   15.6934   10.8721   16.4845   17.1558   12.2051   18.3897   17.6862   16.0463   15.7904   13.4289   15.4205   13.2528   12.2194   13.7123   16.4866   13.5072   11.8434   14.8560   15.1991   13.0209   16.3865    9.7804   18.0551   15.6803   16.2693   20.2505   15.9821   14.4941   13.0320   15.9811   13.1713   15.0052   16.7784   21.1410   21.0208   11.6638   12.8693   16.0729   17.5727   12.4789   10.1747   16.4335   13.9258   16.3516   16.1931   14.0270   10.1321   14.6423   12.2217   14.7027   12.3072   13.3753   11.9475   14.3589   15.2457   15.4660   14.8589   11.4680   14.3221   17.3143   12.6781   18.1921   14.3144   14.2701    9.1409   15.3110   18.1498   18.6302   16.6269   13.7142   20.0990   10.3585   16.5703   17.3735   12.3366   14.7481   17.4243   17.2440   15.6297   14.2519   15.0669   14.8343   15.0948   16.6765   18.5788   22.1932   16.7673   19.3479   17.4110   17.1520   13.3356   16.6253    9.4904   16.0306   12.1820   13.4417   21.8855   11.9841   10.0071   13.9206   13.8745   14.6841   16.6878   17.7778   14.2516    8.8373   15.2162   15.8358   14.7044    9.7812   17.5037   13.3035   17.3649   12.8130   21.4024   13.8761   14.0750   11.8899   14.9567   16.6883   14.2678   10.1417   15.6078   11.1250   17.1758   15.6735   18.2409   14.5602   11.9116   15.8972   12.6143   18.8201   13.2413   15.2363   11.9703   12.7342   15.4454   16.1612   17.4167   16.3420   15.3172   15.6682   13.7844   16.5870   14.4809   14.3889   16.9469   16.9015   15.3845   11.9159   15.9238   16.8170   13.5251   20.5270   13.7575   16.7921   12.8849   13.8254   16.9191   15.7742   18.5742   20.0309   10.6752   15.7466    8.2197   11.2137   13.6954   11.1660   13.0553   14.0238   20.2857   14.6168   15.2356   19.5245   12.0735   10.9926   17.0445   16.6099   15.7724   15.4576   18.4714   12.7424   14.0021   15.9589   15.3333   14.8248   13.7304   15.2901    8.7659   14.7932   16.5828   12.1803
SimulatedTrait2        12.4325   13.2028   11.5742    8.0372   11.5624   10.4638    7.8897    8.2315   10.9926   11.3284    8.0429   11.0570    9.4356    8.5421   10.7516    7.1852   12.7778    9.1431   13.9310   10.1436   10.8370    7.0440   10.1393    9.8395   12.2130    8.7981   12.8755    7.2026   10.7201   11.6476    8.9361   10.0975    8.3200   11.7985   10.1540    7.5406   10.3592    8.7918   11.0274    8.3910   11.2566   10.4236    9.3073   12.6917    9.8383   11.1306    8.8589    8.8904   11.4768    5.6617    9.5926   11.1899   11.7262    6.2889    9.8073    9.6140   10.4744   10.2653   11.7497    6.7553    7.4880   10.7559   10.1917   11.1162   11.2106    8.2364    9.5776    8.2768   10.7510   10.5209    8.4179    9.4475   11.0337   10.6047    9.8801   11.4112   11.2174    9.6295    9.9739    9.1710    9.1793   11.4753   12.2013    9.1832   10.1912   11.2470    9.9099    9.0934    8.1675   10.1110    9.4443   10.0707    9.8046    9.6276   13.1504   13.2961   11.3002    9.8590   10.4839    9.0380   11.3326    9.2199    9.7802   11.1310   10.0757    8.6763    9.8847   11.1722   10.7505    9.8691   11.7267   12.1320    8.1798   11.7903    9.9484    9.5608    8.5769   12.8389   13.3027    9.4290    9.7353   10.1346   10.5357    9.6136    9.5381   11.4395   10.1215   11.9154   11.8726    9.6360   11.0416    8.8372    9.1618    9.4957   11.1815   10.9128   12.7423   10.3819   10.0637   10.7369   11.6915    7.9301    9.6436   10.0719   10.5922    9.4457   13.9199   10.7269   10.2803   12.4108   10.5200   12.1023    7.9229    9.7547   11.1132    7.2107   10.9392   12.7011    7.4498    9.1260   11.2845    8.6053   10.7706   12.3464    9.4717    7.1811   10.2473   11.6579    8.3403    9.5534   11.8131    8.6383   11.9489   10.1172   10.8976    9.9323    8.9195    8.0930   10.1979   11.1055    9.9132   11.1900    9.8156   10.6858   11.9446    8.8587   10.1327    9.9625    9.6675    8.7094   10.0947   11.6476    9.4574   10.6642   10.2937   10.3092   10.1816   12.1399    9.0007    6.9702
 
