# Supplementary material for: Inclusive Composite Interval Mapping of QTL by Environment Interactions in Biparental Populations
Source: PLoS One. 2015 Jul 10;10(7):e0132414. doi: 10.1371/journal.pone.0132414 (PMC4498613; doi:10.1371/journal.pone.0132414)
Supplement: S4 File — (ZIP) [file pone.0132414.s004.zip › H=0.1/L1/run_00136.met]

!**********************Note: lines staring with "!" are remarks and will be ignored in the program********************
!*********************************General Information**********************************
!Assuming F1 = P1 x P2, populations available in QTL IciMapping are: 
!  1, P1BC1F1 = P1 x F1, the first backcrossing where P1 is used as the recurrent parent;
!  2, P2BC1F1 = P2 x F1, the first backcrossing where P2 is used as the recurrent parent;
!  3, F1DH, F1-derived doubled haploids; 
!  4, RIL or F1RIL, recombination inbred lines through the repeated selfing of F1;
!  5, P1BC1RIL, recombination inbred lines through the repeated selfing of P1BC1F1;
!  6, P2BC1RIL, recombination inbred lines through the repeated selfing of P2BC1F1;
!  7, F2, the selfing generation of F1;
!  8, F3, the selfing generation of F2;
!  9, P1BC2F1, the second backcrossing where P1 is used as the recurrent parent; 
! 10, P2BC2F1, the second backcrossing where P2 is used as the recurrent parent;
! 11, P1BC2RIL, recombination inred lines through the repeated selfing of P1BC2F1; 
! 12, P2BC2RIL, recombination inred lines through the repeated selfing of P2BC2F1; 
! 13, P1BC1F2, the selfing generation of P1BC1F1; 
! 14, P2BC1F2, the selfing generation of P2BC1F1; 
! 15, P1BC2F2, the selfing generation of P1BC2F1; 
! 16, P2BC2F2, the selfing generation of P2BC2F1; 
! 17, P1BC1DH, P1BC1F1-derived doubled haploids; 
! 18, P2BC1DH, P2BC1F1-derived doubled haploids; 
! 19, P1BC2DH, P1BC2F1-derived doubled haploids; 
! 20, P2BC2DH, P2BC2F1-derived doubled haploids; 
   3      !Mapping Population (see remarks above)
   2      !Mapping Function (1 for Kosambi; 2 for Haldane; 3 for Morgan)
   2      !Marker Space Type (1 for intervals; 2 for positions)
   1      !Marker Space Unit(1 for centiMorgans; 2 for Morgan)
   6      !Number of Chromosomes (or Linkage Groups)
 200      !Size of the mapping population
   2      !Number of environments
 
!***************************************** Chromosomes and Linkage Maps **********************************************
!Chromosome                 NumMarkers
-CH1                        16
-CH2                        16
-CH3                        16
-CH4                        16
-CH5                        16
-CH6                        16
!Linkage map (Marker name followed by position or the interval length)
 MK-1-1                1     0.000
 MK-1-2                1    10.000
 MK-1-3                1    20.000
 MK-1-4                1    30.000
 MK-1-5                1    40.000
 MK-1-6                1    50.000
 MK-1-7                1    60.000
 MK-1-8                1    70.000
 MK-1-9                1    80.000
 MK-1-10               1    90.000
 MK-1-11               1   100.000
 MK-1-12               1   110.000
 MK-1-13               1   120.000
 MK-1-14               1   130.000
 MK-1-15               1   140.000
 MK-1-16               1   150.000
 MK-2-1                2     0.000
 MK-2-2                2    10.000
 MK-2-3                2    20.000
 MK-2-4                2    30.000
 MK-2-5                2    40.000
 MK-2-6                2    50.000
 MK-2-7                2    60.000
 MK-2-8                2    70.000
 MK-2-9                2    80.000
 MK-2-10               2    90.000
 MK-2-11               2   100.000
 MK-2-12               2   110.000
 MK-2-13               2   120.000
 MK-2-14               2   130.000
 MK-2-15               2   140.000
 MK-2-16               2   150.000
 MK-3-1                3     0.000
 MK-3-2                3    10.000
 MK-3-3                3    20.000
 MK-3-4                3    30.000
 MK-3-5                3    40.000
 MK-3-6                3    50.000
 MK-3-7                3    60.000
 MK-3-8                3    70.000
 MK-3-9                3    80.000
 MK-3-10               3    90.000
 MK-3-11               3   100.000
 MK-3-12               3   110.000
 MK-3-13               3   120.000
 MK-3-14               3   130.000
 MK-3-15               3   140.000
 MK-3-16               3   150.000
 MK-4-1                4     0.000
 MK-4-2                4    10.000
 MK-4-3                4    20.000
 MK-4-4                4    30.000
 MK-4-5                4    40.000
 MK-4-6                4    50.000
 MK-4-7                4    60.000
 MK-4-8                4    70.000
 MK-4-9                4    80.000
 MK-4-10               4    90.000
 MK-4-11               4   100.000
 MK-4-12               4   110.000
 MK-4-13               4   120.000
 MK-4-14               4   130.000
 MK-4-15               4   140.000
 MK-4-16               4   150.000
 MK-5-1                5     0.000
 MK-5-2                5    10.000
 MK-5-3                5    20.000
 MK-5-4                5    30.000
 MK-5-5                5    40.000
 MK-5-6                5    50.000
 MK-5-7                5    60.000
 MK-5-8                5    70.000
 MK-5-9                5    80.000
 MK-5-10               5    90.000
 MK-5-11               5   100.000
 MK-5-12               5   110.000
 MK-5-13               5   120.000
 MK-5-14               5   130.000
 MK-5-15               5   140.000
 MK-5-16               5   150.000
 MK-6-1                6     0.000
 MK-6-2                6    10.000
 MK-6-3                6    20.000
 MK-6-4                6    30.000
 MK-6-5                6    40.000
 MK-6-6                6    50.000
 MK-6-7                6    60.000
 MK-6-8                6    70.000
 MK-6-9                6    80.000
 MK-6-10               6    90.000
 MK-6-11               6   100.000
 MK-6-12               6   110.000
 MK-6-13               6   120.000
 MK-6-14               6   130.000
 MK-6-15               6   140.000
 MK-6-16               6   150.000
!*********************************** Marker Types ********************************************************************
!Co-dominant marker: When heterozygote F1 is present, P1 is coded as 2, F1 is coded as 1, and P2 is coded as 0; Otherwise, P1 is coded as 2, and P2 is coded as 0. 
!Dominant marker: When heterozygote F1 is present, P1 and F1 are coded as 12, and P2 is coded as 0; Otherwise, P1 is coded as 2, and P2 is coded as 0.  
!Recessive markers: When heterozygote F1 is present, P1 is coded as 2, and F1 and P2 are coded as 10; Otherwise, P1 is coded as 2, and P2 is coded as 0. 
!Missing marker is coded as -1. 
 MK-1-1                 0   2   2   0   2   2   2   2   2   2   0   0   2   0   2   0   0   0   0   0   0   2   2   2   2   2   2   2   2   2   0   0   2   0   0   0   0   0   2   2   2   0   0   0   0   0   2   2   2   0   2   0   2   2   2   2   2   2   2   0   0   2   0   0   0   0   0   0   0   0   2   2   2   2   0   2   0   2   0   0   0   0   0   0   2   2   0   0   0   2   0   2   2   2   2   2   0   2   0   2   0   2   2   0   2   2   0   0   0   0   0   0   2   2   0   0   2   2   0   2   0   2   0   2   0   0   0   2   2   2   0   2   2   0   0   0   2   0   0   2   0   2   2   0   2   0   2   2   0   2   0   0   2   2   0   2   0   2   0   2   2   2   0   2   2   2   0   2   0   0   0   0   2   2   0   0   2   0   2   0   2   0   2   0   2   2   0   2   0   2   0   2   2   2   0   0   2   0   0   2
 MK-1-2                 0   2   2   0   2   2   2   2   2   2   0   0   2   0   0   2   0   0   0   0   0   0   2   2   2   0   2   2   2   2   0   0   2   0   0   0   0   0   0   0   2   0   0   0   2   0   2   0   2   0   0   2   2   2   2   2   2   2   2   2   0   2   0   0   0   0   0   0   0   0   2   2   2   2   0   2   0   2   0   0   2   0   0   0   2   2   0   0   0   2   0   0   2   0   2   0   0   2   0   2   0   2   0   0   2   2   0   0   0   0   0   0   2   2   0   0   2   2   0   2   0   2   0   2   0   0   2   2   2   2   0   2   2   0   0   0   2   0   0   2   0   2   2   2   2   0   2   0   0   2   0   0   2   0   0   2   0   2   0   2   2   2   0   2   2   2   0   2   0   2   2   0   2   2   0   0   2   2   2   0   2   0   2   2   2   2   0   2   0   2   0   2   2   2   0   0   2   0   0   2
 MK-1-3                 0   2   2   0   2   2   2   2   2   2   0   0   2   0   0   2   0   0   0   0   0   0   2   2   2   0   2   2   2   2   0   2   2   0   2   0   0   0   0   0   2   0   0   0   2   0   2   0   2   0   0   2   2   0   2   2   2   0   2   2   0   2   0   0   0   0   0   0   0   0   0   2   2   2   0   2   0   2   0   0   2   0   0   0   0   2   0   0   0   2   0   0   2   0   2   0   0   2   2   2   0   2   0   0   2   2   0   0   0   0   0   0   2   2   0   0   2   2   0   2   2   2   0   0   0   0   2   2   0   2   2   2   2   0   0   0   2   0   0   2   0   2   2   0   2   0   2   0   2   2   0   0   2   0   0   2   0   2   0   2   0   2   0   2   2   2   0   2   0   2   2   2   2   0   0   0   2   2   2   0   2   0   2   2   2   2   0   2   0   2   0   2   2   2   0   0   2   0   0   2
 MK-1-4                 0   2   2   0   2   2   2   2   2   2   0   0   2   0   0   2   2   0   0   2   0   0   2   2   0   0   2   2   2   2   0   2   2   0   2   0   0   0   0   0   2   0   0   0   2   2   2   0   2   0   0   2   2   0   2   2   0   0   2   2   2   2   0   0   0   0   0   0   0   2   0   2   2   2   0   2   0   0   0   0   2   0   0   0   0   2   0   0   0   2   0   0   2   0   2   0   2   2   2   2   0   2   0   0   2   2   0   0   0   0   2   0   2   2   0   0   0   2   0   2   2   2   2   2   0   0   2   2   0   2   2   0   2   2   0   0   2   0   0   2   0   2   2   0   2   0   2   0   0   2   2   0   2   0   2   2   0   2   0   2   0   2   0   2   2   2   0   0   0   2   2   2   2   0   2   0   2   2   2   0   0   0   2   2   2   2   0   2   0   0   0   2   2   2   0   0   0   0   0   2
 MK-1-5                 0   2   2   0   2   2   0   2   0   2   0   0   2   0   0   2   0   2   2   2   0   0   0   2   0   0   2   2   2   2   0   2   2   0   2   0   0   0   0   0   2   0   0   0   2   2   2   0   2   0   2   0   2   2   0   2   0   0   2   2   0   2   0   0   0   0   0   0   0   2   0   2   2   2   0   2   0   0   0   0   2   0   0   0   0   2   0   0   0   2   0   0   2   0   2   0   2   0   2   2   0   2   0   0   2   2   0   0   0   0   2   0   2   2   0   0   0   2   0   0   2   2   2   2   0   0   2   2   0   2   2   0   2   2   0   0   2   0   0   2   0   2   2   0   2   0   2   0   0   2   2   0   2   0   2   2   0   2   0   2   0   0   0   2   2   2   0   0   0   2   2   2   2   0   2   0   2   2   2   0   0   0   2   2   2   2   0   2   0   2   0   2   2   2   0   0   0   0   0   2
 MK-1-6                 0   2   2   0   2   2   0   2   0   2   0   0   2   0   0   2   0   2   2   2   0   2   0   2   0   0   2   2   2   2   0   2   2   0   0   0   0   0   0   0   2   0   0   0   2   2   2   2   2   0   0   0   2   2   0   2   0   0   2   2   0   2   0   0   0   0   0   2   0   2   0   2   2   2   0   2   0   0   0   0   2   0   0   0   0   2   0   0   0   2   0   0   2   0   2   0   2   0   2   2   0   2   0   0   2   2   0   2   2   0   2   0   2   2   0   0   0   0   0   0   2   2   2   2   2   0   2   2   0   2   2   0   2   2   2   0   2   0   0   2   0   2   0   0   2   2   2   2   0   2   2   0   2   0   2   2   2   2   0   2   2   0   0   2   2   2   0   0   0   2   2   2   2   0   2   0   2   2   2   0   0   0   2   2   2   2   0   2   0   2   0   2   2   2   0   2   0   2   0   2
 MK-1-7                 0   2   2   0   2   2   0   2   0   2   0   2   2   0   0   2   0   2   0   2   0   2   0   2   2   0   0   0   2   2   0   2   2   0   2   0   0   0   0   0   2   0   0   0   2   2   2   2   2   0   0   0   2   0   2   2   0   0   2   2   0   2   0   0   0   0   0   0   0   2   0   2   2   2   0   2   0   0   0   0   2   0   0   0   0   2   0   0   0   2   0   0   2   0   2   0   0   0   2   2   0   2   0   0   2   2   0   2   2   0   2   0   2   2   0   0   0   0   2   0   2   2   2   2   2   0   0   2   0   2   2   0   2   2   2   0   0   0   0   2   0   2   0   0   2   2   2   2   0   2   2   0   2   0   2   0   2   2   0   2   2   2   0   0   2   2   0   0   0   2   2   2   2   0   2   0   2   0   2   0   2   2   2   2   2   2   0   2   0   2   0   2   2   2   0   2   2   2   0   2
 MK-1-8                 0   2   2   0   2   2   0   2   0   2   0   2   2   0   0   2   0   2   0   2   0   2   0   2   2   2   0   0   2   2   0   2   2   0   2   0   0   0   0   0   2   0   0   0   2   2   2   2   2   0   2   0   2   0   2   2   0   0   2   2   0   2   0   0   0   0   2   2   0   2   0   2   2   2   2   2   0   0   0   0   2   0   0   0   0   2   0   0   0   2   2   0   2   0   2   0   0   0   2   2   0   2   0   0   2   2   2   2   2   2   2   0   2   0   0   0   0   0   2   0   0   2   2   0   2   0   0   2   2   2   2   0   2   2   2   0   0   0   0   2   2   2   0   0   2   2   2   2   0   2   2   0   2   0   2   0   2   2   0   2   2   2   0   0   2   2   0   2   0   2   2   2   2   0   0   0   2   0   0   0   2   2   2   0   2   0   0   2   0   0   0   2   2   2   0   2   2   0   0   2
 MK-1-9                 0   2   2   2   2   2   0   2   0   2   0   2   2   2   0   2   0   2   0   2   0   0   2   2   0   2   0   0   0   0   0   0   2   0   2   0   0   0   0   0   2   2   0   0   2   2   2   2   2   0   2   0   2   0   2   2   0   0   2   0   0   2   0   2   0   0   2   2   0   0   0   2   2   2   2   2   0   0   0   0   2   0   0   0   0   2   2   0   0   2   2   0   2   0   2   0   2   0   2   2   0   2   0   0   0   2   2   2   2   2   2   0   2   0   0   0   0   0   2   2   0   2   2   0   2   0   0   2   0   2   2   0   2   2   2   0   0   2   0   2   2   2   0   0   2   2   2   2   0   2   2   0   2   0   2   0   2   0   0   2   2   2   0   0   2   2   0   2   0   2   2   2   2   0   0   0   0   0   0   0   2   2   2   0   0   0   0   2   0   0   2   2   2   2   0   2   2   0   0   0
 MK-1-10                0   2   2   2   2   2   0   2   2   2   0   2   2   2   0   2   0   2   0   2   2   0   2   2   0   2   0   0   2   2   2   0   2   0   2   0   0   0   0   0   2   2   0   0   2   2   2   2   2   0   0   0   2   0   0   2   2   0   2   0   0   2   0   2   0   0   2   2   0   0   0   2   2   2   2   2   0   0   0   0   2   0   0   0   0   2   2   0   0   2   2   2   2   0   0   2   2   2   2   2   0   2   2   0   0   0   2   2   0   2   2   2   2   0   0   0   0   2   2   2   0   0   2   0   2   0   0   2   0   2   2   0   2   2   2   0   0   2   0   2   2   2   0   2   2   2   2   2   0   2   2   0   2   0   0   0   2   0   0   2   2   2   0   0   2   2   0   2   0   2   2   2   2   0   0   0   0   0   0   0   2   2   2   0   0   0   0   2   0   0   2   2   2   2   2   2   2   0   2   0
 MK-1-11                2   2   0   2   2   2   2   2   2   2   0   0   0   2   0   2   0   2   0   2   2   0   0   2   0   2   0   0   0   2   0   0   2   0   2   0   0   0   0   0   2   2   0   0   2   0   2   2   2   0   0   0   2   0   2   2   2   0   2   2   0   2   0   2   0   2   2   2   0   0   0   2   0   2   2   0   0   0   0   0   0   0   0   0   0   2   2   0   0   2   2   2   2   0   0   2   2   2   2   2   2   2   2   0   0   0   2   2   0   2   2   2   0   0   0   0   0   2   0   2   0   0   2   0   2   2   0   2   0   2   2   0   2   2   2   0   0   2   2   2   2   2   0   2   2   2   2   2   0   2   2   0   2   0   0   0   2   0   0   2   2   2   0   0   2   2   0   2   0   2   2   2   2   0   0   0   0   0   2   0   2   2   2   0   0   0   0   2   0   0   2   2   2   0   2   2   2   0   2   0
 MK-1-12                2   2   0   2   2   2   2   2   2   2   0   0   0   2   0   2   0   2   0   2   2   0   0   2   0   2   0   0   0   2   0   0   2   0   2   0   0   0   0   0   2   2   0   2   2   0   2   2   2   0   0   0   2   0   2   2   2   0   2   2   0   2   0   2   0   2   0   2   0   0   0   2   0   2   2   0   0   0   0   2   0   0   0   0   0   2   2   0   0   2   0   0   2   0   0   2   2   2   2   2   2   0   2   0   0   0   2   2   0   0   2   2   2   0   0   0   0   2   0   0   2   0   0   0   2   0   0   2   0   2   2   0   2   2   2   0   0   2   2   2   2   2   0   2   2   2   2   2   0   2   2   0   2   0   2   0   2   0   0   2   2   2   0   0   2   2   0   0   0   2   2   2   0   0   0   0   0   0   2   0   2   2   2   2   0   0   0   2   0   0   2   2   2   0   2   2   2   0   2   0
 MK-1-13                2   2   0   2   2   2   2   2   0   2   0   0   0   2   2   2   0   2   2   2   0   0   0   2   0   2   2   0   2   2   0   0   2   0   2   0   0   0   0   0   2   2   0   2   2   2   2   2   2   2   0   0   2   0   2   2   2   0   2   2   0   0   0   0   0   2   0   2   0   0   0   2   0   2   2   0   0   0   0   2   0   0   0   0   0   2   2   0   0   2   0   0   2   0   0   2   2   2   2   2   2   0   2   0   0   0   2   2   0   0   2   2   2   0   0   0   2   2   2   0   2   0   0   0   0   0   2   2   0   2   2   0   2   2   2   0   0   0   2   2   2   2   0   2   2   2   2   2   0   2   2   0   2   0   2   0   2   0   2   2   2   2   0   0   2   2   0   0   0   2   2   2   0   0   2   0   0   0   2   0   2   2   0   2   0   0   0   2   0   0   2   2   2   0   2   2   2   0   2   2
 MK-1-14                2   2   2   2   2   2   2   2   2   2   0   0   0   2   2   2   0   2   0   2   0   0   0   2   0   2   2   0   2   2   0   0   2   0   2   0   0   0   0   0   2   2   0   0   2   2   2   2   2   0   0   0   2   0   2   2   2   0   2   2   0   0   0   0   0   2   0   2   0   0   0   2   0   2   2   0   0   0   0   2   0   0   0   0   0   2   0   0   0   2   0   0   2   2   0   2   0   2   2   2   2   0   2   0   0   0   2   0   0   0   2   2   2   0   0   0   2   2   2   0   2   0   2   0   0   0   2   2   2   2   2   0   2   2   2   0   0   0   2   2   2   2   0   0   2   2   2   2   0   2   2   0   2   0   2   0   2   0   2   2   2   2   0   0   2   2   0   0   0   2   0   2   2   2   2   0   0   0   2   0   2   2   0   2   0   0   0   2   0   0   2   2   2   0   2   2   2   0   0   2
 MK-1-15                2   2   2   2   2   2   2   2   2   2   0   0   0   2   2   2   0   2   0   2   0   0   0   2   0   2   2   0   2   2   0   0   2   0   2   0   0   0   0   0   2   2   0   0   0   2   2   2   2   0   0   0   2   0   2   2   2   0   0   2   0   0   0   0   0   2   0   2   0   0   2   2   0   2   2   0   0   0   0   2   0   2   0   2   0   2   0   0   0   2   0   2   2   2   0   2   0   2   2   2   0   0   2   0   0   0   2   2   0   0   2   2   2   0   0   0   0   2   2   0   2   0   2   0   0   0   2   2   2   2   2   0   2   2   2   0   0   0   2   2   2   2   0   0   2   2   2   2   0   2   2   0   2   0   2   0   2   0   2   2   2   2   0   0   2   2   0   0   0   2   0   2   2   2   0   0   0   0   2   2   2   2   0   2   0   2   2   2   0   0   2   2   2   0   2   2   2   0   0   2
 MK-1-16                2   2   2   2   2   2   2   0   2   2   0   0   0   2   2   2   0   2   0   2   0   0   2   2   0   2   2   0   2   2   0   0   2   0   2   0   0   0   0   0   2   2   0   0   0   2   2   2   0   0   2   0   2   0   2   2   0   0   0   0   0   0   0   0   0   2   0   2   2   0   2   0   0   2   2   0   0   0   0   2   0   2   0   2   0   2   0   0   0   2   0   2   0   0   0   2   0   2   2   2   0   0   2   0   2   2   2   2   0   0   2   2   2   0   0   0   0   2   2   2   2   0   2   0   0   0   2   2   2   2   2   2   2   2   2   2   0   2   2   2   2   2   0   0   2   0   2   2   0   2   2   0   2   0   2   0   2   0   0   2   2   2   0   0   2   2   0   0   0   2   0   2   0   2   0   0   0   0   2   2   2   2   0   2   0   2   2   2   0   0   0   2   2   0   2   2   2   0   0   2
 MK-2-1                 2   2   2   2   0   0   0   0   2   2   0   0   2   2   0   2   0   0   0   2   2   2   2   0   2   2   0   2   0   2   2   0   2   0   0   0   2   0   2   2   2   2   2   2   0   2   2   2   2   0   0   2   2   2   0   2   0   0   2   2   2   0   0   2   2   2   0   0   0   0   0   0   0   0   0   2   0   0   2   2   0   0   0   2   0   2   0   0   0   2   0   0   2   0   2   2   2   0   0   0   0   2   0   0   2   0   2   2   2   2   0   2   0   0   0   0   2   2   0   0   2   2   2   0   2   2   2   2   0   0   0   2   0   0   0   2   2   2   2   0   2   0   0   2   2   2   2   2   2   2   0   2   2   2   2   0   2   2   0   2   2   2   2   0   2   0   2   2   2   2   2   2   2   2   0   0   2   0   2   2   2   0   2   0   0   0   2   2   0   0   0   0   0   0   2   2   0   0   2   0
 MK-2-2                 2   2   2   2   0   0   0   2   2   2   0   0   2   0   0   2   0   0   0   2   2   2   2   0   2   2   2   2   0   2   2   0   2   0   0   0   2   0   2   2   2   2   2   2   0   2   2   2   2   0   0   2   0   2   0   0   0   0   2   2   2   0   0   2   2   2   0   0   0   0   0   0   0   0   2   2   0   0   2   2   0   0   0   2   0   2   0   0   0   2   0   0   2   0   2   2   2   0   0   0   0   0   0   0   0   2   2   2   2   2   0   2   0   0   0   0   2   2   0   2   2   2   0   0   2   0   2   2   0   0   0   2   2   0   0   2   2   2   0   0   2   0   0   2   2   2   2   2   2   2   0   2   2   2   2   0   2   2   0   2   2   2   2   0   2   0   0   2   2   2   2   2   2   2   2   0   2   0   2   2   2   0   2   0   0   0   2   2   0   0   0   0   0   0   2   2   0   0   2   0
 MK-2-3                 2   0   2   2   0   0   0   2   2   2   0   0   2   0   2   2   0   0   0   0   2   2   2   0   2   2   2   2   0   0   2   2   2   0   0   0   2   0   2   2   0   2   2   0   0   2   2   2   2   0   0   2   0   2   0   0   0   0   2   2   2   0   0   2   2   2   0   0   0   2   0   0   0   0   0   2   0   0   2   2   0   0   0   2   0   2   0   0   0   2   0   2   2   0   2   2   2   0   0   2   2   0   2   0   0   2   2   2   2   2   0   2   0   0   0   0   2   2   0   2   2   2   0   0   2   0   2   2   0   0   0   2   2   0   0   0   2   2   0   0   2   0   0   2   2   2   2   2   2   2   0   2   2   2   2   0   2   2   0   2   2   2   2   0   2   2   0   2   2   2   2   0   2   2   2   0   2   0   2   2   2   0   2   0   2   2   2   2   0   0   0   0   0   0   2   2   0   0   2   0
 MK-2-4                 0   0   2   2   0   0   0   2   2   2   0   0   2   0   2   2   0   0   0   0   2   2   2   2   2   2   2   2   0   0   2   2   2   0   0   0   2   0   2   2   0   2   2   2   0   2   2   2   2   0   0   2   0   2   0   0   0   0   2   2   2   2   0   2   2   2   0   0   0   2   2   2   0   0   0   2   0   0   2   2   0   0   0   2   0   2   0   0   0   0   0   2   2   0   2   0   2   0   0   2   2   0   2   0   0   2   2   2   2   0   0   2   0   0   0   0   2   2   0   2   2   2   0   0   2   0   2   2   0   2   0   2   2   0   0   0   0   2   0   0   2   0   0   2   2   0   2   0   2   2   0   2   2   2   2   0   2   2   0   0   2   2   2   0   0   2   0   2   2   2   0   0   2   2   2   0   2   0   0   2   2   0   2   0   2   2   2   2   0   0   0   0   0   0   2   2   0   0   0   0
 MK-2-5                 0   0   2   2   0   0   0   2   2   2   0   0   2   0   2   2   0   0   0   0   0   2   2   2   2   2   0   2   0   0   2   2   2   0   0   0   2   0   2   0   0   0   2   2   0   2   2   2   0   0   0   2   0   2   0   0   0   0   2   2   2   2   0   2   2   2   0   0   0   2   0   2   0   0   0   2   0   0   2   2   0   0   0   2   0   2   0   0   0   0   0   2   2   0   2   0   0   0   0   2   2   0   2   0   2   2   2   2   2   0   0   2   0   0   2   0   2   2   0   2   2   0   2   0   2   2   2   2   0   2   0   2   2   0   0   0   0   2   0   0   2   0   0   2   2   0   2   0   2   2   0   2   2   2   2   0   2   2   0   0   2   2   2   0   0   2   0   2   2   2   0   0   0   2   2   0   2   0   0   2   2   0   2   0   2   2   2   2   2   0   0   0   0   0   2   2   0   0   0   0
 MK-2-6                 0   0   2   2   0   0   0   2   2   2   0   0   2   0   2   2   0   0   0   2   0   2   2   2   2   0   0   2   0   0   2   2   2   0   0   0   0   0   2   0   0   0   2   2   0   2   2   2   0   0   0   2   0   2   0   0   0   0   2   2   2   2   0   2   2   0   0   0   0   2   0   2   0   0   0   2   0   0   2   2   0   0   2   2   0   2   0   0   0   0   0   2   2   0   0   2   0   0   0   2   2   2   2   2   2   2   2   2   0   0   0   2   0   0   2   0   2   0   0   2   2   2   2   0   2   2   2   2   2   2   0   2   2   0   0   0   0   2   0   2   2   0   0   2   2   0   2   0   2   2   0   2   2   0   2   0   2   2   0   0   2   2   2   0   0   2   0   2   2   2   0   0   0   2   2   0   2   0   0   2   2   0   2   0   2   2   2   2   2   0   0   2   2   2   2   2   0   0   0   0
 MK-2-7                 0   0   2   0   2   0   0   2   2   2   0   0   2   0   2   2   0   0   0   2   0   2   2   2   2   0   0   2   0   0   0   2   2   0   2   0   0   0   2   0   0   0   2   2   0   2   2   2   0   0   0   2   0   2   0   0   0   0   2   2   2   0   0   2   0   0   0   0   0   2   0   2   2   0   0   0   0   0   2   2   0   2   0   2   0   2   0   2   0   0   0   2   2   0   0   2   0   0   2   2   2   2   2   2   2   2   0   2   0   0   0   2   0   0   2   0   2   0   0   2   2   2   2   0   2   2   2   0   2   2   0   2   2   2   0   0   0   2   2   0   2   0   0   2   2   0   2   0   2   2   0   2   2   0   2   0   2   2   0   0   2   2   2   0   0   0   0   2   2   2   0   0   0   2   2   0   2   0   0   2   2   0   2   0   2   2   2   2   2   0   0   2   2   2   2   2   0   0   0   0
 MK-2-8                 0   0   2   0   2   2   0   2   0   2   0   0   2   0   2   0   0   0   0   2   0   2   0   0   2   2   2   2   0   0   2   0   2   0   2   0   0   0   0   0   0   0   2   2   0   2   0   2   0   2   0   2   0   2   0   0   0   0   2   2   2   0   0   2   0   2   2   0   0   2   0   2   2   0   0   0   0   0   2   0   0   0   0   2   0   0   2   2   0   0   0   2   2   0   0   2   0   0   2   0   2   2   0   2   2   2   0   2   0   0   0   2   0   0   2   0   2   0   0   2   2   2   2   0   2   2   2   0   2   2   0   2   2   2   0   0   0   2   2   0   2   0   0   2   2   0   2   0   2   2   0   2   2   0   2   0   2   2   0   0   2   2   2   0   2   0   0   2   2   2   0   0   0   2   2   0   2   0   0   0   2   0   2   0   2   2   2   2   2   0   0   2   2   2   0   0   0   0   0   0
 MK-2-9                 0   0   2   2   2   2   0   2   0   2   0   0   2   0   2   0   0   0   0   2   0   2   0   0   2   2   2   2   0   0   2   0   2   0   2   0   0   0   0   0   0   0   2   2   0   2   0   2   0   2   0   2   0   2   0   0   0   2   2   2   2   0   0   2   0   2   2   0   0   2   0   2   2   0   0   0   0   0   2   0   0   0   0   0   0   0   2   2   0   2   0   2   2   0   0   0   0   0   2   0   2   2   0   0   2   2   0   0   0   0   0   2   0   0   2   0   2   0   0   2   2   2   2   0   2   2   2   0   2   2   0   2   2   0   0   2   0   2   2   0   2   0   0   2   0   0   2   0   2   2   0   2   2   0   0   0   2   2   0   0   2   2   2   0   2   0   0   2   0   2   0   0   0   2   2   0   2   0   0   0   2   2   2   0   2   2   2   2   2   0   0   2   2   2   0   0   0   0   0   0
 MK-2-10                0   0   2   2   0   2   0   2   2   2   0   2   2   0   2   0   0   0   0   0   0   2   0   0   2   2   2   2   0   0   2   0   2   0   2   0   0   0   0   0   0   2   2   2   0   2   0   2   0   2   2   2   0   2   0   0   0   2   2   2   0   0   2   2   0   2   2   0   0   2   0   0   2   0   0   0   0   0   2   0   0   0   0   0   0   0   2   2   2   0   0   2   2   0   2   0   0   2   2   0   2   2   2   0   2   0   0   0   2   0   0   2   0   0   2   0   2   0   0   0   2   2   2   0   2   2   2   0   2   0   0   2   2   0   2   2   0   2   2   0   0   0   0   2   0   0   2   0   2   2   0   2   2   0   0   0   2   2   0   0   2   2   2   0   2   0   0   2   0   2   2   0   0   2   2   0   2   0   0   0   2   2   2   0   2   2   2   2   2   2   0   2   0   2   0   0   0   0   0   0
 MK-2-11                0   0   2   2   0   2   0   2   0   2   0   2   2   0   2   0   0   0   0   0   0   2   0   0   2   2   2   2   0   0   2   0   2   0   2   0   0   0   0   0   0   2   2   2   0   2   0   2   0   2   2   0   0   2   0   0   0   2   0   0   0   0   2   2   0   2   2   0   0   2   0   0   2   0   0   0   0   0   2   0   0   0   0   2   0   0   2   2   2   0   0   2   2   0   2   0   0   2   2   0   2   2   2   0   2   0   2   0   0   0   0   2   0   0   2   0   2   0   0   0   2   2   2   0   2   2   2   0   2   0   0   2   2   0   2   2   0   2   2   0   0   0   0   2   0   2   2   0   2   2   0   2   2   0   0   0   2   2   0   0   2   2   2   0   2   0   0   2   0   2   2   0   0   0   2   0   2   0   0   0   2   2   2   0   2   0   2   2   2   2   0   2   0   2   0   0   0   0   0   0
 MK-2-12                0   0   2   2   0   2   0   2   0   2   0   2   2   0   2   0   2   0   0   0   0   2   0   0   2   2   0   2   0   0   2   0   2   0   0   2   2   2   0   0   0   2   2   2   0   2   2   2   0   2   0   0   0   2   0   0   0   2   0   0   0   0   2   2   0   2   2   0   0   2   0   0   2   0   0   0   0   0   2   0   0   0   0   2   0   2   2   2   2   2   0   0   2   0   2   2   0   0   2   0   2   2   2   0   2   0   0   0   0   0   0   2   0   0   2   0   2   0   0   2   2   2   2   0   2   2   2   0   2   0   0   2   2   0   2   2   0   2   2   0   0   0   0   2   0   0   2   0   2   2   0   2   2   2   0   0   2   2   0   0   2   2   2   0   2   0   0   0   0   2   2   0   0   0   2   0   2   0   0   0   2   2   2   0   2   2   2   2   2   0   0   2   0   2   0   0   0   0   0   2
 MK-2-13                0   0   2   2   2   2   0   2   0   2   0   2   2   0   2   0   2   2   0   2   0   2   0   0   2   2   0   2   0   0   2   0   2   0   0   2   2   2   2   2   0   2   2   2   0   0   2   2   0   2   0   0   0   2   0   0   0   2   0   0   2   0   2   0   0   2   0   0   0   2   0   0   2   0   0   2   2   0   2   0   0   0   0   2   2   2   0   2   2   2   0   0   2   2   2   2   0   2   2   0   2   2   2   0   2   2   0   0   0   0   0   2   0   0   2   2   2   0   0   2   2   2   2   0   2   2   2   0   2   0   0   2   2   0   2   2   2   2   2   0   0   0   0   2   2   0   2   0   2   2   0   2   2   2   0   0   2   2   0   0   0   2   2   0   2   0   0   0   2   2   2   0   0   0   2   2   0   0   2   0   2   2   2   0   2   2   2   2   2   0   0   2   2   2   0   0   0   0   0   2
 MK-2-14                0   0   2   2   2   2   0   2   0   2   0   2   2   2   2   0   2   2   0   0   0   2   0   0   2   2   0   2   0   0   2   0   2   0   2   2   2   2   0   2   0   2   2   2   0   0   0   2   0   0   0   0   0   2   0   0   0   2   0   0   2   0   2   0   0   2   0   0   2   2   0   0   0   0   0   2   2   2   2   0   2   0   0   2   2   2   0   2   2   2   0   0   0   2   2   2   0   2   2   0   2   2   2   0   2   2   0   0   2   0   0   2   0   0   2   2   2   0   0   2   2   2   2   0   2   2   2   0   2   0   0   2   2   0   0   2   2   2   2   2   0   0   2   2   2   0   2   0   2   0   0   2   0   0   0   0   2   2   0   0   0   2   2   0   2   2   0   0   2   2   2   0   0   0   2   0   2   0   2   0   2   2   0   0   2   0   2   2   2   0   0   2   2   2   0   0   0   0   0   2
 MK-2-15                0   0   2   2   2   2   0   0   0   0   0   2   0   2   2   0   2   2   0   0   0   2   0   0   2   2   0   2   0   0   2   0   2   0   2   2   2   2   0   2   0   2   2   2   0   0   0   2   0   0   0   0   2   2   2   0   0   2   0   0   2   0   2   0   0   2   0   0   2   2   0   0   0   0   2   2   2   2   2   0   2   0   0   2   2   2   0   2   2   2   2   0   0   2   2   2   0   2   2   0   2   2   2   0   2   2   0   0   2   0   0   2   0   0   2   2   2   0   0   2   2   2   2   0   2   2   2   0   2   0   0   2   2   0   0   2   2   0   0   2   0   2   2   2   2   0   2   0   2   0   0   2   0   0   0   0   2   2   0   0   0   2   2   0   2   2   0   2   2   2   0   0   0   0   2   0   2   0   0   0   2   2   0   0   2   0   2   2   2   0   0   2   2   2   0   0   0   0   0   2
 MK-2-16                0   0   2   2   0   2   0   0   0   0   0   2   2   2   2   2   2   2   0   0   0   2   0   0   2   2   0   2   0   0   2   0   2   0   2   2   2   2   0   2   0   2   2   2   0   0   0   0   0   0   0   0   2   2   2   0   0   2   0   0   2   0   2   0   0   0   0   0   2   2   0   0   0   0   2   2   2   2   2   0   2   0   0   2   2   2   0   0   2   0   0   0   0   0   2   2   0   2   2   0   2   2   0   0   0   2   0   2   2   0   0   2   2   0   2   2   2   2   2   2   2   2   2   2   2   2   2   0   2   2   0   2   2   0   0   0   0   0   0   0   2   2   2   2   2   0   2   0   2   0   0   2   0   0   0   0   2   2   0   0   0   2   2   0   2   2   0   2   2   2   0   0   0   0   0   0   2   0   0   0   2   2   0   0   2   0   2   2   2   0   2   2   2   0   0   0   0   2   0   0
 MK-3-1                 2   2   0   2   0   2   2   0   0   0   0   0   2   2   2   0   0   0   0   0   0   2   2   2   0   0   2   0   0   0   0   0   0   2   2   2   2   2   2   2   0   2   0   0   2   2   0   2   0   0   2   0   2   0   2   0   2   0   2   0   2   0   0   2   0   2   2   0   2   2   0   2   0   2   0   0   2   0   0   2   2   2   2   0   0   2   0   0   2   2   0   2   0   0   2   0   0   0   0   2   0   2   2   2   0   0   2   2   2   2   2   0   0   2   0   0   0   2   2   2   2   2   2   2   2   2   2   2   2   2   2   0   2   0   2   0   2   2   0   2   2   0   0   2   0   2   0   0   2   2   0   2   0   2   0   2   0   2   2   0   2   0   2   0   2   0   2   0   2   2   2   0   0   0   2   2   2   0   2   0   0   2   0   0   2   2   2   2   0   2   0   0   0   2   2   2   2   2   0   2
 MK-3-2                 2   2   2   2   0   2   2   0   0   0   0   0   2   2   2   0   0   0   2   2   0   2   2   2   0   0   2   0   0   0   0   0   0   2   2   0   2   2   2   2   0   2   0   0   2   2   0   2   0   0   2   2   2   0   2   0   2   0   2   0   2   0   2   2   0   2   2   0   2   2   0   2   0   2   0   0   0   0   0   2   2   2   2   0   0   2   0   0   2   0   0   2   0   0   2   0   0   0   0   2   0   2   2   2   0   0   0   2   2   2   2   0   0   2   0   0   0   2   2   2   2   2   2   2   2   2   2   2   2   2   2   0   2   0   0   0   2   2   0   2   2   0   0   2   2   2   2   0   2   2   0   2   0   2   0   2   0   2   2   2   2   0   2   0   2   2   2   0   2   2   2   0   0   0   2   2   2   0   0   0   0   0   2   2   2   2   2   2   2   0   0   2   0   2   2   2   2   0   0   2
 MK-3-3                 2   2   2   2   0   2   2   0   0   0   0   0   2   2   2   0   0   0   2   0   0   2   2   2   0   0   2   2   0   2   0   0   0   2   2   0   0   2   2   2   0   2   0   0   2   2   0   2   2   0   2   2   2   0   2   0   2   0   2   0   2   0   2   2   0   0   2   0   2   2   0   2   0   2   0   0   2   0   0   2   2   2   2   0   0   0   0   0   2   0   0   2   0   0   2   2   0   0   0   2   0   2   2   2   2   0   0   2   2   2   2   0   0   2   0   2   0   2   2   2   2   2   2   2   2   2   2   2   2   2   2   2   2   0   0   0   2   2   0   2   2   0   0   2   2   2   2   0   2   2   0   2   0   0   0   0   0   2   2   2   0   0   2   0   2   2   2   0   2   2   2   0   0   0   2   2   2   0   0   0   0   0   2   2   2   2   2   2   2   2   0   2   0   2   2   2   2   0   0   2
 MK-3-4                 2   2   2   2   2   2   2   0   2   0   0   0   2   2   2   0   2   0   2   0   0   2   2   0   0   0   2   2   0   2   0   0   0   2   2   0   0   2   2   2   0   2   0   0   2   2   0   2   2   0   2   2   2   0   2   2   2   0   2   0   2   0   2   2   0   2   2   0   2   2   0   2   2   2   0   0   2   0   0   2   2   2   2   2   0   0   0   2   2   0   0   2   0   0   0   2   0   0   0   2   0   2   2   2   2   0   0   2   2   2   0   0   0   2   0   2   0   2   2   2   2   2   2   2   2   0   2   2   2   0   2   2   2   0   0   0   2   2   0   2   2   0   0   2   2   2   2   0   2   2   0   2   0   0   0   0   0   2   2   0   0   0   2   0   2   2   2   0   0   2   2   0   0   0   2   2   2   0   0   0   0   0   2   2   2   2   2   2   2   2   0   0   2   2   2   2   2   0   2   2
 MK-3-5                 2   2   2   2   2   2   2   0   2   0   0   0   2   2   2   0   2   0   2   0   0   2   2   2   0   0   2   2   2   2   0   0   0   2   2   0   0   2   2   2   2   2   0   0   2   2   0   2   2   0   2   2   2   2   2   2   2   2   2   0   2   0   2   2   0   2   2   0   2   2   0   2   2   2   0   0   2   0   0   2   2   2   2   2   0   0   0   0   2   0   0   2   0   0   0   2   0   0   2   2   0   2   2   2   2   0   2   2   2   2   0   0   2   2   0   2   0   2   2   0   2   2   0   2   2   0   2   2   2   0   2   2   2   0   0   0   2   2   0   2   2   0   0   2   2   2   2   0   2   2   2   2   0   0   0   0   0   2   0   0   2   2   2   0   2   2   2   0   0   2   2   0   0   0   2   2   2   0   0   0   0   0   2   2   2   2   2   2   2   2   0   0   2   2   0   2   2   2   2   2
 MK-3-6                 2   2   2   2   2   2   2   0   2   0   0   0   2   2   2   0   2   0   2   0   0   2   2   2   0   0   0   2   2   2   2   0   0   2   0   0   0   2   2   2   2   2   0   0   2   2   0   2   2   2   0   2   2   2   2   0   2   2   2   0   2   0   2   2   0   2   2   0   2   0   0   0   2   2   0   0   2   0   0   2   2   2   2   2   0   0   0   0   2   0   0   2   0   0   0   2   0   0   2   2   0   2   2   2   2   0   2   2   2   2   0   0   2   2   2   2   0   2   2   0   2   2   0   2   2   0   0   2   2   0   2   2   2   0   0   0   2   2   0   2   2   0   0   2   2   2   2   0   2   2   2   2   0   0   0   0   0   0   0   2   2   2   2   0   0   2   2   0   0   2   2   0   0   0   2   2   2   0   0   0   0   0   2   2   2   2   2   2   2   2   0   0   2   2   2   2   2   2   2   2
 MK-3-7                 2   0   0   2   2   2   2   0   2   0   0   0   2   2   2   0   2   0   2   2   2   2   2   2   0   0   2   2   2   2   2   0   0   2   0   0   0   2   2   2   2   2   0   0   2   2   0   2   2   0   2   2   2   2   2   0   2   2   2   0   2   0   2   2   0   2   2   0   2   0   0   0   2   2   0   0   2   0   0   2   2   2   0   2   0   0   0   0   2   0   0   2   0   0   0   2   0   0   2   2   0   0   2   2   2   0   2   2   0   0   0   0   0   2   2   2   2   2   2   0   2   2   0   2   2   0   0   2   2   0   2   2   2   0   0   0   2   2   0   2   2   0   0   2   2   2   2   0   2   2   2   2   2   0   0   0   0   0   0   2   2   2   0   0   0   0   0   0   0   0   2   0   0   0   2   0   0   0   2   0   0   0   2   2   2   2   2   2   2   2   2   2   2   2   2   2   2   2   2   2
 MK-3-8                 2   0   0   0   0   0   2   2   2   2   0   0   2   2   2   0   2   0   2   2   2   2   2   2   0   0   2   2   2   2   2   0   0   2   0   0   0   2   2   2   2   2   0   2   2   2   0   2   2   0   2   2   2   2   2   0   2   2   2   0   2   0   2   2   0   2   2   0   2   0   0   0   2   2   0   0   2   0   0   2   2   2   0   2   0   0   0   0   2   0   0   2   0   0   0   2   0   0   2   2   0   0   2   2   2   0   2   2   0   0   0   0   0   2   2   2   2   0   2   0   2   2   0   2   2   0   0   2   2   0   2   0   2   0   0   0   2   2   0   2   2   0   0   2   2   2   2   2   0   2   2   2   2   0   0   0   0   0   0   2   2   2   0   0   0   0   0   0   0   0   2   0   0   2   0   2   2   0   2   0   0   0   2   2   2   2   2   2   2   2   0   2   2   2   2   2   0   2   2   2
 MK-3-9                 2   0   0   0   0   2   2   2   2   2   0   0   2   0   2   0   2   2   2   2   0   2   2   2   0   0   2   2   2   2   2   0   0   2   0   0   0   2   2   2   2   2   0   2   2   2   0   0   2   0   2   2   0   2   2   0   0   2   2   0   2   0   2   2   0   2   2   0   2   0   0   0   2   2   0   0   2   2   2   2   2   2   0   2   0   0   0   0   2   0   0   2   0   0   0   2   0   0   2   2   0   0   2   2   2   0   2   2   0   2   0   0   2   0   0   2   2   0   2   0   2   2   0   2   2   0   0   2   2   0   2   0   2   0   0   0   2   2   0   2   2   0   0   2   2   2   0   2   0   2   2   2   2   0   0   0   0   0   0   2   2   2   0   0   0   0   0   0   0   0   2   0   0   2   0   2   2   0   2   0   0   0   2   2   0   2   2   2   2   2   0   2   2   0   2   2   0   2   2   2
 MK-3-10                2   0   0   0   0   2   2   2   2   2   0   0   2   0   2   0   2   2   2   2   0   2   2   2   0   0   2   2   2   2   2   0   2   2   0   0   0   2   2   2   2   2   0   2   2   2   0   2   2   0   2   2   0   2   2   0   0   2   2   0   2   0   0   2   0   2   0   0   2   0   0   0   2   0   0   0   2   2   2   2   2   2   2   2   0   0   0   0   2   0   0   2   0   0   0   2   0   0   2   0   0   0   2   2   2   0   0   2   0   2   0   0   2   0   0   2   2   0   2   0   2   2   0   2   2   0   0   2   2   0   2   0   2   0   0   0   2   2   0   2   2   0   0   0   2   2   0   2   0   2   2   2   2   0   0   0   0   0   0   2   2   2   0   0   0   0   0   0   0   0   2   0   0   2   0   0   2   0   2   0   0   2   2   2   2   2   2   2   2   2   0   2   2   0   2   2   0   2   2   2
 MK-3-11                2   0   0   0   0   2   2   0   2   2   0   0   2   0   2   0   0   2   2   0   0   2   2   0   0   0   2   2   2   2   2   0   2   0   0   0   2   2   0   2   2   2   0   2   2   2   0   2   0   0   2   2   0   2   2   0   0   2   2   0   2   0   0   2   0   2   0   0   0   0   0   0   2   0   0   0   2   2   2   2   2   2   2   2   0   0   0   0   2   0   0   2   2   0   2   2   0   0   2   0   0   0   2   2   0   0   0   2   0   2   0   0   2   0   0   2   2   2   2   0   2   2   0   0   2   0   0   2   0   0   2   0   2   2   0   0   2   2   2   0   0   0   0   0   2   2   0   2   2   2   2   2   2   0   2   0   0   0   0   2   2   2   0   0   0   0   0   0   0   0   2   0   0   2   0   0   2   2   2   0   0   2   2   2   2   2   2   2   2   2   0   2   2   0   2   2   0   2   2   2
 MK-3-12                2   0   0   0   0   2   2   2   2   2   0   0   2   0   2   0   0   2   2   0   0   2   2   0   0   0   0   2   2   2   2   0   2   0   0   2   2   2   0   2   0   2   0   2   2   2   2   2   0   0   2   2   0   0   2   2   0   2   2   0   2   0   2   2   0   2   0   0   0   0   0   0   0   2   0   0   2   0   2   0   2   2   2   2   2   0   0   0   2   0   0   2   0   0   2   2   0   2   2   0   2   0   2   2   0   2   0   0   0   2   0   0   2   0   0   2   2   2   2   0   2   2   0   0   2   0   0   2   0   0   2   0   2   0   0   0   2   2   0   0   0   0   0   0   2   2   0   2   2   0   2   2   2   0   2   0   0   0   0   0   2   2   0   0   2   0   0   0   0   0   2   0   0   2   0   0   2   2   2   0   0   2   2   0   0   2   2   2   2   2   0   2   2   0   2   2   0   0   2   2
 MK-3-13                2   2   0   0   0   2   2   2   0   2   0   0   0   0   2   0   0   2   2   0   0   2   2   0   0   0   0   2   2   2   2   0   2   0   2   0   2   2   2   2   0   2   0   2   2   2   2   2   0   0   2   2   0   0   2   2   2   2   2   0   2   0   2   2   0   2   0   0   0   0   0   0   0   2   0   0   2   0   2   0   2   2   0   2   2   0   0   0   2   2   0   2   0   2   2   2   0   2   2   0   2   0   2   2   0   2   0   0   0   2   2   0   2   2   2   2   2   2   2   0   2   2   0   0   2   0   0   0   0   2   2   0   2   0   0   0   2   2   0   0   0   0   0   0   2   2   0   2   2   2   0   2   2   0   2   0   0   0   2   0   2   2   0   0   2   0   0   0   0   2   2   0   0   2   0   0   2   2   2   0   0   2   2   0   0   2   2   2   2   2   0   2   0   0   2   0   0   0   2   2
 MK-3-14                2   2   0   0   0   2   2   2   0   2   2   0   0   0   2   0   0   2   2   0   0   2   2   0   0   0   2   2   2   2   2   0   2   0   2   2   2   2   2   0   0   2   0   2   2   2   2   2   0   2   2   2   0   0   2   2   2   2   2   0   2   0   2   0   0   2   0   0   0   0   2   0   0   2   0   0   2   0   2   0   2   2   0   2   0   0   0   0   2   0   0   2   0   2   2   2   0   2   2   0   2   0   2   0   0   2   0   0   0   2   2   0   2   2   2   2   2   2   2   0   2   2   2   0   2   0   0   0   0   0   2   0   2   0   0   0   2   2   0   0   0   0   0   0   2   2   0   0   2   0   0   2   2   0   2   0   0   0   2   0   2   2   0   0   2   0   0   0   0   2   2   0   0   2   0   0   2   2   2   0   0   2   2   0   0   2   2   2   2   2   0   2   2   0   2   0   0   0   2   2
 MK-3-15                2   2   0   0   0   2   2   2   0   2   2   0   0   0   2   0   0   2   2   0   0   2   2   0   2   0   2   2   2   2   2   0   2   0   2   0   2   2   2   0   0   2   0   2   2   2   2   2   0   0   2   2   0   0   2   2   2   2   2   0   2   0   2   0   0   2   0   0   0   0   2   0   0   2   0   0   2   0   0   2   2   2   0   2   2   0   0   2   2   0   0   0   0   2   2   2   0   2   2   2   2   0   2   0   0   2   0   0   0   2   2   0   2   2   2   0   2   2   2   0   2   2   2   0   2   0   0   2   0   0   2   0   2   0   0   0   2   2   0   0   0   0   0   0   2   2   0   0   2   0   0   2   2   0   0   0   0   0   2   0   0   2   0   0   2   0   0   0   0   2   2   0   0   2   0   0   2   2   2   0   0   2   2   0   0   2   2   2   2   2   0   2   2   0   2   0   2   0   2   2
 MK-3-16                2   2   0   0   0   2   2   2   0   2   2   0   0   0   2   0   0   0   2   0   0   2   2   0   2   0   0   2   2   2   2   0   2   0   2   0   2   0   2   0   0   2   2   2   2   2   2   0   0   0   2   0   2   0   2   2   2   2   2   0   2   0   2   0   0   2   0   0   0   2   2   0   0   0   2   0   2   0   0   2   2   2   0   2   2   0   0   2   2   0   0   0   0   0   2   2   2   2   2   2   0   0   2   0   0   2   0   0   0   2   2   0   2   2   2   0   2   2   2   0   2   2   2   0   2   2   0   2   0   0   2   0   2   0   0   0   0   2   0   0   0   0   0   0   2   2   0   0   2   2   0   2   2   0   0   0   0   0   0   0   0   2   0   0   0   0   0   0   2   2   2   0   0   2   0   0   2   2   2   0   0   2   2   0   2   2   2   2   2   2   0   2   2   0   0   0   2   0   0   2
 MK-4-1                 0   2   0   2   2   0   0   0   0   0   0   0   2   0   2   0   2   0   0   0   0   0   2   0   0   2   0   2   0   0   0   0   0   0   2   2   2   0   0   0   2   2   0   0   2   0   0   2   0   0   0   0   0   2   0   0   0   2   2   2   2   2   0   0   0   0   0   0   2   2   0   0   2   0   0   2   0   2   0   2   0   2   0   0   2   0   0   2   2   0   2   0   0   0   2   0   2   0   2   0   2   0   0   2   2   2   0   2   0   0   2   2   0   0   0   2   2   2   0   0   2   0   2   2   2   0   0   0   0   0   0   0   2   0   0   2   0   0   2   0   2   0   2   0   0   0   2   0   0   2   2   2   2   2   0   2   2   0   2   2   0   2   0   2   2   2   0   2   0   2   2   0   0   0   2   2   2   2   2   2   2   0   0   0   0   0   2   0   2   2   0   2   0   0   2   2   0   0   0   2
 MK-4-2                 0   2   0   2   2   2   0   0   0   0   0   0   2   0   2   0   2   0   0   0   0   0   2   0   0   0   0   2   0   0   0   0   0   0   2   2   2   0   0   2   2   2   0   0   2   2   0   2   0   0   0   0   0   2   0   0   0   2   2   0   2   2   0   0   0   2   0   0   2   2   0   0   2   0   0   2   0   2   0   2   0   2   0   0   2   0   0   2   2   0   2   0   0   0   2   0   2   0   2   0   2   0   2   2   2   2   0   2   0   0   2   0   0   0   0   2   2   2   0   0   2   0   2   2   2   0   0   0   0   0   0   0   2   0   2   2   0   0   2   0   2   0   2   0   0   0   2   0   2   2   2   2   2   2   0   2   2   2   2   2   0   2   0   2   2   2   0   2   0   2   0   0   0   0   2   2   2   2   2   2   2   0   0   0   0   2   2   0   2   2   0   0   0   0   2   2   0   0   0   2
 MK-4-3                 0   2   0   2   2   2   0   0   0   0   0   0   0   0   2   0   2   0   2   0   2   2   2   0   0   2   0   2   0   0   0   0   2   0   2   2   2   0   0   2   2   2   0   0   2   2   0   2   0   0   2   0   0   2   0   0   0   2   2   0   2   2   0   0   0   2   0   2   2   2   0   0   0   0   0   2   0   2   0   0   0   2   0   0   2   2   0   2   2   0   2   0   0   0   2   0   2   0   2   0   2   0   2   0   2   0   0   2   0   0   2   0   0   0   0   2   2   2   0   0   2   0   2   2   2   0   0   2   0   0   0   0   2   0   2   2   0   0   2   0   2   0   2   0   0   0   2   0   2   2   2   2   0   2   0   2   2   0   2   2   0   2   0   2   2   2   0   2   2   2   0   0   0   0   2   2   2   2   2   2   2   0   0   0   0   2   2   0   2   2   0   0   0   0   2   2   0   0   0   2
 MK-4-4                 0   0   0   2   2   2   0   0   2   0   0   0   0   0   2   0   2   0   2   0   2   2   2   0   0   2   0   2   0   0   0   0   0   0   2   2   2   0   0   2   0   2   0   0   2   2   0   2   0   0   2   0   0   0   0   0   0   2   2   0   2   2   0   0   0   2   0   2   2   2   0   0   0   0   0   2   0   2   0   0   0   2   0   0   2   0   2   2   2   0   2   0   0   0   2   0   2   0   2   0   2   0   2   0   2   2   0   2   0   0   2   0   0   0   0   2   2   2   0   0   2   0   2   2   2   0   0   2   0   0   0   0   2   0   2   2   0   0   2   0   2   0   2   0   0   0   2   0   2   0   0   2   0   2   0   2   2   0   2   2   0   2   0   2   2   2   0   2   2   2   0   0   0   0   2   2   2   2   2   2   2   0   0   2   0   2   2   0   2   2   2   0   0   0   2   2   0   0   0   2
 MK-4-5                 0   0   0   2   2   2   0   0   2   0   0   0   2   0   2   0   2   0   2   2   2   2   0   0   0   2   0   2   0   0   0   0   0   0   2   2   0   0   0   2   0   2   0   0   2   2   0   2   0   0   2   2   2   0   0   0   0   2   2   0   2   0   0   0   0   0   0   2   2   2   0   2   0   2   0   0   0   2   0   0   0   2   0   0   2   0   2   2   0   2   2   0   0   0   2   0   2   0   2   0   2   0   2   0   2   2   0   2   0   0   2   0   0   0   0   2   2   2   2   0   2   0   2   2   2   0   0   2   0   0   0   0   2   0   2   2   0   0   0   0   2   0   2   0   0   0   2   0   2   0   0   2   0   2   0   2   2   0   0   2   0   2   0   2   2   2   0   2   2   2   2   0   2   2   2   2   2   2   0   0   0   0   0   2   0   2   2   0   2   2   2   0   0   0   2   2   0   0   0   2
 MK-4-6                 0   0   0   2   2   0   0   0   0   0   0   0   2   0   2   0   2   0   2   2   2   2   0   0   0   2   2   2   0   0   0   0   0   2   2   2   2   0   0   2   0   2   2   0   2   2   2   2   0   2   2   2   2   0   0   0   0   2   2   0   2   2   0   0   0   0   0   2   2   2   0   2   0   2   0   0   0   2   0   0   2   2   0   0   2   2   2   2   0   2   2   0   0   0   0   0   2   0   2   0   2   0   2   0   2   2   0   2   0   0   2   0   0   0   2   2   2   2   0   0   2   0   2   2   0   0   0   0   0   0   0   0   2   2   2   2   0   0   0   0   2   0   2   0   0   0   2   0   2   0   0   2   0   2   0   2   2   0   0   2   0   2   0   2   2   2   0   2   2   2   2   2   2   2   2   2   2   2   0   0   0   2   0   2   0   2   2   0   2   2   2   0   0   0   2   2   0   0   0   2
 MK-4-7                 0   0   0   2   2   0   0   2   0   0   0   0   2   0   0   0   2   0   2   2   2   2   0   0   2   2   2   2   0   2   0   0   0   2   2   2   2   0   0   2   0   2   2   0   2   2   2   2   0   2   2   2   2   0   0   0   0   2   2   0   2   2   0   0   0   0   0   2   2   2   0   2   0   2   0   0   0   2   0   0   2   2   0   0   2   2   2   2   0   2   2   0   0   0   0   0   0   0   2   0   2   0   2   0   0   2   0   2   0   2   2   0   0   0   2   2   2   2   0   2   2   0   2   2   0   0   0   0   0   0   0   0   2   2   2   2   0   0   0   0   2   0   2   0   0   0   2   0   2   0   0   2   0   2   0   2   2   0   0   2   0   2   0   2   2   0   0   2   2   2   2   2   2   2   2   2   2   2   0   0   0   2   0   2   0   2   2   0   0   2   2   0   0   0   2   2   0   0   0   2
 MK-4-8                 0   0   0   2   2   0   0   2   0   0   0   0   2   0   0   2   2   0   2   2   2   0   0   0   2   2   2   2   0   2   0   0   0   2   0   2   2   0   0   2   0   2   2   0   2   2   2   2   0   2   2   2   2   0   0   0   2   2   2   0   0   0   2   0   0   2   0   2   2   2   0   2   0   2   0   0   0   2   2   0   2   2   0   0   2   2   2   2   0   2   2   0   0   0   0   0   0   2   2   0   2   0   2   0   0   2   0   2   0   2   2   0   0   0   2   2   0   2   0   2   2   2   2   2   0   0   0   0   0   0   0   0   2   2   2   2   2   0   0   0   2   0   2   0   0   0   2   0   2   0   0   2   0   2   0   2   2   0   0   2   0   2   0   2   2   0   0   2   2   2   2   2   2   2   2   2   2   2   0   0   0   2   0   2   0   2   2   0   2   2   2   0   0   0   2   2   2   0   0   2
 MK-4-9                 0   0   0   2   2   0   0   2   0   0   0   0   2   2   2   2   0   0   2   2   2   0   0   0   2   2   2   2   0   2   0   0   2   2   0   2   2   0   0   2   0   2   2   0   2   2   2   2   0   2   2   2   2   0   0   0   2   2   2   2   0   0   2   0   0   2   0   0   0   2   0   2   0   0   0   0   0   2   2   0   2   2   0   0   2   2   2   2   0   2   0   0   0   0   0   0   0   2   2   0   2   0   2   0   0   2   0   2   0   2   2   0   0   0   2   2   0   2   0   2   2   2   0   2   0   0   0   0   0   0   2   0   2   2   2   2   0   0   0   0   2   0   2   0   0   0   2   0   2   0   0   2   0   2   0   2   2   0   2   2   0   2   2   0   2   0   0   2   2   2   2   0   2   2   2   2   2   2   0   2   0   0   0   2   0   2   2   0   2   0   0   0   0   0   2   2   2   0   0   2
 MK-4-10                0   0   0   2   2   0   0   2   0   0   0   0   2   2   2   2   0   0   2   2   2   0   0   2   2   2   2   2   0   0   2   0   2   2   0   2   2   0   0   2   0   2   2   0   2   2   2   2   0   2   2   2   2   0   0   0   2   2   2   2   0   0   2   0   0   2   0   0   0   2   0   2   0   2   0   0   0   2   2   0   2   2   0   0   2   2   2   2   0   2   0   0   0   0   0   0   0   0   2   2   2   0   0   0   0   2   0   2   0   2   2   0   0   0   0   2   0   2   0   2   2   2   0   2   0   0   0   2   0   0   2   0   2   2   2   2   0   0   0   0   2   0   2   0   0   0   2   0   2   0   2   2   0   2   0   2   2   0   2   2   0   2   2   0   2   0   2   2   2   2   0   0   2   2   2   2   2   2   0   0   0   0   0   2   0   2   2   0   2   0   0   0   0   0   2   2   2   0   0   0
 MK-4-11                0   0   0   2   2   0   0   2   0   0   0   0   2   2   2   2   0   0   2   2   2   0   0   2   2   2   2   2   0   0   2   0   2   2   0   2   2   0   0   2   0   2   2   0   2   2   0   2   0   2   2   2   2   0   0   0   2   2   2   2   0   0   2   0   0   2   0   2   0   2   0   2   0   2   0   0   0   0   2   0   2   2   0   0   2   2   2   2   0   2   0   0   0   2   0   0   0   2   2   2   2   0   0   0   0   2   0   2   0   2   2   0   2   0   0   2   0   2   0   2   2   2   0   0   0   2   0   2   2   2   0   0   2   2   2   2   0   0   0   0   0   0   2   0   0   2   2   0   2   0   2   2   0   2   2   2   2   0   2   2   0   2   2   0   0   0   2   0   2   2   0   0   0   2   2   2   2   2   0   0   0   0   0   2   0   2   2   0   2   2   0   0   0   0   2   2   2   0   0   0
 MK-4-12                0   0   0   2   2   0   0   2   0   0   0   0   2   2   2   2   0   0   2   2   2   0   0   2   2   2   2   2   0   2   2   0   2   2   0   2   2   0   0   2   0   2   2   0   2   2   0   2   0   2   0   2   2   0   0   0   2   2   2   2   0   0   2   0   0   2   0   2   0   0   0   2   0   2   0   0   2   2   2   2   2   2   0   0   2   2   2   2   0   2   0   0   0   2   0   0   0   2   2   2   2   0   0   0   2   2   0   2   0   2   2   0   0   0   0   2   0   2   2   2   0   2   0   0   0   2   0   0   0   2   0   0   2   2   2   2   0   0   0   0   0   0   2   2   0   2   2   0   2   0   2   2   0   2   2   2   2   0   2   2   0   2   2   0   0   0   2   0   2   2   2   0   0   2   2   2   2   0   0   0   0   0   0   2   0   2   2   0   2   2   0   0   0   0   2   2   0   0   0   2
 MK-4-13                0   2   0   0   2   0   0   2   0   0   0   0   0   2   2   0   0   2   2   2   2   0   0   2   2   2   2   2   0   2   0   0   2   2   0   2   2   0   0   2   0   2   2   0   0   2   0   2   0   2   0   2   2   0   0   0   2   2   2   2   0   0   2   0   0   2   0   2   0   0   2   2   0   2   0   2   2   2   2   2   2   0   0   0   2   2   2   2   0   2   0   0   2   2   0   0   0   2   2   2   2   0   2   0   2   2   0   0   0   2   2   0   2   0   2   2   0   2   2   2   0   0   0   0   0   2   2   0   0   2   0   0   2   2   2   2   0   0   0   0   2   0   2   2   0   2   2   0   2   0   2   2   0   2   2   2   2   0   2   2   0   2   2   2   0   0   2   0   2   2   2   0   0   0   2   2   2   0   0   0   0   0   0   2   0   0   2   0   2   2   0   0   0   0   2   2   0   0   0   2
 MK-4-14                0   2   0   0   2   0   0   2   0   0   0   0   0   2   2   0   0   2   2   2   2   0   0   2   2   2   2   2   0   0   0   0   2   2   0   2   2   0   0   2   0   2   2   0   0   2   0   2   0   2   0   2   2   0   0   0   2   2   2   2   0   0   2   0   2   2   0   2   0   0   2   2   0   2   0   2   2   2   2   2   2   0   0   0   2   2   2   0   2   2   0   0   0   0   0   0   2   2   2   2   2   0   2   0   2   2   2   0   0   2   2   0   2   0   2   2   0   2   2   2   0   0   0   0   0   0   2   0   0   2   0   2   2   2   2   2   0   0   0   0   2   0   0   2   0   2   2   0   2   0   2   2   0   2   2   2   2   0   2   2   0   0   2   0   0   0   2   2   2   2   2   0   0   0   2   2   2   0   2   0   0   0   0   2   0   0   2   0   2   0   0   0   0   0   2   2   0   0   0   2
 MK-4-15                0   2   0   0   2   2   0   2   0   0   0   0   0   2   2   0   0   2   0   2   2   0   0   0   2   2   2   2   0   2   0   2   2   2   2   0   2   0   0   2   0   2   0   0   0   2   0   2   0   2   0   2   2   0   0   0   2   2   0   2   0   0   2   0   2   2   0   2   0   0   2   2   0   2   0   2   2   2   2   2   2   0   0   0   2   2   2   0   2   2   0   0   2   0   0   0   2   2   2   2   2   0   2   0   2   2   0   0   0   2   2   0   2   2   2   2   0   2   2   2   2   0   0   0   0   0   2   0   0   2   0   2   2   2   2   0   0   0   0   0   2   0   2   2   0   2   2   0   2   0   2   2   0   2   2   2   2   0   0   2   0   0   2   0   0   0   2   2   2   2   2   0   0   0   2   2   0   2   2   0   0   0   0   0   0   0   2   0   2   0   0   0   0   0   2   2   0   0   0   0
 MK-4-16                0   2   0   0   2   2   0   2   0   2   0   0   0   2   2   2   0   2   0   2   2   0   0   0   2   2   2   2   0   2   0   2   2   2   2   0   2   2   0   2   0   2   0   0   0   2   0   2   0   2   0   2   2   0   0   0   2   2   2   2   2   0   2   0   2   0   0   2   0   0   2   2   0   2   0   2   0   2   2   2   2   0   0   0   2   2   2   0   2   2   0   0   2   0   0   0   2   2   2   2   0   0   2   0   2   2   0   0   0   2   2   0   2   2   2   2   0   2   2   0   2   0   0   0   0   0   2   2   0   0   0   2   2   2   2   0   0   2   0   0   2   0   2   2   0   2   2   0   2   0   2   2   0   2   2   2   2   0   0   2   2   0   2   0   0   2   2   2   2   2   2   0   0   0   2   2   0   2   2   0   0   0   0   0   0   0   2   0   2   2   0   0   0   0   2   2   0   0   0   0
 MK-5-1                 0   0   0   0   0   0   2   0   2   2   0   2   0   2   0   0   2   0   0   0   2   2   2   2   2   0   2   2   2   0   2   2   0   0   0   0   0   2   0   2   0   0   0   2   0   0   0   2   2   0   2   0   2   0   2   2   0   0   0   2   0   0   0   0   2   0   2   2   0   0   0   2   0   0   2   0   2   2   0   2   0   2   0   0   2   0   2   2   0   2   0   0   2   2   2   2   0   0   2   2   2   2   2   0   2   0   0   2   0   0   0   0   2   0   0   0   0   2   0   0   0   0   2   2   0   2   0   0   0   2   0   0   0   0   2   0   2   2   0   0   2   2   0   0   2   2   2   0   2   0   0   0   2   2   0   2   0   0   2   2   2   0   2   2   0   2   2   0   0   2   0   2   0   2   2   0   0   2   0   2   2   2   2   2   2   0   0   0   2   0   2   2   2   2   0   0   2   2   2   0
 MK-5-2                 0   0   0   0   2   0   2   0   2   2   0   2   0   2   0   0   2   0   0   0   2   2   2   2   2   2   2   0   2   0   2   0   0   0   0   0   0   2   0   0   0   0   0   2   0   0   0   2   2   0   2   0   2   0   2   0   0   0   2   0   0   0   0   0   2   0   2   2   0   0   0   0   2   0   2   0   2   2   0   2   0   2   0   0   0   0   2   2   0   2   2   0   2   2   0   2   2   0   0   2   2   0   2   2   2   0   0   2   0   0   0   0   2   0   0   2   0   2   0   0   0   0   2   2   0   0   0   0   0   2   0   0   0   0   2   0   2   2   0   0   2   2   2   0   2   2   2   0   2   0   0   0   2   2   0   2   0   0   2   2   2   0   2   0   0   2   2   0   0   2   0   2   0   2   2   2   0   2   0   2   2   2   2   2   2   0   0   0   2   0   2   2   2   2   0   2   2   0   2   0
 MK-5-3                 0   0   0   0   2   0   2   0   2   2   0   2   0   2   0   0   2   0   0   0   2   2   2   2   2   2   2   0   2   0   2   2   0   0   0   2   0   2   0   0   0   0   0   2   0   0   0   2   2   0   2   0   2   0   0   0   0   0   0   0   0   0   0   0   2   2   2   2   0   0   0   0   2   0   2   0   2   2   0   2   0   2   2   0   0   0   0   2   0   2   2   0   2   2   0   2   2   0   0   2   2   0   2   2   2   0   0   2   0   0   0   0   2   0   0   2   0   2   0   0   0   0   2   2   0   0   0   0   0   2   0   0   0   0   0   0   2   2   0   0   0   2   2   0   2   2   2   0   2   0   0   0   2   0   0   0   2   0   2   2   2   0   2   2   2   2   2   0   0   2   0   0   0   2   2   2   0   2   0   2   2   2   0   2   2   0   2   0   2   0   2   0   2   2   2   2   0   0   2   0
 MK-5-4                 0   0   0   0   2   2   2   0   2   2   0   2   0   2   0   0   2   0   2   0   2   0   2   2   2   2   2   0   2   0   2   2   0   0   2   2   0   2   0   0   0   0   0   2   0   0   0   2   2   2   2   0   2   0   2   0   0   0   0   0   2   2   0   0   2   2   2   2   0   0   0   0   2   0   2   2   2   2   0   2   0   0   2   0   0   0   0   2   0   0   2   0   2   2   0   2   0   0   0   2   2   0   2   2   0   0   0   0   2   0   0   0   2   0   0   2   0   0   0   0   0   0   2   2   0   0   0   0   0   0   2   0   0   0   0   0   2   2   0   0   0   0   2   0   2   2   2   0   2   0   0   0   0   0   0   0   2   0   2   2   2   0   2   2   0   2   2   0   0   2   0   0   0   2   2   2   0   2   0   2   2   2   0   2   0   0   2   0   2   0   2   0   2   2   2   2   0   0   2   2
 MK-5-5                 0   0   2   0   2   2   0   0   2   2   0   2   0   2   0   0   2   0   2   0   2   0   2   2   2   2   2   0   2   0   2   2   0   0   0   2   0   2   0   0   0   0   0   2   0   0   0   0   2   2   2   0   2   2   2   0   0   2   0   0   2   2   0   0   2   2   2   2   0   0   0   0   2   0   2   2   2   2   0   2   0   0   2   2   0   0   0   2   0   0   2   0   2   2   2   2   0   2   0   2   2   0   2   2   0   0   0   0   2   0   0   2   2   0   0   2   0   0   0   0   0   0   2   2   0   0   0   0   0   0   2   0   2   0   0   0   2   2   0   0   0   0   2   0   2   2   2   0   2   0   2   0   0   0   0   0   2   0   2   2   2   0   2   2   0   2   2   0   0   2   0   0   0   2   2   2   2   2   0   2   2   0   0   2   0   0   2   0   2   2   2   0   2   2   2   2   0   0   2   2
 MK-5-6                 0   0   2   0   2   2   0   0   2   2   0   2   0   0   0   0   2   0   2   0   2   0   0   2   2   2   2   0   2   0   2   2   0   0   0   2   0   2   0   0   0   0   0   2   0   0   0   0   2   2   2   0   2   2   2   0   0   2   0   0   2   2   0   0   2   2   2   2   0   0   0   0   2   0   0   2   2   2   0   2   0   0   2   0   0   0   0   2   0   0   2   0   2   2   2   2   0   2   2   2   2   0   2   2   0   0   0   0   2   0   2   2   2   0   0   0   2   0   0   0   0   0   0   2   0   0   2   0   0   0   2   0   2   0   0   0   2   2   0   2   0   0   2   0   0   2   0   0   0   0   2   0   0   0   0   0   2   0   2   0   2   0   2   2   0   2   2   0   0   2   2   0   0   2   2   2   2   0   0   2   0   0   0   2   0   0   2   0   2   2   2   2   2   0   2   0   0   0   2   2
 MK-5-7                 0   0   2   0   2   0   0   0   2   2   0   2   0   0   2   0   2   2   2   0   2   0   0   2   2   2   2   0   2   2   2   2   0   0   0   2   2   2   0   0   0   0   0   2   0   0   0   0   2   2   2   0   2   2   2   0   0   0   0   0   2   2   0   0   2   2   2   2   0   0   0   0   2   0   2   2   2   2   0   2   0   0   2   0   0   0   0   2   0   0   0   0   2   2   2   2   0   0   2   2   2   0   0   2   0   0   0   0   2   0   2   2   2   0   0   0   2   0   2   0   0   0   0   2   0   0   2   0   0   0   2   0   2   0   0   0   2   2   0   2   0   0   2   0   0   2   0   0   0   0   2   0   0   0   0   0   0   0   2   0   2   0   2   2   0   2   2   0   0   2   2   0   0   2   2   2   2   0   0   2   0   0   0   2   0   0   2   0   2   2   0   0   2   0   2   0   0   0   2   0
 MK-5-8                 0   0   2   0   2   0   0   0   2   2   0   2   0   0   2   0   2   2   2   2   2   0   0   2   2   2   2   0   0   2   2   2   0   0   0   2   2   2   0   0   0   0   0   0   0   0   0   0   2   2   2   0   2   2   2   0   0   0   0   0   0   2   0   0   2   2   2   2   0   0   0   0   2   2   2   2   2   2   0   2   2   0   2   0   0   2   0   2   2   0   0   0   2   2   0   2   0   2   2   2   2   0   0   2   0   0   0   0   2   0   2   0   0   2   2   0   2   0   0   2   0   0   0   2   0   0   2   0   0   0   2   0   2   0   0   0   2   2   0   2   0   0   2   0   0   2   0   0   0   0   2   2   0   0   0   0   0   0   0   0   2   0   2   2   2   2   2   0   0   2   2   0   0   0   2   2   0   0   0   2   0   0   0   0   0   0   2   0   2   0   0   2   2   0   2   0   0   0   2   0
 MK-5-9                 2   0   2   0   2   0   0   0   0   2   0   2   0   2   2   0   2   2   2   2   2   0   0   0   2   2   2   0   0   2   2   2   2   0   2   2   2   2   0   0   0   0   0   0   0   0   0   2   2   2   2   2   2   2   2   0   0   0   0   0   0   2   0   0   2   2   0   2   0   2   0   0   2   2   2   2   2   2   0   2   2   0   2   0   2   2   2   2   2   0   2   0   0   2   0   2   0   2   0   2   2   0   0   2   0   0   0   0   2   0   0   0   0   0   2   0   2   0   0   2   2   2   0   2   2   0   2   0   0   0   2   2   2   0   0   0   2   2   0   2   0   0   2   0   0   2   0   0   0   0   0   2   0   0   0   0   0   0   0   0   2   0   0   2   2   2   0   0   2   0   2   0   0   0   2   2   0   0   0   2   0   0   0   0   0   2   2   0   2   0   0   2   2   0   2   2   0   2   2   0
 MK-5-10                0   0   2   0   2   0   2   0   0   2   0   2   0   2   2   0   2   0   0   2   2   0   0   0   2   0   0   0   0   2   2   2   0   0   2   2   2   2   0   0   0   0   0   0   0   0   0   2   2   2   2   2   2   2   2   2   0   0   0   0   0   0   0   0   2   2   2   2   0   2   0   0   2   2   2   2   2   2   0   2   2   0   2   0   2   2   2   2   2   0   2   0   0   0   0   2   0   2   0   2   2   0   0   2   0   2   0   0   2   0   0   0   0   0   2   0   2   0   0   2   2   2   0   2   2   0   2   0   0   0   0   2   0   0   0   0   2   2   0   2   0   0   2   0   0   2   0   0   0   0   2   2   0   0   0   0   0   2   0   0   2   0   0   2   2   2   0   0   2   0   2   0   0   0   2   2   0   0   2   2   0   0   2   0   0   2   2   0   2   0   0   0   2   0   2   2   0   2   2   0
 MK-5-11                0   0   0   0   2   0   2   0   0   2   0   2   0   2   2   0   2   0   0   2   2   0   0   0   2   0   0   0   0   2   2   2   0   0   2   2   2   0   0   0   0   0   2   0   0   0   0   2   2   2   2   0   0   2   2   2   0   0   0   0   0   0   0   0   2   2   2   2   0   2   2   0   2   2   2   2   2   2   0   2   2   0   2   0   2   2   2   2   2   0   2   0   0   2   0   2   0   2   0   0   2   0   0   2   0   2   0   0   2   0   0   0   0   2   2   0   2   0   0   2   2   2   0   2   2   0   2   0   0   2   0   2   0   0   0   0   2   2   0   2   2   0   0   0   0   2   0   0   0   0   2   2   0   0   0   0   0   2   2   0   2   0   0   2   2   2   0   0   2   0   2   2   0   0   2   0   0   0   2   2   0   2   0   0   0   2   2   0   2   0   0   0   2   0   2   2   0   0   2   0
 MK-5-12                0   0   0   0   2   2   2   0   0   2   0   2   0   2   2   0   2   0   0   2   2   0   0   0   2   0   2   0   2   2   2   2   0   0   2   2   2   2   0   0   0   0   2   0   0   0   0   2   2   2   2   0   0   2   2   2   0   0   0   0   0   0   0   0   2   0   2   2   0   2   2   2   2   2   2   2   2   2   0   2   2   0   0   0   2   2   2   2   2   0   2   0   0   2   0   2   0   2   0   0   2   0   2   2   0   2   0   2   2   0   0   0   0   2   2   2   2   2   0   2   2   2   0   2   2   0   0   0   0   2   0   2   0   0   0   0   2   2   0   2   2   0   0   0   0   2   0   0   0   0   2   2   0   2   0   0   0   2   2   0   2   0   0   0   2   2   0   0   2   0   2   2   0   0   2   2   2   0   2   2   0   2   0   0   0   2   0   0   2   0   0   0   2   0   2   2   2   0   2   2
 MK-5-13                0   0   0   0   0   2   2   0   0   2   0   2   0   2   2   0   2   0   0   0   2   0   0   0   2   0   2   0   2   0   2   2   0   0   0   2   2   2   0   0   2   0   2   2   0   0   2   2   2   2   2   0   0   2   2   2   0   0   0   2   0   0   0   0   0   0   2   2   0   2   0   2   2   2   2   2   2   2   0   2   2   0   0   0   2   2   2   2   2   0   2   0   2   2   0   2   0   2   0   0   2   0   2   2   0   2   2   2   2   2   0   0   0   2   2   2   2   2   0   2   2   2   2   2   2   0   0   0   0   0   2   2   0   0   0   0   2   2   2   2   2   0   0   0   0   2   0   0   0   0   2   0   0   0   0   0   0   2   2   0   0   0   0   0   2   2   0   0   2   0   2   2   0   0   0   2   2   0   2   2   2   2   0   0   0   2   0   0   2   0   0   0   2   0   2   2   2   0   2   2
 MK-5-14                0   0   0   0   0   2   2   2   2   2   0   2   0   2   2   0   2   0   0   0   2   0   0   0   2   0   2   2   2   0   2   2   0   0   0   2   2   2   2   0   2   0   2   2   0   0   2   2   2   0   2   0   0   2   2   2   0   2   0   0   0   0   0   0   0   0   2   2   0   2   0   2   2   2   0   2   2   2   0   2   2   0   0   0   2   2   2   2   2   0   2   0   2   0   0   2   0   2   0   0   2   0   2   2   0   2   2   2   2   0   0   0   0   0   0   2   0   2   0   2   2   2   2   2   2   0   2   0   0   2   0   2   0   0   0   0   2   2   2   2   2   0   0   0   0   2   0   0   0   0   2   0   0   2   0   0   0   2   2   0   2   0   0   0   2   2   0   0   2   0   2   2   0   0   0   2   2   0   2   2   2   2   0   2   0   2   0   2   2   0   0   0   2   0   2   2   2   0   2   2
 MK-5-15                0   0   0   0   0   2   2   2   2   2   0   2   0   2   2   0   2   0   0   0   2   0   0   0   2   0   0   2   2   0   2   2   0   0   0   0   2   2   2   0   2   0   2   2   0   0   2   2   2   0   2   0   0   0   2   2   0   2   0   0   0   0   0   0   0   0   0   2   0   2   0   2   2   2   2   2   2   2   2   2   2   0   0   0   2   2   2   2   2   0   2   0   2   0   0   2   0   0   0   0   2   0   2   2   0   2   2   2   2   0   0   2   0   0   0   0   0   2   2   0   2   2   2   2   2   0   2   0   0   2   0   2   2   2   0   0   0   2   2   2   2   0   0   0   0   2   0   0   2   0   2   0   0   2   0   0   0   2   2   0   0   0   2   0   2   2   0   0   2   0   2   0   2   0   0   2   2   0   2   2   2   2   0   2   0   2   0   2   2   0   0   0   2   0   2   2   2   0   2   2
 MK-5-16                0   0   0   0   0   2   0   2   2   2   2   2   0   2   2   0   2   0   0   0   2   2   0   0   2   0   0   2   2   0   2   2   0   0   0   2   2   2   2   0   2   0   2   2   0   0   2   2   2   0   2   0   0   0   2   2   0   2   2   0   2   0   0   0   2   0   0   0   0   2   0   0   2   2   2   0   2   2   2   2   2   0   0   0   0   2   0   2   2   0   2   0   2   0   0   2   0   0   0   0   2   0   2   2   2   2   2   2   2   2   0   2   0   0   0   0   0   2   2   0   2   2   2   2   2   0   2   0   0   2   0   2   2   2   0   0   0   2   2   2   2   0   0   0   2   2   0   0   2   0   2   0   0   2   0   0   0   2   2   0   0   0   2   0   2   2   0   0   2   0   2   0   2   0   0   2   2   0   2   0   2   2   0   2   0   2   0   2   2   0   0   0   2   0   0   2   2   0   2   2
 MK-6-1                 2   2   2   0   0   0   0   2   2   0   2   0   2   0   0   0   0   2   2   0   2   0   2   0   0   0   0   0   2   0   0   0   0   2   2   0   2   0   2   0   2   0   0   0   2   0   0   2   0   0   0   0   0   0   2   0   0   2   2   2   2   2   0   0   2   2   0   0   0   2   2   0   0   2   0   0   0   2   0   0   2   0   0   2   2   2   0   2   2   0   2   0   0   2   2   0   0   0   2   2   0   2   0   2   2   0   2   2   2   0   0   0   2   0   0   0   0   2   2   2   0   2   2   0   0   0   2   2   0   0   0   0   0   2   0   2   2   0   2   2   2   2   0   0   2   0   0   2   2   0   0   0   0   0   2   2   0   0   0   0   2   2   2   0   2   2   2   0   0   0   2   0   0   2   0   0   2   2   0   2   0   2   2   0   2   2   0   2   2   0   2   0   2   2   0   2   0   2   2   0
 MK-6-2                 2   0   0   0   0   0   0   2   2   0   2   0   2   0   0   2   0   2   0   0   0   0   2   0   0   2   0   0   0   0   0   0   0   2   2   0   2   0   2   0   2   0   0   0   2   0   0   2   0   0   0   0   0   0   2   0   0   2   2   2   2   2   0   0   2   2   2   0   0   2   2   0   0   2   0   0   0   2   0   2   2   0   0   2   0   2   0   2   0   0   2   0   0   2   2   0   2   0   2   2   0   2   0   2   2   0   2   2   2   0   0   0   0   0   0   0   0   0   2   0   0   2   2   0   0   0   2   2   0   0   0   0   0   2   0   2   2   0   2   2   2   2   0   0   2   2   0   2   2   0   2   0   0   0   0   2   0   0   0   0   0   2   2   0   2   2   0   0   0   0   2   0   0   2   2   0   2   2   0   2   0   2   2   0   2   2   0   2   2   0   2   0   2   2   0   2   0   2   0   0
 MK-6-3                 2   2   0   0   0   0   0   2   2   0   2   2   2   0   0   2   0   2   0   0   0   0   2   0   0   2   0   0   0   0   0   0   0   2   2   0   2   0   2   0   2   0   0   0   2   0   0   2   2   0   0   0   0   0   0   0   0   2   2   0   0   2   0   0   2   2   2   0   2   2   2   0   0   2   0   0   0   2   0   2   2   0   0   2   0   2   2   2   0   2   2   0   0   2   2   0   2   0   0   2   0   2   0   2   2   0   2   2   2   0   2   0   0   0   0   0   2   0   0   0   0   2   2   0   0   0   2   2   0   0   0   0   0   2   0   2   2   0   2   2   2   0   0   2   2   2   0   2   2   2   2   0   0   0   0   2   0   0   2   0   0   2   2   0   2   2   0   0   0   0   2   0   0   2   2   0   2   2   0   2   0   2   2   0   2   2   0   2   2   0   2   0   2   0   0   2   0   0   2   0
 MK-6-4                 2   2   0   0   0   0   0   2   2   0   0   2   2   0   0   2   0   2   0   0   2   0   2   0   0   2   0   0   0   0   0   0   0   2   2   0   2   0   2   0   2   0   0   0   2   0   0   2   2   2   0   0   0   0   0   0   0   0   2   0   0   2   0   0   2   2   2   0   2   2   2   2   0   0   0   0   0   2   0   0   2   0   0   2   0   2   2   0   0   2   2   0   0   2   2   0   0   0   0   0   0   2   0   2   2   0   2   2   2   0   2   2   0   0   2   0   2   0   0   0   0   2   2   0   0   0   2   2   0   0   0   0   0   2   2   2   2   0   2   2   2   0   2   2   2   2   0   2   2   2   2   0   0   0   0   2   2   0   2   0   0   2   2   0   2   2   0   0   0   0   2   0   0   2   2   2   2   2   0   2   2   2   2   0   2   2   0   2   2   0   2   0   2   0   0   0   0   0   2   0
 MK-6-5                 2   2   0   0   0   0   0   2   2   0   0   2   2   2   0   2   0   2   0   0   2   0   2   0   0   2   0   2   0   0   0   0   0   2   2   0   2   0   0   0   2   0   0   0   2   0   0   2   2   2   0   0   0   0   0   0   0   0   2   0   2   2   0   0   2   2   2   0   2   2   2   2   0   0   0   0   2   0   0   0   2   0   0   2   0   2   2   0   0   2   2   0   0   2   2   0   0   0   0   0   0   2   0   2   2   0   2   2   2   0   2   2   0   0   2   2   2   0   0   0   0   2   2   0   0   0   2   2   0   0   0   0   0   2   2   2   0   0   2   2   2   0   2   2   2   2   0   2   2   2   2   0   0   0   0   0   2   0   2   0   0   2   2   0   2   2   0   0   0   0   2   0   0   2   2   2   2   2   0   2   2   2   2   0   2   2   0   2   2   0   2   0   2   0   0   0   0   0   2   0
 MK-6-6                 2   0   0   0   2   0   0   2   2   0   0   2   2   2   0   2   0   2   0   0   2   0   2   0   0   2   0   0   0   0   0   0   0   2   2   0   0   0   0   0   2   0   0   0   2   0   0   2   2   0   0   0   0   0   0   0   0   0   2   0   2   2   0   0   2   0   2   0   2   2   2   2   0   0   0   0   2   0   0   0   2   0   2   2   0   2   2   0   2   2   2   0   0   2   2   0   0   0   2   0   0   2   0   2   2   0   2   2   2   0   2   2   0   0   2   2   2   0   2   0   0   2   2   0   0   0   0   2   0   0   2   0   0   2   2   2   0   0   0   2   2   0   2   0   0   2   0   2   2   2   2   2   2   0   0   2   0   0   2   0   0   0   2   0   2   2   2   0   0   0   2   2   0   2   0   2   2   2   0   2   0   2   2   0   2   2   0   2   2   0   2   0   2   0   0   0   2   0   2   2
 MK-6-7                 2   0   2   0   2   2   0   2   0   0   0   2   2   2   0   2   0   2   0   0   2   0   2   0   0   2   0   0   0   2   2   0   0   2   2   0   0   2   0   0   2   0   0   2   0   0   0   2   2   0   0   0   0   0   0   0   2   0   2   0   2   2   0   0   2   0   2   0   2   2   2   2   0   0   0   0   2   2   0   0   0   0   2   2   0   2   2   0   2   2   2   0   0   2   2   0   0   0   2   0   0   2   0   2   2   0   2   2   2   0   2   2   0   0   2   0   2   0   2   0   0   2   2   0   0   0   2   2   0   0   2   0   0   2   2   2   0   0   0   2   2   0   2   0   2   2   0   0   2   2   2   2   2   0   0   2   0   2   2   0   0   0   2   0   2   2   0   2   0   0   2   2   0   2   0   2   2   2   0   2   2   0   2   0   2   2   0   2   2   0   0   0   2   0   0   0   0   0   2   2
 MK-6-8                 2   0   2   0   2   2   0   2   0   0   0   2   2   2   0   0   0   2   0   0   2   0   0   0   0   2   0   0   0   2   2   0   0   2   2   0   0   2   0   0   2   0   2   2   2   0   2   2   2   0   0   0   0   0   0   0   2   0   2   0   2   2   2   0   2   0   2   2   2   0   2   2   0   0   0   0   2   0   0   0   0   2   2   2   0   2   2   2   0   2   2   0   0   2   2   0   0   0   2   0   0   2   0   2   0   0   2   2   2   2   2   2   0   0   2   0   2   0   2   0   0   2   2   0   0   0   2   2   2   0   2   0   0   2   2   2   0   0   0   2   2   0   2   0   2   2   0   0   0   2   2   2   2   0   0   2   0   0   2   0   0   0   2   0   2   0   0   2   0   0   2   2   0   2   0   2   2   2   0   0   2   0   2   0   2   2   0   2   2   0   0   0   2   0   0   0   0   0   2   2
 MK-6-9                 2   0   2   0   2   2   0   2   0   0   0   2   0   2   0   2   0   2   0   0   2   2   0   0   0   2   0   0   0   0   2   0   0   2   0   0   0   2   0   0   2   0   0   2   2   0   0   2   2   0   2   0   0   0   0   0   2   0   2   0   2   2   2   0   2   0   2   2   2   0   2   0   0   0   0   0   2   0   0   0   0   2   2   2   0   2   2   2   0   2   2   0   0   2   2   0   0   0   2   2   0   2   0   2   0   0   2   2   2   2   2   2   0   0   2   2   2   0   2   0   0   0   0   2   0   0   2   2   2   0   2   0   0   2   2   2   0   0   0   2   2   0   2   0   2   2   0   0   0   2   2   2   2   0   0   2   0   0   2   0   0   0   0   0   2   0   2   2   0   0   2   2   0   2   0   0   2   2   0   0   2   0   2   0   2   0   0   2   0   0   0   0   0   0   0   0   0   0   0   2
 MK-6-10                2   0   2   0   2   2   0   0   0   0   0   2   0   2   2   2   0   2   0   2   2   2   0   0   0   2   0   0   0   0   0   2   0   0   0   0   0   2   0   0   2   0   0   2   2   0   0   2   2   0   2   0   0   0   0   0   2   0   0   0   2   2   2   2   2   0   0   2   2   0   2   0   0   0   0   0   2   0   0   0   0   2   2   2   0   2   2   2   0   2   2   0   0   0   2   2   0   0   2   2   0   0   0   2   0   0   2   2   2   0   2   2   0   0   2   2   2   0   2   0   0   0   0   2   0   0   2   2   2   2   0   2   0   2   2   2   0   0   0   0   2   0   2   0   2   2   0   0   0   2   2   0   2   0   0   2   0   0   2   0   0   0   2   0   0   0   2   0   0   0   2   2   0   2   0   0   2   2   2   0   2   0   0   0   2   0   0   2   2   0   2   0   2   0   0   0   2   2   0   2
 MK-6-11                2   0   2   2   2   2   0   2   0   2   0   2   0   2   2   2   0   2   0   2   2   2   0   0   0   2   0   0   0   0   0   2   0   0   0   0   0   2   0   0   0   0   0   2   2   2   0   2   2   0   2   0   0   0   0   0   2   0   2   0   2   2   2   2   2   0   0   2   2   0   2   0   0   0   0   2   2   0   0   2   2   2   2   2   0   2   2   0   2   2   2   0   0   0   2   0   0   0   2   2   0   0   0   2   2   0   2   2   2   2   2   2   0   0   2   2   2   0   2   0   0   0   0   0   0   0   2   2   2   2   0   2   0   2   2   0   0   0   0   0   2   0   2   0   2   2   0   0   0   2   0   0   2   0   0   2   0   0   2   0   0   0   2   0   0   0   2   0   0   0   2   2   0   2   0   0   2   2   2   0   2   0   0   0   2   0   0   2   2   2   2   0   2   0   0   2   2   2   0   2
 MK-6-12                2   0   0   2   2   2   0   2   0   0   0   0   0   2   2   2   0   2   0   2   2   2   0   0   2   2   0   0   0   0   2   2   0   0   0   0   0   2   0   2   0   0   0   2   2   2   0   2   2   0   2   0   0   0   0   0   2   0   2   0   2   2   2   0   2   0   2   2   2   2   2   2   0   0   0   2   2   2   0   2   2   2   2   2   0   2   2   0   2   0   2   0   0   0   0   0   0   0   2   2   0   0   0   0   2   0   2   2   2   2   2   0   2   0   0   2   2   0   0   0   0   2   0   0   0   0   2   2   2   2   0   2   0   2   2   0   0   0   0   2   2   0   2   0   2   0   2   0   0   2   0   0   2   0   0   2   0   0   2   0   2   0   2   0   0   0   2   0   0   0   2   2   0   2   0   0   2   2   2   0   2   0   0   0   2   0   0   2   2   2   2   0   2   0   0   2   2   2   0   2
 MK-6-13                2   2   0   2   2   2   2   2   0   0   0   0   0   0   0   0   0   2   2   2   2   2   0   0   2   2   0   0   0   0   2   2   0   0   0   0   0   2   0   2   0   0   0   2   0   2   0   2   2   0   2   0   0   0   0   0   2   2   2   0   2   2   2   0   2   0   2   2   2   2   2   0   2   0   0   2   2   2   0   2   2   2   2   2   0   2   2   0   2   0   2   2   0   0   0   0   0   0   2   2   0   0   0   0   2   2   2   2   2   0   2   0   2   0   0   2   2   0   2   0   0   2   0   0   0   0   2   0   2   2   0   2   0   2   2   0   0   0   0   2   2   0   2   0   2   0   2   0   0   2   0   0   2   0   0   2   0   2   2   0   2   0   2   0   0   0   2   2   0   0   2   2   0   2   2   0   2   2   2   0   2   0   2   0   2   0   0   2   2   2   2   0   2   0   2   2   2   2   0   2
 MK-6-14                0   2   0   2   2   2   2   2   0   0   0   0   0   0   0   0   0   2   2   2   2   2   0   0   2   2   0   0   0   0   2   2   0   0   0   0   0   2   0   2   0   0   0   2   0   2   0   2   2   2   2   0   0   0   0   0   0   2   2   0   2   2   2   0   2   0   2   2   0   2   2   2   2   2   0   2   2   2   0   2   2   2   2   2   0   2   0   2   2   0   2   2   0   0   0   0   0   0   2   2   0   0   0   0   2   2   2   2   2   0   2   0   2   0   0   2   2   0   2   0   0   2   0   0   0   0   2   0   2   2   2   2   0   2   2   0   0   0   0   2   2   0   2   0   2   0   2   0   2   2   0   0   2   0   0   2   0   2   2   0   2   0   2   0   0   0   2   2   0   0   2   2   2   2   2   0   2   2   2   2   2   0   2   0   2   0   2   0   0   2   2   0   0   2   2   2   0   2   0   2
 MK-6-15                0   2   0   2   2   2   2   2   2   0   0   2   0   0   2   0   0   2   2   2   2   2   0   0   2   2   0   0   2   0   2   2   0   0   0   0   0   2   0   2   0   0   0   2   0   2   0   2   2   2   2   0   0   0   0   0   0   2   2   0   2   2   2   0   2   0   2   2   2   2   2   2   2   0   0   2   0   2   0   2   2   2   2   2   0   2   0   2   2   0   2   2   0   0   0   0   2   0   2   2   0   0   0   0   2   0   2   2   2   0   2   0   2   0   0   2   2   0   2   0   0   2   0   0   2   0   2   0   0   2   2   2   0   2   2   0   0   0   0   2   2   0   2   0   2   0   2   0   2   2   0   0   2   0   0   2   0   2   2   0   2   0   2   0   0   0   2   2   0   0   2   2   2   2   2   0   2   2   2   2   2   0   0   0   2   0   2   0   0   2   0   0   0   2   2   2   0   2   0   2
 MK-6-16                2   2   0   2   2   2   2   2   2   0   0   2   0   0   2   0   2   2   2   0   2   2   0   2   2   2   0   2   2   0   2   2   0   0   2   0   0   2   0   2   0   0   0   2   0   2   0   2   2   0   2   0   0   2   0   0   0   2   2   0   2   2   2   0   2   0   2   2   0   2   2   2   2   0   0   2   0   2   0   2   2   2   2   2   0   0   0   2   2   0   2   2   2   0   0   2   2   0   2   2   2   0   0   0   0   0   2   2   2   0   2   0   2   0   0   2   2   0   2   0   0   2   0   0   0   0   2   0   0   0   2   2   0   2   2   0   0   0   0   2   2   0   2   2   2   0   2   0   0   2   0   0   2   0   0   2   0   2   2   0   2   0   0   0   2   0   2   0   0   0   2   2   2   2   2   0   2   2   2   2   2   0   0   0   2   0   2   0   0   2   0   0   0   2   2   2   0   2   0   2
 
!****************************************** Phenotypic Data **********************************************************
!-100.0 is resevred for missing phenotype
SimulatedTrait1        16.1794   14.2805   20.9334   12.9283   16.3809   13.0887   12.5815   19.0758   17.0192   13.8156   15.9475   16.9724   17.7822   20.5121   15.3559   16.3617   12.2023   11.2160   12.8501   17.7262   14.5789    9.5582   15.4258   18.6919   11.5870   11.6186   16.2765   14.5797   16.3392   18.1873   13.2676   15.8677   17.5105   15.8409   18.5809   11.6722   18.8556    6.4648   18.7529   12.7491   15.2517   13.6002   13.9063   13.9957   16.9962   14.6377   18.1504   13.8465   16.6887   13.8676   15.0377   15.0124   13.7949   17.7365   19.2773   19.9324   15.0068    9.9157   10.6012   15.0628   13.3066   12.1445   12.1417   14.0466    8.6616   14.4591   16.0033   11.6733   12.4147   17.4167   11.2013   11.0511   15.6329   14.8918   16.1053   17.0054   16.0704   17.2416   13.0184   15.2124   16.2102   13.1773   13.8378   15.8613   13.0561   18.0609   13.7176   13.0375   13.7541   18.9214   11.4856   14.8482   13.8074   13.7437   14.9452   11.9456   16.6064   11.5835   13.3782   15.3766    7.9423   18.2862    5.5367   13.1202   14.3174   16.4883   13.1079   14.7677   14.2107   14.6654   13.1977   17.3853   15.0488   18.0782   18.2115   14.8895   13.3016   12.9437   17.2148   15.4775    9.2303   19.7313   15.0242   18.7781   18.4185   12.3630   19.4750   16.4066   10.4940   12.7631   15.4595   13.6814   15.4882   10.1328   16.7715   12.1194   13.6992   10.0768   17.5709   17.0609   15.3121   19.2452   16.7678   11.0959   14.2485   15.4094   14.7361   14.1908   14.3753   15.7657   16.9356   19.9856   10.0879   12.6081    9.8112   10.0734   18.7698   18.2696   17.8274   15.7624   17.3084   15.1335   12.0529   16.0363   10.2004   15.8132   11.2387   13.9997   12.9329   13.2437   19.3186   17.2220   15.5656   12.9289   15.8821   14.4588   16.7565   14.7932   14.8217   15.2274   14.6465   11.8554   17.2133   13.2650   12.2071   17.3499   16.4793   15.7525    5.7085   11.5759   14.5499   12.8369   18.6674   16.2183   10.6996   16.5114   18.2006   16.6220   10.6639   17.9026
SimulatedTrait2        11.6953    9.1393   10.6984    9.4336    7.3582    7.7827   10.8154   10.3495   10.7053    7.5936    9.3124    8.9821    7.5143    7.9283    8.5881    6.8028    9.8454   10.5386   11.8603   10.1552   11.2035   10.4704    8.0265    9.5858   10.2651    8.8727    8.3782   11.4177    9.3756    9.8407   10.4742   10.4136    7.6935   11.2908    8.6052    9.4751   10.1595   10.4550    9.7030   10.9088    9.6476   10.3767   11.1407   11.8783   10.4810    8.7111    7.5270   10.3864   10.9995   12.3240    9.4554    9.9177    9.7886    9.9037    8.4378    9.6763   10.9012   10.2786   10.3109    9.2890    8.7496   10.3392   10.1751    9.8495   10.8048   11.5575   12.8611    9.6378   11.0897    9.5020   11.5146    6.2644   10.0489    8.6681    7.6302   10.9373   10.0205   12.4174   10.1942   10.8465   10.7317   11.4545   10.2928    9.2500   11.4671   10.7483   12.1163    9.8352   11.6227   10.5429    8.4338   10.2049    8.3905   10.5150    7.8254    9.2429   10.8931   11.7128    7.9840   11.9125   10.1295   12.0126    8.0193   11.0451    9.4357    7.0521   10.7571   11.2073    9.9343   11.5906    9.8021   10.6026   12.8148    9.9440   11.1105   12.3669   12.6626   10.4371   13.0011    8.9402    9.9759    9.6068    7.9508    9.7862    9.4522   10.0581    9.5624    5.3694   10.1658    9.4985    8.8388    8.1044   12.9422   10.4763    7.1571    9.4289    8.7611   11.1088   10.0108    9.6846   11.3850    8.8789   13.1360   11.5595   11.8541   12.4137   10.0864   10.1215    9.2722    7.7205   12.2239   13.1195    8.4559   10.2906   11.0903    9.6783   11.2345    9.9254    9.1441   11.3503   10.7904    9.8317   12.5975    8.2273    6.8651    8.8816    7.4597   12.0637   10.3887    7.1516    7.8215    9.7627    7.9001   10.7557    9.9816    6.2204    7.7466   11.0994    9.4879   11.8898   10.9821    9.4066    9.6522   10.4316    9.1010    9.0791   10.2231    9.6493    9.2587    9.2680   10.0725    8.9051   12.8445    7.6221    9.8970   10.3291    9.3587   11.2484   10.6226   11.2074
 
