# Supplementary material for: Inclusive Composite Interval Mapping of QTL by Environment Interactions in Biparental Populations
Source: PLoS One. 2015 Jul 10;10(7):e0132414. doi: 10.1371/journal.pone.0132414 (PMC4498613; doi:10.1371/journal.pone.0132414)
Supplement: S4 File — (ZIP) [file pone.0132414.s004.zip › H=0.1/L1/run_00137.met]

!**********************Note: lines staring with "!" are remarks and will be ignored in the program********************
!*********************************General Information**********************************
!Assuming F1 = P1 x P2, populations available in QTL IciMapping are: 
!  1, P1BC1F1 = P1 x F1, the first backcrossing where P1 is used as the recurrent parent;
!  2, P2BC1F1 = P2 x F1, the first backcrossing where P2 is used as the recurrent parent;
!  3, F1DH, F1-derived doubled haploids; 
!  4, RIL or F1RIL, recombination inbred lines through the repeated selfing of F1;
!  5, P1BC1RIL, recombination inbred lines through the repeated selfing of P1BC1F1;
!  6, P2BC1RIL, recombination inbred lines through the repeated selfing of P2BC1F1;
!  7, F2, the selfing generation of F1;
!  8, F3, the selfing generation of F2;
!  9, P1BC2F1, the second backcrossing where P1 is used as the recurrent parent; 
! 10, P2BC2F1, the second backcrossing where P2 is used as the recurrent parent;
! 11, P1BC2RIL, recombination inred lines through the repeated selfing of P1BC2F1; 
! 12, P2BC2RIL, recombination inred lines through the repeated selfing of P2BC2F1; 
! 13, P1BC1F2, the selfing generation of P1BC1F1; 
! 14, P2BC1F2, the selfing generation of P2BC1F1; 
! 15, P1BC2F2, the selfing generation of P1BC2F1; 
! 16, P2BC2F2, the selfing generation of P2BC2F1; 
! 17, P1BC1DH, P1BC1F1-derived doubled haploids; 
! 18, P2BC1DH, P2BC1F1-derived doubled haploids; 
! 19, P1BC2DH, P1BC2F1-derived doubled haploids; 
! 20, P2BC2DH, P2BC2F1-derived doubled haploids; 
   3      !Mapping Population (see remarks above)
   2      !Mapping Function (1 for Kosambi; 2 for Haldane; 3 for Morgan)
   2      !Marker Space Type (1 for intervals; 2 for positions)
   1      !Marker Space Unit(1 for centiMorgans; 2 for Morgan)
   6      !Number of Chromosomes (or Linkage Groups)
 200      !Size of the mapping population
   2      !Number of environments
 
!***************************************** Chromosomes and Linkage Maps **********************************************
!Chromosome                 NumMarkers
-CH1                        16
-CH2                        16
-CH3                        16
-CH4                        16
-CH5                        16
-CH6                        16
!Linkage map (Marker name followed by position or the interval length)
 MK-1-1                1     0.000
 MK-1-2                1    10.000
 MK-1-3                1    20.000
 MK-1-4                1    30.000
 MK-1-5                1    40.000
 MK-1-6                1    50.000
 MK-1-7                1    60.000
 MK-1-8                1    70.000
 MK-1-9                1    80.000
 MK-1-10               1    90.000
 MK-1-11               1   100.000
 MK-1-12               1   110.000
 MK-1-13               1   120.000
 MK-1-14               1   130.000
 MK-1-15               1   140.000
 MK-1-16               1   150.000
 MK-2-1                2     0.000
 MK-2-2                2    10.000
 MK-2-3                2    20.000
 MK-2-4                2    30.000
 MK-2-5                2    40.000
 MK-2-6                2    50.000
 MK-2-7                2    60.000
 MK-2-8                2    70.000
 MK-2-9                2    80.000
 MK-2-10               2    90.000
 MK-2-11               2   100.000
 MK-2-12               2   110.000
 MK-2-13               2   120.000
 MK-2-14               2   130.000
 MK-2-15               2   140.000
 MK-2-16               2   150.000
 MK-3-1                3     0.000
 MK-3-2                3    10.000
 MK-3-3                3    20.000
 MK-3-4                3    30.000
 MK-3-5                3    40.000
 MK-3-6                3    50.000
 MK-3-7                3    60.000
 MK-3-8                3    70.000
 MK-3-9                3    80.000
 MK-3-10               3    90.000
 MK-3-11               3   100.000
 MK-3-12               3   110.000
 MK-3-13               3   120.000
 MK-3-14               3   130.000
 MK-3-15               3   140.000
 MK-3-16               3   150.000
 MK-4-1                4     0.000
 MK-4-2                4    10.000
 MK-4-3                4    20.000
 MK-4-4                4    30.000
 MK-4-5                4    40.000
 MK-4-6                4    50.000
 MK-4-7                4    60.000
 MK-4-8                4    70.000
 MK-4-9                4    80.000
 MK-4-10               4    90.000
 MK-4-11               4   100.000
 MK-4-12               4   110.000
 MK-4-13               4   120.000
 MK-4-14               4   130.000
 MK-4-15               4   140.000
 MK-4-16               4   150.000
 MK-5-1                5     0.000
 MK-5-2                5    10.000
 MK-5-3                5    20.000
 MK-5-4                5    30.000
 MK-5-5                5    40.000
 MK-5-6                5    50.000
 MK-5-7                5    60.000
 MK-5-8                5    70.000
 MK-5-9                5    80.000
 MK-5-10               5    90.000
 MK-5-11               5   100.000
 MK-5-12               5   110.000
 MK-5-13               5   120.000
 MK-5-14               5   130.000
 MK-5-15               5   140.000
 MK-5-16               5   150.000
 MK-6-1                6     0.000
 MK-6-2                6    10.000
 MK-6-3                6    20.000
 MK-6-4                6    30.000
 MK-6-5                6    40.000
 MK-6-6                6    50.000
 MK-6-7                6    60.000
 MK-6-8                6    70.000
 MK-6-9                6    80.000
 MK-6-10               6    90.000
 MK-6-11               6   100.000
 MK-6-12               6   110.000
 MK-6-13               6   120.000
 MK-6-14               6   130.000
 MK-6-15               6   140.000
 MK-6-16               6   150.000
!*********************************** Marker Types ********************************************************************
!Co-dominant marker: When heterozygote F1 is present, P1 is coded as 2, F1 is coded as 1, and P2 is coded as 0; Otherwise, P1 is coded as 2, and P2 is coded as 0. 
!Dominant marker: When heterozygote F1 is present, P1 and F1 are coded as 12, and P2 is coded as 0; Otherwise, P1 is coded as 2, and P2 is coded as 0.  
!Recessive markers: When heterozygote F1 is present, P1 is coded as 2, and F1 and P2 are coded as 10; Otherwise, P1 is coded as 2, and P2 is coded as 0. 
!Missing marker is coded as -1. 
 MK-1-1                 2   0   2   0   2   2   2   2   2   0   2   2   0   2   2   2   0   0   2   2   0   2   0   2   0   0   2   0   0   0   0   2   0   0   0   2   2   0   2   2   0   2   2   0   0   2   0   0   0   0   2   0   2   0   0   0   2   0   2   2   0   0   0   0   2   0   0   0   0   2   2   0   0   0   2   0   0   0   0   0   0   0   0   0   0   2   0   2   0   0   0   0   2   0   0   0   2   2   2   0   0   2   2   2   0   0   2   2   0   0   0   2   0   2   0   2   0   2   0   2   2   0   0   2   2   2   2   0   2   0   0   0   2   0   2   2   0   2   0   0   2   2   0   0   0   2   0   0   0   0   0   2   0   0   0   0   0   2   0   2   2   2   0   0   0   2   2   0   0   0   2   0   0   2   2   0   2   2   0   0   2   2   0   2   2   2   0   2   0   0   0   2   0   0   0   0   0   2   2   2
 MK-1-2                 2   0   2   0   2   2   0   2   2   0   2   2   2   2   2   2   0   0   2   2   0   2   2   2   0   0   2   0   0   0   0   2   0   0   0   2   0   0   2   2   0   2   2   0   0   2   0   0   0   0   2   0   2   0   0   0   2   0   2   2   0   0   0   0   2   0   0   0   0   2   2   0   0   2   2   0   0   0   0   0   0   0   0   0   0   2   0   0   0   2   0   0   2   0   0   0   2   2   2   0   2   2   2   2   0   0   2   2   0   0   0   2   0   2   2   2   0   2   0   2   2   0   0   2   2   2   2   0   2   0   0   0   2   0   2   2   0   2   0   0   2   0   0   0   2   2   0   0   0   0   0   2   2   0   0   0   0   2   0   2   2   2   0   0   0   2   2   0   0   0   0   2   2   2   2   0   0   2   0   0   2   2   0   2   2   0   0   2   0   0   0   2   0   2   0   0   0   2   2   2
 MK-1-3                 2   0   2   0   2   2   0   2   2   0   2   2   0   2   2   2   0   0   0   2   0   2   2   2   0   0   0   0   0   2   0   2   0   0   0   2   0   0   2   2   0   2   2   0   0   2   0   0   2   0   2   0   2   0   0   2   2   2   2   2   0   2   0   2   2   0   0   0   0   2   2   0   0   2   2   0   0   0   0   0   0   0   0   0   0   2   0   2   0   2   0   0   2   0   0   0   2   2   2   0   2   2   2   2   0   0   2   2   0   0   0   2   2   0   2   2   0   2   0   2   2   0   0   2   2   0   2   0   2   0   0   0   2   0   2   2   0   2   0   2   2   0   0   0   0   2   0   0   0   0   0   2   2   0   0   0   0   2   0   0   2   2   0   2   0   0   2   0   0   0   0   2   2   2   2   0   0   2   2   0   2   2   0   2   2   0   0   0   0   0   0   0   0   2   0   0   0   2   2   2
 MK-1-4                 2   0   2   0   2   2   0   2   2   0   2   2   0   2   2   2   0   0   0   2   0   2   2   2   0   0   2   0   0   2   0   2   0   2   0   2   0   0   0   2   0   2   2   0   0   2   0   0   2   0   2   0   2   0   0   2   2   2   2   2   0   2   0   2   2   0   0   0   0   2   2   0   0   2   2   0   0   0   0   0   0   0   0   0   2   2   0   2   0   2   0   0   2   0   0   0   0   2   2   0   2   2   2   2   0   0   2   2   0   0   0   2   0   0   2   2   0   2   0   0   2   0   0   2   2   0   2   0   2   0   0   0   2   0   2   2   2   2   0   2   2   0   0   0   0   2   0   0   0   0   2   2   0   0   0   0   0   2   0   0   2   2   0   2   2   2   2   0   0   0   0   2   2   2   2   0   0   2   2   0   2   2   0   2   2   0   2   0   0   0   0   2   0   2   0   0   0   2   2   2
 MK-1-5                 2   0   2   0   2   2   0   2   2   0   2   2   0   2   2   2   2   0   0   2   2   2   2   2   0   2   2   0   2   2   0   0   0   2   0   2   0   0   0   2   0   2   0   0   0   0   0   0   2   0   2   0   0   0   0   2   2   2   2   2   0   2   0   2   2   0   0   0   0   2   2   0   0   2   2   0   0   0   0   0   0   0   0   0   2   2   0   2   0   2   0   2   2   0   0   0   0   2   2   0   2   2   2   2   0   0   2   2   0   0   0   2   0   0   2   2   0   2   0   0   2   0   0   2   2   0   2   0   2   0   0   0   2   2   2   2   2   2   0   2   2   0   0   0   0   2   0   0   0   0   2   2   0   0   0   0   0   2   0   0   2   2   0   2   2   2   2   0   0   0   0   2   2   2   2   0   0   2   2   0   2   2   0   2   2   0   2   2   0   2   0   2   0   2   0   0   2   2   2   2
 MK-1-6                 2   0   2   0   2   2   0   2   2   0   2   0   0   0   2   2   2   0   0   2   2   2   2   2   0   2   0   0   2   2   0   0   0   2   0   2   0   0   0   2   0   0   0   0   0   0   0   0   0   0   2   0   0   0   0   2   2   2   2   2   0   2   0   2   0   0   0   0   0   2   2   0   0   0   2   0   0   0   0   0   0   0   0   0   2   2   0   2   0   2   0   2   0   0   0   0   0   2   2   0   2   0   2   2   0   0   2   2   0   0   0   2   2   0   2   2   0   2   0   0   2   0   0   2   2   0   2   0   2   0   0   0   2   2   2   2   2   0   0   0   2   0   0   2   0   2   0   0   0   0   2   2   0   0   0   0   0   2   0   0   2   2   0   2   0   2   2   0   0   0   0   2   2   2   2   0   0   2   2   0   2   2   2   2   2   0   2   2   0   2   0   0   0   2   0   0   2   0   2   2
 MK-1-7                 2   0   2   0   2   2   2   2   2   0   2   0   0   0   2   2   2   0   0   2   2   2   0   2   0   2   0   0   2   2   0   2   0   2   0   2   0   0   0   2   0   0   2   0   0   0   0   0   0   0   2   0   0   0   0   2   2   2   0   2   0   2   0   2   0   0   0   0   0   2   2   0   0   0   2   0   2   0   2   0   0   0   0   2   2   0   0   2   0   0   0   2   0   0   0   2   0   2   0   0   2   2   2   2   0   0   2   2   0   0   0   2   2   0   2   2   0   2   0   2   2   0   0   2   0   0   2   0   2   0   0   0   2   2   2   2   2   2   0   0   0   0   0   2   0   2   2   0   0   0   2   2   0   0   0   0   0   2   0   0   2   2   0   2   0   2   2   2   0   0   0   2   2   2   2   0   0   2   2   2   2   2   2   2   2   0   2   2   0   2   0   0   2   0   0   0   2   0   2   2
 MK-1-8                 2   0   2   0   2   2   2   2   2   0   2   0   0   0   2   2   2   0   0   2   2   2   0   2   0   2   0   0   2   2   0   2   0   2   2   2   0   0   0   2   0   2   2   0   0   0   2   0   0   0   2   0   0   0   0   2   0   2   0   2   0   2   0   2   0   0   0   0   0   2   2   0   0   0   2   0   2   0   2   0   0   0   0   2   2   2   0   2   0   0   0   0   0   0   0   2   0   0   0   0   2   2   2   2   2   2   2   2   0   0   0   0   2   0   2   2   0   2   0   2   2   0   2   2   0   2   2   0   2   0   0   0   2   2   2   2   0   2   0   0   0   0   0   2   0   2   2   0   0   0   2   2   0   0   0   2   0   2   0   0   2   2   0   2   0   2   2   2   0   0   0   2   2   2   2   0   0   2   2   2   2   2   2   2   2   0   2   2   0   2   0   0   2   0   0   0   2   0   2   2
 MK-1-9                 2   0   2   0   2   2   2   2   2   0   2   0   0   2   2   2   2   0   0   2   2   2   0   2   0   2   2   0   2   2   0   2   0   2   2   2   0   0   0   2   0   2   2   0   0   2   2   0   0   0   2   0   0   0   0   2   0   2   0   2   0   2   0   2   2   0   0   0   0   2   0   0   0   0   2   2   2   0   2   0   0   2   0   2   2   2   0   2   0   0   0   0   0   0   0   2   0   2   0   0   0   2   2   2   2   2   2   2   0   0   2   0   2   0   2   2   0   2   0   2   2   2   2   2   0   2   2   0   2   0   0   0   2   2   0   2   0   2   0   0   0   0   0   2   2   2   2   0   0   0   2   2   0   0   0   2   0   2   0   0   2   2   0   2   0   2   2   0   0   0   0   2   2   2   2   0   0   2   2   2   2   0   2   2   2   2   2   0   0   0   0   0   2   2   0   0   2   0   2   2
 MK-1-10                2   0   2   0   2   2   2   2   0   0   2   0   0   2   0   2   2   0   0   2   2   2   2   0   0   2   2   2   2   2   0   2   0   2   2   2   0   0   0   2   0   2   2   0   0   2   2   0   0   0   2   0   0   0   0   2   0   2   0   2   0   2   0   2   2   0   0   0   0   2   0   0   0   0   2   2   2   0   2   0   0   2   0   2   2   2   0   2   0   0   0   0   0   0   0   2   0   2   0   0   0   2   2   2   2   2   2   2   0   0   0   0   2   0   2   2   0   2   0   2   2   2   2   2   2   2   2   2   2   2   0   0   2   0   0   2   0   2   0   0   0   2   0   2   2   2   2   0   0   2   2   2   0   0   0   2   0   2   0   2   2   2   0   2   0   2   2   0   2   0   2   2   0   2   2   0   0   0   2   2   2   0   2   2   2   2   2   0   0   0   0   0   2   2   2   0   2   0   2   2
 MK-1-11                0   0   2   0   2   2   2   2   0   0   2   2   0   2   2   2   0   2   0   0   0   2   2   2   0   2   2   2   2   2   0   2   2   2   2   2   0   2   0   2   0   2   2   0   0   2   2   0   0   0   2   0   0   0   0   2   0   2   2   2   0   2   0   2   2   0   0   0   0   2   0   0   0   0   2   2   0   0   2   0   0   2   0   2   2   2   2   2   0   0   0   0   0   0   0   2   0   2   0   0   0   2   2   2   2   2   0   2   0   0   0   0   2   0   2   2   0   2   0   2   2   2   0   2   0   2   2   2   2   2   0   0   2   0   0   0   0   2   0   0   0   2   0   0   2   2   2   0   0   2   2   2   0   0   0   2   0   2   0   2   2   2   0   2   0   2   2   0   2   0   2   2   0   2   2   0   0   0   2   2   2   0   2   2   2   2   2   0   0   0   0   2   2   2   0   0   2   0   2   2
 MK-1-12                0   0   2   0   2   2   2   2   0   0   2   0   0   2   2   2   0   2   0   0   0   2   0   2   0   2   2   2   2   2   0   2   2   2   2   2   0   2   0   2   0   2   0   0   0   2   2   0   0   0   2   0   0   0   0   2   0   2   2   2   2   2   0   2   2   0   0   0   0   2   0   0   0   0   2   2   0   0   2   0   0   2   0   2   2   2   0   2   0   0   0   0   0   2   0   2   0   2   0   0   0   2   2   2   2   2   0   2   0   0   2   0   2   0   0   2   0   2   0   2   2   0   0   2   0   2   2   2   0   2   0   0   2   0   0   0   0   2   0   0   2   2   0   0   2   2   2   0   0   2   2   2   0   0   0   2   0   2   0   2   0   2   0   2   0   2   0   0   2   0   2   2   2   2   2   0   0   0   2   2   2   0   2   2   0   2   2   0   0   0   0   2   2   2   0   0   2   0   2   2
 MK-1-13                0   0   2   0   2   2   2   2   0   0   2   0   0   0   2   2   0   2   0   0   0   2   0   2   0   2   2   2   2   2   0   2   2   2   2   2   0   2   0   2   0   2   0   0   0   2   2   0   0   0   2   0   0   0   0   2   0   2   2   2   2   2   0   2   2   0   0   0   0   2   0   0   0   0   2   2   0   0   2   0   0   0   2   2   2   2   0   2   0   0   0   0   0   2   0   2   2   2   0   0   0   2   2   2   2   2   0   0   0   0   2   0   2   0   2   2   0   2   0   2   2   0   0   2   0   2   2   0   2   2   0   0   2   0   0   0   0   2   2   0   2   2   2   0   2   0   2   0   0   2   2   0   0   0   0   2   0   2   0   2   0   2   2   2   0   2   0   2   2   0   2   2   2   2   2   0   0   0   2   2   2   2   2   2   0   2   2   0   0   0   0   2   2   0   0   2   2   0   2   2
 MK-1-14                0   0   2   0   2   2   2   2   0   0   2   0   0   0   2   2   0   2   0   0   0   2   0   2   0   2   2   2   2   2   0   2   0   2   2   2   0   2   0   2   0   2   0   0   0   2   2   0   0   0   2   0   0   0   0   2   0   2   2   2   2   2   0   2   2   0   0   0   0   2   0   0   2   2   2   2   0   0   2   2   0   0   2   2   2   2   0   0   0   0   2   0   0   2   0   2   2   2   0   0   0   2   2   2   2   2   0   0   0   0   2   0   2   0   2   2   2   2   2   2   2   0   0   2   0   2   2   0   2   2   0   0   2   0   0   0   2   2   2   0   2   2   2   0   2   0   2   0   2   0   2   0   0   0   0   2   0   2   0   2   0   2   2   2   2   2   0   2   2   0   2   2   0   2   2   0   0   2   2   0   2   2   2   2   0   2   2   0   2   0   0   2   2   0   0   2   2   0   2   2
 MK-1-15                0   0   2   0   2   2   2   2   0   0   2   0   0   0   2   2   0   2   0   2   0   2   2   2   0   2   2   2   0   2   0   2   0   2   2   2   0   2   0   2   0   2   0   0   0   2   2   0   0   0   2   2   2   0   2   2   0   2   2   2   2   2   0   2   2   0   0   0   2   2   0   0   2   2   2   2   0   0   2   2   0   0   2   2   2   2   0   0   0   0   0   2   0   2   2   2   2   2   0   0   0   2   2   2   0   0   0   0   0   0   0   0   2   0   2   2   2   0   0   2   2   0   0   2   0   2   2   0   2   0   0   0   2   0   0   0   2   2   2   0   2   2   2   0   2   0   2   0   2   0   0   0   0   0   0   2   0   2   0   2   0   2   2   0   2   0   0   2   2   0   2   2   0   2   2   0   0   2   2   0   2   2   2   2   2   2   2   0   2   0   0   0   2   2   0   2   2   0   2   2
 MK-1-16                2   0   2   0   0   2   2   2   0   0   2   0   0   0   2   2   0   2   0   2   0   2   2   2   0   2   2   2   0   2   0   2   0   0   2   2   0   2   0   2   0   2   0   0   0   2   2   0   0   0   0   2   2   0   2   2   0   2   2   2   2   2   0   2   2   0   0   0   2   0   0   0   2   2   2   2   0   0   2   2   2   0   2   2   2   2   0   0   0   0   0   2   0   2   2   2   2   2   0   0   0   2   2   2   0   0   0   0   0   0   0   0   2   0   2   2   0   0   0   2   2   2   0   2   2   2   2   0   2   0   0   0   2   2   0   0   2   2   2   0   2   2   0   0   2   0   2   2   2   0   0   0   0   0   2   2   0   2   0   2   0   2   2   0   0   0   2   2   2   0   2   2   0   2   0   0   0   2   2   0   2   2   2   2   2   0   0   0   2   2   0   0   2   2   0   2   2   0   2   2
 MK-2-1                 2   0   2   2   0   0   0   2   0   0   0   2   0   0   0   2   2   2   0   0   2   0   0   0   2   2   0   0   2   2   2   2   2   0   2   0   0   0   0   2   0   2   2   2   2   0   2   2   0   2   2   2   2   0   2   0   0   0   0   2   0   0   0   0   0   2   2   0   2   2   0   2   2   2   0   0   0   2   2   0   0   0   2   0   2   0   0   2   0   0   0   2   0   0   0   0   0   0   0   0   2   0   2   0   0   2   0   0   2   2   0   0   0   2   0   0   0   0   0   2   0   0   0   2   2   2   0   0   0   2   2   2   2   0   0   0   2   2   2   2   0   2   0   0   2   2   2   2   2   0   0   0   0   0   2   2   0   2   0   2   0   2   0   0   2   0   0   0   0   0   2   0   2   0   2   2   2   2   2   0   0   2   2   2   0   0   2   2   2   2   2   0   2   0   2   0   2   2   0   0
 MK-2-2                 2   0   2   0   0   0   0   2   0   2   0   2   0   0   0   2   2   2   0   0   0   0   0   0   2   2   0   0   2   2   2   2   0   0   0   0   2   0   0   2   0   2   2   2   2   0   2   2   0   2   2   0   2   0   2   2   0   0   0   2   0   0   0   2   0   2   2   0   2   2   0   2   2   2   0   0   0   2   2   0   2   2   2   0   2   0   0   2   0   0   0   2   0   0   2   0   0   2   0   0   0   2   2   0   0   2   0   0   2   2   0   0   2   2   0   0   0   2   0   0   0   0   0   2   2   2   0   0   0   2   2   0   2   0   0   0   2   2   0   2   0   2   0   2   2   2   2   2   2   0   0   0   2   0   2   2   2   2   0   2   0   2   0   0   2   0   0   0   0   0   2   0   0   0   2   2   2   2   2   2   0   2   2   2   0   0   2   2   2   2   2   2   2   0   2   0   2   2   0   0
 MK-2-3                 2   0   2   0   0   0   0   2   0   2   0   2   0   0   0   2   2   2   0   0   0   0   0   0   2   2   0   0   2   2   0   2   0   0   0   2   2   0   0   2   0   0   2   2   2   0   0   2   0   2   2   0   2   0   2   2   0   0   0   2   2   0   0   2   0   2   2   2   2   2   0   2   2   2   2   0   0   2   2   0   2   2   2   0   2   0   0   2   0   0   0   2   0   0   0   0   0   0   0   0   0   2   2   0   0   2   2   0   0   2   0   0   2   2   0   0   0   2   0   0   0   0   0   2   2   2   0   0   0   2   2   2   2   0   0   0   2   2   2   2   0   2   0   2   2   2   2   2   2   0   2   0   2   0   2   2   2   2   0   2   0   0   0   0   2   0   0   0   0   0   2   0   0   0   2   2   2   0   2   2   0   2   2   2   0   0   2   2   2   2   2   2   0   2   2   0   2   2   0   0
 MK-2-4                 2   0   2   0   0   0   0   2   0   2   0   2   0   0   0   2   2   2   0   0   0   2   0   0   2   2   2   0   2   2   0   2   0   0   0   2   0   0   0   0   0   0   2   2   2   0   0   2   2   2   2   0   2   0   2   0   0   0   0   2   2   0   0   2   0   2   2   2   2   2   0   2   2   2   2   0   0   2   2   0   2   2   2   0   0   0   0   2   2   0   0   0   0   0   0   0   0   0   0   0   0   2   2   0   0   2   2   0   0   2   0   0   0   2   0   0   0   2   0   0   0   0   0   2   2   0   0   0   0   2   2   2   2   2   0   0   2   2   2   2   0   2   0   2   2   2   2   2   2   0   2   0   2   2   2   2   2   2   0   2   0   2   0   0   2   0   0   0   0   0   2   0   0   0   2   2   2   0   2   2   0   2   2   2   0   0   2   2   2   2   2   2   0   2   2   0   2   2   0   0
 MK-2-5                 2   0   2   0   0   0   0   2   0   2   0   2   0   0   0   2   2   2   0   0   0   2   0   0   2   2   2   0   2   2   2   2   0   0   0   2   0   0   0   0   0   0   2   2   2   0   0   2   0   2   2   0   2   0   2   0   0   2   0   2   2   0   0   0   0   0   2   2   2   0   0   2   2   2   2   0   0   2   2   0   2   2   2   0   0   0   0   2   2   0   0   2   0   0   0   0   0   0   0   0   0   2   2   0   0   2   2   0   0   2   0   0   0   2   0   0   0   2   0   0   2   0   0   2   2   0   0   2   0   2   2   2   2   0   0   0   0   2   2   2   0   2   0   2   2   2   2   2   2   0   2   0   2   2   2   2   2   2   0   2   0   2   0   0   2   0   0   0   0   0   2   0   0   0   2   2   2   0   0   2   0   2   2   2   0   0   2   2   0   2   2   2   0   2   0   0   2   2   0   0
 MK-2-6                 2   0   2   0   0   0   0   2   0   2   0   2   0   2   0   2   2   2   0   0   0   0   2   0   2   2   2   2   2   2   2   2   0   0   0   2   0   0   0   0   0   0   2   2   2   0   0   2   0   2   2   0   2   0   2   0   0   2   0   2   2   0   0   0   0   0   2   2   2   0   2   2   2   2   2   0   0   2   2   0   2   0   2   0   2   0   0   2   2   0   0   2   0   0   0   0   0   0   0   0   0   2   2   0   0   2   2   0   0   2   0   0   0   2   0   0   0   2   0   0   0   0   0   2   0   0   0   2   0   2   2   0   2   0   0   0   0   2   2   2   0   2   0   2   2   2   2   2   0   0   0   0   2   2   2   2   2   2   0   2   0   2   0   0   2   0   0   2   0   0   2   0   0   0   2   2   2   0   0   2   2   2   2   2   0   0   2   2   0   0   2   2   2   2   0   0   2   2   2   0
 MK-2-7                 2   0   2   0   0   2   0   2   2   2   0   2   0   2   0   2   0   2   0   0   0   0   2   0   2   2   2   2   0   2   2   2   0   0   0   2   2   0   0   0   0   0   2   2   2   0   0   2   0   2   2   0   2   0   2   0   0   2   0   2   2   0   0   0   0   2   2   2   2   0   2   2   2   2   2   0   0   2   2   0   2   0   2   0   2   0   0   2   2   0   0   2   0   0   0   0   0   2   0   2   0   2   2   0   0   2   2   0   0   2   0   0   0   2   0   0   0   2   2   0   0   0   0   2   0   0   0   2   0   2   2   0   0   0   0   0   0   2   2   2   0   2   0   2   2   2   2   2   0   0   0   0   2   2   2   0   0   2   2   2   0   2   0   0   2   0   0   2   0   2   2   0   0   0   2   2   0   0   0   2   2   0   2   2   0   0   0   2   0   0   2   2   2   2   0   0   2   2   2   0
 MK-2-8                 2   0   2   2   0   0   0   0   2   2   0   2   0   2   0   2   0   2   0   2   0   0   2   0   2   2   2   0   2   2   0   2   2   2   0   2   2   2   0   0   2   0   2   2   2   0   0   2   0   2   2   0   2   0   2   0   2   2   0   2   2   0   2   0   0   2   2   2   2   0   2   2   2   2   2   0   2   0   2   0   2   0   2   0   2   0   0   2   2   0   0   2   2   0   0   0   2   2   0   2   0   2   2   0   0   2   0   0   0   2   0   0   0   0   0   0   0   2   2   0   0   0   0   2   0   0   0   2   0   2   2   0   2   0   2   0   0   2   2   2   0   2   0   2   2   2   2   2   0   0   2   0   2   2   2   2   0   2   2   2   0   2   0   0   2   0   0   2   2   2   2   0   2   2   2   0   0   0   0   2   2   0   2   2   0   2   0   2   0   2   2   0   2   2   2   0   2   2   2   2
 MK-2-9                 0   0   2   2   0   0   0   2   2   2   0   0   0   2   0   2   0   2   0   2   0   0   2   0   2   2   2   0   0   2   0   2   2   2   0   2   2   2   0   0   2   0   2   2   2   0   0   2   0   0   0   0   0   0   2   0   2   2   0   2   2   0   0   0   0   2   2   2   2   0   2   2   2   2   2   0   2   2   2   0   0   0   2   2   2   0   0   2   2   0   0   2   2   0   0   0   2   0   0   2   0   2   2   0   0   2   0   0   0   2   0   0   0   0   0   0   0   2   2   0   0   0   0   2   0   0   0   2   0   2   2   0   2   0   2   0   0   2   0   2   0   2   2   2   2   2   2   2   0   0   0   0   2   2   2   2   0   2   2   2   0   2   0   0   0   0   0   2   2   2   2   0   2   2   2   0   0   0   0   2   2   0   2   2   0   0   2   2   0   2   2   0   2   2   2   0   2   2   2   2
 MK-2-10                0   0   2   2   0   0   0   2   2   2   0   2   0   2   0   0   0   0   0   2   0   0   2   0   2   2   2   2   0   2   0   2   2   2   0   2   2   2   0   0   2   0   2   2   2   0   0   2   0   0   0   0   0   0   2   0   0   2   0   2   2   0   2   0   0   2   2   2   2   0   2   2   2   2   2   0   2   2   2   2   0   0   0   2   2   0   0   2   0   0   0   2   2   0   0   0   2   0   0   2   0   2   2   2   0   2   0   0   0   2   0   0   0   0   0   0   0   2   2   0   2   0   0   2   0   0   0   2   0   2   2   0   0   0   2   0   0   0   2   2   0   2   2   2   2   2   2   0   0   0   0   0   0   2   2   2   0   2   2   2   0   2   0   0   0   0   2   2   2   2   2   2   2   2   2   2   0   0   0   0   2   0   2   2   0   0   2   2   0   2   2   0   2   2   2   0   2   2   0   0
 MK-2-11                0   0   2   2   2   0   0   2   0   2   2   2   0   2   0   2   0   2   0   2   0   0   0   0   2   2   2   2   0   2   0   2   2   2   0   2   0   2   0   0   2   0   2   2   2   0   0   2   0   0   0   0   0   0   2   0   2   2   0   2   2   0   2   0   0   2   2   2   0   0   2   2   2   2   2   0   2   2   2   0   0   0   0   2   2   0   0   2   0   2   0   2   2   0   0   2   2   0   0   2   0   2   2   2   0   2   0   0   0   2   0   0   0   0   0   0   0   2   2   0   2   0   0   2   2   0   0   2   0   0   2   0   0   0   2   0   0   0   0   2   0   2   2   2   2   2   0   0   0   0   0   0   0   2   2   2   0   2   2   0   0   2   0   0   0   0   2   2   2   2   2   2   0   0   2   2   0   0   0   2   2   0   2   2   0   0   2   2   0   2   2   0   2   0   2   0   2   2   0   0
 MK-2-12                0   0   0   2   0   0   0   2   0   2   2   2   0   0   0   2   0   2   0   2   0   0   0   0   2   2   2   2   0   0   0   2   2   2   0   2   0   2   2   0   2   0   2   2   2   0   0   2   0   0   0   0   0   0   2   2   2   2   2   2   2   0   2   0   0   2   2   2   2   0   2   2   2   2   2   2   2   2   2   0   0   0   0   2   2   0   0   2   0   2   0   2   0   2   0   2   0   2   0   2   2   2   2   2   0   2   0   0   0   2   0   0   0   0   0   0   0   2   2   0   2   0   0   2   2   0   0   2   0   0   2   2   0   0   0   0   0   0   0   2   0   2   2   2   2   2   0   0   0   0   0   0   0   2   0   2   0   2   2   0   0   2   0   0   0   0   0   2   2   2   2   2   0   0   2   2   0   0   0   2   2   0   2   2   0   0   2   2   0   2   2   0   2   0   2   0   2   2   0   0
 MK-2-13                0   0   0   2   0   0   0   2   0   2   2   2   0   2   0   2   0   2   0   2   0   0   0   0   2   2   0   2   0   0   0   2   2   2   0   2   0   2   2   0   2   0   2   2   2   0   0   2   0   0   2   0   0   0   2   2   2   2   2   2   2   0   0   0   0   2   2   2   2   0   2   2   2   2   0   2   2   2   2   0   0   0   0   2   2   0   0   0   0   2   0   2   0   2   0   2   0   2   0   2   2   2   2   2   0   2   0   0   0   2   0   0   0   0   0   0   0   2   2   0   2   0   0   2   2   0   0   2   0   0   2   2   0   2   0   0   0   0   2   2   0   2   2   2   2   0   0   0   0   0   0   0   0   0   2   2   0   2   2   0   0   2   0   0   0   0   0   2   2   2   2   2   0   0   2   2   0   0   0   2   2   0   2   2   0   0   2   2   0   2   2   0   2   0   2   0   2   2   0   0
 MK-2-14                0   0   0   2   0   0   0   2   0   2   2   2   2   2   0   2   2   2   0   2   0   0   0   0   2   2   2   2   0   0   0   2   2   2   0   2   0   2   2   0   2   0   2   0   2   0   0   2   0   0   2   0   0   0   2   0   2   0   2   2   2   0   0   0   0   2   2   2   2   0   2   2   2   2   0   2   2   2   2   0   0   0   0   2   2   0   0   0   0   2   0   2   0   2   0   2   0   2   0   2   2   2   0   2   0   2   0   0   0   2   0   0   0   0   0   0   0   2   2   0   2   0   0   2   2   0   0   2   0   2   2   2   0   2   0   0   0   0   2   2   0   2   2   0   2   0   0   0   0   0   0   0   0   0   2   2   0   2   2   0   0   0   0   0   0   0   0   2   2   2   2   2   0   0   2   2   0   0   0   2   2   0   2   2   0   0   2   2   0   2   0   0   2   0   2   0   2   2   0   0
 MK-2-15                0   0   0   2   0   0   0   2   0   2   0   2   2   2   0   2   2   2   2   2   0   0   0   0   2   2   2   2   0   0   0   2   2   2   0   2   0   2   0   2   2   0   2   0   2   0   0   2   0   0   2   0   0   0   2   2   2   0   2   0   2   2   0   0   0   2   2   2   2   0   2   2   2   2   0   2   0   2   2   0   0   2   0   2   2   0   0   0   2   2   0   2   0   2   0   0   0   0   0   2   0   0   0   0   0   2   0   0   0   2   0   0   0   0   0   0   0   2   2   0   2   0   0   2   2   0   0   0   0   2   2   2   0   2   0   0   0   0   2   2   0   2   2   0   2   0   0   0   0   0   0   0   0   0   2   2   0   2   2   0   0   0   0   0   2   0   0   2   2   2   0   2   0   0   2   2   0   0   0   2   2   2   2   2   0   2   2   2   0   2   0   0   2   2   2   0   2   2   0   0
 MK-2-16                0   0   0   2   0   0   0   2   0   0   0   2   2   2   0   2   2   2   2   2   0   0   0   0   2   0   2   2   0   2   0   2   2   2   0   2   0   2   0   2   2   0   2   0   2   0   0   0   0   0   2   0   0   2   2   2   2   0   2   0   2   2   0   0   0   0   0   2   2   0   2   2   2   2   0   2   0   2   2   0   0   2   0   2   2   0   0   0   2   2   0   2   0   2   0   0   2   0   0   2   0   0   0   0   0   2   0   0   0   2   0   0   0   0   0   0   0   2   2   0   0   0   0   0   2   2   0   0   0   2   2   2   0   2   0   0   0   0   0   2   0   0   2   0   0   0   0   0   0   0   2   2   2   0   2   2   2   2   2   0   0   2   0   0   0   0   0   0   2   2   0   2   0   0   2   2   0   2   0   2   0   2   2   2   0   2   0   0   0   2   0   0   2   2   2   0   2   2   0   0
 MK-3-1                 0   0   0   2   2   0   2   0   2   0   0   0   2   0   2   0   2   0   2   0   2   2   0   0   0   2   0   0   2   0   0   2   2   0   2   0   0   2   0   0   0   2   0   2   2   0   2   2   2   2   2   0   0   2   2   2   0   2   0   0   2   2   0   0   2   2   2   0   2   2   0   2   2   2   2   2   2   0   0   0   2   0   0   2   2   0   2   0   2   2   2   2   2   2   0   2   0   2   2   0   2   2   0   2   2   0   2   0   0   0   0   0   0   0   0   2   2   0   0   2   2   2   2   2   0   2   0   0   0   0   0   0   2   0   0   2   2   2   0   2   0   2   2   2   0   0   0   0   0   2   2   0   0   2   2   0   2   2   2   0   2   0   2   2   2   0   2   2   0   0   0   2   2   0   0   0   0   0   2   0   2   2   2   2   2   0   2   0   2   2   0   0   2   0   2   2   2   2   2   0
 MK-3-2                 0   0   0   2   2   0   2   0   2   0   0   0   2   0   2   0   2   0   2   0   2   2   0   0   2   2   0   2   2   0   0   2   2   0   2   0   0   2   0   0   0   2   0   0   2   0   2   2   2   2   2   0   0   2   2   2   0   2   0   0   2   2   0   0   2   2   2   0   2   0   0   2   2   2   2   0   2   0   0   0   2   0   0   2   2   0   2   2   2   2   2   2   2   2   0   2   0   2   2   0   2   2   0   2   2   0   2   2   0   0   0   0   0   0   0   2   2   0   0   2   2   2   2   0   0   2   0   0   0   0   0   2   2   0   0   2   2   2   0   2   2   2   2   2   0   0   0   0   0   2   2   0   0   2   2   0   2   2   2   0   2   0   0   2   2   0   0   2   0   0   0   2   0   0   0   0   0   0   2   0   2   2   0   2   2   0   2   0   2   2   0   0   2   0   2   0   2   2   2   0
 MK-3-3                 0   0   0   2   2   0   2   0   2   0   0   0   2   0   2   0   2   0   2   0   2   2   0   0   2   2   2   2   2   0   0   2   2   0   2   0   0   2   0   0   0   2   0   0   2   0   2   2   2   2   2   0   0   2   2   2   0   0   0   0   2   2   0   0   2   2   2   0   2   0   0   2   2   2   2   0   2   0   0   0   0   0   0   2   2   0   2   0   2   2   2   2   2   0   0   2   0   2   2   0   0   2   0   2   2   0   0   2   0   0   0   0   0   0   0   2   2   2   2   2   2   2   2   0   0   2   0   0   0   2   0   2   2   0   0   2   0   2   2   2   2   0   2   2   0   0   0   0   0   2   2   0   0   2   2   0   2   2   2   0   2   0   0   2   2   0   0   2   0   0   0   2   0   0   0   0   0   0   2   0   2   0   0   2   2   0   0   0   0   2   0   0   2   0   2   0   2   2   0   0
 MK-3-4                 0   0   0   2   2   0   2   0   2   0   0   2   2   0   2   0   2   0   2   2   2   2   0   0   2   2   2   2   2   0   0   2   2   0   2   0   0   2   0   0   0   2   2   0   2   0   2   2   2   2   2   2   0   2   0   2   0   0   0   0   2   2   0   0   0   2   2   0   2   0   2   2   2   2   2   0   2   0   0   0   2   0   0   0   2   0   2   0   2   2   2   2   2   0   0   2   0   2   2   0   0   2   0   0   2   0   0   2   0   0   0   0   0   0   0   0   2   2   2   2   2   2   2   2   0   2   0   0   0   2   0   2   0   0   2   2   0   2   2   2   2   0   0   2   0   0   0   0   0   2   2   0   0   2   2   0   2   2   0   0   2   0   0   2   2   0   0   0   0   0   0   2   0   2   0   0   0   0   2   0   2   0   0   2   0   0   0   0   0   2   0   2   2   0   2   0   2   2   0   0
 MK-3-5                 0   0   0   2   2   0   2   0   2   0   0   2   2   0   2   0   0   0   2   2   2   2   0   0   0   2   0   2   2   0   0   2   2   0   2   0   0   2   0   0   2   2   0   2   2   2   2   2   0   0   2   2   0   2   0   2   0   0   0   0   2   2   0   0   0   2   2   0   2   0   2   2   0   2   2   0   2   0   0   0   2   0   0   0   2   0   2   0   2   2   2   2   2   0   0   2   0   2   2   0   0   2   0   0   2   0   0   2   0   0   0   0   0   0   0   0   2   2   2   2   2   0   2   2   0   2   0   0   0   2   0   2   0   0   2   2   0   2   2   2   2   0   0   2   0   0   0   2   0   2   2   2   0   0   0   0   2   2   0   0   2   0   0   2   2   0   0   0   0   0   0   0   0   2   0   0   0   0   2   0   2   0   0   0   0   2   0   0   0   2   0   2   2   0   0   2   2   2   0   0
 MK-3-6                 2   0   0   0   2   0   2   0   2   0   0   0   2   0   2   0   0   0   2   2   2   2   0   0   0   2   0   2   2   0   0   2   2   0   2   0   0   2   0   0   2   2   0   2   2   2   0   2   0   0   2   2   0   2   0   2   0   2   0   0   0   2   0   2   0   2   2   0   0   2   2   2   0   2   2   0   2   0   0   0   2   0   0   0   2   0   0   0   2   2   2   2   2   0   0   2   0   2   2   0   0   2   0   0   2   0   0   0   0   0   0   2   0   0   0   0   2   0   2   2   2   0   2   2   2   2   0   0   0   2   0   2   0   0   2   2   0   2   2   2   2   0   0   2   0   0   0   2   0   2   0   2   0   0   0   0   2   2   0   0   2   2   0   0   2   2   0   0   0   0   0   0   0   2   0   0   2   0   0   0   2   0   0   0   0   2   0   0   0   2   0   2   2   0   0   2   2   2   0   0
 MK-3-7                 2   0   0   0   2   0   2   2   2   0   0   0   2   2   2   0   0   0   2   2   2   2   0   0   0   2   0   2   2   0   0   2   2   0   2   0   0   2   0   0   2   2   0   0   2   2   0   2   0   0   2   2   0   2   2   2   0   2   0   0   0   2   0   2   0   2   2   0   0   0   2   2   0   2   2   0   2   0   0   0   2   0   0   0   2   0   0   0   2   2   2   2   2   0   0   2   0   2   2   0   0   2   0   0   0   0   0   0   0   2   0   2   0   0   0   0   2   2   2   2   2   0   2   2   2   0   0   0   0   2   0   2   0   0   2   2   2   2   2   2   0   0   0   2   0   0   0   0   0   2   2   2   2   0   0   0   0   2   0   0   0   2   0   0   2   2   0   0   0   0   0   0   0   2   0   0   2   0   0   0   2   0   2   0   0   2   0   0   0   2   0   0   2   0   0   2   2   2   0   0
 MK-3-8                 0   0   0   0   2   0   2   2   2   0   0   0   2   2   2   0   0   0   2   2   2   2   0   0   0   0   0   0   2   2   0   2   0   0   2   0   0   2   0   0   2   0   0   2   2   2   0   2   0   0   2   2   0   2   2   2   0   2   0   0   0   2   0   2   0   2   2   0   0   2   2   0   0   2   2   0   2   2   0   0   2   0   0   0   2   0   0   0   2   2   2   2   0   0   2   2   0   2   2   2   0   2   0   0   0   0   0   0   0   2   0   2   0   0   0   0   2   2   2   2   2   0   2   2   2   0   0   0   0   0   0   2   2   0   0   2   2   2   2   0   0   0   2   2   0   0   0   0   0   2   2   2   2   0   0   0   0   2   0   0   0   2   0   0   2   2   0   0   0   0   0   0   0   2   0   0   2   0   0   0   2   0   2   0   0   2   0   0   2   2   0   0   2   0   0   2   2   2   0   0
 MK-3-9                 0   0   0   0   2   0   2   2   2   2   0   0   2   2   2   0   0   0   2   2   2   2   0   0   2   0   2   0   2   2   2   2   0   0   2   0   0   0   0   2   2   0   0   2   2   2   0   2   0   0   2   2   0   2   2   2   0   2   0   0   0   2   0   2   0   2   2   0   0   2   2   0   2   2   2   0   2   2   0   2   2   0   0   0   2   0   0   0   2   2   2   2   0   0   2   2   0   0   2   2   0   2   0   0   0   2   2   0   0   2   0   2   0   0   0   0   2   2   2   2   2   0   2   2   2   0   0   0   0   0   0   2   2   2   0   2   2   2   2   0   0   0   2   2   0   0   0   0   0   2   2   2   2   0   0   0   0   2   0   0   0   2   0   0   2   2   0   0   0   0   0   2   0   2   0   0   2   0   0   0   0   0   2   0   0   2   0   0   2   2   0   2   0   0   0   2   2   0   0   0
 MK-3-10                0   0   0   0   2   0   2   2   2   2   0   0   2   2   2   0   0   0   2   2   2   2   0   0   2   0   2   0   2   2   2   2   0   0   2   2   0   0   0   2   2   2   0   2   2   0   0   2   0   0   2   2   2   2   2   2   0   2   0   0   0   2   0   2   2   2   2   0   0   2   2   0   0   2   2   0   0   2   0   2   2   0   0   0   0   0   0   0   2   0   2   2   0   0   2   2   0   0   2   2   0   2   2   0   0   2   2   0   0   2   0   2   0   0   0   0   2   2   2   0   2   0   2   2   2   0   0   2   0   0   2   2   2   2   0   2   2   2   2   0   0   0   2   2   0   0   0   0   0   2   2   2   2   0   0   0   0   2   0   0   0   2   0   0   2   2   0   0   0   0   0   2   0   2   0   0   2   0   2   0   0   0   2   0   0   2   0   0   2   2   0   2   0   0   0   2   2   0   0   0
 MK-3-11                0   0   0   0   2   0   2   2   2   2   0   0   0   2   2   0   0   0   2   2   2   2   0   0   2   0   2   0   2   2   2   2   0   0   2   0   2   0   0   2   2   2   0   2   2   0   0   2   0   0   2   2   2   2   2   2   0   2   0   0   0   2   0   2   2   2   2   0   0   0   2   0   0   2   0   0   0   2   0   2   2   0   0   0   2   0   2   0   2   0   2   2   0   0   2   2   0   0   0   2   0   2   2   0   0   2   2   0   0   2   0   2   0   0   0   0   2   2   2   0   2   0   2   2   2   0   0   2   0   0   2   2   2   2   0   2   2   2   2   0   0   0   2   2   0   0   0   0   0   2   2   2   2   0   0   0   0   2   0   0   0   2   0   0   2   2   0   0   0   0   0   2   0   2   0   0   0   0   2   0   2   0   2   2   0   2   0   0   2   2   0   2   0   0   0   2   0   0   0   0
 MK-3-12                0   0   0   0   2   2   2   2   2   2   0   0   0   2   2   0   0   0   0   2   2   2   0   0   2   2   2   0   2   2   0   2   0   2   2   0   2   2   0   2   2   0   0   2   2   0   0   2   0   2   2   2   2   0   2   2   0   2   0   0   0   2   0   2   2   2   2   2   0   2   2   0   0   2   0   0   0   2   0   2   2   0   0   2   2   0   2   0   2   0   2   2   0   0   2   2   0   0   0   2   0   2   2   2   0   2   2   0   0   2   0   2   0   2   0   0   2   2   2   0   0   0   2   2   2   0   0   2   2   0   0   2   2   2   0   2   2   2   2   0   0   2   2   2   0   0   0   0   0   2   2   2   2   0   2   0   0   2   0   0   0   2   0   0   0   2   0   0   0   0   0   2   0   2   0   0   0   0   2   0   2   0   0   2   0   0   2   0   2   2   0   2   2   0   0   2   0   2   0   2
 MK-3-13                0   0   2   2   2   2   2   2   2   2   2   2   0   2   2   0   0   0   0   2   2   2   0   0   2   2   2   0   2   2   0   2   0   2   2   0   2   2   0   2   2   0   0   2   2   0   0   0   0   2   2   2   2   0   2   2   0   2   0   0   0   2   0   2   2   2   2   2   0   2   2   0   0   0   0   0   0   2   0   2   2   0   0   2   2   0   2   0   2   0   2   2   0   0   2   0   0   0   2   2   0   2   2   2   0   2   2   0   0   2   2   2   0   0   0   0   2   2   0   0   0   0   2   2   0   0   0   2   2   0   0   2   2   0   0   2   2   2   2   0   0   2   2   2   0   0   0   0   0   2   2   2   2   0   2   0   0   2   0   0   0   2   0   0   0   0   0   0   0   0   0   2   2   2   0   0   2   0   2   0   2   0   0   2   0   0   2   0   2   2   0   2   2   0   0   2   0   2   0   2
 MK-3-14                0   0   2   2   2   2   2   2   2   2   2   2   0   2   2   0   0   0   0   2   2   2   0   0   0   2   2   0   2   2   0   2   0   0   2   0   0   2   0   2   2   0   0   2   2   0   0   0   2   2   2   2   0   0   2   2   0   2   0   0   0   2   0   2   2   2   2   2   0   2   2   0   0   0   2   0   0   2   0   2   2   0   0   2   2   0   2   0   2   0   2   2   2   0   2   0   0   0   2   0   0   2   2   2   2   2   2   0   0   2   2   2   0   0   0   0   2   2   0   0   0   2   2   2   0   0   0   2   2   0   2   2   2   0   2   2   2   2   2   0   0   2   2   2   0   0   0   0   0   2   2   2   2   0   2   0   0   2   0   0   0   2   0   0   0   0   0   0   2   0   2   2   2   2   0   0   2   0   2   0   2   0   0   0   0   0   0   0   2   2   0   0   2   0   0   2   0   0   0   2
 MK-3-15                2   0   2   2   2   2   2   2   2   2   2   0   2   2   2   0   0   0   0   2   2   2   0   0   0   2   2   0   2   2   2   2   0   0   2   0   0   2   0   2   2   0   0   2   2   0   0   0   2   2   2   2   2   0   2   2   0   2   0   0   0   2   0   2   2   2   2   2   0   2   2   0   0   0   2   0   0   2   0   0   0   0   0   0   2   0   0   0   2   0   2   0   2   0   2   0   0   0   2   0   0   2   2   0   2   2   0   0   0   0   2   2   0   0   0   0   2   2   0   0   0   0   2   2   2   2   0   2   2   0   2   2   2   0   2   2   2   2   2   2   0   2   2   2   0   0   0   0   0   2   2   2   2   0   2   0   0   2   0   0   0   2   0   0   0   0   0   0   2   0   2   2   2   2   0   0   2   0   0   0   2   0   0   0   2   0   0   0   2   2   0   0   2   0   0   2   0   0   0   2
 MK-3-16                2   0   2   2   2   0   2   2   2   2   2   2   2   2   2   0   0   0   0   2   2   2   0   0   0   2   2   0   2   2   2   2   0   0   0   0   0   2   0   2   2   0   0   0   2   0   0   0   2   2   2   2   2   0   2   2   2   2   0   0   0   2   0   2   2   2   2   2   0   2   2   0   2   0   2   0   2   2   0   0   0   0   0   0   2   2   0   0   2   0   2   0   2   0   2   2   0   0   2   0   2   2   2   0   2   2   0   0   0   0   2   0   0   0   0   0   2   2   0   0   0   0   2   2   2   2   0   0   0   0   2   2   2   0   2   2   2   2   2   2   0   2   2   2   0   0   0   0   0   2   2   2   2   0   2   0   2   2   0   0   0   2   0   0   0   0   0   0   2   0   2   2   2   2   0   0   0   2   0   0   2   0   0   0   2   0   0   0   2   2   0   0   2   0   0   2   0   0   0   2
 MK-4-1                 2   2   2   2   2   2   0   2   0   2   2   2   0   2   2   2   2   0   2   0   0   2   0   2   2   0   2   2   0   2   2   2   0   2   2   0   2   2   0   2   2   0   0   2   0   0   2   0   0   0   2   2   0   0   0   0   2   2   2   0   0   0   0   2   0   2   0   2   0   0   2   0   0   2   2   2   0   0   2   2   2   2   2   0   2   0   0   2   2   0   2   2   0   2   0   2   2   2   0   2   2   0   2   2   2   0   0   2   0   0   0   2   2   2   0   0   2   0   0   2   2   0   2   2   0   0   0   0   0   2   0   0   2   0   2   0   0   0   0   0   0   2   0   2   2   0   2   0   0   2   0   0   0   2   2   2   2   0   0   0   2   2   0   2   2   0   0   2   2   0   2   0   2   2   0   2   2   0   2   2   0   2   2   2   0   0   0   0   2   2   2   0   2   2   0   2   0   0   2   0
 MK-4-2                 0   2   2   2   2   2   0   2   0   2   2   2   0   2   2   2   2   0   2   0   0   2   2   2   2   2   2   2   0   2   2   2   0   2   2   0   0   2   0   2   2   0   0   2   0   0   2   0   0   0   2   2   0   0   0   0   2   2   2   2   0   2   0   2   0   2   0   2   0   0   2   0   2   2   2   2   0   0   2   2   2   2   2   0   2   0   0   2   2   0   2   2   0   2   0   2   2   2   0   2   2   0   2   2   2   0   2   2   2   0   0   2   2   2   0   0   2   0   0   2   2   0   2   2   0   0   2   0   0   2   2   0   0   0   2   0   0   0   0   0   0   2   0   2   2   2   2   0   0   2   0   0   0   2   2   2   2   0   0   0   2   2   0   0   2   0   0   2   2   0   0   0   2   0   2   2   2   0   0   2   0   2   2   0   2   0   0   0   2   0   2   0   2   2   0   2   0   0   2   2
 MK-4-3                 0   2   2   2   2   2   0   2   0   2   2   2   0   2   0   2   2   2   0   0   0   2   2   2   0   2   0   2   0   2   2   2   0   2   2   0   0   2   0   2   2   0   0   2   0   0   2   0   0   0   2   2   0   2   0   0   2   0   2   2   0   2   0   2   0   2   0   2   0   0   2   0   2   2   2   2   0   0   2   2   2   2   2   0   2   0   0   2   2   0   2   2   0   2   0   2   2   0   0   2   2   0   2   2   2   0   2   2   2   2   0   2   2   0   0   0   2   0   0   2   2   0   2   0   2   0   2   0   0   2   0   0   0   0   2   0   0   0   0   0   0   0   0   2   2   2   2   0   0   2   0   0   0   2   2   2   2   2   0   0   2   2   0   0   2   0   0   2   2   0   0   0   2   0   2   2   2   0   0   2   0   2   2   2   0   0   0   0   2   0   2   0   2   2   0   2   0   0   2   2
 MK-4-4                 0   2   2   2   2   2   0   0   0   2   2   0   0   2   0   2   2   2   2   0   0   2   2   2   0   2   0   2   0   2   2   2   0   2   2   0   0   2   0   2   2   2   0   2   0   0   2   0   0   0   2   2   0   2   0   0   2   0   2   2   0   2   2   2   0   2   0   2   0   0   0   0   2   2   2   2   0   0   2   2   2   2   2   0   2   0   0   2   2   0   0   2   0   2   0   2   2   0   0   2   2   0   2   2   2   0   2   2   2   2   0   2   2   0   0   0   2   0   0   2   2   0   2   0   2   0   2   0   0   2   0   0   0   0   2   0   0   0   0   0   0   0   0   0   2   2   2   0   0   2   0   2   0   2   2   2   2   2   0   0   2   2   0   0   2   0   0   2   2   0   0   0   2   0   2   2   2   0   0   2   0   0   2   2   0   0   0   0   2   0   2   0   2   2   2   2   0   0   0   2
 MK-4-5                 0   2   2   2   2   2   0   0   0   2   2   0   0   2   0   2   0   2   2   2   0   2   2   2   0   2   0   0   0   2   2   2   0   2   2   0   0   2   0   2   2   2   0   2   0   0   2   0   2   0   2   2   0   2   0   0   2   0   2   2   0   0   2   2   0   2   2   2   0   0   2   0   2   2   2   2   2   0   2   2   2   0   2   0   2   0   0   2   2   0   0   2   0   2   0   2   2   0   0   2   2   0   2   2   2   0   0   2   2   2   0   2   2   0   0   0   2   0   0   2   2   2   2   2   2   0   2   0   0   2   0   0   0   0   2   0   0   0   0   0   0   0   0   0   2   2   2   0   0   2   0   2   0   2   2   0   2   2   0   0   0   2   0   0   2   0   0   2   2   0   0   2   2   0   2   2   2   0   2   2   0   0   2   2   0   0   0   0   2   0   2   0   2   2   2   2   0   0   0   2
 MK-4-6                 0   2   2   2   2   2   0   0   0   2   2   0   0   2   0   2   2   2   2   2   0   2   2   2   0   2   0   0   0   2   2   2   2   2   2   0   0   2   0   2   2   2   0   2   0   0   2   0   2   0   2   0   0   2   0   0   2   2   2   2   0   0   2   2   0   2   2   2   0   0   2   0   2   2   0   2   2   0   0   2   2   0   0   0   2   0   0   2   2   0   0   2   0   2   0   2   2   0   0   2   2   0   2   2   2   0   0   2   2   2   0   2   2   0   0   0   2   0   0   2   2   2   2   2   2   2   2   0   0   2   0   0   0   0   0   0   0   0   0   0   0   0   0   0   2   2   2   0   0   0   0   2   0   2   2   0   2   2   0   0   0   2   0   0   2   0   0   2   2   0   0   2   2   0   2   2   0   0   2   2   0   0   2   2   0   0   0   0   0   0   2   0   2   2   0   2   0   0   0   2
 MK-4-7                 0   2   2   2   2   2   0   0   0   2   2   0   0   2   0   2   2   2   2   2   0   2   2   0   0   2   2   0   0   2   2   0   2   2   2   0   0   2   0   2   2   2   2   2   0   0   2   0   2   0   2   0   0   2   0   0   2   2   2   2   0   0   2   0   0   2   2   2   0   0   2   0   2   2   0   2   2   0   0   2   0   0   0   0   2   0   0   0   2   0   0   2   0   2   0   2   2   2   0   2   2   0   2   2   2   0   0   0   2   2   0   2   2   0   0   0   2   2   0   2   2   0   2   2   2   2   2   0   0   2   0   2   0   0   2   0   0   2   0   0   2   0   0   0   2   2   0   2   0   0   0   2   0   2   2   0   2   2   0   0   0   2   0   0   2   0   0   2   2   0   0   2   2   0   2   2   0   0   2   2   0   2   2   2   0   0   0   0   2   0   2   0   2   0   2   0   0   0   0   0
 MK-4-8                 2   2   2   0   2   2   0   0   0   2   2   0   2   2   0   2   2   2   2   2   0   2   2   2   0   2   2   0   0   2   2   0   2   0   2   0   0   2   0   2   2   0   2   2   0   0   2   0   2   0   2   2   0   2   2   0   0   2   2   2   2   0   2   0   0   2   0   2   0   0   2   0   0   2   0   2   2   0   0   2   0   0   0   0   0   0   0   0   2   0   0   2   2   2   0   0   2   0   0   2   0   0   2   2   2   0   0   0   2   2   0   2   2   0   0   0   2   2   0   2   2   0   2   2   2   2   2   0   0   2   0   2   0   0   2   0   0   2   0   0   2   0   0   0   2   0   2   2   0   0   0   2   0   2   2   0   0   2   0   0   0   2   0   0   2   0   0   2   2   0   0   2   2   0   2   0   0   0   2   0   0   2   2   2   0   0   0   0   2   0   2   0   2   0   2   0   0   0   0   0
 MK-4-9                 2   2   2   0   2   2   0   0   2   2   0   0   2   2   0   2   2   2   2   2   0   2   2   2   0   2   2   2   0   0   2   0   2   0   2   0   0   2   0   2   2   0   2   2   0   0   2   0   2   0   2   2   0   2   2   0   0   2   2   2   2   0   2   0   0   0   0   2   0   2   2   0   0   2   0   2   2   0   0   0   2   0   0   0   0   0   0   0   2   0   0   2   0   2   2   0   0   0   0   2   0   0   2   2   2   0   0   0   2   2   0   2   2   0   0   0   2   0   0   2   2   0   2   2   0   2   2   0   0   0   2   2   0   0   2   0   0   2   0   0   2   0   2   0   2   0   0   2   0   0   0   2   0   2   2   0   0   2   0   0   0   2   0   0   0   0   2   2   2   0   0   2   2   2   2   0   2   0   2   0   0   2   2   2   0   0   0   2   2   0   2   0   0   0   2   0   0   0   0   0
 MK-4-10                2   2   2   0   2   2   0   0   2   2   2   0   0   2   0   2   2   0   2   2   0   2   2   2   0   2   2   2   0   0   2   0   2   0   2   0   2   2   0   2   2   0   2   2   0   2   0   0   2   0   2   2   0   2   2   0   0   2   0   2   2   0   2   0   0   0   0   2   2   2   2   0   0   2   0   2   2   0   0   0   2   0   0   0   0   0   0   0   2   2   0   2   0   2   2   0   2   2   2   2   0   0   2   2   2   0   0   0   2   0   2   2   2   0   0   0   2   0   0   2   2   0   2   2   0   2   2   0   0   0   2   2   0   0   2   0   0   2   0   0   2   0   2   0   2   0   0   2   2   0   0   2   0   2   0   0   0   2   0   0   0   2   0   0   0   0   2   2   0   0   0   2   2   2   2   0   0   0   2   0   0   0   2   2   0   0   0   2   2   0   2   0   0   0   2   0   2   0   0   0
 MK-4-11                2   2   2   0   2   0   2   0   2   2   2   2   0   2   0   2   0   0   2   2   0   2   2   2   0   2   2   2   0   0   2   0   2   2   2   0   2   2   0   2   2   0   2   2   0   2   0   0   2   0   2   2   0   0   2   0   0   2   2   2   2   0   2   0   0   0   0   0   0   2   2   0   0   0   0   2   2   0   0   0   2   0   0   0   0   0   2   0   2   2   0   2   0   2   2   0   2   2   2   2   0   0   2   2   2   0   0   0   2   0   2   2   2   0   0   0   2   0   0   2   2   0   2   2   0   2   2   0   0   0   2   2   0   0   2   2   0   2   0   0   2   0   2   0   2   0   0   2   2   0   0   2   0   2   0   0   0   2   0   0   0   2   0   0   0   0   2   2   0   0   0   2   2   2   2   0   0   0   2   0   0   0   2   2   0   0   0   0   2   0   2   0   0   0   2   0   2   0   0   0
 MK-4-12                2   2   2   2   2   0   2   0   2   2   2   2   0   2   0   2   0   0   2   0   0   2   2   0   0   2   2   2   0   0   2   0   2   2   2   2   2   2   0   2   2   0   2   2   0   2   0   0   2   0   2   2   0   0   2   0   0   2   2   2   2   0   2   0   0   0   0   0   0   2   0   0   0   0   0   2   0   0   0   0   2   0   0   0   0   0   2   0   2   0   0   2   0   2   0   2   2   2   2   2   0   0   2   2   2   0   0   0   2   2   2   2   2   0   0   2   2   0   0   2   2   2   2   2   0   2   2   2   0   2   2   2   0   0   2   2   0   2   0   0   2   0   2   0   2   0   0   2   2   0   0   2   0   2   0   0   0   2   0   0   0   2   0   0   0   0   2   2   0   0   0   2   2   2   2   2   0   0   2   0   0   0   2   2   0   0   0   0   2   0   2   0   0   2   2   0   2   0   0   0
 MK-4-13                2   2   2   2   2   0   2   0   2   2   2   2   0   2   0   2   0   0   2   0   0   2   2   0   0   2   2   2   0   0   2   0   2   2   2   2   2   2   0   2   2   0   2   2   0   2   0   0   2   0   2   0   0   0   2   0   0   2   2   2   2   0   2   0   2   0   0   2   2   2   0   0   0   0   0   2   0   0   2   0   2   0   0   0   0   0   2   0   2   2   0   2   0   2   0   2   2   0   2   0   0   0   2   2   2   0   0   0   2   2   0   0   2   0   0   2   2   0   0   2   2   2   2   2   0   2   2   2   0   2   2   2   0   0   2   2   0   2   0   0   2   0   2   0   2   2   2   0   2   0   0   2   0   2   0   0   0   2   0   0   0   2   0   0   2   0   2   2   0   0   0   2   2   2   2   2   0   0   2   0   0   0   2   2   0   0   0   0   0   2   2   0   0   2   2   0   0   0   0   0
 MK-4-14                2   2   2   2   2   0   2   0   2   2   2   2   0   2   0   2   2   0   2   0   0   2   2   0   0   2   2   2   0   0   2   0   2   2   2   2   2   2   0   2   2   0   2   2   0   2   0   0   2   0   2   0   0   0   2   0   0   2   0   2   2   0   2   2   2   0   2   2   2   0   0   0   0   0   0   2   0   2   2   0   2   0   0   0   0   0   2   0   2   2   2   2   0   2   0   2   2   0   2   0   0   0   2   0   2   0   0   0   2   0   0   0   0   0   0   2   2   0   0   2   2   2   2   2   0   2   2   2   0   2   0   2   0   2   2   2   0   2   0   0   2   0   2   2   2   0   2   0   2   0   2   2   2   2   0   0   0   2   0   0   0   0   0   0   2   0   2   2   0   0   0   2   2   2   2   2   0   2   2   0   0   0   2   2   0   2   0   0   0   2   2   0   0   0   2   0   0   0   0   2
 MK-4-15                2   2   2   2   2   0   0   0   2   2   2   2   2   2   0   2   2   0   2   0   0   2   2   0   2   2   2   2   0   0   0   0   2   2   2   2   2   2   0   2   2   0   2   2   0   2   0   0   2   0   2   0   2   0   2   0   0   2   0   2   2   0   2   2   0   0   2   2   2   0   0   0   2   0   0   2   0   2   2   0   2   0   0   0   0   0   2   0   2   2   2   2   0   2   0   2   2   0   2   2   0   0   2   0   2   0   0   0   2   0   0   0   2   0   0   2   2   2   2   2   2   2   2   2   0   2   2   2   0   2   0   2   0   2   2   0   0   2   0   0   2   0   2   2   2   2   2   0   2   2   2   2   2   2   0   0   0   2   0   0   0   0   0   0   2   0   2   2   0   0   0   2   2   2   2   2   0   2   2   0   0   0   2   2   0   2   0   0   0   2   2   0   0   2   2   0   0   0   0   2
 MK-4-16                2   2   2   0   2   0   0   0   2   2   2   2   2   2   0   2   0   0   2   0   0   2   2   0   2   2   2   2   0   0   0   0   2   2   2   2   2   2   0   2   2   0   2   2   0   2   0   0   2   0   2   0   2   0   2   0   0   2   0   2   2   0   2   2   0   0   2   2   2   0   0   0   2   0   0   2   0   0   2   0   2   0   0   0   0   0   2   0   2   2   0   2   0   2   0   2   0   2   2   2   2   0   2   0   2   0   0   0   2   0   0   0   2   0   0   0   2   2   2   0   2   2   2   2   0   2   2   2   0   2   2   2   0   2   0   2   0   2   0   0   2   0   0   2   2   2   2   0   2   2   2   0   2   2   2   0   0   2   0   2   0   0   0   2   2   0   2   2   0   0   0   2   2   2   2   2   0   2   2   0   0   0   0   2   0   2   0   0   0   2   2   0   0   2   2   0   0   0   0   2
 MK-5-1                 2   0   2   0   0   2   0   0   0   2   2   2   2   0   0   0   0   0   0   0   0   2   2   0   0   0   0   0   2   2   2   0   0   0   2   2   2   2   2   0   2   0   0   0   2   2   2   2   0   0   2   2   0   0   0   2   0   2   2   2   2   2   2   2   0   2   2   0   2   0   2   0   2   2   0   2   0   2   0   0   0   0   0   0   2   0   0   2   2   0   2   0   2   2   2   0   2   0   0   0   0   0   0   0   2   0   2   0   0   2   0   2   0   2   0   0   2   2   0   0   2   0   0   2   2   2   0   0   0   0   0   0   2   0   2   2   0   2   2   0   2   0   0   2   0   0   2   2   2   0   0   2   0   2   2   0   2   2   0   0   0   0   0   0   0   2   0   0   2   0   2   0   2   2   2   2   2   0   0   2   2   2   0   2   0   2   0   2   0   0   2   2   2   2   2   2   0   0   0   2
 MK-5-2                 2   0   2   0   0   0   0   0   0   2   2   2   2   0   0   0   0   2   0   0   0   2   2   0   0   0   2   0   2   2   2   0   0   0   2   2   2   2   2   0   2   0   0   0   2   2   2   2   0   0   2   2   0   0   0   2   0   2   2   2   2   2   2   2   2   2   2   0   0   2   2   0   2   2   0   2   0   2   0   0   0   0   0   0   2   0   0   2   2   0   0   0   2   2   0   0   0   0   0   0   0   0   0   0   2   0   2   0   0   0   0   2   0   2   0   0   0   2   0   0   2   0   0   2   2   2   0   0   0   0   0   0   2   0   2   0   0   0   2   2   2   0   0   2   0   0   2   2   2   0   0   2   0   2   2   0   0   0   2   0   0   0   0   2   0   2   0   0   0   0   2   0   2   2   2   2   2   0   0   2   2   2   0   2   0   2   0   2   0   0   2   2   2   2   2   2   0   0   2   2
 MK-5-3                 2   0   2   0   0   0   0   0   2   2   2   2   2   0   0   0   0   2   0   0   0   2   0   0   0   0   2   0   2   2   2   0   0   0   2   2   2   2   2   0   2   0   0   0   2   2   2   2   0   0   2   0   0   0   0   2   0   2   2   2   2   0   2   2   2   2   2   0   0   0   2   0   2   0   0   2   0   2   0   0   0   0   0   0   2   0   0   2   2   0   0   0   2   2   0   0   0   2   0   0   2   0   0   0   2   0   2   0   0   2   0   2   0   2   0   0   0   2   0   0   2   0   0   2   2   2   0   0   0   0   0   0   2   0   2   0   0   0   0   2   0   0   0   2   0   2   2   2   2   0   2   2   0   0   2   0   0   0   2   0   0   0   2   2   0   2   0   0   0   0   2   0   2   2   2   2   2   0   0   2   2   2   0   2   0   2   0   2   0   0   2   2   2   2   2   2   0   2   2   2
 MK-5-4                 2   0   2   2   0   0   0   0   2   2   2   2   2   0   0   2   0   2   0   0   0   2   2   0   0   0   0   0   2   2   2   0   0   0   2   2   2   2   0   0   2   0   0   0   2   2   2   2   0   0   0   0   2   0   0   2   0   0   2   2   2   0   0   2   2   2   2   0   0   0   2   0   2   2   0   2   0   2   0   0   2   0   0   0   0   0   2   2   2   0   0   0   2   2   0   0   0   2   2   0   2   0   0   0   2   0   2   0   0   0   0   2   0   2   0   0   0   2   0   0   2   0   0   2   2   2   2   0   0   0   0   0   2   2   2   0   0   0   0   2   0   0   0   2   0   2   2   2   2   0   2   2   0   0   2   0   0   0   2   0   0   0   2   2   0   0   0   0   2   0   2   0   2   2   2   2   2   0   0   2   2   2   0   2   0   2   0   2   2   0   2   2   2   2   2   2   0   0   2   2
 MK-5-5                 2   0   0   2   0   0   0   0   2   2   2   2   2   0   0   2   0   0   0   0   0   2   0   0   0   0   0   0   2   0   2   0   0   0   2   2   2   2   0   0   2   2   0   0   2   0   2   2   0   0   0   0   2   2   0   2   0   2   2   2   2   0   0   2   2   2   2   0   0   0   2   0   2   2   0   2   0   2   0   0   2   0   0   0   0   0   2   2   2   2   0   0   2   2   0   0   0   2   2   0   2   0   0   0   2   0   2   0   0   0   0   2   0   2   0   0   0   2   0   0   2   0   0   2   0   2   2   0   0   0   0   0   2   2   2   0   0   0   2   2   0   0   0   2   0   2   2   2   2   0   2   2   0   0   2   0   0   0   2   0   0   0   0   2   0   0   0   0   2   0   2   0   2   2   0   2   2   0   0   2   2   2   0   2   0   2   0   2   2   0   2   2   2   2   2   2   0   0   2   2
 MK-5-6                 2   0   0   2   0   0   0   0   2   2   2   2   2   0   0   2   0   0   0   0   0   2   0   0   0   2   2   0   2   0   2   0   0   0   2   2   2   2   0   0   2   2   0   0   0   0   2   2   0   0   0   0   0   0   0   2   0   0   2   2   2   2   0   2   2   2   2   2   0   0   2   0   2   2   0   2   0   2   0   2   2   0   0   0   0   2   2   2   2   0   0   0   2   2   0   0   0   2   2   0   0   0   0   0   2   0   2   0   0   0   0   2   0   2   0   0   0   2   0   0   2   0   2   0   0   2   2   0   0   0   0   0   2   2   2   0   0   0   0   2   0   0   0   2   0   2   0   2   2   0   2   2   0   0   2   0   0   0   0   0   0   0   0   2   0   2   0   0   2   0   2   0   2   2   0   2   2   0   0   2   0   2   0   2   0   2   0   2   2   0   2   2   2   2   2   2   0   0   2   2
 MK-5-7                 2   2   0   2   0   2   0   2   2   2   0   2   2   0   0   2   0   0   0   2   0   2   0   0   0   0   2   0   2   0   2   0   0   0   2   2   2   2   0   0   2   2   0   0   2   0   2   2   0   0   0   0   0   0   0   2   0   0   2   2   2   0   0   2   2   2   2   2   0   0   2   0   2   2   0   2   0   2   0   2   2   0   0   0   0   2   2   2   2   0   0   2   2   2   0   0   0   2   2   0   0   0   0   0   2   0   2   0   0   0   0   2   2   2   0   0   0   2   0   0   2   0   2   0   0   2   2   0   0   2   0   0   0   2   2   2   0   2   0   2   0   0   0   2   0   2   2   2   2   0   2   2   0   0   2   0   0   0   0   0   0   0   0   2   0   2   0   0   0   0   2   0   2   2   0   2   2   0   2   2   0   0   0   0   0   2   0   2   2   0   2   2   2   0   2   2   2   0   2   2
 MK-5-8                 0   0   0   2   2   2   0   2   2   2   0   2   2   0   0   2   0   0   0   0   0   2   2   0   0   0   2   0   2   0   2   0   2   0   2   2   2   2   0   0   2   2   0   0   2   0   2   0   2   0   0   0   0   0   0   2   0   0   2   2   2   0   0   2   2   2   2   0   0   0   2   0   2   0   2   2   0   2   0   2   2   0   0   2   0   2   2   2   0   0   0   2   2   2   0   0   0   2   2   0   0   0   0   0   2   0   2   0   0   0   0   2   2   2   2   0   0   2   0   0   2   0   2   0   0   2   2   0   0   0   0   2   0   2   2   2   0   2   0   2   0   2   2   2   2   2   2   2   2   0   0   2   0   0   2   0   0   0   0   0   0   0   0   2   0   2   0   0   2   0   2   0   0   0   0   2   2   2   2   2   0   0   0   0   0   2   0   2   2   0   2   2   2   0   2   2   0   0   2   2
 MK-5-9                 0   0   0   2   2   2   0   0   2   2   0   2   2   0   0   2   0   0   0   0   0   2   2   0   2   0   2   0   2   0   2   0   2   0   2   0   0   2   0   0   2   2   0   0   2   0   2   0   2   0   0   0   0   0   0   0   0   0   2   0   2   0   0   2   2   2   2   0   0   0   2   0   2   0   2   2   0   2   0   2   0   0   0   2   2   2   0   2   0   0   0   2   2   2   2   0   0   2   2   0   0   0   0   0   2   0   2   0   0   0   0   2   2   2   2   2   2   2   0   0   2   0   2   0   0   2   2   0   0   0   2   2   0   2   2   2   0   2   0   2   0   2   2   2   2   2   2   2   2   0   2   2   0   0   2   0   0   0   0   0   0   0   0   2   0   2   2   0   2   0   2   2   0   2   0   2   0   2   2   2   0   2   0   0   0   2   0   2   2   2   2   2   2   0   2   2   0   0   2   2
 MK-5-10                0   2   0   2   2   2   0   0   2   2   0   2   2   0   2   2   0   2   0   0   2   2   2   0   2   0   2   0   2   0   2   0   2   0   2   0   0   2   0   0   2   2   0   0   2   2   2   0   2   0   0   0   0   0   0   2   2   0   2   0   2   0   0   2   0   2   2   0   0   0   2   0   2   0   0   0   0   2   0   2   0   0   0   2   2   2   0   2   0   0   0   2   2   2   2   0   0   2   2   0   0   2   0   0   2   0   2   0   0   0   0   2   2   2   2   2   2   0   0   2   2   0   2   0   0   2   2   0   0   0   2   0   0   2   2   2   0   2   0   2   2   0   2   2   2   2   2   0   2   2   2   0   2   0   2   0   2   0   0   0   0   0   0   2   0   2   2   0   2   0   2   2   0   2   0   2   0   2   2   2   0   2   0   0   2   2   0   2   2   2   2   2   2   0   2   2   0   2   2   2
 MK-5-11                0   2   0   2   2   2   0   0   2   2   0   2   2   2   0   2   0   2   0   0   2   2   2   0   2   0   2   0   2   0   2   0   2   0   2   0   0   2   0   0   2   2   0   0   2   2   2   2   2   0   0   0   0   0   0   2   0   0   2   0   2   0   0   2   2   2   2   0   0   0   2   0   2   0   0   0   0   2   0   2   0   0   0   2   2   2   2   2   2   0   2   2   2   2   2   0   0   2   2   0   0   2   0   0   0   0   2   0   0   0   0   2   2   2   2   2   2   0   2   0   2   0   2   0   0   2   2   0   0   0   2   0   0   0   2   2   0   2   0   2   2   0   2   2   2   2   2   0   2   2   0   0   0   0   0   0   2   0   0   0   0   2   0   2   0   2   2   0   2   0   2   2   0   2   0   2   0   2   2   2   0   2   0   0   2   2   0   2   2   2   2   2   2   2   0   2   0   2   2   2
 MK-5-12                0   2   0   2   2   2   0   0   2   2   0   2   2   2   0   2   0   0   0   0   2   0   2   2   2   0   2   2   2   0   2   0   2   0   2   0   0   2   0   0   2   0   0   2   2   2   2   0   2   0   0   0   0   0   0   2   0   0   2   0   2   0   0   2   2   2   2   0   0   2   2   0   2   0   0   0   0   2   0   2   0   0   0   2   2   2   2   2   2   0   2   0   2   2   2   0   0   2   2   0   0   2   0   0   0   0   2   0   2   0   0   2   2   2   2   2   2   0   2   0   2   2   2   0   2   0   2   0   2   0   2   0   0   0   2   2   0   2   0   2   2   0   2   2   0   2   2   0   2   2   0   0   0   0   2   0   2   0   0   0   0   2   0   2   0   2   2   0   2   2   2   2   0   2   0   2   2   2   2   2   0   0   0   0   0   2   0   0   2   2   2   2   2   2   0   2   0   2   2   2
 MK-5-13                0   2   0   2   2   2   0   2   2   2   0   2   2   2   0   2   0   0   0   0   2   0   2   2   2   0   2   2   2   0   2   0   2   0   2   0   0   2   0   0   2   0   0   2   2   2   2   0   2   0   0   0   0   0   0   2   0   0   2   0   0   0   0   2   2   2   2   0   0   2   2   0   2   0   0   0   0   2   0   2   0   0   0   2   2   2   2   2   2   0   2   0   0   2   2   0   0   2   2   0   0   2   2   0   2   0   2   0   0   0   0   2   2   2   2   2   2   0   2   0   2   2   2   0   2   0   2   0   2   0   2   2   2   0   2   2   0   2   0   2   2   2   2   2   0   2   2   0   2   2   0   0   0   2   2   2   2   2   0   2   0   2   0   2   0   2   2   0   2   2   2   2   0   2   0   2   2   2   2   2   0   2   0   0   0   2   0   2   2   2   2   2   2   2   0   2   0   0   2   2
 MK-5-14                0   2   0   2   0   2   2   2   2   2   0   2   0   2   0   2   0   0   0   0   2   0   2   0   2   0   2   2   2   0   2   0   2   0   2   0   0   2   0   2   2   0   0   2   2   2   2   0   2   0   2   0   0   0   0   2   0   0   2   0   2   0   0   2   2   2   2   0   0   2   2   2   2   0   0   0   0   2   0   2   2   0   0   2   0   2   2   2   2   0   2   0   2   2   2   0   0   2   2   0   0   2   2   0   2   0   2   0   0   0   0   2   2   2   0   2   0   0   2   2   0   2   2   0   2   0   2   0   2   0   2   0   2   0   2   2   0   2   0   0   2   2   0   2   0   2   0   0   0   2   0   0   0   2   2   2   0   2   0   2   0   2   0   2   0   2   2   0   2   2   0   2   0   2   2   2   2   2   2   2   0   2   0   0   0   2   0   2   0   2   2   2   2   2   0   2   0   0   2   2
 MK-5-15                0   2   0   2   0   2   2   2   2   2   0   2   0   2   0   2   0   0   0   0   2   0   2   0   2   0   2   2   2   0   2   0   2   0   2   0   0   2   0   2   2   0   0   2   0   2   2   2   2   0   2   0   0   2   0   2   0   0   2   0   2   0   0   2   0   2   2   0   0   2   2   2   0   0   2   0   2   2   0   2   2   0   0   2   0   2   2   2   2   0   2   0   2   2   2   0   2   2   2   0   0   2   2   0   2   0   2   0   0   0   0   2   2   2   0   2   0   0   2   2   0   2   2   0   2   0   2   0   2   0   2   0   2   0   2   2   0   2   0   0   2   2   2   2   0   2   0   0   0   2   0   0   0   2   2   2   0   0   0   2   0   2   0   2   0   2   2   0   0   2   0   2   0   2   0   2   2   2   2   2   0   2   0   0   0   2   0   2   0   2   2   2   2   2   0   2   0   0   2   2
 MK-5-16                0   2   0   2   0   2   2   2   2   2   0   2   0   2   0   2   0   0   0   0   2   0   2   0   2   0   2   2   2   0   2   0   2   0   2   2   0   2   2   2   2   0   0   2   0   2   2   2   2   0   2   2   0   2   2   2   0   0   2   0   0   0   0   0   0   2   2   0   0   2   2   2   0   0   2   0   2   2   0   2   2   0   0   2   2   0   2   2   2   0   2   0   2   2   2   0   2   2   2   2   0   2   2   0   2   0   2   0   0   0   0   2   2   2   0   2   0   0   2   2   0   2   2   0   2   0   2   0   2   0   2   0   0   0   2   2   0   0   0   0   2   2   2   2   0   2   0   0   0   2   0   0   0   2   2   2   0   0   0   2   0   2   0   2   0   0   2   2   0   2   0   2   0   2   0   2   2   2   2   2   0   2   0   0   0   2   0   2   0   0   0   2   2   2   0   2   0   0   2   2
 MK-6-1                 0   0   2   0   0   2   2   0   0   0   2   0   0   2   0   0   0   0   0   0   2   2   0   0   2   2   2   2   0   2   0   0   2   0   2   2   0   2   0   0   0   0   2   0   2   0   2   0   2   0   2   0   2   0   0   2   0   2   2   0   2   2   0   2   2   0   2   0   0   2   0   0   0   2   2   2   0   2   0   2   2   0   0   0   2   2   0   2   0   0   0   2   2   2   2   0   0   0   0   2   2   2   2   2   0   2   0   2   0   0   2   0   2   2   0   2   0   0   0   2   2   0   2   0   0   0   2   2   0   2   0   2   0   2   2   2   0   2   2   0   2   2   2   0   2   0   0   0   0   0   0   2   0   0   2   0   0   2   0   2   0   2   2   2   0   0   2   0   0   0   2   0   2   2   0   0   2   2   2   2   0   2   0   0   0   0   0   0   2   0   2   2   2   2   0   0   0   0   0   2
 MK-6-2                 0   0   2   0   2   2   2   0   2   0   2   0   0   2   0   0   0   0   0   2   2   2   0   0   2   0   2   2   0   2   0   0   2   0   2   2   0   2   0   0   0   0   2   2   2   0   2   0   0   0   2   0   2   0   0   2   0   0   2   0   2   2   0   2   2   2   2   0   0   2   0   0   0   2   2   2   2   2   0   2   2   0   0   0   2   2   0   2   0   0   0   2   2   2   2   0   0   0   2   2   2   2   2   2   0   2   0   2   0   0   2   0   2   2   0   2   0   0   0   2   2   2   2   0   0   0   2   2   2   2   0   2   0   2   0   2   0   2   2   0   2   2   2   0   2   0   0   0   0   0   0   2   0   0   2   0   2   2   0   2   0   0   2   2   0   0   2   0   0   0   2   2   2   2   2   0   2   2   2   2   0   2   0   0   0   0   0   0   2   0   2   2   2   2   0   2   0   0   0   2
 MK-6-3                 0   0   2   0   2   2   0   2   2   0   2   0   0   2   2   0   0   0   0   2   2   2   0   2   2   0   2   2   0   2   0   0   2   0   2   2   0   2   0   0   0   0   2   2   2   0   2   0   0   0   2   0   0   0   0   2   0   0   2   0   2   2   0   2   0   2   2   0   0   2   0   0   0   0   2   2   2   2   0   2   2   0   0   0   2   2   0   2   0   0   0   2   2   2   2   0   0   0   0   2   2   2   2   2   0   2   0   0   0   0   2   0   2   2   0   0   2   0   0   2   2   2   2   0   0   0   2   2   2   2   0   2   0   2   0   2   0   0   2   0   2   2   2   0   2   0   0   0   0   0   0   2   0   0   0   0   2   2   0   2   0   0   2   2   0   0   2   0   0   0   2   2   0   0   2   0   2   2   2   2   0   2   0   0   0   0   0   0   2   0   2   2   2   2   0   2   0   0   0   2
 MK-6-4                 0   0   2   2   2   2   0   2   2   0   2   0   0   2   2   0   0   0   0   2   2   2   0   0   2   0   2   2   0   2   0   0   2   2   2   0   0   2   0   0   0   0   2   2   2   0   2   0   0   0   2   0   2   0   0   2   0   0   2   0   2   2   0   2   0   2   2   0   0   2   0   0   0   0   2   2   2   2   0   2   2   0   0   0   2   2   0   2   0   0   0   2   2   2   2   2   0   0   0   2   2   2   2   2   0   2   0   0   0   0   2   0   2   2   0   0   2   0   0   2   2   2   2   0   0   2   2   2   2   2   0   2   0   2   0   2   2   0   2   0   2   0   0   0   2   0   0   0   0   0   0   2   0   0   0   0   2   2   0   2   0   0   2   2   0   0   2   0   0   0   2   2   0   0   2   2   2   2   2   2   0   2   0   0   2   0   0   0   2   0   2   2   2   2   0   2   0   0   2   2
 MK-6-5                 0   0   2   0   2   2   0   2   2   0   2   0   0   2   2   0   0   0   0   2   2   2   0   0   0   0   2   2   0   2   0   0   2   2   2   0   0   2   0   0   2   0   2   2   2   0   2   0   0   0   2   0   2   0   0   2   2   0   0   0   2   2   0   2   0   2   2   0   0   2   2   0   0   0   0   2   2   2   0   2   2   0   0   0   2   2   0   2   0   0   0   2   2   2   2   2   0   0   0   2   2   2   2   2   0   2   0   0   0   0   2   0   2   2   0   0   2   0   0   2   2   2   2   0   0   2   2   2   2   2   0   2   0   2   0   2   2   0   0   0   2   0   0   0   2   0   0   2   2   0   0   2   0   0   0   0   2   2   0   2   0   2   2   2   0   0   2   0   0   0   2   2   0   0   2   2   2   2   2   2   2   2   0   0   2   0   2   0   2   0   2   2   0   2   0   0   0   0   0   2
 MK-6-6                 0   0   2   0   2   2   2   2   2   0   2   0   0   2   2   0   0   0   0   2   2   2   0   0   0   0   2   2   0   2   0   0   2   2   2   0   0   2   0   0   2   0   2   2   0   0   0   2   0   2   2   0   2   0   0   2   2   0   0   0   2   2   0   2   0   2   2   0   0   2   2   2   0   0   0   2   2   0   0   2   2   0   0   0   2   0   0   2   2   0   0   2   2   2   2   2   0   0   0   2   2   2   0   2   0   2   0   2   0   0   2   0   2   2   0   0   2   0   0   0   2   2   2   0   0   2   2   0   2   2   0   2   0   2   0   0   2   0   0   0   2   0   0   0   2   0   0   2   2   2   0   2   0   2   0   0   2   2   0   2   0   2   2   2   0   0   2   0   0   2   2   2   0   0   2   2   2   2   0   2   2   2   0   0   2   0   2   0   2   0   2   2   0   2   0   0   0   0   0   2
 MK-6-7                 0   0   2   0   2   2   2   2   2   0   2   0   0   2   2   2   2   0   0   0   2   2   0   0   0   0   2   2   0   2   0   0   2   2   2   0   0   2   0   0   2   0   2   2   0   2   0   2   0   2   2   0   0   0   0   2   2   0   0   0   2   2   0   2   0   2   2   0   0   2   2   0   0   0   0   2   2   0   2   2   2   0   0   0   2   0   0   2   2   0   0   2   2   2   2   2   0   0   0   2   2   2   0   2   2   0   0   2   0   0   2   0   2   0   0   0   2   0   2   0   2   2   2   0   2   2   2   0   2   2   0   2   0   2   0   0   2   0   0   0   2   0   2   0   2   0   0   2   2   2   0   2   0   2   0   0   2   2   0   2   0   2   2   2   0   0   2   0   0   2   2   2   0   0   2   2   2   2   0   2   2   2   0   0   2   0   2   0   2   0   2   2   0   0   0   0   0   0   0   2
 MK-6-8                 0   0   2   0   2   2   2   2   2   0   2   0   2   2   2   2   2   0   0   0   2   2   0   0   0   0   2   2   0   2   0   0   2   2   2   0   0   2   0   2   2   2   2   2   0   2   0   0   0   2   2   0   0   0   0   2   0   0   0   2   2   2   2   0   0   0   0   0   0   2   0   0   0   0   0   2   2   0   2   2   2   2   0   0   0   0   0   2   0   0   2   2   2   2   2   2   0   0   0   2   2   2   0   0   2   0   0   2   0   0   2   0   2   0   0   0   2   0   2   0   2   0   2   0   2   2   2   0   2   2   0   2   0   2   0   0   0   0   0   0   2   2   2   0   2   2   0   2   2   2   0   2   0   0   0   0   0   2   0   2   0   2   2   2   0   0   2   0   0   0   2   2   2   0   2   2   2   2   0   2   2   2   0   0   2   0   0   0   2   0   2   2   0   0   0   0   0   0   0   2
 MK-6-9                 0   2   2   0   2   2   2   2   2   0   2   2   2   2   2   2   2   2   0   0   2   2   0   2   0   0   2   2   0   2   2   0   0   2   2   0   0   2   2   2   2   2   2   2   0   2   0   0   0   2   2   0   0   0   0   2   0   0   2   2   2   2   2   0   0   0   0   2   0   2   0   0   0   0   2   2   2   0   2   2   0   2   0   2   0   0   0   2   0   0   2   2   2   2   2   0   0   0   0   2   2   2   0   0   0   2   0   2   0   0   2   0   2   0   0   0   2   2   2   0   2   2   2   0   2   2   2   0   2   2   0   2   0   2   0   0   0   0   0   0   2   2   2   0   2   2   0   0   2   0   0   2   0   0   0   0   0   2   0   2   0   2   2   2   0   2   2   2   0   0   2   2   2   0   2   2   2   2   0   2   2   2   0   0   2   0   2   0   2   0   2   2   0   0   0   0   0   0   0   2
 MK-6-10                0   2   2   0   2   2   2   2   2   2   2   2   2   2   2   0   2   2   0   0   2   0   2   0   2   0   2   2   0   2   2   0   0   2   2   0   0   2   2   2   2   2   2   2   0   2   0   0   0   2   2   0   0   0   0   2   0   0   2   0   2   0   2   0   0   0   0   2   0   2   2   0   0   2   2   2   2   0   2   2   0   2   0   2   0   0   0   0   0   2   2   2   2   2   2   0   0   0   0   0   2   2   0   2   0   2   0   2   0   0   2   0   2   0   0   2   2   2   2   0   2   2   2   0   0   0   2   0   0   2   0   2   2   2   0   0   0   0   0   0   2   2   2   2   2   2   0   0   0   0   0   2   0   2   0   0   0   2   0   2   0   2   0   2   0   2   2   2   0   2   2   2   2   0   2   2   2   2   0   2   2   2   0   0   2   0   0   0   2   0   2   2   2   0   0   0   0   0   0   2
 MK-6-11                0   2   2   0   2   2   2   2   2   2   0   2   2   2   2   0   2   2   0   0   2   0   2   0   2   0   2   2   0   0   2   0   2   2   2   0   0   2   2   2   2   2   2   2   2   2   0   2   0   2   2   0   0   0   0   2   0   0   2   0   2   0   2   0   2   0   0   2   0   2   2   0   0   2   2   2   2   0   2   2   0   2   0   2   0   0   0   0   0   2   2   2   2   2   2   0   0   0   0   0   2   2   0   2   0   2   0   2   2   0   2   2   2   0   0   2   2   2   2   0   2   2   2   0   0   0   2   2   0   0   0   2   2   2   0   0   0   0   0   0   0   2   0   2   0   2   0   0   0   0   0   2   0   2   0   0   0   2   0   2   2   2   0   2   2   2   2   2   0   2   2   2   2   0   0   2   2   2   0   2   0   2   0   2   0   2   0   0   2   0   2   2   2   0   0   0   0   2   0   2
 MK-6-12                0   2   2   0   0   2   2   2   2   2   0   2   2   2   2   0   2   2   0   0   0   0   0   0   2   0   2   2   0   0   2   0   2   2   2   0   0   2   2   2   0   2   0   2   2   2   0   0   0   2   2   0   0   0   0   2   0   0   2   0   2   0   2   0   2   2   0   2   0   2   2   0   0   2   2   2   2   0   2   2   0   2   0   2   0   0   0   0   0   2   2   2   2   2   2   0   0   0   0   0   2   2   0   2   0   2   2   2   2   0   0   0   2   0   0   2   2   2   2   0   2   2   2   2   0   0   2   2   0   2   0   2   2   2   0   0   0   0   0   0   0   2   0   2   0   2   0   0   0   0   0   2   0   2   0   0   0   2   0   2   2   2   0   2   2   2   2   2   0   2   2   2   2   2   0   2   0   2   0   2   0   2   0   2   0   2   0   0   2   0   2   2   2   0   0   0   0   2   0   2
 MK-6-13                0   2   2   0   0   2   2   0   2   2   2   2   2   2   2   0   2   2   0   0   0   0   0   0   2   0   2   2   0   0   2   0   2   2   0   0   0   2   0   2   0   2   0   2   2   2   0   0   0   2   2   0   2   0   0   2   0   0   2   0   2   2   2   0   2   2   0   2   0   2   2   0   2   2   2   2   2   2   0   2   2   2   0   2   0   0   0   0   0   2   0   2   2   2   2   0   0   0   0   0   2   2   0   2   2   2   2   2   2   0   0   0   2   0   0   2   2   2   2   0   2   2   2   2   0   0   2   2   0   2   0   2   2   2   0   0   0   0   0   0   0   2   0   2   0   2   0   0   0   0   0   0   0   2   0   0   0   0   0   2   0   2   0   2   2   2   2   2   0   2   2   2   2   2   0   2   0   2   0   2   0   2   0   2   0   0   0   0   2   0   2   2   2   0   0   0   0   0   0   2
 MK-6-14                0   2   2   0   0   2   2   0   2   2   2   2   2   2   2   0   2   2   0   0   0   0   0   0   2   0   2   2   0   0   2   0   0   2   0   0   2   2   0   2   0   2   0   2   0   2   0   0   0   2   2   0   2   0   0   2   0   0   2   0   0   2   2   0   2   2   0   2   0   2   2   0   2   2   2   2   2   2   0   2   2   2   0   2   0   0   0   0   0   2   0   2   2   2   2   0   0   0   0   0   2   2   0   2   2   2   2   2   2   0   0   0   2   0   0   2   2   2   2   0   2   2   2   2   0   0   2   2   0   2   0   2   0   2   0   0   0   0   0   0   0   2   0   0   0   2   0   0   0   0   0   0   0   2   0   0   0   0   0   2   0   2   0   0   2   2   0   2   0   2   2   2   2   2   0   0   0   2   0   2   0   2   2   2   0   0   2   0   2   0   0   2   2   0   0   0   0   0   0   2
 MK-6-15                0   2   0   0   0   2   2   0   2   2   2   2   2   2   2   0   2   2   0   0   0   0   0   0   2   0   2   2   0   0   2   0   0   2   2   0   2   2   2   2   0   2   0   2   0   2   0   0   0   2   0   2   2   0   0   2   0   0   2   2   0   0   2   0   2   2   0   2   0   2   2   0   2   2   2   2   2   2   0   2   2   2   0   2   0   0   0   0   0   2   0   2   2   2   2   0   0   2   0   0   2   0   0   0   2   2   2   2   2   0   0   2   2   0   0   2   2   2   0   0   2   2   2   2   0   0   0   2   0   2   0   2   0   2   0   0   0   0   0   0   0   2   0   2   0   2   0   0   2   0   2   0   0   2   0   0   0   0   0   2   0   2   0   0   2   2   2   2   0   2   2   2   2   2   0   0   0   0   0   2   0   2   2   2   0   2   2   0   2   0   0   2   2   0   0   0   2   0   2   2
 MK-6-16                0   2   0   0   0   2   2   2   2   2   2   2   2   0   2   0   2   2   0   0   0   0   2   0   2   0   2   2   0   0   2   0   2   2   2   2   2   0   2   2   2   2   2   2   0   0   0   0   0   2   2   2   2   0   0   2   0   0   2   2   0   0   2   0   2   2   0   2   2   2   2   0   2   2   2   2   2   2   0   2   2   2   0   2   0   0   0   0   0   2   2   0   2   2   2   0   0   2   0   0   2   0   0   0   2   0   2   2   2   0   0   2   2   2   0   2   2   2   2   0   2   2   2   2   0   0   0   2   0   2   0   2   0   2   0   0   0   0   0   2   0   2   2   2   0   2   2   0   2   2   2   2   0   2   0   0   0   0   0   2   2   2   0   2   2   0   2   2   0   2   2   2   2   2   0   2   0   2   0   0   0   2   0   2   0   2   2   0   2   0   0   0   2   0   0   2   2   0   2   2
 
!****************************************** Phenotypic Data **********************************************************
!-100.0 is resevred for missing phenotype
SimulatedTrait1        12.5829   17.1038   13.7652   10.4187   15.1944   14.4423   16.6000   18.8937   17.1109   10.6795   18.5155   16.2830   15.3310   16.3383   15.1568   15.8312    9.1384   11.4583   20.6504   12.0537   12.2940   16.3368   19.3422   13.0941   20.2173   13.9485   13.0817   13.4257   16.8138   13.2035   16.4926   15.8822   13.1865   14.6422   14.9843   12.4801   16.8074   12.1630   14.8695   16.8406   11.5647   16.8638   17.7452   14.1767   19.0990   15.3841   14.9571   15.8328   16.6294   10.1244   16.0196   11.7720   13.0266   20.1644   13.8859   14.8202   18.3293   16.8671   13.8004   12.2665   14.1164   14.7535   12.5155   17.8243   12.9679   11.5751   12.6665   12.4505   13.3912   15.3136   15.5867   16.1231   15.4040   19.5673   16.6576   14.8138   13.9321   13.9968   11.9169   10.8197   15.4612   11.9212   15.2805   18.8833   11.7707   15.9155   15.4906   12.8344   15.1102   17.8224   13.0840   18.5098   14.6293   15.7600   11.5643   14.2687   11.9117   13.9034   18.8474   10.6572   14.0201   15.0732   16.7390   15.5214   15.1142   11.9372   19.9924   13.7875   16.4937   12.5813   16.3099   16.6153   16.0246   12.7360   17.4431   14.2032    8.8460   14.5297    9.9319   19.4046   16.0257   12.9982   11.2544   20.5619   18.8522    9.6798   20.2458   13.8103   17.1276   10.4448   19.1461   16.3348   13.4701   10.5888   16.8428   16.5152   18.6701   19.9484   16.3601   18.3380   18.8663   14.0002   16.0515   21.5038   14.3015   13.6194   17.6533   14.2841   15.9628   14.8665   20.3002   15.6190   13.6091   15.9643    6.3814    9.7697   14.2615   18.7058   12.6948   10.0653   20.6115   16.5156   13.1705   12.1571   14.4596   14.8933   19.5173   10.3847   14.7434   10.1490    9.5066   24.8998   13.1456   16.6540   18.4564   14.1572   14.3376   13.7203   17.9123   14.6736   11.7982    8.5479   17.4864   15.9914   13.6058   15.4191   14.5702   12.9139   17.5777   14.0595   11.1634   14.7039   15.2799   12.5119   13.3983   15.1790   16.9110   15.7811   19.1146   21.0816
SimulatedTrait2         7.9646   13.2495    8.9440   11.0351    8.3267    5.5653   11.1684    9.1617    9.9253    8.4071    8.8867    9.5032   12.5841    9.1102   11.1454    9.5735   11.4629    8.7270   12.6436    9.3980   10.3581   10.4724   12.2221   10.3193    6.7709    9.2230   10.1918    9.2936    9.8861   10.2680    9.7176   11.1243   10.7422   11.0988   10.0614    9.6398    9.1092   11.1743   11.8202    9.9923   11.2242   10.0149    8.9004    8.9337    9.5064    9.8902   12.2117    7.0173   10.8918    9.8264   10.9801    9.7623   10.6544   10.4383   12.1934    8.6084    8.0937   10.4385    9.8831    8.6826    9.4357    8.3226   11.1150    6.4035   10.6308   10.5899    9.7871   10.8028    9.1432    7.6930   13.5399   10.2956   11.9363    9.0746   13.5097   11.5795   10.5288   10.6335   12.7686   11.0282   11.7594    9.3013   13.5742   11.5162   10.3145    8.2097    9.4768   14.1744   11.4825   12.1887   10.4372   11.3950    9.0994    8.0392    8.7422   10.8454   11.8617   10.1889    9.6731   10.7610    8.3864   10.0092    9.4064   10.8658    9.9028   11.3477    8.4257   10.8272    8.4329   12.2709   11.9439    9.2812   10.0130    9.2684    8.1745   10.6713   10.5735   10.8101   11.9260    7.1172   11.3514    8.2030    8.9926   10.1988    8.7038    8.1191    8.8467    9.9500   10.0514   11.7079   13.7824    9.8364    8.4907   11.3170    8.3831   10.5528    7.9437   10.9788   12.9504    9.2957   10.1609    7.9347    9.3930   10.7628   10.7270    6.4657   10.5671    9.7792   11.4135    9.3493   11.5357    9.8982    9.6634   11.5379    6.9766    9.9108    8.9900    9.4006   10.9812    6.8990    8.8946    9.3770   11.9577   10.9093   10.5899   10.6416    9.5261    9.4459    9.2229    8.2954   10.8381   10.2005    8.8646   10.9891   10.4590   11.8659    9.6946    7.6423   10.1497    9.8233   11.2183   10.8359    9.0028   10.2552    9.8972   10.5314    8.8220   10.1451    8.8210   10.3823   10.8120    9.4315   11.3539    8.8214   11.1047    9.8628    9.2442    9.7522    8.5046    8.2861
 
