# Supplementary material for: Inclusive Composite Interval Mapping of QTL by Environment Interactions in Biparental Populations
Source: PLoS One. 2015 Jul 10;10(7):e0132414. doi: 10.1371/journal.pone.0132414 (PMC4498613; doi:10.1371/journal.pone.0132414)
Supplement: S4 File — (ZIP) [file pone.0132414.s004.zip › H=0.1/L1/run_00138.met]

!**********************Note: lines staring with "!" are remarks and will be ignored in the program********************
!*********************************General Information**********************************
!Assuming F1 = P1 x P2, populations available in QTL IciMapping are: 
!  1, P1BC1F1 = P1 x F1, the first backcrossing where P1 is used as the recurrent parent;
!  2, P2BC1F1 = P2 x F1, the first backcrossing where P2 is used as the recurrent parent;
!  3, F1DH, F1-derived doubled haploids; 
!  4, RIL or F1RIL, recombination inbred lines through the repeated selfing of F1;
!  5, P1BC1RIL, recombination inbred lines through the repeated selfing of P1BC1F1;
!  6, P2BC1RIL, recombination inbred lines through the repeated selfing of P2BC1F1;
!  7, F2, the selfing generation of F1;
!  8, F3, the selfing generation of F2;
!  9, P1BC2F1, the second backcrossing where P1 is used as the recurrent parent; 
! 10, P2BC2F1, the second backcrossing where P2 is used as the recurrent parent;
! 11, P1BC2RIL, recombination inred lines through the repeated selfing of P1BC2F1; 
! 12, P2BC2RIL, recombination inred lines through the repeated selfing of P2BC2F1; 
! 13, P1BC1F2, the selfing generation of P1BC1F1; 
! 14, P2BC1F2, the selfing generation of P2BC1F1; 
! 15, P1BC2F2, the selfing generation of P1BC2F1; 
! 16, P2BC2F2, the selfing generation of P2BC2F1; 
! 17, P1BC1DH, P1BC1F1-derived doubled haploids; 
! 18, P2BC1DH, P2BC1F1-derived doubled haploids; 
! 19, P1BC2DH, P1BC2F1-derived doubled haploids; 
! 20, P2BC2DH, P2BC2F1-derived doubled haploids; 
   3      !Mapping Population (see remarks above)
   2      !Mapping Function (1 for Kosambi; 2 for Haldane; 3 for Morgan)
   2      !Marker Space Type (1 for intervals; 2 for positions)
   1      !Marker Space Unit(1 for centiMorgans; 2 for Morgan)
   6      !Number of Chromosomes (or Linkage Groups)
 200      !Size of the mapping population
   2      !Number of environments
 
!***************************************** Chromosomes and Linkage Maps **********************************************
!Chromosome                 NumMarkers
-CH1                        16
-CH2                        16
-CH3                        16
-CH4                        16
-CH5                        16
-CH6                        16
!Linkage map (Marker name followed by position or the interval length)
 MK-1-1                1     0.000
 MK-1-2                1    10.000
 MK-1-3                1    20.000
 MK-1-4                1    30.000
 MK-1-5                1    40.000
 MK-1-6                1    50.000
 MK-1-7                1    60.000
 MK-1-8                1    70.000
 MK-1-9                1    80.000
 MK-1-10               1    90.000
 MK-1-11               1   100.000
 MK-1-12               1   110.000
 MK-1-13               1   120.000
 MK-1-14               1   130.000
 MK-1-15               1   140.000
 MK-1-16               1   150.000
 MK-2-1                2     0.000
 MK-2-2                2    10.000
 MK-2-3                2    20.000
 MK-2-4                2    30.000
 MK-2-5                2    40.000
 MK-2-6                2    50.000
 MK-2-7                2    60.000
 MK-2-8                2    70.000
 MK-2-9                2    80.000
 MK-2-10               2    90.000
 MK-2-11               2   100.000
 MK-2-12               2   110.000
 MK-2-13               2   120.000
 MK-2-14               2   130.000
 MK-2-15               2   140.000
 MK-2-16               2   150.000
 MK-3-1                3     0.000
 MK-3-2                3    10.000
 MK-3-3                3    20.000
 MK-3-4                3    30.000
 MK-3-5                3    40.000
 MK-3-6                3    50.000
 MK-3-7                3    60.000
 MK-3-8                3    70.000
 MK-3-9                3    80.000
 MK-3-10               3    90.000
 MK-3-11               3   100.000
 MK-3-12               3   110.000
 MK-3-13               3   120.000
 MK-3-14               3   130.000
 MK-3-15               3   140.000
 MK-3-16               3   150.000
 MK-4-1                4     0.000
 MK-4-2                4    10.000
 MK-4-3                4    20.000
 MK-4-4                4    30.000
 MK-4-5                4    40.000
 MK-4-6                4    50.000
 MK-4-7                4    60.000
 MK-4-8                4    70.000
 MK-4-9                4    80.000
 MK-4-10               4    90.000
 MK-4-11               4   100.000
 MK-4-12               4   110.000
 MK-4-13               4   120.000
 MK-4-14               4   130.000
 MK-4-15               4   140.000
 MK-4-16               4   150.000
 MK-5-1                5     0.000
 MK-5-2                5    10.000
 MK-5-3                5    20.000
 MK-5-4                5    30.000
 MK-5-5                5    40.000
 MK-5-6                5    50.000
 MK-5-7                5    60.000
 MK-5-8                5    70.000
 MK-5-9                5    80.000
 MK-5-10               5    90.000
 MK-5-11               5   100.000
 MK-5-12               5   110.000
 MK-5-13               5   120.000
 MK-5-14               5   130.000
 MK-5-15               5   140.000
 MK-5-16               5   150.000
 MK-6-1                6     0.000
 MK-6-2                6    10.000
 MK-6-3                6    20.000
 MK-6-4                6    30.000
 MK-6-5                6    40.000
 MK-6-6                6    50.000
 MK-6-7                6    60.000
 MK-6-8                6    70.000
 MK-6-9                6    80.000
 MK-6-10               6    90.000
 MK-6-11               6   100.000
 MK-6-12               6   110.000
 MK-6-13               6   120.000
 MK-6-14               6   130.000
 MK-6-15               6   140.000
 MK-6-16               6   150.000
!*********************************** Marker Types ********************************************************************
!Co-dominant marker: When heterozygote F1 is present, P1 is coded as 2, F1 is coded as 1, and P2 is coded as 0; Otherwise, P1 is coded as 2, and P2 is coded as 0. 
!Dominant marker: When heterozygote F1 is present, P1 and F1 are coded as 12, and P2 is coded as 0; Otherwise, P1 is coded as 2, and P2 is coded as 0.  
!Recessive markers: When heterozygote F1 is present, P1 is coded as 2, and F1 and P2 are coded as 10; Otherwise, P1 is coded as 2, and P2 is coded as 0. 
!Missing marker is coded as -1. 
 MK-1-1                 2   0   0   2   2   2   2   2   0   2   0   2   0   0   0   0   2   0   2   0   0   0   0   0   0   0   0   0   2   0   0   0   0   2   0   0   0   0   2   0   2   0   0   2   0   0   0   2   0   2   0   2   2   0   2   0   2   2   0   2   2   0   2   0   0   2   2   0   2   2   2   2   0   2   0   2   2   2   0   2   0   0   2   0   0   0   2   2   0   2   0   2   2   0   0   0   2   2   0   2   0   0   0   0   0   0   0   0   2   0   0   2   2   2   2   2   2   2   2   0   2   0   0   0   0   0   2   2   0   2   0   2   2   2   0   2   0   2   2   2   0   2   0   0   0   0   0   2   0   2   0   2   0   0   2   0   0   2   0   0   2   0   2   0   2   2   0   0   0   0   2   0   2   2   0   2   2   2   2   0   0   0   0   0   2   0   0   0   0   0   0   2   2   2   0   2   2   0   0   2
 MK-1-2                 2   0   0   2   2   2   2   2   0   2   0   2   0   0   0   0   2   0   2   0   0   0   0   0   0   0   0   2   2   0   0   0   0   2   2   0   0   0   2   0   2   2   2   2   0   0   0   0   0   2   0   2   2   0   0   0   2   2   0   2   2   0   2   0   0   2   0   2   2   2   2   2   0   2   0   2   2   2   0   2   0   0   2   0   0   0   0   2   0   2   0   2   0   0   0   0   2   2   0   2   0   0   0   0   0   0   0   0   2   0   0   2   2   2   2   2   2   2   2   0   2   0   0   0   0   0   0   2   0   2   0   2   2   2   0   2   0   2   2   2   0   2   0   0   0   0   0   2   2   2   0   2   0   0   2   0   0   2   0   0   2   0   2   0   2   2   2   0   2   0   2   0   0   2   0   0   2   2   2   0   2   0   0   0   2   0   0   0   0   0   0   2   2   2   0   2   2   0   0   2
 MK-1-3                 2   2   0   2   2   2   2   2   0   2   0   0   0   0   0   0   2   0   2   0   0   0   0   0   0   0   0   2   2   0   0   0   0   2   2   0   0   0   2   0   2   2   2   2   0   2   0   0   0   2   0   2   2   0   0   0   0   2   0   2   2   0   2   0   0   2   0   2   2   2   2   2   0   2   0   2   2   2   0   2   0   0   0   0   0   0   0   2   0   2   0   2   0   0   2   0   2   2   0   2   0   0   0   0   0   0   0   0   2   0   0   2   2   2   2   2   2   2   2   0   2   0   0   0   0   0   0   2   0   2   0   2   2   2   0   0   0   0   2   2   0   0   0   0   0   0   0   2   2   2   0   2   0   0   0   2   0   2   0   0   2   0   2   0   0   2   2   0   2   0   2   0   0   0   0   0   2   2   2   0   2   0   0   2   2   0   0   0   0   0   0   2   2   2   0   2   0   0   0   2
 MK-1-4                 2   2   2   2   0   2   2   2   0   2   0   0   0   0   2   0   2   0   2   0   0   0   0   0   0   0   0   2   2   0   0   0   0   2   0   0   0   0   2   0   2   2   2   2   0   2   0   0   0   0   2   2   2   0   0   0   0   2   0   2   2   0   2   0   0   0   0   2   2   2   0   0   0   2   0   2   2   2   0   2   0   0   0   2   0   0   0   2   0   0   0   2   0   0   2   0   2   2   0   2   0   0   2   0   2   0   0   0   2   0   0   2   2   2   2   2   2   2   2   0   2   0   0   0   2   0   0   2   0   2   0   2   2   2   0   0   0   0   2   2   0   2   0   0   2   0   0   2   2   2   0   2   0   0   0   2   0   2   0   0   2   0   2   0   0   2   2   0   2   0   2   0   0   0   0   0   2   2   2   0   2   0   0   2   2   0   0   0   2   0   0   2   2   0   0   2   0   0   0   2
 MK-1-5                 2   2   2   2   0   2   2   2   0   0   0   0   0   0   2   0   2   0   2   0   0   0   0   0   0   0   2   2   2   0   0   0   0   2   0   0   0   0   2   0   2   2   2   0   2   2   2   0   0   0   2   2   2   0   2   0   0   2   0   2   2   0   2   0   0   2   0   0   2   2   0   0   0   2   0   2   2   2   0   2   0   0   0   2   0   0   2   2   0   0   0   2   0   0   2   0   2   2   0   2   2   0   2   0   2   0   2   0   2   0   0   2   2   2   2   2   0   2   0   0   2   0   0   0   2   0   0   2   0   2   2   2   2   2   0   0   0   0   2   2   0   2   0   0   2   2   0   2   2   2   2   2   0   0   0   2   0   2   0   0   2   0   0   0   0   0   0   2   2   0   2   0   0   0   0   0   2   2   2   0   2   0   0   2   2   0   0   2   2   2   0   2   0   0   0   2   0   0   0   2
 MK-1-6                 2   2   2   2   0   2   2   2   0   2   0   0   0   0   2   0   2   2   2   2   0   2   0   0   0   0   2   2   2   0   0   0   0   0   0   0   0   0   2   0   2   2   2   0   2   2   2   0   0   0   2   2   2   0   2   2   2   2   2   2   2   0   2   0   0   0   0   0   2   2   2   0   0   2   0   2   2   2   0   2   0   0   2   2   0   0   2   2   0   0   0   2   0   0   2   0   2   2   0   2   2   0   0   2   2   2   2   0   2   0   0   2   2   2   2   2   0   2   2   0   2   0   0   0   2   0   0   2   0   2   0   2   2   2   2   0   0   0   0   2   0   2   0   0   2   2   0   0   2   0   2   2   0   2   0   2   0   2   0   0   0   0   0   0   0   0   0   2   2   0   2   2   0   0   0   0   2   2   2   0   2   0   0   2   2   2   0   2   2   2   0   2   2   0   0   2   0   0   0   2
 MK-1-7                 2   2   2   2   0   2   2   2   0   2   0   0   0   0   2   0   2   2   2   2   0   2   0   0   0   0   2   2   2   0   0   2   0   0   0   0   0   2   0   2   2   2   2   0   2   2   2   0   0   0   2   2   2   0   2   2   2   2   2   2   2   0   2   0   0   0   0   0   2   2   2   0   0   2   0   2   2   2   0   2   0   0   2   2   0   0   2   2   0   0   0   0   0   0   2   0   2   2   0   2   2   0   0   0   2   2   2   0   2   0   0   2   2   2   2   2   0   2   0   0   2   0   0   0   0   0   0   2   0   2   0   2   2   2   2   0   0   0   0   2   0   2   0   0   2   2   0   0   2   0   2   2   2   2   0   2   2   2   0   0   0   0   0   0   0   0   0   2   2   0   2   2   0   2   0   0   2   2   2   0   2   0   0   2   2   2   0   2   2   2   0   2   2   0   0   2   0   0   0   2
 MK-1-8                 2   2   2   0   0   2   2   2   0   2   0   0   0   0   2   0   0   0   0   2   0   2   2   0   0   0   0   2   2   0   0   2   0   0   0   0   0   2   0   2   2   2   2   0   2   2   2   0   2   0   2   2   2   0   2   0   2   2   2   2   2   0   2   0   0   0   0   0   2   2   2   0   0   2   0   2   2   0   0   2   0   0   2   2   2   0   2   2   2   0   0   0   2   0   2   0   2   0   0   2   2   0   0   0   2   2   2   0   2   0   0   2   0   2   2   2   0   2   0   0   2   0   0   0   0   0   0   2   0   0   0   2   2   2   2   0   0   0   0   2   0   2   0   0   2   2   0   0   2   0   2   2   2   2   2   2   2   2   0   0   0   0   0   0   0   0   0   2   2   0   2   2   0   2   0   0   2   2   2   0   2   0   0   2   2   2   0   2   2   2   0   2   2   0   2   2   2   2   2   2
 MK-1-9                 2   2   2   0   0   2   2   2   0   2   0   2   0   0   2   0   0   0   0   2   0   0   2   0   0   2   0   2   2   2   0   2   0   2   0   0   0   2   0   2   2   2   2   0   2   0   2   2   2   0   2   2   2   0   2   2   2   2   2   2   2   0   2   0   0   0   0   0   2   0   2   0   0   2   0   2   2   0   0   2   0   0   2   2   2   0   2   2   2   0   0   0   2   0   2   0   0   0   0   2   2   0   0   0   2   2   2   0   2   0   0   2   0   0   2   2   0   2   0   0   2   0   0   0   0   0   0   2   0   0   0   2   2   2   2   0   0   0   0   2   0   2   0   0   2   2   0   0   2   2   2   0   2   2   2   2   2   2   0   0   0   0   0   0   0   0   0   2   2   0   2   2   0   2   0   2   2   2   2   0   2   0   0   2   0   0   0   2   2   2   0   2   2   0   2   2   2   0   2   0
 MK-1-10                2   2   0   0   0   2   0   2   0   2   0   2   0   0   2   0   0   0   2   2   0   0   2   2   0   2   0   2   2   2   0   2   0   2   0   0   0   0   0   2   2   2   2   0   2   0   2   2   2   0   0   0   2   0   2   2   2   2   2   2   2   0   2   0   0   0   0   0   2   0   2   2   2   0   0   2   2   0   0   0   0   0   2   2   0   0   2   2   2   0   0   0   2   0   2   0   0   0   0   2   2   2   0   0   2   0   2   0   2   0   0   2   0   0   2   2   0   2   0   0   2   0   0   0   0   0   0   2   2   0   2   2   0   2   2   0   0   0   0   2   0   2   2   0   2   2   0   0   2   2   2   0   2   2   2   2   2   2   2   2   2   0   0   0   0   0   0   2   0   0   2   0   0   2   0   2   2   0   2   0   2   0   0   2   0   0   0   2   2   2   0   2   2   0   2   2   2   0   0   0
 MK-1-11                2   2   0   0   0   2   0   2   2   2   0   2   0   0   2   0   2   0   2   2   0   0   2   2   0   2   2   2   2   2   0   2   0   2   0   0   0   0   0   2   2   2   2   0   2   0   2   2   2   0   0   0   2   0   2   2   0   2   2   2   2   0   0   0   0   0   0   0   2   0   2   2   2   0   0   2   2   2   2   0   0   0   2   2   0   0   2   2   2   0   0   0   0   0   2   0   2   0   0   2   0   2   2   0   2   0   2   0   2   0   0   2   0   0   2   2   0   2   0   0   2   0   0   0   0   0   0   2   0   0   2   0   0   2   2   0   0   0   2   2   0   2   2   0   2   2   0   0   2   2   2   0   2   2   2   2   2   2   2   2   2   0   0   0   0   0   2   2   0   0   2   0   0   2   0   2   0   0   0   0   2   0   0   2   0   0   0   2   2   0   0   2   2   0   2   2   2   0   0   0
 MK-1-12                2   2   0   0   0   2   0   2   2   2   0   2   0   0   0   0   2   0   2   2   0   0   2   2   0   2   0   2   2   2   0   2   0   2   0   0   0   0   0   2   2   2   2   0   2   0   2   2   2   0   0   0   2   0   2   2   0   0   2   0   2   0   0   0   0   0   0   0   2   0   2   2   2   0   0   2   2   2   2   0   0   0   2   2   0   0   2   2   2   0   0   0   0   0   2   0   2   0   0   2   0   2   2   0   2   0   2   0   2   0   0   2   0   0   2   2   0   2   0   0   2   0   0   0   0   0   2   2   0   0   2   0   0   2   2   0   0   0   2   2   0   2   2   2   2   2   0   0   2   0   2   0   2   2   2   2   2   2   2   2   2   2   0   2   0   0   2   2   0   2   2   0   0   0   0   2   0   0   0   0   0   0   0   2   0   0   0   2   2   0   0   2   2   0   2   2   0   0   0   0
 MK-1-13                2   2   0   0   2   0   0   2   2   2   0   2   0   0   0   0   2   0   2   2   0   0   2   2   0   2   0   2   2   2   0   2   0   2   0   0   0   0   0   2   0   2   2   2   2   0   2   2   2   2   0   0   2   0   2   2   0   0   2   0   2   0   0   0   0   0   0   0   2   0   2   2   2   0   0   2   2   2   2   0   0   0   2   2   0   0   2   2   2   0   0   0   0   0   2   0   2   0   0   2   0   2   2   2   2   0   2   2   2   0   0   2   0   0   2   2   0   0   0   2   2   0   0   0   0   0   2   2   0   2   2   0   0   2   2   0   0   0   2   2   0   2   2   2   2   2   0   0   2   0   2   0   0   2   2   2   2   2   0   2   2   2   0   0   0   2   0   2   0   2   2   0   0   0   0   2   0   0   0   0   0   0   0   2   0   0   2   2   0   0   0   2   2   0   2   2   0   0   0   2
 MK-1-14                2   0   0   2   2   0   0   2   2   2   0   2   0   0   0   0   2   0   2   2   0   0   2   2   0   2   0   2   2   2   0   2   0   0   2   0   0   0   2   2   0   2   2   2   0   0   2   2   2   2   0   0   2   0   2   2   0   0   2   0   2   0   0   0   0   0   0   0   2   0   2   2   2   0   0   2   2   2   2   0   0   2   2   2   0   0   2   2   2   0   0   0   0   0   2   0   2   0   0   0   0   2   2   2   2   0   2   2   0   0   0   2   0   0   2   2   2   0   0   2   2   0   0   0   0   0   2   2   0   2   2   0   0   2   2   0   0   0   2   2   2   2   2   2   2   2   0   0   2   0   2   0   0   0   2   2   2   0   0   2   2   2   0   0   0   0   0   2   0   2   2   0   0   0   0   2   0   0   0   0   0   0   0   2   0   0   2   2   0   0   0   2   0   0   2   0   0   0   0   2
 MK-1-15                2   0   0   2   2   0   0   2   2   2   0   2   0   0   0   0   2   0   2   2   0   0   2   2   2   2   0   2   0   2   0   2   2   0   2   0   0   0   2   0   0   0   2   2   0   0   2   2   2   2   0   0   2   2   2   2   0   0   0   2   0   0   0   2   0   0   0   2   2   0   2   2   2   0   0   2   2   0   2   0   0   2   2   2   0   0   2   2   2   0   0   0   0   0   2   2   2   0   0   0   0   0   0   2   2   0   2   2   0   0   0   0   2   0   2   2   2   0   0   2   0   0   0   2   0   0   2   2   0   2   2   0   0   2   2   0   0   0   2   2   2   2   2   0   2   2   0   0   2   0   2   0   0   0   2   0   2   0   0   2   2   2   0   0   0   0   0   2   2   0   2   0   0   0   0   0   0   0   0   0   0   0   2   2   0   0   0   2   0   0   0   2   0   0   2   0   0   0   0   2
 MK-1-16                2   0   0   2   2   0   0   2   2   2   0   2   2   0   0   0   2   0   2   2   0   0   2   2   2   2   0   2   0   2   0   2   2   0   0   0   0   0   2   0   0   2   2   2   0   0   2   2   2   2   0   0   2   2   2   2   0   0   0   2   0   0   0   2   0   0   0   2   2   0   2   2   2   0   0   2   2   2   2   0   0   2   2   2   0   0   2   2   2   0   0   0   0   0   2   2   2   0   0   0   2   2   0   2   2   0   2   2   0   2   0   0   2   0   2   2   2   0   0   2   0   0   0   2   0   0   2   2   0   0   2   0   0   2   2   0   0   0   2   2   2   2   0   0   2   2   0   0   2   0   2   0   0   0   2   0   2   0   0   2   2   2   0   0   0   0   0   2   2   0   2   2   0   0   0   0   0   0   0   2   0   0   2   2   0   0   0   0   0   0   0   2   0   0   2   0   0   0   0   2
 MK-2-1                 0   0   2   0   0   2   2   2   0   0   0   2   0   2   0   2   2   0   0   0   2   2   0   2   0   0   0   2   2   2   2   0   2   0   0   0   2   2   0   0   0   2   0   0   0   0   2   2   2   0   0   2   2   0   2   2   0   0   0   0   0   0   0   2   0   2   2   0   2   0   0   2   2   2   0   2   0   2   0   0   2   0   0   2   0   0   0   0   2   2   0   2   0   2   0   0   0   2   0   0   0   2   2   0   0   0   0   2   2   0   0   2   2   2   0   0   2   2   2   2   2   2   2   0   0   2   2   2   2   2   0   0   0   2   2   0   0   0   2   0   0   0   0   2   2   2   0   0   0   2   2   0   0   0   2   0   2   0   2   2   0   0   2   2   2   0   2   2   2   0   2   2   0   2   0   0   0   0   2   0   0   2   0   2   2   0   0   0   0   0   2   2   0   0   2   0   0   2   2   0
 MK-2-2                 0   0   2   0   0   2   2   2   0   0   0   2   0   2   0   2   2   0   0   0   2   2   2   2   0   2   0   2   2   2   2   2   2   0   0   0   2   2   0   0   0   2   0   0   0   0   2   2   2   0   0   2   2   0   2   2   0   0   0   0   0   0   0   2   0   2   2   0   0   0   0   2   2   2   0   2   0   2   0   2   2   0   0   0   0   0   0   0   2   2   0   2   0   2   0   2   0   2   2   0   0   2   2   0   0   0   0   2   2   0   0   2   2   2   0   0   2   2   2   2   2   2   2   0   0   2   2   2   2   2   0   0   0   2   2   0   0   0   2   0   0   0   0   2   2   2   0   2   0   2   2   2   0   0   2   0   2   0   2   2   0   0   2   2   2   2   2   2   2   0   2   0   0   2   0   0   0   0   2   0   0   2   0   2   2   0   0   2   0   0   2   2   0   0   2   0   0   2   2   0
 MK-2-3                 2   0   2   2   0   2   2   2   0   0   0   2   0   2   0   2   2   0   0   0   2   2   2   2   0   2   0   2   2   2   2   2   2   0   0   0   2   2   0   0   2   2   0   0   0   0   2   2   2   0   0   2   2   0   0   2   0   0   0   0   0   0   0   2   0   2   2   0   0   0   2   2   2   2   0   2   0   2   0   2   2   2   0   0   0   0   0   0   2   0   0   0   2   2   0   2   0   2   2   0   0   2   0   0   0   0   0   2   0   0   0   2   2   2   0   0   2   2   2   2   2   2   2   0   0   2   2   2   2   0   2   0   0   2   2   0   0   2   2   0   0   0   0   2   2   2   0   2   2   2   2   2   0   0   2   0   2   0   2   2   0   0   2   2   2   2   2   2   2   0   2   0   0   2   0   0   0   0   2   0   0   2   0   2   2   0   0   2   0   0   2   2   0   0   2   0   0   2   0   0
 MK-2-4                 2   0   2   2   0   2   2   2   2   2   0   2   0   0   0   2   2   0   0   0   2   2   2   2   0   2   0   2   2   2   2   2   2   2   0   0   2   2   0   0   0   2   2   2   0   0   2   0   2   0   0   2   2   0   0   2   0   0   0   0   0   0   0   2   0   2   2   0   0   0   2   2   2   2   0   2   0   2   0   2   2   2   0   0   0   0   0   0   2   0   0   0   2   2   0   2   2   2   2   2   0   2   0   0   2   0   0   2   0   0   0   2   2   2   0   2   2   2   2   2   2   2   2   0   0   2   2   2   2   0   2   0   2   2   2   0   2   2   2   0   0   0   0   2   2   2   0   2   2   2   2   2   2   0   0   0   2   0   2   2   0   0   0   2   2   0   0   2   2   0   2   2   0   2   0   0   0   0   2   0   0   2   2   2   2   2   0   2   2   0   2   2   0   0   2   0   0   2   0   0
 MK-2-5                 2   0   2   2   0   2   2   2   2   2   0   2   0   0   0   2   2   0   0   2   2   2   2   2   0   2   0   2   2   2   2   2   0   2   0   0   2   2   0   2   0   2   2   2   0   0   2   0   2   0   0   2   2   0   2   2   0   0   0   2   0   0   0   2   0   0   2   0   0   0   2   2   2   2   0   2   0   2   0   2   2   2   0   0   0   0   0   2   2   0   2   2   2   2   0   2   2   2   2   2   0   2   2   0   2   0   0   2   0   0   0   0   2   2   0   2   2   2   2   2   2   2   2   0   2   2   2   2   0   0   2   0   2   2   2   0   2   2   2   0   0   2   0   2   2   2   0   0   0   2   2   2   2   0   0   0   2   0   2   0   0   0   0   2   0   0   0   0   2   0   2   2   0   2   0   0   0   0   2   0   0   2   2   2   2   2   0   2   2   0   0   2   0   0   2   0   0   2   0   0
 MK-2-6                 2   0   2   2   0   2   2   2   0   0   0   0   0   0   0   2   2   0   0   2   2   2   2   2   0   2   0   2   2   2   2   2   0   2   0   2   2   2   0   2   0   2   2   2   0   0   2   0   2   0   0   2   2   0   2   0   0   0   0   2   0   0   0   2   0   0   2   0   0   0   0   2   2   2   0   2   0   2   0   2   2   2   0   0   0   0   0   2   2   0   2   2   2   2   0   2   2   0   2   2   0   2   2   0   2   0   0   2   0   0   0   0   0   2   0   2   2   2   2   0   2   2   2   0   2   2   2   2   0   2   2   0   2   2   2   2   2   0   2   0   2   2   0   2   2   2   0   0   0   2   2   2   2   0   0   0   2   0   2   0   0   0   0   2   0   0   0   0   2   0   2   2   0   2   0   0   0   0   2   0   0   2   2   2   2   2   0   2   2   0   0   2   0   0   2   0   0   2   0   0
 MK-2-7                 2   0   2   2   0   2   2   2   0   0   0   0   0   0   0   2   2   0   0   2   2   2   2   2   0   2   0   2   2   2   2   2   0   2   0   2   2   2   0   0   0   2   2   2   0   0   2   0   0   0   0   2   2   0   2   0   0   0   0   2   0   0   0   2   0   0   0   0   0   0   2   2   2   2   0   2   0   2   0   2   2   2   0   0   0   0   0   2   2   0   2   2   2   2   0   2   2   0   2   2   0   0   2   0   2   0   0   2   0   0   0   2   0   2   0   2   2   2   2   2   2   2   2   2   2   2   2   2   0   2   2   2   2   2   2   2   2   2   2   0   2   2   0   2   2   2   0   0   0   2   2   2   2   0   2   2   2   0   0   2   0   0   2   2   0   0   0   0   2   0   2   2   0   2   0   0   0   0   2   0   0   2   2   2   2   2   0   2   2   0   0   2   0   0   2   0   0   2   0   0
 MK-2-8                 2   0   2   0   0   2   0   2   0   0   0   0   2   2   0   2   2   0   0   2   2   2   0   0   0   2   2   2   2   2   2   2   0   2   0   0   2   0   0   0   0   2   2   2   0   0   0   0   0   0   0   2   2   0   2   0   0   0   0   2   2   0   0   2   0   0   0   0   2   0   2   2   2   2   0   2   0   2   0   2   0   2   0   0   0   0   0   2   2   0   2   2   0   2   0   0   2   0   2   2   2   0   2   0   2   0   0   0   0   0   0   2   0   0   0   2   2   2   0   2   2   2   0   2   2   2   2   2   0   2   2   2   2   2   2   2   2   2   2   0   2   2   0   2   2   2   0   0   0   2   2   2   2   0   0   2   0   0   0   2   2   0   2   2   0   0   0   0   2   0   2   2   0   0   0   0   0   0   2   0   0   2   0   2   2   2   0   2   2   0   0   2   0   0   2   0   0   2   0   0
 MK-2-9                 2   0   2   0   0   2   0   2   0   0   2   0   0   2   0   0   2   0   0   2   2   0   0   0   0   2   2   2   0   2   2   2   0   2   0   0   2   0   0   0   0   2   2   2   0   0   0   0   0   0   0   2   0   0   2   0   0   0   0   2   2   2   0   2   0   0   0   0   2   0   2   2   2   2   0   2   0   2   0   2   0   2   2   0   0   0   0   2   2   0   2   2   0   2   0   0   2   0   0   2   2   0   2   0   2   0   0   0   0   0   0   2   0   0   0   2   2   2   0   2   2   2   0   2   2   0   2   2   0   2   2   2   2   2   2   2   2   2   2   0   2   2   0   2   2   0   0   0   0   2   2   2   2   0   0   2   0   0   0   2   2   0   0   2   2   0   0   2   2   0   2   2   0   0   0   0   0   0   2   0   0   2   0   2   2   2   0   0   0   0   0   2   0   0   2   0   0   2   0   0
 MK-2-10                0   0   2   2   0   2   2   2   0   0   2   0   0   2   0   2   2   0   0   0   2   2   0   0   2   2   2   2   0   0   2   2   0   2   0   0   2   0   0   0   2   2   2   0   0   0   0   0   0   0   0   2   2   0   2   0   0   0   0   2   2   2   0   0   0   0   0   2   2   0   2   2   2   2   0   0   0   0   0   2   0   2   0   0   0   0   2   2   2   0   2   2   0   2   0   0   2   0   0   2   2   0   2   0   2   0   0   0   0   0   0   0   0   0   0   2   2   2   0   2   0   2   0   2   2   0   2   2   0   2   2   2   2   2   2   2   2   2   2   0   2   2   0   2   2   0   0   0   0   2   2   2   2   0   0   2   0   0   0   2   2   0   0   2   2   0   0   2   2   0   2   2   2   0   0   0   0   0   2   0   0   2   0   2   2   2   0   0   0   0   0   2   0   0   2   0   0   2   0   0
 MK-2-11                0   0   2   2   0   2   2   2   2   0   2   0   2   2   0   2   2   0   0   0   2   2   0   0   2   2   2   2   0   0   2   2   0   2   0   0   2   0   0   0   2   0   2   0   0   0   0   0   0   0   0   2   2   0   0   0   0   0   0   2   2   2   0   0   0   0   0   0   2   0   2   2   0   2   0   0   2   0   0   2   0   2   0   0   0   0   2   2   2   0   2   2   0   2   0   0   2   0   0   2   2   0   2   0   0   0   0   0   0   0   0   0   0   0   0   2   2   2   0   2   0   2   0   2   2   0   2   2   0   2   2   2   2   0   2   2   2   2   2   0   2   2   0   2   2   2   0   0   0   2   2   2   2   0   0   2   0   0   0   2   2   0   0   2   2   0   2   2   2   0   2   2   2   0   0   0   0   0   2   0   2   2   0   2   2   2   0   0   0   0   2   2   0   0   2   0   0   2   0   0
 MK-2-12                0   2   2   2   0   2   2   2   2   0   2   0   2   2   0   2   0   0   0   0   2   0   0   0   2   2   2   2   0   0   2   2   0   2   2   2   2   0   0   0   2   2   2   0   0   0   0   0   0   0   0   2   2   0   0   0   0   0   2   0   2   2   0   0   0   0   0   0   2   0   2   2   0   0   0   0   0   0   0   2   0   2   0   0   0   0   2   2   2   0   2   2   0   2   0   0   2   0   0   2   2   0   2   0   0   0   0   0   0   0   0   0   0   0   0   0   2   2   0   2   0   2   2   2   2   0   2   2   0   2   0   2   2   0   2   2   2   2   2   0   2   2   2   2   2   2   0   0   0   2   2   2   2   0   0   2   0   2   0   2   2   0   0   2   2   0   2   2   2   0   2   2   2   0   0   0   0   0   2   0   2   2   0   2   2   2   0   2   0   0   2   2   0   0   2   0   0   2   2   0
 MK-2-13                0   2   2   2   0   2   2   2   2   0   2   0   2   2   0   2   0   0   0   0   2   0   0   0   2   2   2   2   0   0   0   2   0   2   2   2   2   0   0   0   2   2   2   0   0   0   0   0   0   0   0   2   2   0   0   0   0   0   0   0   0   2   2   0   0   0   0   0   2   0   2   2   0   0   0   0   0   0   0   2   0   2   0   2   0   0   2   2   2   0   2   2   0   2   0   2   2   0   0   2   2   0   2   0   2   0   0   0   0   0   0   0   0   0   0   2   2   0   0   2   0   2   2   2   2   0   2   2   0   2   0   2   2   0   2   2   2   2   2   0   2   2   2   2   2   2   0   0   2   2   2   2   2   2   0   2   0   2   0   2   2   0   0   2   2   0   2   2   2   0   2   2   2   0   0   0   0   0   2   0   2   2   0   2   2   0   0   2   0   0   2   2   0   0   2   2   0   2   2   0
 MK-2-14                0   0   2   2   0   0   2   2   2   2   2   0   2   2   0   2   0   0   0   0   2   0   0   0   2   2   2   0   0   0   0   2   0   2   2   2   2   2   0   0   0   2   2   0   0   0   0   0   0   0   0   2   2   0   0   0   0   0   0   0   0   2   2   0   0   0   0   0   2   0   2   0   0   2   0   0   0   2   0   2   0   2   0   0   0   0   2   2   2   2   2   2   0   2   0   2   0   0   0   2   2   0   2   0   0   0   0   0   0   0   0   0   0   0   0   2   2   0   0   2   0   2   2   2   2   2   2   2   0   2   0   2   2   0   2   2   2   2   2   0   2   2   2   0   2   2   0   0   2   2   2   2   2   2   0   2   0   2   0   2   2   0   0   2   2   0   2   2   2   0   2   2   2   0   0   0   2   0   2   0   2   2   0   2   2   0   0   2   0   0   2   2   0   0   2   2   0   2   2   2
 MK-2-15                0   0   0   0   0   0   2   2   2   2   0   0   2   2   2   2   0   0   0   0   2   0   0   2   2   2   2   2   0   0   0   2   0   2   2   2   2   0   0   0   0   2   2   0   0   0   2   2   0   0   0   2   2   0   0   0   0   0   0   0   0   2   2   0   0   0   0   0   2   2   2   0   0   2   0   0   0   2   0   0   0   2   0   0   0   0   2   2   2   2   0   2   0   0   0   2   0   0   0   2   2   0   2   0   0   0   2   0   2   0   0   0   0   0   0   2   2   0   0   2   0   2   2   2   2   2   2   2   0   2   0   2   2   0   2   2   2   2   2   0   0   2   2   0   0   2   0   2   2   2   2   2   2   2   0   2   0   2   0   2   2   0   0   2   0   0   2   2   2   0   2   2   0   2   0   0   2   0   0   0   2   2   2   2   2   0   0   2   0   0   2   2   0   0   2   2   2   2   2   2
 MK-2-16                0   0   0   0   0   0   2   2   2   2   0   0   2   2   2   2   0   0   2   2   2   0   0   2   2   2   0   2   0   0   0   2   0   2   2   2   2   0   0   0   0   2   2   0   2   0   2   2   0   0   0   2   2   0   0   0   0   0   0   0   0   2   2   0   0   0   0   0   2   0   2   0   0   2   0   0   0   2   0   0   2   2   0   0   0   0   2   2   2   2   2   2   0   0   0   0   0   0   2   2   2   0   2   0   0   0   2   0   2   0   0   0   2   0   0   2   0   0   2   0   0   2   2   0   2   2   2   0   0   2   0   2   2   0   2   2   2   2   2   0   2   2   2   0   0   2   0   0   2   2   2   2   2   2   0   2   0   2   0   2   2   0   0   2   0   0   2   2   0   2   0   2   0   2   0   0   0   0   0   0   2   2   2   2   2   0   0   2   0   0   2   2   0   0   2   2   2   2   2   2
 MK-3-1                 0   0   2   2   2   2   0   0   0   2   0   0   2   2   0   0   0   0   0   0   2   0   0   2   2   2   2   2   2   0   2   2   2   0   0   2   0   0   0   2   2   0   2   0   0   0   2   2   2   2   0   2   0   0   0   2   2   2   0   2   0   2   0   0   2   2   2   2   0   0   2   0   2   2   2   2   0   2   2   2   2   0   2   0   0   2   2   0   0   2   0   2   0   0   0   2   2   2   0   2   0   0   0   0   2   0   2   2   0   0   2   2   2   0   0   2   2   2   0   2   2   2   2   2   0   2   0   0   2   0   0   0   2   2   0   0   2   0   2   0   2   0   0   2   0   0   2   2   0   0   0   2   2   0   0   2   0   2   2   0   0   0   0   0   0   0   2   2   2   2   0   0   0   2   2   0   0   0   0   0   2   2   0   0   0   0   2   0   2   0   0   0   0   0   0   2   2   2   2   0
 MK-3-2                 0   0   2   2   2   2   2   0   0   0   0   0   2   2   0   0   0   0   0   0   2   0   0   2   2   0   2   2   2   0   2   2   2   0   0   2   0   2   2   2   0   0   2   0   0   0   2   0   2   0   0   2   0   0   0   2   0   2   0   2   0   2   2   0   2   0   2   2   0   0   2   0   2   2   2   2   0   0   2   2   2   0   2   0   0   0   0   0   0   2   0   2   0   0   2   0   2   2   0   2   0   0   0   2   2   0   2   2   0   0   0   2   2   0   0   2   2   2   2   2   2   2   2   2   0   2   0   0   0   0   0   0   2   2   0   0   2   0   2   2   2   0   0   2   2   2   2   2   0   0   0   0   2   0   0   2   0   2   2   0   0   0   0   0   0   0   2   2   2   2   0   0   0   2   2   0   0   0   0   0   0   2   0   0   0   0   2   0   2   0   0   0   0   0   0   2   2   0   2   0
 MK-3-3                 0   0   2   2   2   2   2   0   0   0   0   0   2   2   0   0   0   0   0   0   2   2   0   2   2   0   2   2   2   0   2   2   2   0   0   2   0   2   2   2   0   2   2   0   0   2   2   0   2   0   0   2   0   0   0   2   0   2   0   2   0   2   2   0   2   0   2   2   0   0   2   0   2   2   2   2   0   0   2   2   2   0   2   0   0   0   0   0   0   2   0   2   0   0   2   0   2   2   0   2   2   0   0   2   2   0   2   2   0   0   0   2   0   0   2   2   2   2   2   2   2   2   2   2   0   2   0   0   0   0   0   0   2   2   0   0   2   0   2   2   2   2   0   2   2   2   2   2   0   0   0   0   2   0   0   2   0   2   2   0   0   0   0   0   0   0   2   2   2   2   0   0   2   2   2   0   0   2   2   2   0   2   0   0   0   0   2   0   2   0   0   0   0   0   0   2   2   0   2   0
 MK-3-4                 0   2   2   2   2   2   2   0   0   0   0   0   2   2   0   0   0   0   0   0   2   2   0   2   2   0   2   2   2   0   2   2   2   0   0   2   2   2   2   2   0   2   2   0   0   2   2   0   2   0   0   2   0   0   0   2   0   2   0   2   0   2   2   0   2   0   2   0   0   0   2   0   2   2   2   2   0   0   2   2   2   0   2   0   0   2   0   0   0   2   0   2   0   0   2   0   2   2   0   2   2   0   0   0   2   2   2   2   0   0   0   2   0   0   0   2   2   2   2   2   2   2   2   2   0   2   2   0   0   0   0   0   2   2   0   0   2   0   0   2   2   2   0   2   0   2   2   2   0   0   0   0   0   0   0   2   0   2   2   0   0   2   0   0   0   0   2   2   2   2   2   0   2   2   2   0   0   2   2   2   0   2   0   2   0   0   2   0   2   0   0   0   0   0   0   2   2   0   2   0
 MK-3-5                 2   2   2   2   2   2   0   0   0   0   0   0   2   2   0   0   0   0   0   0   2   2   0   2   0   0   2   2   2   0   2   2   2   0   0   2   2   2   2   2   0   0   2   0   0   2   2   0   2   0   0   2   2   0   0   2   2   2   0   2   2   2   2   0   2   0   2   2   0   0   2   0   2   2   2   2   0   0   2   2   0   0   2   0   0   2   0   0   0   2   0   2   0   0   2   2   2   2   0   2   2   0   0   0   2   2   0   0   0   2   0   2   0   0   0   2   2   2   2   2   2   2   2   2   0   2   2   0   0   0   0   0   2   2   0   0   2   0   0   2   2   0   0   2   0   2   2   2   0   0   0   0   0   0   0   2   0   2   2   0   0   2   0   0   0   0   2   2   2   2   2   0   2   2   2   0   0   2   2   2   0   2   0   2   0   0   2   0   2   0   0   2   0   0   0   0   2   0   2   0
 MK-3-6                 2   2   2   2   2   2   0   0   0   0   0   0   2   2   0   0   0   0   0   0   2   0   0   2   0   0   2   2   2   0   2   2   2   2   0   2   2   2   2   2   0   0   0   0   0   2   2   2   2   0   0   2   0   0   0   2   2   2   0   2   2   2   2   0   2   0   2   2   0   0   2   0   2   2   2   2   0   0   2   2   0   0   2   0   0   2   0   0   0   2   0   2   0   0   2   2   2   2   0   2   2   0   0   0   0   0   0   0   0   2   0   2   0   0   0   2   2   2   0   0   2   2   2   2   0   0   0   0   0   0   0   0   2   2   0   0   2   0   0   2   0   0   2   2   0   2   2   2   0   0   0   0   0   0   0   2   0   2   2   0   0   2   0   0   0   2   2   2   2   2   2   0   2   2   0   0   0   2   0   2   0   2   0   2   0   2   2   0   0   2   0   2   0   0   0   0   2   0   2   0
 MK-3-7                 2   0   2   2   2   2   2   0   0   0   2   0   2   2   0   0   0   0   0   0   2   0   0   2   0   0   2   2   2   2   2   2   2   2   0   2   2   2   2   2   0   0   0   0   0   2   2   2   2   0   0   2   0   2   0   2   2   2   2   2   2   2   2   0   2   0   2   2   0   0   0   0   0   2   2   2   0   0   0   2   0   0   2   0   0   2   0   0   2   2   0   2   0   0   2   2   2   2   0   2   0   0   0   0   0   0   0   0   0   2   0   2   0   0   0   2   2   2   0   0   2   2   2   2   0   0   0   0   2   0   0   0   2   2   0   0   2   0   2   2   0   0   2   2   2   2   2   2   0   0   0   0   0   0   0   2   0   2   2   0   0   2   0   0   2   2   2   2   2   2   2   0   2   2   0   0   0   2   2   2   0   2   0   2   2   2   2   0   0   2   0   2   0   0   0   0   2   0   2   0
 MK-3-8                 0   0   2   2   2   2   2   0   0   0   2   2   2   2   0   0   0   0   0   0   2   0   0   2   0   0   2   2   2   2   2   2   2   2   0   2   2   2   2   2   0   0   0   0   0   2   2   2   2   0   0   2   0   2   0   2   2   2   2   2   2   2   2   0   2   0   2   2   0   0   0   0   0   2   2   0   2   0   0   2   2   0   2   0   0   0   0   0   2   2   0   2   0   0   2   2   2   2   0   2   0   0   0   0   0   0   0   2   0   2   0   2   0   0   0   2   0   2   0   0   2   2   2   2   2   0   0   0   2   0   0   0   2   2   0   0   2   0   2   0   0   0   2   2   2   2   2   2   2   0   0   0   0   0   0   2   0   2   2   0   0   2   2   0   2   2   2   2   2   2   2   0   2   2   0   0   0   2   2   2   0   2   0   2   2   2   2   0   0   2   0   2   2   0   0   2   2   0   2   0
 MK-3-9                 0   0   2   2   2   2   2   0   0   0   2   2   2   2   0   0   0   0   0   0   2   0   0   2   0   0   0   2   0   2   2   2   0   2   0   2   2   2   2   2   0   0   0   0   0   2   2   2   2   0   0   2   0   2   0   0   2   2   2   2   2   2   2   0   2   0   2   2   0   0   0   2   0   2   2   0   2   2   0   0   2   0   2   0   0   0   0   0   2   2   0   2   0   0   2   2   2   2   0   0   0   0   0   0   0   0   0   2   0   2   0   0   0   0   0   2   0   2   0   0   2   2   2   2   2   0   0   0   2   0   0   2   2   0   0   0   2   0   2   0   0   0   0   2   2   2   2   0   0   0   2   0   0   0   0   2   0   2   2   0   0   2   2   0   2   2   2   2   0   2   2   0   2   2   0   0   0   2   2   2   0   2   2   0   2   2   2   0   0   2   0   2   2   0   0   2   2   0   2   2
 MK-3-10                0   0   2   0   2   2   0   0   0   0   2   2   2   2   0   0   0   0   0   0   2   2   0   2   0   0   2   0   0   2   2   2   0   2   0   2   2   2   2   2   0   0   0   0   0   2   2   2   2   0   0   2   0   2   0   0   2   2   2   0   2   2   2   0   2   2   2   2   0   0   2   2   0   2   2   0   2   2   0   0   2   0   2   0   0   0   0   2   2   2   0   2   0   0   2   2   0   2   0   0   0   0   0   2   0   0   0   2   0   2   0   0   0   0   2   2   0   2   0   0   0   2   2   2   2   0   0   0   2   0   0   0   0   0   0   0   2   2   2   0   0   0   0   2   2   2   2   0   0   0   2   0   0   0   2   2   0   2   2   0   0   2   2   0   2   2   2   2   0   2   2   0   2   2   2   0   0   2   2   2   0   2   2   0   2   2   2   0   0   2   0   2   2   0   0   2   2   0   2   2
 MK-3-11                0   0   2   0   2   2   0   2   0   0   2   2   2   0   0   0   0   0   0   0   2   0   0   2   0   0   2   0   0   2   2   2   0   2   0   2   2   2   2   2   0   0   0   0   0   2   2   2   2   0   0   2   0   2   0   0   2   2   2   0   2   2   2   0   2   2   2   2   0   0   2   2   0   0   2   0   2   2   2   0   2   0   2   0   0   0   0   0   2   0   0   2   0   0   2   2   0   2   0   0   0   0   0   2   0   0   0   0   0   2   0   0   2   0   2   2   2   2   0   0   0   2   2   2   2   0   0   0   2   0   0   0   0   0   0   0   2   2   2   0   0   0   0   2   2   2   2   0   0   0   2   0   0   0   2   2   0   2   2   0   0   2   2   0   2   2   2   0   2   2   2   0   2   2   2   0   0   2   2   2   0   2   2   0   2   2   2   0   0   2   0   2   0   2   0   2   2   0   2   2
 MK-3-12                0   0   2   2   2   2   0   2   2   0   2   2   2   0   0   0   0   0   0   0   2   0   0   2   0   0   2   0   0   2   0   0   0   2   0   2   2   2   2   2   0   0   0   0   0   2   2   2   2   0   0   0   0   2   0   0   2   2   2   0   2   2   2   0   2   2   2   2   0   0   2   2   0   0   2   0   2   2   2   0   2   0   2   0   0   0   0   0   2   0   0   0   0   0   2   2   2   2   0   0   0   0   0   2   0   0   0   0   0   2   0   0   2   0   2   2   2   2   0   0   0   2   2   2   2   0   0   0   2   0   0   0   0   0   0   0   2   2   2   0   0   0   0   0   2   0   2   0   0   0   2   0   0   0   2   0   2   2   2   0   0   2   2   0   2   2   2   0   2   2   2   0   0   2   2   0   0   2   0   2   0   2   2   0   2   2   2   0   0   2   0   2   0   2   0   2   0   0   0   2
 MK-3-13                0   0   2   0   2   2   0   2   2   0   2   2   2   2   0   0   0   0   0   0   2   0   2   2   2   0   2   0   0   2   0   0   0   2   0   0   0   2   2   2   0   0   0   0   0   2   2   2   2   0   0   0   2   2   0   0   2   2   2   0   2   2   2   2   2   2   2   2   0   0   2   2   0   0   0   0   2   2   2   0   2   0   2   0   0   2   0   0   2   2   0   2   2   0   0   2   2   2   0   0   0   0   0   2   0   0   0   0   0   2   0   0   2   0   0   2   2   2   0   0   0   2   2   2   2   0   0   0   2   0   0   2   0   0   2   0   2   2   2   0   0   0   0   0   2   0   2   0   0   0   2   0   0   2   2   2   2   2   2   0   2   2   2   0   2   2   0   0   2   2   2   0   0   2   2   0   0   2   0   2   0   0   2   0   2   2   2   0   0   2   0   2   0   2   2   2   0   0   0   0
 MK-3-14                0   0   2   0   2   2   0   2   2   0   2   2   2   2   0   0   0   0   0   0   2   0   2   2   2   0   2   2   0   2   0   0   0   0   0   0   0   0   2   2   0   0   0   0   0   2   2   2   2   0   0   0   0   2   2   2   2   2   2   0   2   2   2   2   2   2   2   0   0   0   2   2   0   2   0   0   2   2   2   0   2   0   2   0   0   2   2   0   2   2   0   2   2   0   0   2   2   2   0   0   0   0   2   2   0   0   2   0   0   2   0   0   2   0   0   2   2   2   0   0   0   2   2   2   2   0   2   0   0   0   0   2   0   0   2   0   2   2   2   0   0   0   0   0   2   0   2   0   0   0   2   0   0   2   2   2   2   2   2   0   2   2   2   0   2   2   0   0   2   2   2   0   0   2   2   2   2   2   2   0   0   0   2   0   2   2   2   0   0   2   0   2   0   2   2   0   0   0   0   0
 MK-3-15                0   0   0   0   2   2   0   2   2   0   2   2   2   2   0   0   0   0   0   0   2   2   2   2   2   0   2   2   0   2   0   0   0   0   0   0   0   0   2   2   0   0   0   0   0   2   2   2   2   0   0   0   0   0   2   2   2   2   2   0   2   2   2   2   2   2   2   0   0   0   2   2   0   2   0   0   2   2   2   0   2   0   2   0   0   2   2   0   2   2   0   2   2   0   0   2   2   2   0   0   0   0   2   2   0   0   2   0   0   0   0   0   2   0   0   2   2   2   0   0   0   2   2   2   2   0   2   0   0   0   0   2   0   0   0   0   2   2   0   0   0   0   0   0   2   0   2   0   0   0   2   0   2   2   2   2   2   2   2   0   2   2   2   0   2   2   0   0   2   2   2   0   2   2   0   2   0   2   2   0   0   0   2   0   0   2   2   0   2   2   0   2   0   2   2   0   0   2   2   0
 MK-3-16                0   0   0   2   2   2   0   2   2   2   2   2   2   2   0   0   0   0   0   0   2   2   2   0   2   0   2   2   0   2   0   0   0   0   0   0   0   0   2   2   0   0   0   0   0   0   2   2   2   0   0   0   0   0   2   2   2   2   2   0   2   2   2   2   2   2   2   2   0   0   2   0   0   2   0   0   2   2   2   0   2   2   2   0   0   2   2   0   2   2   0   2   2   0   0   2   2   2   0   0   0   0   0   2   0   0   2   0   0   0   0   0   2   0   0   2   0   2   0   0   0   2   2   2   2   0   2   0   2   0   0   2   2   0   0   2   0   2   2   0   0   0   0   0   0   0   0   0   0   0   0   0   2   2   2   2   2   2   2   0   2   2   2   0   2   2   0   0   2   2   2   0   2   2   0   2   0   2   2   0   0   0   2   0   0   0   0   2   2   0   2   2   0   2   2   0   0   2   2   0
 MK-4-1                 2   0   2   0   2   0   2   2   0   0   2   2   2   2   0   2   0   2   0   0   0   0   2   2   2   2   0   0   2   2   2   0   2   2   2   0   2   2   2   2   0   2   2   0   2   0   2   0   2   2   0   0   0   2   0   0   0   0   0   0   0   0   0   0   0   2   0   2   2   2   0   2   2   2   0   2   2   2   2   0   2   0   2   0   2   2   2   2   0   0   2   0   0   0   2   2   2   2   2   2   0   2   2   2   2   0   2   0   2   0   0   0   2   0   2   2   0   2   2   2   2   0   2   0   0   2   2   0   2   0   2   0   0   2   0   2   2   0   2   2   0   0   2   0   0   2   2   0   2   2   0   2   0   2   2   0   2   0   2   2   2   0   0   0   0   2   0   0   0   2   2   2   2   2   2   0   2   0   2   2   0   0   0   0   0   0   0   0   2   0   2   2   2   0   2   2   0   0   0   2
 MK-4-2                 2   2   2   0   2   2   2   2   0   0   2   2   2   2   0   2   0   2   0   0   0   0   2   2   2   2   2   0   0   0   2   0   2   2   2   0   2   2   2   0   0   2   2   0   2   0   2   0   2   2   0   0   0   2   0   2   0   0   0   0   0   2   0   0   0   2   0   2   2   2   0   2   2   2   0   2   2   2   2   0   0   0   2   0   2   0   2   2   0   0   2   0   0   0   2   2   2   2   2   2   0   2   0   2   2   0   2   0   2   2   0   2   2   0   2   2   0   2   2   2   2   0   2   0   0   2   2   0   2   0   2   0   0   2   0   2   2   0   2   2   0   0   2   0   0   2   2   0   2   2   0   2   0   2   2   0   2   0   2   2   2   0   0   0   0   2   0   0   0   2   2   2   2   2   2   0   2   0   2   2   0   0   2   0   0   0   0   0   0   0   2   2   2   0   2   2   0   0   0   2
 MK-4-3                 2   0   2   0   2   2   2   2   2   2   2   2   2   0   0   2   0   2   0   0   0   0   2   2   2   2   2   0   0   0   2   0   2   2   2   0   2   2   2   0   0   0   2   0   2   0   0   0   2   2   2   0   0   2   0   2   0   0   0   2   0   2   0   0   0   2   0   2   2   2   0   0   2   2   0   2   2   2   2   0   2   2   2   0   2   0   2   2   0   0   2   0   2   0   0   2   2   2   2   2   0   2   0   2   2   0   2   0   2   2   0   2   2   0   2   2   0   2   0   2   2   0   2   0   0   2   2   0   2   0   2   0   0   2   0   2   2   0   2   2   0   0   2   0   0   2   0   0   2   0   0   2   0   2   2   0   2   0   2   2   2   0   0   0   0   2   0   0   0   2   2   2   2   2   2   0   2   0   2   2   0   0   2   2   0   2   0   0   0   0   2   2   2   0   2   2   0   0   0   2
 MK-4-4                 2   0   2   0   2   2   2   2   2   0   2   2   2   0   0   2   0   2   0   0   0   0   2   2   2   2   2   0   0   0   2   0   2   2   2   0   2   2   2   0   0   0   2   0   2   0   0   0   2   2   2   0   0   2   0   2   0   2   0   2   0   0   0   0   0   2   0   0   2   2   0   0   2   2   0   2   2   2   2   0   2   2   2   0   0   0   2   2   0   0   2   0   2   0   0   2   2   2   2   2   0   0   0   2   2   0   0   0   2   2   0   0   2   0   2   2   0   2   0   2   0   0   2   0   0   2   2   0   2   0   2   0   0   2   0   2   2   0   2   2   0   0   2   0   2   2   0   0   2   0   0   2   0   2   2   0   2   0   2   2   2   0   0   0   2   2   0   2   0   2   2   2   2   0   2   0   0   0   2   2   2   0   2   2   0   2   0   2   0   0   2   2   2   0   2   0   0   0   2   2
 MK-4-5                 2   0   0   0   2   2   2   2   2   2   2   2   2   0   0   2   0   2   0   0   0   0   2   2   2   0   2   0   0   0   0   0   2   2   2   0   2   2   2   0   0   0   2   2   2   0   0   0   2   2   2   0   0   2   2   2   0   2   0   2   0   0   2   0   0   2   0   0   2   2   0   0   2   2   0   2   2   2   2   0   2   2   2   0   0   0   0   2   0   0   0   0   2   0   0   0   2   0   2   2   0   0   0   2   2   0   0   0   2   2   0   0   2   0   2   2   0   2   0   2   0   0   0   0   2   2   0   0   2   0   2   0   0   2   0   2   2   0   2   0   0   0   2   0   2   2   0   0   2   0   2   2   0   2   2   0   2   0   2   2   2   0   0   0   2   2   0   2   0   0   2   2   2   0   0   0   0   0   2   2   2   0   2   2   0   2   0   2   2   0   2   2   2   0   2   0   0   0   0   2
 MK-4-6                 2   0   2   0   0   2   2   2   2   2   2   2   2   0   0   2   0   2   0   0   0   0   2   2   2   0   0   0   2   0   0   0   2   2   2   0   2   2   2   0   0   0   2   2   2   0   0   0   2   2   2   2   0   2   2   2   2   2   0   2   0   0   0   0   0   2   0   0   2   2   0   0   2   2   0   2   2   2   2   0   2   2   2   2   0   0   0   0   0   2   0   0   0   0   0   0   2   0   2   2   0   0   0   2   0   0   0   0   0   2   0   0   2   0   2   2   0   2   2   2   2   0   0   2   2   2   0   0   2   0   0   0   0   2   0   2   2   2   2   0   0   0   2   0   2   2   0   0   2   0   2   2   0   2   2   0   2   0   2   0   2   0   0   0   2   2   0   2   0   0   0   2   2   0   0   0   0   0   2   2   2   0   2   0   0   2   0   2   0   0   2   2   2   0   2   0   0   0   0   2
 MK-4-7                 2   0   2   0   0   2   2   2   2   2   2   2   2   2   0   2   0   2   0   0   2   2   0   2   2   0   0   0   2   0   0   0   2   2   2   0   2   2   2   0   0   0   2   2   2   0   0   0   2   2   2   2   0   2   0   2   2   2   0   2   0   0   0   0   0   2   0   0   2   2   0   0   2   2   0   2   0   2   0   0   2   2   2   2   0   0   0   0   0   2   0   0   0   0   0   0   2   2   2   2   0   0   0   2   2   0   2   0   0   2   0   0   2   0   2   2   0   0   2   2   2   0   0   2   2   2   0   0   2   0   0   0   2   2   0   2   2   2   2   0   0   0   2   0   2   0   0   0   2   0   2   2   0   2   2   0   0   0   2   0   2   0   0   0   2   0   0   2   0   0   0   2   2   0   0   0   0   0   2   2   2   0   2   0   0   0   0   2   0   0   2   2   2   0   2   0   0   0   0   2
 MK-4-8                 2   0   2   0   0   0   2   2   2   2   2   2   2   0   0   2   0   0   0   0   2   2   2   2   2   0   0   0   2   0   0   0   2   2   2   0   2   2   2   0   0   0   2   2   2   0   0   0   2   2   2   2   0   2   0   2   2   2   0   2   2   2   0   0   2   0   0   0   2   0   0   0   2   0   0   2   2   2   2   0   2   2   2   2   0   0   0   0   0   2   0   0   0   0   0   0   2   2   2   2   0   0   0   2   2   0   2   0   0   2   0   0   2   0   2   2   0   0   0   2   2   0   0   2   2   2   0   0   2   0   0   0   2   0   0   2   2   2   2   0   0   0   2   0   2   0   0   0   2   0   2   2   2   2   2   0   0   0   2   0   2   0   0   0   2   0   0   2   0   0   0   0   2   0   2   0   0   0   2   2   2   0   2   2   0   0   0   2   0   0   2   2   2   0   2   0   0   0   0   2
 MK-4-9                 2   0   2   0   0   0   2   2   2   2   2   2   0   0   0   2   0   0   0   0   2   2   2   2   2   0   0   0   2   2   0   0   2   0   2   0   2   2   2   2   0   0   2   2   2   0   0   0   2   2   2   2   0   2   0   2   2   2   0   2   2   2   0   0   2   2   0   0   2   0   0   0   2   0   0   2   2   2   2   0   2   2   2   2   0   0   0   0   0   2   0   0   2   2   0   0   2   2   2   2   0   0   2   2   2   0   2   0   0   2   0   0   2   0   2   2   2   0   0   2   2   2   0   0   2   2   0   0   2   0   0   0   2   0   0   2   2   2   2   0   0   0   2   0   2   2   0   0   2   0   2   2   2   2   2   0   0   0   2   0   2   0   0   0   0   0   0   2   0   0   0   0   2   0   2   2   0   0   2   2   2   2   0   2   0   0   0   2   0   0   0   2   2   0   2   0   0   0   0   2
 MK-4-10                2   0   2   0   0   0   2   2   2   2   2   2   0   0   0   0   0   0   0   0   2   2   2   0   2   0   0   0   2   2   0   0   2   0   2   0   2   2   0   2   0   0   2   2   2   0   0   0   2   2   2   2   0   2   2   2   2   2   0   2   2   2   0   0   2   2   2   0   2   0   0   0   2   0   2   2   2   2   2   0   2   2   2   2   0   0   0   0   2   2   0   0   2   2   0   2   2   2   2   2   0   0   2   2   2   0   2   0   0   2   0   0   2   0   2   2   2   0   0   2   2   2   0   2   2   2   0   0   0   0   0   0   2   2   0   2   2   2   2   0   0   0   2   0   2   2   0   0   2   0   2   2   2   2   2   0   0   0   2   0   2   0   0   2   0   0   2   0   0   0   0   2   2   0   2   0   0   0   2   2   2   2   0   2   2   0   0   2   0   0   0   2   2   0   2   0   0   0   0   0
 MK-4-11                2   0   2   0   0   0   2   2   2   2   2   2   0   0   0   0   0   0   0   0   2   2   2   0   2   0   0   0   2   2   0   0   2   0   2   2   2   2   0   0   0   2   2   2   2   0   0   0   2   2   2   0   0   2   2   2   2   2   0   2   2   2   0   0   2   2   2   0   2   0   0   0   2   0   2   2   2   2   2   0   2   2   2   2   0   2   0   0   2   2   0   0   0   2   0   2   2   2   2   2   0   0   2   2   2   0   2   2   0   0   2   0   2   0   2   2   2   0   0   2   2   2   0   2   2   2   0   0   0   0   0   0   2   2   0   0   0   0   2   0   0   0   0   0   2   2   0   0   2   0   2   2   2   2   2   0   0   0   2   0   2   0   0   2   0   0   2   0   0   0   0   2   2   2   2   0   0   0   2   0   2   2   0   2   2   0   0   2   0   0   0   2   2   2   2   0   0   0   0   0
 MK-4-12                2   0   2   2   0   0   2   2   2   2   2   2   0   0   0   0   0   0   0   0   2   2   2   0   2   0   0   0   2   2   0   0   2   0   2   2   2   2   0   0   0   2   2   2   2   0   0   0   2   2   2   0   0   2   2   2   2   2   0   2   0   2   0   0   2   2   2   0   2   0   0   0   2   0   2   2   2   2   2   0   2   2   2   2   0   2   0   0   2   2   0   0   0   2   0   2   2   2   2   2   0   0   0   2   2   0   2   2   0   0   2   0   2   0   2   2   2   0   0   2   2   2   0   2   2   2   0   0   0   0   0   0   2   2   0   0   0   0   2   0   0   0   0   0   2   0   0   0   2   0   2   2   2   0   2   0   0   0   2   0   2   0   0   2   0   0   2   0   0   0   0   2   2   2   2   0   0   0   2   0   2   2   0   2   2   0   0   2   0   2   0   2   2   2   0   0   0   0   0   0
 MK-4-13                2   0   2   2   0   0   2   2   2   2   2   2   0   0   2   0   0   0   0   2   2   0   2   0   2   0   0   0   2   2   0   0   2   0   2   2   2   2   0   0   0   2   0   2   2   0   0   0   2   2   2   0   0   2   2   2   0   2   0   2   0   0   0   0   2   2   2   2   2   0   0   0   2   0   2   2   2   2   0   0   2   2   2   2   0   2   0   0   0   2   0   0   0   2   0   2   2   2   2   2   0   0   0   2   2   0   0   2   2   0   2   0   2   0   2   2   2   0   0   2   0   2   0   0   2   2   0   0   0   0   0   0   2   2   0   0   2   0   2   0   0   0   0   0   2   0   0   0   2   2   2   2   2   0   2   0   0   0   0   0   0   0   0   2   0   0   2   0   0   0   2   2   2   2   0   0   0   0   2   0   0   2   0   2   0   0   0   2   0   0   2   2   2   2   0   0   0   0   0   0
 MK-4-14                2   0   2   2   0   0   2   2   0   2   2   2   0   0   2   0   0   0   0   2   2   0   2   0   2   0   0   0   2   2   0   0   2   0   2   2   2   2   2   0   0   2   0   2   2   0   0   0   2   2   0   0   0   0   2   0   0   2   0   0   0   0   0   0   2   2   2   2   2   0   0   0   2   0   2   2   2   2   0   0   2   2   2   2   0   2   0   0   0   2   2   0   0   2   0   2   2   2   2   2   0   0   0   2   2   2   0   2   2   0   2   0   2   0   2   2   2   0   0   2   0   2   0   0   2   2   0   0   0   0   2   0   2   0   0   0   0   0   2   0   0   0   0   0   2   0   0   0   2   2   2   2   2   0   2   0   0   0   0   0   0   0   0   0   0   0   2   0   0   0   2   2   2   2   0   0   0   0   2   0   0   2   0   2   0   0   0   2   0   0   2   2   0   2   0   0   0   0   0   2
 MK-4-15                2   0   2   2   0   0   2   2   0   2   2   2   0   0   2   0   0   0   0   2   0   0   2   0   2   0   0   0   2   0   0   0   2   0   2   0   2   2   2   0   0   2   0   2   2   0   0   0   2   2   0   0   0   0   2   0   0   2   0   0   0   0   0   0   2   0   2   2   2   0   0   0   2   0   2   2   2   2   0   2   2   2   2   2   0   2   2   0   0   2   2   0   2   2   0   2   2   2   2   2   2   0   0   2   2   2   0   2   0   0   2   0   2   0   2   2   0   2   0   2   0   2   0   0   0   2   0   0   0   2   2   0   2   0   0   0   0   0   2   0   2   0   0   0   2   0   0   0   2   2   2   2   2   0   2   0   0   0   0   2   0   0   0   0   0   0   2   0   0   0   2   2   2   2   0   0   0   0   2   0   0   2   0   2   0   2   2   2   0   0   2   2   0   2   0   0   0   2   0   0
 MK-4-16                2   0   2   2   0   2   2   2   2   2   2   0   0   0   2   0   0   0   0   2   0   0   2   0   2   0   0   0   2   0   0   0   2   0   2   2   2   2   2   0   0   2   0   2   2   0   0   0   2   2   0   0   0   0   2   0   0   2   0   0   0   0   0   0   2   0   2   2   2   0   0   0   0   0   2   2   0   2   0   2   2   2   2   2   2   2   2   2   0   2   2   0   2   0   0   2   2   2   2   2   2   0   0   2   2   2   0   2   0   0   0   0   2   0   2   0   0   2   0   2   0   2   0   0   0   2   2   0   0   2   2   0   2   0   0   2   0   0   2   0   2   0   0   0   2   0   0   0   2   0   0   2   2   0   2   0   0   0   0   2   0   0   0   2   0   0   2   0   0   0   2   2   2   2   0   0   0   0   0   0   0   2   0   2   0   2   2   2   0   0   2   2   0   2   0   0   0   2   0   2
 MK-5-1                 0   2   2   0   0   2   0   0   2   0   2   2   2   2   2   2   2   0   0   2   2   2   2   0   0   2   2   2   2   2   0   2   0   0   0   2   2   0   2   0   0   0   2   0   2   2   2   0   0   0   0   0   0   2   0   2   2   2   0   2   0   2   2   2   0   0   2   2   0   2   2   2   0   0   2   0   2   0   0   0   2   0   2   0   0   0   2   0   2   2   2   2   2   0   2   2   2   2   2   0   2   0   2   0   2   0   2   2   2   2   0   0   0   2   2   0   0   2   2   2   2   0   0   0   2   0   2   2   0   0   0   2   0   0   0   0   2   2   0   2   2   0   2   0   0   2   0   2   0   2   0   2   2   0   2   0   0   0   0   0   0   0   0   0   2   2   2   2   0   2   2   0   2   0   0   0   2   2   0   2   2   0   0   0   2   2   0   0   2   0   0   2   0   2   2   2   0   2   2   2
 MK-5-2                 0   2   2   0   0   2   0   0   2   0   2   2   2   2   2   2   2   0   0   2   2   2   2   0   0   2   0   2   2   0   0   2   0   0   0   2   2   0   2   0   0   0   2   0   2   2   2   0   0   0   0   0   0   2   0   2   2   2   0   2   2   2   2   2   0   0   2   2   0   2   2   2   0   0   2   2   2   0   0   0   2   0   2   0   0   0   2   0   2   0   2   2   2   0   2   2   2   2   2   0   2   0   2   0   2   0   2   2   2   2   0   0   0   2   0   2   0   2   2   2   2   0   0   2   2   0   2   2   0   0   0   2   0   0   0   0   2   2   0   2   2   0   2   0   0   2   0   2   0   2   0   0   2   0   2   0   0   0   0   0   0   0   0   0   2   2   2   2   0   2   2   0   2   0   0   0   2   2   0   2   2   0   0   2   2   2   0   0   2   0   0   2   0   2   2   2   0   2   2   2
 MK-5-3                 2   2   2   0   0   2   0   0   2   2   2   2   2   0   2   2   2   0   0   2   2   2   2   0   0   2   0   2   2   0   0   2   0   0   0   2   2   0   2   0   0   0   2   2   2   2   2   0   0   0   0   0   0   2   0   2   2   2   0   2   2   2   2   2   0   0   2   2   0   2   2   2   0   0   2   2   2   2   0   0   2   0   2   0   2   0   2   0   2   0   2   0   2   0   2   2   2   2   2   2   2   0   2   0   2   0   2   2   2   2   0   2   0   2   0   2   0   2   2   2   2   0   0   2   2   0   2   2   0   0   2   2   2   0   0   0   2   2   0   2   2   0   2   0   0   2   0   2   0   2   0   0   2   0   2   0   0   0   0   0   0   0   0   0   2   2   2   2   0   2   0   0   2   0   0   2   2   2   0   2   2   0   0   2   0   2   0   0   2   0   0   2   0   2   2   2   0   2   2   2
 MK-5-4                 2   2   2   0   0   2   2   0   2   0   2   2   2   0   2   0   2   0   0   2   2   2   2   0   0   2   0   0   2   0   2   2   0   0   0   2   2   0   2   0   0   0   2   2   0   2   2   2   0   0   0   0   0   2   0   2   2   0   0   2   2   2   2   2   0   2   2   2   0   2   2   2   0   0   2   2   2   2   0   0   2   0   2   0   2   0   2   0   2   0   2   0   2   0   2   2   2   2   2   0   2   0   2   0   2   0   2   2   2   2   0   2   2   2   2   2   0   2   2   2   2   0   0   2   0   0   2   2   0   0   2   2   2   0   0   0   2   2   0   2   2   0   2   0   0   2   0   2   0   2   2   0   0   0   0   0   0   0   2   0   0   0   0   0   2   2   0   2   0   2   0   0   2   0   0   2   2   2   0   2   2   0   0   2   0   2   0   0   2   0   0   2   0   2   0   2   2   2   2   2
 MK-5-5                 2   2   2   0   0   2   2   0   2   0   2   2   2   0   0   0   2   0   0   2   2   2   0   2   0   2   0   0   2   0   2   2   0   0   0   2   2   0   0   0   0   0   2   2   0   2   2   2   0   0   0   0   0   2   2   2   2   0   0   2   2   2   2   2   0   2   2   2   0   2   2   2   0   0   2   2   2   2   2   0   2   0   2   0   2   0   2   0   2   0   2   0   2   0   2   2   2   2   2   0   2   2   2   0   2   0   2   2   2   2   0   2   2   2   2   2   0   2   2   2   2   0   2   2   0   0   2   2   0   0   2   2   2   0   0   0   0   2   0   2   2   2   2   0   0   2   0   2   2   0   0   0   0   0   0   0   0   0   0   0   0   0   0   0   2   2   0   2   0   2   0   0   2   0   0   2   2   2   0   2   2   0   0   2   0   2   0   0   2   0   0   2   0   2   0   2   2   2   2   0
 MK-5-6                 2   2   2   0   2   2   0   0   2   0   0   2   2   0   0   0   2   2   0   2   2   2   0   2   0   2   0   0   0   0   2   2   0   0   2   2   2   0   0   0   0   0   2   2   0   2   2   2   0   0   0   0   0   2   2   2   2   0   0   2   2   2   2   2   2   2   2   2   0   2   2   2   0   0   2   2   2   2   2   0   2   0   2   2   2   2   2   0   2   0   2   0   2   0   2   2   2   0   2   0   2   2   2   0   2   0   2   2   2   2   0   2   2   2   2   2   0   2   2   2   2   0   2   2   0   0   0   2   0   0   2   2   2   0   0   0   0   2   0   2   2   2   2   0   0   2   0   2   2   0   0   0   0   0   0   0   0   0   2   0   0   0   0   0   2   2   0   2   0   2   0   0   2   0   0   2   2   2   0   2   2   0   0   2   0   2   0   0   2   0   0   2   0   2   0   2   2   2   2   0
 MK-5-7                 2   2   0   0   2   2   0   0   2   0   0   2   2   2   0   0   2   2   0   2   2   2   0   2   2   2   0   0   0   0   2   2   0   0   2   2   2   0   2   0   0   2   2   2   0   0   2   2   0   0   2   0   0   2   2   2   2   0   0   2   2   2   2   0   2   2   2   2   0   2   2   2   0   0   2   2   2   2   2   0   2   0   2   2   2   2   2   0   2   0   2   0   2   0   2   2   2   0   0   0   2   2   2   0   2   0   2   0   2   2   2   2   2   0   2   2   0   2   2   2   2   2   2   2   0   0   0   0   0   0   2   2   0   2   2   0   0   2   0   2   2   2   2   0   0   2   0   2   2   0   2   0   0   0   0   0   0   0   2   0   0   0   0   2   2   2   2   2   0   2   0   0   2   0   0   2   2   2   0   2   2   0   0   2   2   2   0   0   2   2   0   2   2   2   0   2   2   2   2   2
 MK-5-8                 2   2   0   0   2   2   0   0   2   0   0   2   2   2   0   0   2   2   0   2   2   0   0   2   2   2   0   0   0   0   2   2   0   0   2   2   2   2   0   0   2   2   2   2   0   0   2   2   0   0   2   0   0   2   2   2   2   0   0   2   2   2   2   0   2   2   2   2   2   2   2   2   0   0   2   2   2   0   2   0   2   0   2   2   2   2   2   0   2   0   2   0   0   0   2   2   2   0   0   0   2   2   2   0   2   0   2   2   2   2   2   2   2   0   2   2   0   2   2   2   2   2   2   2   0   0   0   0   0   0   2   2   0   2   0   0   2   2   0   0   2   2   2   0   0   2   0   0   2   2   2   0   0   0   0   2   2   0   2   2   0   2   2   0   2   0   2   2   0   2   0   2   2   0   0   2   0   2   0   2   2   0   0   2   2   0   0   0   2   2   0   2   2   2   0   2   2   2   2   2
 MK-5-9                 2   0   0   0   2   0   0   0   2   0   0   2   2   2   0   0   2   2   0   2   2   0   0   2   2   2   2   0   0   0   2   2   0   0   2   2   2   2   0   2   2   2   0   2   0   0   2   2   0   0   2   0   0   2   2   0   2   0   0   2   2   2   2   0   2   2   2   2   0   2   2   2   0   0   2   2   2   0   2   0   2   0   2   2   2   2   2   0   2   0   2   0   0   0   2   2   2   0   0   0   2   2   2   0   0   0   2   2   2   0   2   2   2   0   2   2   0   2   0   2   2   2   2   2   0   0   0   0   0   0   2   0   0   2   0   0   2   2   0   0   2   0   2   0   2   2   0   0   2   2   2   0   0   0   0   2   2   0   2   2   0   2   2   0   2   0   2   2   0   2   0   0   2   0   2   2   2   0   0   0   2   0   0   2   2   2   0   0   2   2   0   2   2   2   0   2   2   2   2   2
 MK-5-10                2   0   0   0   0   0   0   0   2   0   0   2   2   2   0   0   2   2   0   2   2   0   0   2   2   2   2   0   0   2   0   2   0   0   2   2   2   2   0   2   2   2   0   2   0   0   2   2   0   0   2   2   0   2   2   0   2   0   0   2   0   2   0   2   2   2   2   2   0   0   2   0   0   0   0   2   2   0   2   0   0   0   2   2   2   2   2   0   2   0   2   0   0   0   0   2   2   0   0   2   2   2   2   0   0   0   0   2   2   0   2   2   2   0   2   0   0   2   0   2   0   2   2   2   0   0   0   0   0   0   2   0   0   2   0   0   2   2   0   0   2   0   2   0   2   2   0   0   2   2   2   0   0   2   0   2   2   2   2   2   2   0   2   0   0   0   2   2   0   2   0   0   2   0   2   2   2   0   0   0   2   2   0   2   2   2   0   0   2   2   2   2   2   2   0   2   2   2   2   2
 MK-5-11                2   0   0   0   0   0   0   2   2   0   0   0   2   2   0   0   2   2   0   2   2   0   0   2   2   2   2   0   0   2   0   2   0   0   2   2   2   2   2   2   2   2   0   2   0   0   2   0   0   0   2   2   0   2   2   0   2   0   0   2   0   2   0   2   2   2   2   0   0   0   2   0   0   0   0   2   2   0   2   0   2   0   2   2   2   2   2   0   2   0   2   0   0   0   0   2   2   0   0   2   2   2   2   0   0   0   0   2   0   0   2   2   2   0   2   0   0   2   0   2   0   0   2   2   0   2   0   0   0   0   2   0   0   2   0   0   2   2   0   2   2   0   2   0   2   2   2   0   2   2   2   0   0   0   0   2   2   2   2   2   2   0   2   0   0   0   2   2   0   2   2   0   2   0   2   2   2   2   0   0   2   0   0   2   0   2   0   0   2   2   2   2   2   2   0   2   2   2   2   2
 MK-5-12                2   0   0   0   0   0   0   2   2   0   0   0   2   2   0   0   2   2   0   2   2   0   0   2   2   2   2   0   0   2   0   2   0   0   2   2   2   2   2   2   2   2   0   2   0   0   0   0   0   0   2   2   0   2   2   2   2   0   0   2   0   2   0   2   2   0   2   0   0   2   2   0   2   0   0   2   2   0   0   0   2   0   2   2   2   2   2   0   2   0   2   0   0   0   0   2   2   0   0   2   2   2   2   0   0   0   0   2   0   0   2   2   2   0   2   0   0   2   0   2   0   0   2   2   0   2   0   0   0   0   2   0   0   2   0   0   2   2   0   2   2   0   0   0   2   2   2   0   2   2   2   0   0   0   0   2   2   2   2   2   2   0   2   0   0   0   2   2   0   2   2   0   2   0   2   2   2   2   0   2   2   0   0   2   0   0   0   0   2   2   2   2   2   2   0   2   2   2   2   2
 MK-5-13                0   0   2   0   0   0   0   2   2   0   0   0   2   2   0   0   2   2   0   0   2   0   0   2   2   2   2   0   0   2   2   2   0   0   0   2   2   2   2   2   2   0   0   2   0   0   2   2   2   0   2   2   0   2   0   2   2   0   2   2   0   2   0   2   2   0   2   0   0   2   2   0   2   2   0   2   2   0   0   0   2   2   2   2   2   2   2   0   2   0   2   0   0   0   0   2   2   0   0   2   2   2   2   0   0   0   0   2   0   0   2   2   2   0   2   0   0   2   0   0   0   0   2   2   0   2   2   0   0   0   2   0   2   2   0   0   2   2   0   2   2   0   0   0   2   2   2   0   2   0   2   0   0   0   0   2   2   2   2   2   2   0   2   0   0   0   0   2   0   2   2   0   2   0   2   2   2   2   0   2   2   0   0   0   0   0   0   0   2   2   2   2   2   2   0   2   2   2   2   2
 MK-5-14                0   2   2   0   0   0   0   0   2   0   0   2   2   2   0   0   2   2   0   0   2   0   0   0   2   2   0   0   0   2   2   2   2   2   2   2   2   2   2   2   2   0   0   2   2   0   2   2   2   2   2   2   0   2   0   2   2   0   2   2   0   2   2   2   2   0   2   0   0   2   2   2   2   0   0   2   2   0   0   0   2   0   2   2   2   2   2   0   2   0   2   0   2   0   0   2   2   0   0   2   2   2   2   0   0   0   0   2   0   0   2   2   2   0   2   0   0   2   0   2   2   0   2   2   0   2   2   0   0   0   2   0   2   2   0   0   2   2   0   2   2   0   0   2   0   2   2   0   2   0   2   0   0   0   0   2   2   2   2   2   2   0   2   0   0   0   0   2   0   2   2   0   2   0   2   2   0   2   0   2   0   0   0   0   0   0   0   0   2   2   2   2   2   2   0   0   2   2   2   2
 MK-5-15                0   2   2   0   0   0   0   0   2   0   0   2   2   2   0   0   2   2   0   0   2   0   0   0   2   2   0   0   0   2   2   2   2   2   2   2   2   2   2   2   2   0   0   0   2   0   2   0   2   2   2   2   0   2   0   2   2   0   2   2   0   2   2   2   0   0   2   0   2   2   2   2   2   0   0   2   2   2   2   0   2   0   2   2   2   2   2   0   2   2   2   0   2   0   0   0   2   0   0   2   2   2   2   0   0   0   0   2   0   0   2   2   2   0   2   0   0   2   0   2   2   0   2   2   0   2   2   0   0   0   2   0   2   2   0   0   2   0   0   2   2   0   0   2   0   2   2   0   2   0   2   0   0   0   2   2   2   2   2   2   2   0   2   0   0   0   0   0   0   2   2   0   2   0   2   2   0   2   0   0   0   0   0   0   0   0   0   0   2   2   2   2   2   2   0   0   2   2   2   2
 MK-5-16                0   2   2   0   0   0   0   0   2   0   0   2   2   2   0   0   2   2   0   0   2   0   0   0   0   2   2   0   0   2   2   2   2   2   2   2   2   2   2   2   2   0   0   0   2   0   0   0   2   2   2   2   0   0   0   0   2   0   2   2   0   2   2   2   0   0   2   0   2   2   2   2   2   0   0   2   2   2   2   2   0   2   0   2   2   0   2   0   2   2   2   0   2   0   0   2   2   0   0   2   2   2   2   0   0   0   2   0   2   0   0   2   2   0   2   0   0   2   2   2   2   0   2   0   0   2   2   2   0   0   2   0   2   2   0   0   2   0   0   2   2   2   0   2   0   2   2   0   2   0   2   0   2   0   2   2   2   2   2   0   2   0   2   0   0   0   0   2   0   2   2   0   2   2   0   2   0   2   0   0   0   0   0   0   0   0   0   0   2   2   2   2   0   2   0   0   2   2   2   2
 MK-6-1                 0   0   2   2   0   2   0   2   0   2   0   0   2   2   0   0   0   2   2   0   0   0   2   0   0   2   2   2   2   0   2   2   0   0   2   2   2   0   2   0   0   2   2   0   2   2   0   0   2   0   0   2   2   0   0   0   2   2   0   2   2   0   2   0   0   2   2   2   0   2   2   0   0   0   0   0   2   2   0   0   2   2   2   2   2   2   0   2   0   2   2   0   2   0   2   0   0   2   2   2   2   0   2   2   0   0   0   2   0   0   0   2   2   0   0   0   0   2   0   0   2   0   0   0   0   2   2   2   2   2   2   2   2   2   0   2   0   0   0   0   0   0   2   0   0   0   2   0   2   0   2   0   2   0   2   0   0   2   2   2   0   0   2   2   2   0   0   0   0   2   2   2   0   0   0   2   2   2   0   0   2   2   0   2   2   0   0   2   2   0   0   2   2   2   0   2   0   2   2   2
 MK-6-2                 0   0   2   0   0   2   0   2   0   2   0   0   2   2   0   0   0   2   2   0   0   0   2   0   0   2   2   2   2   0   2   2   0   0   2   2   2   0   2   0   0   2   2   0   2   2   0   0   2   0   0   2   2   0   0   0   2   2   2   2   2   0   2   0   0   2   2   2   0   2   2   0   0   0   0   0   2   2   0   0   2   2   2   2   2   2   0   2   0   2   2   0   2   0   2   0   2   2   2   0   2   0   2   2   2   0   2   2   0   0   0   2   2   0   0   0   0   2   0   0   2   0   0   2   0   2   2   2   2   0   2   2   2   2   0   0   0   0   0   0   0   0   2   2   0   0   2   0   2   2   2   0   2   0   2   0   2   2   2   2   0   0   2   2   0   0   0   0   0   2   2   2   0   0   2   2   0   2   0   0   2   2   0   2   2   0   0   2   2   0   0   2   2   2   0   2   0   2   2   2
 MK-6-3                 0   0   2   0   0   2   0   2   0   2   2   0   2   2   0   0   0   2   2   0   2   0   2   2   0   2   2   2   2   2   2   0   0   0   2   2   0   0   2   0   0   2   2   0   2   2   2   0   2   0   0   2   2   0   0   0   2   2   0   0   2   0   2   0   0   2   2   2   0   2   2   0   0   0   2   0   2   2   0   0   2   2   2   2   2   2   0   2   0   2   2   0   2   0   2   0   2   2   0   0   2   0   2   2   2   2   2   2   0   0   0   2   2   0   0   2   0   2   0   0   2   0   0   2   0   2   2   2   2   0   2   2   2   2   0   0   2   0   0   0   2   0   2   2   0   0   2   0   2   2   2   0   2   0   2   0   2   2   2   2   0   2   2   2   0   2   0   0   0   0   0   2   0   0   2   2   2   0   0   0   2   2   0   2   2   0   0   2   2   0   0   2   2   2   0   2   0   0   2   0
 MK-6-4                 0   0   2   0   0   2   0   2   0   2   2   0   2   2   0   0   0   2   2   0   2   0   2   2   0   2   2   2   2   2   2   0   0   0   2   2   0   0   2   2   0   2   2   0   2   2   2   0   2   0   0   0   2   0   0   0   2   2   2   0   2   0   2   0   0   2   2   2   0   2   2   0   0   0   2   0   2   2   0   0   2   2   2   2   2   2   0   2   0   2   2   0   2   0   2   2   2   2   0   0   2   0   2   2   2   2   2   2   0   0   0   0   2   0   2   2   0   2   0   0   2   0   0   2   0   0   2   2   2   0   2   0   2   2   0   0   2   2   0   0   2   0   2   2   0   0   0   0   2   2   2   0   2   0   2   0   2   0   2   2   0   2   2   2   0   2   0   0   0   0   0   2   0   0   2   2   2   0   0   0   2   2   0   2   2   0   2   2   2   0   0   2   2   2   0   2   0   0   2   0
 MK-6-5                 0   0   2   0   0   0   2   2   0   0   2   0   2   2   0   0   0   2   2   0   2   0   2   2   0   2   2   0   0   0   2   0   2   0   0   2   0   0   2   2   0   2   2   0   2   2   2   0   2   0   0   2   2   0   0   0   2   2   2   0   2   0   2   0   0   2   2   2   0   2   2   0   0   0   2   0   2   2   0   0   2   2   2   2   2   2   0   2   0   2   2   0   2   0   2   2   2   0   0   0   2   0   2   2   2   2   2   2   0   0   0   2   2   0   0   2   0   2   0   0   2   0   2   2   0   0   2   2   2   0   2   0   2   2   0   0   2   2   0   0   2   0   2   2   0   2   0   0   2   2   2   0   2   0   2   0   2   0   2   2   0   2   2   2   0   2   0   0   0   0   0   2   0   2   2   2   2   0   0   0   2   2   0   2   2   0   2   2   0   0   0   2   2   2   0   2   0   0   2   0
 MK-6-6                 2   0   2   2   0   0   2   2   0   0   2   0   2   2   0   0   0   2   2   0   2   0   2   2   0   2   2   0   0   0   2   0   2   0   0   2   2   0   2   2   0   2   2   2   2   2   2   0   2   0   0   2   2   0   0   0   2   2   2   0   2   0   2   0   0   2   2   0   0   2   2   2   0   0   2   0   2   2   0   0   2   2   2   2   2   2   0   2   0   2   0   0   2   0   2   2   2   0   0   0   2   0   2   2   2   2   2   0   0   0   0   2   2   0   0   2   2   2   0   0   2   0   2   2   0   0   2   2   2   0   2   0   2   2   0   0   2   2   0   0   2   0   0   2   0   2   0   0   2   2   2   0   2   0   0   0   2   0   2   2   0   2   2   2   0   2   0   2   0   0   0   2   0   2   2   0   2   0   0   0   2   2   2   2   0   0   2   2   0   0   0   2   2   2   0   2   0   0   2   2
 MK-6-7                 2   0   2   2   0   0   2   2   2   0   0   0   0   2   0   0   0   2   2   0   2   0   2   2   2   2   2   0   2   0   2   0   2   0   0   2   0   0   2   2   0   2   2   2   2   2   2   0   2   0   0   2   2   0   0   0   0   2   2   0   2   2   2   0   0   2   2   2   0   2   2   2   0   0   2   0   2   2   0   0   2   2   2   2   2   2   0   2   0   2   0   0   2   0   2   2   2   0   0   0   2   0   2   2   2   2   2   0   0   0   0   2   0   0   0   2   2   2   0   0   2   0   2   0   0   0   0   2   2   0   2   2   2   2   0   0   2   2   0   0   2   0   0   2   0   2   0   0   2   2   2   0   2   0   0   0   2   0   2   2   0   2   0   2   0   2   0   2   0   0   0   2   0   2   2   0   2   0   0   0   2   2   2   2   0   0   2   2   0   0   0   2   2   2   0   2   2   0   2   2
 MK-6-8                 2   0   2   2   0   0   2   2   2   0   0   0   0   2   0   0   0   2   2   0   2   0   2   2   2   2   2   2   2   0   2   0   2   0   2   2   0   2   2   2   0   2   2   2   0   2   2   2   2   2   0   2   2   0   2   0   0   2   2   0   2   2   2   0   0   2   2   2   2   2   2   2   0   0   2   2   2   2   0   0   2   0   2   2   2   2   0   2   0   2   0   0   2   0   2   2   2   0   0   0   2   0   2   2   0   2   2   0   2   0   2   2   0   0   0   0   2   2   0   0   2   0   2   0   0   0   0   2   0   0   2   2   0   2   0   0   2   2   0   2   0   0   0   2   0   2   0   0   2   2   2   0   0   0   0   0   0   0   2   2   0   2   0   2   0   2   0   2   0   0   0   2   0   2   0   0   2   0   0   0   2   2   2   2   2   0   2   2   0   0   0   2   2   2   2   2   2   0   2   2
 MK-6-9                 2   0   2   2   0   0   2   2   2   0   0   0   0   2   0   0   0   2   2   0   2   0   2   2   2   2   2   2   2   2   2   2   2   0   0   2   0   0   2   2   0   0   0   2   0   2   2   2   2   2   0   2   2   0   2   0   0   2   2   2   2   2   2   0   0   2   2   2   2   2   2   2   0   0   2   2   2   2   0   0   2   0   2   2   2   2   0   2   0   2   0   0   2   0   2   2   2   0   0   0   2   0   2   2   0   2   2   0   2   0   2   2   2   0   0   0   2   2   0   0   2   0   2   0   0   0   0   2   0   0   2   2   0   2   0   0   2   2   0   2   0   0   0   2   0   2   0   2   2   2   2   0   2   0   0   0   2   0   2   2   0   2   0   2   0   2   0   0   0   0   0   2   0   2   0   0   2   0   2   0   2   2   0   2   2   0   0   2   0   0   2   2   2   2   2   2   2   0   2   2
 MK-6-10                2   0   2   2   0   0   2   2   2   0   2   0   0   2   0   0   0   2   2   0   2   0   2   2   2   2   2   2   2   2   2   2   2   0   0   0   0   0   2   2   0   0   0   2   0   2   2   2   2   2   0   2   2   0   2   0   0   2   2   2   2   2   2   2   0   2   2   2   2   2   2   2   0   0   2   2   2   2   0   0   2   0   2   2   2   2   0   2   2   2   0   2   2   0   2   0   2   0   0   0   2   2   2   2   0   2   2   0   2   0   2   0   2   0   0   0   2   2   0   0   2   0   2   0   2   0   0   2   0   0   0   2   0   2   0   0   2   2   0   2   0   0   0   2   0   2   0   2   2   2   2   0   2   0   0   0   2   0   2   2   0   2   0   2   0   2   0   0   0   2   0   2   2   0   0   0   2   0   2   0   2   2   0   2   2   0   0   0   0   2   2   2   2   2   2   0   2   0   2   2
 MK-6-11                2   2   2   2   0   2   2   2   2   0   2   0   0   2   2   0   0   0   2   0   0   0   2   0   2   2   2   2   2   2   2   2   2   0   0   0   0   0   2   2   0   0   0   2   0   2   2   2   2   2   0   2   2   0   2   0   0   2   2   2   2   2   2   2   0   2   2   2   2   0   2   2   0   0   2   2   2   2   0   0   2   0   2   2   2   2   0   2   2   2   0   2   0   0   2   0   2   0   0   0   0   0   2   2   0   2   2   0   2   0   2   0   2   0   2   0   2   2   0   0   2   2   2   0   2   0   0   2   0   0   0   0   0   2   0   0   2   2   2   2   2   0   0   2   2   2   2   2   2   2   2   0   0   0   0   0   2   0   2   0   0   0   0   2   0   2   0   0   0   2   0   2   2   0   0   0   2   0   2   0   2   0   0   2   2   0   0   0   0   2   2   2   2   0   2   0   2   0   2   2
 MK-6-12                2   2   2   2   0   2   2   2   2   0   2   0   0   2   2   0   0   2   2   0   0   2   2   0   2   2   2   0   0   2   2   2   2   0   0   0   2   0   2   2   0   2   0   2   0   0   2   0   2   2   0   2   2   2   2   0   0   2   2   2   2   2   2   2   0   2   2   2   2   0   2   2   0   0   2   2   0   2   0   0   2   0   0   2   2   2   0   2   2   2   2   2   0   0   2   0   2   0   2   0   0   0   2   2   0   2   2   0   2   0   2   0   2   2   2   0   2   2   0   0   2   2   2   0   2   0   0   2   0   0   0   0   0   2   0   0   0   2   2   2   2   0   0   2   2   2   2   2   2   2   2   0   0   0   0   0   0   0   2   0   0   0   0   2   0   2   0   0   2   2   0   2   2   0   0   0   2   2   2   0   2   0   0   2   2   0   0   0   0   2   2   2   2   0   0   0   2   0   2   2
 MK-6-13                2   2   2   2   0   2   0   2   2   0   2   0   0   2   2   0   0   2   2   0   0   2   2   0   2   2   2   0   0   2   2   2   2   0   2   2   2   0   2   0   0   2   0   0   0   0   2   0   2   2   0   2   2   2   2   0   0   2   2   0   2   2   2   2   0   2   2   2   2   0   2   2   0   0   0   2   0   2   0   0   2   0   0   2   2   2   0   2   2   0   2   2   0   0   0   0   2   0   2   0   0   0   2   2   0   2   2   2   2   0   2   0   2   2   2   0   0   2   0   0   2   2   2   0   0   0   0   2   0   0   0   0   0   2   0   0   0   2   2   2   2   0   0   2   2   2   2   2   2   2   2   0   0   0   2   0   0   0   2   0   0   2   0   2   0   2   0   0   2   2   0   2   2   0   0   2   2   0   2   0   2   0   0   2   2   0   0   0   0   2   2   2   2   0   0   0   2   0   2   2
 MK-6-14                2   2   0   2   0   2   0   2   2   2   2   2   0   2   0   0   0   2   0   0   0   0   2   0   2   2   2   0   0   2   2   2   2   0   2   2   2   0   2   0   0   2   0   0   0   0   2   2   2   2   0   2   2   2   2   0   0   2   2   0   2   2   2   2   0   2   2   2   2   0   2   2   0   0   0   2   0   2   0   0   2   0   2   0   2   2   0   2   2   0   2   2   0   2   0   0   2   0   2   0   0   0   2   2   0   2   2   2   2   0   2   0   2   2   2   0   0   2   2   0   2   2   2   0   0   0   2   2   0   0   0   0   0   2   0   0   0   2   2   2   2   0   0   2   2   2   2   2   2   2   2   0   0   0   2   0   0   0   2   0   0   2   0   2   0   2   0   2   2   2   0   2   2   0   0   2   2   0   2   0   2   0   0   2   2   0   0   0   0   0   2   2   2   2   0   0   2   0   2   2
 MK-6-15                2   0   0   0   2   2   0   2   2   2   2   2   0   2   0   0   0   2   2   0   0   0   2   0   2   2   2   0   0   2   2   2   2   0   2   2   2   0   2   0   0   2   0   0   0   0   2   2   2   2   0   2   2   2   2   0   0   2   2   0   0   2   2   2   0   2   2   2   2   0   2   2   0   0   0   2   0   2   0   0   2   0   2   0   2   2   0   0   2   2   2   2   0   2   0   0   2   0   2   0   0   0   2   2   0   2   0   2   0   0   2   0   2   2   2   0   0   2   2   0   2   2   2   0   0   0   2   2   0   0   2   0   2   2   0   0   0   2   2   2   2   0   0   2   2   2   2   2   2   2   2   0   0   0   2   0   0   2   2   0   0   0   0   2   0   2   0   2   2   2   0   2   2   2   0   2   2   0   2   0   2   0   0   2   0   0   0   0   0   0   2   2   2   2   0   0   2   0   0   2
 MK-6-16                2   0   0   0   2   2   0   2   2   2   0   2   0   2   0   0   0   2   2   0   0   0   2   0   2   2   2   2   0   2   2   2   2   0   2   2   2   0   2   0   0   2   0   0   0   2   2   2   2   2   0   2   2   2   2   0   0   2   2   2   0   2   2   2   0   0   2   2   2   0   0   2   0   0   0   2   0   2   0   2   2   0   2   0   2   2   2   0   2   2   2   2   0   2   0   0   2   0   2   0   0   0   2   2   0   2   0   0   0   2   2   0   2   2   2   2   0   2   2   0   2   2   2   0   0   2   2   2   0   0   2   2   2   2   0   0   0   2   2   2   2   0   0   2   2   0   2   2   2   2   0   0   0   0   2   0   0   2   2   0   0   0   0   2   0   2   2   2   2   2   0   2   2   0   0   2   2   0   2   0   2   0   0   2   0   2   2   0   0   0   2   2   0   2   0   0   2   2   0   2
 
!****************************************** Phenotypic Data **********************************************************
!-100.0 is resevred for missing phenotype
SimulatedTrait1        17.3871   12.0188   16.4958   17.5282   18.3044   16.1463   20.7195   13.6908   15.0556   20.2794   12.8687   13.3317   12.7173   18.8599   18.1196   14.7743   11.8015   12.0786   21.8808   11.9774   15.5759   11.0257   19.2999   16.6102   16.5471   13.3899   13.9138   14.0116   17.2328   13.7191   15.1966   14.3977   13.5765   12.7228   14.4811   11.8445   15.2690   17.0665   15.9116   11.1770   16.2359   18.7445   16.6291   12.0665   16.2060   20.4397    9.8077   10.9988   15.1783   16.1303   12.5729   13.6464   11.4972   12.7821   13.5559    9.9809   12.3871   15.0162   17.3270   18.0665   17.4316   17.4117   16.9252   19.0826   16.7836   13.2613   10.6760   16.5860   10.8929   17.8126   16.5994   11.4036   17.2628   17.9508   12.3498   16.8322   16.3885   21.8431   11.6527   18.5232   16.6662   12.6767   16.1947   12.8672   14.6441   10.1904   15.7309   14.0968   16.8569   11.9981   11.5663   13.2080    8.0017   14.6122   14.6097   12.8181   16.9920   15.6349   16.2205   13.8890   19.2320   15.5335   14.2978   11.8811   16.0762    8.5615   14.3392   10.3444   15.1451   16.4393   14.9950   17.8895   12.1739   16.2359   16.3968   12.9966   16.3772   12.8026   15.8298   19.2461   15.7780   12.6097   12.5232    9.8540   21.7420   13.8406    9.6653   17.3361   17.6616   14.6479   11.8143   10.3047   11.8360   14.8339   15.5374   16.0803   14.7863   13.2142   17.2614   13.5014   16.6697   14.0321   17.6768   11.1230   16.5736   17.8657   16.5760   16.9586   15.9549   15.5610   13.3207   17.0077   13.1130   17.3391   15.7005   16.7653   12.5197   18.9539   15.8051   12.4689   15.0300   16.2552   14.4398   15.9204   18.0386   13.0893   18.1461   13.5316   14.1376   14.3524   17.1333   13.3675   14.9144   10.1906   13.9229   13.6282   14.5986   14.5485   15.3159   16.3624   16.3613    9.3004   13.7195   16.3508   17.1017   16.4490   13.9531   10.8378   18.7372   15.5374   16.3391   18.0377   16.6287   16.8269   16.1694   12.7860   12.0715   11.6312   14.7413   12.3992
SimulatedTrait2         8.6584   11.2909    9.6639    8.1322    8.5092    8.4999   11.2102    8.8328   14.1160    9.2533    8.5749    9.3588    9.8540   10.8003   11.0402   11.2948    8.4228    8.3774    8.8326    9.1540    9.9718   11.9964    9.8227    8.6430    8.2370    9.5275   10.5884    8.8005    9.4691   12.0234    8.7705    8.4121   10.8042    9.7237   11.1672    9.2164   11.6394   10.7802   13.0622   10.1297   10.3976    8.6328    9.7928    9.1451    8.9197   10.6436   10.4322    9.3348    9.7347    8.9034   13.2681   12.2679    7.1077    7.7245   11.6365    7.3764   11.1938   12.8014   10.9917    8.4392   12.2089   10.2968   10.0803    9.2143    9.8512    8.4893   10.1165    9.7608    9.8023    9.4167   11.4595    9.8945    8.2475    9.4218    9.1861    8.9921   10.8139    9.3392    8.2622   12.0374   10.8731    7.5716   10.5244    9.3216   12.7719   13.9974   13.3673    8.9853    9.6715   10.2273    8.4720   10.2390   10.9490    9.5320    8.1882   11.0621    9.6509   10.5828    8.7758    8.5579   11.2261    9.6351   10.5552    7.1699   11.6907   11.3360    9.3501   10.4477    8.9488   10.7166    8.5815   11.6381    9.7391    9.5534    7.4922    8.6215    7.4405    9.7080    9.4883   12.0963    8.5010    9.5639   10.7129    8.9519   11.2879    8.5400    9.7488   10.1920   10.9851    7.1960   11.0946    8.8602    8.6466    8.4157    9.5630   10.4633   12.9074    9.9065   10.0071    8.5968   10.0387   11.4577   12.3197   10.2972   10.4747    9.1713   10.5695   10.1980   10.8181   11.5682   10.2989    7.3553    7.8211   10.9476    7.3681   10.2002   10.0203    7.3768    7.9581    7.0964   10.7744   12.5004    9.1060    9.3081    9.5453   11.1387    9.9382   10.0960    7.4067    8.7506    7.7970   10.2356   10.5713   11.7231    8.3055   10.8971   10.9756    8.9049    8.4780    7.9139    9.8365   10.1768   10.5491   11.9257   11.2368   12.1336    8.1950    9.7149    8.7165   13.7904   10.4993    9.8758    9.2911   12.6679    9.3403   11.0852   11.1379   10.4869    8.7506    7.9367
 
