# Supplementary material for: Inclusive Composite Interval Mapping of QTL by Environment Interactions in Biparental Populations
Source: PLoS One. 2015 Jul 10;10(7):e0132414. doi: 10.1371/journal.pone.0132414 (PMC4498613; doi:10.1371/journal.pone.0132414)
Supplement: S4 File — (ZIP) [file pone.0132414.s004.zip › H=0.1/L1/run_00139.met]

!**********************Note: lines staring with "!" are remarks and will be ignored in the program********************
!*********************************General Information**********************************
!Assuming F1 = P1 x P2, populations available in QTL IciMapping are: 
!  1, P1BC1F1 = P1 x F1, the first backcrossing where P1 is used as the recurrent parent;
!  2, P2BC1F1 = P2 x F1, the first backcrossing where P2 is used as the recurrent parent;
!  3, F1DH, F1-derived doubled haploids; 
!  4, RIL or F1RIL, recombination inbred lines through the repeated selfing of F1;
!  5, P1BC1RIL, recombination inbred lines through the repeated selfing of P1BC1F1;
!  6, P2BC1RIL, recombination inbred lines through the repeated selfing of P2BC1F1;
!  7, F2, the selfing generation of F1;
!  8, F3, the selfing generation of F2;
!  9, P1BC2F1, the second backcrossing where P1 is used as the recurrent parent; 
! 10, P2BC2F1, the second backcrossing where P2 is used as the recurrent parent;
! 11, P1BC2RIL, recombination inred lines through the repeated selfing of P1BC2F1; 
! 12, P2BC2RIL, recombination inred lines through the repeated selfing of P2BC2F1; 
! 13, P1BC1F2, the selfing generation of P1BC1F1; 
! 14, P2BC1F2, the selfing generation of P2BC1F1; 
! 15, P1BC2F2, the selfing generation of P1BC2F1; 
! 16, P2BC2F2, the selfing generation of P2BC2F1; 
! 17, P1BC1DH, P1BC1F1-derived doubled haploids; 
! 18, P2BC1DH, P2BC1F1-derived doubled haploids; 
! 19, P1BC2DH, P1BC2F1-derived doubled haploids; 
! 20, P2BC2DH, P2BC2F1-derived doubled haploids; 
   3      !Mapping Population (see remarks above)
   2      !Mapping Function (1 for Kosambi; 2 for Haldane; 3 for Morgan)
   2      !Marker Space Type (1 for intervals; 2 for positions)
   1      !Marker Space Unit(1 for centiMorgans; 2 for Morgan)
   6      !Number of Chromosomes (or Linkage Groups)
 200      !Size of the mapping population
   2      !Number of environments
 
!***************************************** Chromosomes and Linkage Maps **********************************************
!Chromosome                 NumMarkers
-CH1                        16
-CH2                        16
-CH3                        16
-CH4                        16
-CH5                        16
-CH6                        16
!Linkage map (Marker name followed by position or the interval length)
 MK-1-1                1     0.000
 MK-1-2                1    10.000
 MK-1-3                1    20.000
 MK-1-4                1    30.000
 MK-1-5                1    40.000
 MK-1-6                1    50.000
 MK-1-7                1    60.000
 MK-1-8                1    70.000
 MK-1-9                1    80.000
 MK-1-10               1    90.000
 MK-1-11               1   100.000
 MK-1-12               1   110.000
 MK-1-13               1   120.000
 MK-1-14               1   130.000
 MK-1-15               1   140.000
 MK-1-16               1   150.000
 MK-2-1                2     0.000
 MK-2-2                2    10.000
 MK-2-3                2    20.000
 MK-2-4                2    30.000
 MK-2-5                2    40.000
 MK-2-6                2    50.000
 MK-2-7                2    60.000
 MK-2-8                2    70.000
 MK-2-9                2    80.000
 MK-2-10               2    90.000
 MK-2-11               2   100.000
 MK-2-12               2   110.000
 MK-2-13               2   120.000
 MK-2-14               2   130.000
 MK-2-15               2   140.000
 MK-2-16               2   150.000
 MK-3-1                3     0.000
 MK-3-2                3    10.000
 MK-3-3                3    20.000
 MK-3-4                3    30.000
 MK-3-5                3    40.000
 MK-3-6                3    50.000
 MK-3-7                3    60.000
 MK-3-8                3    70.000
 MK-3-9                3    80.000
 MK-3-10               3    90.000
 MK-3-11               3   100.000
 MK-3-12               3   110.000
 MK-3-13               3   120.000
 MK-3-14               3   130.000
 MK-3-15               3   140.000
 MK-3-16               3   150.000
 MK-4-1                4     0.000
 MK-4-2                4    10.000
 MK-4-3                4    20.000
 MK-4-4                4    30.000
 MK-4-5                4    40.000
 MK-4-6                4    50.000
 MK-4-7                4    60.000
 MK-4-8                4    70.000
 MK-4-9                4    80.000
 MK-4-10               4    90.000
 MK-4-11               4   100.000
 MK-4-12               4   110.000
 MK-4-13               4   120.000
 MK-4-14               4   130.000
 MK-4-15               4   140.000
 MK-4-16               4   150.000
 MK-5-1                5     0.000
 MK-5-2                5    10.000
 MK-5-3                5    20.000
 MK-5-4                5    30.000
 MK-5-5                5    40.000
 MK-5-6                5    50.000
 MK-5-7                5    60.000
 MK-5-8                5    70.000
 MK-5-9                5    80.000
 MK-5-10               5    90.000
 MK-5-11               5   100.000
 MK-5-12               5   110.000
 MK-5-13               5   120.000
 MK-5-14               5   130.000
 MK-5-15               5   140.000
 MK-5-16               5   150.000
 MK-6-1                6     0.000
 MK-6-2                6    10.000
 MK-6-3                6    20.000
 MK-6-4                6    30.000
 MK-6-5                6    40.000
 MK-6-6                6    50.000
 MK-6-7                6    60.000
 MK-6-8                6    70.000
 MK-6-9                6    80.000
 MK-6-10               6    90.000
 MK-6-11               6   100.000
 MK-6-12               6   110.000
 MK-6-13               6   120.000
 MK-6-14               6   130.000
 MK-6-15               6   140.000
 MK-6-16               6   150.000
!*********************************** Marker Types ********************************************************************
!Co-dominant marker: When heterozygote F1 is present, P1 is coded as 2, F1 is coded as 1, and P2 is coded as 0; Otherwise, P1 is coded as 2, and P2 is coded as 0. 
!Dominant marker: When heterozygote F1 is present, P1 and F1 are coded as 12, and P2 is coded as 0; Otherwise, P1 is coded as 2, and P2 is coded as 0.  
!Recessive markers: When heterozygote F1 is present, P1 is coded as 2, and F1 and P2 are coded as 10; Otherwise, P1 is coded as 2, and P2 is coded as 0. 
!Missing marker is coded as -1. 
 MK-1-1                 2   2   0   2   0   2   0   2   0   2   0   2   2   0   0   2   2   2   0   2   0   2   2   0   0   0   0   2   2   2   0   2   0   0   0   2   0   0   2   0   2   2   0   2   2   0   2   2   0   2   2   0   0   0   2   2   0   0   2   2   2   0   0   0   0   2   2   2   0   0   0   0   2   0   0   2   2   2   0   2   0   2   2   0   2   0   2   2   2   2   2   0   2   0   0   0   0   2   2   2   0   0   0   0   2   0   0   0   2   2   2   2   2   0   2   0   0   2   2   0   0   0   0   2   2   2   0   0   0   2   2   0   2   2   0   2   0   0   0   2   2   2   0   2   0   2   0   2   2   2   2   2   0   2   0   2   0   2   2   0   0   0   0   0   2   2   0   0   2   2   0   2   2   0   0   0   2   0   0   0   0   0   2   2   2   2   2   2   0   0   2   0   2   0   2   2   2   0   0   0
 MK-1-2                 2   2   2   2   0   2   0   2   0   2   0   2   2   0   0   2   2   2   0   2   0   2   2   2   0   0   2   0   2   2   0   2   0   0   0   2   0   0   2   0   2   2   0   2   2   0   2   0   0   2   2   0   0   0   2   2   0   0   2   2   2   0   0   2   0   2   2   2   0   0   2   0   2   0   2   2   0   2   0   2   0   2   2   0   2   0   2   2   2   2   2   0   2   0   0   0   0   2   2   2   0   0   0   0   2   0   0   0   2   0   2   2   2   0   0   0   0   2   2   0   0   0   2   2   2   2   2   0   0   2   2   0   2   2   0   2   0   0   0   2   2   2   0   2   0   2   0   2   2   2   2   2   0   2   0   2   0   2   2   2   2   0   0   0   2   2   0   0   2   2   0   2   2   0   0   0   2   2   0   0   0   0   2   2   2   2   0   0   0   0   2   0   2   0   2   2   2   0   2   0
 MK-1-3                 2   2   2   2   2   2   0   2   0   2   0   2   2   0   0   2   2   0   0   2   0   2   2   2   0   0   2   0   2   2   2   2   0   0   0   2   0   0   2   0   2   2   0   2   2   0   2   0   0   0   2   0   0   0   2   2   0   0   2   2   2   0   0   2   0   2   2   2   2   0   2   0   0   0   2   2   0   2   0   2   0   2   0   0   2   0   2   2   0   2   2   0   0   0   0   0   0   2   2   0   0   0   0   0   2   0   0   0   2   0   2   2   2   0   0   0   0   2   2   0   0   0   2   2   2   2   2   0   2   2   2   0   2   2   2   2   0   2   0   2   2   2   0   2   0   0   0   0   2   2   2   2   0   2   0   2   0   2   2   2   2   0   0   0   2   0   0   0   2   2   0   2   2   0   0   0   2   2   0   0   0   0   2   0   2   2   0   0   2   0   2   0   2   2   2   2   2   0   2   0
 MK-1-4                 2   2   2   2   2   2   0   2   0   2   0   2   2   0   0   2   2   0   0   0   0   2   2   2   2   0   2   2   2   2   2   2   0   0   0   2   0   2   2   0   2   2   0   2   2   2   0   0   0   0   2   0   2   0   2   2   0   2   2   2   2   0   0   2   0   2   2   2   2   0   2   0   2   0   2   2   0   0   0   2   0   0   0   0   2   0   2   0   0   2   2   0   0   0   0   0   2   2   2   0   0   2   0   0   2   0   0   0   2   0   2   2   2   0   0   0   0   2   2   0   0   0   2   2   2   2   2   2   2   2   2   0   2   2   2   2   0   2   0   2   0   2   0   2   0   0   0   0   2   2   2   2   0   2   0   2   0   2   2   2   2   0   0   0   2   0   0   0   2   2   0   2   2   0   0   0   0   2   0   0   0   0   2   0   2   0   0   0   2   0   2   2   2   2   2   2   2   2   2   0
 MK-1-5                 2   2   2   2   2   2   2   2   0   2   0   0   2   0   0   2   2   2   0   0   0   2   2   2   2   0   2   2   2   2   2   2   0   0   0   0   0   2   0   0   2   2   0   2   2   2   0   2   0   0   2   0   2   0   2   2   0   0   2   2   2   0   0   2   0   2   2   2   0   0   2   0   2   0   2   2   0   0   0   2   0   0   2   0   2   2   2   0   0   2   0   0   2   0   0   0   2   2   2   0   0   2   2   0   2   0   0   0   2   0   2   2   2   0   0   0   0   2   2   0   0   0   2   0   2   2   0   2   2   2   2   2   2   2   2   2   0   2   0   2   0   2   0   2   0   0   0   0   2   2   2   2   0   0   0   2   0   2   2   2   2   0   0   0   2   0   0   0   2   2   0   2   2   0   0   0   0   2   0   0   0   0   2   0   2   0   0   0   2   2   2   2   2   2   2   2   2   2   2   0
 MK-1-6                 2   2   2   2   2   2   2   2   0   2   0   0   2   0   0   2   2   2   0   0   2   2   2   2   2   0   0   2   2   2   0   2   0   0   0   2   0   0   2   2   2   2   0   2   2   2   0   2   0   2   2   0   2   0   2   2   0   0   2   2   0   0   0   2   0   0   2   2   0   0   2   0   2   0   0   2   0   0   0   2   0   0   2   0   2   2   2   0   0   2   0   0   2   0   2   0   2   2   2   0   0   2   2   0   0   0   0   0   0   0   0   0   2   0   0   0   0   2   0   0   2   0   2   0   2   2   0   2   2   2   2   2   2   2   2   2   0   2   0   2   0   2   0   2   0   2   0   0   2   2   2   2   0   0   0   2   0   2   2   2   2   0   0   0   2   0   0   0   2   2   0   2   2   0   0   0   0   2   0   0   0   0   2   0   2   2   0   0   2   0   2   2   2   2   2   0   2   2   2   0
 MK-1-7                 2   2   2   2   2   2   2   2   0   2   0   0   0   0   2   2   2   0   0   0   2   2   2   2   2   0   0   2   2   2   0   2   0   0   2   2   0   0   2   2   2   2   0   2   2   2   2   2   0   2   2   0   2   2   2   2   0   0   2   2   0   0   0   2   0   0   2   2   0   0   2   0   2   0   0   2   0   0   0   2   0   0   2   0   2   2   0   0   0   2   0   0   2   0   2   0   2   2   2   0   0   2   2   0   0   0   0   0   0   0   0   0   2   0   0   0   0   2   0   0   2   2   2   0   0   2   0   2   0   0   2   2   2   2   2   0   0   2   0   2   0   2   0   2   0   2   2   2   2   2   0   2   0   0   2   2   0   2   2   2   2   0   0   0   2   0   0   0   2   2   0   2   2   0   2   0   0   2   0   0   0   0   2   0   2   2   0   0   2   0   2   2   2   2   0   0   2   2   2   2
 MK-1-8                 2   2   2   2   2   2   2   2   0   2   0   0   0   0   2   0   2   0   0   0   2   2   2   2   2   0   0   2   2   2   0   2   2   0   2   2   0   2   2   2   2   0   0   2   2   2   2   2   0   2   2   0   2   0   2   2   0   0   2   2   2   0   2   2   0   0   2   2   0   0   2   0   2   2   0   2   0   2   0   0   2   0   2   0   2   2   0   0   0   2   0   0   2   0   0   0   2   2   2   0   0   2   2   0   0   0   2   2   0   0   2   0   2   0   0   0   0   2   0   0   0   2   2   0   0   2   0   2   0   0   0   2   2   2   2   0   0   2   0   2   0   2   0   2   0   0   2   2   2   2   0   0   0   0   2   2   0   2   2   2   2   0   0   0   2   0   0   0   2   2   0   2   2   0   2   0   0   2   0   0   0   0   2   0   2   2   0   0   2   0   2   2   2   0   0   0   2   2   2   2
 MK-1-9                 2   2   2   2   2   2   2   2   2   2   0   0   0   0   2   0   2   0   0   0   2   2   0   2   2   0   0   2   2   2   0   2   2   0   2   2   0   2   2   2   2   0   0   2   2   2   2   0   0   2   2   0   2   0   2   2   0   0   2   2   2   0   2   2   0   0   2   2   0   2   0   0   2   2   0   2   0   0   2   0   2   0   2   0   2   0   0   2   0   2   0   0   2   2   0   0   2   2   2   0   0   2   2   0   0   0   2   2   0   0   2   0   2   0   0   0   2   2   0   2   0   2   2   0   0   2   0   2   0   0   0   2   2   2   2   0   0   2   0   2   0   2   0   0   0   0   0   2   2   2   0   0   0   0   2   2   0   2   2   2   2   0   0   0   0   0   0   0   2   2   0   2   0   0   2   0   0   2   2   0   0   2   2   0   2   2   0   0   2   0   2   2   2   0   0   0   2   2   0   2
 MK-1-10                2   0   2   2   2   2   2   2   2   2   0   0   0   0   2   2   2   0   0   0   2   2   0   2   2   0   0   2   2   2   0   2   2   0   2   2   0   2   2   2   2   0   0   2   0   2   2   0   0   2   2   0   2   0   2   2   0   0   2   2   2   0   2   2   0   2   2   0   0   2   0   0   2   0   0   2   0   0   2   2   2   0   2   0   2   0   2   2   0   2   0   2   2   2   2   0   2   2   2   0   0   2   2   0   0   0   2   2   0   0   2   0   2   0   0   0   2   2   0   2   0   2   2   0   2   2   0   2   0   0   0   2   2   2   2   2   2   2   0   2   2   2   0   0   0   2   0   2   2   2   2   0   0   0   2   2   0   2   2   2   2   0   0   0   0   0   2   0   2   2   2   2   0   0   2   2   0   2   2   0   0   2   2   0   2   2   0   0   2   0   2   2   0   0   0   0   2   2   0   0
 MK-1-11                2   2   0   2   2   0   2   2   2   0   0   2   0   0   2   2   0   0   0   0   0   2   0   2   2   0   0   2   2   2   0   2   2   0   2   2   0   2   2   2   2   0   2   2   0   2   2   0   0   2   2   0   2   0   0   2   0   0   2   2   2   0   2   2   2   2   2   0   0   2   0   0   2   0   0   2   0   0   2   2   2   0   2   0   2   0   2   0   0   2   0   2   2   2   2   0   2   0   2   0   0   2   2   0   0   0   2   2   0   0   0   0   2   0   2   0   2   2   0   0   0   2   2   0   2   2   0   2   0   0   0   2   2   2   2   2   2   2   0   2   2   0   0   0   0   2   0   2   2   2   2   0   0   0   2   2   0   2   2   2   2   0   0   0   0   0   2   0   2   2   2   2   0   0   2   2   0   2   2   0   0   2   2   0   0   2   0   0   2   0   2   2   0   0   0   0   2   2   0   0
 MK-1-12                2   2   0   2   2   2   2   2   2   0   0   2   0   0   2   2   0   0   0   2   0   0   0   2   2   2   0   2   2   2   0   2   2   0   2   0   0   2   2   2   2   0   0   2   0   2   2   2   0   2   2   0   0   0   0   2   0   0   0   2   2   0   2   2   2   2   2   0   0   2   0   2   2   0   0   2   0   0   2   2   2   0   2   0   2   0   2   0   0   0   0   2   2   2   2   0   2   0   2   0   0   2   0   0   0   0   0   2   0   0   0   0   2   0   2   0   2   2   2   0   0   2   2   0   2   2   0   2   0   0   0   2   2   2   2   2   2   2   0   2   2   0   0   0   0   2   0   2   2   2   2   0   2   0   2   2   0   2   2   2   2   2   0   0   2   0   2   0   2   2   2   2   0   0   2   2   0   2   0   2   0   2   2   0   0   2   0   2   2   0   2   2   0   0   0   0   2   2   0   0
 MK-1-13                2   2   0   0   2   2   2   2   2   2   0   2   0   0   2   0   0   0   0   2   0   0   0   2   2   2   0   0   2   2   0   2   2   0   2   0   0   2   2   2   2   0   0   2   0   2   2   2   0   0   2   0   0   0   0   2   0   2   0   2   2   0   2   2   2   2   2   0   0   2   0   2   2   0   0   2   0   0   2   2   2   0   2   0   0   0   2   0   0   0   0   2   2   2   0   0   2   0   2   0   0   2   0   0   0   0   0   2   0   0   0   0   2   0   2   0   2   0   2   0   0   2   2   0   2   2   0   2   0   0   0   2   2   2   2   2   0   2   0   0   2   0   0   2   0   2   0   2   2   2   2   2   2   0   2   0   2   2   2   2   2   2   0   0   2   0   2   0   2   2   2   2   0   0   2   2   0   0   0   2   0   0   2   0   0   2   0   2   2   0   2   2   0   0   2   0   2   2   0   0
 MK-1-14                2   2   0   0   2   2   2   2   2   2   0   2   0   0   2   0   0   0   0   2   0   0   0   0   2   2   0   0   2   2   0   2   2   0   2   0   0   2   2   2   2   0   2   2   0   2   2   2   0   0   2   0   0   0   0   2   0   2   0   2   2   0   2   0   2   2   2   0   0   2   0   2   2   0   0   2   0   0   0   2   2   0   2   0   0   0   2   0   0   2   0   2   2   2   0   0   2   0   2   0   0   2   0   0   0   0   0   2   2   0   0   2   2   0   2   0   2   0   0   0   0   2   2   0   2   2   0   2   0   0   0   2   2   2   2   2   0   2   0   2   0   0   0   2   0   2   0   2   2   2   2   2   2   0   2   0   2   2   2   2   2   2   0   0   2   0   2   0   2   2   2   2   0   0   2   0   0   2   0   2   0   0   2   0   0   2   2   2   2   0   2   2   0   0   2   0   2   2   0   0
 MK-1-15                2   2   0   2   2   2   2   2   2   2   0   2   2   0   2   2   0   0   0   2   0   0   0   0   2   2   0   2   2   2   0   2   2   0   2   0   0   2   2   2   2   2   2   2   0   2   2   2   0   0   2   0   0   0   0   2   0   2   0   2   2   0   2   0   2   2   2   0   0   2   2   2   2   2   0   2   0   0   0   2   2   0   2   0   0   0   2   2   0   2   0   2   2   2   0   0   2   0   2   2   2   2   0   0   0   0   0   2   2   0   0   2   2   0   2   0   2   0   0   2   0   2   2   0   2   2   0   2   0   0   0   2   2   2   2   2   0   2   0   2   0   0   0   2   0   2   0   2   2   2   2   2   2   0   2   0   2   2   2   2   2   2   0   0   2   0   2   0   0   2   2   2   0   0   2   2   0   2   2   2   0   0   2   0   0   2   0   2   2   0   2   2   0   0   2   0   2   2   0   0
 MK-1-16                2   2   0   2   2   2   2   2   2   2   2   0   2   0   0   2   0   2   0   2   0   0   0   0   2   2   0   2   2   2   2   0   2   0   2   0   0   2   2   0   2   2   2   2   0   2   2   2   0   2   2   2   2   0   0   2   0   2   0   2   2   2   2   0   2   2   2   0   0   2   2   2   2   2   0   2   0   0   0   2   0   0   2   0   0   0   2   0   0   2   0   0   2   2   0   2   2   0   2   0   2   2   0   0   0   0   0   2   0   0   0   2   2   0   2   0   2   0   0   2   0   2   2   0   2   2   0   2   0   0   0   2   2   0   2   2   0   2   2   2   0   0   0   2   0   2   0   2   2   2   2   2   2   2   2   0   2   2   2   2   2   2   0   0   2   0   2   0   0   2   2   2   0   0   2   2   0   2   2   2   0   0   2   0   0   2   0   2   2   2   2   2   0   0   2   0   2   0   0   0
 MK-2-1                 2   0   0   0   0   2   2   2   0   0   2   2   0   2   0   2   0   2   0   0   2   0   2   0   2   0   2   2   2   0   2   2   2   0   0   2   2   2   0   2   2   0   2   2   0   0   2   0   0   2   2   2   0   0   0   0   0   0   0   2   2   0   2   2   2   2   2   2   2   2   0   0   2   2   0   2   2   0   0   0   0   2   0   0   0   0   0   2   0   0   2   0   0   0   0   2   0   2   2   2   0   2   0   0   2   0   0   0   2   0   2   2   2   0   2   2   0   0   2   2   2   0   0   0   2   2   2   0   0   2   2   0   0   2   0   0   0   0   0   0   2   0   2   0   0   2   2   2   0   0   0   2   2   0   0   0   0   0   2   2   0   2   2   2   0   2   0   2   2   0   2   0   2   2   0   0   0   2   2   0   2   2   0   0   0   0   0   2   0   2   2   0   0   0   0   2   2   2   0   2
 MK-2-2                 2   2   0   0   0   2   2   2   0   0   2   2   0   2   0   2   0   2   0   0   2   0   2   0   2   0   2   2   2   0   2   2   2   0   0   2   2   2   0   2   2   0   2   2   0   0   2   0   0   2   2   2   0   0   0   0   0   0   0   2   2   0   2   2   2   2   2   2   2   2   0   0   2   2   0   2   0   0   0   0   0   2   0   0   0   0   0   2   0   0   0   0   0   0   0   2   0   2   2   2   0   2   0   0   2   0   0   0   2   2   2   2   2   0   2   2   0   0   2   2   2   0   0   0   2   0   2   2   0   2   2   0   2   2   0   0   0   0   0   0   2   0   2   0   0   2   2   2   2   0   0   2   2   0   0   0   0   0   2   2   0   2   2   2   0   2   0   2   2   0   2   0   2   2   0   0   0   2   2   0   2   2   0   0   0   2   0   2   0   2   0   0   0   0   0   2   2   2   0   2
 MK-2-3                 2   0   0   0   0   2   2   2   0   2   2   2   0   0   0   0   0   2   0   2   2   0   2   0   2   0   2   2   2   0   2   2   2   0   2   2   0   2   0   2   2   2   2   0   0   0   2   0   0   2   0   2   0   0   0   0   0   2   0   2   2   0   2   0   2   2   2   2   2   2   0   0   2   2   0   0   0   0   0   0   0   2   0   0   0   0   0   2   0   0   0   0   0   0   0   2   0   2   2   2   0   0   0   0   2   0   0   0   2   2   2   2   2   0   0   2   0   0   2   2   2   2   0   0   2   0   2   2   0   2   2   0   2   2   0   0   0   0   0   0   2   0   2   0   0   2   2   0   2   0   0   2   2   0   0   0   0   0   2   2   0   2   2   2   0   2   0   2   0   0   2   0   2   2   0   0   0   2   2   0   2   2   0   0   0   2   0   2   0   2   0   2   0   0   0   2   2   0   0   2
 MK-2-4                 2   0   0   0   0   2   2   2   2   2   2   2   0   0   2   0   0   2   0   0   2   0   2   0   0   0   2   2   2   0   2   0   2   0   2   2   0   2   0   2   2   2   2   0   0   0   2   0   0   2   0   2   0   0   0   0   0   2   0   2   2   2   2   0   2   2   2   2   2   2   0   0   2   2   0   0   0   0   0   0   0   2   0   2   0   0   0   2   0   0   0   0   0   0   0   2   0   2   2   2   0   0   0   0   2   0   2   0   2   2   2   2   2   0   0   0   2   0   2   2   2   2   0   0   0   0   2   2   0   2   0   0   2   2   0   0   0   0   0   0   2   0   2   0   0   0   2   0   2   0   0   2   2   0   0   0   0   0   2   2   0   2   2   0   0   2   2   2   0   0   0   0   2   2   0   0   0   2   2   0   2   0   0   0   0   2   2   2   0   2   0   0   0   0   0   2   0   0   0   2
 MK-2-5                 2   0   0   0   0   0   0   2   2   2   2   2   0   0   2   0   0   2   0   0   2   0   2   0   0   0   2   2   0   0   2   0   2   0   2   2   0   2   0   2   2   0   2   0   0   0   2   0   2   2   0   2   0   0   0   0   0   2   0   2   2   2   2   0   2   2   2   2   2   2   0   0   2   2   0   0   0   2   2   0   0   2   0   2   0   0   0   2   0   0   0   2   0   2   0   2   0   2   2   2   0   0   0   0   0   0   2   0   0   2   2   2   2   0   0   0   2   0   2   2   2   2   0   0   0   0   2   2   0   2   0   2   2   2   0   0   0   0   0   0   2   0   2   0   0   0   2   0   2   0   0   2   0   0   0   0   0   0   2   0   0   2   2   0   0   2   2   2   0   0   0   0   2   2   0   0   0   2   2   0   2   0   0   0   0   2   2   2   0   2   0   0   2   0   2   2   0   0   0   2
 MK-2-6                 2   0   0   0   0   0   0   0   2   2   0   2   0   0   0   0   0   2   0   0   2   0   2   0   0   0   2   2   0   0   2   0   2   0   0   2   0   2   0   2   2   0   2   0   0   0   2   0   2   2   0   2   0   2   0   0   0   2   0   2   2   2   2   0   2   2   2   2   2   2   2   0   2   2   0   0   0   2   2   2   0   2   0   2   0   0   0   2   0   0   0   2   0   0   0   2   0   2   2   2   0   0   0   0   2   0   2   0   0   2   2   2   2   0   0   0   2   0   2   0   2   2   0   0   0   0   2   2   0   0   0   2   2   2   0   0   0   0   0   0   0   0   2   0   0   0   0   0   2   0   0   2   2   0   0   0   0   0   2   0   0   2   2   0   0   2   2   2   0   0   0   0   2   2   0   0   0   2   2   0   2   2   0   2   0   2   2   2   0   2   2   0   2   0   0   2   0   0   0   2
 MK-2-7                 2   0   2   0   0   0   0   0   2   2   0   2   0   0   0   0   2   2   0   0   2   0   2   0   2   2   2   2   0   0   2   0   2   0   0   2   0   2   0   2   2   0   2   0   2   2   2   0   2   2   0   2   0   2   0   0   0   2   0   2   2   2   2   0   2   2   2   0   2   2   2   0   2   0   0   0   0   2   2   2   0   2   0   2   0   0   0   2   0   0   2   2   0   0   0   2   0   2   2   2   0   0   0   0   2   0   2   0   0   2   0   2   2   2   0   0   2   0   0   0   2   0   0   0   0   0   2   2   2   0   0   2   2   0   0   0   0   0   2   0   0   0   2   0   0   2   0   0   2   0   0   2   2   0   0   0   2   0   2   0   0   0   2   0   0   2   2   0   0   0   0   2   2   2   0   0   0   2   2   0   2   2   0   2   2   2   2   2   0   2   2   0   2   0   0   2   0   0   0   2
 MK-2-8                 2   0   2   0   2   0   0   0   2   2   2   2   2   0   0   0   2   2   0   0   2   0   2   0   2   2   2   0   0   0   2   0   2   0   0   2   2   2   0   2   2   0   2   0   2   2   2   2   0   2   0   2   2   2   0   0   0   2   0   2   2   0   2   0   2   2   2   0   2   2   2   0   2   0   0   0   0   2   2   2   0   2   0   2   2   0   0   2   0   0   2   2   0   0   0   2   0   2   2   2   0   0   0   0   2   0   2   0   2   2   2   2   0   0   0   0   2   0   0   0   2   0   0   2   0   0   2   2   2   0   0   2   0   0   0   0   2   2   2   0   0   0   2   2   0   2   0   0   2   0   2   2   2   0   0   0   0   2   2   0   0   0   2   0   0   2   0   0   0   0   0   0   2   2   0   0   0   0   2   2   2   2   0   2   2   2   2   2   0   2   2   0   2   0   0   2   0   0   0   2
 MK-2-9                 2   2   2   0   2   0   0   0   2   2   2   2   2   0   0   0   2   2   0   0   2   0   2   0   2   2   2   0   0   0   2   0   2   0   0   2   0   2   0   2   0   0   2   2   2   0   2   2   0   2   0   2   2   2   0   0   0   2   0   2   2   0   2   0   2   2   2   0   2   2   2   0   2   0   0   2   0   2   2   2   0   2   0   0   2   2   0   2   0   0   2   2   0   0   0   2   0   2   2   2   0   0   0   0   2   0   2   0   2   2   2   0   0   2   0   0   2   0   0   0   2   0   0   2   2   2   2   0   2   0   0   2   0   0   0   0   2   2   2   0   0   0   2   2   0   2   0   0   2   0   2   2   2   0   0   2   0   2   2   2   0   0   2   0   0   2   0   0   2   0   0   0   0   2   0   0   2   0   2   2   2   2   0   2   2   2   2   2   0   2   2   0   2   0   0   2   0   0   0   2
 MK-2-10                0   2   2   0   2   0   0   0   2   2   2   2   2   0   0   2   2   2   0   0   2   0   2   2   2   2   0   0   0   0   0   0   2   0   0   2   0   2   0   2   0   0   2   2   2   0   2   2   2   2   0   2   2   2   0   0   0   2   0   2   2   0   2   0   2   2   2   0   2   2   2   0   2   0   0   2   0   2   2   0   0   2   0   0   2   2   0   2   0   0   2   0   0   0   0   2   0   2   2   2   0   0   0   0   2   0   2   0   2   2   2   0   0   2   0   0   0   0   0   0   2   0   0   2   2   2   0   0   2   0   0   2   0   0   0   0   2   2   2   0   0   0   2   2   0   0   2   0   2   0   2   2   2   0   0   2   0   2   2   2   0   0   2   2   2   2   0   2   2   0   0   0   0   2   0   0   2   0   2   2   2   2   0   0   2   0   2   2   0   2   2   0   2   0   0   2   0   0   0   2
 MK-2-11                0   2   2   0   2   0   0   0   2   2   2   2   2   0   0   2   0   2   0   0   2   0   2   0   2   2   0   0   0   0   0   2   2   0   0   2   0   2   0   2   2   0   2   2   0   0   0   2   2   2   0   2   2   2   0   0   0   2   0   2   0   0   2   0   2   2   2   0   2   2   2   0   2   0   0   2   0   2   2   0   0   2   0   0   2   2   0   2   0   0   2   2   0   0   0   2   2   2   2   2   0   0   0   0   2   0   2   0   2   0   2   0   0   2   0   0   0   0   0   0   2   0   0   2   2   2   0   0   2   0   0   2   0   2   0   0   2   2   2   0   0   0   2   2   0   2   2   2   2   0   2   2   2   0   0   2   0   2   2   2   0   0   2   2   2   2   0   2   2   0   0   0   0   0   2   0   2   0   2   0   2   2   0   0   2   0   2   2   0   2   2   0   2   0   0   2   0   0   0   2
 MK-2-12                0   2   2   0   2   0   2   0   2   0   2   2   2   0   2   2   0   2   0   0   2   0   2   0   0   2   0   0   0   0   0   2   2   0   0   2   0   2   0   2   2   0   2   2   0   0   0   2   2   2   0   2   2   0   0   0   0   0   0   2   0   2   2   0   2   2   2   0   2   2   2   0   2   0   2   2   2   2   2   0   2   2   0   0   2   2   0   2   0   2   2   2   0   0   0   2   0   2   2   2   0   0   0   0   2   0   2   0   2   0   2   0   0   2   0   2   0   2   0   0   2   0   0   2   2   2   0   0   2   2   0   2   0   2   0   2   2   2   2   0   0   0   0   2   0   2   2   2   2   0   0   2   2   0   0   2   0   2   2   2   0   0   2   2   2   2   2   2   2   0   2   0   0   0   2   0   2   0   2   0   2   2   0   0   2   0   2   2   2   2   2   0   2   0   0   2   0   0   2   2
 MK-2-13                0   2   2   0   2   0   0   2   0   0   2   2   2   0   2   2   0   2   0   0   2   0   2   0   0   2   0   0   0   0   0   2   2   0   2   2   0   2   0   2   2   0   2   2   0   0   0   2   2   2   0   2   2   0   0   0   0   0   0   2   0   2   2   0   2   2   0   0   2   2   2   2   2   0   2   2   2   2   0   0   2   2   0   0   2   2   0   0   0   2   2   2   0   0   2   2   0   2   0   2   0   0   0   0   2   0   0   2   2   0   2   2   0   2   0   2   0   0   2   0   2   0   0   2   2   2   0   0   2   2   2   2   0   2   0   2   2   2   2   0   0   0   0   2   0   2   2   2   2   0   0   0   2   0   0   2   0   2   2   2   0   0   2   2   2   0   2   0   2   0   2   0   0   0   2   0   2   0   2   0   0   2   0   2   2   0   2   0   2   2   0   0   2   0   0   2   0   0   2   0
 MK-2-14                0   2   0   0   2   0   0   2   0   0   2   2   2   0   2   2   0   0   0   0   2   2   2   0   0   2   0   2   0   0   0   0   2   2   2   2   0   2   0   2   2   0   2   2   0   0   0   2   2   2   2   2   2   2   0   0   0   0   0   2   2   2   2   0   2   2   0   0   2   2   2   2   2   2   2   2   2   2   0   0   2   2   0   0   2   2   0   0   0   2   2   2   0   0   2   2   0   2   0   2   0   0   0   0   2   0   0   2   2   0   2   2   0   2   0   2   0   0   2   0   2   0   0   2   2   2   0   0   2   2   2   2   0   2   0   2   2   2   2   0   0   0   0   2   2   2   2   2   2   0   0   0   2   0   2   2   0   2   2   2   0   0   2   2   2   0   2   0   2   0   2   0   0   0   2   0   2   2   0   0   0   2   0   2   2   0   2   0   2   2   0   0   2   0   0   2   0   0   2   0
 MK-2-15                0   2   0   0   0   0   0   2   0   0   2   2   2   0   2   2   0   0   0   0   2   2   2   0   0   0   0   2   0   2   0   2   2   2   2   2   0   2   0   0   2   0   2   2   0   0   0   2   2   2   2   2   2   2   0   0   0   0   0   2   2   0   2   0   2   2   0   0   2   2   2   2   2   2   0   2   2   2   0   2   2   2   0   0   0   2   0   2   0   0   2   2   0   0   2   2   2   2   0   0   0   0   0   0   2   0   0   2   2   0   2   2   0   2   0   2   0   0   2   0   2   0   0   2   2   2   0   0   2   2   2   2   0   0   0   0   2   2   2   2   0   2   0   0   2   2   2   2   2   0   0   2   2   0   2   2   0   0   2   2   2   0   2   2   2   0   2   0   2   0   2   0   0   0   0   0   2   2   0   0   0   0   0   2   2   0   2   0   2   2   0   0   2   0   0   2   0   0   0   0
 MK-2-16                0   2   0   0   0   0   0   2   0   0   2   2   2   2   2   2   0   0   0   0   2   2   2   0   0   0   2   2   0   2   0   2   2   2   2   2   0   2   0   0   2   0   0   2   0   0   0   2   2   2   2   2   2   2   0   0   0   2   2   2   0   0   2   0   2   2   0   0   2   2   2   2   2   2   0   2   2   2   0   2   2   2   0   0   0   2   0   2   0   0   2   2   0   0   2   2   2   2   0   2   0   0   0   0   2   0   0   2   2   2   2   2   2   2   2   0   0   0   0   0   2   0   0   2   2   2   0   0   2   2   2   2   0   0   0   0   2   2   2   2   0   2   0   0   2   2   2   2   2   0   0   2   2   0   2   2   0   0   2   2   2   0   2   2   2   0   2   0   2   0   0   0   0   0   0   0   2   2   0   0   2   0   0   2   2   0   2   0   2   2   0   0   2   0   0   2   0   0   0   0
 MK-3-1                 0   2   2   0   2   0   2   2   2   0   2   0   2   2   2   2   0   0   0   0   0   2   2   2   2   0   0   0   0   2   2   2   2   0   0   0   2   2   2   0   2   0   2   2   2   2   2   0   2   2   0   2   0   0   2   0   0   0   2   0   0   2   0   2   0   2   0   0   2   0   2   2   0   0   0   2   2   0   0   0   2   2   2   0   0   0   0   2   0   0   0   0   0   0   2   0   0   2   2   2   2   0   2   2   2   2   2   2   2   0   0   2   2   2   0   2   0   0   0   2   2   0   2   0   0   0   2   0   2   0   0   0   2   0   0   0   2   0   2   0   0   0   2   2   2   0   2   0   0   2   0   2   2   2   0   2   0   2   0   0   2   0   2   2   0   0   2   0   0   2   2   2   2   0   0   2   0   2   0   2   0   2   0   2   0   2   2   0   2   2   0   0   0   2   2   2   2   0   0   0
 MK-3-2                 0   2   2   0   2   0   2   2   2   0   0   0   2   2   0   2   0   0   0   0   0   2   2   2   2   0   2   0   0   2   2   2   2   0   0   2   2   0   2   0   2   0   2   2   0   2   2   0   2   2   0   2   0   0   2   2   0   2   2   0   0   0   0   2   0   2   0   0   2   0   0   2   0   0   0   2   0   0   0   0   0   2   2   0   0   0   0   2   0   0   0   0   2   0   2   0   2   2   2   2   2   0   2   2   2   2   0   2   2   2   2   0   2   2   2   0   0   0   2   2   2   0   2   0   0   0   2   0   2   0   0   0   2   0   0   0   0   0   2   0   0   0   2   2   2   2   2   0   0   2   0   2   2   2   0   2   2   2   0   0   0   0   2   2   0   0   2   0   0   2   2   2   2   2   0   2   0   2   0   2   0   2   0   2   0   2   2   0   2   2   0   0   0   2   2   0   2   0   0   0
 MK-3-3                 0   2   0   0   2   0   2   2   2   0   0   0   2   2   0   2   0   0   0   0   0   2   2   2   2   0   2   2   0   2   2   2   2   0   0   2   2   0   2   0   2   0   2   2   2   2   2   0   2   2   0   2   0   2   2   0   0   2   2   0   0   0   2   0   0   2   0   0   2   0   0   0   0   2   0   2   0   0   0   0   0   2   2   0   0   2   0   2   0   0   0   2   2   0   0   0   2   2   2   2   2   0   2   2   2   2   0   2   2   2   2   0   2   0   2   0   0   0   2   2   2   2   2   0   0   2   2   0   2   2   0   0   2   0   0   0   0   0   2   0   0   0   2   0   2   2   2   0   0   0   0   2   2   2   0   2   2   2   0   2   0   0   2   2   0   0   2   2   0   2   2   2   2   2   0   2   0   2   0   2   0   2   0   2   2   2   2   0   2   2   0   0   0   2   2   0   2   0   0   0
 MK-3-4                 0   2   2   0   2   0   2   2   2   0   0   0   0   2   2   2   0   0   0   0   0   2   2   2   0   0   2   2   0   2   2   2   2   0   0   2   2   0   2   0   2   0   2   2   2   2   2   0   0   2   0   2   2   2   2   0   0   2   2   0   0   0   2   0   0   2   0   2   2   0   0   0   0   2   0   2   0   0   2   0   2   2   2   0   0   2   0   2   0   0   0   2   2   2   2   0   2   2   2   2   2   0   2   2   2   2   0   2   2   2   2   0   2   0   2   0   0   0   2   2   2   2   2   0   0   0   2   2   0   2   0   0   2   0   0   0   0   0   2   0   0   0   0   2   2   2   2   2   0   2   0   2   2   0   0   2   2   2   0   2   0   0   2   2   0   0   2   2   0   2   2   0   2   2   0   0   0   2   0   2   0   2   0   2   0   2   2   0   2   2   0   0   0   2   0   0   2   0   0   0
 MK-3-5                 0   0   2   2   2   0   2   2   0   0   0   0   0   2   2   0   0   0   0   0   0   2   2   2   0   0   2   2   2   2   2   2   2   0   0   2   2   0   2   0   2   0   2   2   2   2   2   0   0   2   0   0   2   2   2   0   0   0   2   0   0   0   2   2   0   2   0   2   2   0   0   0   0   2   2   2   2   0   2   0   2   0   2   2   0   2   0   2   0   0   0   0   2   2   2   0   2   2   0   2   2   0   0   2   2   2   0   2   2   2   2   0   2   0   2   0   0   0   2   2   0   2   2   0   0   2   2   2   0   2   0   0   2   0   0   0   0   0   2   0   0   2   0   2   2   0   2   2   2   2   0   2   2   0   0   2   2   2   0   0   0   0   2   2   0   0   2   2   0   2   2   0   2   2   0   0   0   2   0   2   2   2   0   2   0   2   2   0   2   2   0   2   0   2   0   0   2   0   0   0
 MK-3-6                 0   0   2   2   2   0   2   2   0   0   0   0   0   2   2   0   0   0   0   0   0   2   2   2   0   0   0   2   2   2   2   2   2   0   0   2   2   0   0   0   2   0   2   2   2   2   2   0   0   2   0   0   2   2   2   0   0   0   2   0   0   0   2   0   0   2   0   2   2   0   0   0   0   2   2   2   2   0   2   0   2   0   2   2   0   2   0   2   0   0   0   0   2   2   2   0   2   2   0   2   2   0   0   2   2   2   0   2   2   2   2   0   2   0   2   0   2   0   2   2   0   2   2   0   2   2   2   2   0   2   0   0   2   0   0   0   0   2   2   0   0   2   0   2   2   0   2   2   2   2   2   2   2   0   0   0   2   2   0   0   2   0   2   0   0   0   2   2   0   0   2   0   2   0   0   0   2   2   0   2   2   2   0   2   0   2   2   0   2   2   0   2   0   2   0   0   2   0   2   0
 MK-3-7                 0   2   2   2   2   0   2   2   0   2   0   0   0   2   2   2   0   0   0   0   0   2   2   2   0   0   0   2   2   2   2   2   2   0   0   0   2   0   0   0   2   0   2   2   2   2   2   0   0   2   0   0   2   2   2   0   0   0   2   0   0   0   2   0   0   0   2   2   0   2   0   0   0   2   2   2   2   0   2   0   2   2   2   2   0   2   0   2   0   0   0   0   2   0   2   0   2   2   0   2   2   0   0   2   0   2   0   2   2   2   2   2   2   0   2   0   2   0   2   2   0   2   2   0   2   2   2   2   0   2   0   0   2   0   0   0   0   2   2   0   0   2   0   2   2   0   2   2   2   2   2   2   2   0   0   0   2   2   0   2   2   0   2   0   0   0   2   2   0   0   2   0   2   0   0   0   2   2   0   2   2   2   0   2   0   2   0   0   2   2   0   2   0   2   0   0   2   0   2   0
 MK-3-8                 0   2   2   2   2   0   2   2   0   2   0   0   0   2   2   2   0   0   0   0   0   2   2   2   0   0   0   2   2   2   2   2   2   0   0   0   2   2   0   0   2   0   2   2   2   2   2   0   0   2   0   0   2   2   2   0   0   2   2   0   0   0   2   0   0   0   2   2   0   2   0   0   0   2   2   2   2   0   2   0   2   2   2   2   0   2   0   2   0   0   0   0   2   2   2   0   2   0   0   2   2   0   0   2   0   2   0   2   2   2   2   0   2   0   2   0   2   0   2   2   0   2   2   0   2   0   0   2   0   2   2   0   2   0   0   0   2   2   2   2   2   2   0   2   2   0   2   2   2   2   2   2   2   2   0   0   2   2   0   2   2   0   2   0   0   0   2   2   0   0   2   0   2   0   0   0   0   2   0   2   2   2   0   2   0   0   0   0   2   2   0   2   0   0   0   0   2   0   2   0
 MK-3-9                 0   2   2   2   2   0   2   2   0   2   0   0   0   2   2   0   2   0   0   0   0   2   2   2   0   0   0   2   2   2   2   2   0   0   0   0   2   2   2   2   2   0   2   2   2   0   2   0   2   2   0   0   2   0   2   0   0   0   2   0   0   0   2   0   0   0   2   2   0   2   0   0   0   2   2   2   2   0   2   0   2   0   2   2   0   2   2   2   0   0   0   0   2   2   2   0   2   0   0   2   2   0   0   2   0   2   0   2   2   2   2   0   0   0   2   0   0   0   2   2   2   2   2   0   2   0   0   2   0   2   2   0   2   0   0   0   2   2   2   2   2   2   0   2   2   0   2   2   2   2   2   2   2   2   0   0   0   2   2   2   2   0   2   0   0   0   2   2   0   0   2   0   2   0   0   0   0   2   0   2   2   2   0   2   0   2   0   0   2   2   0   2   0   0   0   0   2   2   2   0
 MK-3-10                0   2   2   2   2   0   2   2   0   2   0   0   0   2   2   0   2   0   0   0   0   2   2   2   0   0   2   2   2   2   0   2   0   0   0   2   2   2   2   2   2   0   2   2   2   0   2   0   2   2   0   0   2   0   2   0   0   0   2   0   0   0   2   0   0   2   2   2   0   2   0   0   0   2   2   2   2   0   2   0   2   0   2   2   0   2   2   2   0   0   0   0   2   2   0   0   2   0   0   2   2   0   0   2   0   0   0   2   2   2   0   0   0   0   2   0   0   0   2   2   2   2   2   0   2   0   0   2   0   2   2   0   2   0   0   0   2   2   2   2   2   2   0   2   2   2   2   2   2   2   0   2   2   2   0   0   0   2   2   0   2   0   2   0   0   0   0   2   0   0   2   0   2   0   0   0   0   2   0   2   2   2   0   2   0   2   0   0   2   2   0   2   0   0   0   0   2   2   2   0
 MK-3-11                0   0   2   2   2   2   2   2   0   2   2   0   0   2   2   0   2   0   0   0   0   2   2   2   0   0   2   2   2   2   0   2   0   0   0   2   2   2   2   2   2   0   2   2   0   0   2   0   2   2   0   2   2   0   2   0   0   2   0   0   0   0   2   0   0   2   2   2   0   2   0   0   0   2   2   2   0   0   2   0   2   2   2   2   0   2   2   2   0   0   0   0   2   0   0   0   2   0   0   2   0   0   0   0   0   0   0   2   2   2   0   0   0   0   2   0   0   0   2   2   0   2   2   2   2   2   0   2   0   2   2   2   2   0   0   0   2   2   2   2   0   0   0   2   2   2   2   2   2   2   2   2   2   2   0   0   0   2   2   0   0   0   2   0   0   0   0   2   0   0   2   0   0   0   0   0   0   2   0   2   2   2   0   2   0   2   2   0   2   2   0   2   2   0   0   0   2   2   2   0
 MK-3-12                0   0   2   2   2   2   2   2   0   2   2   0   0   2   2   2   2   0   0   0   0   2   2   2   0   0   2   2   2   2   0   2   0   0   2   2   2   2   2   2   2   2   2   2   0   2   2   0   2   2   0   2   0   0   2   0   2   2   0   0   0   0   2   0   0   2   2   2   0   2   0   0   0   2   2   2   0   0   2   0   2   2   2   2   0   2   2   2   0   0   0   0   2   0   0   0   2   0   0   2   0   0   0   0   0   0   0   2   2   0   0   0   0   0   2   2   0   0   2   2   0   2   2   2   2   2   2   2   0   0   2   2   2   0   0   0   2   2   2   2   0   0   0   2   2   2   0   2   2   0   2   2   2   2   0   0   0   2   2   0   2   0   2   2   0   0   0   2   0   0   2   0   0   0   0   0   0   2   0   2   2   2   0   2   0   2   2   2   2   2   0   2   2   0   0   0   2   2   2   0
 MK-3-13                0   0   2   2   2   2   2   2   0   2   2   0   0   2   2   2   2   0   0   0   0   2   2   2   0   2   2   2   2   0   0   2   0   0   2   2   2   2   2   2   2   2   2   2   0   2   2   0   2   2   0   2   0   0   2   0   2   2   2   0   0   0   2   0   0   2   2   2   0   2   2   0   0   2   0   2   0   2   2   0   2   2   2   2   0   2   2   2   0   0   0   0   2   0   0   0   2   0   0   2   0   0   0   0   0   0   0   2   2   0   2   0   0   0   2   2   0   0   2   2   0   2   2   2   2   2   2   2   0   0   2   2   2   0   0   0   0   2   2   2   0   0   0   2   2   2   0   2   2   0   2   0   2   2   0   0   0   2   2   0   2   0   2   2   0   0   0   2   0   2   0   2   0   0   0   0   0   2   0   2   2   2   2   0   0   2   2   2   2   2   0   2   2   0   0   0   0   2   2   0
 MK-3-14                0   0   2   2   2   2   2   2   0   2   2   0   0   2   2   2   2   0   0   0   0   2   2   2   0   0   2   2   0   0   0   2   0   0   2   2   2   2   2   2   2   2   2   2   0   2   2   0   2   0   0   0   0   0   2   0   2   2   2   0   0   0   2   0   0   0   2   2   0   2   0   0   0   2   2   2   0   0   2   0   2   2   2   2   0   0   0   2   2   0   0   0   0   0   0   0   2   0   0   2   0   0   0   0   0   0   0   0   2   0   2   0   0   0   2   2   0   0   2   2   0   0   2   2   2   2   2   2   0   0   2   2   2   0   2   0   0   2   2   0   2   0   0   2   2   2   0   2   2   0   2   0   2   2   0   0   0   2   2   0   2   0   2   2   0   0   0   2   0   2   0   2   0   0   0   0   0   2   0   2   2   2   2   0   0   2   2   2   2   2   0   2   2   0   0   2   0   2   2   0
 MK-3-15                0   0   2   0   2   2   2   2   0   2   2   0   0   2   2   2   2   0   0   0   0   2   2   0   2   0   2   2   0   0   0   2   0   0   2   2   2   2   2   2   2   2   2   2   0   2   2   0   2   0   0   0   0   0   0   0   2   2   2   2   2   0   2   0   0   0   2   2   0   2   0   0   0   2   2   0   0   0   2   0   2   2   2   2   0   0   0   2   2   0   0   0   0   0   0   0   0   0   2   2   0   0   0   0   0   0   0   0   2   0   2   0   2   0   2   2   0   0   2   2   0   0   2   2   2   2   2   2   0   2   0   0   2   0   2   0   0   2   2   0   2   2   0   2   2   2   0   2   2   2   2   0   2   2   0   0   0   2   2   0   2   0   2   2   0   2   0   2   0   2   0   2   0   0   0   0   0   2   2   2   2   2   2   0   0   2   2   0   2   2   0   2   2   0   0   0   0   0   2   2
 MK-3-16                0   0   2   0   2   2   2   0   0   2   2   0   0   2   2   2   2   0   0   0   0   2   2   0   2   0   2   2   0   0   0   0   0   0   2   2   2   2   2   2   2   2   0   2   0   2   2   0   2   0   2   0   0   0   0   0   2   2   2   2   2   0   0   0   2   2   2   2   0   2   0   0   0   2   2   2   0   0   2   0   2   2   2   2   0   0   0   2   2   2   0   2   0   0   0   0   0   0   2   2   2   0   0   0   2   0   0   0   2   0   2   0   2   2   0   2   0   0   2   2   0   0   0   2   2   2   2   2   0   2   0   2   2   0   0   0   0   2   2   0   2   2   0   2   2   2   0   2   2   2   2   0   0   2   0   0   0   2   2   0   0   0   2   2   2   2   0   2   0   2   0   2   0   0   0   0   0   2   2   0   2   2   2   0   0   2   2   0   0   0   0   2   2   0   0   0   0   0   2   2
 MK-4-1                 2   0   0   2   2   0   2   0   2   0   2   2   2   2   2   2   0   2   2   0   0   0   2   2   0   2   0   2   0   0   0   2   2   0   0   2   2   0   0   2   0   0   0   2   2   0   2   0   0   0   0   0   2   2   0   2   2   0   2   0   0   0   0   2   0   2   2   2   2   0   0   2   2   2   0   2   2   0   2   0   0   0   0   2   0   2   2   2   2   0   2   0   2   2   0   0   2   0   2   2   0   0   2   2   0   2   0   2   2   0   2   0   0   0   0   2   0   2   2   2   0   0   0   2   0   0   0   0   2   0   0   2   2   0   2   0   2   2   2   0   2   2   0   2   0   2   0   2   0   2   2   0   0   0   2   0   0   0   0   0   0   2   2   0   0   2   0   2   2   0   0   2   2   2   0   2   0   0   0   2   2   0   0   0   0   0   2   2   0   0   0   0   0   0   2   2   0   2   0   2
 MK-4-2                 2   0   0   2   2   0   2   0   2   0   2   2   2   2   0   2   0   2   0   0   0   0   2   2   0   2   0   2   0   0   0   2   2   0   0   2   2   0   0   2   0   0   0   2   2   0   2   0   0   0   0   0   2   2   0   2   2   0   2   0   0   0   0   2   0   2   2   2   2   0   0   2   2   2   0   2   2   0   2   0   0   0   0   2   0   2   2   2   2   0   2   0   2   2   0   0   2   0   2   2   0   0   2   2   0   2   0   2   2   0   2   0   0   0   0   0   0   2   2   2   0   0   0   2   0   0   2   0   2   0   0   2   2   0   2   0   2   2   2   0   2   2   0   2   0   2   2   2   0   2   2   0   0   0   2   0   0   2   0   0   0   2   2   0   0   0   0   2   2   0   0   0   2   2   0   2   0   0   0   2   2   0   0   0   0   0   2   2   0   2   0   0   2   0   2   2   2   2   0   2
 MK-4-3                 2   0   0   2   2   2   2   0   2   0   2   2   2   2   0   2   2   2   0   2   0   0   2   2   0   2   0   2   2   0   0   0   2   0   0   2   2   0   0   2   0   0   0   2   0   0   2   0   0   0   0   0   2   2   0   2   2   0   2   0   0   0   0   2   2   2   2   2   2   0   0   0   2   2   0   0   2   0   2   0   0   2   0   2   0   2   2   2   2   2   2   2   2   2   2   0   2   0   2   2   0   0   2   2   0   2   0   2   2   0   2   0   0   0   0   0   0   2   2   2   0   0   0   2   0   0   0   0   2   0   0   2   2   0   2   0   2   2   2   0   2   2   0   2   0   2   2   2   0   2   2   0   0   0   0   0   0   2   0   0   0   2   2   0   0   0   2   2   2   0   0   0   0   2   0   2   0   2   0   2   2   0   0   0   0   0   2   2   0   2   0   0   2   0   0   2   2   2   0   2
 MK-4-4                 2   0   0   2   2   2   2   0   2   0   2   2   2   2   0   2   2   2   2   2   0   0   2   2   0   2   0   2   2   0   0   0   2   0   0   2   2   0   0   2   0   0   0   2   0   0   2   0   0   0   2   0   2   2   0   2   2   0   2   0   0   0   0   2   2   2   2   2   2   0   0   0   2   2   0   0   2   0   2   0   0   2   0   2   0   2   2   2   2   2   0   2   2   2   2   0   2   0   2   2   0   0   2   2   0   2   0   2   2   0   2   0   0   0   0   0   0   2   2   2   0   0   0   2   0   0   0   0   0   0   0   2   2   0   2   0   2   2   0   0   2   2   0   2   0   2   2   2   0   2   2   0   2   0   0   0   0   2   0   0   0   2   2   0   0   0   2   2   2   0   0   0   0   2   0   2   0   2   0   2   2   0   0   0   0   0   2   2   0   2   0   0   2   0   0   2   2   2   0   2
 MK-4-5                 2   0   0   2   2   2   2   0   0   0   2   2   2   2   0   2   2   2   0   2   0   0   2   2   0   2   0   2   2   0   0   0   2   0   0   2   2   2   0   2   0   2   0   0   0   0   2   0   0   0   2   0   2   2   0   2   2   0   2   0   0   0   0   2   2   0   2   2   2   0   0   0   0   0   0   0   2   2   0   2   0   2   0   2   0   2   2   2   2   0   0   2   2   2   2   0   2   0   2   2   0   0   2   2   0   2   0   2   2   0   2   0   2   0   0   0   0   2   2   2   0   0   0   2   0   0   0   0   0   0   0   2   2   0   2   0   2   2   0   0   2   2   0   2   0   2   2   2   0   2   2   0   0   0   0   0   0   2   2   0   0   2   2   0   0   0   2   2   2   0   0   0   0   2   0   2   0   2   0   2   2   0   0   0   0   0   2   0   0   2   0   0   0   0   0   2   2   2   0   2
 MK-4-6                 2   0   0   2   2   2   2   0   0   0   2   2   2   2   0   2   2   2   0   2   0   0   2   2   0   2   0   2   2   0   0   0   2   0   0   0   2   2   0   2   0   2   0   0   0   0   2   0   0   0   0   0   2   2   0   2   2   0   2   0   0   0   2   2   2   0   2   2   2   0   0   0   0   0   0   0   2   2   0   2   0   2   0   2   0   2   2   0   2   0   0   2   2   2   2   0   2   0   2   2   0   0   2   2   0   2   0   2   2   0   2   0   2   0   0   2   0   2   2   2   2   0   0   2   2   0   0   0   0   0   0   2   2   2   2   0   2   2   0   0   2   2   0   2   0   2   2   2   0   2   2   0   0   2   0   0   0   2   2   0   2   2   2   0   0   0   2   2   2   0   0   0   0   2   0   2   0   2   0   2   2   0   0   0   0   0   2   0   0   2   0   0   0   2   0   2   2   2   0   2
 MK-4-7                 2   0   0   2   2   2   2   0   2   0   2   2   2   2   0   2   2   2   0   2   0   0   2   2   0   2   0   2   2   0   0   2   2   0   0   0   2   2   0   2   0   2   0   0   0   0   2   0   0   0   0   0   2   2   0   2   2   0   2   0   2   0   2   0   2   0   2   0   2   0   2   0   0   0   0   0   2   2   0   2   0   2   2   2   0   2   2   2   2   0   0   0   2   2   2   0   2   0   2   2   0   0   2   2   0   2   0   2   2   0   2   0   2   0   0   2   0   2   2   0   2   0   0   2   2   0   0   0   0   2   0   2   2   0   2   0   2   2   0   0   2   2   0   2   0   0   2   2   0   2   2   0   0   2   0   0   0   2   2   0   2   2   2   2   0   0   2   0   2   0   0   0   0   0   0   2   0   2   0   2   2   0   0   0   0   0   2   0   0   2   0   0   0   2   0   0   2   0   0   0
 MK-4-8                 2   0   0   2   2   2   2   0   2   0   2   2   2   2   0   2   2   2   2   2   0   0   2   0   0   2   0   2   2   2   0   2   2   0   0   0   2   2   2   2   0   2   0   0   0   0   2   2   0   0   0   0   2   2   0   2   2   0   2   0   0   0   2   0   2   0   0   0   2   2   2   0   2   0   0   0   2   2   2   2   0   2   2   0   0   0   0   2   2   0   0   0   2   2   2   0   2   2   2   2   0   0   2   0   0   0   0   2   2   2   0   0   2   0   0   2   0   2   2   0   2   0   0   2   2   0   0   0   0   2   0   2   2   2   2   0   2   2   0   2   2   2   0   2   2   0   2   2   0   2   2   0   0   2   0   0   2   2   2   0   2   2   2   2   0   0   2   2   2   0   0   0   0   0   0   2   0   2   0   2   2   0   0   0   0   0   2   0   0   2   0   0   0   0   2   0   0   2   0   0
 MK-4-9                 2   0   2   2   2   2   0   0   2   0   2   2   2   2   0   2   2   2   2   2   0   0   2   0   0   2   0   2   2   2   0   2   2   0   0   0   2   2   2   2   0   2   0   0   0   0   2   0   0   0   0   0   2   2   0   2   2   0   2   0   0   0   2   0   2   0   0   0   2   2   0   0   2   0   0   0   2   2   0   2   0   2   2   0   0   0   2   2   2   0   0   0   2   0   2   0   2   2   2   2   0   0   2   0   0   0   0   2   2   2   0   0   2   0   0   2   0   2   2   2   2   0   0   2   2   2   0   2   0   2   0   2   2   2   2   0   2   2   0   2   2   2   0   2   2   0   2   2   0   2   2   0   0   2   0   0   2   0   2   0   0   2   2   2   0   0   2   2   2   0   2   0   0   0   0   2   0   2   0   0   0   0   0   0   0   0   2   0   0   0   0   2   0   0   2   0   0   2   0   0
 MK-4-10                2   0   2   2   2   2   0   0   2   0   2   2   2   2   0   2   2   2   2   2   0   0   2   0   2   2   0   0   2   0   0   2   2   0   0   0   2   2   2   2   0   2   0   0   0   0   2   0   2   0   0   0   2   2   0   2   2   0   2   0   0   0   2   0   2   0   0   0   2   2   0   2   2   0   0   0   2   2   0   2   0   2   2   0   0   2   2   2   2   0   0   0   0   2   2   0   2   2   2   2   0   0   2   0   0   0   0   2   2   2   0   0   2   0   0   2   0   2   2   2   2   0   0   2   2   2   0   2   0   2   0   2   2   2   2   0   2   2   0   0   2   2   0   2   2   0   2   2   0   2   2   0   0   2   0   0   2   0   2   0   0   2   2   2   0   0   2   2   2   0   0   0   0   0   2   2   0   2   0   0   0   0   0   0   0   0   2   0   0   0   0   2   2   0   2   0   0   2   0   0
 MK-4-11                2   0   2   0   2   2   0   0   2   0   2   2   2   2   0   2   2   2   2   2   0   0   2   0   2   2   0   2   2   2   0   2   2   0   2   0   2   0   2   2   0   2   0   0   0   0   2   0   2   0   0   0   0   2   0   0   2   0   2   2   0   0   2   0   2   0   2   0   2   2   2   2   2   0   0   0   2   2   0   2   0   2   2   0   0   0   2   2   2   0   0   0   0   2   2   0   2   2   2   2   0   0   2   0   0   0   0   2   2   2   0   0   2   0   0   2   0   2   2   2   2   0   0   2   2   2   0   2   0   2   0   0   2   2   2   2   2   2   0   0   2   2   0   2   2   0   2   0   0   0   2   0   0   2   0   0   2   0   2   0   0   2   2   2   0   0   2   2   2   0   0   0   0   0   2   2   0   2   0   0   0   0   0   0   0   0   2   0   0   0   0   2   2   0   2   0   2   2   0   0
 MK-4-12                2   0   2   0   2   2   0   0   2   0   2   2   2   2   0   2   2   2   2   2   0   0   2   0   2   2   0   2   2   2   0   2   2   0   2   0   2   0   2   2   0   2   0   0   0   0   0   0   2   0   0   0   0   2   2   0   2   0   2   0   0   0   0   0   2   0   0   0   2   2   2   2   2   0   0   0   2   0   0   2   0   2   2   0   0   0   2   2   0   0   2   0   2   2   2   0   2   0   0   2   0   0   2   0   0   0   0   2   2   0   0   0   0   0   0   2   2   2   2   2   2   0   0   2   2   2   0   2   0   2   0   0   2   2   2   2   2   2   0   0   2   2   2   2   2   0   0   0   0   0   2   0   0   2   0   0   0   0   2   2   0   2   2   2   0   0   2   2   2   0   0   0   0   0   2   2   0   0   0   0   0   0   2   2   0   0   2   0   0   0   0   2   2   0   2   0   2   2   0   0
 MK-4-13                2   0   2   0   2   0   0   0   2   0   2   2   2   2   0   2   2   2   2   2   0   2   2   0   2   2   0   2   2   2   2   2   2   0   2   0   2   0   0   2   0   2   0   0   0   0   0   0   2   2   0   0   0   2   2   0   2   0   2   0   0   0   0   0   2   0   0   0   2   2   2   2   2   0   0   0   2   0   0   2   0   0   0   0   0   0   0   2   0   0   0   0   2   2   2   2   2   0   0   2   0   0   2   0   0   0   0   2   2   0   0   0   0   0   0   2   0   2   2   2   2   0   0   2   0   2   0   2   0   2   0   0   2   2   2   2   2   2   0   0   2   2   2   2   2   0   2   0   0   2   2   0   0   2   0   0   0   0   2   2   2   2   2   2   0   0   2   2   2   0   0   2   0   0   2   2   0   0   0   0   0   0   2   2   2   0   2   0   0   0   0   2   2   0   2   0   2   2   0   0
 MK-4-14                2   0   2   0   2   0   0   0   2   0   2   2   2   2   0   2   2   2   2   2   0   2   2   0   0   0   2   2   2   2   2   2   2   0   2   0   2   0   0   2   0   0   0   0   0   0   0   0   2   2   0   0   0   2   2   0   2   0   2   0   0   0   2   2   2   0   0   0   2   0   2   2   2   0   0   0   2   0   0   2   0   0   0   0   2   0   0   2   2   0   0   2   2   0   0   2   2   0   0   2   0   0   2   0   2   0   0   2   2   0   2   0   0   0   2   0   0   2   2   2   0   0   0   2   0   2   0   2   0   2   0   0   2   2   2   2   2   2   0   0   2   2   2   2   2   0   2   0   0   2   2   0   0   2   2   0   0   0   2   2   2   2   2   2   0   2   2   2   2   0   0   2   0   0   2   2   0   0   0   0   0   2   0   2   2   0   0   0   0   2   0   2   2   0   2   0   0   2   0   0
 MK-4-15                0   0   2   0   2   0   0   0   0   0   2   2   2   2   0   2   2   2   2   2   0   2   2   0   0   0   0   2   2   2   2   2   2   0   2   0   2   2   0   2   0   0   0   0   0   0   0   0   2   2   0   0   0   2   2   0   2   0   2   0   2   0   2   2   2   0   2   0   2   2   2   2   2   0   0   0   2   0   0   2   0   0   0   0   2   0   0   2   2   0   0   2   2   0   0   2   2   0   0   2   0   0   2   0   2   0   0   2   2   0   2   0   0   0   2   0   0   2   2   2   0   0   0   2   0   2   0   2   0   0   0   0   2   2   2   2   2   2   0   0   2   0   2   2   2   0   2   0   0   2   2   2   0   2   2   2   0   0   2   2   2   2   2   2   0   2   2   2   2   0   2   2   0   0   0   2   0   0   0   2   0   2   0   2   2   0   0   0   0   2   0   2   2   0   2   0   0   2   0   0
 MK-4-16                0   0   0   0   2   0   0   0   0   0   2   2   2   2   0   2   2   2   2   2   0   2   2   0   0   0   0   2   2   2   2   2   2   0   2   0   2   2   0   2   0   0   0   0   0   0   2   0   2   2   0   0   0   2   2   0   2   0   2   0   2   0   2   2   2   2   2   0   2   2   2   2   2   0   0   0   2   0   0   2   0   0   0   0   2   0   0   2   2   0   2   2   2   0   0   2   2   0   0   2   0   0   2   0   2   0   0   0   2   0   2   0   0   0   0   0   0   2   0   2   0   0   0   2   0   2   0   2   0   0   2   0   2   2   2   2   2   2   2   0   2   0   2   2   2   2   2   0   0   2   0   2   0   2   0   2   0   0   2   2   2   2   2   2   0   2   2   2   2   0   2   2   0   0   2   2   0   0   0   2   0   2   0   2   2   2   0   0   0   2   0   2   0   0   2   0   0   2   0   0
 MK-5-1                 0   0   2   2   2   2   0   2   0   2   0   2   0   2   0   2   2   2   0   2   0   2   2   0   0   0   2   0   2   0   0   0   2   2   0   2   0   0   0   0   0   2   0   0   0   0   0   0   0   2   2   2   2   2   2   0   2   2   2   2   2   2   2   0   2   0   2   2   0   0   0   0   2   0   2   2   2   0   2   0   0   0   0   0   2   2   2   0   0   2   0   0   0   0   0   0   0   0   0   0   2   0   0   0   0   0   2   2   2   2   2   0   2   0   0   2   0   0   2   0   2   2   0   0   2   0   2   2   0   0   2   0   2   0   2   0   0   2   0   0   2   0   2   2   0   2   0   0   2   2   0   0   2   2   0   2   0   2   2   2   0   2   2   0   0   2   0   2   2   2   0   2   2   2   0   2   2   2   2   0   0   2   2   2   2   0   2   2   2   0   0   0   2   2   2   2   2   0   0   0
 MK-5-2                 0   0   2   2   2   2   0   2   0   2   0   2   0   2   0   2   2   2   0   2   0   2   2   0   0   0   2   0   2   0   0   0   2   2   0   2   0   0   0   2   0   2   0   0   0   0   0   0   0   2   2   0   2   2   2   0   2   2   2   2   2   2   2   0   2   0   2   2   0   0   0   0   2   0   2   2   2   0   2   0   0   0   0   0   2   2   2   0   0   2   0   0   0   0   0   0   0   2   0   0   2   0   0   0   0   2   2   2   2   2   2   0   2   0   0   2   0   0   2   0   2   2   0   0   2   0   2   2   0   0   2   0   2   0   2   0   0   2   0   0   0   0   2   2   0   2   0   0   2   2   0   0   2   2   0   2   0   2   2   2   0   0   2   0   0   2   2   2   2   2   0   2   2   2   0   2   2   2   0   0   0   2   2   2   2   0   2   2   2   0   0   0   2   2   2   2   2   2   0   2
 MK-5-3                 0   0   2   0   2   2   0   2   0   2   0   2   0   2   0   2   2   2   0   2   0   2   2   0   0   0   0   0   2   0   0   0   2   2   0   2   0   0   0   0   0   2   0   0   0   0   0   0   0   2   2   0   2   2   2   0   2   2   2   2   2   2   2   0   2   2   2   2   0   0   0   0   2   0   0   2   0   0   2   0   0   0   0   0   0   2   2   0   0   2   0   0   2   0   0   0   0   0   0   0   2   0   2   0   0   2   2   2   2   2   0   0   2   2   0   2   0   0   2   0   2   2   0   0   2   0   2   2   0   0   2   0   2   0   2   0   0   2   2   0   0   0   2   2   2   2   0   0   0   2   0   0   2   2   0   2   0   2   2   2   0   0   2   0   2   2   2   2   2   2   0   2   2   2   0   0   2   0   0   0   2   2   2   2   2   0   2   2   2   0   0   0   2   0   2   2   2   2   0   2
 MK-5-4                 2   0   2   0   2   2   0   2   0   2   0   0   0   2   2   2   2   2   0   2   0   2   2   0   0   0   0   2   2   0   0   0   2   2   0   2   0   0   0   2   0   2   0   0   2   0   2   0   0   2   2   0   2   2   2   0   2   2   2   2   2   2   2   0   2   2   0   2   2   2   0   0   2   0   0   2   0   0   2   0   0   0   0   0   0   2   2   0   0   2   0   0   2   0   0   0   2   2   0   0   2   0   2   0   0   2   2   2   2   2   0   0   2   2   0   2   0   2   2   0   2   2   0   0   2   0   2   2   0   0   2   0   2   0   2   0   0   2   2   0   0   2   2   2   2   2   0   0   0   2   0   0   2   2   0   2   2   2   2   2   0   0   2   0   2   2   2   2   2   0   0   2   2   2   0   2   2   0   0   0   0   2   2   2   2   0   2   2   2   0   2   0   2   0   2   2   2   2   0   2
 MK-5-5                 2   0   2   0   2   2   0   2   0   2   0   0   2   0   2   2   2   2   0   0   0   2   2   0   0   0   0   2   2   0   0   0   0   2   0   2   0   0   0   2   0   2   0   0   2   0   2   0   0   2   2   0   2   2   2   0   2   2   2   2   2   2   2   2   2   2   0   2   2   0   0   0   2   0   0   2   0   2   2   0   0   0   0   2   0   2   2   2   0   2   0   0   0   0   0   2   2   2   0   0   2   0   2   0   0   2   2   2   2   0   0   0   2   2   0   2   0   2   2   0   0   2   0   0   2   0   2   2   0   0   2   0   2   0   0   0   0   2   0   0   0   2   2   2   0   2   0   0   0   2   0   0   2   2   0   2   2   2   2   2   0   0   2   0   2   2   0   2   2   0   0   2   2   2   0   2   2   0   0   0   0   2   2   2   2   0   2   2   2   0   2   0   2   0   2   2   2   2   2   0
 MK-5-6                 2   0   2   0   2   2   0   2   0   2   0   0   2   0   2   2   2   2   0   0   0   2   0   0   2   0   0   2   2   0   0   0   0   2   0   0   2   0   0   2   0   2   0   0   2   0   2   0   0   0   2   0   2   2   2   0   2   0   2   2   2   2   2   2   0   2   0   2   2   0   0   0   2   0   0   0   0   2   2   0   0   0   0   2   0   2   2   0   0   0   0   0   0   0   0   2   0   2   0   0   2   0   2   0   0   2   2   2   2   2   0   0   2   2   0   2   2   2   2   0   0   2   0   0   2   0   2   2   0   0   2   0   0   0   0   0   0   2   0   0   0   2   2   2   0   2   0   0   0   2   0   0   2   2   0   2   2   0   2   2   2   0   2   0   2   2   0   2   2   0   0   2   2   2   2   2   2   0   0   0   0   2   2   2   2   0   2   2   2   0   2   0   2   0   0   2   2   2   2   0
 MK-5-7                 0   0   2   2   2   2   2   2   0   2   0   0   2   0   2   2   2   2   2   0   0   2   0   0   2   0   0   2   2   0   0   0   0   2   0   0   2   0   0   2   0   2   0   0   2   0   2   2   0   2   2   0   2   2   2   0   2   0   2   2   2   2   2   2   0   2   0   2   2   0   0   0   0   0   0   0   0   2   2   0   0   0   0   2   0   2   2   0   0   0   0   0   0   0   0   2   0   2   0   0   2   0   0   0   0   2   2   2   2   2   0   0   2   2   0   2   2   2   2   2   0   2   0   0   2   0   2   2   2   0   2   0   0   0   0   2   0   2   0   0   0   2   2   2   0   2   0   0   0   2   2   0   2   2   0   0   2   0   2   0   2   0   2   0   2   0   0   2   2   0   0   2   2   2   2   2   2   0   0   0   0   0   2   2   2   0   2   2   2   0   2   2   2   0   0   2   2   2   2   0
 MK-5-8                 0   2   2   0   2   2   2   2   0   2   0   0   2   0   2   2   2   0   2   0   0   2   0   0   2   0   0   2   0   0   0   0   0   2   0   0   2   0   0   2   0   2   0   0   2   0   2   2   0   2   2   0   2   2   2   0   2   0   2   2   2   2   2   2   2   2   0   2   2   0   0   0   0   0   0   0   0   2   2   0   0   0   0   2   0   2   2   0   0   0   0   0   0   0   0   0   0   2   0   0   2   0   0   2   0   2   2   0   2   2   0   0   0   2   0   2   2   0   2   2   0   2   0   0   2   2   2   2   0   2   2   0   0   0   0   2   0   2   0   0   0   0   2   2   0   2   0   0   0   2   2   0   2   2   0   0   2   0   2   2   2   0   2   0   2   0   0   2   2   0   0   2   2   2   0   2   2   0   2   0   0   0   0   2   2   0   2   2   2   0   2   2   2   0   0   2   2   2   2   0
 MK-5-9                 0   2   2   0   0   2   2   2   0   2   0   0   2   0   2   2   2   0   2   0   0   2   0   0   2   0   0   0   0   0   0   0   0   2   0   2   2   0   0   2   2   2   0   0   2   0   2   2   0   2   2   0   2   0   2   0   0   0   2   2   2   2   2   2   2   2   0   2   2   0   0   0   0   0   0   0   0   2   2   0   0   0   0   2   0   2   2   0   0   0   0   0   2   0   0   0   0   0   0   0   2   0   0   0   0   2   2   0   2   2   2   0   0   2   2   2   2   0   2   2   0   2   0   0   2   2   2   2   0   2   0   0   0   0   0   2   0   2   0   0   2   0   2   2   0   2   0   0   0   2   2   0   2   2   0   2   2   0   2   2   2   0   2   0   2   2   2   2   2   2   0   2   2   2   0   2   2   0   2   0   0   0   2   2   2   0   2   2   2   0   2   2   2   2   0   2   2   0   2   0
 MK-5-10                0   2   2   0   2   2   2   2   0   2   0   0   2   2   0   2   2   0   2   0   0   2   0   0   2   2   0   0   0   0   0   2   2   2   0   0   2   0   0   2   2   2   0   0   2   0   2   2   0   2   2   0   0   2   2   0   0   0   2   0   2   2   2   2   2   2   0   2   2   0   2   0   0   2   2   0   0   2   2   0   0   0   0   2   0   2   2   0   2   0   0   0   2   0   0   2   0   2   0   0   2   2   0   2   0   2   2   0   2   2   2   0   0   2   2   2   2   0   2   0   0   2   0   0   2   0   2   2   0   2   0   0   0   0   0   2   0   0   0   0   2   0   2   2   0   2   0   0   0   2   2   0   2   2   0   2   2   0   2   2   2   0   0   0   2   2   2   0   2   2   0   2   2   2   0   2   2   0   2   0   0   0   2   2   2   0   0   2   2   0   2   2   2   2   0   2   2   0   2   2
 MK-5-11                0   2   2   2   2   2   2   2   0   2   0   0   2   2   0   2   2   0   2   0   0   2   0   0   0   2   0   0   0   0   0   2   2   2   0   0   2   0   0   2   2   2   0   2   2   0   2   2   0   2   2   0   0   2   2   0   2   0   2   0   2   2   0   2   2   0   0   2   2   0   0   2   0   2   2   0   0   2   2   0   0   0   0   2   2   2   2   0   2   0   0   0   2   0   0   2   0   2   0   0   2   2   0   2   0   2   2   0   2   2   2   0   2   0   0   0   2   2   0   0   0   0   2   0   2   0   0   2   0   2   0   0   0   2   0   2   0   0   0   0   2   0   2   2   0   2   2   0   0   2   2   0   2   2   0   2   2   0   2   2   2   0   0   0   2   2   2   0   0   2   0   2   2   2   0   2   2   0   2   0   0   0   2   2   0   0   0   2   2   0   2   2   2   2   0   2   2   0   2   2
 MK-5-12                0   2   2   2   2   2   2   2   0   2   0   0   2   2   0   2   2   0   2   0   0   2   0   0   0   2   0   0   0   0   0   2   2   2   0   0   2   0   0   0   2   2   0   2   2   0   2   0   0   2   2   2   0   2   2   0   2   2   2   0   2   2   0   2   2   0   0   2   2   0   0   2   0   2   2   0   0   2   2   0   0   2   2   2   0   2   2   0   2   0   0   0   2   0   0   2   0   2   0   0   2   2   0   2   0   2   2   2   2   2   2   0   2   0   0   0   2   2   0   0   0   0   2   0   0   0   0   2   0   2   0   0   0   2   0   2   2   0   0   2   2   0   2   2   0   2   2   0   2   2   2   0   2   2   0   2   2   0   2   2   2   0   0   0   2   2   2   0   0   2   0   2   2   2   0   2   2   0   2   0   0   0   0   2   0   2   0   2   2   2   2   2   2   2   0   2   2   0   2   2
 MK-5-13                0   2   2   2   2   2   2   2   0   2   0   0   2   2   0   2   2   0   2   0   0   2   0   2   0   0   0   0   0   0   0   2   2   2   0   0   2   0   0   0   2   2   0   2   2   0   2   0   0   2   2   2   0   2   2   0   2   2   2   0   2   0   0   2   2   0   0   2   2   0   0   2   0   2   2   0   2   2   2   0   2   2   2   2   2   2   0   0   2   0   0   0   2   0   2   2   0   2   0   0   0   2   0   0   0   2   2   2   2   2   2   0   2   0   0   0   2   2   0   0   0   0   2   0   0   0   0   2   0   2   0   0   2   2   0   2   0   0   0   2   2   0   2   2   0   2   2   0   0   2   2   0   2   2   0   2   2   2   2   2   2   0   0   0   2   2   2   0   0   2   0   2   2   2   0   2   0   2   2   0   0   2   2   2   2   2   0   2   2   0   2   2   2   0   0   2   2   0   2   2
 MK-5-14                0   2   2   2   2   2   2   2   0   2   0   0   2   0   0   2   2   0   2   0   0   2   0   2   0   0   0   0   0   0   0   2   2   2   2   0   2   2   0   0   2   2   0   2   2   0   2   0   0   2   2   2   0   2   2   2   2   2   2   0   2   0   0   2   2   2   2   2   2   0   0   2   0   2   2   0   2   2   2   0   2   2   2   2   2   2   0   0   2   0   0   0   2   0   2   2   2   2   0   0   0   2   2   0   0   2   2   2   2   0   2   0   2   0   0   0   2   2   0   0   0   0   2   0   0   0   0   0   0   2   0   0   2   2   0   2   0   0   0   2   0   0   2   2   0   2   2   0   2   2   2   0   0   2   0   2   2   2   2   2   2   0   0   0   2   2   0   0   0   2   0   0   2   2   0   2   0   2   2   0   0   2   2   2   2   2   0   2   2   2   2   2   2   0   0   2   2   0   2   2
 MK-5-15                2   2   2   2   0   2   2   2   0   0   0   0   2   0   0   2   2   0   2   0   0   2   0   2   0   0   0   0   0   0   0   2   2   0   2   2   2   2   0   0   0   2   0   2   2   0   2   0   0   2   2   2   0   2   2   2   2   2   2   0   2   2   0   2   2   2   2   2   2   0   0   0   0   2   2   0   0   2   2   0   2   2   2   2   2   2   0   0   2   0   0   2   0   0   2   2   2   2   0   0   0   2   2   0   0   2   2   2   2   0   2   0   2   0   2   0   2   2   0   0   0   0   2   0   0   0   0   0   0   2   0   0   0   0   0   2   0   0   0   2   0   0   2   2   0   2   0   0   2   2   2   0   2   2   2   2   2   2   0   2   2   0   0   0   2   2   0   2   0   2   0   0   2   2   0   2   0   2   2   0   0   2   2   2   2   2   0   2   2   2   0   2   2   0   0   2   2   0   2   2
 MK-5-16                2   0   2   2   0   2   2   2   0   0   2   0   2   0   0   2   2   0   2   0   2   2   0   2   0   2   0   0   0   0   0   2   2   0   2   0   2   2   0   0   0   2   0   0   2   0   2   0   0   2   0   2   0   0   2   2   2   2   2   0   2   2   0   0   0   2   2   0   2   0   0   0   0   2   2   0   0   2   2   0   2   2   2   2   2   2   0   2   2   0   2   2   0   0   2   2   0   2   0   0   0   2   2   0   0   2   2   2   2   0   2   0   0   0   2   0   2   2   0   0   0   0   2   0   0   0   0   0   0   2   2   0   0   0   0   2   0   0   0   2   2   2   0   2   0   2   0   0   2   2   2   0   2   0   2   2   0   2   0   2   2   0   2   0   2   2   0   2   0   2   0   0   2   2   0   0   0   2   2   0   2   2   2   0   2   2   2   2   2   2   0   0   2   0   0   2   2   0   2   2
 MK-6-1                 0   2   0   2   0   2   2   2   2   2   0   2   2   2   0   0   0   2   2   2   2   0   0   0   0   0   2   0   2   2   2   0   0   2   0   0   0   0   2   2   2   0   2   0   2   2   2   2   2   2   0   0   2   0   0   0   0   0   0   0   0   0   0   2   0   2   2   0   0   2   0   2   0   0   0   2   0   2   2   2   0   2   2   2   0   2   0   2   2   2   0   0   0   2   0   2   2   2   2   0   2   0   0   0   0   0   0   0   2   2   0   0   0   0   2   2   2   0   0   0   2   2   0   2   0   0   2   2   2   0   2   2   2   2   0   0   0   0   2   2   2   0   0   0   2   0   2   2   2   2   2   0   0   2   2   0   2   2   0   2   2   2   2   2   2   0   2   0   2   2   2   2   0   2   2   0   0   2   2   2   0   0   0   0   2   2   0   2   2   0   2   2   0   0   0   0   2   2   2   2
 MK-6-2                 0   2   0   2   0   0   2   2   2   2   0   2   2   2   0   2   0   2   2   2   2   0   0   2   0   0   2   0   2   2   2   0   0   0   0   0   0   0   2   2   2   0   0   0   2   2   2   2   2   2   2   0   2   0   0   0   0   0   0   0   0   0   0   2   0   2   2   0   0   2   0   2   0   0   0   2   0   2   2   2   0   2   2   2   0   0   2   2   2   2   0   0   0   2   0   2   2   2   2   0   2   0   0   0   0   0   0   0   2   2   2   0   0   0   2   2   2   0   0   0   2   2   0   2   2   0   2   2   2   0   2   2   2   2   0   0   0   0   2   2   2   0   0   0   2   0   2   2   0   2   2   0   0   2   2   0   2   2   0   2   2   2   0   2   2   0   2   0   2   2   2   2   0   2   2   2   0   2   2   2   0   0   0   0   2   2   0   2   2   0   2   2   0   0   0   0   2   2   2   2
 MK-6-3                 0   2   0   2   0   0   2   2   0   2   0   2   2   2   2   2   0   2   2   2   2   0   0   2   2   0   0   0   2   2   2   0   0   0   2   0   0   2   0   2   2   0   0   0   2   2   2   2   2   2   2   0   2   0   0   0   0   0   2   2   2   0   0   2   0   2   2   0   0   2   0   2   0   0   0   2   0   2   2   2   2   2   2   2   0   0   2   0   2   0   0   0   0   2   0   2   2   0   2   0   2   0   0   0   0   0   0   0   2   2   2   0   0   0   2   2   2   0   0   0   2   2   0   2   2   0   2   2   2   0   2   2   2   2   0   0   0   0   2   2   2   0   0   0   2   0   2   2   2   2   2   0   2   2   2   0   2   2   0   2   2   2   0   2   2   2   2   0   2   2   2   2   0   2   2   2   0   2   2   2   0   0   0   0   2   2   0   2   2   0   2   2   0   0   0   0   2   2   0   2
 MK-6-4                 0   2   0   2   0   0   2   2   0   2   0   2   2   2   2   2   0   2   2   2   2   0   0   2   2   0   0   0   2   2   2   2   0   0   2   0   0   2   0   2   2   0   2   0   0   2   2   2   2   2   2   0   2   0   0   0   0   0   2   2   2   0   0   0   0   2   2   2   0   2   0   2   0   0   0   2   0   2   0   2   0   2   2   2   0   0   2   0   2   0   0   0   0   0   0   2   2   0   2   2   0   0   0   0   0   0   0   2   2   2   0   0   0   0   2   2   2   0   0   2   2   2   0   2   0   0   2   2   2   0   2   2   2   2   0   0   0   0   2   2   2   0   0   0   2   0   2   2   2   2   2   2   2   2   2   0   2   2   0   2   2   2   0   2   2   2   0   0   2   2   2   2   0   2   2   2   0   2   2   0   0   0   0   0   2   2   2   0   2   0   2   2   0   0   0   0   2   2   0   2
 MK-6-5                 0   2   0   2   2   0   2   2   0   2   0   0   2   2   2   2   0   2   2   2   2   0   0   2   0   0   0   0   2   2   2   2   0   0   2   2   0   2   0   2   2   0   2   0   0   2   2   2   2   2   2   0   2   0   0   0   0   0   0   2   2   0   0   0   0   2   2   2   0   2   0   2   0   0   0   2   0   2   0   2   0   0   2   2   0   0   2   0   2   0   2   2   0   0   0   2   2   0   2   2   2   0   0   2   0   0   0   2   2   2   0   0   2   0   2   2   2   0   0   2   2   2   0   2   0   0   2   2   0   0   2   2   2   2   0   0   0   2   2   2   2   0   0   0   2   0   2   2   2   2   2   2   2   2   2   0   2   2   2   2   2   2   0   2   2   2   0   0   2   2   2   2   0   0   2   0   0   2   2   0   0   0   0   0   2   2   2   0   2   2   2   2   0   0   0   0   2   0   0   2
 MK-6-6                 0   2   0   2   2   2   2   2   0   2   0   0   2   2   2   2   0   2   2   2   2   0   0   2   0   0   0   0   2   2   2   2   0   0   2   2   0   2   0   2   0   2   2   0   2   2   2   2   2   2   2   0   2   0   0   0   0   0   0   2   2   0   0   0   2   0   2   2   0   2   0   2   2   0   0   2   0   2   0   2   2   0   2   2   0   0   2   0   2   0   2   2   0   0   0   2   2   0   2   2   2   0   0   2   2   0   0   2   2   2   0   0   2   2   2   2   2   0   0   2   2   2   0   2   2   0   2   2   0   0   2   0   2   2   0   2   0   2   2   2   2   0   0   2   2   0   2   2   2   2   0   2   2   2   2   0   2   2   2   2   2   2   2   2   2   2   0   0   0   2   0   2   0   2   0   0   0   2   2   0   0   2   0   0   2   2   2   0   2   2   2   2   0   0   0   0   2   0   0   0
 MK-6-7                 0   2   0   2   2   2   2   2   0   2   2   0   2   2   2   2   0   2   2   2   2   0   2   2   0   0   0   0   2   2   2   2   0   0   2   2   0   2   0   2   0   2   2   0   0   2   2   2   2   2   2   0   2   0   0   0   0   0   0   2   2   0   0   0   2   0   2   2   0   2   0   2   2   2   0   2   0   2   0   2   2   0   2   2   0   0   2   0   2   0   2   2   0   0   0   2   2   0   2   2   2   2   0   2   2   0   0   0   2   2   0   0   2   2   2   2   2   0   0   2   2   2   0   2   2   0   2   2   0   0   2   2   2   2   2   2   0   2   2   2   2   0   0   2   2   0   2   2   2   2   0   2   2   2   2   0   2   2   2   2   2   2   2   0   2   2   0   2   0   2   0   2   0   2   0   0   0   2   2   0   0   2   0   0   2   2   2   0   2   2   2   2   0   0   0   0   2   2   0   0
 MK-6-8                 0   2   0   2   2   2   2   2   0   2   2   0   2   2   2   2   0   2   2   2   2   0   2   2   0   0   0   0   2   2   2   2   0   0   2   2   0   2   0   2   0   2   2   0   0   2   2   2   2   2   2   0   2   0   0   0   0   0   0   2   2   0   0   0   2   0   2   2   0   2   0   2   2   2   0   2   0   2   0   2   2   0   2   2   0   0   2   0   2   0   2   2   0   0   0   2   2   0   2   2   2   2   0   2   2   0   0   0   2   2   0   0   0   2   2   2   2   2   0   2   2   2   0   2   2   0   0   2   0   0   2   2   2   2   2   2   2   2   2   2   0   0   0   0   2   0   2   2   2   2   0   2   2   2   2   0   2   2   2   2   2   2   2   0   2   2   0   2   0   2   0   2   0   2   0   0   0   2   2   0   0   2   0   0   2   2   0   2   2   2   2   2   0   0   0   0   2   2   0   0
 MK-6-9                 0   2   0   2   2   2   2   0   0   2   0   2   2   2   2   2   2   2   2   2   2   0   2   2   0   0   0   0   2   2   2   2   0   0   2   2   2   2   0   2   0   2   2   2   0   2   2   2   2   2   2   2   2   0   0   0   0   0   0   2   2   0   0   2   2   0   2   2   0   2   0   2   0   2   0   2   0   2   0   2   2   0   2   2   0   0   2   0   2   0   2   2   0   2   0   2   2   0   2   2   2   2   0   0   2   0   0   2   2   2   2   2   0   2   2   2   2   2   0   0   2   2   0   2   2   2   0   2   0   0   2   2   2   2   2   2   2   2   2   2   2   2   0   0   0   0   2   2   2   0   0   2   2   0   2   0   2   2   0   2   2   2   2   0   2   2   0   0   0   2   0   2   0   2   0   0   0   2   2   0   0   2   0   0   2   2   0   2   2   0   2   2   0   0   0   0   2   2   0   0
 MK-6-10                0   2   0   0   2   2   2   0   0   2   0   2   2   2   2   2   2   2   2   2   2   0   2   2   0   0   2   0   0   0   2   2   0   0   2   2   2   2   0   2   0   2   2   2   0   2   2   0   2   2   0   2   2   0   2   0   0   0   0   2   0   0   0   2   2   0   2   2   0   0   0   2   0   2   0   2   0   2   0   2   2   0   2   2   0   0   2   0   2   0   2   2   0   2   0   2   2   2   2   2   2   2   0   0   2   0   0   2   2   2   2   2   2   2   2   2   2   2   0   0   2   2   0   2   2   2   0   2   0   0   2   0   2   2   2   2   2   2   2   2   2   2   0   2   0   0   2   2   2   0   2   0   2   0   2   2   2   0   2   2   2   2   2   0   2   2   0   0   0   2   0   0   0   2   0   2   0   2   2   2   0   2   0   0   2   0   2   2   2   0   2   2   2   0   0   0   0   2   0   0
 MK-6-11                0   2   0   0   2   0   2   0   0   2   0   2   2   2   2   2   2   2   2   2   0   0   2   2   0   0   2   0   0   0   2   2   0   0   2   2   2   2   0   2   0   0   2   2   0   0   2   0   2   0   0   2   2   0   2   0   0   0   2   2   0   0   0   2   2   0   2   2   0   0   0   2   0   2   2   2   0   2   2   2   2   0   2   2   0   0   2   0   2   0   2   2   0   2   0   0   2   2   2   2   2   2   0   0   2   0   0   0   2   2   2   2   0   2   2   2   2   0   0   0   2   2   0   2   2   2   0   2   0   2   2   0   2   2   2   2   2   2   2   2   2   2   0   2   0   0   2   2   2   0   2   0   0   0   2   0   2   0   2   2   2   2   2   0   2   2   2   0   0   2   0   0   0   2   0   2   0   2   2   0   0   2   0   0   2   0   2   2   2   0   2   2   2   0   0   0   0   2   0   2
 MK-6-12                0   2   0   0   2   0   2   0   0   2   0   2   2   2   2   2   2   2   2   2   2   0   2   2   0   0   2   0   0   0   2   2   0   0   2   2   2   0   0   2   0   0   2   2   0   2   0   0   2   0   0   2   2   0   2   0   0   0   2   2   0   0   0   2   2   0   2   0   0   0   0   2   0   2   2   2   0   2   2   2   2   0   2   2   0   0   2   0   2   0   2   2   0   2   0   0   2   2   2   2   2   2   0   0   2   0   0   0   2   2   2   2   0   2   2   2   2   0   0   0   2   2   0   2   2   2   0   2   0   2   2   0   2   2   2   2   2   2   0   2   2   2   0   2   0   0   2   2   2   0   2   0   0   0   2   0   2   0   2   2   2   2   2   0   2   2   0   0   0   2   0   0   0   0   0   2   0   2   2   0   0   2   2   2   2   0   2   2   2   0   2   2   2   0   0   0   0   2   0   2
 MK-6-13                0   2   0   0   2   0   2   0   0   2   2   2   2   2   2   2   2   2   2   2   2   0   2   2   0   0   0   0   0   0   2   2   0   0   2   2   2   0   0   2   2   0   2   2   0   2   0   0   2   0   0   2   0   0   2   0   0   0   2   2   0   0   0   2   2   0   2   0   0   0   0   2   0   2   2   2   0   2   2   0   2   0   2   2   0   0   2   0   2   0   0   2   0   2   2   0   2   2   2   2   2   2   0   0   2   0   0   0   2   2   2   2   0   2   2   2   2   0   0   0   2   2   0   2   2   2   0   2   0   2   2   0   2   2   2   2   0   2   0   2   0   2   0   2   0   0   2   0   2   0   2   0   0   0   2   0   2   0   2   2   2   2   2   0   2   2   0   0   0   2   0   0   2   0   0   2   0   2   2   0   0   2   2   2   2   0   2   2   2   0   2   2   2   2   2   0   0   2   0   2
 MK-6-14                2   2   0   0   2   0   2   0   0   2   2   2   2   2   2   2   2   2   2   2   2   0   2   2   0   0   0   0   0   0   0   2   0   0   0   2   2   0   2   2   2   0   2   2   0   2   0   0   2   0   0   2   0   0   2   0   0   0   2   2   2   0   0   2   2   0   2   0   0   0   0   2   0   2   2   2   2   2   2   0   2   0   2   2   0   0   2   0   2   0   0   2   0   2   2   0   2   0   2   2   2   2   0   0   2   0   2   2   2   2   2   2   0   2   2   2   0   0   2   0   2   2   0   2   2   2   0   2   0   2   0   0   2   2   2   2   0   2   0   2   0   2   0   2   0   2   2   0   0   0   2   0   0   0   2   0   0   0   2   2   2   2   2   0   2   2   0   0   0   2   0   0   2   0   2   2   0   2   2   2   0   2   2   2   2   0   2   2   2   0   2   2   2   2   2   0   0   2   0   2
 MK-6-15                2   2   0   0   2   2   2   0   0   2   2   2   2   2   2   2   2   2   2   2   2   0   2   2   0   0   0   0   0   0   0   2   0   0   0   2   2   2   2   2   2   0   2   2   0   2   0   0   2   0   0   2   0   0   2   0   0   0   2   2   2   0   0   2   2   0   2   2   0   0   0   2   0   2   2   2   2   2   2   0   2   0   2   2   0   0   2   0   2   2   0   2   0   2   2   0   2   0   2   2   2   2   0   0   2   0   2   2   0   2   2   2   2   2   0   2   0   0   2   0   2   2   2   0   2   2   0   2   0   2   0   0   2   2   2   2   2   0   0   2   0   2   0   2   0   2   2   2   0   0   2   0   0   0   2   0   2   0   2   2   2   2   2   0   2   2   0   0   0   2   2   0   2   0   2   0   0   2   2   2   0   2   2   2   0   0   2   2   0   0   2   2   2   2   2   0   0   2   0   2
 MK-6-16                2   2   0   0   2   0   2   0   0   2   2   2   0   2   2   0   0   2   2   0   2   0   2   2   0   0   0   0   0   0   0   2   0   0   0   2   2   2   2   2   2   0   2   2   0   2   0   0   2   2   0   2   0   0   2   0   0   0   2   2   2   0   0   2   2   0   2   2   0   0   0   2   0   2   2   2   2   2   2   0   2   0   2   2   2   0   2   0   2   2   0   2   0   2   2   0   2   0   2   2   2   2   2   0   2   0   2   2   0   2   2   0   2   2   0   2   0   0   2   0   2   2   2   2   2   2   0   0   0   2   0   0   2   2   2   2   2   0   0   2   2   2   0   2   0   2   0   2   0   0   2   0   0   0   2   0   2   0   2   2   2   2   2   0   2   2   0   0   0   0   2   0   2   0   2   0   0   2   2   2   0   2   2   2   0   0   2   2   0   2   2   2   2   2   2   0   0   2   0   2
 
!****************************************** Phenotypic Data **********************************************************
!-100.0 is resevred for missing phenotype
SimulatedTrait1        15.3344   14.0866   18.3307   11.5844   18.4039   20.0565   14.3253   15.1131   12.8992   18.8830   15.1791   14.7382   15.4261   17.0881   10.3716   12.6739   14.8374   18.1950   14.7510   12.9871   10.9927   18.1194   14.5258   15.9265   14.2410   10.0295   15.6729   15.3986   19.3858   20.7962   18.5778   15.7965   17.0226   16.4342   12.2907   14.3527   12.5023   15.0433   14.3813   11.7886   15.6945   15.7668   12.7356   14.3684   18.2422   15.1975   16.9544   20.1529   17.1672   13.3270   14.8765   15.5126   13.0659   14.5567   17.4161   14.0588   14.4296    6.8712   18.9464   13.1002   17.0155   13.4754   11.8693    9.7151   18.0515   15.8753   18.2791   15.5531   15.6640   15.5268   16.0150   15.2863   14.9900   10.9965   12.8914   14.1025   14.0180   13.9904   11.4659   22.6285    8.9787   12.8416   15.8194   15.4464   15.1359   11.8428   15.2833   12.4663   18.6044   16.7400   11.8986   16.5444   14.2695   17.3248   13.9492   10.9637    9.4779   19.4563   18.0477   15.8083   10.8265   14.0553   10.6840   15.0157   11.7262   11.8920    9.1571   11.3355   13.9750   18.3940   15.0959   19.5671   11.5152   10.7728   13.3571   11.9650   18.0380   17.1962   16.4596    8.6209   18.2744   11.1832   19.8829   18.4636   11.6344   12.7075   15.4273   14.0272   19.8793   16.0449   14.2984   13.4971   13.5355   13.9562   14.5079   12.3225   16.0569   14.1087   13.6936   11.5403   12.8766   16.3604   11.3301   13.7946   11.8990   17.3346   15.2380   10.1214   10.3197   13.3918   13.1256   15.6319   16.2299   16.0221   15.1723   15.9684   12.3392   15.0808   20.2799   15.7222   14.0044   13.6332    8.7117   14.2078   18.2860   13.4675   11.9851    9.5326   18.4952   14.7109   10.7534   14.9700   13.4925   17.5261   18.1259   12.4139   14.4525   16.9606   12.5460   14.5283   16.6403   12.0916   18.8738   11.5266   17.7695   13.2304   16.6823    8.1320   16.8675   18.9847   19.2676   18.3544   13.1866   15.5189   19.6448   12.4091   18.6107   12.4584   14.3972   15.4105
SimulatedTrait2        11.7263    8.5835    9.4494    8.8488    9.4982    7.9273   11.5572   10.4085    7.8815    9.2557   13.0824    7.4408   10.4313   11.5875   10.8389    9.4043    8.3008   12.7262   13.6722   11.0336    9.0969   11.9851    8.1287   10.4139    7.3982   11.4566    6.9658   10.5621   10.2807   10.9910   10.9467    5.7825   10.0498   11.8440   11.2099    9.2145   11.2681   10.4338    9.7211   11.2535    8.3955   12.7389   10.0339    8.1385    9.7515    9.2068   10.3035    8.3057    9.1820   10.4483    9.8571   10.0027   11.6735    8.6929   11.4139    9.2367   11.5856    8.6914    9.6448    9.4050    9.6406    9.8955   14.2727    8.1140    7.4623    8.4339    8.6831   12.5906    8.8489   11.2045    9.7958   11.7042    6.0967    9.3716   10.7366    5.2569   10.0868   10.3595   12.4099    9.1089   10.5982   10.2613    6.4637   11.0265   10.9578   11.5938    7.5675   10.2252    9.7941    9.4064   12.3406   12.3861   12.0863   11.5402   10.1320   11.6879    9.0808    8.6370    8.7763   11.0950   13.5328    9.3692    8.8643   10.1881    7.5785    8.2593    9.1029   10.5222   10.3572   11.1534    9.8838   11.5318    9.1049   11.3269   11.8789   10.3004    8.2711    6.8851    6.9604    8.6967   11.1706    7.2141    9.7775    8.7485    8.4659    8.4364    9.2153    8.0017   10.8982   10.4638   10.7260   12.6229    7.6428    8.7693    8.8190    8.3094   12.4466    8.1348   10.1576    9.2259   10.7332    7.9639   11.3732   10.3604   12.1331   11.5609   10.3107   13.4146   10.6574   12.3450    8.9934    8.4982   12.6695    8.9002    9.5552   10.6499   12.9042   10.4896    9.6169    8.3195    9.3976   12.9428   10.1661    7.9623    8.6766    9.0799   11.7142   11.1963   10.6618   11.8535   11.2466    9.8069   10.1609   11.5383    9.3382   11.5977   10.1714    8.1584    8.7599   11.0640   11.0675    8.4223   10.4670    9.6349    8.3827   11.0388   10.9889   10.9406    8.8807   10.0517   12.6650   12.7421   12.0802    9.5473   10.3503   11.1847    8.9800    8.3079    7.6287    9.7035
 
