# Supplementary material for: Inclusive Composite Interval Mapping of QTL by Environment Interactions in Biparental Populations
Source: PLoS One. 2015 Jul 10;10(7):e0132414. doi: 10.1371/journal.pone.0132414 (PMC4498613; doi:10.1371/journal.pone.0132414)
Supplement: S4 File — (ZIP) [file pone.0132414.s004.zip › H=0.1/L1/run_00140.met]

!**********************Note: lines staring with "!" are remarks and will be ignored in the program********************
!*********************************General Information**********************************
!Assuming F1 = P1 x P2, populations available in QTL IciMapping are: 
!  1, P1BC1F1 = P1 x F1, the first backcrossing where P1 is used as the recurrent parent;
!  2, P2BC1F1 = P2 x F1, the first backcrossing where P2 is used as the recurrent parent;
!  3, F1DH, F1-derived doubled haploids; 
!  4, RIL or F1RIL, recombination inbred lines through the repeated selfing of F1;
!  5, P1BC1RIL, recombination inbred lines through the repeated selfing of P1BC1F1;
!  6, P2BC1RIL, recombination inbred lines through the repeated selfing of P2BC1F1;
!  7, F2, the selfing generation of F1;
!  8, F3, the selfing generation of F2;
!  9, P1BC2F1, the second backcrossing where P1 is used as the recurrent parent; 
! 10, P2BC2F1, the second backcrossing where P2 is used as the recurrent parent;
! 11, P1BC2RIL, recombination inred lines through the repeated selfing of P1BC2F1; 
! 12, P2BC2RIL, recombination inred lines through the repeated selfing of P2BC2F1; 
! 13, P1BC1F2, the selfing generation of P1BC1F1; 
! 14, P2BC1F2, the selfing generation of P2BC1F1; 
! 15, P1BC2F2, the selfing generation of P1BC2F1; 
! 16, P2BC2F2, the selfing generation of P2BC2F1; 
! 17, P1BC1DH, P1BC1F1-derived doubled haploids; 
! 18, P2BC1DH, P2BC1F1-derived doubled haploids; 
! 19, P1BC2DH, P1BC2F1-derived doubled haploids; 
! 20, P2BC2DH, P2BC2F1-derived doubled haploids; 
   3      !Mapping Population (see remarks above)
   2      !Mapping Function (1 for Kosambi; 2 for Haldane; 3 for Morgan)
   2      !Marker Space Type (1 for intervals; 2 for positions)
   1      !Marker Space Unit(1 for centiMorgans; 2 for Morgan)
   6      !Number of Chromosomes (or Linkage Groups)
 200      !Size of the mapping population
   2      !Number of environments
 
!***************************************** Chromosomes and Linkage Maps **********************************************
!Chromosome                 NumMarkers
-CH1                        16
-CH2                        16
-CH3                        16
-CH4                        16
-CH5                        16
-CH6                        16
!Linkage map (Marker name followed by position or the interval length)
 MK-1-1                1     0.000
 MK-1-2                1    10.000
 MK-1-3                1    20.000
 MK-1-4                1    30.000
 MK-1-5                1    40.000
 MK-1-6                1    50.000
 MK-1-7                1    60.000
 MK-1-8                1    70.000
 MK-1-9                1    80.000
 MK-1-10               1    90.000
 MK-1-11               1   100.000
 MK-1-12               1   110.000
 MK-1-13               1   120.000
 MK-1-14               1   130.000
 MK-1-15               1   140.000
 MK-1-16               1   150.000
 MK-2-1                2     0.000
 MK-2-2                2    10.000
 MK-2-3                2    20.000
 MK-2-4                2    30.000
 MK-2-5                2    40.000
 MK-2-6                2    50.000
 MK-2-7                2    60.000
 MK-2-8                2    70.000
 MK-2-9                2    80.000
 MK-2-10               2    90.000
 MK-2-11               2   100.000
 MK-2-12               2   110.000
 MK-2-13               2   120.000
 MK-2-14               2   130.000
 MK-2-15               2   140.000
 MK-2-16               2   150.000
 MK-3-1                3     0.000
 MK-3-2                3    10.000
 MK-3-3                3    20.000
 MK-3-4                3    30.000
 MK-3-5                3    40.000
 MK-3-6                3    50.000
 MK-3-7                3    60.000
 MK-3-8                3    70.000
 MK-3-9                3    80.000
 MK-3-10               3    90.000
 MK-3-11               3   100.000
 MK-3-12               3   110.000
 MK-3-13               3   120.000
 MK-3-14               3   130.000
 MK-3-15               3   140.000
 MK-3-16               3   150.000
 MK-4-1                4     0.000
 MK-4-2                4    10.000
 MK-4-3                4    20.000
 MK-4-4                4    30.000
 MK-4-5                4    40.000
 MK-4-6                4    50.000
 MK-4-7                4    60.000
 MK-4-8                4    70.000
 MK-4-9                4    80.000
 MK-4-10               4    90.000
 MK-4-11               4   100.000
 MK-4-12               4   110.000
 MK-4-13               4   120.000
 MK-4-14               4   130.000
 MK-4-15               4   140.000
 MK-4-16               4   150.000
 MK-5-1                5     0.000
 MK-5-2                5    10.000
 MK-5-3                5    20.000
 MK-5-4                5    30.000
 MK-5-5                5    40.000
 MK-5-6                5    50.000
 MK-5-7                5    60.000
 MK-5-8                5    70.000
 MK-5-9                5    80.000
 MK-5-10               5    90.000
 MK-5-11               5   100.000
 MK-5-12               5   110.000
 MK-5-13               5   120.000
 MK-5-14               5   130.000
 MK-5-15               5   140.000
 MK-5-16               5   150.000
 MK-6-1                6     0.000
 MK-6-2                6    10.000
 MK-6-3                6    20.000
 MK-6-4                6    30.000
 MK-6-5                6    40.000
 MK-6-6                6    50.000
 MK-6-7                6    60.000
 MK-6-8                6    70.000
 MK-6-9                6    80.000
 MK-6-10               6    90.000
 MK-6-11               6   100.000
 MK-6-12               6   110.000
 MK-6-13               6   120.000
 MK-6-14               6   130.000
 MK-6-15               6   140.000
 MK-6-16               6   150.000
!*********************************** Marker Types ********************************************************************
!Co-dominant marker: When heterozygote F1 is present, P1 is coded as 2, F1 is coded as 1, and P2 is coded as 0; Otherwise, P1 is coded as 2, and P2 is coded as 0. 
!Dominant marker: When heterozygote F1 is present, P1 and F1 are coded as 12, and P2 is coded as 0; Otherwise, P1 is coded as 2, and P2 is coded as 0.  
!Recessive markers: When heterozygote F1 is present, P1 is coded as 2, and F1 and P2 are coded as 10; Otherwise, P1 is coded as 2, and P2 is coded as 0. 
!Missing marker is coded as -1. 
 MK-1-1                 0   0   0   0   2   2   2   0   2   0   0   0   2   0   2   0   2   2   2   0   2   0   0   2   0   2   0   2   2   0   2   2   2   2   0   0   0   2   2   0   2   2   2   2   2   0   0   2   0   0   0   0   2   2   0   0   2   2   0   0   2   0   0   2   2   2   0   0   0   2   0   0   2   2   2   2   0   2   0   2   2   0   0   2   2   0   0   0   2   0   2   2   2   0   2   2   0   2   2   2   2   0   0   0   0   2   2   0   0   0   0   0   0   2   0   0   2   0   0   2   0   0   0   0   0   2   2   0   2   2   0   2   2   0   2   2   0   2   0   0   0   0   2   0   0   0   0   2   2   2   2   0   0   2   0   2   0   0   2   0   0   0   2   2   0   2   0   0   2   0   0   2   2   0   0   2   0   0   2   2   0   2   2   0   2   0   0   0   2   2   0   2   2   2   2   2   0   2   2   0
 MK-1-2                 0   0   2   0   2   0   2   0   2   0   0   0   2   0   2   0   2   2   2   0   2   0   0   2   0   2   0   2   2   2   0   2   2   2   0   0   0   2   2   0   2   2   2   2   2   0   0   2   0   0   0   0   2   2   0   0   2   2   2   0   2   0   0   2   2   2   0   0   0   2   0   0   2   2   0   2   0   2   0   0   0   0   0   2   2   0   0   0   2   0   2   2   2   2   2   2   0   2   2   2   2   0   2   0   0   2   2   0   0   0   0   0   0   2   0   0   2   0   0   2   0   0   0   0   0   2   2   2   2   2   0   2   2   0   2   2   0   2   0   0   0   0   2   0   0   0   0   2   2   2   2   0   0   2   0   2   0   0   2   0   0   0   2   2   0   2   0   0   2   0   0   2   2   0   0   2   0   0   2   2   0   2   2   0   2   0   0   0   2   2   0   2   2   2   2   2   0   0   0   0
 MK-1-3                 2   0   2   0   2   0   2   0   0   0   0   0   2   0   2   0   2   2   2   2   2   0   0   2   2   2   0   2   2   2   0   0   2   2   0   0   0   2   2   2   2   2   2   2   2   0   0   0   0   0   0   0   2   2   2   0   2   2   2   0   2   0   0   2   2   2   0   0   0   2   0   0   2   2   0   2   0   2   2   0   0   0   0   0   2   2   0   0   2   0   0   2   2   2   2   2   0   0   2   2   2   2   2   0   0   2   2   0   0   0   0   0   0   2   0   0   2   0   0   2   2   0   0   0   0   2   2   2   2   2   0   2   2   0   2   2   0   2   0   0   0   0   2   0   0   0   0   2   0   2   2   0   0   2   0   2   2   0   2   0   2   0   2   0   0   2   0   0   2   0   0   2   2   2   0   2   0   0   2   2   0   2   2   0   2   0   0   0   2   2   0   0   2   2   2   2   0   0   0   2
 MK-1-4                 2   0   2   0   2   0   0   0   0   0   0   0   2   0   2   0   2   2   2   2   2   0   0   2   2   2   2   2   2   2   0   0   2   2   0   0   0   2   2   2   2   2   2   2   2   0   0   0   0   0   0   0   2   2   2   0   2   0   2   0   2   0   0   2   2   2   0   0   0   2   0   0   2   2   2   2   0   0   2   0   0   0   0   0   2   2   0   0   2   2   0   2   2   2   2   2   2   0   2   2   2   2   2   0   0   2   2   2   0   0   0   0   0   2   0   0   2   0   0   2   2   0   2   2   0   2   2   2   0   2   0   2   2   0   2   2   0   2   0   0   0   0   2   0   2   2   0   2   0   2   2   0   0   2   0   2   2   0   2   0   0   0   2   0   0   2   0   0   2   0   0   2   2   2   0   2   0   0   2   2   0   2   2   0   2   0   0   0   2   2   2   0   2   2   2   2   0   0   0   2
 MK-1-5                 2   0   2   0   2   0   0   0   2   0   0   2   2   0   2   0   2   2   2   2   2   0   0   0   2   2   2   2   2   0   0   0   2   2   0   0   2   2   2   2   2   2   2   2   2   0   0   0   0   0   0   0   2   2   2   0   2   0   2   0   2   0   0   2   2   2   0   2   0   2   0   0   2   2   2   0   0   0   2   2   0   0   0   0   2   2   0   0   2   2   0   2   2   2   2   2   2   0   2   2   2   2   2   2   0   2   2   2   0   2   0   0   0   2   2   0   2   0   0   0   2   0   2   2   0   2   2   2   0   0   0   0   0   0   2   2   0   2   0   2   0   2   2   0   2   2   0   0   0   2   2   0   0   2   0   2   2   2   2   0   0   0   2   0   0   2   0   0   2   0   0   2   2   0   0   2   0   0   2   2   0   2   2   0   2   0   0   0   2   2   2   0   2   2   2   2   0   0   0   2
 MK-1-6                 2   0   2   2   2   0   0   0   2   0   0   2   2   0   2   0   2   0   2   2   2   0   0   0   2   2   2   2   2   0   0   0   2   2   0   0   2   0   2   2   2   2   2   2   2   0   0   0   0   2   0   0   2   2   2   0   0   0   2   0   0   0   0   2   2   2   0   2   0   0   0   0   2   0   2   0   0   0   2   2   0   0   2   0   2   0   2   0   2   2   0   2   2   2   2   2   2   0   2   2   2   2   2   2   0   2   2   2   0   2   2   0   0   2   0   0   2   0   0   0   2   0   2   2   0   2   2   2   0   0   0   2   0   2   2   2   0   2   2   2   0   2   2   0   2   2   0   0   0   2   2   0   0   2   2   2   2   2   0   0   0   0   2   0   0   2   0   0   2   0   0   2   2   0   0   2   0   0   2   2   0   2   2   0   2   0   0   2   0   2   2   0   2   2   2   2   0   0   0   2
 MK-1-7                 2   0   2   2   2   0   0   2   2   0   0   2   0   0   2   0   2   0   2   2   2   0   0   0   2   2   2   2   2   0   0   0   2   0   0   0   0   0   2   2   2   2   2   2   2   0   2   0   0   0   0   0   0   2   2   0   0   0   2   0   0   0   0   2   2   2   0   2   0   0   0   0   2   0   2   2   0   0   2   2   2   0   2   0   2   0   2   0   2   2   0   2   0   0   2   2   2   0   2   2   2   0   2   2   0   2   2   0   0   2   2   0   0   2   0   0   2   2   0   0   2   0   2   0   0   2   2   2   2   0   0   2   0   2   2   2   0   2   2   2   0   2   2   0   2   0   0   0   0   2   2   0   0   0   2   2   2   2   0   0   0   2   2   0   0   2   0   0   2   0   0   2   2   0   0   2   0   0   2   2   0   2   2   0   2   0   0   2   0   2   2   0   0   2   0   2   0   0   2   2
 MK-1-8                 2   0   2   2   2   0   0   2   2   0   0   2   0   0   2   0   2   0   2   2   0   0   0   0   2   2   2   2   2   0   0   0   2   2   0   0   0   0   0   2   2   2   2   2   2   0   2   0   0   0   0   0   0   2   2   0   0   0   2   0   0   0   0   2   2   2   2   2   0   0   0   0   2   0   2   2   0   2   2   2   2   0   2   0   2   0   2   0   2   2   0   2   0   0   2   2   2   0   2   0   2   0   0   2   0   2   2   0   0   2   2   0   0   0   0   0   2   2   2   0   2   0   2   0   0   2   2   2   2   2   0   0   0   2   2   2   0   2   2   2   0   2   2   0   2   0   0   0   0   2   2   0   0   0   2   2   2   2   0   0   0   2   2   0   0   2   0   0   2   0   0   2   2   0   0   2   0   0   2   2   0   2   2   0   2   0   0   2   0   2   2   0   2   2   0   2   0   0   2   2
 MK-1-9                 0   0   0   2   2   0   0   2   2   0   0   0   0   0   2   0   2   0   2   2   2   0   2   0   0   2   2   2   2   0   0   0   2   2   0   0   0   0   0   2   2   2   2   2   2   0   2   0   0   0   0   0   0   2   2   0   0   0   0   0   0   0   0   2   2   0   0   2   0   2   0   0   2   0   2   2   0   2   2   2   2   0   2   0   2   0   0   0   2   0   0   2   0   0   2   2   0   0   2   0   0   0   0   2   0   2   0   0   0   2   2   0   0   0   0   0   2   2   2   0   2   0   2   2   0   0   2   0   2   2   0   2   0   2   2   2   0   2   2   2   0   2   2   0   2   0   0   0   0   2   2   2   0   0   2   2   2   2   0   0   2   2   2   0   0   2   0   0   2   0   0   2   0   0   0   2   0   0   2   0   0   2   2   0   2   0   0   0   0   2   2   0   2   2   2   2   0   0   2   0
 MK-1-10                0   0   0   2   2   0   2   2   2   0   0   0   0   0   2   0   2   0   2   2   2   0   2   2   0   2   0   2   2   0   0   0   0   2   0   0   0   0   0   2   2   2   2   2   2   0   2   0   2   0   0   2   0   2   2   0   0   0   0   0   0   0   0   2   2   0   0   2   0   2   0   2   2   0   2   2   0   2   2   2   2   0   2   0   2   0   2   0   2   0   0   2   0   0   2   2   2   0   0   0   0   2   0   2   0   2   0   0   0   2   2   0   2   0   0   0   2   2   2   0   2   0   2   2   0   0   2   0   2   2   0   2   0   2   0   2   0   2   0   2   0   2   2   2   2   0   0   0   0   2   2   0   0   0   2   2   2   2   0   0   2   2   2   0   0   0   0   0   2   0   0   2   0   0   0   2   0   0   2   0   0   2   2   0   2   0   0   0   0   2   2   0   0   2   2   2   2   0   2   0
 MK-1-11                0   0   0   2   2   0   2   2   2   0   0   2   2   0   2   0   2   0   2   2   2   0   2   2   0   2   0   2   2   0   0   0   0   2   0   2   0   0   0   0   2   2   2   2   2   0   2   0   2   0   0   2   0   2   2   0   0   0   0   0   0   0   0   2   2   2   0   2   0   2   0   0   2   0   2   2   0   2   2   2   2   0   0   0   2   0   2   0   2   0   0   2   0   0   2   2   2   0   2   0   0   2   2   2   0   2   0   0   0   2   2   0   2   0   0   0   2   2   2   0   2   0   2   0   0   0   2   0   2   0   2   2   0   2   0   2   0   2   2   2   0   2   2   2   2   2   0   0   0   0   2   0   0   0   2   2   2   2   0   0   2   2   2   0   0   0   0   0   0   0   0   2   0   0   0   2   0   2   0   0   0   2   2   0   2   0   0   2   0   2   2   0   0   2   0   2   2   0   2   0
 MK-1-12                0   0   0   2   2   0   2   0   2   0   0   2   2   0   0   0   2   0   2   2   2   0   2   2   2   2   0   2   2   0   0   0   2   0   0   2   0   0   0   0   2   2   2   2   2   0   2   0   2   0   0   0   0   2   2   0   0   0   0   0   0   2   0   2   2   2   0   2   0   2   0   0   2   0   2   0   0   2   2   2   2   0   2   0   2   2   0   0   2   0   0   2   0   0   0   2   0   0   0   2   0   2   2   2   0   2   0   0   0   2   2   0   0   0   0   0   2   2   2   0   2   2   2   0   0   0   2   0   2   0   2   2   0   2   0   2   0   2   2   2   0   2   2   0   2   0   0   0   0   0   2   0   0   2   2   2   2   2   0   0   0   2   2   0   0   0   0   0   2   2   0   2   0   0   0   2   0   2   2   0   2   2   2   0   2   0   0   2   0   2   2   0   2   2   0   2   2   0   2   0
 MK-1-13                0   0   0   2   2   0   2   2   2   0   0   2   2   0   0   0   2   0   2   2   2   0   2   2   0   2   0   2   2   0   0   0   2   0   0   2   0   0   0   0   2   2   2   2   2   0   2   0   2   0   0   2   0   2   2   0   0   0   0   0   0   2   0   0   2   2   0   0   2   0   0   0   2   2   0   0   0   2   2   2   0   0   2   0   2   2   0   0   2   0   2   2   2   0   0   2   0   0   0   2   0   2   2   2   0   2   0   0   0   2   2   0   0   0   0   0   2   2   2   0   2   2   2   0   0   0   2   0   2   0   2   0   0   2   0   2   0   2   2   2   0   2   2   0   2   0   0   0   0   0   2   0   0   2   2   2   2   2   0   0   0   2   2   0   0   0   0   0   2   2   0   2   0   0   0   2   2   2   2   2   2   2   2   0   2   0   2   2   0   0   2   0   2   2   0   2   2   0   2   0
 MK-1-14                2   0   0   0   2   0   2   2   2   0   0   2   2   0   2   2   2   0   2   2   2   0   2   2   0   2   0   2   2   0   0   0   2   0   0   2   0   0   0   0   2   2   2   2   0   0   2   0   2   0   0   2   0   2   2   0   0   0   0   0   0   2   0   0   2   2   0   0   2   0   0   0   2   2   0   2   0   2   2   2   2   0   2   0   2   2   0   0   0   0   2   2   2   0   0   2   0   0   0   0   0   2   2   2   0   2   0   0   0   2   2   2   0   0   0   0   2   2   2   0   2   2   2   0   0   0   2   0   2   0   2   0   0   2   0   2   0   2   2   2   0   2   2   0   2   0   0   2   0   2   2   0   0   2   2   2   2   2   0   0   0   2   2   0   2   0   0   0   2   2   0   2   0   0   0   2   2   2   2   2   2   0   2   2   2   0   2   2   0   0   2   0   2   2   0   2   2   0   2   0
 MK-1-15                2   0   0   0   2   0   2   2   2   0   0   2   2   0   2   0   2   0   0   2   2   0   2   2   2   2   0   2   2   0   2   0   2   0   0   2   2   0   0   0   2   2   2   2   0   2   2   2   2   0   0   2   0   2   2   0   0   0   2   2   0   2   0   0   2   2   0   0   2   0   0   0   0   2   0   2   0   2   2   2   2   0   2   0   2   2   0   0   0   0   2   2   2   0   0   2   0   0   0   2   0   2   2   2   0   2   2   0   0   2   2   2   0   0   0   0   2   2   2   0   0   2   2   0   0   0   2   0   0   0   2   0   0   2   0   0   0   2   2   2   0   2   2   0   2   2   0   2   0   2   2   2   0   0   2   2   2   2   0   0   0   2   2   0   2   0   0   0   2   2   0   2   0   0   0   2   2   2   2   2   2   0   2   2   2   0   2   2   0   0   2   2   2   2   0   2   2   0   2   0
 MK-1-16                0   0   0   0   2   0   2   2   2   0   0   2   0   0   2   0   2   0   0   2   2   0   0   2   0   2   0   2   2   0   2   0   2   0   0   2   2   2   0   0   2   2   2   2   0   2   2   2   2   0   2   2   0   2   2   2   0   0   2   2   0   2   0   0   2   2   2   0   2   2   0   0   0   2   0   2   0   2   2   2   2   0   2   2   2   2   0   0   0   0   0   2   2   2   0   2   0   0   0   2   0   2   2   2   0   2   2   0   0   0   2   2   0   0   0   0   2   2   2   0   0   2   2   0   0   0   0   2   0   0   2   0   0   2   0   0   0   0   2   2   0   2   2   0   0   2   0   2   0   2   2   2   0   0   2   2   2   2   0   0   0   2   2   0   2   0   0   0   2   2   2   0   0   0   0   2   2   0   2   2   2   0   2   0   2   0   2   2   0   0   2   2   2   2   0   2   2   2   2   0
 MK-2-1                 0   2   2   0   0   0   0   0   0   0   0   0   0   2   0   2   0   0   2   2   2   2   0   0   0   0   2   2   2   0   2   2   2   0   0   0   2   0   2   0   2   2   0   0   2   2   0   2   0   0   2   0   0   0   0   0   2   2   0   2   0   2   0   0   2   2   2   0   0   2   0   2   2   0   2   0   2   2   0   0   0   0   2   2   2   0   0   0   2   2   0   0   2   2   2   2   0   0   2   0   0   2   0   2   2   0   0   0   2   0   2   2   2   2   2   2   2   2   0   0   0   2   0   0   0   0   0   2   0   2   0   0   2   0   0   0   0   2   2   0   0   0   2   2   0   0   2   0   2   0   0   0   2   2   0   0   2   0   2   0   2   2   2   2   2   2   0   2   2   2   2   2   0   0   2   0   2   0   2   0   2   0   2   2   0   0   0   2   2   0   2   2   0   2   2   0   0   0   2   0
 MK-2-2                 0   2   0   0   0   0   2   0   0   0   0   0   0   2   0   2   0   0   2   2   2   2   0   2   0   0   0   0   2   0   2   2   0   0   0   0   2   0   2   0   2   2   0   0   2   0   0   2   2   0   2   0   0   0   0   0   2   2   0   2   0   2   0   0   2   2   2   0   0   2   0   2   2   0   0   0   2   2   0   0   2   0   2   2   2   0   0   0   2   2   2   0   2   2   2   2   0   0   2   0   0   2   0   0   2   0   0   0   2   0   2   2   2   2   2   2   2   2   0   0   0   2   0   0   0   0   0   2   0   2   0   0   2   0   2   0   0   2   2   0   0   0   2   2   0   0   2   0   2   2   0   0   2   2   0   0   2   2   2   0   2   2   2   2   2   0   0   2   2   2   2   2   0   0   2   0   2   0   2   0   2   0   2   2   0   0   0   2   2   0   2   2   0   2   2   0   0   2   2   0
 MK-2-3                 0   2   0   0   0   0   2   0   0   0   0   0   0   2   0   0   0   0   0   2   2   2   0   2   0   0   0   0   2   0   2   0   2   0   0   2   2   0   2   0   2   2   0   0   2   0   0   2   2   0   0   0   0   0   0   0   2   2   0   2   0   2   0   0   2   2   2   0   0   2   0   0   2   0   0   0   2   2   0   0   2   0   2   2   0   0   0   0   2   2   2   0   0   2   2   2   0   0   2   0   0   2   2   0   2   0   0   0   2   0   2   2   2   2   2   2   2   0   0   0   0   2   0   0   0   0   0   2   0   0   0   0   2   0   2   0   0   2   2   0   0   0   2   2   0   0   2   0   0   2   0   0   2   2   0   2   2   2   2   0   2   2   2   2   2   0   0   2   0   2   2   2   0   0   2   0   2   0   2   0   2   2   2   2   0   0   0   2   2   0   2   2   0   2   0   0   0   2   2   0
 MK-2-4                 0   2   0   2   0   0   2   0   0   0   0   0   0   2   0   0   0   0   0   2   2   2   0   2   0   0   0   0   2   0   2   0   2   2   0   2   2   0   2   2   2   2   0   0   0   0   0   2   2   0   0   0   2   0   0   0   2   2   0   2   0   2   0   2   2   2   2   0   2   0   0   0   2   0   0   0   2   2   0   0   2   0   2   2   0   0   0   0   2   2   2   0   0   2   2   2   0   0   2   0   0   2   2   2   2   0   0   0   2   0   2   2   2   2   2   2   2   0   0   2   0   2   0   0   0   0   0   2   0   0   0   0   2   0   2   0   0   0   2   0   0   0   2   2   0   0   2   0   0   0   0   0   2   2   0   2   2   2   2   0   2   2   2   2   2   0   0   2   0   2   2   2   0   0   0   0   2   0   2   0   2   2   2   2   2   0   2   2   2   2   0   2   0   2   0   0   0   2   2   0
 MK-2-5                 0   2   0   2   0   0   2   2   0   0   0   0   0   2   0   0   0   0   0   2   2   2   0   2   0   0   0   0   2   0   2   0   2   2   2   2   2   2   2   2   2   2   0   0   0   0   0   2   2   0   0   0   2   0   0   0   2   2   0   2   0   2   0   2   2   0   2   0   0   0   0   0   2   0   0   0   2   0   0   0   0   0   2   2   0   0   0   0   2   2   2   2   0   2   0   2   0   0   2   0   0   2   2   2   2   0   0   0   2   0   2   2   2   2   2   2   2   0   2   2   0   2   0   2   0   2   0   2   0   0   0   0   0   0   2   0   0   0   2   0   0   0   2   2   0   0   2   0   0   2   0   0   2   2   0   2   2   2   2   2   2   2   2   2   2   0   0   0   0   2   2   2   0   0   0   2   2   2   2   0   2   2   2   2   2   0   2   2   2   2   0   2   0   2   0   0   0   2   2   0
 MK-2-6                 0   2   0   2   0   0   2   2   0   0   0   0   0   0   0   0   0   0   0   2   2   2   0   2   0   0   0   2   2   0   0   0   0   2   2   2   2   2   2   2   2   2   0   0   0   0   0   2   2   2   0   0   2   0   0   0   2   2   0   2   0   2   0   2   2   0   2   0   0   0   0   0   2   0   0   2   2   0   0   0   2   0   2   0   0   0   0   2   2   2   2   2   0   2   0   2   0   0   2   0   2   2   2   2   2   0   0   0   0   0   2   2   2   2   2   2   2   0   2   2   0   2   0   2   0   2   0   2   0   0   0   0   0   0   2   0   0   0   0   0   0   0   2   2   0   0   2   2   0   2   0   0   2   2   0   2   2   2   2   2   2   2   2   2   2   0   0   0   0   2   2   2   0   0   0   2   2   2   2   0   2   2   2   2   2   0   0   2   2   2   0   2   0   2   0   0   0   0   2   0
 MK-2-7                 0   2   0   0   0   0   2   2   0   0   0   0   0   0   0   0   0   0   0   2   2   2   0   2   0   2   0   2   2   0   0   0   0   2   2   2   2   0   2   2   2   2   0   0   0   0   0   2   2   2   0   0   2   0   0   0   2   2   0   0   0   2   0   2   2   0   2   0   0   0   0   0   2   0   0   2   2   0   0   0   0   0   2   0   0   0   0   2   0   2   2   2   2   2   2   2   0   0   2   0   0   2   0   2   2   0   0   2   0   0   2   0   2   2   0   2   2   0   2   2   0   2   0   2   0   2   0   2   0   0   0   0   0   0   2   0   0   0   0   0   0   0   2   2   0   0   2   2   0   2   0   0   2   2   0   2   2   2   2   2   2   2   2   2   2   0   0   0   0   2   0   2   0   0   2   2   2   2   2   0   2   2   2   2   2   0   0   2   2   2   0   2   0   2   2   0   0   0   2   0
 MK-2-8                 0   2   0   0   2   0   0   2   0   0   0   0   0   0   2   0   0   0   0   2   0   2   0   2   0   2   0   2   2   0   0   0   0   2   2   2   0   0   2   2   0   0   2   2   0   0   0   2   2   0   0   0   2   0   0   0   0   2   2   0   0   2   0   2   2   0   2   0   0   0   0   2   2   0   0   2   2   0   0   0   0   0   2   2   0   0   0   2   0   2   2   2   2   2   2   2   0   0   0   0   0   2   0   2   2   0   0   2   0   0   2   0   2   2   0   2   2   0   2   2   2   2   0   2   0   2   0   2   0   0   0   0   0   0   2   0   2   2   0   2   0   0   0   2   0   0   0   2   0   2   0   0   2   2   0   2   2   2   2   2   2   2   2   2   2   0   0   0   0   2   0   2   2   0   2   2   2   2   2   0   2   2   2   2   2   0   0   2   2   2   0   2   0   2   2   0   0   0   2   0
 MK-2-9                 0   2   0   0   2   0   0   2   2   0   0   0   0   0   0   0   0   2   0   2   0   2   2   2   0   2   2   2   2   0   0   0   0   2   2   2   0   2   0   2   0   0   0   2   0   0   0   2   2   0   0   0   0   2   0   0   0   2   2   0   0   2   0   0   2   0   2   0   0   0   2   2   0   0   0   2   2   0   0   0   0   0   2   2   0   0   0   2   0   2   2   2   2   2   0   2   0   0   0   0   0   2   0   2   2   0   0   2   0   0   2   2   2   2   0   2   2   0   0   2   2   2   0   2   0   2   2   2   0   0   0   0   0   0   2   0   2   0   0   2   2   0   0   2   2   0   0   2   0   0   0   0   2   2   0   2   2   2   2   2   2   0   2   0   2   2   0   2   0   2   0   2   2   0   2   2   2   2   2   0   2   2   2   2   0   0   0   0   2   2   0   2   0   2   2   0   0   0   2   0
 MK-2-10                0   2   0   0   2   0   2   2   2   0   2   2   0   0   0   0   0   0   0   2   0   2   2   2   0   2   2   2   2   0   0   0   0   2   2   2   0   0   0   2   0   2   0   0   0   0   2   2   2   0   0   0   0   2   0   0   0   2   0   2   0   2   0   0   2   0   2   0   0   0   2   2   2   0   0   2   2   0   0   0   0   0   2   2   0   0   0   2   0   2   2   2   2   2   0   0   0   0   0   0   0   2   0   2   2   0   0   2   0   0   2   2   2   2   0   2   2   0   0   2   2   2   0   2   0   0   2   2   0   0   0   0   0   0   2   0   2   0   0   2   2   0   0   2   2   0   0   2   0   0   0   0   0   2   0   0   2   2   2   2   2   0   2   0   2   2   0   2   0   0   0   2   0   2   2   2   2   2   2   2   2   2   0   2   0   2   0   0   2   2   0   2   0   2   2   0   0   0   2   0
 MK-2-11                0   2   0   0   2   0   2   2   2   0   2   2   0   0   0   0   0   0   0   2   0   2   2   2   0   2   2   2   2   0   0   0   0   2   2   2   0   0   0   2   0   2   0   0   0   2   2   2   2   0   0   0   0   2   0   2   0   2   0   2   0   2   0   0   2   0   2   0   0   0   2   2   2   0   0   2   2   0   2   0   0   0   2   0   0   2   0   2   0   2   2   2   2   2   0   0   0   0   2   0   2   2   0   2   2   0   0   2   0   0   2   2   2   2   0   2   2   0   0   2   2   2   0   2   0   0   2   2   0   0   0   0   0   0   2   0   2   0   2   2   2   0   0   2   2   0   0   2   0   0   0   2   0   2   0   0   2   2   2   2   2   0   2   0   2   2   2   2   0   0   0   2   0   2   2   2   2   2   2   2   2   2   0   2   0   2   0   0   2   2   0   2   0   2   2   0   0   0   2   0
 MK-2-12                0   2   0   0   2   2   2   2   0   0   2   2   0   0   0   0   0   0   0   0   0   2   2   2   0   2   2   2   2   0   0   0   0   2   0   2   0   0   2   2   0   2   0   0   0   2   0   2   2   0   0   2   0   0   0   2   0   0   0   2   0   2   0   0   2   0   0   0   0   0   2   2   2   0   0   2   2   0   2   0   0   0   2   0   0   2   0   2   2   2   2   2   2   2   0   0   0   0   2   0   2   2   0   2   2   0   0   2   0   2   2   2   2   2   0   2   2   0   0   2   2   2   0   2   0   0   2   2   0   0   0   0   0   2   2   2   2   0   2   2   2   0   0   2   2   0   0   2   0   0   0   2   0   2   2   0   2   2   2   2   2   0   2   0   2   2   2   2   0   0   0   0   0   2   2   2   2   2   2   2   2   2   0   2   0   2   0   0   2   2   0   2   0   2   2   0   0   2   2   0
 MK-2-13                0   2   0   0   2   2   2   2   0   0   2   2   0   0   0   2   0   0   0   0   0   2   2   2   0   0   2   2   2   0   0   0   0   2   2   2   0   0   2   2   0   2   0   0   0   2   0   0   2   2   0   2   0   0   0   2   2   0   0   2   0   2   0   0   2   0   0   0   0   2   2   2   2   0   0   2   2   0   2   0   0   0   2   0   0   2   0   2   2   0   2   0   2   2   0   2   0   0   2   0   2   2   0   2   2   0   0   2   0   2   2   2   2   2   0   2   2   0   0   2   2   2   0   2   0   0   2   2   0   0   0   0   0   2   2   2   2   0   2   2   2   0   0   0   2   0   0   2   0   0   0   2   0   2   2   0   2   2   2   2   2   0   2   0   2   2   2   2   0   0   0   0   0   2   2   2   2   2   2   2   2   2   0   0   0   2   0   0   2   2   0   2   0   2   2   0   0   2   0   0
 MK-2-14                0   2   0   0   2   2   2   2   0   0   2   2   0   0   0   2   0   0   0   0   0   2   2   2   0   0   2   2   2   0   0   0   0   2   2   2   0   0   2   0   2   2   0   0   0   2   0   2   2   2   0   2   0   0   0   2   2   0   0   2   0   2   0   0   2   0   0   0   0   2   2   2   2   0   0   2   0   2   2   0   0   0   2   2   0   2   0   2   2   2   2   0   2   2   0   2   2   0   0   0   2   2   0   0   2   0   0   2   0   2   2   2   0   2   0   2   2   0   0   2   2   2   0   2   0   0   2   2   0   0   0   0   0   2   2   2   2   0   2   2   2   0   0   2   2   0   0   2   0   0   0   2   0   2   2   0   2   2   2   0   2   0   2   0   2   2   2   0   0   0   0   0   0   2   2   2   0   2   2   2   2   2   0   0   0   2   0   0   2   0   0   2   0   2   2   0   0   2   0   0
 MK-2-15                0   2   0   0   2   0   2   2   0   0   2   2   0   0   0   2   0   0   0   0   0   0   2   2   0   0   2   2   2   0   0   0   0   2   2   2   0   2   2   0   2   2   2   0   0   2   0   2   2   2   0   2   0   2   0   0   2   0   0   0   0   2   0   0   2   2   0   0   0   0   2   2   0   0   0   2   0   2   0   0   0   2   0   2   0   0   0   2   2   2   2   0   2   2   2   2   2   0   0   0   2   2   0   0   2   0   2   2   0   2   2   2   0   2   0   2   2   0   0   2   2   2   0   0   0   0   2   2   0   0   2   0   0   2   2   2   2   0   2   2   0   2   2   2   2   0   0   2   0   2   0   0   2   2   2   0   2   2   2   0   2   0   0   2   2   2   2   0   0   2   0   0   0   2   2   2   0   2   2   2   2   2   0   0   0   2   0   0   2   0   0   2   0   2   2   0   0   2   0   0
 MK-2-16                0   2   0   0   2   0   0   2   0   0   2   2   0   0   0   2   0   0   0   0   0   0   2   2   0   0   0   2   0   0   0   0   0   2   2   2   0   2   2   0   2   2   2   0   0   2   0   2   2   2   0   2   0   2   0   0   2   0   0   0   0   0   0   2   2   2   0   0   0   0   2   2   0   2   0   2   0   2   0   0   0   2   0   2   0   0   0   2   2   2   2   0   2   2   2   2   2   0   0   0   2   2   0   0   0   0   0   2   0   2   0   2   0   0   0   2   2   0   0   2   2   2   0   0   0   0   2   2   0   0   0   0   0   2   0   2   2   0   2   2   0   0   2   2   2   0   0   2   0   2   0   0   2   2   2   0   2   2   0   0   2   0   0   0   2   2   2   0   0   2   0   0   0   2   2   2   0   2   2   2   2   2   2   2   0   2   0   0   2   2   0   2   0   2   2   0   0   2   0   0
 MK-3-1                 0   0   2   2   0   2   0   2   0   0   2   2   0   0   0   2   2   2   2   0   0   2   2   2   0   0   0   0   0   0   2   2   2   2   2   0   2   0   2   2   0   0   2   0   2   2   2   0   0   2   0   2   0   0   2   0   2   0   0   0   2   2   0   0   2   2   2   0   2   2   2   0   0   0   0   2   0   0   2   2   2   2   0   0   0   0   0   0   2   0   2   2   0   0   2   2   0   0   0   2   0   0   0   2   0   2   0   0   2   2   2   2   0   2   0   0   0   0   0   0   0   2   2   0   0   0   2   0   2   0   2   0   2   0   0   0   2   0   0   0   2   2   2   0   0   0   2   2   0   2   2   0   2   0   2   2   2   2   0   0   2   0   0   0   0   2   2   2   2   2   0   0   0   0   2   0   2   2   2   2   0   2   2   0   0   2   0   0   2   0   2   0   0   0   0   2   2   2   2   0
 MK-3-2                 0   0   2   2   0   2   0   2   0   0   2   2   0   0   0   2   2   2   2   0   0   2   2   2   0   0   0   0   2   0   0   2   2   2   2   0   0   0   2   2   0   0   2   0   2   2   2   0   0   2   0   2   0   0   2   0   2   0   2   0   0   0   0   0   2   2   2   0   2   0   2   0   0   0   0   2   0   0   2   2   0   2   0   0   0   0   0   0   2   0   2   2   0   0   2   2   0   0   0   2   0   0   0   2   0   2   0   0   2   0   2   2   0   0   0   0   0   0   2   0   2   2   2   0   0   0   2   0   2   0   2   0   2   0   0   0   2   0   0   0   2   2   2   0   0   0   2   2   0   2   2   0   0   0   2   2   2   2   0   0   2   0   0   0   0   2   2   2   2   2   0   0   0   0   2   2   2   2   2   2   0   2   0   0   0   0   0   0   2   0   2   0   0   0   0   2   0   2   2   0
 MK-3-3                 0   0   0   2   0   2   0   2   0   0   2   2   0   2   0   2   2   0   2   0   0   2   2   2   0   0   0   0   2   0   0   2   2   0   2   0   0   0   2   2   0   0   2   0   2   2   0   0   0   2   2   2   0   0   2   2   2   0   2   0   0   0   0   2   2   2   2   0   2   0   2   0   0   0   0   2   0   0   2   2   0   2   0   0   0   0   0   2   2   0   0   2   0   0   2   2   2   0   0   2   0   0   0   2   0   2   0   0   2   0   2   2   0   0   0   0   0   0   0   0   2   2   0   2   0   0   2   2   2   0   0   0   0   0   0   0   2   2   0   0   2   2   2   0   0   0   0   2   0   2   2   0   0   0   2   2   2   2   0   0   2   0   0   2   0   2   2   2   2   2   0   0   0   0   0   2   0   2   2   2   2   2   0   0   2   0   2   0   2   0   2   0   0   0   0   2   0   2   2   0
 MK-3-4                 0   0   0   2   0   0   0   2   0   0   2   2   0   2   0   0   2   0   2   0   0   2   2   2   0   0   2   0   2   0   0   2   2   0   2   0   0   0   2   2   0   0   2   0   2   2   0   0   0   2   0   2   0   2   2   2   2   0   2   0   0   0   0   2   2   2   0   0   2   0   2   0   0   0   0   2   0   0   0   2   0   2   0   0   0   0   0   2   2   0   0   2   0   0   2   2   2   0   0   2   0   0   0   2   0   2   0   0   2   0   2   2   0   0   0   0   0   0   0   0   2   2   2   2   0   0   2   2   2   0   0   0   0   0   0   0   2   2   0   2   2   2   2   0   0   0   0   2   0   2   2   0   0   0   2   2   0   2   0   0   2   0   0   2   0   2   2   2   2   2   0   0   0   2   0   2   0   2   2   2   2   2   0   0   2   0   0   0   0   2   2   0   0   0   0   2   0   2   2   0
 MK-3-5                 0   0   0   2   0   0   0   2   0   0   2   2   0   2   0   0   2   0   2   0   0   2   2   2   0   0   2   2   2   0   0   2   2   2   2   0   0   0   2   2   0   2   2   0   2   2   0   2   0   0   0   2   0   2   2   2   2   2   2   2   0   0   2   2   2   2   0   2   2   0   2   0   0   2   0   2   0   0   0   2   0   2   0   0   0   2   0   2   2   0   0   2   0   0   2   2   2   0   0   2   0   0   0   2   0   2   0   0   2   0   2   2   0   2   0   0   0   0   0   2   2   2   2   2   2   0   2   2   0   0   0   0   0   0   0   0   2   0   0   2   2   2   2   0   0   0   0   2   0   2   2   0   0   0   2   2   0   2   0   0   2   0   0   2   0   2   2   2   2   2   0   0   0   2   0   2   0   2   2   2   2   2   0   2   2   0   0   0   0   2   0   0   0   0   2   0   2   0   2   0
 MK-3-6                 0   0   0   2   0   0   0   2   0   0   2   2   0   2   2   0   2   0   2   0   0   2   2   2   2   0   2   2   2   0   0   2   2   2   2   2   0   0   2   2   0   2   2   0   2   2   2   2   0   0   0   2   0   2   2   2   2   2   0   2   0   0   2   2   2   2   0   2   2   0   2   0   0   0   0   2   0   0   0   2   0   2   0   0   0   2   0   2   0   0   0   2   0   0   2   0   2   0   0   2   2   2   0   0   0   2   0   0   2   0   2   0   0   2   0   0   0   0   0   2   2   2   2   2   2   0   2   2   0   0   0   0   0   0   0   0   0   0   0   2   2   2   2   0   0   0   0   0   0   0   2   0   0   0   2   2   2   2   0   0   2   0   2   2   0   0   2   0   2   2   0   0   0   2   0   2   0   2   2   2   2   2   0   2   2   0   2   0   0   2   0   0   0   0   2   0   2   2   2   0
 MK-3-7                 0   0   0   2   2   0   0   2   2   0   2   2   2   2   2   0   0   0   0   0   0   2   2   0   2   0   2   2   2   0   0   2   2   2   2   2   2   0   2   2   0   2   2   0   2   2   2   2   0   0   2   2   2   2   2   2   0   2   0   0   0   2   2   2   2   2   0   2   2   0   2   0   0   0   0   2   0   0   0   2   0   2   2   0   0   2   0   2   0   0   0   2   0   0   2   0   2   0   0   2   2   2   2   0   0   2   0   0   2   0   2   0   0   2   2   0   0   0   0   2   2   2   2   2   0   0   2   2   2   0   0   0   0   0   0   0   0   0   0   2   2   2   2   0   0   0   0   0   0   0   2   0   0   2   2   2   2   2   0   0   2   0   2   2   0   0   2   0   2   2   0   0   2   2   0   2   0   2   2   2   2   2   0   2   2   0   0   0   0   2   0   0   2   0   2   0   2   2   2   0
 MK-3-8                 0   0   0   2   0   0   0   2   2   0   2   2   2   2   2   0   0   0   0   0   0   2   2   0   2   0   2   2   2   0   0   2   2   2   0   2   2   0   0   2   0   2   2   2   2   2   2   0   0   0   2   2   2   2   2   2   0   2   0   0   0   2   2   2   2   2   0   2   2   0   2   2   0   0   0   2   2   0   0   2   0   2   2   0   0   2   0   2   0   0   0   2   0   0   2   0   2   0   0   2   2   2   2   0   0   2   0   0   2   0   0   0   0   2   2   0   0   0   0   2   2   2   2   2   0   0   2   2   2   0   0   0   0   0   0   0   0   0   0   2   0   2   2   0   0   0   0   0   0   0   2   0   0   2   2   2   2   2   0   0   2   0   2   2   0   0   2   0   2   2   0   0   2   2   0   2   0   2   2   2   2   2   0   2   2   0   0   0   2   2   0   0   0   0   2   0   2   2   0   0
 MK-3-9                 0   0   0   2   0   0   0   2   0   2   2   2   2   2   2   0   0   0   0   0   0   2   2   0   2   0   2   2   2   0   0   2   2   2   0   2   2   0   0   0   0   2   2   0   2   2   2   0   0   0   2   2   2   2   2   2   0   2   0   0   0   2   2   2   2   2   0   2   2   0   2   2   0   0   0   2   2   0   0   2   0   2   2   0   0   2   0   2   0   0   0   2   0   0   2   0   2   0   0   2   0   2   2   0   0   2   0   2   2   0   0   0   0   2   2   0   0   0   0   2   2   2   2   2   0   0   2   2   2   0   0   0   2   0   0   0   0   0   0   2   2   2   2   0   2   0   0   0   0   0   2   0   0   2   2   2   2   2   2   0   2   0   2   2   0   0   0   0   0   2   0   0   2   2   0   2   0   2   2   2   2   2   0   2   2   0   0   2   2   2   0   0   0   0   0   0   2   2   0   0
 MK-3-10                0   0   0   2   0   0   0   2   0   2   2   0   2   2   2   0   0   0   0   0   0   2   2   0   2   0   2   2   2   0   0   2   2   2   2   2   2   2   2   0   0   2   2   0   2   2   2   0   0   0   2   2   0   2   0   2   0   2   0   0   0   2   2   2   0   2   0   2   2   0   2   2   0   0   0   2   2   2   0   2   0   2   2   0   0   2   0   2   0   0   0   2   0   0   2   0   2   0   0   2   0   0   2   0   0   2   0   2   2   0   2   0   0   2   2   0   0   0   0   2   2   0   2   2   0   0   2   2   2   2   0   0   2   0   0   0   0   0   0   2   2   2   2   0   2   2   0   0   2   0   2   0   0   2   2   2   2   0   2   0   2   0   0   2   2   0   0   0   0   2   0   0   2   2   0   2   0   2   2   0   2   2   0   2   2   0   0   2   2   0   2   0   0   0   0   0   2   2   0   0
 MK-3-11                0   0   0   2   0   0   0   2   0   2   2   0   2   2   2   0   0   0   0   0   0   2   2   0   0   0   2   2   2   0   0   2   2   2   2   0   2   2   2   0   0   2   2   2   2   2   2   0   0   0   2   2   2   2   0   2   2   2   0   0   0   2   2   2   0   0   0   2   2   0   2   2   0   0   0   2   0   2   0   2   0   2   2   0   0   2   0   2   0   0   0   2   0   0   0   0   2   0   2   2   0   0   2   0   0   2   0   2   2   0   0   0   0   2   2   0   0   0   0   0   2   0   0   2   0   0   2   2   2   2   0   0   2   2   0   0   2   0   0   2   2   2   2   0   0   2   0   0   2   0   2   0   0   2   2   2   2   0   2   2   2   0   2   0   2   0   0   0   0   2   0   0   2   2   0   2   0   2   2   0   2   2   0   2   2   0   0   2   2   0   2   0   0   0   0   0   2   0   0   0
 MK-3-12                0   0   0   2   0   0   2   2   0   2   2   0   2   2   2   2   0   0   0   0   0   2   2   0   0   0   2   0   2   0   0   2   2   2   2   0   2   2   2   0   0   2   2   2   2   2   2   0   0   0   2   2   2   2   0   2   2   2   0   0   0   2   2   2   0   0   0   2   2   0   2   2   0   0   0   2   0   0   0   2   0   2   2   0   0   2   0   0   0   0   0   2   0   0   0   0   2   0   2   2   0   0   2   0   0   2   0   2   2   2   0   0   0   2   2   0   0   0   0   0   2   0   0   2   0   0   2   0   0   2   0   0   2   2   0   0   2   0   0   2   2   2   2   0   0   0   0   0   2   0   0   0   0   2   0   2   2   0   2   2   0   0   2   0   2   0   0   0   0   2   0   0   2   0   0   2   0   2   2   0   2   2   0   2   2   0   0   2   2   0   2   0   0   2   0   0   2   0   0   0
 MK-3-13                0   0   0   0   0   0   2   2   0   2   0   0   2   2   2   2   0   2   0   0   0   2   2   0   0   0   0   0   2   0   0   2   2   2   2   0   2   2   2   0   2   2   2   2   2   0   2   0   0   0   2   2   0   2   0   2   2   2   0   0   0   2   0   2   0   0   0   2   2   0   2   2   0   0   0   2   2   0   0   2   0   2   2   0   0   2   0   0   0   0   0   2   0   0   0   0   2   0   2   2   0   0   2   2   0   2   0   2   2   2   2   0   2   2   2   0   0   0   0   0   2   0   0   2   0   0   0   0   2   2   0   0   2   2   0   0   2   0   0   2   2   0   2   0   0   0   0   0   2   0   0   0   0   2   0   2   2   0   2   0   0   0   2   0   2   0   0   0   0   2   0   0   2   0   0   2   0   2   2   0   2   2   0   2   2   0   0   2   0   0   2   0   0   2   0   0   2   0   0   0
 MK-3-14                0   0   0   0   0   0   0   2   0   0   0   0   2   2   2   2   0   2   0   0   0   2   0   0   0   0   2   0   2   0   0   2   2   2   2   0   2   2   2   0   2   2   0   2   2   0   2   0   0   2   2   2   0   2   0   2   2   2   0   2   0   2   0   2   2   0   0   2   2   0   2   2   0   0   0   2   0   0   0   2   0   2   0   0   0   2   0   2   2   2   2   2   2   0   0   0   2   0   2   2   0   0   0   2   0   2   0   2   2   2   2   0   2   2   2   2   0   0   0   0   2   2   0   2   2   0   0   0   2   2   0   0   2   2   0   0   2   2   0   2   2   0   2   0   0   0   0   0   2   0   0   0   0   2   0   2   2   0   2   0   0   0   2   0   2   0   0   0   0   0   0   0   2   0   0   2   0   2   2   0   2   2   2   2   2   0   0   2   2   0   2   0   0   2   0   0   2   0   0   0
 MK-3-15                0   0   0   0   0   0   0   2   0   0   0   0   2   2   2   2   0   2   0   0   0   2   2   0   0   0   2   0   2   2   0   2   2   2   0   2   2   2   2   0   2   2   0   2   2   0   2   0   0   2   0   2   0   2   2   2   2   2   0   2   0   2   0   2   2   2   0   2   2   0   2   2   2   0   2   2   0   0   0   2   0   2   0   0   0   2   0   2   2   2   2   2   2   0   0   0   2   0   2   2   0   0   0   2   0   2   2   2   2   2   2   0   2   2   2   0   0   0   0   0   2   2   0   0   2   0   0   0   2   2   0   0   0   2   0   0   2   2   0   2   2   0   2   0   0   0   0   0   2   0   0   0   0   2   0   2   2   0   2   0   0   0   0   0   2   0   0   2   0   0   0   0   2   0   0   2   2   0   2   0   2   2   2   2   2   0   0   2   2   0   2   2   0   0   0   0   2   0   0   0
 MK-3-16                0   2   0   0   0   0   2   2   0   0   0   2   2   2   2   2   0   2   2   0   2   2   2   0   2   0   2   0   2   2   0   2   2   2   0   0   2   2   2   0   2   2   0   2   2   0   0   0   0   0   0   2   0   2   2   2   2   0   0   2   0   2   0   2   2   2   0   2   2   0   2   2   2   0   2   2   0   0   0   2   0   2   0   0   0   2   2   2   2   2   2   2   2   0   0   0   2   0   2   2   0   2   0   2   0   2   2   2   2   2   2   0   2   2   0   0   0   0   0   0   2   2   0   0   2   0   0   0   2   2   0   0   0   2   0   0   2   2   0   2   2   0   2   0   0   2   0   0   2   0   0   0   0   0   0   2   2   0   2   0   0   0   0   0   2   0   0   2   0   0   0   0   2   0   0   2   2   0   2   0   0   2   2   2   2   0   0   2   2   0   2   2   0   0   0   0   2   2   0   0
 MK-4-1                 2   0   0   0   0   0   0   2   0   2   0   2   2   2   0   2   0   2   2   2   0   2   2   0   0   0   0   0   0   2   2   0   2   2   2   0   0   0   0   0   0   0   2   2   2   0   2   2   2   2   0   0   0   0   0   0   2   0   0   2   2   0   0   2   0   2   0   0   2   2   0   0   2   2   0   2   0   2   2   0   2   2   2   0   0   2   0   0   0   2   0   0   2   2   0   0   0   2   0   2   0   0   2   2   2   0   2   0   0   2   0   0   2   2   2   0   2   0   0   0   0   2   2   0   2   2   2   0   2   2   2   2   2   0   0   0   2   0   2   0   2   2   2   0   0   0   2   2   2   2   0   2   2   2   0   0   0   0   0   2   2   2   0   0   0   0   2   2   2   2   0   2   2   2   0   0   2   0   2   0   2   0   0   0   0   2   2   2   2   2   0   2   0   2   2   2   0   2   0   2
 MK-4-2                 2   0   0   0   0   0   0   2   0   2   0   2   2   2   0   2   0   2   2   0   0   0   2   0   0   2   0   2   2   2   2   0   2   2   2   0   0   2   0   0   0   0   0   2   2   0   2   2   2   2   0   0   0   0   0   0   0   0   0   2   2   0   0   2   0   2   0   2   2   2   0   0   2   2   0   2   0   2   2   0   2   2   2   0   0   2   0   2   0   2   0   0   2   2   0   0   0   2   0   0   0   0   2   2   2   0   2   0   0   2   0   0   0   2   2   0   2   0   0   0   0   2   2   0   2   2   2   0   2   2   0   2   0   0   0   2   2   0   2   0   2   2   2   2   0   0   2   0   2   0   0   2   0   2   0   0   0   0   0   2   2   2   0   0   0   0   2   2   2   2   0   2   2   2   0   0   2   0   2   0   2   0   0   0   2   2   2   2   2   2   0   2   0   2   2   2   0   2   0   2
 MK-4-3                 2   0   0   0   0   0   0   2   0   2   0   2   2   2   0   2   0   2   2   2   0   0   2   0   0   2   2   2   2   2   0   2   2   2   0   0   0   2   0   0   0   0   0   2   0   0   2   2   0   2   0   0   0   0   0   0   0   0   0   2   2   0   0   2   0   2   0   2   2   0   0   0   2   2   0   0   0   2   2   0   2   2   2   0   0   2   0   2   0   2   0   0   2   2   0   0   0   2   0   0   0   0   2   2   2   0   2   0   0   2   0   0   0   2   2   0   2   0   0   0   0   2   2   0   2   0   2   0   2   2   0   2   2   2   0   2   2   0   2   0   0   2   2   2   0   0   2   0   2   0   0   2   2   2   0   2   0   0   0   2   2   2   0   0   0   0   2   2   2   2   0   0   2   2   0   0   2   0   2   0   2   0   0   0   2   2   2   2   0   0   0   2   0   2   2   2   0   2   0   2
 MK-4-4                 2   0   0   0   0   0   2   2   0   2   0   2   0   2   0   2   0   2   2   2   2   0   2   0   0   2   2   2   2   2   2   2   2   0   0   2   0   2   0   0   0   0   0   2   0   0   2   2   0   2   0   0   0   0   0   0   0   0   0   2   2   0   0   2   0   2   0   2   0   0   0   0   2   2   0   0   0   2   2   0   2   2   2   0   0   2   0   2   0   0   2   0   0   0   0   0   0   2   2   0   0   0   0   0   2   0   2   0   0   2   0   2   0   2   2   0   0   0   0   0   0   0   2   0   2   0   2   0   2   2   0   2   2   2   0   2   2   0   2   0   0   0   2   0   0   0   0   0   2   0   0   2   2   2   0   0   0   2   0   0   2   2   2   0   0   0   2   2   2   2   0   0   2   2   0   0   2   0   2   0   2   0   0   0   2   2   2   2   0   0   0   2   0   2   2   0   0   2   0   2
 MK-4-5                 2   0   0   0   0   0   2   2   0   2   0   2   0   2   2   2   0   2   2   2   2   0   2   2   0   2   2   2   2   2   0   2   0   0   0   2   0   2   0   0   0   0   2   2   0   0   2   2   0   2   0   0   0   0   2   0   0   0   0   2   2   0   0   2   0   2   0   2   0   0   0   0   2   2   0   2   0   2   2   0   2   2   2   0   0   2   0   2   2   0   2   0   0   0   0   0   0   2   0   0   0   0   0   2   2   0   2   0   0   2   0   2   0   2   2   0   0   0   0   0   0   0   2   0   2   0   2   0   0   2   0   2   2   2   0   2   2   0   2   0   0   0   2   0   0   0   2   0   2   0   0   2   2   2   0   0   0   2   0   0   2   2   2   2   0   0   2   2   2   2   0   0   2   2   0   0   2   0   2   2   2   2   0   0   2   2   2   2   0   0   0   2   0   0   2   0   0   2   0   2
 MK-4-6                 2   0   0   0   0   0   2   2   0   2   0   2   0   2   2   2   0   2   2   2   2   0   2   2   0   2   2   2   2   0   0   2   0   0   0   2   0   2   0   0   0   0   2   2   0   0   2   2   0   2   2   0   0   0   2   0   0   0   0   2   2   0   0   2   0   2   2   2   0   0   0   0   2   2   0   2   2   2   2   0   2   2   2   0   0   2   0   2   2   0   2   0   0   0   0   0   0   2   0   0   0   0   0   2   2   0   2   0   0   2   0   2   2   2   2   2   0   0   0   2   0   0   2   0   2   2   2   0   0   0   0   2   2   2   0   2   2   0   2   0   2   0   2   0   0   0   2   0   2   0   0   2   2   2   0   0   0   2   0   0   2   2   2   2   2   0   2   2   0   0   0   0   2   2   0   0   2   0   2   2   2   2   0   0   2   2   2   2   2   0   0   2   0   0   2   0   0   2   0   0
 MK-4-7                 2   0   0   0   0   0   2   2   0   2   0   2   0   2   2   2   0   2   2   2   2   0   2   2   0   2   2   2   2   0   2   2   0   0   0   2   0   2   0   0   0   0   2   2   0   0   2   2   0   0   2   0   0   0   2   0   0   0   0   2   2   0   0   2   0   2   2   2   0   2   0   0   0   2   0   0   0   2   2   0   2   2   2   0   0   2   0   2   2   0   2   0   0   0   0   0   0   0   0   0   2   2   0   2   2   0   2   0   0   2   0   2   2   2   0   2   0   0   0   2   0   0   0   0   2   2   2   0   0   0   0   2   2   2   2   2   2   0   2   0   2   0   2   0   0   0   2   0   2   0   2   2   2   2   0   0   0   2   0   0   2   2   2   2   2   0   2   2   0   0   0   0   2   2   0   0   2   0   2   2   2   2   0   0   2   2   2   2   2   0   0   2   0   0   2   0   2   2   0   0
 MK-4-8                 2   0   0   0   2   0   2   2   0   2   0   2   0   0   2   2   0   0   2   2   2   0   2   2   0   2   2   2   2   0   2   2   2   0   0   2   0   2   0   0   0   0   2   2   0   0   2   2   0   0   2   0   0   0   2   0   0   0   0   2   2   0   0   2   0   2   2   2   0   2   0   0   0   2   0   0   2   2   2   0   2   2   2   0   0   2   0   2   2   0   2   0   0   0   0   0   0   0   0   0   2   2   0   2   2   0   2   2   0   0   0   2   2   2   0   0   0   0   0   2   0   0   0   0   2   2   2   0   0   0   0   2   2   2   2   0   2   2   2   0   2   0   2   0   0   0   2   0   2   0   2   2   2   2   0   0   0   2   0   0   2   2   2   2   2   0   2   2   0   0   0   0   2   2   0   0   2   0   2   2   2   2   0   0   2   2   2   2   2   0   0   2   0   0   2   0   2   2   0   0
 MK-4-9                 2   0   0   0   2   0   2   0   0   2   0   2   0   0   2   2   0   0   2   2   2   0   2   2   0   0   2   2   2   0   2   2   2   0   0   2   0   2   0   0   0   0   0   2   0   0   2   2   0   0   2   0   0   2   2   0   0   0   0   2   2   0   0   0   0   2   2   2   0   0   0   0   0   2   2   0   2   2   0   0   2   2   2   0   0   2   2   0   2   0   2   0   0   0   0   0   0   0   0   0   2   2   0   2   2   0   2   2   0   2   0   2   2   2   0   0   0   0   0   0   0   0   0   0   2   2   0   0   0   0   0   2   2   2   2   0   2   2   2   0   2   0   2   0   0   0   2   0   2   0   2   2   2   2   2   2   0   0   0   0   2   2   2   2   2   0   2   2   0   0   0   2   2   2   0   0   2   0   2   2   2   2   0   0   2   2   2   2   2   0   0   2   0   0   2   0   2   0   0   0
 MK-4-10                2   0   0   0   2   0   2   2   0   2   0   2   0   0   2   2   0   0   2   2   2   0   2   2   0   2   0   0   2   0   2   2   2   0   0   2   0   2   0   0   0   0   0   2   0   0   0   2   0   0   2   0   0   2   2   0   0   0   0   2   2   0   0   0   0   2   2   0   0   2   2   0   0   2   2   0   2   2   0   0   2   2   2   2   0   2   0   0   2   0   2   0   0   0   0   0   0   0   0   0   0   0   0   2   2   0   2   2   0   2   0   2   2   2   0   0   0   0   0   0   0   0   0   0   2   2   0   0   0   0   2   0   2   2   2   0   2   2   2   0   2   0   2   0   0   0   2   0   2   0   2   2   2   2   2   2   0   0   2   0   2   2   2   2   2   0   2   2   0   0   0   2   2   2   0   0   2   0   2   2   2   2   0   0   2   2   2   2   2   2   0   2   0   0   2   0   2   0   0   0
 MK-4-11                2   0   0   0   2   0   2   2   0   2   0   2   0   0   2   0   0   2   2   2   2   0   2   2   0   2   2   2   2   0   2   0   2   0   0   2   0   2   0   0   2   0   0   2   0   0   0   2   0   0   2   0   0   2   2   0   0   0   0   2   0   0   2   0   2   2   0   0   0   2   2   0   0   2   2   0   2   2   0   0   2   2   2   2   0   2   0   0   2   0   2   0   0   0   2   0   0   0   0   0   0   0   0   2   2   0   2   2   0   2   0   2   2   2   0   0   0   0   0   0   0   0   0   0   2   2   0   0   0   0   2   0   2   2   2   0   2   0   2   0   2   0   0   0   0   0   2   0   2   0   2   2   2   2   2   2   0   0   2   0   2   2   2   0   2   0   0   2   2   0   0   2   2   2   0   2   2   0   2   2   2   2   0   0   2   2   2   2   0   2   0   2   0   0   2   2   2   0   0   0
 MK-4-12                2   0   0   0   2   0   2   2   2   2   0   2   0   0   0   0   0   2   2   0   0   0   2   2   0   2   2   2   2   0   0   0   2   0   0   2   0   2   0   0   2   0   0   2   0   0   0   2   0   2   2   0   0   2   2   0   2   0   0   0   0   0   2   0   2   2   0   0   0   2   2   2   0   0   2   0   2   2   0   0   2   0   2   2   2   2   0   0   2   0   2   0   0   0   2   0   0   0   0   0   0   0   0   2   2   0   2   2   0   2   2   2   2   2   0   0   0   0   2   0   0   0   0   0   2   2   0   0   0   0   2   0   2   2   2   0   2   0   2   2   2   0   0   0   0   2   2   0   2   0   2   2   2   2   2   2   0   0   2   0   2   2   2   0   0   0   0   2   2   0   0   2   0   2   0   2   2   0   2   2   2   2   0   0   2   2   2   2   2   2   0   2   0   0   2   2   2   0   0   0
 MK-4-13                2   0   0   0   2   0   2   2   2   2   0   2   0   0   0   0   0   2   2   0   0   0   2   0   0   2   2   2   2   0   0   0   0   0   2   2   0   2   2   0   2   2   0   2   0   0   0   2   0   2   2   0   0   0   2   0   2   0   0   0   0   0   2   0   2   2   0   0   0   2   2   2   0   0   2   0   2   2   0   0   2   0   2   2   2   2   0   0   2   0   2   0   0   0   2   0   2   0   0   0   0   0   0   2   2   0   2   2   0   2   2   2   2   0   0   0   0   0   2   0   0   0   0   0   2   2   0   0   0   0   2   0   2   2   2   0   2   0   2   2   2   0   2   0   0   2   2   0   2   0   2   2   2   2   2   2   0   0   2   0   2   0   2   0   0   0   0   2   2   0   0   2   0   2   0   2   2   0   2   2   0   2   0   0   2   2   2   2   2   2   0   2   0   0   2   2   2   2   0   0
 MK-4-14                2   0   0   0   2   0   2   2   2   2   0   2   0   0   0   0   0   2   2   0   2   0   2   2   0   2   2   2   2   0   0   0   0   2   2   2   0   2   2   0   0   2   0   2   0   0   0   2   0   2   2   2   2   0   2   0   2   0   0   0   0   0   2   2   2   2   0   0   0   2   2   0   0   0   2   0   2   2   0   0   2   0   2   2   2   2   0   0   2   0   2   0   0   2   2   0   2   0   0   0   0   0   0   2   2   0   2   2   0   2   2   2   2   0   0   0   0   0   2   0   0   0   0   0   2   2   0   0   0   0   2   0   2   2   2   0   2   0   2   2   2   0   2   0   0   2   2   0   2   0   2   2   2   2   2   2   0   0   2   2   2   2   2   0   0   0   0   2   2   0   0   2   0   2   0   0   0   2   2   0   0   2   0   0   2   2   2   2   2   2   0   2   0   0   2   0   2   2   0   0
 MK-4-15                2   0   0   0   2   0   2   2   2   2   0   2   0   2   0   0   2   0   0   0   2   0   2   2   0   2   2   0   2   0   2   0   2   2   2   2   0   2   2   0   0   2   0   2   0   0   2   2   0   2   2   2   2   0   2   0   2   0   0   0   0   0   2   2   2   2   0   0   0   2   2   0   0   0   2   2   2   2   0   0   2   2   2   2   2   2   0   0   0   0   2   0   0   2   2   0   2   0   0   2   2   0   0   2   2   0   2   2   0   2   2   2   2   2   0   0   0   0   2   0   0   0   0   0   2   2   0   0   0   0   2   0   2   2   2   0   2   0   2   2   2   0   2   2   0   2   2   0   2   0   2   0   2   2   2   2   0   0   2   2   2   2   2   0   0   0   0   2   2   0   0   2   0   2   0   0   0   2   2   0   0   2   0   2   2   2   0   2   2   2   0   2   0   0   2   0   2   2   0   0
 MK-4-16                2   0   0   0   2   0   2   2   2   0   0   2   0   2   0   0   2   0   0   0   0   0   2   2   0   2   2   0   2   0   2   2   2   2   2   2   0   0   2   0   2   2   0   2   0   0   2   0   0   2   2   2   2   0   2   0   2   2   2   0   0   0   2   2   2   2   0   0   0   2   2   0   0   0   2   2   2   2   2   0   0   2   2   2   2   0   0   0   0   0   2   0   0   2   2   0   2   0   0   2   0   0   0   2   2   2   2   2   0   2   2   2   2   2   0   0   0   0   2   0   2   0   0   0   2   0   0   2   0   2   2   0   2   2   0   0   2   0   2   2   2   0   0   0   2   2   2   0   2   0   0   0   2   2   2   2   0   0   2   2   2   2   2   0   0   0   0   2   2   0   0   2   0   2   0   0   0   2   2   0   0   2   0   2   2   2   0   2   2   2   2   2   0   0   2   0   2   2   0   0
 MK-5-1                 0   0   0   2   0   0   0   0   0   2   2   2   2   0   0   2   2   0   2   2   0   2   2   0   2   2   0   0   2   2   2   2   0   0   0   2   0   2   2   0   2   0   0   0   0   2   2   2   2   0   0   0   0   2   2   2   0   0   2   0   0   2   0   0   0   0   0   2   0   0   0   0   2   0   0   0   0   2   0   2   2   0   0   0   2   0   2   0   2   0   0   0   2   0   2   2   2   2   0   2   0   0   0   2   0   2   0   2   2   0   0   0   2   0   0   2   2   2   0   2   2   2   2   0   2   0   0   0   0   2   2   0   2   0   2   0   2   2   0   2   0   0   2   2   0   2   2   0   2   2   0   0   2   2   0   0   2   2   0   0   0   2   0   2   0   2   0   0   0   2   2   0   0   2   2   0   0   2   2   0   0   2   0   2   0   0   2   2   0   2   2   0   2   0   2   2   0   0   0   2
 MK-5-2                 0   0   0   2   2   2   0   0   0   2   2   2   2   0   0   2   2   0   2   2   0   2   2   0   2   0   2   0   2   2   2   2   0   0   0   2   0   2   2   0   2   0   0   2   0   2   2   2   2   0   0   0   0   2   2   2   0   0   2   0   0   2   0   0   0   0   0   2   0   0   0   0   2   0   0   0   0   2   0   2   2   0   0   0   2   0   2   0   2   0   0   0   2   0   2   2   2   2   0   2   0   0   0   0   2   2   0   2   2   0   0   2   2   0   0   2   2   2   2   2   2   2   2   0   2   0   0   0   0   2   0   0   2   0   2   0   2   2   0   2   0   0   2   2   0   0   2   0   2   0   0   0   2   2   0   0   2   2   0   0   0   2   0   2   0   2   0   0   0   2   0   0   2   2   2   0   0   0   2   0   2   2   0   2   0   0   2   2   0   2   2   0   2   0   2   2   0   0   0   2
 MK-5-3                 0   0   0   2   2   2   0   0   2   2   0   2   2   0   0   2   2   0   2   2   0   2   2   0   2   0   2   0   2   2   2   0   0   0   0   2   0   2   2   0   2   0   0   2   0   2   2   2   2   0   0   0   0   2   0   2   0   2   2   0   0   2   2   0   0   2   2   2   0   0   2   0   2   0   0   0   0   2   0   2   2   0   0   2   2   0   2   0   2   0   0   0   2   0   2   2   2   2   0   2   0   0   0   0   2   0   2   2   2   0   2   2   2   0   0   2   0   2   2   2   2   2   2   0   2   0   0   0   0   2   0   0   2   0   2   2   0   2   0   2   0   0   2   2   0   0   2   0   0   0   0   0   2   2   0   0   2   2   0   0   0   2   0   2   0   2   0   0   0   2   0   0   2   2   2   0   0   0   2   0   0   2   0   2   0   0   2   2   0   2   2   0   2   0   2   2   0   0   2   2
 MK-5-4                 0   2   0   2   2   2   0   0   2   0   0   2   2   0   0   2   2   0   2   2   0   2   2   0   2   0   2   0   2   2   2   0   0   0   0   2   0   2   2   0   2   0   0   2   0   2   2   2   2   0   0   0   0   2   2   2   0   2   2   2   2   2   2   0   0   2   2   2   0   0   2   0   2   0   2   0   0   2   2   2   2   0   0   2   2   0   2   0   2   0   0   0   2   0   2   2   2   2   0   2   0   2   2   0   2   0   2   2   0   0   2   2   0   2   2   2   0   2   2   0   0   2   2   0   2   0   0   2   0   2   0   2   2   0   2   2   0   2   0   2   0   0   2   2   0   0   0   0   0   0   0   0   2   2   0   0   0   2   2   0   0   0   0   2   0   2   0   0   0   2   0   0   2   2   2   0   0   0   2   2   2   2   0   2   0   2   2   0   0   0   2   0   2   0   2   2   0   2   2   2
 MK-5-5                 0   2   0   2   2   2   0   0   2   0   0   0   2   0   0   2   0   0   0   2   2   2   2   0   2   0   2   0   2   2   0   0   0   0   0   2   0   2   2   0   2   0   0   2   0   2   2   2   2   0   0   0   0   2   2   2   0   2   2   2   0   2   2   0   0   2   0   0   0   0   2   0   2   0   2   0   0   0   2   2   2   0   0   2   2   0   2   0   2   2   0   0   2   0   0   0   0   2   0   0   0   2   2   0   2   0   0   2   0   0   2   2   0   2   0   2   0   2   2   0   2   2   2   0   0   0   0   2   2   2   0   2   2   0   2   2   0   2   0   2   0   0   2   2   0   2   0   2   0   0   0   0   2   2   0   0   0   0   2   2   0   0   0   2   0   2   0   0   0   2   0   0   2   2   2   0   0   0   2   2   2   2   0   2   0   0   0   0   0   0   2   2   2   0   2   2   0   2   0   2
 MK-5-6                 0   2   0   0   2   2   0   0   2   0   0   0   2   0   0   2   0   0   0   2   0   2   2   0   2   0   2   0   2   2   0   0   0   0   0   2   0   2   2   0   2   0   0   2   0   2   2   2   2   0   0   0   0   2   2   2   0   2   2   2   0   2   2   0   0   2   2   0   0   0   2   0   2   0   2   0   0   0   2   0   2   0   0   2   2   0   2   2   2   2   0   0   2   0   2   0   0   2   0   0   0   2   2   0   2   0   0   2   0   0   2   2   0   2   0   2   0   2   2   0   2   2   2   0   0   0   0   2   2   2   2   2   2   0   2   2   0   2   0   2   0   0   2   2   2   2   0   2   0   0   0   0   2   2   0   0   0   0   2   2   0   0   0   2   0   2   0   0   0   2   2   0   2   2   2   0   0   0   0   2   2   2   0   2   0   0   0   0   0   2   2   2   2   0   2   0   0   2   0   2
 MK-5-7                 0   2   2   0   2   2   0   0   2   0   0   0   2   0   0   2   0   0   0   2   0   2   2   0   2   0   0   0   2   2   2   0   0   0   0   2   0   2   2   0   2   0   0   2   2   2   2   0   2   0   0   0   0   2   2   2   0   2   2   2   0   2   2   0   0   2   2   2   0   0   0   0   2   0   2   0   0   2   2   0   2   0   0   0   2   0   2   2   2   2   0   0   2   2   2   0   0   2   0   0   0   2   2   0   2   0   0   2   0   2   2   2   0   0   0   2   0   2   2   0   2   2   2   0   0   0   2   2   2   2   2   2   2   0   2   2   0   2   0   2   0   0   2   2   2   2   0   2   0   2   0   0   2   2   0   2   0   0   2   2   2   2   0   2   0   2   0   0   0   2   2   2   0   2   2   0   2   0   0   2   2   2   0   0   0   0   0   0   0   2   2   2   2   0   2   0   0   2   0   2
 MK-5-8                 0   2   0   0   2   2   0   0   2   0   0   0   2   0   0   2   0   0   0   2   0   2   2   0   2   0   0   0   2   2   2   0   0   0   0   2   0   2   2   0   2   0   0   2   0   2   2   0   2   0   0   0   0   0   2   2   0   2   2   2   0   2   2   0   0   2   2   2   0   2   0   0   2   0   2   0   0   2   2   0   2   2   0   0   2   0   2   2   0   2   2   0   2   2   2   0   0   2   0   0   0   2   0   0   2   2   0   0   0   2   2   2   0   0   0   2   0   2   2   2   2   2   2   0   0   0   2   2   2   2   2   2   2   0   2   2   0   2   0   2   0   0   2   0   2   2   0   2   0   2   0   0   2   2   0   2   0   0   2   2   2   2   0   0   0   2   0   0   0   0   2   2   0   2   2   0   2   0   0   2   2   2   0   0   2   0   0   0   0   2   2   2   2   0   2   0   0   0   0   2
 MK-5-9                 0   2   0   0   2   2   0   0   2   0   2   0   0   0   2   2   0   0   0   2   0   2   2   0   2   0   0   0   2   2   2   2   0   0   0   2   0   2   2   0   2   0   0   2   0   2   2   0   2   0   2   0   0   0   2   2   0   2   2   2   0   2   2   0   0   2   2   2   0   2   0   2   2   0   2   0   0   2   2   2   2   2   0   0   2   0   2   2   2   0   2   0   0   2   2   0   0   2   0   0   0   2   0   0   2   2   0   0   0   2   2   2   0   0   0   2   0   2   2   2   2   2   2   0   0   0   2   2   2   2   2   2   2   0   2   2   0   2   0   2   0   2   2   0   2   2   0   2   2   2   0   0   2   2   0   2   0   0   2   2   2   2   0   0   0   2   0   0   0   0   2   2   0   2   2   0   2   0   2   2   2   0   0   0   2   0   0   0   0   2   2   2   2   0   2   0   0   0   0   2
 MK-5-10                0   2   0   0   2   2   0   0   2   0   2   0   0   0   2   2   0   0   0   2   0   2   2   2   0   0   0   0   2   2   2   2   0   0   0   2   0   2   2   0   2   0   0   2   0   2   2   0   2   0   2   0   0   0   2   2   0   2   2   2   0   2   2   2   0   2   0   2   0   2   0   2   2   0   2   0   0   2   2   2   0   2   0   0   2   0   2   2   2   0   0   0   0   2   2   0   0   2   0   0   0   0   0   0   2   2   0   0   0   2   2   0   0   0   0   2   0   2   2   2   2   2   2   0   2   0   2   2   2   2   2   2   2   2   2   2   0   2   0   2   0   2   2   0   2   2   0   2   2   0   0   0   2   2   0   2   2   0   2   2   0   2   0   0   0   2   0   0   2   0   2   2   0   2   2   0   2   0   2   2   2   2   0   0   2   0   0   0   0   0   2   2   2   0   2   2   0   0   2   2
 MK-5-11                0   0   0   0   2   2   0   2   2   0   2   0   0   0   2   2   0   0   2   2   0   2   2   2   0   0   0   0   2   2   2   2   0   0   0   2   0   2   0   0   2   0   0   2   0   2   0   0   2   0   2   0   0   2   2   0   0   2   2   2   0   2   2   2   0   2   0   2   0   2   0   2   2   0   2   0   2   2   2   2   2   2   0   0   2   0   2   2   2   0   0   0   0   2   2   0   0   2   0   0   0   0   0   0   2   2   2   0   0   2   2   0   0   0   0   0   0   2   2   2   2   2   2   0   0   0   2   0   0   2   2   2   2   2   2   2   0   2   0   2   0   2   2   0   2   2   0   2   0   0   0   0   2   2   0   2   2   0   0   2   0   2   0   0   0   2   0   0   2   0   2   2   0   0   2   0   2   0   2   2   2   2   0   0   2   0   0   0   0   0   2   2   2   0   2   2   0   0   2   2
 MK-5-12                0   0   0   0   2   2   2   2   2   0   2   0   0   0   0   2   0   0   2   2   0   2   2   2   2   0   0   0   2   2   2   2   0   0   0   2   0   2   0   0   2   0   0   2   0   2   0   0   2   0   2   0   0   0   2   0   0   2   2   2   0   0   2   2   0   2   0   2   0   2   0   0   2   0   2   0   2   2   0   2   2   2   0   0   2   2   2   2   2   0   0   0   2   2   2   0   0   2   0   0   0   0   0   0   2   0   2   0   0   2   2   0   0   0   0   0   0   2   2   2   2   2   2   0   0   0   2   0   0   2   2   2   2   2   2   2   0   2   0   0   0   0   2   0   2   2   0   2   0   0   0   0   0   2   0   2   2   0   0   2   0   2   0   0   0   2   0   0   2   2   2   2   0   0   2   0   2   0   2   2   2   2   0   0   2   0   0   0   0   0   2   2   2   0   0   2   0   0   2   2
 MK-5-13                0   0   0   0   2   2   2   2   2   0   2   0   0   0   0   2   0   0   0   2   0   2   2   2   2   0   0   0   2   2   2   2   0   0   0   2   0   2   0   0   2   0   0   2   0   2   0   0   2   0   2   0   0   0   0   0   0   2   2   2   0   0   2   2   0   2   0   2   0   2   0   0   2   0   2   0   2   2   0   2   2   2   0   0   2   0   2   2   2   0   0   0   2   0   2   0   0   2   0   0   0   0   0   0   2   0   2   0   0   2   0   2   0   2   0   0   0   2   2   2   0   2   2   0   0   0   2   0   0   2   2   2   2   2   2   2   0   2   2   0   2   0   2   0   2   2   0   2   2   0   0   0   0   0   0   2   2   2   2   2   0   2   0   2   0   2   0   2   2   2   2   2   0   0   2   0   2   0   2   2   2   2   0   0   2   0   0   0   0   0   2   2   2   0   0   2   0   0   2   2
 MK-5-14                0   2   0   2   2   2   2   2   2   0   2   0   0   0   0   0   0   0   0   2   0   2   0   2   2   0   0   0   2   2   2   2   0   0   0   2   0   2   0   0   2   0   0   0   0   2   0   2   2   0   2   0   0   0   0   0   0   2   2   2   0   0   2   2   0   2   0   2   0   2   0   0   2   0   2   0   0   2   0   2   2   2   0   0   2   0   2   2   2   0   0   2   2   0   2   0   0   2   0   0   0   2   0   0   2   0   2   0   0   2   2   2   0   2   0   0   0   2   2   2   0   2   2   0   0   0   2   0   0   0   2   2   2   2   0   2   0   2   2   0   2   0   0   0   2   2   0   2   0   2   0   0   0   2   0   2   2   2   2   2   0   2   2   2   0   2   0   2   2   2   0   2   0   0   2   0   2   0   2   2   2   2   0   0   2   0   0   0   0   0   2   2   2   0   0   2   0   0   2   0
 MK-5-15                0   2   0   2   2   0   2   0   2   0   2   0   0   2   0   0   0   2   0   2   2   0   0   0   2   0   0   0   2   2   2   2   2   0   0   2   2   0   0   2   2   0   0   0   2   2   0   0   2   2   2   0   0   0   0   0   0   2   2   2   0   0   2   2   2   0   0   2   2   2   0   0   2   0   2   0   0   0   0   2   2   2   0   0   2   0   2   2   2   0   0   2   2   0   2   0   0   0   0   0   0   2   0   0   0   2   2   0   2   2   0   0   0   2   0   0   0   2   2   2   0   0   2   0   0   0   2   0   0   2   2   2   2   2   0   2   0   2   2   0   2   0   0   0   2   2   0   2   0   2   0   0   0   2   0   2   2   2   2   2   0   2   2   2   0   2   0   2   2   2   0   2   0   2   2   0   2   0   2   2   2   2   0   0   2   0   0   0   0   0   2   2   2   0   0   0   0   0   2   0
 MK-5-16                0   2   0   2   2   0   2   0   2   0   0   2   0   2   0   0   0   0   0   0   0   0   0   0   2   0   2   0   2   2   2   2   2   0   0   2   2   0   2   2   2   0   0   0   2   2   0   2   2   2   2   0   0   0   0   0   0   2   2   2   0   0   2   2   2   0   0   2   2   2   0   0   2   0   2   0   0   0   0   2   2   2   0   2   0   0   2   0   2   0   0   2   2   0   2   0   2   2   0   0   0   2   0   0   0   0   2   0   2   0   0   0   0   2   0   0   0   2   0   2   0   2   2   0   0   0   2   0   0   2   2   2   0   2   0   2   2   2   2   0   2   0   0   0   0   2   0   2   0   2   0   2   2   2   0   2   2   2   2   2   0   2   2   2   0   2   0   2   2   2   0   2   2   0   2   0   2   0   2   2   2   2   0   0   2   0   0   0   0   0   2   0   2   0   0   2   2   0   2   0
 MK-6-1                 2   2   0   2   2   0   2   0   0   2   0   2   2   2   0   0   0   2   0   2   0   2   0   2   0   0   0   2   2   0   2   2   2   2   2   0   0   2   2   0   2   2   0   0   0   2   0   2   2   0   2   2   2   2   2   2   0   0   0   0   0   2   0   0   0   0   2   2   0   2   2   2   0   0   2   2   2   2   2   2   2   0   0   2   2   0   0   0   2   0   0   0   0   0   0   2   2   2   0   2   2   0   0   2   2   0   2   0   2   0   0   2   0   2   2   0   0   2   0   0   2   2   0   0   2   2   0   0   0   0   2   0   2   2   2   0   0   0   2   0   2   0   0   0   2   2   2   2   0   0   2   2   0   2   2   2   2   2   0   0   0   0   0   0   2   0   2   2   0   0   0   2   2   0   2   2   0   2   0   2   0   0   2   2   2   0   0   2   0   0   0   0   2   0   0   2   0   2   0   0
 MK-6-2                 2   2   2   2   2   0   2   0   0   2   0   2   0   2   0   0   0   0   2   0   0   2   0   2   0   0   2   2   0   0   2   2   2   2   2   0   2   2   2   0   2   2   0   0   0   2   0   2   2   0   2   2   0   0   2   0   0   0   0   0   0   0   0   0   0   2   2   2   0   2   2   2   0   0   0   2   0   2   0   2   2   0   0   2   2   0   0   0   0   2   0   0   0   0   0   2   2   2   0   2   2   0   0   2   2   0   2   0   2   0   0   2   0   0   2   0   0   2   0   0   2   2   0   0   2   2   0   0   0   0   2   0   2   2   2   0   0   0   0   0   0   0   0   2   2   0   2   2   0   0   2   0   0   2   2   2   2   2   0   0   0   2   0   0   2   0   2   2   0   0   2   2   2   0   2   2   0   2   2   2   0   0   2   2   2   0   0   2   0   0   0   0   2   0   0   2   0   2   0   0
 MK-6-3                 2   2   2   2   2   0   2   0   0   2   0   2   0   2   0   0   0   0   2   0   2   2   0   2   0   0   2   2   0   0   2   2   2   2   2   0   2   2   2   0   0   2   0   0   0   2   0   2   2   0   2   2   0   0   2   0   0   0   0   0   0   0   0   0   0   2   2   2   2   2   0   2   0   0   0   2   0   2   0   2   2   0   0   2   2   0   2   0   0   2   0   0   0   2   0   2   2   2   2   2   2   0   0   2   2   0   0   2   2   0   0   2   2   0   2   0   0   2   0   2   2   2   0   0   2   0   0   0   0   0   2   0   2   2   2   2   0   0   0   0   2   0   0   2   2   0   2   2   0   0   2   0   0   2   2   2   2   2   0   2   0   2   2   0   2   0   2   2   0   0   2   2   2   0   2   2   0   2   2   2   0   0   2   2   2   0   0   2   0   0   0   0   2   0   0   2   0   2   0   0
 MK-6-4                 2   2   2   2   2   0   0   0   0   2   0   2   0   2   0   0   0   0   2   0   2   2   0   0   0   0   2   2   0   0   2   2   2   2   2   0   2   2   2   0   0   2   0   0   0   2   0   2   0   0   2   2   0   0   2   0   0   2   0   0   0   0   2   0   0   2   2   2   2   2   0   0   0   0   0   2   0   2   2   2   2   0   0   2   2   0   2   0   0   2   0   0   0   2   0   2   2   2   2   2   2   0   0   0   0   0   0   2   2   0   0   2   2   0   2   0   0   2   0   2   2   2   0   0   2   0   0   0   0   0   2   0   2   2   2   2   0   0   2   0   2   0   0   2   2   0   2   2   0   0   2   2   0   2   2   2   2   2   0   2   0   0   2   0   2   0   0   2   0   0   2   2   2   2   2   2   0   2   2   2   0   0   2   2   0   0   0   0   0   0   0   0   2   0   0   2   0   2   0   0
 MK-6-5                 0   2   2   2   2   0   0   0   0   2   0   2   0   2   0   0   0   0   0   0   2   2   0   0   0   0   2   2   0   0   2   2   2   2   2   0   2   0   2   0   0   2   0   0   0   0   0   2   0   0   2   2   0   0   2   0   2   2   0   0   0   0   2   0   0   2   2   2   2   2   0   0   0   0   2   2   0   2   2   2   0   0   0   2   2   0   2   0   0   2   0   0   0   2   0   2   2   2   2   2   2   0   0   0   2   2   0   2   2   0   0   2   2   0   2   0   2   2   0   2   2   2   0   2   2   0   0   0   0   0   2   0   2   2   2   2   0   0   2   0   2   0   0   2   2   0   2   2   2   0   2   2   0   2   2   2   2   2   0   2   0   2   2   0   2   0   2   2   0   0   2   2   2   2   2   2   0   2   2   2   0   0   2   2   0   0   2   0   0   0   0   0   0   0   0   2   0   2   0   0
 MK-6-6                 0   2   2   0   2   0   0   0   0   2   0   0   2   2   0   2   0   0   0   0   2   2   0   0   0   0   2   2   0   2   0   2   2   0   2   0   2   0   2   0   0   2   0   0   0   0   0   2   0   0   2   2   0   0   2   0   2   0   0   0   0   0   2   0   0   2   2   0   2   2   2   0   0   0   2   2   0   2   2   0   0   0   0   2   2   0   2   0   0   0   0   0   0   0   0   2   2   2   2   2   2   0   0   0   2   2   0   2   2   0   0   2   2   0   2   0   0   2   0   2   2   2   0   2   2   0   0   0   0   0   2   0   2   2   2   0   0   2   2   0   2   0   2   0   2   0   2   2   2   0   2   2   0   0   2   2   2   0   0   2   0   2   2   0   2   0   2   2   0   0   2   2   0   2   2   2   0   2   2   2   0   0   2   2   0   0   0   0   0   0   0   0   0   0   0   2   0   2   0   0
 MK-6-7                 0   2   2   2   2   0   0   0   0   2   2   0   0   2   0   2   0   0   0   2   2   2   0   2   0   0   0   2   0   0   0   2   2   0   0   0   2   0   0   0   0   2   0   0   0   0   0   2   0   0   2   2   0   2   2   0   0   0   0   0   0   0   2   0   0   2   2   0   2   0   0   0   0   0   2   2   0   2   2   0   0   0   0   2   2   0   2   0   0   0   0   0   0   0   0   2   2   2   2   2   2   0   0   0   2   2   0   2   2   0   0   2   2   0   2   0   0   2   0   2   2   2   0   2   2   0   0   0   0   0   2   0   2   2   2   0   0   2   0   0   2   0   0   0   2   0   2   2   2   0   2   2   2   0   2   2   2   0   0   2   0   2   2   0   2   0   2   2   0   0   2   2   0   2   2   2   2   2   2   2   0   0   2   2   0   0   0   0   0   0   0   0   2   0   0   2   0   0   0   0
 MK-6-8                 0   2   2   2   2   0   0   0   0   2   2   0   2   2   0   2   0   0   0   2   2   2   0   2   0   0   0   2   2   0   0   2   0   0   0   0   2   0   0   0   0   2   0   2   0   2   2   2   0   0   2   2   0   2   2   0   0   0   0   0   0   0   2   0   0   2   2   0   2   0   0   0   0   0   2   2   0   2   0   0   0   0   0   2   2   0   2   0   0   0   0   0   0   0   0   2   2   2   2   2   0   0   0   0   2   2   0   2   2   0   0   2   2   0   2   0   0   2   2   2   2   2   0   2   2   0   0   0   0   0   2   0   2   2   2   0   0   0   2   0   2   0   0   0   2   0   2   2   2   0   0   2   2   0   0   2   2   0   2   2   0   2   2   0   2   0   2   2   2   0   2   2   2   2   2   2   2   2   2   2   0   0   2   0   0   0   0   0   0   0   0   0   0   0   0   2   0   0   0   0
 MK-6-9                 0   2   0   2   0   0   0   0   0   2   0   0   2   2   0   2   0   0   0   2   2   0   0   2   0   0   0   0   2   0   0   2   0   0   0   0   2   0   0   0   0   0   0   2   0   2   2   2   0   0   2   0   0   2   2   0   0   0   0   0   0   0   2   0   2   2   2   0   2   0   2   0   0   0   2   2   2   2   0   0   0   0   0   2   2   0   2   0   0   0   0   0   0   0   0   2   2   0   2   2   2   0   0   2   2   0   0   2   2   0   0   2   2   0   2   0   0   2   2   2   2   2   0   2   2   2   0   0   0   0   2   0   2   2   2   0   0   0   2   2   2   0   0   0   2   0   2   2   2   0   0   2   2   0   0   2   0   0   2   2   2   2   2   0   2   0   2   0   2   0   2   2   2   2   0   2   0   2   2   2   0   0   2   0   0   0   0   0   0   0   0   0   0   0   0   2   0   0   0   0
 MK-6-10                0   2   0   2   2   0   0   0   0   2   0   0   2   2   0   0   0   0   0   2   2   0   0   2   0   0   0   0   2   0   0   2   0   0   0   0   2   2   0   0   2   0   0   2   2   2   2   2   0   0   2   0   0   2   2   0   0   2   0   0   0   0   2   0   2   2   2   0   2   2   2   0   0   2   2   0   2   2   0   0   0   0   0   2   2   0   2   2   0   2   0   0   0   0   0   2   2   0   2   2   2   0   0   2   2   0   0   2   2   0   0   0   2   0   2   0   0   2   2   2   2   2   2   2   2   2   0   0   0   0   2   0   2   2   2   0   0   0   2   2   2   0   0   0   2   0   2   2   2   0   0   2   0   2   0   0   0   0   2   2   2   2   2   0   2   0   2   0   2   0   0   2   2   2   0   2   0   2   2   2   2   0   2   0   0   2   0   0   0   0   2   0   0   0   0   2   0   0   0   0
 MK-6-11                0   2   0   2   2   0   2   0   0   2   0   0   2   2   0   0   0   2   0   2   2   0   0   2   0   0   2   0   2   0   0   0   0   0   0   0   2   2   0   0   2   0   0   2   2   2   2   2   0   0   2   0   0   2   2   0   2   2   0   0   2   0   2   0   2   2   2   0   2   2   2   0   0   2   2   0   2   2   0   0   0   0   0   2   2   0   0   2   0   2   2   0   2   0   0   2   2   0   2   2   2   2   0   2   2   0   0   0   2   0   0   0   2   0   2   0   0   2   2   2   2   2   2   2   2   2   0   0   0   0   2   0   2   2   0   0   0   0   2   2   2   0   2   0   0   0   2   2   2   2   0   2   0   2   0   0   0   0   2   2   2   0   2   0   0   0   0   0   2   0   0   2   2   2   2   2   0   2   2   2   2   0   2   0   0   2   0   0   0   0   2   0   0   0   0   2   0   2   0   0
 MK-6-12                0   0   0   2   2   0   2   0   0   2   0   0   2   2   0   0   0   2   0   2   2   0   0   0   0   0   2   0   0   0   0   0   0   0   0   0   2   0   0   0   2   0   0   2   0   2   2   2   0   0   2   0   0   2   2   0   2   2   0   0   2   0   2   0   2   2   2   2   2   2   2   0   0   2   2   0   2   2   0   0   0   2   0   2   2   0   0   0   0   2   2   0   0   0   2   2   2   0   2   0   2   2   0   2   2   0   0   0   2   0   0   0   2   0   2   0   0   2   2   0   2   2   2   2   2   2   0   0   0   0   2   2   2   2   2   0   0   0   2   2   2   0   2   0   0   0   2   2   2   2   2   2   0   2   0   0   2   0   2   2   2   0   0   0   0   0   0   0   2   2   0   2   2   2   2   2   0   2   2   2   2   0   2   0   0   2   0   0   0   0   2   0   0   2   2   2   0   2   2   0
 MK-6-13                0   0   0   2   2   0   2   0   0   2   0   0   2   2   0   2   0   2   0   2   2   0   0   0   0   2   2   0   2   0   0   0   0   0   0   0   2   0   0   0   2   0   0   2   0   2   2   2   0   0   2   0   0   2   2   2   2   2   0   0   2   0   2   0   2   2   2   2   2   2   2   0   0   2   2   0   2   2   0   0   0   2   2   2   2   0   2   2   0   2   2   0   0   0   2   2   2   0   0   0   2   2   0   2   2   0   0   0   2   0   0   0   2   0   2   0   2   2   2   0   2   2   2   2   2   2   0   0   0   0   2   0   0   2   2   0   0   0   2   2   2   0   2   0   0   0   0   2   2   2   2   2   0   2   0   0   2   0   2   2   2   0   0   0   0   0   0   0   2   2   0   2   2   2   2   0   2   2   2   2   2   0   0   0   0   2   0   0   0   0   2   0   0   2   2   2   0   2   2   0
 MK-6-14                0   0   0   2   2   0   2   2   0   2   0   0   2   2   0   2   0   2   0   2   2   0   0   0   0   2   2   2   2   0   0   0   0   0   0   0   2   0   0   0   2   0   0   2   0   2   2   2   0   0   2   0   0   2   2   2   2   2   0   0   2   0   2   2   2   2   0   2   0   2   2   0   0   2   2   0   2   2   0   0   0   2   2   2   2   0   2   2   0   2   2   0   0   0   2   2   2   2   2   0   2   2   0   2   2   0   0   0   2   0   0   0   2   0   0   2   2   2   2   0   2   2   2   2   2   0   0   2   2   0   2   0   0   2   2   0   0   0   2   2   0   0   2   0   0   0   2   2   2   2   2   2   0   2   0   0   2   0   0   2   2   0   0   0   0   0   0   0   2   2   2   2   2   0   2   0   0   0   2   2   0   0   0   0   0   2   0   0   0   0   2   0   0   2   0   2   0   0   2   0
 MK-6-15                0   0   0   2   2   0   2   2   0   2   0   0   2   2   0   2   2   2   0   2   2   0   0   0   2   2   2   2   2   0   0   0   0   0   0   2   2   0   0   0   2   0   2   2   0   2   0   2   0   0   2   0   0   2   2   2   0   2   0   0   2   0   2   2   2   2   0   2   0   2   2   0   0   2   2   0   2   2   0   0   0   2   2   2   2   0   2   0   0   2   2   0   0   0   2   2   2   2   2   0   2   2   0   2   0   0   0   0   2   0   0   2   2   0   0   2   2   2   2   0   2   2   2   2   2   0   0   2   2   2   2   0   0   2   2   0   0   0   2   2   2   0   2   0   0   0   2   2   2   2   0   2   0   2   0   0   2   0   2   2   2   0   0   0   0   0   0   0   2   2   0   2   2   0   2   0   0   0   2   2   0   2   0   0   2   2   0   0   0   0   2   0   0   2   0   2   0   0   2   2
 MK-6-16                0   0   0   2   2   0   2   2   0   2   0   0   2   2   0   2   2   2   0   2   2   0   0   0   0   2   2   2   2   0   2   2   0   0   0   0   2   2   2   0   2   0   2   2   0   2   0   2   0   0   2   0   0   2   2   2   0   2   0   0   2   0   2   2   2   2   0   2   0   2   2   0   0   2   0   0   0   2   0   0   0   2   2   2   2   0   2   0   0   2   0   2   0   0   2   2   0   2   2   0   2   2   0   2   0   0   0   0   2   0   0   2   2   0   0   2   2   2   2   0   2   2   2   2   2   0   0   2   2   0   2   0   0   2   2   0   0   2   2   2   2   0   2   0   0   0   2   2   2   2   0   2   0   2   0   0   2   0   0   2   2   0   0   0   0   0   0   0   2   2   0   0   2   0   0   0   0   0   2   2   0   2   0   0   2   2   0   0   0   0   0   0   0   2   0   0   0   0   2   2
 
!****************************************** Phenotypic Data **********************************************************
!-100.0 is resevred for missing phenotype
SimulatedTrait1        16.5449   13.5928   15.6312    9.2372   17.9389   15.7931   10.1869   12.3070   12.2559   12.4561   12.8065   12.0276   10.3784   17.6758   14.7683   12.7838   12.2969   14.8289   16.3683   17.2055   18.0381   10.2769   13.3982   13.0925   17.8345   15.4661   17.5465   19.6555   17.1983   14.8518   13.1990   17.4115   13.9926   12.2437   14.5194   15.8020    9.1338   18.3631   13.3724   21.0929   14.3526   17.4602   16.6766   16.1631   16.8921   16.1350   15.7856   13.6921   10.7268   15.1598    9.9351   14.1886   11.7331   15.9452   15.1604   16.4819   17.7801   16.9707   17.0748   15.0977   15.7581   18.5943   10.8330   16.2672   15.5215   16.2773   12.8646   19.9643   18.6532   14.2375   17.2664   18.6916   13.8155   17.3576   15.4850   12.8573   16.7951   12.1667   13.0213   21.4146   14.0626   16.4306    7.3017   16.9063   15.0745   12.9797   15.5148   15.4285   17.1795    9.8162   13.4129   15.5178   15.0995   13.2139   17.2968   16.8211   17.7190   13.4060   16.6419   15.8369   17.1841   15.1660   14.4919   16.0041   12.4109   15.5566   10.8213   16.2641   15.5954   18.3353   14.5830   12.5404   16.4275   14.7652    9.8206   14.9960   16.2849   14.4682   11.9549   14.4879   14.2266   12.5810   13.8875   16.8493   14.9068   11.2733   17.0289   16.9427   14.9773   12.6424   15.6979   22.0002   16.9134   11.2256   14.7633   15.1397   14.3653   19.2470   13.3335   20.0003   14.6011   13.7758   19.7149   20.1657   18.4093   12.3266   11.5165   13.8819   18.3989   19.3490   21.2444   12.1444   12.9451   20.5006   14.7506   14.2714   16.1420   17.7750   13.8050   11.2446   18.4978   15.3274   13.8547   13.9523   13.3942   16.7587   13.1836   16.2036   12.7360   13.4111    9.9490   15.2690   13.8451   13.0705   16.9499   16.3743   13.8207   12.4066   14.5828   12.3914   12.4357   18.3724   16.4661   16.7997   14.4307   13.6664   13.3564   12.2836   16.6064   15.2407   14.9972   15.2577   15.7012   16.2747   14.7651   18.1233   15.5069   12.8895   15.1376   18.1939
SimulatedTrait2         9.2844   13.7609   10.0854    8.8908    6.4232   10.1882   10.8932   10.9992   11.7433    9.9172   11.4789   12.2040   11.7709    9.7733    9.0205   11.9102   11.8338    9.8074    8.3877   12.2449   13.2942    9.9424   10.0407    9.2850   10.2224    9.0873    8.0678    9.3681    6.1718   12.6206   10.3969   12.3836    9.9469    8.8902   11.8450    8.4202   12.0482    8.9932   12.5337    7.5316    8.6330   10.4098    7.9709   10.5150    9.7116    7.1596    9.3665   11.4454   11.7439   10.1099   11.9574    8.8727    7.7523    8.1412    9.4985   11.4103   10.6619    9.3705    9.3116    7.9090   10.8316   10.7148   10.7438   11.2891    9.0537    6.7152   10.4672   11.0132   10.4662   11.7889   11.1900   13.8980    8.4237   12.0643    8.7673    7.6611   10.7951    9.4297    9.1880    8.7269    9.0597    9.3062   12.5005   11.3959   12.5624   12.3541   13.2461    8.2404    8.6183    9.3695    6.0581   11.5172   10.9252    8.5475   11.4623    8.4656    9.8058    9.8743    9.2562   10.2892    9.8850   10.7906    6.8846    9.3542   13.4064    9.8679    9.1408   10.4791   12.3493    9.7682    7.9371    8.4474   10.1102    7.1340   10.6761    9.5603   13.3549    8.2255   11.7382    8.0494   13.4074   11.0062   11.4533    8.2082   12.0016    7.1832    8.7838    8.5392    8.7303   11.6052   12.5105    7.5432   10.5158   12.2435    8.0079    9.4710   13.2897    9.0372   10.5240    9.3924   10.3937    9.5390    8.4452   11.1720    8.3711    6.1547   11.2823    9.8388   10.9726   12.3485    8.9591   12.9215    9.9100   11.3951    8.7695   10.8325    9.7774   11.9203   10.1641   10.2005   11.5745    8.8304   12.3720    9.1731   13.0398    9.4113    8.8486   11.4608    7.5845   11.6509   10.4718    8.6758    8.9770   11.7677   11.9465    9.2841    8.8950    8.5000    7.2825   11.3316   11.1340    8.3266    9.4409   11.1424   10.3649    9.7661    8.0847   11.9508   10.2682   10.8931   10.9770   10.0656    9.0815   13.0631    8.3155   11.8153    8.3363   11.5706   10.3742    9.2487
 
