# Supplementary material for: Inclusive Composite Interval Mapping of QTL by Environment Interactions in Biparental Populations
Source: PLoS One. 2015 Jul 10;10(7):e0132414. doi: 10.1371/journal.pone.0132414 (PMC4498613; doi:10.1371/journal.pone.0132414)
Supplement: S4 File — (ZIP) [file pone.0132414.s004.zip › H=0.1/L1/run_00143.met]

!**********************Note: lines staring with "!" are remarks and will be ignored in the program********************
!*********************************General Information**********************************
!Assuming F1 = P1 x P2, populations available in QTL IciMapping are: 
!  1, P1BC1F1 = P1 x F1, the first backcrossing where P1 is used as the recurrent parent;
!  2, P2BC1F1 = P2 x F1, the first backcrossing where P2 is used as the recurrent parent;
!  3, F1DH, F1-derived doubled haploids; 
!  4, RIL or F1RIL, recombination inbred lines through the repeated selfing of F1;
!  5, P1BC1RIL, recombination inbred lines through the repeated selfing of P1BC1F1;
!  6, P2BC1RIL, recombination inbred lines through the repeated selfing of P2BC1F1;
!  7, F2, the selfing generation of F1;
!  8, F3, the selfing generation of F2;
!  9, P1BC2F1, the second backcrossing where P1 is used as the recurrent parent; 
! 10, P2BC2F1, the second backcrossing where P2 is used as the recurrent parent;
! 11, P1BC2RIL, recombination inred lines through the repeated selfing of P1BC2F1; 
! 12, P2BC2RIL, recombination inred lines through the repeated selfing of P2BC2F1; 
! 13, P1BC1F2, the selfing generation of P1BC1F1; 
! 14, P2BC1F2, the selfing generation of P2BC1F1; 
! 15, P1BC2F2, the selfing generation of P1BC2F1; 
! 16, P2BC2F2, the selfing generation of P2BC2F1; 
! 17, P1BC1DH, P1BC1F1-derived doubled haploids; 
! 18, P2BC1DH, P2BC1F1-derived doubled haploids; 
! 19, P1BC2DH, P1BC2F1-derived doubled haploids; 
! 20, P2BC2DH, P2BC2F1-derived doubled haploids; 
   3      !Mapping Population (see remarks above)
   2      !Mapping Function (1 for Kosambi; 2 for Haldane; 3 for Morgan)
   2      !Marker Space Type (1 for intervals; 2 for positions)
   1      !Marker Space Unit(1 for centiMorgans; 2 for Morgan)
   6      !Number of Chromosomes (or Linkage Groups)
 200      !Size of the mapping population
   2      !Number of environments
 
!***************************************** Chromosomes and Linkage Maps **********************************************
!Chromosome                 NumMarkers
-CH1                        16
-CH2                        16
-CH3                        16
-CH4                        16
-CH5                        16
-CH6                        16
!Linkage map (Marker name followed by position or the interval length)
 MK-1-1                1     0.000
 MK-1-2                1    10.000
 MK-1-3                1    20.000
 MK-1-4                1    30.000
 MK-1-5                1    40.000
 MK-1-6                1    50.000
 MK-1-7                1    60.000
 MK-1-8                1    70.000
 MK-1-9                1    80.000
 MK-1-10               1    90.000
 MK-1-11               1   100.000
 MK-1-12               1   110.000
 MK-1-13               1   120.000
 MK-1-14               1   130.000
 MK-1-15               1   140.000
 MK-1-16               1   150.000
 MK-2-1                2     0.000
 MK-2-2                2    10.000
 MK-2-3                2    20.000
 MK-2-4                2    30.000
 MK-2-5                2    40.000
 MK-2-6                2    50.000
 MK-2-7                2    60.000
 MK-2-8                2    70.000
 MK-2-9                2    80.000
 MK-2-10               2    90.000
 MK-2-11               2   100.000
 MK-2-12               2   110.000
 MK-2-13               2   120.000
 MK-2-14               2   130.000
 MK-2-15               2   140.000
 MK-2-16               2   150.000
 MK-3-1                3     0.000
 MK-3-2                3    10.000
 MK-3-3                3    20.000
 MK-3-4                3    30.000
 MK-3-5                3    40.000
 MK-3-6                3    50.000
 MK-3-7                3    60.000
 MK-3-8                3    70.000
 MK-3-9                3    80.000
 MK-3-10               3    90.000
 MK-3-11               3   100.000
 MK-3-12               3   110.000
 MK-3-13               3   120.000
 MK-3-14               3   130.000
 MK-3-15               3   140.000
 MK-3-16               3   150.000
 MK-4-1                4     0.000
 MK-4-2                4    10.000
 MK-4-3                4    20.000
 MK-4-4                4    30.000
 MK-4-5                4    40.000
 MK-4-6                4    50.000
 MK-4-7                4    60.000
 MK-4-8                4    70.000
 MK-4-9                4    80.000
 MK-4-10               4    90.000
 MK-4-11               4   100.000
 MK-4-12               4   110.000
 MK-4-13               4   120.000
 MK-4-14               4   130.000
 MK-4-15               4   140.000
 MK-4-16               4   150.000
 MK-5-1                5     0.000
 MK-5-2                5    10.000
 MK-5-3                5    20.000
 MK-5-4                5    30.000
 MK-5-5                5    40.000
 MK-5-6                5    50.000
 MK-5-7                5    60.000
 MK-5-8                5    70.000
 MK-5-9                5    80.000
 MK-5-10               5    90.000
 MK-5-11               5   100.000
 MK-5-12               5   110.000
 MK-5-13               5   120.000
 MK-5-14               5   130.000
 MK-5-15               5   140.000
 MK-5-16               5   150.000
 MK-6-1                6     0.000
 MK-6-2                6    10.000
 MK-6-3                6    20.000
 MK-6-4                6    30.000
 MK-6-5                6    40.000
 MK-6-6                6    50.000
 MK-6-7                6    60.000
 MK-6-8                6    70.000
 MK-6-9                6    80.000
 MK-6-10               6    90.000
 MK-6-11               6   100.000
 MK-6-12               6   110.000
 MK-6-13               6   120.000
 MK-6-14               6   130.000
 MK-6-15               6   140.000
 MK-6-16               6   150.000
!*********************************** Marker Types ********************************************************************
!Co-dominant marker: When heterozygote F1 is present, P1 is coded as 2, F1 is coded as 1, and P2 is coded as 0; Otherwise, P1 is coded as 2, and P2 is coded as 0. 
!Dominant marker: When heterozygote F1 is present, P1 and F1 are coded as 12, and P2 is coded as 0; Otherwise, P1 is coded as 2, and P2 is coded as 0.  
!Recessive markers: When heterozygote F1 is present, P1 is coded as 2, and F1 and P2 are coded as 10; Otherwise, P1 is coded as 2, and P2 is coded as 0. 
!Missing marker is coded as -1. 
 MK-1-1                 0   2   2   0   0   2   2   2   0   0   2   2   0   0   2   2   0   0   2   2   0   0   2   0   2   2   2   2   2   2   2   0   0   0   0   2   2   0   0   2   2   0   2   0   2   2   0   0   2   2   0   0   0   2   2   0   0   2   0   0   0   0   0   2   0   2   0   0   0   0   2   0   0   2   2   2   0   2   0   0   2   0   2   0   0   2   0   2   2   2   0   0   0   0   2   0   0   0   0   0   2   0   0   2   0   2   0   2   2   2   2   2   2   2   0   0   0   2   2   0   0   2   2   0   0   2   0   2   2   2   2   0   2   2   2   2   0   0   2   2   2   0   0   2   2   0   0   0   0   0   2   0   0   2   0   2   2   0   2   0   2   2   0   2   2   2   0   0   2   0   0   2   0   0   0   0   0   0   0   2   2   0   0   0   0   2   0   0   0   2   2   2   0   2   0   0   2   0   2   0
 MK-1-2                 0   2   2   0   0   2   2   0   0   0   2   2   0   0   0   2   2   0   2   2   0   0   2   0   0   2   0   2   2   2   2   0   2   0   0   2   2   0   0   2   2   0   2   0   2   2   0   0   2   2   0   0   0   2   2   0   0   2   0   0   0   0   2   2   2   2   0   0   0   0   2   0   0   2   2   2   0   2   0   0   2   2   0   0   0   2   0   2   2   2   0   0   0   0   2   0   0   2   0   0   2   0   2   2   0   2   0   2   2   2   2   2   2   2   2   2   0   2   2   0   0   2   2   0   0   2   0   2   2   2   2   0   2   2   2   2   0   0   2   0   2   2   0   2   2   2   0   0   0   0   0   0   0   2   0   2   2   0   2   0   2   0   0   2   2   0   0   0   2   2   0   2   0   2   0   0   0   0   0   2   0   0   0   0   0   2   0   0   0   2   2   2   0   2   0   0   0   0   2   0
 MK-1-3                 0   2   2   0   0   0   2   0   2   0   2   2   0   0   0   2   2   0   2   0   0   0   2   0   0   2   0   2   2   2   2   0   2   0   0   2   2   0   0   2   2   0   2   0   2   0   0   0   2   2   0   2   0   2   2   0   0   2   0   0   0   0   2   2   2   0   0   0   0   2   2   2   0   2   2   2   0   2   0   0   2   2   0   0   0   2   0   2   2   2   0   0   0   0   0   0   0   2   2   0   2   0   2   0   0   2   0   2   2   2   2   2   2   2   2   2   2   2   2   0   0   2   2   0   0   2   0   2   2   2   2   0   2   2   2   2   0   2   2   2   2   2   0   2   2   2   0   0   0   0   0   2   0   2   0   2   2   0   0   0   2   0   0   0   2   0   0   2   2   2   0   2   2   2   0   0   2   0   0   2   0   0   0   0   0   2   0   2   0   2   2   2   0   2   0   0   0   2   2   0
 MK-1-4                 0   2   2   2   0   0   2   2   2   0   2   2   0   0   0   2   0   0   2   0   0   0   2   0   0   2   0   2   2   2   2   0   2   0   0   2   2   0   0   2   2   0   2   0   2   0   0   2   2   2   0   2   0   2   2   0   0   2   0   0   0   0   2   2   2   2   0   0   0   2   0   2   0   0   2   2   0   2   0   0   2   2   0   0   0   2   0   2   2   2   0   0   0   0   0   2   0   2   2   0   2   0   0   0   0   2   0   2   2   0   2   2   2   2   2   2   2   2   2   0   0   0   2   2   0   2   0   2   2   2   2   0   2   2   0   2   0   2   2   2   2   2   0   2   2   2   0   0   0   0   0   2   0   2   0   2   2   0   0   0   0   0   0   0   0   0   0   2   2   2   2   2   2   2   2   0   2   0   0   2   0   0   0   0   0   2   2   2   0   2   2   2   0   2   0   0   0   2   2   0
 MK-1-5                 0   2   2   2   0   0   2   2   2   2   2   0   0   0   0   2   0   0   2   2   0   0   2   0   0   2   2   2   2   2   2   0   2   0   0   2   2   0   0   2   2   0   2   2   2   0   0   2   2   2   0   2   0   2   2   0   0   2   0   0   0   0   2   2   2   2   0   0   0   2   0   2   0   0   0   2   0   2   0   0   0   2   0   0   0   0   0   2   2   2   0   0   0   0   0   2   0   2   2   0   2   0   0   0   2   2   2   2   2   0   2   2   2   2   2   2   2   2   2   0   0   0   2   2   0   0   0   2   0   2   2   0   2   2   0   2   0   2   2   0   2   2   0   2   2   2   0   0   0   0   0   2   2   2   0   2   2   0   0   0   0   0   0   0   0   2   0   2   2   2   2   2   2   2   2   0   2   0   0   2   0   0   0   0   0   2   2   2   0   2   2   0   0   2   0   0   2   2   2   2
 MK-1-6                 0   2   0   2   0   0   2   2   2   2   2   0   0   0   0   0   0   0   2   2   0   0   0   0   0   0   2   2   2   2   2   0   2   0   0   2   2   0   0   2   2   0   2   2   2   0   2   2   2   2   0   2   0   2   2   0   0   2   0   0   0   0   2   2   2   2   0   0   0   2   0   2   0   0   2   2   0   2   0   0   0   2   0   0   0   0   0   0   0   2   0   0   0   0   0   0   0   2   2   0   2   0   2   0   2   2   2   2   2   0   2   2   2   2   2   2   2   2   0   0   0   0   2   2   0   0   0   2   0   2   2   0   2   2   0   2   0   2   2   0   2   2   0   2   2   0   0   0   2   0   0   2   2   2   0   2   2   0   0   0   0   0   0   2   0   2   0   2   2   2   2   2   2   2   2   0   2   0   0   2   0   0   0   0   0   2   2   0   0   2   2   0   0   2   0   0   2   2   2   2
 MK-1-7                 0   2   0   2   2   0   2   2   2   0   2   0   0   0   0   0   0   0   0   2   0   0   0   0   0   0   2   2   2   2   2   0   2   2   0   2   2   0   0   2   2   0   2   2   0   0   2   2   0   2   0   2   0   2   2   0   0   2   0   0   0   0   2   2   2   2   0   0   0   2   0   2   0   0   2   2   0   2   0   0   0   2   0   0   2   0   0   2   0   2   0   0   0   0   0   0   0   2   2   0   0   0   2   0   2   2   0   2   2   0   2   2   2   2   2   2   2   2   0   0   0   0   2   2   0   0   0   2   2   2   2   0   2   0   0   2   0   2   2   0   2   2   0   2   0   0   0   0   2   2   0   2   2   2   0   2   2   0   0   0   0   0   0   2   0   2   0   2   2   2   2   2   2   2   2   0   2   0   0   2   0   0   0   0   2   2   0   0   0   2   2   0   0   2   0   0   2   2   2   2
 MK-1-8                 0   2   0   2   2   2   2   2   2   0   2   0   0   2   0   0   0   0   2   2   0   0   0   0   0   0   2   2   2   2   2   0   2   2   2   2   2   0   0   2   2   2   0   2   0   2   2   2   0   2   0   2   0   2   2   2   0   2   0   0   0   0   2   2   2   2   0   0   0   2   0   2   0   0   2   0   0   2   0   0   0   0   0   0   2   0   0   2   0   2   0   0   0   0   0   0   0   0   2   0   0   0   2   0   2   2   0   2   2   0   2   2   2   0   2   2   2   2   0   0   0   0   2   2   0   0   0   2   2   2   2   2   2   0   0   2   0   2   2   0   2   2   0   2   0   0   0   2   2   2   0   2   2   2   2   2   2   0   0   0   0   0   0   2   0   2   0   2   2   0   2   2   2   2   2   0   0   0   0   2   0   0   2   0   2   2   0   0   0   2   2   0   0   2   0   0   2   2   2   2
 MK-1-9                 0   2   0   2   2   2   2   2   2   0   2   0   2   2   0   0   0   0   2   2   0   0   2   0   0   0   2   2   2   2   2   0   2   0   2   2   2   0   0   2   2   2   0   2   0   2   2   2   0   0   0   2   0   2   2   2   0   2   0   0   0   0   2   2   2   2   0   0   0   2   0   0   0   0   2   0   0   2   0   0   0   0   0   0   2   0   0   2   0   2   0   0   0   0   0   0   0   0   2   0   0   0   0   0   2   2   0   2   2   0   2   2   0   0   2   2   2   2   0   0   0   0   2   2   0   0   0   2   2   2   2   2   2   0   0   2   0   0   2   2   2   2   0   2   0   0   0   2   2   2   0   0   2   2   0   2   2   0   2   0   2   0   0   2   0   2   0   2   2   0   2   2   2   2   2   0   0   0   0   2   2   0   2   0   2   0   0   2   0   2   2   0   0   2   0   0   2   2   2   2
 MK-1-10                0   2   0   2   2   2   2   2   2   0   2   0   2   2   0   0   0   0   2   2   0   0   2   0   0   0   2   2   2   2   2   0   2   0   2   2   2   2   0   2   2   2   0   2   0   2   2   2   2   0   0   2   0   2   2   2   0   2   0   0   0   0   2   2   2   2   0   0   0   2   0   0   0   0   2   0   0   2   0   0   0   2   0   0   0   0   0   2   0   2   0   0   0   0   0   0   0   0   2   0   0   0   0   0   2   0   0   2   2   0   2   2   0   0   2   2   2   0   2   0   0   0   2   2   0   0   0   2   0   0   2   2   2   0   0   2   0   0   2   2   2   2   0   2   0   2   0   0   2   2   0   0   2   2   0   2   2   0   0   0   2   0   0   2   0   2   2   0   2   0   2   2   2   2   2   0   0   0   0   2   2   0   2   0   2   0   0   2   2   2   2   0   0   2   0   0   2   2   2   2
 MK-1-11                0   2   0   2   2   2   2   2   2   0   2   0   2   2   0   0   0   0   2   2   0   0   2   0   0   0   2   2   2   2   2   0   2   0   2   2   2   2   0   2   2   2   0   2   0   2   2   2   2   2   0   2   0   2   2   2   0   2   0   0   0   2   2   2   0   2   0   0   0   2   0   2   0   0   2   0   0   2   0   0   0   2   0   0   0   0   0   2   0   2   0   2   0   0   0   0   2   0   2   0   0   0   0   0   2   0   0   2   2   0   2   0   0   0   2   2   2   0   0   0   0   0   2   2   2   0   0   2   0   2   2   2   2   0   0   2   0   0   2   2   2   2   0   2   0   2   0   0   2   2   0   0   2   2   0   2   2   0   0   0   2   0   0   2   0   2   2   0   2   0   2   2   2   0   2   0   0   0   0   2   2   0   2   0   2   0   0   2   2   2   2   0   0   2   0   2   2   2   2   2
 MK-1-12                0   2   0   0   2   2   2   2   2   0   2   0   2   2   0   0   0   0   2   2   2   0   2   0   0   0   2   0   2   2   2   2   2   0   0   2   2   2   0   2   2   2   0   2   0   2   2   2   2   2   0   2   0   2   2   2   0   2   0   0   0   2   2   2   0   2   0   0   0   2   0   2   0   0   2   0   0   2   0   0   0   2   0   0   0   0   0   2   0   2   0   2   0   0   0   2   0   0   2   0   0   0   2   0   2   0   2   2   2   0   2   0   0   0   2   2   2   0   0   2   0   0   2   2   2   0   0   2   2   2   2   2   2   0   0   2   0   0   2   2   2   2   0   2   0   2   0   0   2   2   0   0   2   2   0   0   2   0   0   2   2   0   0   2   0   2   2   0   0   0   2   2   2   0   0   0   0   0   0   2   2   0   2   0   0   0   0   2   2   2   2   0   0   2   2   2   2   2   2   0
 MK-1-13                0   2   0   0   2   2   2   2   2   0   2   0   2   2   0   0   0   0   2   2   2   0   2   0   0   0   2   0   2   2   2   2   2   0   0   2   2   2   0   2   2   2   2   2   0   2   2   2   2   2   0   2   0   2   2   2   0   2   0   0   0   2   2   2   2   2   0   0   0   2   0   0   0   0   2   0   0   2   0   0   0   2   0   0   0   0   0   2   0   2   0   2   0   0   0   2   0   0   2   0   0   2   2   0   2   0   2   2   2   0   2   0   0   0   2   0   2   0   0   2   2   0   2   0   2   0   0   2   0   2   2   2   2   0   0   2   0   0   2   2   2   2   0   2   0   2   0   0   2   2   0   0   2   2   0   0   0   0   0   2   2   0   0   0   0   2   2   0   2   0   2   2   2   0   0   0   0   0   0   2   0   0   2   0   0   0   0   2   2   2   2   0   0   2   2   2   2   2   2   0
 MK-1-14                0   0   0   2   2   2   2   2   2   0   2   0   2   2   0   0   0   2   2   2   2   0   2   0   0   0   2   0   2   2   0   2   2   0   0   2   2   2   0   2   2   2   2   2   0   2   2   2   2   0   0   2   0   2   2   2   0   2   0   0   0   2   0   2   2   2   0   0   0   2   0   0   0   0   2   0   0   2   0   0   0   2   0   0   0   0   2   2   0   2   0   2   0   0   2   2   0   0   2   0   0   2   2   0   2   0   2   2   2   0   2   0   0   0   2   0   2   0   0   2   2   2   2   0   2   2   0   2   0   2   2   2   2   0   0   2   2   0   2   2   2   2   0   2   0   2   0   0   2   0   0   0   2   2   0   0   2   0   0   2   2   0   0   0   0   2   2   0   2   0   2   2   2   0   0   0   0   0   0   2   0   0   2   0   0   2   0   2   2   2   2   0   0   2   2   2   2   2   2   0
 MK-1-15                0   0   0   2   2   2   2   2   2   0   2   0   2   2   0   0   0   2   2   2   2   0   2   0   0   0   2   0   2   2   0   2   2   0   0   2   2   2   0   2   2   2   2   2   0   2   2   0   2   0   0   2   0   2   2   2   0   2   0   0   0   2   0   2   2   2   0   2   0   2   2   0   2   0   2   2   0   2   2   0   0   2   0   0   0   0   2   2   0   2   0   2   0   0   0   2   0   0   2   0   0   2   2   0   2   0   2   2   2   0   2   0   0   2   2   2   2   0   0   2   2   2   2   0   2   2   0   2   0   2   0   2   2   0   0   2   2   0   2   2   2   2   2   2   0   2   0   0   2   0   0   0   2   2   0   0   2   0   0   2   2   0   2   2   0   0   2   0   0   0   2   2   2   0   0   0   0   0   0   2   0   0   2   0   0   2   0   2   2   2   2   0   0   2   2   2   2   2   2   0
 MK-1-16                0   0   0   2   2   2   2   2   2   0   2   0   0   0   0   0   0   2   2   2   2   0   2   0   0   0   2   0   2   2   0   2   2   0   0   2   2   2   2   2   2   2   2   2   2   2   2   0   2   0   0   2   0   2   2   2   0   2   0   0   0   2   0   2   0   2   0   2   0   2   2   0   2   0   2   2   0   2   2   0   0   2   0   0   0   0   0   2   2   2   0   2   0   2   0   2   0   2   2   0   0   2   2   0   2   0   2   2   2   0   2   0   2   2   2   2   2   0   0   2   2   2   2   0   2   2   0   2   0   2   2   2   2   0   0   0   2   0   2   2   2   0   2   2   0   2   0   0   2   0   0   0   2   2   0   0   2   2   0   2   2   0   0   2   0   0   2   0   0   0   2   2   2   0   2   0   0   0   0   2   0   0   2   0   0   0   0   2   2   2   2   0   0   2   2   2   2   2   2   0
 MK-2-1                 0   2   2   0   2   0   0   0   0   2   2   0   0   2   0   2   2   2   2   0   2   2   0   0   0   0   2   2   2   2   0   2   0   0   0   2   2   0   2   0   2   0   0   2   2   2   2   2   0   2   2   2   0   0   2   2   0   0   0   0   0   0   0   0   0   0   2   0   0   0   2   2   0   2   2   0   0   0   0   2   2   2   2   0   2   0   0   0   2   0   0   2   2   2   2   2   0   0   0   2   2   2   2   0   2   2   2   0   2   0   0   0   0   2   0   2   2   0   0   2   2   0   2   2   0   0   2   2   0   2   2   2   2   0   2   2   0   0   2   0   0   0   0   2   0   2   0   0   0   0   2   0   2   2   2   0   2   2   0   0   2   0   0   0   2   0   0   2   0   0   2   2   2   0   2   0   0   2   0   0   0   0   0   2   0   2   2   0   0   2   2   0   2   0   0   2   0   0   2   0
 MK-2-2                 0   2   2   0   2   0   0   2   0   2   2   2   0   2   0   2   2   2   2   0   2   2   0   0   0   0   0   2   0   0   0   2   0   0   0   2   2   0   2   0   2   0   0   2   2   2   2   2   0   2   2   2   0   2   2   2   0   0   0   0   0   0   0   0   0   0   2   0   0   0   2   2   0   0   2   0   0   0   0   0   2   2   2   0   2   0   0   0   2   0   0   2   2   0   2   2   0   0   0   2   2   2   2   2   2   0   2   0   2   0   0   0   0   2   0   2   2   0   0   2   2   0   0   2   0   0   2   2   0   2   2   2   2   0   2   2   0   0   2   0   0   0   0   2   0   2   0   0   0   0   2   0   0   2   2   0   2   2   0   2   2   0   0   0   2   2   0   2   0   0   2   2   2   0   2   0   0   2   0   0   0   2   0   2   0   2   2   2   0   0   2   0   2   0   0   2   0   0   2   0
 MK-2-3                 0   2   2   0   2   0   0   0   0   0   2   2   0   2   0   2   2   2   2   0   2   2   0   0   0   2   0   2   0   0   0   2   0   0   0   0   2   0   2   0   2   0   0   2   2   2   2   2   0   2   2   2   0   0   2   2   0   0   0   0   0   0   0   0   0   0   2   0   0   0   2   2   0   0   0   0   0   0   2   0   2   0   2   0   2   0   0   0   2   0   0   2   2   0   2   0   0   0   0   0   2   2   2   2   2   0   2   0   2   0   0   0   0   2   0   2   2   0   0   2   2   0   0   2   0   0   2   0   0   2   2   2   2   0   2   2   0   0   2   0   0   2   0   2   0   0   0   0   0   0   2   2   0   2   2   0   2   2   0   2   2   0   0   0   2   2   0   2   0   0   2   2   2   0   0   0   0   2   0   0   0   2   0   0   0   2   2   2   0   0   2   0   2   2   2   2   0   0   2   0
 MK-2-4                 0   2   2   0   2   0   0   0   0   0   2   2   0   2   0   2   2   2   2   0   2   2   0   0   0   2   0   2   0   0   0   2   0   0   0   0   2   0   2   0   2   0   0   0   2   2   2   0   2   2   2   2   0   0   2   2   0   0   0   0   0   0   0   0   0   0   2   0   0   0   2   2   0   0   0   0   0   0   2   0   2   0   2   0   2   0   0   0   2   0   0   2   0   0   2   0   0   0   0   0   2   0   2   2   2   2   2   0   2   0   0   0   0   2   0   2   2   0   0   2   2   0   0   0   0   0   2   2   0   2   2   2   2   0   2   2   0   0   2   0   0   2   0   2   0   0   0   0   0   0   2   2   0   2   2   0   2   2   2   2   2   2   0   0   2   2   0   2   0   0   2   2   2   0   0   0   0   2   0   0   0   2   0   0   0   2   2   2   0   0   2   0   2   2   2   2   0   0   2   0
 MK-2-5                 0   2   2   0   2   0   0   0   0   0   2   2   0   2   0   2   2   2   2   0   2   2   0   0   0   2   0   2   2   0   0   2   0   0   0   0   2   0   2   0   2   0   0   0   2   2   2   0   0   2   2   2   0   0   2   2   0   0   0   0   0   0   0   0   0   0   2   0   0   0   2   2   0   0   0   0   0   0   2   0   2   0   2   0   2   0   0   0   2   0   0   2   2   0   2   0   0   0   0   2   2   0   2   2   2   2   2   0   0   0   0   0   0   2   0   2   2   2   0   2   2   0   0   0   0   0   2   2   0   2   2   2   2   0   2   0   0   0   2   0   0   2   0   2   0   0   0   0   0   0   2   2   0   2   0   0   2   2   2   2   2   2   0   2   2   2   0   2   0   0   2   2   2   0   0   0   0   2   0   0   0   2   0   0   0   2   2   2   0   0   2   0   2   2   2   2   0   0   2   0
 MK-2-6                 0   2   2   0   2   0   0   0   2   0   2   2   0   2   0   2   2   2   2   0   2   2   0   0   0   2   0   2   2   0   0   2   2   0   0   0   2   0   2   0   0   0   0   0   2   2   2   0   0   2   2   2   0   0   2   2   0   0   0   0   0   0   0   0   0   2   2   0   0   0   2   2   0   0   0   0   0   0   2   0   2   0   2   0   2   0   0   0   2   0   0   2   2   0   2   2   0   0   0   2   2   0   2   2   2   2   2   0   0   0   0   0   2   2   0   2   2   2   0   2   2   0   2   0   0   0   2   2   0   2   2   2   2   0   2   0   0   0   2   0   0   2   0   2   0   0   0   0   0   0   2   2   0   0   0   0   2   0   2   2   2   2   0   2   2   2   0   2   0   0   2   2   2   0   0   0   0   2   0   0   0   0   0   0   0   2   2   0   0   2   2   0   2   2   2   2   0   0   2   2
 MK-2-7                 0   2   0   0   2   0   0   2   0   0   2   2   0   0   0   2   2   2   2   0   0   2   0   0   0   2   0   2   2   0   0   2   2   0   0   0   2   0   2   0   0   0   0   0   2   2   2   0   0   2   2   2   2   0   2   2   0   2   0   0   0   0   0   0   0   2   2   0   0   0   2   2   0   0   0   0   0   0   2   0   2   0   2   0   2   0   0   0   0   0   0   2   2   2   2   2   0   0   0   2   2   0   2   2   2   2   2   0   2   0   0   0   2   2   0   2   2   2   0   2   2   0   2   2   0   0   2   2   0   2   2   2   2   0   2   0   0   0   2   0   0   2   2   2   0   0   0   2   0   0   0   2   0   0   0   0   0   0   0   2   2   2   0   2   2   2   0   2   0   2   2   0   2   0   0   0   0   2   0   0   0   0   0   0   2   2   2   0   0   2   2   0   2   2   2   2   0   0   2   0
 MK-2-8                 0   2   0   0   2   0   2   2   0   0   2   2   0   0   0   2   2   2   2   2   0   2   0   0   2   2   0   0   2   0   2   0   2   0   0   0   2   0   2   0   2   0   0   0   2   2   2   0   0   2   2   2   2   0   2   2   0   0   0   0   2   0   0   0   0   2   2   0   2   0   2   2   0   0   0   0   0   0   2   0   2   0   2   2   2   2   0   0   0   0   0   2   2   2   2   2   2   0   0   2   2   0   2   2   2   0   2   0   2   2   0   0   2   2   0   2   2   2   0   2   2   0   0   2   0   0   2   2   0   2   2   2   2   0   2   0   0   0   2   0   0   2   2   2   0   0   0   2   0   0   0   2   0   0   0   0   0   0   0   2   2   2   0   2   2   2   0   2   0   2   2   2   2   0   0   0   0   2   0   0   0   0   0   0   2   2   2   0   0   2   2   0   0   2   2   2   0   0   2   0
 MK-2-9                 2   2   0   0   2   0   2   2   0   0   2   2   0   0   0   2   2   2   2   2   0   0   0   0   2   2   0   0   2   0   2   0   2   0   0   0   2   0   2   0   2   0   0   0   2   2   2   0   0   2   2   2   2   0   2   2   0   2   0   0   2   0   0   0   0   2   2   0   2   0   2   2   0   0   0   0   0   0   2   0   2   2   2   2   2   2   0   0   0   2   0   2   2   2   2   2   0   0   0   2   2   0   2   2   2   0   2   0   2   2   0   0   2   0   2   0   2   2   0   2   2   0   0   2   0   0   2   2   0   2   2   0   2   0   2   0   0   0   0   0   0   2   2   2   0   2   0   2   0   0   0   2   0   0   0   0   0   0   0   2   2   2   2   2   2   2   0   2   0   2   2   2   2   0   0   0   0   0   0   0   2   0   0   2   2   2   2   0   0   2   0   2   0   2   2   2   0   2   2   0
 MK-2-10                0   2   0   0   2   0   2   2   0   0   2   2   0   2   0   2   2   2   2   2   0   0   0   0   2   2   0   0   2   0   2   0   2   0   0   0   0   0   2   0   2   0   0   0   0   2   2   0   0   0   2   2   2   0   2   2   2   2   0   0   2   0   0   0   0   2   2   0   2   0   2   2   0   0   0   0   0   0   2   0   2   0   2   0   2   2   0   2   0   2   0   2   2   2   2   2   0   0   0   2   2   2   2   2   2   0   0   0   0   2   0   0   2   2   2   0   2   2   0   0   2   0   0   2   0   0   2   2   0   2   2   0   0   0   2   0   0   0   0   0   0   2   2   2   0   2   0   2   0   0   0   2   0   0   0   0   0   0   0   2   2   2   0   2   2   2   0   2   0   2   2   2   2   0   0   0   0   0   0   0   2   0   0   2   2   0   2   0   0   2   0   0   0   0   0   2   0   2   2   0
 MK-2-11                0   2   0   2   2   0   2   2   0   0   2   2   2   2   0   2   2   2   0   2   0   0   0   0   2   2   0   0   2   0   2   0   2   0   2   0   0   0   2   0   2   0   0   0   2   2   2   0   0   0   0   2   2   0   2   2   2   2   0   0   2   0   0   2   0   2   0   0   2   0   2   2   0   2   0   0   0   0   2   0   2   0   2   0   2   0   0   2   0   2   0   2   2   0   2   2   0   0   0   2   2   2   2   2   2   0   0   0   0   2   2   0   2   2   2   0   2   2   0   0   2   0   0   0   0   2   2   2   0   2   2   2   2   0   2   0   0   0   0   0   2   2   2   2   0   2   0   2   0   0   0   0   0   0   0   0   0   0   0   2   2   2   0   2   2   2   0   2   2   2   2   2   2   0   0   0   2   0   0   2   2   0   0   2   2   0   2   0   0   2   0   0   0   0   2   2   0   2   0   0
 MK-2-12                0   2   0   2   2   0   2   2   0   0   2   2   0   2   2   2   2   2   0   2   0   0   0   2   2   0   0   0   2   0   0   0   2   0   2   0   0   0   0   0   2   0   0   0   2   2   2   0   0   0   0   2   2   2   0   2   2   2   0   0   2   0   0   2   0   2   0   0   2   0   2   2   0   2   0   0   0   0   2   0   0   0   0   0   2   2   0   2   0   2   0   2   2   0   2   2   0   0   0   0   2   2   2   0   2   0   0   0   0   2   2   2   0   2   2   0   2   2   0   0   2   0   0   0   2   2   2   2   0   2   2   2   2   0   2   0   0   0   0   0   2   2   2   2   0   2   0   2   0   0   0   0   0   0   0   0   0   0   0   2   2   2   0   2   2   2   0   2   2   2   2   2   0   0   0   0   2   0   0   2   2   0   0   2   2   0   0   0   0   2   0   0   0   0   2   2   0   2   0   0
 MK-2-13                0   2   0   2   2   0   2   2   0   0   2   2   0   2   2   2   2   2   0   2   0   2   2   2   0   0   0   0   0   0   0   0   2   0   2   0   0   0   0   2   2   0   0   0   2   2   2   0   0   0   0   2   2   2   0   2   0   2   0   2   2   0   0   2   0   2   0   0   2   0   2   2   0   2   0   0   0   0   2   0   0   0   0   0   2   2   0   2   0   0   0   2   2   0   2   2   0   0   0   0   0   2   0   0   2   0   0   2   0   2   2   2   0   2   2   0   2   2   0   0   2   2   0   0   2   2   2   2   0   2   0   2   2   0   2   0   0   0   0   0   2   2   2   2   0   2   0   2   2   0   0   0   0   0   0   2   0   0   0   2   2   2   0   0   2   0   0   2   2   2   2   2   0   0   2   0   2   0   0   0   2   0   0   2   2   0   0   0   0   2   0   0   0   0   2   2   0   2   0   0
 MK-2-14                0   2   0   2   0   2   2   2   0   0   0   0   0   2   2   2   2   2   0   2   0   2   2   0   0   0   0   0   0   0   0   0   2   0   0   0   0   0   0   2   2   0   0   0   2   2   2   0   0   0   0   2   2   2   0   2   2   0   0   2   2   0   0   2   0   2   0   0   2   0   2   2   0   2   0   0   0   0   0   0   0   0   0   0   2   2   0   2   0   0   0   2   0   0   2   2   0   0   0   0   0   2   0   0   0   2   0   2   0   2   2   2   0   2   2   0   2   2   0   0   2   2   0   0   2   2   2   2   0   2   0   2   2   0   0   2   0   0   0   0   0   2   2   2   0   2   0   0   2   0   0   0   0   0   0   2   0   0   0   2   2   2   0   0   2   0   0   2   2   2   2   0   2   0   2   0   2   0   0   0   2   0   0   2   2   0   0   0   0   2   0   0   0   0   2   2   0   2   0   2
 MK-2-15                0   2   0   2   0   2   2   2   0   0   0   0   0   2   2   2   2   2   0   0   0   2   2   0   0   0   0   0   0   0   0   0   2   0   2   2   0   0   0   2   2   0   0   0   2   2   2   0   0   0   2   2   2   2   0   2   2   2   2   2   2   2   0   2   0   2   0   0   2   0   0   2   0   2   0   0   0   0   0   0   0   0   0   0   0   2   0   2   0   0   2   2   2   0   2   2   0   0   0   0   0   2   2   0   0   2   0   2   0   2   2   2   0   2   2   0   2   2   0   0   2   2   2   0   2   2   2   2   0   2   0   2   2   0   0   2   0   0   0   0   0   2   2   2   0   2   0   0   2   0   0   0   0   0   0   2   0   0   0   2   2   2   0   0   2   0   0   2   2   2   2   0   2   0   2   0   2   0   0   0   2   0   2   2   2   0   0   0   0   2   0   0   2   0   2   2   2   2   2   2
 MK-2-16                0   2   0   2   0   2   2   2   0   0   0   0   2   2   2   2   2   2   0   0   0   2   2   0   0   0   0   0   0   0   2   0   2   0   2   2   2   0   0   2   0   0   0   0   2   2   2   0   0   0   2   2   0   2   0   0   2   2   2   2   2   2   0   2   0   2   0   0   2   0   0   2   0   2   0   0   0   0   0   0   0   0   0   0   0   2   0   2   0   0   2   2   0   0   2   2   0   0   0   0   0   2   2   0   0   2   2   2   0   2   2   2   2   2   2   0   0   2   0   0   2   2   2   0   2   2   2   2   0   0   0   0   2   0   2   2   2   2   0   0   0   2   2   2   0   2   0   0   2   0   0   0   0   0   0   2   0   0   0   0   2   2   0   0   2   0   0   2   2   2   2   0   2   0   2   0   2   0   0   2   2   0   2   2   2   0   0   0   0   2   0   0   2   0   2   2   2   2   2   2
 MK-3-1                 2   0   2   2   2   2   2   2   2   0   2   0   0   2   0   2   0   2   2   0   0   0   2   2   0   0   0   2   0   0   2   2   2   2   2   2   0   0   0   0   2   0   0   2   0   2   0   2   0   2   2   0   0   2   2   2   0   2   0   0   2   2   0   0   2   2   0   0   2   2   0   0   0   0   2   0   2   2   0   2   0   2   0   2   0   2   2   2   2   0   2   2   2   2   2   2   2   2   0   2   2   2   0   0   0   0   2   0   2   2   2   2   0   0   2   0   2   0   2   2   2   2   2   2   2   0   2   2   0   2   2   2   2   0   0   2   2   2   2   2   2   0   0   0   2   0   0   2   2   2   2   2   0   0   0   2   2   2   2   2   0   0   0   2   2   0   0   0   0   2   2   0   2   0   2   0   2   0   2   0   0   0   0   2   2   0   0   2   2   2   0   2   2   2   2   0   2   2   0   2
 MK-3-2                 2   0   2   2   2   2   2   2   2   0   2   0   0   2   0   2   0   2   2   2   0   0   2   2   0   0   2   2   0   2   2   0   2   2   2   2   0   0   0   0   2   0   0   2   0   2   0   2   0   2   0   0   0   2   2   2   0   2   0   0   2   2   0   0   2   2   0   0   2   2   0   0   2   0   2   0   2   2   0   2   0   2   0   2   0   2   2   2   2   0   2   2   2   2   2   2   2   2   2   2   2   2   0   0   0   0   2   0   2   2   2   2   0   0   2   0   2   0   2   2   2   2   2   2   2   0   2   2   0   2   2   2   2   0   0   2   2   0   2   2   2   0   0   0   2   0   0   2   2   2   2   2   2   0   0   2   0   2   0   2   0   0   0   2   2   0   0   0   2   2   2   0   2   2   2   0   2   0   2   0   0   0   0   2   2   2   0   0   2   2   0   2   2   2   2   2   2   2   0   2
 MK-3-3                 2   0   2   2   2   2   2   2   2   0   2   0   0   2   0   2   0   2   2   2   0   0   2   2   0   0   2   2   0   2   2   0   2   2   2   2   0   0   0   0   2   0   0   2   0   0   0   2   0   2   0   2   0   2   2   2   0   2   0   0   2   0   0   0   2   2   0   0   2   2   0   2   2   2   2   0   2   2   2   0   0   2   0   2   0   0   2   2   2   0   2   2   2   2   2   0   2   2   2   2   2   2   2   2   0   0   2   0   2   2   2   2   0   0   2   0   2   0   2   2   2   2   2   2   2   0   2   2   0   2   2   2   2   0   0   0   2   0   2   2   2   0   0   0   2   0   0   2   2   2   2   2   2   0   0   2   0   0   0   2   0   0   0   2   2   0   0   2   2   2   2   0   2   2   0   0   2   0   2   0   0   0   0   2   2   2   0   0   2   2   0   2   2   2   2   2   2   2   2   2
 MK-3-4                 2   0   0   2   2   2   0   2   2   0   0   0   0   0   0   2   0   2   2   2   0   0   2   2   0   0   0   2   0   0   2   0   2   2   2   2   0   0   0   0   2   0   0   2   0   0   0   2   0   2   0   2   0   2   2   2   0   2   0   0   2   0   0   0   2   2   0   0   2   2   2   2   2   2   2   0   2   2   2   0   2   2   2   2   0   0   2   2   2   0   2   2   2   2   2   0   2   2   2   2   2   2   2   2   0   0   2   0   2   0   2   2   0   2   2   0   0   2   2   2   2   0   2   2   2   0   2   2   0   2   2   2   2   0   0   2   2   0   2   2   2   0   0   0   2   0   0   2   2   2   2   2   2   0   0   2   0   0   0   0   0   0   0   2   2   2   0   2   2   2   2   0   0   0   0   0   2   0   2   0   0   0   0   0   2   2   0   0   2   2   0   2   2   2   2   2   0   2   2   2
 MK-3-5                 2   0   0   2   2   2   0   2   2   2   0   0   0   0   0   2   0   2   2   2   0   2   2   2   0   0   0   2   0   0   2   2   2   2   2   2   0   0   0   0   0   0   0   2   0   0   2   2   0   2   0   2   0   2   2   2   0   0   0   2   2   0   0   0   2   0   0   0   2   2   2   2   2   2   2   0   2   2   2   2   2   0   2   2   0   0   2   2   2   0   2   2   2   2   2   0   2   2   2   2   2   2   2   2   0   0   2   0   0   0   2   2   0   0   2   0   0   2   2   0   2   0   2   2   2   0   2   2   0   2   2   2   2   2   0   0   2   0   2   2   2   0   0   0   2   0   0   2   2   2   2   2   0   0   0   0   0   0   0   0   0   0   0   2   2   0   0   2   2   2   2   0   0   0   0   0   2   0   2   0   0   0   0   0   2   0   0   0   2   2   0   2   2   2   2   2   0   2   2   2
 MK-3-6                 2   0   2   2   2   2   0   2   2   0   0   2   0   0   0   2   2   2   2   2   0   0   2   2   0   0   0   2   0   0   2   2   2   2   2   2   0   2   0   0   2   0   0   2   0   0   2   2   0   2   0   2   0   2   0   2   2   0   0   2   2   0   0   0   2   0   0   0   2   2   2   2   2   2   2   0   2   2   2   2   2   0   2   0   0   0   2   2   2   0   2   2   2   2   2   0   2   0   2   2   2   2   2   2   0   0   2   0   0   0   2   2   0   0   2   0   0   2   2   0   2   0   2   2   2   0   2   2   0   2   2   2   2   2   0   0   2   0   2   2   2   0   0   0   2   0   0   2   2   2   2   2   0   0   0   0   0   0   0   0   0   0   0   0   2   0   0   2   2   2   2   0   0   0   2   0   2   0   0   0   2   0   0   0   2   2   0   0   2   2   0   2   2   2   2   2   0   2   2   2
 MK-3-7                 2   0   2   2   2   2   0   2   2   0   0   0   0   0   0   2   2   2   2   2   0   0   2   2   0   0   2   2   0   0   0   2   2   2   2   2   0   2   0   2   2   0   0   2   0   0   2   2   2   2   0   2   0   2   0   2   2   0   0   2   2   0   0   0   2   0   0   0   2   2   2   2   2   2   0   0   2   2   2   2   2   0   2   0   2   0   2   2   2   0   2   2   2   2   2   0   2   0   2   0   2   2   2   2   0   0   2   0   0   2   2   2   0   0   2   0   0   2   2   0   2   0   2   0   2   0   2   2   0   2   2   2   2   0   0   0   2   0   2   2   2   0   0   0   2   0   0   2   2   2   2   2   0   0   0   0   0   0   0   0   0   0   0   0   2   2   0   2   2   2   2   0   0   0   2   0   2   0   0   0   2   0   0   0   2   2   0   0   2   0   0   2   0   2   0   0   0   2   2   2
 MK-3-8                 2   0   2   2   2   2   0   2   2   0   0   2   0   2   0   2   2   2   2   2   0   2   2   2   2   0   2   2   0   0   0   2   2   2   2   2   0   2   0   0   2   0   2   2   0   0   2   2   2   2   0   2   0   2   0   2   2   0   0   2   2   0   0   0   2   0   0   0   2   2   2   2   2   2   0   0   2   2   2   2   2   0   2   0   2   0   2   2   2   0   2   2   0   2   2   0   2   0   2   2   2   0   2   2   0   0   2   0   0   2   0   2   0   0   2   0   0   2   2   0   2   0   2   0   2   0   2   2   0   0   2   2   0   0   0   0   2   0   2   2   0   0   0   0   2   0   0   2   2   0   0   2   0   0   0   0   0   0   0   0   0   0   0   0   2   2   0   2   2   2   0   0   0   0   2   0   2   0   0   0   2   2   0   0   2   2   0   2   2   0   0   0   0   2   0   0   0   2   2   0
 MK-3-9                 2   2   2   2   2   2   0   2   2   0   0   2   0   2   0   2   2   2   2   2   0   2   2   2   2   0   2   2   0   0   0   2   2   2   2   2   0   2   0   0   2   0   2   2   0   0   2   2   2   2   0   2   0   2   0   2   2   0   2   2   2   0   0   0   2   0   0   0   0   2   2   2   0   2   0   0   2   2   2   2   2   0   2   0   2   0   2   2   2   0   2   2   0   2   2   0   2   0   2   2   2   2   2   2   0   0   2   0   0   2   0   2   0   0   2   0   0   2   2   0   2   0   2   0   2   2   2   2   0   2   2   2   0   0   0   0   2   0   0   2   0   2   0   0   2   0   0   2   2   2   0   2   0   2   0   0   0   0   0   0   0   0   2   0   2   2   0   0   2   2   0   2   0   0   2   0   2   0   0   0   2   2   0   0   2   2   0   2   2   0   0   2   0   2   2   0   0   2   2   0
 MK-3-10                2   2   2   2   2   2   0   2   2   0   0   2   0   2   0   2   2   2   2   2   0   2   2   2   2   0   2   0   0   0   0   2   2   0   2   2   0   2   0   0   2   0   2   2   0   0   2   2   0   2   0   2   0   2   0   2   2   0   2   2   2   0   0   0   2   0   2   0   0   2   0   2   0   2   0   0   2   2   2   2   2   0   2   0   2   0   0   2   2   0   2   2   0   2   2   0   2   0   2   2   2   2   2   2   0   0   2   0   0   2   2   2   0   0   2   0   0   2   2   2   2   0   2   0   2   2   2   2   0   2   2   2   0   0   0   0   2   0   0   2   0   2   0   0   2   2   0   0   0   2   0   0   0   2   2   0   0   0   2   2   0   0   2   0   2   2   2   0   2   2   0   0   0   0   2   0   2   0   0   0   2   2   0   0   2   2   0   2   2   0   0   2   0   2   2   0   0   2   2   0
 MK-3-11                2   0   2   2   2   2   0   2   2   0   0   2   0   2   0   2   0   0   2   2   0   2   2   2   2   0   2   0   0   0   0   2   2   0   2   2   2   2   0   0   2   0   2   2   0   0   2   2   0   2   0   2   0   2   0   2   2   0   2   2   2   0   0   0   2   0   2   0   0   2   0   0   0   2   0   0   2   2   2   2   2   0   2   0   2   0   0   2   2   2   0   2   0   2   2   0   2   0   2   2   2   2   0   2   0   0   2   0   0   2   2   2   0   0   2   0   0   2   2   2   2   0   2   0   2   2   2   2   0   0   2   0   0   0   2   0   2   0   0   2   0   2   0   0   2   2   0   0   0   2   0   0   0   2   2   0   0   0   2   2   0   0   2   0   2   2   2   0   2   2   0   0   0   0   2   2   0   0   0   0   2   2   0   0   0   2   0   2   2   0   0   2   2   2   2   0   2   2   0   0
 MK-3-12                2   0   0   0   2   2   2   2   2   0   0   2   0   2   0   2   0   0   2   2   0   2   2   0   2   0   2   2   2   0   0   2   2   0   2   2   2   2   0   0   2   0   2   2   0   0   2   2   2   2   0   2   0   2   0   2   2   0   2   2   2   0   2   0   2   0   2   0   0   2   0   0   0   2   0   0   2   2   2   2   2   0   2   0   2   0   2   2   2   2   0   2   0   2   2   0   2   0   2   2   2   2   0   2   2   0   2   0   0   2   2   2   0   0   2   0   0   2   2   2   2   0   2   0   2   2   2   2   0   0   2   0   0   2   2   0   2   0   0   2   0   2   0   0   2   2   0   0   2   2   0   0   0   2   2   0   2   0   2   2   0   2   2   0   2   0   2   0   2   2   0   0   0   0   2   2   0   0   0   0   2   2   0   0   0   0   0   2   2   0   0   2   2   2   0   0   2   2   0   0
 MK-3-13                2   0   0   0   2   2   2   2   2   0   0   2   0   2   0   2   0   0   2   2   0   0   2   0   2   2   2   2   2   0   0   2   2   0   2   2   2   2   0   0   2   0   2   2   0   0   2   2   0   2   0   2   0   2   0   2   2   0   2   2   0   0   2   0   2   0   2   0   0   0   0   2   0   2   0   0   2   2   2   2   0   0   2   2   2   0   2   2   2   2   0   0   0   2   2   0   2   0   2   2   2   2   0   0   2   0   2   0   0   2   2   2   0   0   0   0   2   2   2   2   2   0   0   0   2   2   2   2   0   0   2   0   0   2   2   0   2   0   0   0   0   2   0   0   2   2   0   0   2   2   2   0   0   2   2   0   2   0   2   2   0   2   2   0   2   0   2   0   2   2   2   0   0   0   2   2   0   0   0   2   2   2   0   2   0   0   0   2   2   0   0   2   2   2   0   0   2   2   0   0
 MK-3-14                2   0   0   0   2   2   2   2   2   0   2   2   0   2   0   2   0   0   2   0   0   0   2   0   2   2   2   0   2   0   0   2   2   0   2   2   2   2   0   2   2   0   2   2   0   0   2   2   0   2   0   0   0   2   0   2   2   0   2   2   0   0   2   0   2   0   2   0   0   0   0   2   0   2   0   0   2   2   2   2   0   2   2   2   2   0   2   2   2   2   0   0   0   2   2   0   0   0   2   2   2   2   0   0   2   0   0   0   0   2   2   2   0   0   0   0   2   2   2   2   2   2   0   0   2   2   0   2   0   0   2   0   0   2   0   0   2   0   0   0   2   2   2   0   0   2   0   0   2   2   2   0   0   2   2   0   2   0   2   2   0   2   2   0   2   0   2   0   2   2   0   0   0   0   2   2   0   0   0   0   2   2   0   2   0   0   2   2   0   0   0   2   2   0   0   0   2   2   0   0
 MK-3-15                2   0   0   0   2   2   2   2   2   0   2   2   0   2   0   0   0   0   2   2   2   0   2   0   2   0   2   0   2   0   0   2   2   0   2   2   2   2   0   2   2   0   2   2   0   0   2   2   0   2   0   0   0   2   0   2   0   2   2   2   0   0   2   0   2   0   2   0   0   0   0   2   0   2   0   0   2   2   2   2   0   2   2   2   2   0   2   2   2   2   0   0   2   2   2   0   0   0   2   2   2   2   0   0   2   0   0   0   0   2   2   2   0   0   0   0   2   2   2   2   2   2   0   0   2   2   0   2   0   0   2   0   0   2   0   0   2   0   0   0   2   2   2   0   0   2   0   0   2   2   2   0   0   2   2   0   2   0   2   2   0   2   2   0   2   0   2   0   2   2   0   0   0   2   2   2   0   0   0   0   2   2   0   2   0   0   2   2   0   0   0   2   2   0   0   0   2   2   2   2
 MK-3-16                2   0   0   0   2   2   2   2   2   2   2   2   0   2   0   0   2   0   0   2   2   0   2   0   2   0   2   2   2   0   0   0   2   0   2   2   2   2   0   2   2   2   2   2   0   2   2   2   0   2   0   0   0   0   0   2   2   2   2   2   0   0   2   0   2   0   2   0   0   0   2   2   0   2   0   0   2   2   2   2   0   2   2   2   2   0   2   2   2   2   0   0   2   2   2   0   0   0   2   2   0   2   0   0   2   0   0   2   0   2   2   2   0   2   0   0   2   2   2   2   2   2   0   0   2   2   0   0   0   0   2   0   0   2   0   0   2   0   0   0   2   2   2   0   0   2   0   0   2   2   2   2   0   2   2   0   2   0   2   2   0   2   2   0   2   0   2   0   2   2   0   0   0   2   2   2   0   0   0   0   2   2   0   2   0   0   2   0   0   0   0   2   2   0   0   0   2   2   2   2
 MK-4-1                 2   0   0   2   2   2   2   2   2   2   0   0   0   0   0   0   2   0   0   0   0   2   0   2   0   2   2   2   2   2   0   0   2   2   2   0   0   2   2   2   2   0   2   0   2   0   0   0   0   0   0   2   0   0   0   2   0   2   2   2   2   2   2   2   2   0   2   2   2   0   0   0   2   0   0   2   0   0   0   0   2   2   0   0   0   0   2   2   2   2   2   2   2   2   2   0   0   0   0   2   0   2   2   2   0   0   0   0   0   2   0   2   0   0   2   0   2   2   0   0   0   0   2   2   0   0   2   0   0   2   2   0   2   0   2   2   2   2   0   0   0   0   2   0   0   0   0   0   0   2   0   0   2   2   0   0   0   2   2   2   0   0   2   0   0   2   2   2   0   0   0   2   2   0   0   0   2   2   2   2   2   0   2   0   2   0   0   2   2   2   0   2   0   2   0   2   0   0   0   2
 MK-4-2                 2   0   2   2   2   2   2   2   2   2   2   0   0   0   0   0   2   0   2   0   0   2   2   2   0   2   2   2   2   2   0   0   2   2   0   0   0   2   2   2   0   0   2   0   2   0   0   0   0   0   0   2   0   0   0   2   0   2   0   2   2   2   2   2   2   0   2   2   2   0   0   0   2   0   0   2   2   2   0   0   2   2   0   0   0   0   2   2   2   2   2   2   0   2   2   2   0   0   0   2   0   2   2   2   0   0   0   0   0   2   0   2   0   0   2   0   2   2   0   0   0   0   2   2   0   0   0   0   0   0   2   0   2   0   2   2   2   2   0   0   0   0   2   0   2   0   0   0   0   2   0   0   2   2   0   0   0   2   2   2   0   0   2   0   0   2   2   0   0   0   0   2   2   0   0   0   2   2   2   2   2   0   2   2   2   0   0   0   2   2   0   2   0   2   0   2   0   0   0   2
 MK-4-3                 2   0   2   2   2   2   2   0   2   2   2   0   2   0   0   0   2   0   2   0   0   2   2   2   2   2   2   0   2   2   0   0   2   2   2   0   2   0   2   2   0   0   2   0   2   0   0   0   0   0   0   2   0   0   0   2   0   2   0   2   2   2   2   2   2   0   0   2   2   0   0   0   2   2   0   2   2   2   0   0   2   2   0   0   0   0   2   2   2   2   2   2   2   2   2   2   0   0   0   2   0   2   2   2   0   0   0   0   0   2   0   2   0   0   2   2   2   2   0   0   0   0   2   2   0   0   0   0   0   0   2   0   2   0   2   2   2   2   0   0   0   0   2   0   2   0   0   0   2   2   0   0   2   2   0   0   0   2   2   2   0   0   0   0   0   2   2   0   0   0   0   2   2   0   2   0   2   2   2   2   2   0   2   2   2   2   0   0   2   2   0   2   0   0   0   2   0   0   0   2
 MK-4-4                 2   0   2   2   2   2   2   0   2   2   2   0   2   0   0   0   2   0   2   0   0   2   2   2   2   2   2   0   2   2   0   2   2   0   2   0   2   0   2   2   0   0   2   0   2   0   0   0   0   0   0   2   0   0   2   2   2   2   0   2   2   2   2   2   2   0   0   2   2   0   0   0   2   2   0   2   2   0   2   0   2   2   0   0   0   0   2   2   2   2   2   0   2   2   2   0   0   0   0   2   2   2   2   2   0   0   0   0   0   2   0   2   0   0   0   2   2   2   0   0   2   0   2   2   0   0   0   0   2   0   2   0   2   0   2   2   2   2   0   2   0   0   2   0   2   0   0   0   2   2   0   0   2   2   0   0   0   2   2   2   0   0   0   0   2   2   2   0   0   0   0   2   2   0   2   0   2   0   2   2   2   0   2   2   2   2   0   0   2   2   0   2   0   0   0   2   0   2   0   2
 MK-4-5                 0   0   2   0   2   2   2   0   2   2   2   0   2   0   0   0   2   0   0   0   0   2   2   2   2   2   2   0   2   2   2   2   2   2   2   0   2   0   2   2   0   0   2   2   2   0   0   0   2   0   2   2   0   0   0   2   2   2   0   2   2   2   2   2   2   0   0   2   2   0   0   0   0   2   0   2   2   0   2   0   2   2   2   0   0   0   2   2   2   2   2   0   2   2   2   0   0   0   0   2   0   2   2   2   0   2   2   0   0   2   0   2   0   0   0   2   2   0   0   0   0   0   0   2   0   0   0   0   2   0   2   2   2   0   2   0   2   2   0   2   0   0   2   0   2   2   0   0   2   2   2   0   2   0   0   0   0   2   2   2   0   0   0   0   2   2   0   0   0   0   0   2   2   0   2   0   2   0   2   2   2   0   2   2   2   2   0   0   2   2   0   2   0   0   0   2   0   2   0   2
 MK-4-6                 0   0   2   0   2   2   2   0   0   2   2   0   2   0   0   0   2   0   0   0   0   2   2   2   2   2   2   0   2   2   2   2   2   2   0   0   2   0   2   2   0   2   2   2   2   0   0   0   2   0   2   2   2   0   0   2   0   2   0   2   2   2   2   2   2   0   0   2   2   0   0   0   0   2   2   2   2   0   2   0   2   2   2   0   0   0   2   2   2   2   2   0   2   2   2   0   0   0   0   2   0   2   2   2   0   2   2   0   0   2   0   2   0   0   0   2   2   0   0   0   0   0   0   2   0   0   2   0   2   0   2   2   2   0   2   0   2   2   0   2   0   0   2   0   2   2   0   0   2   2   2   2   2   0   2   0   0   2   2   2   0   0   0   0   2   2   0   0   0   0   2   2   2   0   2   0   2   0   2   2   2   0   2   2   2   2   0   0   2   2   0   2   0   0   0   2   0   2   0   2
 MK-4-7                 0   0   2   0   2   2   2   0   0   2   2   0   2   0   0   0   2   0   2   2   0   2   2   2   2   2   0   0   2   2   2   2   2   2   2   0   2   0   2   2   0   2   0   0   2   0   0   0   2   0   2   2   2   0   0   2   0   2   0   2   2   2   0   2   2   0   0   2   2   0   0   2   0   2   2   0   2   0   2   0   2   2   0   0   2   0   2   2   2   2   2   0   2   2   2   2   0   2   0   0   2   2   2   2   0   2   2   0   0   2   2   2   0   0   2   0   2   0   0   0   0   0   0   2   0   0   0   0   2   0   2   2   2   0   2   0   2   0   0   2   0   0   2   0   2   2   0   0   2   2   2   2   2   0   2   0   0   2   2   2   0   0   0   0   2   2   0   0   0   0   2   2   2   0   2   0   2   0   0   2   2   0   2   0   2   2   0   2   2   2   0   2   0   0   0   2   2   2   0   0
 MK-4-8                 0   0   0   0   2   2   2   0   0   2   2   0   2   2   0   0   2   0   2   2   0   2   0   2   0   2   0   0   2   2   2   0   2   2   2   0   0   0   2   2   0   2   0   0   2   0   0   0   2   0   2   2   2   0   0   0   0   2   0   2   2   2   0   2   2   0   0   2   2   0   0   2   0   2   2   0   2   0   2   2   2   2   0   0   2   0   0   2   2   2   2   0   2   2   2   2   2   2   0   0   2   2   2   2   0   2   2   0   0   2   2   2   0   0   0   0   2   0   0   0   0   0   2   2   0   0   0   0   2   2   2   0   2   2   2   0   2   0   0   2   0   0   2   0   2   2   0   0   2   2   0   2   2   0   2   0   0   2   2   2   0   0   0   0   2   2   2   0   0   0   2   2   2   0   2   0   2   0   0   2   2   0   2   0   0   2   2   2   2   2   0   2   0   0   0   2   2   2   0   0
 MK-4-9                 0   0   0   0   2   2   2   0   2   2   2   2   2   2   0   0   2   0   2   2   0   2   0   2   0   2   0   0   2   2   2   0   2   2   2   0   0   0   0   2   0   2   0   0   2   0   0   0   2   0   2   2   2   0   0   0   0   2   2   2   2   2   0   2   2   0   0   0   2   0   0   2   0   2   2   0   2   0   2   2   2   2   0   0   2   0   0   2   2   2   2   0   0   0   2   2   2   2   0   0   2   2   2   2   0   0   2   0   2   0   2   2   0   0   0   0   2   0   0   0   2   0   2   2   0   0   2   0   2   2   2   0   2   2   2   0   2   0   0   2   2   0   2   0   2   2   0   0   2   2   0   2   2   2   2   0   0   0   2   2   0   0   0   2   2   2   2   0   2   0   0   2   2   0   0   0   2   0   0   2   2   0   2   0   0   2   0   2   2   2   0   2   0   0   0   2   2   2   0   0
 MK-4-10                0   0   0   0   2   2   2   0   2   2   2   2   2   2   0   0   2   0   2   2   0   2   0   2   2   2   0   0   2   0   2   0   2   2   2   0   0   0   0   2   0   2   0   0   2   0   0   0   2   0   2   2   0   0   0   0   2   2   2   2   2   2   0   2   2   0   0   0   2   0   0   2   0   2   2   0   2   0   2   2   2   2   0   0   2   0   0   2   2   2   2   0   0   0   2   2   2   2   0   0   2   2   2   2   0   0   2   0   2   0   2   2   0   0   0   0   2   0   0   0   2   0   2   2   0   0   2   0   0   2   2   2   2   2   2   0   0   0   0   2   2   0   0   0   2   2   0   0   2   2   0   2   2   2   2   0   0   0   2   2   0   0   0   2   2   2   2   0   2   0   0   2   2   0   0   0   2   0   0   2   2   0   2   0   0   2   0   2   2   2   0   2   0   0   0   0   2   2   0   0
 MK-4-11                0   0   0   0   2   2   2   0   2   2   2   2   0   2   0   0   0   0   0   2   0   2   0   2   2   2   0   0   2   0   2   0   2   2   2   0   0   0   0   2   0   2   2   0   2   0   0   0   2   0   2   0   0   2   0   0   2   2   2   2   2   2   0   2   2   0   0   0   2   0   0   2   0   2   2   0   2   0   0   2   2   2   0   0   2   0   0   2   2   2   2   0   0   0   2   2   2   2   0   0   2   0   2   2   0   0   0   0   0   0   2   0   0   0   0   0   2   0   0   0   2   0   2   2   0   0   2   0   0   2   2   0   2   2   2   2   0   0   0   2   2   0   0   0   2   2   0   2   2   2   0   2   2   2   2   0   0   0   2   2   0   0   0   2   2   2   2   0   2   0   0   2   2   0   0   0   2   0   0   2   2   0   2   0   0   2   0   2   2   2   0   2   0   0   2   0   2   2   0   0
 MK-4-12                0   0   0   2   2   2   2   0   2   2   2   2   0   2   0   0   0   0   0   2   0   0   0   2   2   2   0   0   2   2   2   0   2   2   2   0   0   0   0   2   0   2   2   0   0   0   0   0   0   0   2   0   0   2   0   0   2   2   2   0   2   2   0   2   2   0   0   0   2   2   0   2   0   2   2   0   2   0   0   2   2   2   0   0   2   0   0   2   2   0   0   0   2   2   2   2   2   2   0   0   2   0   2   2   0   0   0   2   0   0   2   2   0   0   0   0   2   0   0   0   0   0   0   2   0   0   2   0   0   2   2   0   2   2   2   2   0   2   0   2   2   0   0   2   0   2   0   2   2   2   0   2   2   2   2   0   2   0   0   2   0   0   0   2   2   2   2   0   2   0   0   2   2   0   0   0   2   0   0   2   2   0   0   0   2   2   0   2   2   2   0   2   0   0   2   0   2   2   0   0
 MK-4-13                0   0   0   2   2   2   2   0   2   2   2   2   0   2   2   0   2   0   0   2   0   0   0   0   2   0   0   0   2   2   2   0   2   0   2   0   0   0   0   2   0   2   2   0   0   0   0   0   0   0   0   0   0   0   0   0   2   2   2   0   2   2   2   2   0   2   2   0   2   2   0   2   0   2   2   0   2   2   0   2   2   0   0   0   2   0   2   2   2   0   0   2   2   2   2   2   2   2   0   0   2   0   2   2   0   0   0   0   0   0   2   0   0   2   0   0   0   0   0   0   0   0   0   2   0   0   2   0   0   2   2   0   0   2   2   2   0   2   0   2   2   0   0   2   0   2   0   2   2   2   0   2   0   2   2   0   2   0   0   2   0   0   0   2   2   2   2   0   2   0   0   2   0   0   0   0   2   0   0   2   2   0   0   2   2   2   0   0   0   2   0   0   0   2   2   0   2   2   0   0
 MK-4-14                0   0   0   2   2   0   0   0   2   2   2   2   0   2   2   0   2   0   0   2   0   0   0   0   0   0   0   0   2   2   2   0   2   0   2   0   0   2   0   2   0   2   2   0   0   0   0   0   0   0   0   0   0   0   0   0   2   0   2   0   2   2   2   2   2   2   2   0   0   2   2   2   2   2   2   0   2   2   0   2   2   0   0   0   2   0   0   2   2   0   2   2   2   2   2   2   2   2   0   2   2   0   2   2   2   0   0   0   0   0   0   0   0   2   0   0   0   0   0   0   0   0   0   2   0   0   2   0   0   2   2   0   0   2   0   2   0   2   0   2   0   0   0   2   0   2   0   2   2   0   0   2   0   2   2   0   2   0   0   2   0   0   0   2   2   2   2   2   2   0   0   2   0   0   0   0   2   2   0   2   2   0   0   2   0   2   0   0   0   2   0   0   0   2   2   0   2   2   0   0
 MK-4-15                0   0   0   2   2   0   0   0   2   2   2   2   0   2   2   0   2   0   0   2   2   0   0   0   0   0   0   0   2   2   2   0   2   0   2   0   2   2   0   0   0   2   2   0   0   0   0   0   0   0   0   0   2   0   0   0   2   0   2   0   2   2   0   0   2   2   2   0   0   2   2   2   2   2   2   0   2   2   0   2   2   0   0   0   2   0   0   2   2   0   2   2   0   0   2   2   2   2   2   2   2   0   2   2   2   0   2   0   0   0   0   0   0   2   0   0   0   0   0   0   2   0   0   2   0   0   2   0   0   2   2   0   0   0   0   2   0   2   0   2   0   0   0   0   0   2   0   2   2   0   0   2   0   2   2   0   2   0   0   2   0   0   0   2   2   0   2   2   2   0   0   2   0   0   0   0   2   2   0   2   2   0   0   2   0   2   0   0   0   2   0   0   2   2   2   0   2   2   0   0
 MK-4-16                0   0   0   2   2   0   0   0   2   2   2   2   0   2   2   0   2   0   0   2   2   2   0   0   0   0   0   0   2   0   2   2   2   0   2   0   0   2   0   0   0   2   2   0   0   2   0   0   0   0   0   0   2   0   2   0   2   0   0   0   2   2   0   0   2   2   2   0   0   2   2   2   2   2   2   0   2   2   0   2   0   0   0   0   2   0   0   2   2   0   2   2   0   0   2   2   2   2   2   2   2   0   2   2   2   0   2   0   2   0   0   0   0   0   0   0   0   0   0   0   2   0   0   2   0   0   2   0   2   2   2   0   0   0   0   0   0   2   0   0   0   0   0   0   0   2   2   2   2   0   0   2   0   2   2   0   2   2   2   2   0   0   0   2   2   0   2   2   2   2   0   2   2   0   0   0   2   2   0   2   2   2   0   2   0   2   0   0   0   2   0   0   2   2   2   0   2   2   0   0
 MK-5-1                 0   0   0   2   0   2   2   2   0   0   0   2   2   2   0   2   0   0   2   0   2   0   0   2   0   2   2   2   2   2   2   0   0   0   0   0   2   0   2   2   2   2   0   2   2   2   0   0   0   2   2   0   0   2   0   0   2   2   2   2   2   2   2   2   2   0   2   2   2   2   2   2   2   2   0   0   2   0   2   2   0   2   0   2   0   2   0   0   0   2   0   2   0   2   2   2   2   2   2   0   0   0   2   0   0   0   0   0   0   0   2   0   0   0   0   0   0   2   2   2   0   2   0   2   0   2   0   2   0   2   0   0   0   2   2   2   0   0   0   2   0   0   0   2   0   0   2   0   2   0   0   2   2   2   2   2   2   0   0   0   0   2   0   2   2   0   0   0   0   0   0   0   2   2   2   0   0   2   0   2   0   0   2   2   2   2   2   2   0   0   0   2   0   2   2   0   0   0   0   2
 MK-5-2                 0   0   0   2   0   2   2   2   0   0   0   2   2   2   0   2   0   2   2   0   2   0   0   2   0   2   2   2   2   2   2   0   0   0   0   0   2   0   2   2   2   2   0   2   0   2   0   0   0   0   0   0   0   2   0   0   2   2   2   2   2   2   2   2   2   2   2   2   2   2   2   2   2   2   0   0   2   0   2   2   0   2   0   2   0   2   0   0   0   2   2   2   0   2   2   2   2   0   2   0   0   0   2   0   0   0   0   0   0   0   2   0   0   0   0   0   0   2   2   2   2   2   2   2   0   0   0   2   0   2   0   0   0   2   2   2   0   0   2   2   0   0   0   2   0   0   2   0   2   0   0   2   2   2   2   2   2   0   0   0   0   2   0   2   2   2   0   0   0   0   2   2   2   2   2   0   0   2   0   2   0   0   2   2   2   0   2   2   0   0   0   2   0   2   2   0   0   0   0   2
 MK-5-3                 0   0   0   2   2   2   2   2   0   0   0   2   2   2   0   2   0   2   2   0   0   0   0   2   0   2   2   2   2   2   2   0   0   0   0   0   2   2   0   2   2   2   0   2   0   0   0   0   0   0   0   0   0   2   0   0   0   2   2   2   2   2   2   2   2   2   2   2   2   0   2   2   2   2   0   0   2   2   2   2   0   2   0   2   0   2   0   0   0   0   2   2   0   2   2   2   2   0   2   0   2   0   2   0   0   0   2   0   0   0   2   2   0   0   0   0   0   2   2   2   2   2   2   0   0   2   0   2   0   2   0   0   0   2   2   0   0   0   2   2   0   0   0   2   0   0   2   0   0   0   2   2   2   2   2   2   2   0   0   0   0   2   0   2   2   2   0   2   0   0   2   2   2   2   2   0   0   2   0   2   0   0   2   2   2   0   2   2   0   0   2   2   0   2   2   0   0   0   0   2
 MK-5-4                 0   2   0   2   2   2   0   2   0   0   0   2   2   2   0   2   0   2   2   0   0   0   0   2   0   2   2   2   2   0   2   0   0   0   0   0   2   2   0   2   2   2   0   0   0   0   0   2   0   0   2   0   0   2   0   0   0   2   2   2   2   2   2   2   2   2   2   2   2   0   2   2   2   2   2   2   2   0   2   2   0   0   0   2   0   2   0   0   0   0   2   2   0   0   2   2   2   0   2   0   2   0   2   0   0   0   2   0   0   0   2   2   0   0   0   2   0   2   2   2   2   2   2   0   0   2   0   2   0   0   0   0   0   2   2   0   0   0   0   2   2   0   0   0   0   0   2   0   0   0   2   2   0   2   2   2   2   0   0   0   0   2   0   2   2   2   0   2   0   0   0   2   2   2   2   0   0   2   0   0   0   0   0   2   2   0   2   2   0   0   2   2   2   2   2   0   0   0   0   2
 MK-5-5                 0   2   0   2   2   2   0   2   0   0   0   2   2   2   2   2   0   0   2   0   0   0   0   2   0   2   2   2   2   0   2   0   0   0   0   0   2   0   0   2   2   2   0   0   0   0   0   2   0   0   2   0   0   2   0   2   0   2   0   2   2   2   2   2   2   2   2   2   2   0   2   2   2   2   2   2   2   0   2   2   0   0   0   2   0   2   0   2   0   0   2   2   0   0   2   2   2   0   2   0   2   2   2   0   0   2   2   0   0   0   2   2   0   0   0   2   0   2   2   2   2   0   2   0   0   0   0   2   0   0   0   0   0   2   2   0   0   2   2   2   2   0   0   0   0   0   2   0   0   0   2   2   0   0   2   2   2   0   0   2   0   2   0   2   2   2   0   2   0   0   0   2   2   2   2   0   0   2   0   2   0   0   0   2   0   0   2   2   2   0   2   2   2   2   2   0   0   0   0   2
 MK-5-6                 0   2   0   2   2   2   0   2   0   0   0   2   2   2   2   2   0   0   2   0   0   0   0   2   0   2   2   2   2   0   2   0   0   0   0   0   2   0   0   2   2   2   0   2   0   0   0   2   0   0   2   0   0   2   0   2   0   2   0   2   2   2   2   2   2   0   2   2   0   2   2   0   2   2   2   2   2   0   2   2   0   2   2   2   0   2   0   2   0   0   2   2   0   0   2   0   2   0   2   0   2   2   0   0   0   2   2   0   0   0   2   2   0   0   0   2   0   2   2   2   0   0   2   0   0   2   0   2   0   0   0   0   0   0   2   0   2   2   2   2   2   0   0   0   0   0   2   0   0   0   2   2   0   0   2   2   2   0   0   2   0   2   0   2   2   2   0   2   2   0   0   2   2   2   2   0   0   2   0   2   0   0   0   2   0   0   2   2   2   0   2   0   0   2   2   0   0   0   0   2
 MK-5-7                 0   2   0   2   2   2   0   2   0   0   0   2   2   2   2   2   0   0   2   0   0   0   2   2   0   2   2   2   2   0   2   0   0   0   0   0   2   2   0   2   2   2   0   2   0   0   0   2   0   0   2   0   0   2   0   2   0   2   2   2   2   2   2   2   0   0   2   2   0   0   2   2   2   2   2   2   2   0   2   2   0   2   2   2   0   2   0   0   0   2   2   2   0   0   2   0   2   2   2   0   2   2   0   0   2   2   2   2   0   0   2   2   0   0   0   2   0   2   2   2   2   0   2   0   0   2   0   2   0   0   0   0   0   0   2   0   2   2   2   2   2   0   0   0   0   0   0   0   0   0   2   2   0   0   2   2   2   0   0   2   0   2   0   2   2   2   0   2   2   0   0   2   2   2   2   0   2   2   0   2   0   0   0   2   2   0   2   2   0   0   2   0   0   2   2   0   0   0   0   2
 MK-5-8                 0   2   0   2   2   0   0   2   0   0   0   2   2   2   2   2   0   0   2   0   0   0   2   2   0   2   2   2   2   2   2   0   0   0   0   2   2   2   0   2   2   2   2   2   0   0   0   2   0   0   2   0   0   2   0   2   0   2   2   2   0   2   2   2   0   0   2   0   0   0   2   2   2   0   2   0   2   0   2   2   0   2   2   2   0   2   0   0   0   2   2   2   0   0   2   0   2   2   2   0   2   2   0   0   2   2   2   2   0   0   2   0   0   0   0   2   0   2   2   2   2   0   2   0   0   2   0   2   2   0   0   0   0   0   0   0   0   2   2   2   2   0   0   0   0   0   0   2   0   0   2   2   0   0   2   2   2   0   0   2   0   2   0   0   2   2   0   2   2   0   0   0   2   2   0   0   2   2   0   2   0   0   0   2   2   2   2   2   0   0   2   0   0   2   2   0   0   0   0   2
 MK-5-9                 0   2   2   2   2   0   0   2   0   2   0   2   2   2   2   2   2   0   2   0   0   0   2   2   0   2   2   2   2   0   2   0   0   0   0   2   2   2   0   2   2   2   2   2   0   0   0   2   0   0   2   0   0   2   0   2   2   2   2   2   0   2   2   2   0   0   2   0   0   0   0   2   0   0   2   0   2   0   2   2   0   2   2   2   0   2   0   0   0   0   2   2   0   0   2   0   0   2   2   0   2   2   0   0   2   2   2   2   0   0   2   0   0   0   0   2   0   2   2   2   0   0   2   0   0   2   0   0   2   0   2   0   0   2   0   0   0   2   2   2   2   0   0   0   0   0   0   2   0   0   2   2   0   0   2   2   2   0   2   2   0   2   0   2   2   2   0   2   2   0   0   2   2   2   0   0   2   2   0   2   0   0   0   2   2   2   0   2   0   0   2   0   0   0   2   0   0   0   0   2
 MK-5-10                0   2   2   2   2   0   0   2   0   2   0   2   2   2   2   2   2   0   2   0   0   0   0   2   0   2   2   2   2   0   2   0   0   0   2   2   2   2   0   2   0   2   2   2   0   0   0   2   2   0   2   0   0   0   0   2   2   2   2   2   0   2   2   2   0   0   2   0   0   0   0   2   0   0   2   0   2   0   0   2   0   2   2   2   0   2   0   0   0   0   2   2   0   0   0   0   2   2   2   0   2   2   0   0   0   2   2   2   0   0   2   0   0   0   0   2   0   2   2   2   0   0   2   0   0   2   0   0   2   0   2   0   0   2   0   2   0   2   2   2   0   2   2   0   2   0   0   2   0   0   2   2   0   0   2   2   2   0   2   2   0   2   0   2   2   2   0   2   2   0   0   0   2   0   0   0   0   2   0   2   0   0   2   2   2   2   0   2   0   2   2   0   0   0   2   0   0   0   0   2
 MK-5-11                0   2   2   2   2   0   0   2   0   2   0   2   2   2   2   2   2   0   2   0   0   0   0   2   0   2   2   0   2   0   0   0   0   0   2   2   2   2   0   2   0   2   2   2   0   0   0   0   2   0   2   0   0   0   0   2   2   2   0   0   0   2   2   2   0   0   2   0   0   0   0   2   2   2   2   0   0   0   0   2   0   2   2   2   0   2   0   0   0   0   2   2   2   0   0   0   2   2   2   0   2   2   0   0   0   2   2   2   0   0   2   0   0   0   0   2   0   2   0   2   0   0   2   0   0   2   0   0   2   0   2   0   0   2   0   2   2   2   2   2   0   2   2   0   2   0   0   2   2   0   2   2   0   0   2   2   0   0   2   2   0   2   0   2   2   2   0   2   2   0   0   0   2   0   0   0   0   2   0   2   0   2   0   0   2   2   0   2   0   2   2   0   0   2   0   0   2   0   0   0
 MK-5-12                0   2   2   2   2   0   0   2   0   2   0   2   2   2   2   2   2   0   0   0   0   0   0   2   2   2   2   0   2   0   0   0   0   0   2   2   0   2   0   0   0   2   0   2   0   2   0   2   2   0   2   0   0   0   0   2   2   2   0   0   0   0   2   0   0   0   0   0   0   0   0   2   2   2   2   0   0   0   0   2   0   2   2   2   0   2   0   0   2   0   2   2   2   0   0   0   0   2   2   0   2   2   0   0   0   2   2   2   0   0   2   0   0   0   0   2   0   2   0   2   0   0   2   0   2   2   2   0   2   0   2   2   0   2   0   0   2   2   2   2   0   2   2   0   2   0   0   2   2   0   2   2   0   0   2   2   0   0   2   2   0   2   0   2   2   2   0   0   2   0   2   0   2   2   0   0   0   0   0   2   0   2   0   0   2   2   0   2   2   2   0   0   2   2   0   0   2   0   0   0
 MK-5-13                0   2   2   2   2   0   0   0   0   2   0   0   2   2   2   2   2   0   0   0   2   0   0   2   2   2   2   0   2   0   0   0   0   0   2   2   0   2   0   0   0   2   0   2   0   2   2   2   2   0   2   0   0   0   0   2   2   2   0   0   0   0   2   0   0   0   2   0   0   0   0   2   2   2   2   0   2   0   2   2   2   2   2   2   0   0   0   0   2   0   2   2   2   0   0   0   0   2   0   0   2   2   2   0   0   2   2   2   0   0   2   0   0   0   0   2   0   2   0   2   0   0   2   0   0   2   2   0   2   0   2   2   0   2   0   0   2   2   2   2   0   2   2   0   2   0   2   2   0   0   2   0   0   0   2   2   0   0   2   0   2   0   0   2   2   2   0   0   2   0   2   0   2   2   0   0   2   0   0   2   0   2   0   0   2   2   0   2   2   2   0   0   2   2   0   0   2   0   0   0
 MK-5-14                0   2   2   2   2   0   0   0   0   0   0   0   2   2   2   2   2   0   0   0   2   0   0   2   2   2   2   0   2   0   0   0   0   0   2   2   0   2   0   2   2   2   0   2   0   0   2   2   2   2   0   2   0   0   2   0   2   2   0   0   0   0   2   0   2   0   2   0   0   0   0   2   2   0   2   0   2   0   2   2   2   2   2   2   0   0   0   0   2   0   2   0   2   0   0   0   0   2   0   0   2   2   2   0   0   2   2   2   0   0   2   2   0   0   0   2   0   2   0   2   0   0   2   2   0   2   2   0   2   0   2   2   0   2   0   0   2   2   2   2   0   2   2   2   2   0   2   2   0   0   0   0   0   0   2   0   2   0   2   0   2   0   0   0   2   2   2   0   2   0   2   0   2   2   0   0   2   0   0   2   0   2   0   0   2   2   0   2   2   2   0   0   2   2   0   0   2   0   0   2
 MK-5-15                0   2   2   2   2   0   0   0   0   0   0   0   2   0   2   2   2   0   0   0   2   0   0   2   2   2   2   0   2   0   0   2   0   0   2   2   0   2   0   2   2   2   0   2   0   0   2   2   2   0   0   0   0   0   2   0   2   0   0   0   0   0   2   0   2   0   2   0   0   2   0   2   0   0   2   0   2   0   2   2   0   0   2   2   0   0   0   0   2   0   2   0   0   2   0   0   0   2   0   2   2   0   2   0   0   2   2   2   0   0   2   2   0   0   0   2   0   2   2   2   0   0   2   2   0   2   0   0   2   0   2   2   0   0   0   0   2   2   2   2   0   2   2   2   2   0   2   2   0   2   0   0   0   0   2   0   2   0   2   0   2   0   0   2   2   2   2   0   2   0   2   0   2   2   0   0   2   0   0   2   0   2   0   2   2   2   0   2   2   2   0   0   2   2   0   0   2   0   0   2
 MK-5-16                2   2   0   0   2   2   0   0   0   0   0   2   2   0   2   2   0   0   0   2   2   2   0   2   0   2   2   0   2   2   0   2   0   0   2   2   0   2   0   2   2   2   0   2   0   0   0   2   2   0   0   0   2   0   2   0   2   0   0   0   0   0   2   0   2   0   2   0   0   2   0   2   0   0   2   0   0   0   2   2   0   0   0   0   0   0   0   0   2   0   2   2   0   0   0   0   0   2   0   2   0   0   2   0   0   2   2   2   0   0   2   2   0   0   0   2   0   2   0   2   0   0   2   2   0   2   0   0   2   0   2   2   0   0   0   0   2   2   2   0   0   2   2   2   2   0   2   2   0   2   0   0   0   0   2   0   2   0   2   0   2   0   0   2   2   2   2   0   2   0   2   0   2   2   0   0   2   0   0   2   0   2   0   2   2   2   2   2   2   2   0   0   2   2   0   0   2   0   0   2
 MK-6-1                 0   2   2   2   0   2   2   0   2   2   2   0   2   0   0   2   0   2   2   2   2   0   0   2   2   0   0   2   2   2   0   0   0   0   2   2   0   2   2   2   0   0   2   2   0   0   2   2   0   0   2   0   0   0   0   0   2   0   0   0   0   2   2   2   2   2   2   2   2   2   0   2   2   0   2   2   2   2   2   0   2   0   2   0   2   2   2   0   0   2   0   2   2   2   0   0   0   2   2   2   2   0   2   0   2   2   2   0   0   2   0   2   2   0   2   0   2   0   2   0   2   2   2   2   0   0   0   0   0   2   0   2   0   0   2   2   2   0   2   2   2   0   2   2   0   2   2   2   0   2   0   0   2   0   2   0   0   2   0   0   2   0   0   0   2   2   2   0   0   0   2   0   2   0   0   0   2   2   0   2   0   2   0   0   0   0   0   0   0   0   0   0   2   2   0   0   0   0   2   2
 MK-6-2                 0   2   2   2   0   2   2   0   2   2   0   0   0   0   0   2   0   2   2   2   2   0   0   2   0   0   0   2   2   2   0   0   0   0   2   2   0   2   2   2   0   0   2   2   0   0   2   2   0   0   2   0   0   2   2   0   2   2   0   2   0   2   2   2   2   2   2   2   0   2   0   0   2   0   2   2   2   2   2   0   2   2   2   0   2   2   2   0   0   0   0   2   2   2   0   0   0   2   0   2   2   0   0   0   0   2   2   0   0   0   0   2   2   0   2   0   2   0   2   0   2   2   0   2   0   0   0   0   0   2   0   2   0   0   2   2   2   0   2   2   2   0   2   2   0   2   2   2   0   2   2   0   2   0   2   0   0   2   0   0   2   0   0   0   2   2   2   0   0   0   2   0   2   0   0   0   2   2   0   2   2   2   2   0   0   0   0   0   0   0   0   0   2   0   0   0   0   0   2   2
 MK-6-3                 0   2   2   2   0   0   2   0   2   2   0   0   2   0   0   2   0   2   2   2   2   0   0   2   0   0   0   2   2   0   2   0   0   0   2   0   0   2   2   0   0   0   2   2   0   0   2   2   0   0   2   0   0   2   2   0   0   2   0   2   0   2   2   2   2   2   2   2   0   2   0   0   2   0   2   2   2   2   2   0   2   2   2   0   2   2   2   0   0   0   2   2   2   2   0   0   0   2   0   2   0   0   0   0   0   2   2   0   0   0   0   2   2   0   2   0   2   0   0   0   2   2   0   0   0   0   0   0   0   2   0   2   0   0   2   2   2   0   2   2   2   0   2   2   0   2   2   2   0   2   2   0   2   0   2   0   0   2   0   0   0   0   0   0   2   2   2   0   0   0   2   0   2   0   0   2   2   2   0   2   2   2   2   0   0   0   0   0   0   2   0   0   2   0   0   0   0   0   2   2
 MK-6-4                 0   2   2   2   0   0   2   0   2   2   0   0   2   0   0   2   0   2   2   2   2   0   0   2   2   0   0   2   2   0   2   0   0   0   2   0   0   2   2   0   0   0   2   2   0   0   2   2   0   0   2   0   0   2   2   0   0   2   0   2   0   2   2   2   2   2   2   2   0   2   0   2   0   0   2   2   2   2   0   0   2   2   2   0   2   2   2   0   0   0   2   0   2   2   0   0   2   2   0   0   0   0   0   0   0   2   2   0   0   0   0   2   2   0   2   0   0   0   0   0   2   2   0   0   0   0   0   0   0   2   0   2   0   0   2   0   2   0   2   2   2   0   2   2   0   2   2   2   0   2   2   0   2   2   2   0   0   2   2   0   0   0   0   0   2   2   2   0   0   0   2   0   2   0   0   2   2   0   0   2   2   2   2   0   0   0   2   0   0   0   0   0   0   0   0   0   0   0   2   2
 MK-6-5                 0   2   0   2   0   0   2   0   2   2   2   0   2   0   0   2   0   2   2   2   2   0   0   2   2   0   0   2   2   0   0   0   2   0   2   0   0   2   0   0   0   0   2   2   0   2   2   2   0   0   2   0   0   2   2   0   0   2   0   2   0   2   2   2   2   2   2   2   0   2   0   2   0   0   2   2   0   2   2   0   2   2   0   0   2   2   2   0   0   0   2   0   2   0   0   0   2   2   0   0   0   0   0   0   0   2   2   0   0   0   0   2   2   0   2   0   2   0   0   0   2   2   0   0   0   0   0   0   0   2   0   2   0   0   2   2   2   0   2   2   2   0   2   2   0   2   2   2   0   2   2   0   2   2   2   0   0   2   2   0   0   0   0   0   0   2   2   0   0   0   2   0   2   0   0   2   2   0   0   2   2   0   2   0   2   0   2   0   0   0   0   0   0   0   0   0   2   0   2   2
 MK-6-6                 0   2   0   2   0   0   2   0   2   2   2   0   2   0   0   2   0   2   0   2   2   0   0   0   2   0   0   2   2   0   0   0   2   0   2   2   0   2   0   0   0   0   2   2   2   2   2   2   0   0   2   0   0   0   2   0   0   2   0   2   0   2   2   2   2   2   2   2   0   2   0   2   0   0   2   2   0   2   0   0   2   2   0   0   2   2   0   0   0   0   2   0   2   0   0   0   2   2   0   0   0   0   2   2   0   2   2   0   0   0   0   2   2   0   2   0   2   0   0   0   2   2   0   2   0   0   0   0   0   2   0   2   0   2   2   2   2   0   2   2   2   2   2   2   0   2   2   2   0   2   2   0   2   0   2   0   0   2   2   0   0   0   0   0   0   2   2   0   0   2   2   2   0   0   0   2   2   0   0   2   2   0   2   0   2   0   2   0   0   0   0   0   0   0   0   0   2   0   2   2
 MK-6-7                 2   2   0   2   0   0   2   0   2   2   2   0   2   0   0   2   0   0   0   2   2   0   0   0   2   0   2   2   2   0   0   0   2   0   2   0   0   0   0   0   2   0   2   2   2   0   2   2   0   0   2   0   2   0   2   0   0   0   0   2   0   2   2   0   0   2   2   2   0   2   0   2   0   0   2   2   0   2   0   0   2   2   0   0   2   2   0   2   0   0   2   0   2   0   0   0   2   2   0   0   0   0   2   2   0   0   2   0   0   0   0   2   2   0   2   0   2   0   0   0   2   2   0   2   0   0   0   0   0   2   0   2   0   2   2   2   0   0   2   0   2   2   2   2   0   2   2   2   2   0   0   0   2   0   2   0   0   2   2   0   0   0   0   0   2   2   2   0   0   2   2   2   0   0   0   2   2   0   0   2   2   0   2   0   2   0   2   0   0   0   0   0   0   0   2   0   2   0   2   2
 MK-6-8                 2   2   0   2   0   0   2   0   2   2   2   2   2   2   0   2   0   0   0   2   2   0   0   0   2   0   2   2   2   0   0   0   2   0   2   0   2   0   2   2   2   0   2   2   2   0   2   2   0   0   2   0   2   0   2   0   0   0   2   2   0   2   2   0   0   2   2   2   0   2   2   2   0   0   2   2   0   2   0   0   2   2   0   0   2   2   0   2   0   0   2   0   2   2   0   0   2   2   2   0   0   0   2   2   0   0   2   0   0   0   2   2   2   0   2   0   2   0   0   0   2   2   2   2   0   0   0   2   0   2   0   2   0   2   2   2   0   0   2   0   0   2   2   2   0   2   2   2   2   0   0   0   2   0   2   0   0   2   2   0   0   0   0   0   2   2   2   2   0   2   0   0   0   0   0   2   2   0   0   2   2   0   2   2   2   0   0   0   0   0   0   0   0   0   2   0   2   0   2   0
 MK-6-9                 2   2   0   2   0   0   2   0   0   2   2   2   0   2   0   2   0   0   0   2   2   0   0   0   2   0   2   2   2   0   0   0   2   0   0   2   2   0   2   2   2   0   2   2   0   0   2   2   2   0   2   0   2   0   2   0   0   2   2   2   0   0   0   0   0   2   2   2   0   2   2   2   0   0   2   2   0   2   2   0   2   2   0   0   2   2   2   2   0   0   2   0   2   2   0   2   2   2   2   0   0   0   2   2   0   0   0   0   0   0   2   2   0   0   2   0   2   0   0   0   2   2   2   2   0   0   0   2   0   2   0   2   0   2   2   2   0   0   2   0   0   2   2   2   0   2   2   2   2   0   0   2   2   0   2   0   0   2   2   0   0   0   0   0   0   2   2   2   0   2   0   0   0   0   0   2   2   0   0   2   2   0   2   2   2   0   0   0   0   0   0   0   0   0   2   0   0   0   0   0
 MK-6-10                2   2   0   2   0   0   2   0   0   2   2   2   0   2   0   2   0   0   0   2   2   0   0   0   2   0   2   2   2   0   0   0   0   0   0   2   2   0   0   2   2   0   2   2   0   0   2   2   2   2   2   0   2   0   2   0   0   2   2   2   0   0   0   0   2   2   2   2   0   2   2   2   0   0   2   2   0   2   2   0   2   2   0   0   2   2   2   2   0   0   2   0   2   0   0   2   2   2   2   0   2   0   2   2   0   0   0   0   2   0   2   2   0   0   2   0   2   0   0   2   2   2   2   0   0   0   0   2   0   2   0   2   0   0   2   2   0   2   2   0   2   2   2   0   0   2   2   2   2   0   0   2   2   0   2   0   0   2   2   0   2   0   0   0   2   0   2   2   0   2   0   0   0   0   0   2   2   0   0   2   2   0   2   2   2   0   2   0   2   0   0   0   0   0   2   2   0   0   0   0
 MK-6-11                2   0   0   2   0   0   2   0   0   2   2   2   0   2   0   2   0   0   0   0   2   0   2   0   2   0   2   2   0   2   0   0   0   0   0   2   0   0   0   2   2   0   2   2   0   0   2   2   2   2   2   0   2   0   2   0   0   0   2   2   0   0   0   0   2   2   2   2   0   2   2   2   0   0   2   2   0   2   2   0   2   2   0   0   2   2   2   2   0   0   2   0   2   0   0   2   2   0   2   0   2   0   2   2   0   0   0   0   2   0   2   2   0   0   2   2   2   0   0   2   2   2   2   0   0   0   0   2   0   2   0   2   0   0   2   2   0   2   2   0   2   2   2   0   0   2   2   2   2   0   0   2   2   0   2   2   0   2   2   0   0   0   0   0   2   0   0   0   0   2   0   0   0   0   0   2   0   0   0   2   2   0   2   2   2   0   0   2   2   0   0   0   0   0   2   2   0   0   0   0
 MK-6-12                2   0   2   2   2   0   0   0   0   2   2   2   0   2   0   2   0   0   0   0   0   2   2   0   2   0   2   2   0   2   2   0   0   0   0   2   0   0   0   2   2   0   2   2   0   0   2   2   2   2   2   0   2   0   2   0   0   0   2   2   0   0   0   0   2   2   2   2   0   2   0   2   0   0   2   2   0   2   2   0   2   2   0   0   2   2   2   2   0   0   2   0   2   0   0   2   2   0   2   0   2   2   2   2   0   0   0   0   2   0   2   2   0   0   0   0   2   0   0   2   2   2   2   0   0   0   0   2   2   2   0   2   0   0   0   2   0   2   2   0   0   2   2   2   0   2   2   2   2   0   0   2   2   0   2   2   0   2   2   0   0   0   0   0   2   0   0   0   2   2   0   0   0   0   2   2   0   0   0   2   2   0   0   2   2   0   0   2   0   0   0   0   0   0   2   0   0   0   0   0
 MK-6-13                2   0   2   2   2   0   0   0   0   2   2   2   0   2   0   0   0   2   0   0   0   2   2   0   0   0   2   0   0   2   2   0   0   0   0   2   0   0   2   2   2   0   2   2   0   0   2   2   2   0   2   0   2   0   2   0   0   0   0   2   0   0   0   0   2   2   2   2   0   2   0   2   0   0   2   2   0   2   2   0   2   2   0   0   2   2   2   2   0   0   2   0   2   0   0   2   2   0   0   0   2   2   2   2   0   2   0   2   2   0   2   2   0   0   0   0   2   0   0   2   2   2   2   0   0   0   0   2   2   2   2   2   0   0   0   2   0   2   2   0   0   2   0   2   0   2   2   2   2   0   2   2   2   0   2   2   0   2   2   0   0   0   0   0   0   2   0   0   2   2   0   0   0   0   2   0   0   0   0   2   2   0   2   2   2   0   0   2   0   0   0   0   0   0   2   0   0   2   2   0
 MK-6-14                2   0   2   2   2   0   0   0   0   2   2   2   0   2   0   0   0   0   0   0   0   2   2   0   0   0   2   0   0   2   2   0   0   0   0   2   0   0   2   2   2   0   2   2   0   0   2   2   2   2   2   0   2   0   0   0   0   0   0   2   0   0   0   0   2   2   2   2   0   2   0   2   0   0   2   2   0   2   2   0   2   2   0   0   2   2   2   2   0   0   0   0   2   0   0   2   2   0   0   2   2   2   2   2   0   2   0   2   2   0   2   0   2   0   0   0   2   0   0   2   2   2   2   0   0   0   2   2   2   2   2   2   2   0   0   2   0   2   2   2   0   2   0   2   0   2   2   0   0   0   2   2   2   0   2   2   0   2   2   0   0   2   0   0   0   2   0   0   0   2   0   0   0   0   2   0   0   0   0   2   2   0   2   2   2   0   0   2   2   0   0   0   2   0   2   2   0   2   2   0
 MK-6-15                0   0   2   2   0   0   0   2   0   2   2   2   0   2   0   0   0   0   0   0   0   2   2   0   2   0   2   0   0   2   2   0   2   0   0   2   2   0   2   2   2   0   2   2   0   0   2   0   2   2   2   0   2   0   0   0   0   0   0   2   0   0   0   0   2   2   2   2   0   2   0   2   0   0   2   2   0   2   2   0   2   0   0   0   2   0   2   2   0   2   0   0   2   0   0   2   2   0   0   0   2   2   2   2   0   2   2   2   2   0   2   0   2   0   0   0   2   0   0   2   2   2   2   0   0   0   2   2   0   2   2   2   2   0   0   2   2   2   2   2   0   2   2   2   0   2   2   0   2   0   2   2   2   0   2   2   0   0   2   0   0   2   0   0   0   0   0   0   0   2   0   0   0   0   2   0   0   0   2   2   2   0   2   2   2   0   0   2   2   0   0   0   2   2   2   2   2   2   2   0
 MK-6-16                0   0   2   2   0   0   0   2   0   2   0   0   0   2   0   0   0   0   0   2   0   2   2   0   2   0   2   0   0   2   2   0   2   0   0   2   2   0   2   2   2   0   0   2   0   0   2   0   2   2   2   0   2   0   0   2   0   0   0   2   0   0   0   0   2   2   2   2   0   0   2   2   0   0   2   2   2   2   2   0   2   0   2   0   2   0   2   2   0   2   0   0   2   0   0   2   2   2   2   0   2   2   2   2   0   2   2   0   2   0   2   0   2   0   0   2   2   0   0   2   2   0   2   0   0   0   2   2   0   2   2   2   2   0   0   2   2   0   2   2   0   2   2   2   0   2   2   0   2   0   2   2   2   0   2   2   0   0   2   0   0   0   0   0   0   0   0   0   0   0   0   2   0   0   2   0   0   0   2   2   2   0   2   0   2   0   0   2   2   0   0   2   2   2   2   2   2   2   2   0
 
!****************************************** Phenotypic Data **********************************************************
!-100.0 is resevred for missing phenotype
SimulatedTrait1        16.9541   12.6702   13.7085   12.3576   13.9511   15.3087   18.0873   21.2104   19.3655   15.4452   13.1870    7.6268   11.4016   11.0495   18.5641   15.9503   19.6898   15.5638   18.0099   11.3229   13.0900   10.4455   16.0871   12.8832   14.7473   12.9849   15.4081   11.9687   18.4167   12.1700   18.2244   15.5703   15.4675   14.5703   17.9038   20.2542   12.1464   17.7605    7.7647   18.6526   15.8809   11.0541   14.5878   13.8426   12.4945   15.2211   16.3302   18.1978   15.3943   13.1396   10.7994   19.4664   19.3175   11.1315   19.0087   16.6391   15.1218   17.1020   17.2884   12.9000   14.9625   10.6955   13.7769   14.6718   13.6346   16.3691   12.6909   11.0527   13.6474   14.5660   11.9407   19.0286   17.3570   18.4325   19.1311   17.4716   12.6224   14.1109   19.1363   14.4957   17.2490   17.0248   12.9205   13.9935    9.6789   10.1667   18.5547   15.2335   14.1663   16.4831   11.2425   12.3888   11.8352   17.1194   16.6241   12.0513   16.3327   19.2290   14.1817   11.6156   13.9926   10.7543   14.0363   15.5098   14.4402   15.6688   22.1384   17.6459   10.4724   19.7419   13.8563   18.0532   12.5319   14.0800   14.4588   14.8220   10.7357   12.6186   18.2899   10.8214   18.9467   10.8621   17.5710   14.2098   16.4294   18.1386   17.1995   17.1427   16.0700   14.8977   19.1367   11.3218   17.7414   11.9646   16.4661   18.6812   14.6806   17.5596   12.6767   19.2076   19.5964   19.5914   15.6908   15.3606   15.3755   13.8784    8.2159   16.4157   18.2515   14.8277   16.0193   14.0271    5.7817   16.7786   15.4180   17.9778   14.8959   15.0229   13.3141   15.0141   11.4254   13.6021   12.5653   15.4303   16.7669   13.7848   10.7968   20.2131   12.8338   17.0359   16.7941   15.1586   15.9580   12.4782   14.9020   13.6795   13.8262   16.5198   15.7111   17.4064   13.0428   11.2829   14.1754   14.6400   13.4061   15.6639    9.2987   18.9128    7.5471   13.3263   18.7296   15.6937   20.5416   13.0273   16.7729    9.5163   14.7935   14.7108   15.9397   16.0059
SimulatedTrait2        12.3737   10.7922   10.4521   10.7556   12.4244   10.2909    7.4655   11.0535   11.0125   11.8368    8.4652    9.1514    9.8466   10.2150   10.7456    8.7725   10.1240   12.2317   12.0619   11.7497   10.6908   10.2415    7.1225   10.4257    7.6433   11.5053   11.1506    7.8471   10.3096    8.5834    9.9974   10.2054    9.4666   10.2464    9.6147    9.2983   11.1611    6.4839   11.5862   10.0806    9.7600   10.5529   10.9257   10.6773    9.1314   10.9710   13.4031    9.9359   11.0014    9.3503   12.9259    9.1042   12.2464    6.0655    8.0394   10.2997    8.8855   11.5895   11.4913    9.6262    8.5311   12.2099    9.9505    7.8578   10.1015    9.1314    7.9807    9.7868   11.4899    7.2601    9.2604   11.5530   10.8657    8.9121    8.9997   10.3300   10.4430    8.4689    9.8335    7.4782    7.5220    9.5095   11.8284   11.9602   11.7198    8.6402    9.3575   12.2087    9.9305   10.6927    9.6208    9.2772    9.3487   13.3109   10.2101   10.8679   10.3760   10.6297    8.4402   12.6900   12.9757    9.6628   10.4588   12.7028   13.3702    9.2665   10.8825    9.1382    9.5455    7.8539   10.5676   10.4811    6.9248    7.1644    8.0335    9.3129   11.3605   10.7006    8.7687   10.8120   12.9114   11.6348   13.8377    8.0684    9.1542   10.1901    9.5640    9.4648   10.8718    8.3852    9.5024    9.0353   11.6102   10.0631    9.8700    9.6682   10.4567   11.4033    7.8749    7.7117    4.5574    8.2902    9.7729    9.9624    8.9088    9.1371   10.6053    8.0215    8.2643    6.2940   12.6438    7.9580   10.0043   10.1607    9.2635   10.1337   11.4322    9.3788   10.4873   12.3320    8.8910   14.0827    9.0149   13.0484   11.9568   11.8461   10.8078   11.0555   10.6761   10.2198    7.4249   10.7042   11.5849    8.3649    9.0442    9.8746   10.1327    9.0108   10.6852   10.6251    8.8825   10.7042   10.9915   12.1030    7.4184    8.9371    6.6762    7.4488    8.8727    7.5017    9.4985    8.0997   11.3177    8.2776   10.4902   13.4412    8.9307    7.6796   10.2476    9.6242
 
