# Supplementary material for: Inclusive Composite Interval Mapping of QTL by Environment Interactions in Biparental Populations
Source: PLoS One. 2015 Jul 10;10(7):e0132414. doi: 10.1371/journal.pone.0132414 (PMC4498613; doi:10.1371/journal.pone.0132414)
Supplement: S4 File — (ZIP) [file pone.0132414.s004.zip › H=0.1/L1/run_00145.met]

!**********************Note: lines staring with "!" are remarks and will be ignored in the program********************
!*********************************General Information**********************************
!Assuming F1 = P1 x P2, populations available in QTL IciMapping are: 
!  1, P1BC1F1 = P1 x F1, the first backcrossing where P1 is used as the recurrent parent;
!  2, P2BC1F1 = P2 x F1, the first backcrossing where P2 is used as the recurrent parent;
!  3, F1DH, F1-derived doubled haploids; 
!  4, RIL or F1RIL, recombination inbred lines through the repeated selfing of F1;
!  5, P1BC1RIL, recombination inbred lines through the repeated selfing of P1BC1F1;
!  6, P2BC1RIL, recombination inbred lines through the repeated selfing of P2BC1F1;
!  7, F2, the selfing generation of F1;
!  8, F3, the selfing generation of F2;
!  9, P1BC2F1, the second backcrossing where P1 is used as the recurrent parent; 
! 10, P2BC2F1, the second backcrossing where P2 is used as the recurrent parent;
! 11, P1BC2RIL, recombination inred lines through the repeated selfing of P1BC2F1; 
! 12, P2BC2RIL, recombination inred lines through the repeated selfing of P2BC2F1; 
! 13, P1BC1F2, the selfing generation of P1BC1F1; 
! 14, P2BC1F2, the selfing generation of P2BC1F1; 
! 15, P1BC2F2, the selfing generation of P1BC2F1; 
! 16, P2BC2F2, the selfing generation of P2BC2F1; 
! 17, P1BC1DH, P1BC1F1-derived doubled haploids; 
! 18, P2BC1DH, P2BC1F1-derived doubled haploids; 
! 19, P1BC2DH, P1BC2F1-derived doubled haploids; 
! 20, P2BC2DH, P2BC2F1-derived doubled haploids; 
   3      !Mapping Population (see remarks above)
   2      !Mapping Function (1 for Kosambi; 2 for Haldane; 3 for Morgan)
   2      !Marker Space Type (1 for intervals; 2 for positions)
   1      !Marker Space Unit(1 for centiMorgans; 2 for Morgan)
   6      !Number of Chromosomes (or Linkage Groups)
 200      !Size of the mapping population
   2      !Number of environments
 
!***************************************** Chromosomes and Linkage Maps **********************************************
!Chromosome                 NumMarkers
-CH1                        16
-CH2                        16
-CH3                        16
-CH4                        16
-CH5                        16
-CH6                        16
!Linkage map (Marker name followed by position or the interval length)
 MK-1-1                1     0.000
 MK-1-2                1    10.000
 MK-1-3                1    20.000
 MK-1-4                1    30.000
 MK-1-5                1    40.000
 MK-1-6                1    50.000
 MK-1-7                1    60.000
 MK-1-8                1    70.000
 MK-1-9                1    80.000
 MK-1-10               1    90.000
 MK-1-11               1   100.000
 MK-1-12               1   110.000
 MK-1-13               1   120.000
 MK-1-14               1   130.000
 MK-1-15               1   140.000
 MK-1-16               1   150.000
 MK-2-1                2     0.000
 MK-2-2                2    10.000
 MK-2-3                2    20.000
 MK-2-4                2    30.000
 MK-2-5                2    40.000
 MK-2-6                2    50.000
 MK-2-7                2    60.000
 MK-2-8                2    70.000
 MK-2-9                2    80.000
 MK-2-10               2    90.000
 MK-2-11               2   100.000
 MK-2-12               2   110.000
 MK-2-13               2   120.000
 MK-2-14               2   130.000
 MK-2-15               2   140.000
 MK-2-16               2   150.000
 MK-3-1                3     0.000
 MK-3-2                3    10.000
 MK-3-3                3    20.000
 MK-3-4                3    30.000
 MK-3-5                3    40.000
 MK-3-6                3    50.000
 MK-3-7                3    60.000
 MK-3-8                3    70.000
 MK-3-9                3    80.000
 MK-3-10               3    90.000
 MK-3-11               3   100.000
 MK-3-12               3   110.000
 MK-3-13               3   120.000
 MK-3-14               3   130.000
 MK-3-15               3   140.000
 MK-3-16               3   150.000
 MK-4-1                4     0.000
 MK-4-2                4    10.000
 MK-4-3                4    20.000
 MK-4-4                4    30.000
 MK-4-5                4    40.000
 MK-4-6                4    50.000
 MK-4-7                4    60.000
 MK-4-8                4    70.000
 MK-4-9                4    80.000
 MK-4-10               4    90.000
 MK-4-11               4   100.000
 MK-4-12               4   110.000
 MK-4-13               4   120.000
 MK-4-14               4   130.000
 MK-4-15               4   140.000
 MK-4-16               4   150.000
 MK-5-1                5     0.000
 MK-5-2                5    10.000
 MK-5-3                5    20.000
 MK-5-4                5    30.000
 MK-5-5                5    40.000
 MK-5-6                5    50.000
 MK-5-7                5    60.000
 MK-5-8                5    70.000
 MK-5-9                5    80.000
 MK-5-10               5    90.000
 MK-5-11               5   100.000
 MK-5-12               5   110.000
 MK-5-13               5   120.000
 MK-5-14               5   130.000
 MK-5-15               5   140.000
 MK-5-16               5   150.000
 MK-6-1                6     0.000
 MK-6-2                6    10.000
 MK-6-3                6    20.000
 MK-6-4                6    30.000
 MK-6-5                6    40.000
 MK-6-6                6    50.000
 MK-6-7                6    60.000
 MK-6-8                6    70.000
 MK-6-9                6    80.000
 MK-6-10               6    90.000
 MK-6-11               6   100.000
 MK-6-12               6   110.000
 MK-6-13               6   120.000
 MK-6-14               6   130.000
 MK-6-15               6   140.000
 MK-6-16               6   150.000
!*********************************** Marker Types ********************************************************************
!Co-dominant marker: When heterozygote F1 is present, P1 is coded as 2, F1 is coded as 1, and P2 is coded as 0; Otherwise, P1 is coded as 2, and P2 is coded as 0. 
!Dominant marker: When heterozygote F1 is present, P1 and F1 are coded as 12, and P2 is coded as 0; Otherwise, P1 is coded as 2, and P2 is coded as 0.  
!Recessive markers: When heterozygote F1 is present, P1 is coded as 2, and F1 and P2 are coded as 10; Otherwise, P1 is coded as 2, and P2 is coded as 0. 
!Missing marker is coded as -1. 
 MK-1-1                 0   0   0   2   2   0   2   0   2   2   2   0   2   2   0   2   0   2   0   0   0   0   2   0   0   0   2   2   2   0   2   2   2   2   2   2   0   2   2   0   2   0   2   2   2   0   2   2   2   0   2   0   2   0   0   0   0   2   2   2   2   2   0   2   2   0   2   0   2   2   0   2   2   0   0   0   2   2   0   2   2   0   2   0   2   0   0   0   0   2   0   0   2   0   0   2   0   2   2   0   2   2   2   0   0   2   2   2   0   0   0   2   0   0   0   2   2   2   2   0   2   0   2   0   0   0   2   0   2   0   0   0   0   2   0   0   0   2   0   2   2   2   0   0   0   0   2   2   0   0   0   2   2   2   2   0   0   2   0   0   2   2   0   2   2   2   0   0   0   0   0   2   2   2   2   2   2   0   2   0   2   0   2   2   0   0   2   0   2   2   2   0   0   0   0   2   0   0   0   2
 MK-1-2                 0   2   0   2   2   0   2   0   2   2   2   0   2   2   0   2   0   2   0   0   0   0   0   0   2   0   2   2   2   0   2   2   2   2   2   2   2   2   2   0   2   0   2   2   2   0   0   2   2   0   2   0   2   0   0   0   2   2   2   0   2   2   0   2   2   0   2   0   2   2   0   2   2   0   0   0   2   2   0   2   2   0   0   0   2   0   0   0   0   2   0   0   2   2   0   2   0   2   2   0   2   2   2   0   0   2   2   2   0   0   0   2   0   0   0   2   2   2   2   0   0   0   2   0   0   2   2   2   0   0   0   2   0   2   0   0   2   2   0   2   2   2   0   0   0   0   2   2   0   0   2   2   2   2   2   0   0   2   0   0   2   2   2   0   2   2   0   0   0   0   0   2   2   2   2   2   2   0   2   2   2   0   2   2   2   0   2   0   2   2   2   0   0   0   0   2   0   0   0   2
 MK-1-3                 0   2   0   2   2   0   2   0   2   2   2   0   2   2   0   2   0   2   0   0   0   0   0   0   2   0   2   2   2   0   2   2   2   2   2   2   2   2   2   0   2   0   2   2   2   0   0   2   2   0   2   0   2   0   0   0   0   2   2   2   2   2   0   2   2   0   2   0   2   2   0   2   2   2   0   0   2   2   0   2   2   0   0   0   2   2   0   0   0   2   0   0   2   2   0   2   0   2   2   0   2   2   2   0   0   2   2   2   0   0   0   2   0   0   0   2   2   2   2   0   0   0   2   0   0   2   2   2   0   0   0   0   2   2   0   0   2   2   0   0   2   2   0   0   0   0   0   2   0   0   0   2   2   2   2   0   0   2   0   0   2   2   2   0   2   2   0   0   0   0   0   2   2   2   2   2   2   0   2   2   2   0   2   2   2   0   2   0   2   2   2   2   0   2   2   2   0   0   0   2
 MK-1-4                 0   2   2   2   2   0   2   0   2   2   2   0   2   2   0   2   0   2   0   0   0   0   2   0   2   0   2   2   2   0   2   2   2   2   2   2   2   2   2   0   2   0   2   2   2   0   0   2   2   0   2   0   2   0   0   0   0   2   2   2   2   2   0   2   2   0   2   0   2   2   0   2   2   2   0   0   2   0   0   2   2   0   0   0   2   0   0   0   0   2   0   0   2   2   0   2   0   2   2   0   2   0   2   0   0   2   2   2   2   0   0   2   0   0   0   2   2   2   2   0   0   0   2   0   0   2   2   2   2   0   0   2   2   2   2   0   0   2   0   0   2   2   0   0   0   0   0   2   0   0   0   2   2   2   2   0   2   2   0   0   2   2   2   0   2   2   2   0   0   0   0   2   2   2   2   2   2   0   2   0   2   0   2   2   2   0   2   0   2   2   2   2   0   2   2   2   0   0   0   2
 MK-1-5                 0   2   2   2   2   0   2   0   2   0   2   0   2   2   0   2   0   2   0   0   0   0   2   2   2   0   2   2   2   0   2   0   2   2   2   2   2   0   2   0   2   0   2   2   2   0   0   2   2   0   2   0   0   0   0   0   0   2   2   2   2   2   0   2   2   0   2   0   0   2   0   2   2   2   0   0   2   0   0   2   2   0   0   0   2   0   0   2   0   0   0   0   2   2   0   0   0   2   2   0   2   0   2   0   0   2   2   2   2   0   0   2   2   2   2   2   2   2   2   0   0   0   2   0   0   2   2   2   2   0   0   2   0   2   2   0   0   2   0   0   2   2   0   0   0   0   0   2   0   2   0   2   2   2   2   2   0   2   0   0   2   0   2   0   2   2   2   0   0   0   0   2   2   2   2   2   2   0   2   0   2   0   2   2   2   0   2   0   2   2   0   2   0   2   2   2   0   0   0   2
 MK-1-6                 0   2   2   2   2   0   0   0   0   0   2   0   2   2   0   2   0   2   0   2   0   0   2   2   0   0   2   2   2   0   2   0   2   2   2   2   2   0   2   0   2   0   0   2   2   0   0   2   2   2   0   0   0   0   2   0   0   0   2   2   2   2   0   2   0   0   2   2   0   0   0   2   2   2   0   0   2   0   2   2   2   0   0   0   2   0   0   2   0   0   0   0   2   2   0   0   0   2   2   2   2   0   2   0   0   2   2   2   0   0   0   2   2   2   2   2   2   2   2   0   0   0   0   0   0   2   2   2   2   2   0   2   0   2   2   2   0   2   0   0   2   0   0   0   0   0   0   2   0   2   0   2   2   2   2   2   0   2   0   0   2   2   2   0   2   2   2   0   0   0   2   2   2   2   2   2   2   0   2   0   2   0   2   2   2   0   2   0   2   2   0   2   0   2   2   2   0   0   0   2
 MK-1-7                 0   0   2   2   2   0   0   0   0   0   2   0   2   2   0   2   0   2   0   0   2   0   2   0   0   0   2   2   2   0   2   2   2   2   2   2   2   0   2   0   2   0   0   2   2   0   0   2   2   2   2   0   0   0   2   0   0   0   2   2   0   2   0   2   0   0   2   2   0   0   0   0   2   2   0   0   2   0   2   2   2   0   0   0   2   0   0   2   0   0   2   0   2   2   0   0   2   2   2   2   0   2   2   0   0   2   2   2   0   0   0   2   2   2   2   2   2   0   2   0   2   0   0   0   0   2   2   2   2   2   0   2   0   2   2   2   0   2   0   0   2   0   0   0   0   0   0   2   0   2   0   2   2   2   2   2   0   2   0   0   2   2   2   0   2   2   2   0   0   0   2   2   2   2   2   2   0   0   0   0   2   0   2   2   2   2   2   0   2   0   0   2   0   2   0   2   0   0   0   2
 MK-1-8                 0   0   2   2   2   0   0   2   0   0   2   2   2   2   0   2   0   0   2   2   2   2   2   0   0   0   2   2   2   0   2   2   2   2   2   2   2   0   2   0   2   0   0   2   2   0   2   0   2   2   2   0   2   0   2   0   2   0   2   2   0   2   0   2   0   0   2   2   0   0   0   0   2   2   0   0   2   0   2   2   2   0   0   0   0   0   0   2   0   0   2   0   2   2   2   0   2   2   2   2   0   2   2   0   0   2   2   2   0   0   0   2   2   2   2   2   2   0   2   0   2   0   2   2   0   2   0   2   0   2   0   2   0   2   2   2   0   2   0   0   2   0   0   2   0   0   2   2   0   2   0   2   2   2   2   2   0   2   0   0   2   2   2   0   2   2   2   0   0   0   2   2   2   2   2   2   2   0   0   0   0   0   2   0   2   2   2   0   2   0   0   2   2   2   0   2   0   0   0   2
 MK-1-9                 0   0   2   2   2   2   2   2   0   0   2   2   2   2   0   2   0   0   2   2   2   2   0   0   0   0   2   2   2   0   2   2   2   2   2   0   2   0   2   0   2   0   0   2   2   0   2   0   2   2   2   0   2   0   0   0   2   0   2   2   0   2   0   2   0   2   2   2   0   0   0   0   2   2   0   0   2   0   2   2   2   0   0   0   0   0   0   2   0   0   2   0   2   0   2   0   0   2   0   2   0   0   2   0   0   2   2   2   0   0   0   2   2   2   2   2   2   0   2   0   2   0   2   2   0   2   0   2   0   2   0   2   2   2   2   2   0   2   2   0   0   0   0   2   0   0   2   0   0   2   0   2   2   2   2   2   0   2   0   0   2   2   2   0   2   0   2   0   0   0   2   0   2   2   2   2   2   0   2   0   0   0   2   0   2   2   2   0   2   0   0   2   2   2   0   2   0   0   0   2
 MK-1-10                0   0   2   2   2   2   2   2   0   0   0   2   2   2   2   0   2   2   2   2   2   0   0   0   0   0   2   2   2   0   2   2   2   2   2   0   2   2   2   0   2   0   0   2   2   2   0   0   2   2   2   0   2   0   0   0   2   0   2   2   0   2   2   0   0   2   2   2   0   0   0   0   2   2   0   0   2   0   2   2   2   0   0   0   0   0   2   2   0   0   2   0   2   0   0   0   0   2   0   0   0   0   2   0   0   2   0   2   0   0   0   2   0   2   2   2   2   0   2   0   2   0   2   2   0   2   2   2   0   2   2   2   2   2   2   2   0   2   0   0   0   0   0   2   0   0   2   0   0   2   0   2   2   2   0   2   0   2   0   2   2   2   2   0   2   0   2   0   0   0   2   0   2   0   2   2   2   0   2   0   0   0   2   0   0   2   2   0   2   0   0   0   2   2   0   2   0   0   0   2
 MK-1-11                0   0   2   2   2   2   2   2   0   0   0   2   2   2   2   2   2   2   0   2   2   0   0   0   0   0   2   2   0   0   2   2   2   2   2   0   2   2   2   0   2   0   0   2   2   2   0   0   2   2   2   0   2   0   0   0   0   2   2   2   0   0   2   2   2   2   0   2   0   0   0   0   2   2   0   2   2   2   2   2   2   0   0   0   0   0   0   2   0   2   2   0   2   0   0   0   0   2   0   0   0   0   2   2   0   2   0   2   0   0   0   2   0   0   2   2   2   0   2   0   2   0   0   0   0   2   2   2   0   2   2   2   2   2   2   2   0   2   0   2   0   0   0   2   0   0   2   0   0   2   0   0   2   2   0   2   0   2   0   0   2   2   2   0   2   0   2   0   0   0   2   0   2   0   2   2   2   0   2   0   0   0   0   0   2   2   2   0   2   0   0   0   2   2   0   0   0   0   0   2
 MK-1-12                0   0   0   2   2   2   2   2   0   0   0   2   2   2   2   2   2   2   0   2   2   0   0   2   0   0   2   2   2   0   2   2   2   2   2   0   2   2   2   2   2   0   0   2   2   2   0   0   2   2   2   0   2   0   0   0   0   2   0   2   0   0   2   0   2   2   2   2   0   0   0   0   2   2   0   2   2   0   2   2   2   0   0   0   0   0   0   0   0   2   2   0   2   0   0   0   0   2   0   0   0   0   2   0   0   2   0   2   0   0   2   2   0   0   2   0   2   2   2   0   2   0   0   0   2   2   2   2   0   2   0   2   2   2   2   2   0   2   0   2   0   0   0   2   0   0   0   0   0   2   0   0   2   0   2   2   0   0   0   2   2   2   2   0   2   0   2   0   0   0   2   0   2   0   2   2   0   0   0   0   0   2   0   0   2   0   2   0   2   0   0   0   2   2   0   0   0   0   0   2
 MK-1-13                0   0   0   2   2   2   2   2   0   0   0   2   2   2   2   2   2   2   0   2   2   0   0   2   0   0   2   2   2   0   2   2   2   2   2   2   2   0   2   2   2   0   0   2   2   2   0   2   2   2   2   0   0   0   0   0   0   2   2   2   2   0   2   0   0   2   2   2   0   0   0   0   2   2   0   2   2   0   2   2   2   0   0   0   0   0   0   0   0   2   2   2   2   0   0   0   0   2   0   0   0   2   2   0   0   2   2   2   0   0   2   2   0   0   0   0   2   2   2   0   2   0   0   0   2   2   0   2   0   2   0   2   2   0   2   2   0   2   0   2   0   0   0   0   0   0   0   0   0   2   2   0   2   0   2   2   0   0   0   2   2   2   2   0   2   0   2   0   0   0   0   0   2   0   2   2   0   0   2   0   0   2   0   0   2   0   2   0   2   0   0   0   2   2   0   0   0   0   0   2
 MK-1-14                0   2   0   2   0   2   2   2   2   0   0   2   0   2   2   2   2   2   0   2   0   0   0   2   0   0   0   2   2   0   2   2   2   2   2   2   2   0   2   2   0   0   0   2   2   2   0   2   2   2   2   0   0   0   0   0   0   2   2   2   2   0   2   0   0   2   2   2   0   0   0   0   2   2   0   2   2   0   2   2   2   2   0   0   0   0   0   2   0   2   2   2   2   0   0   0   0   2   0   0   2   2   2   0   0   2   2   2   0   0   2   2   0   0   0   0   0   2   2   0   2   0   0   0   2   2   0   2   0   2   0   2   2   0   0   2   0   2   0   2   0   0   0   0   0   0   0   0   0   2   2   0   2   2   2   2   0   0   0   2   2   2   2   0   2   0   0   0   2   0   0   2   2   0   2   2   0   0   2   0   0   2   2   0   2   0   2   0   2   0   0   0   2   2   0   0   0   2   0   2
 MK-1-15                0   2   0   2   0   0   2   2   2   0   0   2   2   2   2   2   2   2   0   2   0   0   0   2   0   0   0   2   2   0   2   2   2   2   2   2   2   0   2   2   0   0   2   2   2   2   0   2   2   2   2   0   0   0   0   0   0   2   2   2   2   0   2   0   0   2   2   2   0   0   0   0   2   2   0   2   2   0   0   2   2   2   0   0   0   0   2   2   0   2   2   2   0   0   2   0   0   2   0   0   2   0   2   0   0   2   2   2   0   0   2   2   0   0   0   0   0   2   2   2   2   0   0   0   2   2   2   2   2   2   0   2   2   0   0   2   0   2   0   2   2   0   0   0   0   0   0   0   0   2   2   0   0   0   0   2   0   0   0   0   2   2   2   0   2   0   0   0   2   0   0   2   2   0   2   2   0   0   2   0   0   2   2   0   0   0   2   0   0   0   0   0   2   2   0   0   0   2   0   2
 MK-1-16                0   2   0   2   0   0   2   2   2   0   0   2   2   2   2   2   2   0   0   0   0   0   0   2   0   0   0   2   2   0   2   2   2   2   2   2   2   0   2   2   0   0   2   0   2   2   0   2   2   2   2   0   0   0   0   0   0   2   2   2   2   0   2   0   0   2   2   2   0   0   0   0   0   2   0   2   2   0   0   2   2   2   0   0   0   2   0   2   0   2   2   2   2   0   2   0   2   2   0   0   0   0   0   0   0   2   2   2   0   0   2   2   0   0   2   0   0   2   2   2   2   0   0   0   2   2   2   2   2   2   0   2   2   0   0   2   0   2   2   2   2   0   0   0   0   0   0   0   0   2   2   0   0   0   0   2   0   2   0   0   2   2   0   0   2   0   0   0   2   0   0   2   2   0   2   2   0   0   2   0   0   2   2   0   0   0   2   0   0   0   0   0   0   2   0   0   0   2   0   2
 MK-2-1                 2   0   2   2   0   2   2   0   0   2   0   0   0   2   0   0   2   0   0   0   0   0   2   2   2   2   0   0   2   0   0   0   0   2   0   2   0   2   2   2   0   0   2   2   0   0   2   0   0   2   0   2   0   2   2   2   0   0   0   2   0   2   2   0   2   2   0   2   2   2   2   0   0   2   0   0   2   2   0   0   0   0   2   0   0   0   2   2   2   0   2   2   0   0   0   2   2   2   0   2   0   2   0   0   2   2   2   0   0   0   0   2   2   2   2   0   2   2   2   2   2   0   2   0   2   0   2   2   2   0   2   0   0   0   2   0   2   0   0   2   2   0   0   2   0   2   0   2   0   2   2   2   2   2   0   2   0   2   0   2   2   0   2   0   0   2   0   0   0   0   2   0   2   2   0   2   0   0   0   0   2   2   2   0   2   2   0   0   0   0   2   2   2   2   2   2   0   2   2   2
 MK-2-2                 0   0   2   2   0   2   2   0   0   2   0   0   0   2   0   0   2   0   0   0   0   0   0   2   2   2   0   0   2   0   0   0   0   0   0   2   0   2   2   2   0   0   2   2   0   0   2   0   0   2   0   2   0   2   2   2   0   2   0   0   0   2   2   0   2   0   0   2   2   2   2   0   0   2   0   0   2   0   0   0   2   0   2   0   0   0   2   2   2   0   2   2   0   2   0   0   2   2   0   2   0   2   0   0   2   2   0   0   0   0   2   2   2   2   2   0   2   2   2   2   2   0   2   0   2   0   2   2   0   0   2   0   0   0   0   0   2   0   0   2   2   0   0   2   0   2   0   2   0   2   2   2   2   2   0   2   0   2   0   2   2   0   2   0   0   2   0   0   2   0   2   0   2   2   0   2   0   0   0   0   2   2   2   0   2   2   0   0   0   0   2   2   2   2   2   2   0   2   2   2
 MK-2-3                 2   0   2   0   0   2   2   0   0   2   0   0   0   2   0   0   2   0   0   2   0   0   0   2   2   2   0   0   2   0   0   0   0   0   0   2   0   2   2   2   0   0   2   2   2   0   2   0   2   2   0   2   2   2   0   2   0   2   0   0   0   2   2   0   2   0   0   0   2   2   2   0   0   2   0   0   2   2   0   0   2   0   2   0   0   0   2   2   2   0   2   0   0   0   2   0   2   2   2   2   0   2   2   0   2   2   2   0   0   0   2   2   0   2   2   0   2   2   2   2   2   0   2   0   0   0   2   0   0   0   0   0   0   0   0   0   2   2   0   2   0   0   0   2   0   2   0   2   0   2   2   2   2   2   0   2   0   2   0   2   2   0   2   0   0   2   0   0   2   0   2   0   2   2   0   2   0   0   0   2   0   0   2   0   2   2   0   0   0   0   2   2   2   2   2   2   0   2   2   2
 MK-2-4                 2   0   0   0   0   2   2   0   0   2   0   0   0   2   0   0   2   0   0   2   0   0   0   2   2   0   0   0   2   2   0   0   0   0   0   2   0   2   2   2   0   0   2   2   2   0   2   0   2   2   0   2   2   2   0   2   0   2   0   0   0   2   2   0   2   0   0   0   2   2   2   0   0   2   0   0   0   2   0   0   2   0   2   0   0   2   2   2   2   0   2   0   0   2   2   0   2   2   2   2   0   2   2   2   2   2   2   0   0   0   2   2   0   2   2   0   2   2   2   2   2   0   2   0   0   0   2   0   2   0   0   0   2   0   0   0   2   2   0   2   0   0   0   2   0   2   0   2   0   2   0   2   2   2   0   2   0   2   0   2   2   0   2   0   2   2   2   0   2   0   2   0   2   2   2   2   0   0   0   2   0   0   2   0   2   2   0   0   0   0   2   2   0   2   2   2   0   2   2   2
 MK-2-5                 2   0   0   0   2   2   2   0   0   2   2   0   0   2   0   0   2   0   0   2   0   0   2   0   0   0   0   0   2   2   0   0   0   0   0   2   2   2   2   2   0   0   2   2   2   0   2   0   2   2   0   2   2   2   2   2   0   2   0   2   2   2   2   0   2   0   0   0   2   0   2   0   0   2   0   0   0   2   0   0   2   0   2   0   0   0   2   2   2   0   2   2   0   2   0   0   2   2   2   2   0   2   2   2   0   2   2   0   0   0   2   2   0   2   2   0   2   2   0   2   2   0   2   0   0   2   2   0   2   0   2   0   2   0   0   0   2   2   0   2   0   0   0   2   0   2   0   2   0   2   0   2   2   2   0   2   0   2   0   0   2   0   2   0   2   2   2   0   2   0   2   0   2   2   2   2   0   0   0   2   0   0   2   0   2   2   0   0   0   0   2   0   2   2   2   2   0   2   2   2
 MK-2-6                 2   0   2   0   2   2   2   2   0   0   2   0   0   2   0   0   2   0   0   2   0   0   2   0   0   0   0   0   2   2   0   0   0   0   0   2   2   2   2   2   0   0   2   2   2   0   2   0   2   2   0   2   2   2   2   2   0   2   2   0   0   0   2   2   2   0   0   2   2   0   2   0   0   2   0   0   0   2   0   0   2   0   2   0   0   0   2   2   2   0   2   2   0   2   0   0   2   2   2   2   0   2   2   2   0   2   2   0   0   0   2   2   0   2   2   0   2   2   0   0   2   2   2   0   0   2   2   0   2   0   2   0   2   0   0   0   2   2   0   0   0   0   0   2   0   2   0   2   0   2   0   2   2   2   0   0   0   2   0   0   2   0   2   0   0   2   2   0   2   0   2   0   2   2   2   2   0   0   0   2   0   0   2   0   2   2   0   0   2   0   0   2   2   2   2   2   0   2   2   2
 MK-2-7                 2   0   0   0   2   2   2   0   0   2   2   0   0   2   0   0   2   0   0   2   0   0   2   0   0   0   0   0   0   2   2   0   0   0   0   2   2   2   2   2   0   0   2   2   2   0   2   0   2   2   0   2   0   2   2   2   0   2   2   0   0   0   2   2   0   0   0   2   2   2   0   0   0   2   0   0   0   2   0   0   2   0   2   0   0   0   2   2   2   0   2   2   0   2   0   0   0   2   2   2   0   2   2   2   0   2   2   0   0   0   2   0   0   2   2   0   2   2   0   0   2   2   2   0   0   2   0   0   2   0   2   0   2   0   0   0   2   2   0   0   0   0   0   2   0   0   2   2   2   2   0   0   2   2   0   2   0   2   0   2   2   0   2   0   0   2   2   0   2   0   2   0   2   2   0   2   2   0   0   2   0   0   2   2   2   2   0   0   2   0   0   2   2   0   2   2   2   2   2   2
 MK-2-8                 0   0   0   0   2   2   2   0   0   2   2   0   0   2   2   0   2   0   0   2   0   0   2   0   0   0   0   0   0   2   2   0   2   0   0   2   2   2   2   2   0   2   2   2   2   0   2   0   0   2   0   2   2   2   2   2   0   2   2   2   0   0   2   2   2   0   0   2   2   2   0   0   0   2   0   0   0   2   0   0   2   0   2   0   0   0   0   2   2   0   2   2   0   2   0   0   0   2   0   2   0   2   2   0   0   2   2   2   0   0   2   0   0   2   2   0   2   2   0   0   2   2   2   0   0   2   0   0   2   0   0   0   2   0   0   0   0   2   0   0   0   0   0   2   0   0   2   2   0   2   0   0   2   2   0   2   0   2   0   2   2   0   0   0   0   2   2   0   2   0   2   0   2   2   0   2   2   0   0   0   2   0   2   2   2   2   0   0   2   0   0   2   2   0   2   0   2   2   2   2
 MK-2-9                 0   0   0   0   2   2   2   0   0   2   0   0   0   2   2   0   2   2   0   2   0   0   0   0   2   0   0   0   0   2   2   0   2   0   0   2   2   2   2   0   0   2   2   2   0   2   2   0   0   2   2   2   2   2   2   0   0   0   2   0   0   0   0   2   2   0   0   2   2   2   0   0   0   2   0   0   0   2   2   0   2   0   0   0   0   0   0   2   0   0   2   2   0   2   0   2   0   2   0   2   0   2   0   0   0   0   2   0   0   0   2   0   0   2   2   0   2   2   0   0   2   2   2   0   0   2   0   0   2   0   0   2   0   0   0   0   0   0   0   0   0   0   0   2   0   0   2   2   0   2   0   0   2   2   0   2   0   2   0   2   2   0   0   0   0   2   2   0   2   0   2   0   2   2   0   2   2   0   0   0   2   2   2   2   2   2   0   0   2   0   0   0   2   0   2   0   2   2   0   0
 MK-2-10                0   0   0   0   2   2   2   0   0   2   0   0   0   2   0   0   0   2   0   2   0   0   0   0   2   0   0   0   0   2   2   0   2   2   0   2   2   2   2   0   0   2   2   2   0   2   0   0   0   2   2   2   2   2   2   0   0   0   2   0   0   0   0   2   2   0   0   2   2   2   0   2   0   0   0   0   0   2   2   2   2   0   0   2   0   2   0   2   0   0   2   2   0   0   0   2   0   2   0   2   0   2   0   0   0   0   2   0   0   0   2   0   0   2   2   0   2   2   0   0   2   2   2   0   0   2   0   0   2   0   0   2   0   0   0   0   2   0   0   0   0   0   0   2   0   2   0   2   0   2   0   0   2   2   0   2   0   2   0   2   2   0   0   0   2   2   2   0   2   2   2   0   2   2   0   2   2   0   0   0   2   0   2   2   2   2   0   0   2   0   0   0   2   0   2   0   2   2   2   0
 MK-2-11                2   0   2   0   2   2   0   0   0   2   0   2   0   2   0   0   0   2   0   2   0   2   0   0   2   0   0   0   0   0   2   0   2   2   0   2   2   2   2   0   0   2   2   2   0   2   0   0   0   0   2   2   2   2   2   0   0   0   2   0   0   0   0   2   2   0   0   2   2   2   0   2   0   2   0   0   0   0   2   2   2   0   2   2   0   2   0   2   0   0   2   2   0   0   0   2   0   2   0   2   0   2   0   0   0   0   2   0   0   0   2   0   0   2   2   0   2   2   0   0   2   0   0   0   0   2   0   0   2   0   0   2   0   0   0   0   2   0   0   2   0   0   0   2   0   0   0   2   0   2   0   0   0   2   0   2   0   2   0   0   2   0   0   0   0   2   2   2   2   2   0   0   2   2   0   2   2   0   0   0   0   0   2   2   2   2   0   0   2   0   0   0   2   0   2   0   2   2   2   0
 MK-2-12                2   0   0   0   2   2   0   0   0   2   2   2   0   2   0   0   0   2   0   2   0   2   0   2   2   0   0   0   2   0   2   0   2   2   0   2   0   0   2   0   2   0   2   2   0   2   0   0   0   0   0   2   0   2   2   0   0   0   2   0   0   0   0   2   2   0   2   2   2   2   0   0   0   2   0   0   0   0   2   2   2   0   0   2   0   2   2   2   2   0   2   2   0   0   2   2   0   2   2   2   0   2   0   0   2   0   2   0   0   0   2   0   0   2   2   0   2   2   0   0   2   0   0   0   0   2   0   0   2   0   2   2   0   0   0   0   2   0   0   2   2   0   0   0   2   0   0   2   0   2   0   2   2   2   0   2   0   0   0   0   0   0   0   0   0   2   0   2   2   2   0   0   2   2   2   2   2   0   0   0   0   0   2   2   2   2   0   0   2   0   0   0   0   0   2   0   2   2   2   0
 MK-2-13                2   0   2   0   2   2   0   0   0   2   2   2   0   2   0   0   2   2   0   2   0   2   0   2   2   0   0   0   2   0   2   0   2   2   0   2   0   0   0   0   2   0   2   2   0   2   2   0   0   0   0   2   0   2   2   0   0   0   2   0   0   0   0   2   2   0   2   2   2   2   0   0   0   2   0   0   0   0   2   2   2   2   0   2   0   2   2   2   0   0   0   2   0   0   2   2   0   2   2   2   0   2   0   0   2   0   2   0   0   0   2   0   0   2   2   0   2   2   0   0   2   0   0   2   0   2   0   2   2   0   2   2   0   0   0   0   2   0   0   2   0   0   0   0   2   0   0   2   0   2   0   0   2   2   0   2   0   0   0   0   0   0   0   0   2   2   0   2   2   2   0   0   2   0   2   2   2   0   0   2   0   0   2   2   2   2   0   0   2   0   0   0   0   0   2   0   2   2   2   0
 MK-2-14                2   0   2   0   2   2   0   0   0   2   2   2   0   2   0   0   2   2   0   2   0   2   0   0   2   0   0   0   2   0   2   2   0   2   0   2   0   0   0   0   2   0   2   2   0   2   2   0   0   0   0   2   0   2   2   0   0   0   2   0   0   0   0   0   2   0   2   2   2   2   0   0   0   2   0   0   0   0   2   2   2   2   0   2   0   2   2   2   0   0   0   2   0   0   2   2   0   2   2   2   0   2   0   0   2   0   2   0   2   2   2   0   0   2   2   2   2   2   0   2   2   0   0   2   0   2   0   2   2   0   2   2   0   0   0   0   2   0   0   2   0   0   0   0   2   0   0   2   0   2   2   0   2   2   0   2   0   0   0   0   0   0   0   0   2   2   0   2   2   0   0   0   2   0   2   2   2   2   0   2   0   0   2   2   2   2   0   0   0   0   0   0   0   0   2   0   2   2   2   0
 MK-2-15                2   0   0   0   2   0   0   0   0   0   2   0   0   2   0   0   2   2   0   2   0   2   0   0   2   0   0   2   2   0   2   2   0   2   0   2   0   2   0   0   2   0   2   2   0   2   2   0   0   0   0   2   0   2   2   0   0   0   2   2   2   0   0   0   2   0   2   2   2   2   0   0   0   0   0   0   0   0   2   2   2   2   0   2   0   2   2   2   0   2   2   2   0   0   0   2   0   2   2   2   0   2   0   0   2   0   2   0   2   2   2   0   0   2   2   2   2   2   0   2   2   0   0   2   0   2   0   2   0   0   2   2   0   0   0   0   2   0   0   2   0   0   0   0   2   0   0   2   0   0   2   0   2   2   0   2   0   0   0   0   0   0   0   0   2   2   0   2   2   0   0   0   2   0   2   2   2   0   0   2   0   0   2   2   2   2   0   0   0   2   0   0   0   0   2   0   2   2   2   0
 MK-2-16                2   0   0   0   2   0   0   0   0   0   2   0   2   2   2   0   2   2   0   0   0   2   0   0   2   0   0   2   2   0   2   2   2   2   0   2   0   2   0   0   2   0   2   2   0   2   2   0   0   0   0   2   0   2   2   0   0   2   2   2   2   0   0   0   2   0   2   2   2   2   0   0   0   0   0   2   0   0   0   0   2   2   0   2   0   2   2   2   0   2   2   0   0   2   0   2   0   2   2   2   0   2   0   0   2   0   2   0   2   0   2   0   0   2   2   2   2   2   0   2   2   0   0   2   0   2   0   2   0   0   2   2   0   0   0   0   2   0   0   2   0   0   0   0   2   0   0   0   0   0   2   2   2   0   0   2   0   0   0   0   0   0   0   0   2   2   0   2   2   0   0   2   0   0   2   2   2   0   0   2   0   0   2   2   2   2   0   2   0   2   0   0   0   0   2   0   2   2   2   0
 MK-3-1                 2   2   0   2   2   0   2   2   0   0   0   2   2   2   0   2   0   2   0   2   0   2   0   0   2   2   0   0   0   2   0   0   2   2   0   0   0   0   2   2   0   2   0   2   2   0   0   2   2   2   2   0   0   0   0   2   2   2   0   2   2   0   0   0   2   0   2   2   2   2   0   2   2   0   0   2   2   0   2   0   0   2   2   0   2   2   2   0   2   0   0   2   2   2   2   0   2   2   0   2   0   0   0   2   0   2   2   2   0   2   2   0   0   0   2   2   2   2   0   0   2   2   2   2   0   2   0   0   2   0   0   2   0   0   2   2   0   0   0   0   0   2   0   0   0   0   2   2   2   2   0   2   0   0   2   2   0   2   0   0   2   2   2   2   0   2   0   0   2   0   0   2   0   0   2   2   2   2   2   0   0   0   0   0   2   2   0   2   0   2   0   2   0   0   0   2   2   2   0   0
 MK-3-2                 0   2   0   2   2   0   0   2   0   0   0   2   2   2   0   2   0   2   2   2   2   2   0   0   2   2   0   0   0   2   0   0   2   2   0   0   0   0   0   2   0   2   0   2   2   0   0   2   2   0   2   0   0   0   0   2   2   2   0   2   0   0   0   0   2   0   2   2   2   2   0   0   2   0   0   0   0   0   2   0   0   2   2   0   2   2   2   0   2   0   0   2   2   2   2   0   2   2   2   2   0   2   0   2   0   2   2   2   0   2   2   0   0   0   0   2   2   2   0   0   2   2   2   2   0   2   0   0   2   0   0   2   0   0   0   2   0   0   0   0   0   2   0   0   0   0   2   2   2   0   0   2   0   0   2   2   0   2   0   0   2   2   2   0   2   2   0   0   2   0   0   2   0   0   2   2   2   2   2   0   0   0   0   0   2   2   0   2   2   2   0   2   0   0   0   2   2   2   0   0
 MK-3-3                 0   0   0   2   2   0   0   2   0   0   0   2   2   2   0   2   0   2   2   2   2   2   0   0   2   2   2   2   0   2   0   2   2   2   0   0   0   0   2   2   0   2   0   2   2   0   0   2   2   0   2   0   0   0   0   2   2   2   0   2   2   0   0   0   2   0   2   0   2   2   0   2   0   0   0   2   0   0   2   0   0   2   2   0   2   2   2   0   2   0   0   2   2   2   2   0   2   2   2   2   0   2   0   2   0   2   2   2   0   2   2   0   0   0   0   2   2   2   0   0   2   2   2   2   0   2   0   0   2   2   2   2   0   0   0   2   0   0   0   0   0   2   0   0   0   0   2   2   0   0   2   2   0   0   2   2   0   2   0   0   2   2   2   0   2   2   0   0   2   0   0   2   0   0   2   2   2   2   2   0   2   0   0   2   2   2   0   2   2   0   0   0   0   0   0   2   2   2   0   0
 MK-3-4                 0   0   0   2   2   2   0   2   0   0   0   2   2   2   0   2   0   2   2   2   2   2   0   0   2   2   2   2   0   2   0   2   2   2   0   2   0   0   2   2   0   2   0   2   2   0   0   2   2   0   2   0   0   0   0   2   2   2   0   2   2   0   2   0   2   0   2   0   2   2   0   2   0   0   0   2   0   0   2   0   0   2   2   0   2   2   2   0   2   0   0   2   2   2   2   0   2   2   2   2   0   2   0   0   2   2   2   2   0   2   2   0   0   0   0   2   2   2   0   0   2   0   2   2   0   2   0   2   2   2   2   2   0   0   0   2   0   0   0   0   0   2   0   2   0   0   2   2   0   0   0   0   0   0   2   2   0   2   0   0   2   2   2   0   2   2   0   2   2   0   0   2   0   0   2   0   2   2   2   2   0   0   0   2   2   2   0   2   2   0   0   0   0   2   0   2   2   2   0   0
 MK-3-5                 0   0   0   2   0   2   0   0   0   0   0   0   2   0   0   2   0   2   0   2   0   2   0   0   2   2   2   2   0   2   2   2   2   0   0   2   0   0   2   2   0   2   0   2   2   0   2   2   2   0   2   2   0   2   0   2   2   2   0   2   2   2   2   0   2   0   0   0   2   0   0   2   0   0   0   2   0   2   2   0   0   2   2   0   2   2   2   0   2   0   0   2   2   2   2   2   2   2   2   2   0   2   0   0   2   2   0   2   0   2   0   0   0   2   0   2   2   2   0   0   2   0   2   2   0   2   0   2   2   2   2   2   0   0   0   2   2   0   2   0   0   2   0   2   2   0   2   2   0   0   0   0   0   0   2   0   0   2   0   0   2   2   2   0   2   2   0   2   2   0   0   2   0   2   2   2   2   2   2   2   0   0   0   2   2   2   2   2   2   0   0   0   0   0   2   2   2   2   0   0
 MK-3-6                 0   2   0   2   0   2   0   2   0   0   0   0   2   0   0   0   0   2   0   2   0   0   0   0   2   2   2   2   0   2   2   2   2   0   0   2   0   0   2   2   0   0   0   2   2   0   2   2   2   0   2   2   0   2   0   2   2   2   0   2   2   2   2   0   2   0   0   0   2   0   0   0   0   0   0   2   0   2   0   0   0   2   2   0   2   2   0   2   2   0   0   2   0   2   2   2   2   2   2   2   0   2   0   0   2   2   0   2   0   2   0   2   0   2   0   2   2   2   0   0   2   0   2   2   0   2   0   2   2   2   2   2   0   0   0   2   2   0   2   0   0   2   0   2   2   0   2   2   0   2   2   0   0   0   2   0   0   2   0   0   2   2   2   0   2   2   0   2   2   0   0   2   0   2   2   2   2   2   2   2   0   0   0   2   2   2   2   2   2   0   0   0   0   0   2   2   2   2   0   2
 MK-3-7                 0   2   0   2   0   2   0   2   0   0   0   0   2   0   0   0   0   2   0   2   0   0   0   0   2   2   2   2   2   2   2   2   2   0   0   2   0   0   0   2   0   0   0   2   2   0   2   2   2   0   0   2   0   2   0   2   2   2   0   2   2   2   2   0   2   0   0   0   2   0   0   2   0   0   0   2   0   2   0   0   0   2   2   0   2   2   0   2   2   2   0   2   0   2   2   2   2   2   2   2   0   2   0   0   2   0   0   2   0   2   2   2   0   2   2   2   2   0   0   0   2   0   2   2   0   0   0   2   2   2   2   2   0   0   0   2   2   0   2   2   0   2   0   2   2   2   2   2   0   2   2   0   0   0   2   0   0   2   2   0   2   2   0   0   2   2   0   2   2   0   0   2   0   0   2   2   0   2   2   2   0   0   0   0   2   2   2   2   2   0   0   0   0   0   2   2   2   2   0   2
 MK-3-8                 0   2   0   2   0   2   2   2   0   2   0   0   2   0   2   0   0   2   0   2   0   2   0   0   2   2   2   0   2   2   2   2   0   0   0   2   0   2   0   2   2   0   2   2   2   0   2   2   2   0   0   2   0   2   0   2   2   0   0   2   2   0   2   0   2   0   0   0   2   2   0   2   0   0   0   2   0   2   0   0   0   2   2   0   2   2   0   2   2   0   0   2   0   2   2   2   2   2   2   2   0   2   0   0   2   0   0   2   0   2   2   2   0   2   0   2   2   0   0   0   2   0   2   2   0   0   0   2   2   0   0   0   0   0   0   2   2   2   2   2   0   2   0   2   2   2   2   2   0   2   2   0   0   0   2   0   0   2   0   0   2   0   0   0   2   2   0   2   2   0   0   2   0   2   2   2   0   2   2   2   0   0   0   0   2   2   2   2   0   0   0   0   0   0   0   2   2   2   0   2
 MK-3-9                 0   2   0   2   0   2   2   2   0   2   0   0   2   0   2   0   0   2   0   2   0   2   0   0   2   2   2   0   0   2   2   2   0   0   0   2   0   2   0   2   2   2   2   2   2   0   2   2   2   0   0   2   0   2   0   2   2   0   0   2   2   0   2   0   0   0   0   0   2   2   0   2   0   2   0   0   0   0   0   0   0   2   2   0   2   0   0   2   2   0   0   2   0   2   2   2   0   0   2   2   0   2   0   0   2   0   0   2   0   2   2   2   0   0   0   2   2   0   0   0   2   2   2   2   0   0   0   2   0   0   0   2   0   0   0   2   2   2   2   2   0   2   0   2   2   2   2   2   0   2   2   0   0   0   2   0   0   2   0   0   0   2   0   0   2   2   0   2   2   0   0   2   0   2   2   2   0   2   2   2   0   2   0   0   2   2   2   2   0   0   0   0   0   0   0   0   2   2   0   2
 MK-3-10                0   0   0   2   0   2   2   2   0   2   0   0   2   2   2   2   0   2   0   2   0   2   0   0   2   2   2   0   0   2   2   2   0   0   2   2   0   2   0   2   2   2   2   2   2   0   2   2   2   0   0   2   0   2   0   2   2   0   0   0   2   0   2   2   0   0   0   0   2   0   2   2   0   2   0   0   2   0   2   0   0   2   2   0   2   0   0   2   2   0   0   2   0   2   2   2   0   0   2   2   0   2   2   0   2   0   0   2   0   2   2   2   0   0   0   2   2   0   2   0   2   2   2   2   0   0   0   2   0   0   0   2   0   0   0   2   2   2   2   2   0   2   0   2   2   2   2   0   2   2   2   0   0   0   0   0   0   2   2   0   0   2   2   0   0   0   0   2   2   0   0   2   0   0   2   2   0   2   2   2   2   2   0   0   2   2   0   2   0   0   0   0   2   2   0   0   2   2   0   2
 MK-3-11                0   0   2   2   0   2   2   2   0   2   0   0   0   0   2   2   0   2   0   2   0   2   0   0   2   2   2   0   0   2   0   2   2   0   0   2   2   2   2   2   2   2   2   2   2   0   2   2   2   2   0   2   0   0   0   2   2   0   0   0   2   0   2   2   0   0   0   0   2   0   2   2   0   2   0   0   2   0   2   0   0   2   2   0   2   0   2   2   2   0   2   2   0   2   2   2   0   0   2   2   0   2   2   2   2   0   2   2   0   2   2   2   0   0   0   2   2   0   2   0   0   2   2   2   0   0   0   2   0   0   0   2   0   0   0   2   0   0   0   2   0   2   0   2   2   2   2   0   2   0   2   0   0   0   0   0   0   2   2   0   0   2   2   0   0   0   0   2   0   0   2   2   0   0   2   2   0   2   2   2   0   0   0   0   2   2   0   2   0   0   2   2   2   2   0   0   2   2   0   2
 MK-3-12                2   0   2   2   0   2   2   2   0   2   0   0   0   0   2   2   0   2   0   0   0   2   0   0   2   2   0   0   2   2   0   2   2   0   0   2   2   2   2   2   2   2   2   2   2   0   2   2   2   2   0   2   0   0   0   2   2   0   0   0   2   0   2   2   0   2   0   0   2   0   2   2   0   2   0   0   2   0   2   0   0   2   0   0   0   2   2   2   2   0   2   2   2   0   0   2   0   0   2   2   0   2   2   2   2   0   2   2   2   2   2   2   0   0   0   2   2   0   2   0   0   2   2   2   0   2   0   2   0   0   0   2   0   0   0   2   2   0   0   2   0   2   0   2   0   0   0   0   2   0   0   2   0   0   0   0   0   2   2   0   0   2   2   0   0   0   0   0   0   0   2   2   0   0   2   2   0   2   2   2   0   0   0   0   2   2   0   2   0   0   2   2   2   2   2   0   2   2   0   2
 MK-3-13                2   0   2   2   0   2   2   2   0   0   2   0   0   0   2   2   0   2   2   0   0   2   0   0   2   2   0   0   2   2   0   2   2   0   0   2   2   2   0   2   2   2   2   2   2   0   0   2   2   2   0   2   0   0   0   2   2   0   0   0   2   0   2   2   2   2   0   0   2   0   2   0   0   2   2   0   2   0   2   0   0   2   0   0   2   2   2   0   2   2   2   2   2   0   0   2   0   2   2   2   0   2   2   2   2   0   0   0   2   2   2   2   0   0   0   0   2   0   2   0   0   2   2   2   0   2   0   2   0   0   0   0   0   2   0   2   2   0   0   0   0   2   0   2   0   0   0   0   2   0   2   2   0   2   0   0   0   2   2   0   0   2   0   0   0   0   0   0   0   0   2   2   0   2   2   2   2   2   2   2   0   0   0   0   2   2   2   2   0   0   2   0   2   2   2   0   2   2   0   0
 MK-3-14                2   0   2   2   0   2   2   2   0   0   2   0   0   0   2   2   0   2   2   0   0   2   0   2   2   2   0   0   2   2   0   2   2   0   2   2   0   0   0   2   2   2   2   2   2   0   0   2   2   2   0   2   0   0   0   2   2   2   0   0   2   0   2   2   2   2   0   0   2   0   2   0   0   2   2   2   2   0   2   0   0   2   0   0   2   2   2   0   2   2   2   2   2   0   0   0   0   2   2   2   0   2   2   2   2   0   0   0   0   2   2   2   0   0   2   0   2   0   2   0   0   2   2   2   0   2   0   2   0   0   0   0   0   2   0   2   2   0   0   0   0   2   0   2   0   0   0   0   2   0   2   2   0   2   0   0   2   2   2   2   0   2   2   0   0   0   0   0   0   0   2   2   2   0   2   2   0   2   2   2   2   2   0   0   2   2   2   2   0   0   2   0   2   2   2   0   2   2   0   0
 MK-3-15                2   0   2   2   0   2   2   2   0   0   2   0   0   0   2   2   0   2   2   0   2   2   0   2   2   2   0   0   0   2   0   2   0   0   2   2   0   0   0   2   0   2   2   2   2   0   0   2   2   2   0   2   0   0   0   0   2   2   0   0   2   0   0   2   2   2   0   0   2   2   2   0   0   2   2   2   2   0   2   0   0   2   0   0   2   2   2   0   2   2   2   0   2   0   0   0   0   2   2   2   0   2   2   2   2   0   0   0   0   2   0   2   2   0   2   0   2   2   2   0   0   2   2   2   0   2   0   2   0   0   0   0   0   2   0   2   2   0   0   0   0   2   0   2   0   0   0   0   0   0   2   2   0   2   0   0   2   2   2   2   2   2   2   0   0   0   0   0   0   0   2   2   2   0   2   2   0   2   2   0   2   2   2   0   2   2   2   2   0   0   0   0   2   2   2   0   2   2   0   0
 MK-3-16                2   0   2   2   0   0   2   0   0   0   2   0   0   0   2   2   0   2   2   0   2   2   0   2   2   2   0   0   0   2   0   2   0   0   2   2   0   0   0   2   0   2   2   2   2   0   0   2   2   2   0   2   0   0   0   2   2   2   0   0   2   0   0   2   2   2   0   2   0   2   2   0   0   2   2   2   2   0   2   0   0   2   0   0   2   2   2   0   2   2   2   0   2   0   0   0   0   2   2   2   0   2   2   2   2   0   0   2   0   2   0   2   2   0   2   0   2   2   2   0   0   2   2   2   0   2   0   0   0   0   0   0   0   2   0   2   2   0   0   0   0   0   0   2   0   0   0   0   0   0   2   2   0   2   2   0   2   2   2   2   2   2   2   0   0   0   0   0   0   0   2   2   2   0   2   2   0   2   2   0   2   2   2   0   0   2   2   2   0   0   2   0   2   2   2   0   2   0   0   0
 MK-4-1                 2   0   0   2   2   2   0   2   2   0   2   0   2   0   0   0   2   2   2   2   0   2   2   2   2   2   0   0   2   2   0   0   2   0   2   0   2   0   2   0   2   0   0   2   2   0   2   2   2   0   2   0   2   0   2   0   0   2   0   0   2   2   0   0   2   0   0   0   2   2   2   0   2   0   0   2   0   2   0   0   0   2   2   0   0   0   2   2   2   2   0   0   0   2   0   0   2   2   2   0   2   2   0   2   0   0   0   0   0   2   0   2   2   2   0   2   2   0   2   0   0   0   2   0   2   2   0   0   2   2   2   0   2   2   2   2   0   0   2   0   0   2   0   2   2   0   0   0   2   2   0   0   0   2   0   0   2   2   2   0   0   2   0   2   2   2   2   0   2   0   0   0   0   0   0   2   2   0   2   0   0   0   0   0   2   0   2   0   2   2   2   2   0   2   2   0   0   0   2   2
 MK-4-2                 2   0   0   2   2   2   0   2   2   0   2   0   0   0   0   2   0   2   2   2   0   2   2   2   2   2   0   0   2   2   0   0   2   0   2   0   2   0   2   2   2   0   0   2   2   0   2   2   2   0   2   0   0   2   2   0   0   2   0   0   2   0   0   0   2   0   0   2   2   2   2   0   2   0   0   2   0   2   0   0   0   2   0   0   0   0   2   2   2   2   0   0   0   2   0   0   0   2   2   0   2   2   0   2   2   0   0   0   0   2   0   2   2   2   0   2   2   2   2   0   0   0   2   0   2   2   0   0   2   2   2   0   2   2   2   2   0   0   2   2   0   2   0   2   2   0   0   0   0   2   0   0   0   2   0   0   2   2   2   0   0   2   0   2   2   2   2   0   2   0   0   0   0   2   0   2   2   0   2   2   0   0   0   0   2   0   2   0   2   2   2   2   0   0   2   0   0   0   2   2
 MK-4-3                 2   0   0   2   0   2   0   2   2   0   2   0   0   0   0   2   0   2   0   2   0   2   2   2   2   2   0   0   0   2   0   0   2   2   2   0   2   0   2   0   2   0   0   2   2   0   2   2   0   0   0   0   0   2   2   0   0   2   0   0   0   0   2   0   2   0   0   2   2   2   2   0   2   2   0   2   2   2   0   0   0   2   0   0   0   0   2   2   2   2   0   0   0   2   0   0   0   2   0   0   2   2   0   2   2   2   0   0   0   2   0   2   2   2   0   2   2   2   2   0   0   0   2   0   2   2   0   0   0   2   2   0   2   2   2   2   0   0   2   2   0   2   0   2   2   0   0   0   0   2   0   0   0   2   0   0   2   2   0   0   0   2   0   2   2   0   2   0   2   0   0   0   0   2   0   2   2   2   2   2   0   0   0   2   2   0   2   0   2   2   2   2   0   0   2   0   0   2   2   2
 MK-4-4                 2   0   0   2   0   2   0   2   2   0   2   0   0   0   0   2   0   0   2   2   2   2   2   2   2   2   0   0   0   2   0   0   2   2   2   0   2   0   2   2   2   0   0   2   2   0   2   2   0   0   0   0   0   0   0   0   0   0   0   0   0   2   2   0   0   0   0   2   2   2   2   2   2   2   0   2   2   0   0   0   0   2   0   0   0   0   2   2   0   0   0   0   0   2   0   0   0   2   0   0   2   2   2   2   2   2   0   0   0   2   0   2   2   2   2   2   2   2   2   0   0   0   2   0   0   2   0   0   0   2   2   2   2   2   2   2   0   0   2   2   0   2   0   2   0   0   0   0   0   2   0   0   0   2   0   0   2   2   0   0   0   2   0   2   0   0   2   0   2   0   0   0   0   2   0   2   2   2   2   0   0   2   0   2   2   0   2   0   2   2   2   2   0   0   2   0   0   2   2   2
 MK-4-5                 2   0   0   2   0   2   0   2   0   0   2   0   2   0   0   2   0   2   0   2   2   2   2   2   2   2   0   0   2   2   0   0   0   2   2   0   2   0   2   2   2   0   0   2   2   0   2   2   0   0   0   0   0   0   0   0   0   0   0   0   0   2   2   0   0   0   0   2   2   2   2   2   0   2   0   2   2   0   0   0   0   2   0   0   0   0   0   2   0   0   0   0   0   2   0   0   0   2   0   0   2   2   2   2   2   2   0   0   0   2   0   2   2   2   2   2   2   2   2   0   0   0   2   0   0   2   0   0   2   2   2   0   2   2   2   2   0   0   2   2   0   2   0   2   0   0   0   0   0   2   0   0   2   2   0   0   2   2   0   0   2   2   0   2   0   0   2   0   2   0   0   0   0   2   0   2   2   2   2   0   0   2   0   2   2   0   2   0   2   0   2   2   0   2   2   0   0   2   2   0
 MK-4-6                 2   0   0   2   0   2   0   2   2   0   2   0   0   0   0   2   2   0   2   2   2   2   2   2   2   2   0   2   2   2   0   0   0   2   2   0   2   0   2   2   2   0   0   2   2   0   2   2   0   0   0   0   0   0   0   0   2   0   0   0   0   2   2   0   0   0   0   2   2   2   2   2   0   2   0   2   2   0   0   0   0   2   0   0   0   0   0   2   0   0   0   0   0   2   0   0   0   0   0   0   2   2   2   0   2   2   0   0   0   2   0   2   2   2   2   2   2   0   2   2   0   0   2   0   0   2   0   0   2   2   0   0   2   2   2   2   0   0   2   2   0   2   0   2   0   0   0   2   2   2   0   0   2   2   0   0   2   2   0   2   2   2   0   2   0   0   2   0   2   0   2   0   0   0   0   2   2   2   2   0   0   2   0   2   2   0   0   0   2   0   2   2   0   2   2   0   0   2   0   0
 MK-4-7                 2   2   0   2   0   2   0   2   2   0   2   0   0   2   0   2   2   2   2   2   2   2   2   2   2   2   0   2   2   2   0   0   0   2   2   0   2   2   2   2   2   0   0   2   0   0   0   2   0   0   0   2   0   0   0   0   2   0   0   0   0   2   2   0   2   0   0   2   2   2   2   2   0   2   0   2   2   0   0   0   0   2   0   0   0   0   0   2   0   0   0   0   0   2   0   0   0   0   0   0   2   2   2   0   2   0   2   0   0   2   0   2   2   0   2   2   2   0   2   2   0   0   2   0   0   2   0   2   2   2   0   0   2   2   2   2   0   0   2   2   0   2   0   2   0   0   0   2   2   2   0   0   2   2   0   0   2   2   0   2   2   2   0   2   0   0   2   0   2   0   2   0   2   0   0   2   2   2   2   2   0   2   2   0   2   0   2   0   2   0   2   2   0   0   2   0   0   2   0   0
 MK-4-8                 2   2   0   2   0   2   0   2   2   0   2   0   0   2   0   2   2   2   2   2   0   2   2   2   2   2   0   2   2   2   0   0   0   2   2   0   2   0   2   2   2   0   0   2   0   0   0   2   0   2   0   2   0   0   0   0   2   2   2   0   0   2   2   2   2   0   0   2   2   2   2   2   0   2   0   2   2   0   0   0   0   2   0   2   2   0   0   2   0   0   2   0   0   2   0   0   0   0   0   0   2   2   2   0   2   0   0   2   2   2   0   2   2   2   2   2   2   0   2   2   0   0   2   0   0   2   0   2   2   2   0   0   2   2   2   2   0   2   2   2   0   2   0   2   0   0   2   2   2   2   0   0   2   2   0   2   2   2   0   2   2   2   2   2   0   0   2   0   2   2   2   0   2   0   0   2   2   2   2   2   0   2   2   0   2   2   0   0   2   2   2   2   0   2   0   0   0   2   0   0
 MK-4-9                 2   2   0   2   0   2   0   2   2   0   2   0   0   2   0   2   2   2   2   0   0   2   2   2   2   2   2   2   2   2   0   0   0   2   2   0   2   0   2   2   2   0   0   2   0   2   0   2   0   2   0   2   0   0   0   0   2   2   2   0   0   0   2   2   2   0   0   2   2   2   2   2   0   2   0   2   0   0   0   0   0   2   0   2   2   0   0   0   0   0   2   0   0   2   0   0   0   0   0   0   2   0   2   0   2   0   0   2   2   2   0   2   2   2   2   2   0   0   2   2   0   0   2   0   0   2   0   2   2   2   0   0   2   2   2   2   0   2   2   2   0   2   0   2   0   0   2   2   2   2   0   0   2   2   0   2   2   2   0   2   2   2   2   2   0   0   2   0   2   2   2   0   2   0   0   2   2   2   2   2   0   2   2   0   2   2   0   0   2   2   2   2   0   2   0   0   0   2   0   0
 MK-4-10                2   2   0   2   0   2   0   2   2   0   0   0   0   2   2   2   2   2   2   0   0   2   0   2   2   2   2   2   2   2   0   0   0   2   0   0   2   0   2   2   0   0   0   2   0   2   0   2   0   0   0   2   0   0   0   0   2   2   2   0   0   0   2   2   2   0   0   2   0   0   2   2   0   2   0   2   0   0   0   0   0   2   0   2   2   0   0   0   0   0   2   0   0   0   0   0   0   0   0   0   2   0   2   0   2   0   0   2   2   2   0   2   2   2   2   2   0   0   0   2   2   0   2   0   0   2   0   2   2   2   0   0   2   2   2   2   0   2   2   2   0   2   0   2   0   0   2   2   2   2   0   0   2   2   0   2   2   2   0   2   2   2   2   2   0   2   2   0   2   2   2   0   2   0   0   0   2   2   2   2   0   2   2   0   2   2   2   0   2   2   2   2   0   2   2   0   0   2   0   2
 MK-4-11                2   2   0   2   0   2   0   2   2   0   0   0   0   2   2   2   2   2   2   0   0   2   0   2   2   2   0   2   2   2   0   0   0   2   0   0   2   0   0   2   0   0   0   2   0   2   0   2   0   0   0   0   0   2   0   0   0   2   2   0   0   0   2   2   2   0   2   2   0   0   2   2   0   2   0   2   0   0   0   2   0   2   0   2   0   0   0   0   0   0   2   0   0   0   0   0   0   0   0   0   2   0   2   0   2   0   0   2   2   2   0   2   2   2   2   2   2   0   0   2   2   0   0   0   0   2   2   2   2   2   0   0   2   2   2   0   0   2   2   2   0   2   0   2   0   0   2   2   2   2   0   0   0   2   0   2   2   2   0   2   2   2   2   2   0   2   2   0   2   2   2   0   0   0   0   0   0   2   2   2   2   2   2   0   2   2   2   0   2   2   2   2   0   2   2   2   0   2   0   2
 MK-4-12                2   2   0   2   0   2   0   2   2   0   0   0   0   2   2   2   2   2   2   0   0   2   0   2   2   0   0   2   2   2   0   0   0   2   0   0   2   0   0   2   0   0   0   2   0   2   0   2   0   0   0   0   0   2   0   0   0   2   2   0   0   0   2   2   2   0   2   2   0   0   2   2   0   2   0   2   0   0   0   2   0   2   0   2   0   0   0   2   0   0   2   0   0   0   2   0   0   0   0   0   2   0   2   0   0   2   2   2   2   2   2   0   2   2   2   2   2   0   0   2   2   0   0   0   0   2   2   2   2   2   0   0   2   2   2   0   0   2   2   2   0   2   0   2   0   0   2   2   2   2   2   0   0   2   0   0   2   2   0   2   2   2   2   2   0   2   2   0   2   2   2   0   0   0   2   0   0   2   2   2   2   2   2   0   2   2   2   0   0   2   2   0   0   2   2   2   0   2   0   2
 MK-4-13                2   2   0   2   0   2   0   2   2   0   0   2   0   2   2   2   2   2   2   0   0   2   0   2   2   0   0   2   2   2   0   0   0   2   0   0   2   0   0   2   0   0   0   2   0   0   2   2   0   0   0   0   0   2   0   0   0   2   2   0   0   0   0   2   2   0   2   2   0   0   0   2   0   0   0   2   0   0   0   2   0   2   0   2   0   0   0   2   2   0   2   0   0   0   2   0   0   2   0   2   2   0   2   0   0   2   2   2   2   0   2   0   2   2   2   0   2   0   0   2   2   0   0   0   0   2   2   2   2   2   0   0   2   2   2   0   0   2   2   2   0   2   0   2   0   0   2   2   2   2   2   0   0   0   0   0   2   2   0   2   2   2   2   2   0   2   2   0   2   2   2   0   2   0   2   0   0   2   2   2   2   2   2   0   2   2   0   0   0   2   2   0   0   2   2   2   0   2   0   2
 MK-4-14                2   2   0   2   0   2   0   2   2   0   0   0   0   0   2   2   2   2   2   0   0   2   2   0   2   0   0   2   2   2   0   0   0   2   0   0   2   0   0   2   0   0   0   2   0   0   2   2   0   0   0   0   0   2   0   0   0   2   2   0   0   0   0   2   2   0   0   2   0   0   0   2   0   0   0   2   0   0   2   2   2   2   0   2   0   0   0   2   2   0   2   0   0   0   2   0   2   2   0   2   2   0   2   0   2   2   0   2   2   0   2   0   2   2   2   0   2   0   0   2   2   0   0   0   0   2   2   0   2   2   0   0   2   0   2   0   0   2   2   2   0   2   0   2   0   0   2   2   2   2   2   0   0   0   0   0   2   2   0   2   2   2   2   2   0   2   2   0   2   2   2   0   2   0   0   0   0   2   2   2   2   2   2   0   2   0   0   0   0   2   2   0   0   2   2   2   0   2   0   2
 MK-4-15                0   2   0   2   0   2   0   2   2   0   0   0   0   0   2   2   2   2   0   0   0   2   2   0   2   0   0   2   2   2   0   0   0   2   0   0   2   0   0   2   0   0   0   0   0   0   2   2   0   0   0   0   0   2   0   0   0   2   2   0   0   0   0   2   2   0   0   2   0   2   0   2   0   0   2   2   0   0   2   2   2   2   0   2   0   0   2   2   2   0   2   0   0   0   2   0   2   2   0   0   2   0   2   0   2   2   0   0   2   0   2   0   2   2   2   0   2   0   0   2   2   0   0   0   0   2   2   2   2   2   0   0   2   0   2   0   0   2   2   2   0   2   0   2   0   0   0   0   2   2   2   0   0   0   0   0   2   2   0   2   2   2   2   2   0   2   2   0   2   2   2   0   2   2   0   0   0   2   2   2   2   2   0   0   2   0   0   0   0   2   2   2   0   2   2   2   2   2   2   2
 MK-4-16                0   2   0   2   0   2   0   2   2   0   0   0   0   0   2   2   2   2   0   0   0   2   2   0   2   0   0   2   2   0   0   0   0   2   0   0   2   0   0   2   0   0   0   0   2   0   2   2   0   0   0   0   2   2   0   0   0   2   2   0   0   0   0   2   2   0   0   2   0   0   2   2   0   0   2   2   0   2   2   2   2   2   2   2   0   0   2   2   2   0   2   0   0   0   2   0   2   2   0   0   2   0   2   0   2   2   0   0   2   0   2   0   2   2   2   0   2   0   0   0   2   0   0   0   0   0   0   2   2   2   0   0   2   0   2   0   0   2   2   2   0   2   0   2   0   0   0   0   2   2   2   0   0   0   0   0   2   2   0   2   2   2   2   2   0   2   2   0   0   2   2   0   2   2   0   2   0   2   2   2   2   2   0   0   2   2   0   0   0   2   2   0   0   2   2   2   2   2   2   2
 MK-5-1                 0   2   0   2   2   2   2   0   0   2   2   0   0   0   2   0   0   2   0   2   0   0   2   2   0   0   2   2   2   2   0   0   2   0   2   0   2   0   0   0   0   2   2   0   0   0   2   2   0   0   2   0   2   0   0   0   0   0   2   2   0   0   2   0   2   0   2   2   2   0   0   2   0   0   0   0   2   0   2   2   2   2   0   0   0   0   0   2   0   0   2   2   0   2   0   0   0   0   2   0   0   2   2   2   2   2   2   0   0   2   2   0   2   0   0   0   2   0   0   2   0   2   2   2   2   2   0   0   2   2   2   2   0   0   0   2   0   2   0   2   2   0   0   0   2   2   2   2   2   0   0   2   0   2   2   2   2   0   2   2   2   0   2   2   2   0   0   0   2   2   0   0   2   2   2   2   2   0   0   0   2   2   2   2   0   0   0   0   2   0   2   0   2   2   0   0   2   0   2   2
 MK-5-2                 0   2   0   2   2   2   2   0   0   2   2   0   0   0   2   2   0   2   0   2   0   0   2   0   2   0   2   2   2   2   0   2   2   0   2   0   2   0   2   0   0   2   2   0   0   0   2   2   0   0   2   0   2   0   0   0   0   0   2   2   0   0   2   0   2   0   2   2   2   2   0   2   0   0   0   0   2   0   2   2   2   2   0   0   2   2   2   2   0   0   2   2   0   2   0   0   0   0   2   0   0   2   2   2   2   2   0   0   0   2   2   0   2   0   0   0   2   0   0   2   0   2   2   2   2   2   0   2   2   2   2   2   0   0   0   2   0   0   0   2   2   0   2   0   2   2   2   2   2   0   0   2   2   0   0   0   0   0   0   2   2   0   0   2   2   0   0   0   2   2   0   0   2   2   2   0   2   0   2   0   2   0   2   0   0   0   0   0   2   0   2   2   2   2   0   0   2   0   2   2
 MK-5-3                 0   2   0   2   2   2   2   2   0   2   2   2   0   0   2   2   2   2   0   2   0   0   2   0   2   0   0   2   2   2   0   2   2   0   2   0   2   0   2   0   0   2   2   0   0   0   0   2   0   0   2   0   2   0   0   0   0   0   2   2   0   0   2   0   2   0   2   2   2   2   2   2   0   0   0   2   2   2   2   2   2   2   0   0   2   2   2   2   0   0   0   2   0   2   0   0   0   0   2   0   0   2   0   2   2   2   0   0   0   2   2   0   0   0   0   0   2   0   0   2   0   2   2   2   2   2   2   0   2   2   2   2   0   0   0   2   0   0   2   2   0   2   2   0   2   2   2   2   2   2   0   2   2   2   0   0   0   0   0   2   2   0   0   2   2   0   0   0   0   2   0   0   2   2   2   0   2   0   2   0   2   0   2   0   0   2   0   0   2   0   2   2   0   2   0   0   2   0   2   2
 MK-5-4                 0   2   0   2   2   0   0   0   0   2   2   2   0   0   2   2   2   2   0   2   0   0   0   0   2   0   0   2   2   2   0   2   2   0   2   0   2   0   2   0   2   2   2   0   0   0   0   2   0   0   2   0   2   0   0   0   0   0   2   2   0   0   2   0   2   2   2   2   2   2   2   0   0   0   0   2   2   2   2   2   2   0   0   0   2   2   0   2   0   2   0   2   0   2   0   0   0   0   2   0   0   2   0   2   2   2   0   0   0   2   2   0   0   0   0   0   2   0   0   2   0   0   2   2   0   2   2   0   2   2   2   2   0   0   0   2   0   2   2   2   0   2   0   0   0   2   2   2   2   2   0   2   2   2   0   0   0   0   0   2   2   2   0   2   2   0   0   0   0   2   0   0   2   2   2   0   2   0   0   0   2   0   2   0   0   2   0   0   2   0   2   2   0   2   0   0   2   0   2   2
 MK-5-5                 0   2   0   2   2   0   0   0   0   2   2   2   0   0   2   2   2   2   0   2   0   2   0   0   2   0   0   2   2   0   0   2   2   0   0   0   2   0   2   0   2   2   2   0   0   0   0   2   0   2   2   0   2   0   0   0   0   0   2   2   0   0   2   0   2   2   2   2   2   0   2   0   0   2   0   2   2   2   2   2   2   0   0   0   2   2   2   2   0   2   0   2   0   2   0   0   0   0   2   0   0   2   0   2   2   2   0   0   0   2   0   0   0   0   0   0   2   0   2   2   0   0   2   2   0   2   2   0   2   2   2   2   0   0   0   2   0   2   2   2   0   2   0   0   0   2   2   2   2   2   0   2   2   2   0   0   2   0   0   2   2   2   0   2   2   0   0   0   0   2   0   0   2   2   2   0   0   0   0   0   2   0   2   2   0   2   0   0   2   0   2   2   0   2   0   0   2   2   2   2
 MK-5-6                 0   2   0   0   2   0   2   2   2   2   2   2   0   2   2   2   2   2   0   0   2   0   2   0   0   0   0   2   0   0   0   2   2   0   0   0   0   0   2   0   2   2   2   2   0   0   0   2   0   2   2   0   2   2   0   0   0   0   2   2   0   0   2   2   2   2   2   0   2   0   2   0   0   2   0   2   2   2   0   2   2   0   0   0   2   2   2   2   0   2   2   2   0   0   2   0   0   0   2   2   0   0   0   0   0   2   0   0   0   2   0   0   0   0   0   0   2   0   2   2   2   0   2   2   2   2   2   2   2   2   2   2   0   0   0   0   0   2   2   2   0   2   0   0   2   2   2   2   2   2   0   2   2   2   0   0   2   0   0   2   2   2   0   2   2   0   2   0   0   2   0   2   2   2   2   0   0   0   0   0   2   0   2   2   0   2   2   0   0   0   2   2   0   2   0   0   2   2   2   2
 MK-5-7                 0   2   0   0   2   0   2   2   2   0   2   2   0   2   2   2   2   2   0   0   2   0   2   0   0   0   0   2   0   0   0   2   2   0   0   2   0   0   2   0   2   2   2   2   0   0   0   2   0   2   2   0   2   2   0   0   0   0   0   0   0   0   2   2   2   2   0   0   2   0   2   0   0   0   2   2   2   2   0   2   2   0   0   0   0   2   2   2   0   2   2   2   0   0   2   0   0   0   2   2   0   0   0   0   0   2   0   2   0   2   0   0   0   0   2   0   2   2   2   2   2   0   2   2   2   2   2   2   2   2   2   2   0   0   0   0   0   2   2   2   0   2   0   0   2   2   2   2   2   2   0   2   2   2   0   2   2   0   0   2   2   0   0   2   2   0   2   0   0   2   0   2   2   0   2   0   0   0   0   0   2   0   2   2   0   2   2   0   0   0   2   2   0   2   0   0   2   2   2   2
 MK-5-8                 0   2   0   0   2   0   2   2   2   0   2   2   0   0   2   2   2   2   0   2   2   0   2   0   2   0   0   2   0   0   0   2   2   0   0   2   0   0   2   0   2   2   2   2   0   0   0   2   0   2   2   0   2   2   0   0   0   0   0   0   0   0   2   2   2   2   0   0   2   2   0   0   0   0   2   2   2   2   0   2   2   0   0   0   0   2   2   2   0   2   2   0   0   0   2   0   0   0   2   0   0   2   0   0   0   2   0   2   0   0   0   0   0   0   2   0   2   2   2   2   2   0   0   2   2   2   2   2   2   2   2   2   0   0   0   0   0   2   2   2   0   2   0   0   2   2   2   2   2   2   0   0   2   2   0   2   0   0   0   2   2   0   0   2   2   0   2   0   0   2   0   2   2   0   2   0   2   0   0   0   2   0   2   2   0   2   2   0   0   0   2   2   0   2   0   2   2   2   2   0
 MK-5-9                 0   2   0   0   0   0   2   2   2   0   2   2   0   0   0   2   2   0   0   2   2   2   2   0   2   0   0   2   0   0   0   2   2   0   0   2   0   0   2   0   2   2   2   2   0   0   0   2   0   2   2   0   2   2   0   2   0   0   2   0   0   0   2   0   2   2   0   0   2   2   0   0   0   0   2   2   2   2   0   2   2   0   0   0   0   0   2   2   0   2   2   2   0   2   2   0   0   0   2   0   0   2   0   0   0   2   2   2   0   0   0   0   0   0   2   0   2   2   2   2   2   0   0   2   2   2   2   2   2   2   2   2   0   0   0   0   2   2   2   2   2   2   0   2   2   2   2   2   2   2   0   0   2   2   0   2   0   0   0   0   2   0   0   2   2   0   2   0   0   2   0   2   0   0   2   2   0   0   0   0   2   0   2   2   0   2   2   2   0   0   0   2   0   0   0   2   2   2   2   0
 MK-5-10                0   2   0   0   0   0   2   2   0   0   0   2   0   0   0   2   2   0   0   2   2   2   2   0   2   0   0   2   0   0   0   2   2   0   0   0   0   0   2   0   2   2   2   2   0   0   0   2   0   2   2   2   2   2   0   0   0   0   2   0   0   0   2   0   2   2   0   2   2   0   0   2   0   0   0   2   2   2   0   2   2   0   0   0   0   0   2   2   0   2   2   2   0   0   2   0   0   0   2   0   2   2   2   0   0   2   2   2   0   2   0   0   0   0   2   2   2   2   2   2   2   0   0   2   2   2   2   2   2   2   2   2   0   0   0   0   2   2   2   2   0   2   0   2   2   2   2   2   2   2   0   0   2   2   0   2   0   0   0   0   2   0   2   2   2   0   2   0   0   2   0   2   2   0   2   2   2   0   0   0   2   0   2   2   0   2   2   2   0   0   0   2   0   0   0   2   2   2   2   0
 MK-5-11                0   2   0   0   2   0   2   2   0   0   0   2   0   0   0   2   2   0   0   2   2   2   2   0   2   0   0   2   0   0   0   2   0   0   0   0   0   0   2   0   2   2   2   2   0   0   0   2   2   2   2   2   2   2   0   0   0   0   0   0   0   0   2   0   2   2   0   2   2   2   0   2   0   0   2   2   2   2   0   2   2   0   0   0   0   2   2   2   0   2   2   2   0   0   2   0   0   0   2   0   2   2   2   0   0   2   2   2   0   0   2   0   0   2   2   2   2   2   2   2   2   0   0   2   2   2   2   2   2   2   2   2   0   0   0   0   2   2   2   2   0   2   0   2   2   2   2   2   2   2   0   0   2   2   0   2   0   0   0   0   2   2   2   2   2   0   2   0   0   2   0   2   2   0   2   2   2   0   0   0   2   0   2   0   0   2   2   2   0   0   2   2   0   0   0   2   2   2   2   0
 MK-5-12                0   2   0   0   2   0   2   0   0   0   0   2   0   0   0   2   0   0   0   2   2   2   2   0   2   0   0   2   0   0   0   2   0   0   0   0   0   0   2   0   2   2   2   2   0   0   0   2   0   2   2   2   2   2   0   0   0   0   0   0   0   0   2   0   2   2   0   0   2   2   0   2   0   0   2   2   2   2   0   2   2   0   0   0   0   2   2   2   0   2   0   2   0   0   0   0   0   0   2   0   2   2   2   0   0   2   2   2   0   0   2   0   0   2   0   2   2   2   2   2   2   0   0   2   2   2   2   2   2   2   2   2   0   0   0   0   2   2   0   2   0   2   0   2   2   2   2   2   2   2   0   0   2   2   0   2   0   0   0   0   2   2   0   2   2   2   0   0   2   2   0   2   2   0   2   2   2   0   0   0   2   0   0   0   0   2   2   2   0   0   2   2   0   0   0   2   2   2   2   0
 MK-5-13                0   2   0   0   2   0   2   0   0   0   0   2   0   2   0   0   0   0   0   2   2   2   2   0   2   0   2   2   0   0   0   2   0   0   0   0   0   0   2   0   2   2   2   0   0   0   0   2   0   2   2   2   2   2   0   0   0   0   0   0   0   0   2   0   2   2   0   0   2   2   0   2   0   2   2   2   2   2   0   2   2   2   0   0   0   2   2   2   0   2   0   2   0   0   0   0   0   0   2   0   0   2   2   0   2   2   2   2   0   0   2   0   0   2   0   2   2   2   2   0   2   0   0   2   2   2   0   2   2   2   2   2   0   0   0   0   2   2   0   2   0   2   0   2   2   2   2   2   2   2   0   0   2   2   0   2   2   0   0   2   2   0   0   2   2   0   0   0   2   0   0   2   2   0   2   2   2   0   0   0   2   0   0   0   0   2   2   2   0   0   2   2   0   0   0   2   2   2   2   0
 MK-5-14                0   2   0   0   2   0   2   0   0   0   0   2   0   2   0   0   0   0   0   2   2   2   2   0   2   0   2   2   0   0   0   2   0   0   0   0   0   2   0   0   2   2   2   2   0   0   0   2   2   2   2   2   2   2   0   0   0   0   0   0   0   2   2   0   2   2   0   0   2   2   0   2   0   2   2   2   0   2   0   2   2   2   0   0   0   2   0   2   0   2   0   2   0   0   0   0   0   0   2   2   0   2   2   0   2   2   2   2   2   2   2   0   0   2   0   2   0   2   2   0   2   0   0   2   2   2   0   2   2   2   0   2   0   0   0   0   2   2   0   2   0   2   0   2   2   2   0   2   2   2   0   0   2   2   0   2   2   0   0   2   2   0   0   2   2   0   0   0   2   0   0   0   2   0   2   2   2   0   0   0   2   0   0   0   0   2   2   2   0   0   2   2   0   0   0   0   2   2   2   2
 MK-5-15                0   2   0   2   2   2   2   0   0   0   0   2   0   2   0   0   0   0   0   2   2   2   2   0   2   0   2   2   0   0   0   2   0   0   0   0   0   2   0   0   2   0   2   2   0   0   0   2   2   2   2   2   2   2   2   0   2   2   0   0   0   2   2   0   2   2   2   2   2   2   0   2   0   2   2   2   0   0   0   0   2   2   0   0   0   2   0   2   0   2   0   2   0   0   0   0   0   0   2   2   0   2   2   0   2   2   2   2   2   2   0   0   0   2   0   2   0   2   2   0   2   0   0   2   2   0   2   2   2   2   0   2   0   0   2   0   2   2   0   2   0   2   0   2   2   2   0   2   0   2   0   0   2   2   0   2   2   0   0   2   2   0   0   0   2   0   0   0   2   0   2   0   2   0   2   2   2   0   0   0   2   2   0   0   0   2   2   2   0   0   2   2   0   0   0   2   2   0   2   2
 MK-5-16                0   2   0   2   2   2   2   0   0   0   0   2   0   2   0   0   0   0   0   2   2   2   2   0   2   0   2   2   0   0   2   2   0   0   0   0   0   0   0   0   2   0   2   2   0   0   0   2   2   2   2   2   2   2   2   0   2   2   0   0   0   2   2   0   2   2   2   2   2   2   0   2   0   2   2   2   0   0   0   0   0   2   2   0   0   2   0   2   0   2   0   2   0   0   0   0   0   0   2   2   0   2   2   2   2   2   2   2   2   2   0   0   0   2   0   2   0   2   2   0   2   0   0   2   2   0   2   0   2   2   0   2   0   0   2   0   2   2   0   2   0   2   0   2   2   2   0   2   0   2   0   0   2   2   0   0   2   0   0   2   2   0   0   0   2   0   0   0   2   0   2   0   2   0   2   2   2   0   0   2   2   2   0   0   0   0   2   2   0   0   2   2   0   0   2   2   2   0   2   2
 MK-6-1                 2   2   2   2   0   2   0   2   2   2   2   2   2   0   0   2   0   0   0   0   0   2   2   2   2   0   2   2   2   2   2   2   0   0   0   0   2   2   2   0   2   2   2   2   2   2   0   0   2   2   0   2   2   0   0   2   2   2   2   2   0   2   0   2   0   0   0   0   2   2   0   0   2   0   2   0   2   0   2   0   0   0   2   2   2   0   2   0   0   2   0   0   0   0   0   0   2   0   2   2   0   0   0   0   2   0   2   2   0   0   0   0   2   2   0   0   2   2   0   0   0   0   2   2   0   0   0   0   2   2   0   2   2   2   0   2   0   2   0   0   0   2   2   2   0   0   0   2   0   0   0   0   0   0   0   2   0   0   0   2   0   0   2   2   2   0   2   0   0   0   0   2   0   0   2   0   2   0   0   0   2   2   0   2   2   2   2   0   2   0   2   0   0   0   0   2   2   2   0   2
 MK-6-2                 2   2   2   2   0   2   0   2   2   2   2   2   2   0   0   2   0   0   0   0   0   2   2   2   2   0   2   2   2   2   2   2   0   0   0   2   2   2   2   0   2   2   2   2   2   2   0   0   2   2   0   2   2   0   0   0   2   2   2   2   0   2   0   2   2   0   0   2   2   2   2   0   2   0   0   0   2   0   2   0   0   0   2   2   2   0   2   0   0   2   0   0   0   0   0   0   2   0   2   2   0   0   0   0   2   0   2   0   0   2   0   0   2   2   0   0   0   2   0   0   2   0   2   0   0   0   2   0   2   2   0   2   2   2   0   2   0   2   0   0   0   0   2   2   0   0   0   2   0   0   0   0   0   0   0   2   0   0   0   2   0   2   2   2   2   0   2   0   0   0   0   2   0   0   2   2   2   0   0   2   2   0   0   2   2   2   2   0   0   0   2   0   0   0   0   2   2   2   0   2
 MK-6-3                 2   2   0   0   0   2   0   2   2   0   2   0   2   0   0   2   0   0   0   0   0   2   2   2   2   0   0   2   2   2   2   2   0   0   0   2   2   2   2   0   2   2   2   2   2   2   2   0   2   2   0   2   2   0   0   0   2   0   2   2   0   2   2   0   2   0   0   2   2   0   0   0   2   0   2   0   2   2   2   0   0   0   2   2   2   0   2   0   0   2   2   0   0   0   0   0   2   0   2   2   0   0   0   0   0   0   0   0   0   2   0   0   0   2   2   0   0   2   0   0   2   0   2   0   0   0   2   0   2   2   0   2   2   2   0   2   0   2   0   0   0   0   2   2   0   0   0   2   0   0   0   0   0   0   0   2   0   0   2   0   0   2   2   0   0   2   2   0   0   0   0   2   0   0   2   2   2   0   0   2   2   0   0   2   2   2   2   0   0   0   2   0   0   0   0   2   2   0   0   2
 MK-6-4                 2   2   0   0   0   2   2   2   2   2   2   0   2   0   0   2   2   0   0   0   0   2   0   2   2   0   0   2   2   2   2   2   0   0   0   2   2   2   2   0   2   2   2   2   2   2   2   0   2   2   0   2   2   0   0   0   2   0   2   2   0   2   0   0   2   0   0   2   2   0   0   0   2   0   2   0   2   2   2   0   0   0   2   2   2   0   2   0   0   0   0   0   0   0   0   0   0   0   0   2   0   2   0   0   0   0   0   0   0   2   0   0   0   2   0   0   0   2   0   0   2   0   2   0   0   0   2   0   2   2   0   2   2   2   0   2   0   0   2   0   0   0   2   0   0   0   0   0   0   0   0   0   0   0   0   2   0   0   2   0   2   2   2   0   0   2   2   0   0   0   0   2   2   0   2   2   2   0   0   2   2   0   0   2   2   2   2   2   0   0   0   0   0   0   2   2   0   0   0   0
 MK-6-5                 2   2   0   0   0   0   2   2   2   2   2   0   2   0   0   2   2   0   0   0   0   2   0   2   2   2   0   0   2   2   2   2   2   0   0   2   2   2   2   0   2   2   2   2   2   2   2   0   2   2   0   2   2   0   0   0   2   0   2   2   0   2   0   0   0   0   0   2   2   0   0   0   2   0   2   0   2   2   2   0   0   0   2   2   2   0   2   0   0   0   0   0   0   0   0   0   0   2   0   2   0   2   0   0   0   0   0   0   0   2   0   0   0   2   0   0   0   2   0   0   2   0   2   0   0   2   2   0   2   2   0   0   2   2   0   0   0   0   2   0   0   0   2   0   0   0   0   0   0   0   0   0   2   0   0   2   0   2   2   0   2   2   2   0   2   2   2   0   0   0   2   2   2   0   2   2   2   2   0   2   2   0   0   2   2   2   2   0   0   0   0   0   0   0   2   2   0   0   0   0
 MK-6-6                 2   2   0   0   0   0   2   2   2   0   2   0   2   0   0   2   2   0   0   0   0   2   0   2   2   2   0   0   2   2   2   2   2   0   0   2   2   2   2   0   2   2   2   2   2   2   2   0   2   2   0   2   2   0   0   0   2   0   2   2   0   2   0   0   0   0   2   0   2   0   0   0   2   0   2   0   0   2   2   0   0   2   2   2   2   0   2   0   0   0   0   2   0   0   0   0   2   2   0   2   0   2   0   0   0   0   0   0   0   0   0   0   0   2   0   0   0   2   0   0   2   0   2   2   0   2   2   0   2   2   0   0   2   2   0   0   0   0   2   0   0   0   2   0   0   0   0   0   0   0   0   0   2   0   2   2   2   2   0   0   2   2   2   0   2   2   2   0   0   0   2   2   2   0   2   2   2   2   0   2   2   0   0   2   2   2   2   0   0   2   0   0   2   0   2   2   0   0   0   0
 MK-6-7                 2   2   0   0   0   0   2   2   2   2   2   0   2   0   2   2   2   0   0   0   0   2   0   2   2   2   0   0   2   2   2   2   2   0   0   2   2   2   2   0   2   2   2   0   2   2   2   0   2   0   0   2   2   0   0   0   2   0   2   0   2   2   0   0   0   0   2   2   2   0   0   0   2   0   2   0   0   2   2   0   0   2   2   2   2   0   2   0   0   0   0   2   0   0   0   0   2   2   0   2   0   2   2   0   0   0   0   0   0   0   0   0   0   2   0   0   0   2   0   0   0   0   2   2   0   2   2   0   2   2   2   0   2   2   2   0   0   0   2   0   0   0   2   0   0   0   0   0   2   0   0   0   0   0   2   2   2   2   0   0   2   2   2   0   2   2   2   0   0   0   2   2   2   0   2   2   2   2   0   2   2   2   0   2   2   2   2   2   0   2   0   0   2   0   2   2   0   0   2   0
 MK-6-8                 2   2   0   0   0   0   2   2   2   2   0   0   2   0   2   2   2   0   0   0   0   2   0   2   2   2   2   0   2   2   2   2   2   0   0   2   2   2   2   2   2   2   2   0   2   2   2   0   2   0   0   0   2   0   0   0   2   0   2   0   2   0   0   0   0   0   2   2   2   0   0   0   2   2   0   0   0   2   2   0   0   2   2   2   2   0   2   0   0   0   0   2   0   0   0   0   2   2   2   2   0   2   2   0   0   0   0   0   0   0   0   0   2   2   0   0   0   0   0   0   2   0   0   2   0   2   2   0   0   2   2   0   2   0   2   0   0   2   2   0   0   0   0   0   0   0   0   0   2   0   0   0   0   0   2   2   2   2   0   0   2   2   0   0   2   2   2   0   0   2   2   2   2   0   2   2   2   2   0   0   2   2   0   2   0   2   2   2   0   0   0   0   2   2   2   2   0   0   2   0
 MK-6-9                 2   2   0   0   0   0   2   0   2   2   0   0   2   0   2   2   2   0   0   0   0   2   0   2   2   2   2   0   2   0   2   0   0   0   0   2   2   0   2   2   2   2   2   0   2   0   2   0   2   0   0   0   2   0   0   0   2   0   0   0   0   0   0   0   0   0   2   2   2   0   0   0   2   0   0   0   0   2   2   0   0   2   2   2   2   0   2   0   0   0   0   2   0   0   0   0   2   2   2   2   0   2   2   0   0   0   0   0   0   0   0   0   2   2   0   0   0   0   0   0   2   0   0   2   0   2   2   2   0   2   2   2   2   0   2   0   0   2   2   0   0   0   0   0   0   0   0   0   2   0   0   0   0   0   2   2   2   2   0   0   2   2   0   0   2   2   2   0   0   2   2   2   2   0   2   2   2   2   0   0   2   2   0   2   2   2   2   2   2   0   0   0   2   2   2   2   2   0   2   0
 MK-6-10                0   2   0   0   0   0   2   0   2   2   0   0   0   0   2   2   2   0   0   0   2   2   0   2   2   2   2   0   2   0   2   0   0   0   2   2   2   0   2   2   2   2   2   2   2   0   2   0   2   2   0   0   0   0   0   0   2   0   0   0   0   0   2   0   0   0   2   2   0   0   0   2   2   0   0   0   0   2   0   0   2   2   2   0   2   0   2   0   0   0   0   2   0   0   0   0   2   2   2   2   0   2   2   0   2   0   0   0   0   0   0   0   2   2   0   0   0   0   2   0   2   2   2   2   2   2   2   2   0   2   2   2   2   0   2   0   0   2   2   0   0   0   0   0   0   0   2   0   2   0   0   0   0   0   2   2   2   0   0   0   2   2   0   0   2   2   2   0   0   2   2   2   2   0   2   2   2   2   0   0   2   2   0   2   2   2   2   2   2   0   0   0   2   2   2   2   2   0   0   0
 MK-6-11                0   2   0   0   2   0   2   0   2   2   0   2   0   0   0   2   2   2   0   0   2   2   0   2   2   0   2   2   2   0   2   0   0   0   0   0   2   0   0   2   2   2   2   0   2   0   2   2   2   2   2   0   0   0   0   0   0   0   0   0   0   0   2   0   0   0   2   2   0   0   0   2   0   0   0   0   0   2   0   0   2   2   2   0   0   0   2   0   0   0   0   0   0   0   0   0   2   2   2   2   0   2   0   2   2   0   0   0   0   2   0   0   2   0   0   0   0   0   2   0   2   2   2   2   2   2   2   2   0   2   2   0   2   0   2   0   2   2   2   0   0   2   0   0   0   0   0   0   0   0   0   0   0   0   2   2   2   0   0   0   2   2   0   0   2   2   2   0   0   2   2   2   0   0   2   2   2   2   0   0   2   2   0   0   2   2   0   2   2   0   0   0   2   2   2   2   2   0   0   0
 MK-6-12                0   2   0   0   2   0   0   0   2   2   0   0   2   0   0   2   2   2   0   0   2   2   0   2   2   2   2   2   2   0   2   0   0   0   0   0   2   0   0   2   2   2   2   0   2   2   2   2   2   2   2   0   0   2   0   0   0   0   0   0   0   0   2   0   0   0   2   0   0   0   2   2   2   0   0   0   2   2   2   0   2   2   0   2   0   0   2   0   0   0   0   0   0   0   0   0   2   0   2   2   0   2   0   2   2   0   0   2   0   2   2   2   2   0   0   0   0   0   2   2   2   2   2   2   2   2   2   2   2   2   2   2   2   0   2   0   0   2   0   0   0   2   0   0   0   0   0   0   0   0   0   0   0   0   2   2   2   0   0   0   2   2   0   0   2   2   2   0   0   2   2   2   0   0   2   2   2   2   2   0   2   2   0   0   2   0   0   2   2   0   0   2   2   2   2   2   2   0   0   0
 MK-6-13                0   2   0   0   2   0   0   0   2   2   0   0   0   0   0   0   2   2   0   0   2   2   0   2   2   2   2   2   2   0   2   0   0   0   0   0   2   0   0   2   2   2   0   0   2   2   2   2   2   0   2   0   0   2   2   2   0   0   0   0   0   0   2   0   0   0   2   0   0   0   2   2   2   0   2   0   2   2   2   0   2   2   0   2   0   0   2   2   2   0   2   0   0   0   0   0   2   0   2   2   2   2   0   2   2   0   0   2   0   2   2   2   2   0   0   0   0   0   2   2   2   2   2   2   2   2   2   2   2   2   2   2   0   0   2   0   0   2   0   0   0   2   0   0   0   0   0   0   0   0   2   0   0   0   2   2   2   0   0   0   2   2   0   0   2   2   2   0   2   2   2   0   0   0   2   2   2   2   2   0   2   2   0   0   2   0   0   2   2   0   0   2   2   2   2   2   2   0   0   0
 MK-6-14                0   2   0   0   2   0   2   0   2   2   0   0   0   0   0   0   2   2   0   0   2   2   0   2   2   2   2   2   2   0   2   0   0   0   2   0   2   0   0   2   2   2   0   2   0   2   2   2   2   0   0   0   0   2   2   2   0   0   0   0   0   0   2   0   0   0   2   0   0   2   2   2   2   0   2   2   0   2   2   0   0   2   0   2   0   0   2   2   2   0   2   0   0   0   0   0   2   0   2   2   2   2   0   2   2   0   0   2   2   2   2   2   2   0   0   0   0   0   2   2   2   2   2   2   2   0   2   2   2   2   2   2   0   0   2   0   0   2   0   0   0   2   0   0   0   0   0   0   0   0   2   0   0   0   2   2   2   0   2   0   0   0   0   0   2   2   2   0   2   2   2   0   0   0   2   2   2   2   0   0   2   2   0   0   2   0   0   0   2   0   0   2   2   0   2   2   2   2   2   0
 MK-6-15                0   2   0   0   0   0   2   0   2   2   0   0   0   0   0   2   2   0   0   0   2   2   0   2   2   2   2   2   2   2   2   0   0   0   2   0   2   0   0   2   2   2   0   2   0   2   2   2   0   0   0   0   0   2   2   0   0   2   2   0   2   0   2   2   0   0   2   2   0   0   2   2   2   0   2   2   2   2   2   0   0   2   2   0   0   0   2   0   2   2   2   0   0   0   0   0   2   0   2   2   2   2   0   2   0   0   0   2   2   2   2   2   2   0   0   0   0   0   2   2   2   2   2   2   2   0   2   2   2   2   2   2   2   0   2   0   0   2   0   0   0   2   0   0   0   0   0   0   0   0   2   0   0   2   2   2   2   0   2   0   2   0   0   0   2   2   2   0   2   2   2   0   0   0   2   2   2   2   0   0   2   2   0   0   2   0   2   0   0   0   0   2   2   2   2   2   2   2   2   0
 MK-6-16                0   2   0   0   0   0   2   0   2   2   0   0   2   0   0   2   2   2   0   0   2   2   0   2   2   2   2   2   2   2   2   0   0   0   2   0   2   0   0   2   2   2   0   2   0   2   2   2   0   0   0   0   0   2   2   0   0   2   0   0   2   2   2   0   0   0   2   2   0   0   0   2   2   0   2   2   2   2   2   0   0   2   2   0   0   0   2   0   0   2   2   0   0   0   0   0   2   0   2   2   2   0   0   2   0   0   0   2   0   2   2   2   2   2   0   0   0   0   2   2   2   2   2   2   2   0   2   2   2   2   2   2   2   0   2   0   0   0   0   0   0   2   0   0   0   0   0   0   0   0   2   0   0   2   2   2   2   0   2   0   2   0   0   0   2   2   2   0   2   0   2   0   0   0   2   0   2   2   2   0   2   2   0   0   2   0   2   0   0   0   0   0   0   2   2   2   2   2   2   0
 
!****************************************** Phenotypic Data **********************************************************
!-100.0 is resevred for missing phenotype
SimulatedTrait1        15.1244   17.1613   13.3009   20.0425   19.4355   11.9471   12.0156   12.6520   11.0899   22.2073   18.0542   11.8018   19.8873   14.8925   14.8780   14.2561   11.8922   17.3629    9.7004   10.2976   14.0800   12.4891   16.1772   16.3259   11.4815   13.3995   13.6437   11.1734   19.7879   10.3964   15.2179   15.7902   13.2174   13.8580   15.1382   17.5263   13.0329   15.6264   12.9462   12.9995   21.3774   17.0065   16.1119   17.4547   16.2515   17.8883   14.9590   18.4909   14.7806   12.7278   13.3792   15.8615   15.9408   13.6660   15.0720   16.3263   14.3093   13.4739   17.7501   14.8664   14.2466   17.7701   18.4695   19.3288   15.8652   16.3061   11.9670    9.9559   14.4345   13.0551   17.3609   20.0574   18.4744   18.8584   16.3484    9.7207   17.1437   14.2924   17.2853   22.1513   19.7515   15.4847   13.4551   14.8414   18.1203   17.8759    8.3124   17.8419    9.9858   12.7461   17.6515   15.2046   15.8424   18.1231   16.1701   17.2261   15.7617   17.9971   12.3199   13.2267   14.0164   12.0845   14.6605   17.1349   15.6135   18.6048   14.8356   18.2173   14.1250   14.7903   13.3155   23.2460   12.4610   15.1034   16.9845   19.4502   15.3392   19.4023   19.1293   20.6785   13.8287   11.0854   16.8806   17.6444   13.5576   16.1447   20.2667   14.3516   13.7263   15.5553   14.9131   13.5904   13.8948   18.4208   12.7791   18.8875   16.1723   14.9274   17.0273   16.9139   16.3543   14.4313   13.3948   12.9749   10.2940   15.3237   12.4129   15.4878   14.6469   14.0789    9.1566   15.8745   13.0123   18.8326   22.3533   13.3949   19.2867   13.9109   18.1151   17.5901   17.2225   18.2904   17.4486   13.6401   12.6033   15.8283   16.4692   17.4836   17.3028   13.2594   15.4527   20.0195   15.7326   10.1496   12.2192   19.1128   11.6623   14.6184   16.5083   14.1533   17.3745   12.1931   19.6964   10.4820   16.1147   13.1475   18.4510   16.2498   14.1674   14.3885   15.2942   15.7212   14.4384   14.1576   17.2571   14.8859   17.3733   16.7764    9.8761   16.5036
SimulatedTrait2         9.5512    6.7497    9.5445    9.6973    8.2127   11.1209    8.9830   10.9922    7.3398    9.3547    9.9482    8.2943    8.3080    9.4460   10.4026    7.4022   12.5055    9.1757    8.7325   12.3438    9.8295   13.0788   11.1935   12.3975   10.9101    9.4269    8.9057   11.5779    7.9030   12.4560    8.4235    8.3127    8.4768   11.1700    7.4555    9.9704   10.5956   10.4554    8.5415   11.7727   12.0179   11.0338    9.5466    9.3706   11.6200    9.7142    9.7980   11.6254   11.5002   12.2594   10.6631   10.7963    8.8123    9.0638    8.8596   10.9321    9.6317   11.6001    7.4353    6.2917    9.3523   10.4977   13.0407   10.2348    9.6624   10.6362   10.6372    9.5212   11.6778    9.1542   10.6051   11.7951   10.5243    7.2666    9.3862    9.2480    8.7068   10.2880    7.0945    9.0286    8.5196    9.8722   13.0710   11.8198   10.1408    9.8795    8.3789   12.3839    8.8780    9.6586   10.4676   10.3821   10.0431    8.7362   12.7023   12.3788   11.3205    9.2434    8.9265   13.1387    9.8758   10.1606    8.7746   12.4198   10.6310    9.2274   12.4074    9.8179   11.1349   10.3579    9.9874   10.8478    9.7792   10.6247    9.1228    9.4540   12.4124    6.7047    8.8310   10.6628   10.6376   11.7791   11.2182   11.2836    9.1475   12.5747   10.2689    7.1654   12.9063   10.1853    9.4429   10.8004    5.5347   11.5759    9.1694    9.8338   10.0686    9.9141    7.8744   11.9773   10.8379    7.9656   12.7150   11.5230   10.3201   12.8266   11.9308   10.1351   13.2471    9.2703   11.2199    9.0242    9.8643   10.4802   11.4233    9.1029    7.0001    9.3063   10.6167    8.5410    6.3635    7.1397    9.7400    8.3796    8.4833    8.6020    9.3555    9.2456    8.1695    8.1096    9.4944    9.1393   10.6151   11.3895    7.5622    8.8232    9.5576   14.2567   11.5441   13.3795   10.6053    8.9752   10.7424   10.0921    8.1724   10.0380    9.2558    8.2561    8.0765    7.0245    7.5122    6.7158   10.9613    8.5638    9.1439    9.4209    9.3896    8.5524   12.0317    8.4377
 
