# Supplementary material for: Inclusive Composite Interval Mapping of QTL by Environment Interactions in Biparental Populations
Source: PLoS One. 2015 Jul 10;10(7):e0132414. doi: 10.1371/journal.pone.0132414 (PMC4498613; doi:10.1371/journal.pone.0132414)
Supplement: S4 File — (ZIP) [file pone.0132414.s004.zip › H=0.1/L1/run_00146.met]

!**********************Note: lines staring with "!" are remarks and will be ignored in the program********************
!*********************************General Information**********************************
!Assuming F1 = P1 x P2, populations available in QTL IciMapping are: 
!  1, P1BC1F1 = P1 x F1, the first backcrossing where P1 is used as the recurrent parent;
!  2, P2BC1F1 = P2 x F1, the first backcrossing where P2 is used as the recurrent parent;
!  3, F1DH, F1-derived doubled haploids; 
!  4, RIL or F1RIL, recombination inbred lines through the repeated selfing of F1;
!  5, P1BC1RIL, recombination inbred lines through the repeated selfing of P1BC1F1;
!  6, P2BC1RIL, recombination inbred lines through the repeated selfing of P2BC1F1;
!  7, F2, the selfing generation of F1;
!  8, F3, the selfing generation of F2;
!  9, P1BC2F1, the second backcrossing where P1 is used as the recurrent parent; 
! 10, P2BC2F1, the second backcrossing where P2 is used as the recurrent parent;
! 11, P1BC2RIL, recombination inred lines through the repeated selfing of P1BC2F1; 
! 12, P2BC2RIL, recombination inred lines through the repeated selfing of P2BC2F1; 
! 13, P1BC1F2, the selfing generation of P1BC1F1; 
! 14, P2BC1F2, the selfing generation of P2BC1F1; 
! 15, P1BC2F2, the selfing generation of P1BC2F1; 
! 16, P2BC2F2, the selfing generation of P2BC2F1; 
! 17, P1BC1DH, P1BC1F1-derived doubled haploids; 
! 18, P2BC1DH, P2BC1F1-derived doubled haploids; 
! 19, P1BC2DH, P1BC2F1-derived doubled haploids; 
! 20, P2BC2DH, P2BC2F1-derived doubled haploids; 
   3      !Mapping Population (see remarks above)
   2      !Mapping Function (1 for Kosambi; 2 for Haldane; 3 for Morgan)
   2      !Marker Space Type (1 for intervals; 2 for positions)
   1      !Marker Space Unit(1 for centiMorgans; 2 for Morgan)
   6      !Number of Chromosomes (or Linkage Groups)
 200      !Size of the mapping population
   2      !Number of environments
 
!***************************************** Chromosomes and Linkage Maps **********************************************
!Chromosome                 NumMarkers
-CH1                        16
-CH2                        16
-CH3                        16
-CH4                        16
-CH5                        16
-CH6                        16
!Linkage map (Marker name followed by position or the interval length)
 MK-1-1                1     0.000
 MK-1-2                1    10.000
 MK-1-3                1    20.000
 MK-1-4                1    30.000
 MK-1-5                1    40.000
 MK-1-6                1    50.000
 MK-1-7                1    60.000
 MK-1-8                1    70.000
 MK-1-9                1    80.000
 MK-1-10               1    90.000
 MK-1-11               1   100.000
 MK-1-12               1   110.000
 MK-1-13               1   120.000
 MK-1-14               1   130.000
 MK-1-15               1   140.000
 MK-1-16               1   150.000
 MK-2-1                2     0.000
 MK-2-2                2    10.000
 MK-2-3                2    20.000
 MK-2-4                2    30.000
 MK-2-5                2    40.000
 MK-2-6                2    50.000
 MK-2-7                2    60.000
 MK-2-8                2    70.000
 MK-2-9                2    80.000
 MK-2-10               2    90.000
 MK-2-11               2   100.000
 MK-2-12               2   110.000
 MK-2-13               2   120.000
 MK-2-14               2   130.000
 MK-2-15               2   140.000
 MK-2-16               2   150.000
 MK-3-1                3     0.000
 MK-3-2                3    10.000
 MK-3-3                3    20.000
 MK-3-4                3    30.000
 MK-3-5                3    40.000
 MK-3-6                3    50.000
 MK-3-7                3    60.000
 MK-3-8                3    70.000
 MK-3-9                3    80.000
 MK-3-10               3    90.000
 MK-3-11               3   100.000
 MK-3-12               3   110.000
 MK-3-13               3   120.000
 MK-3-14               3   130.000
 MK-3-15               3   140.000
 MK-3-16               3   150.000
 MK-4-1                4     0.000
 MK-4-2                4    10.000
 MK-4-3                4    20.000
 MK-4-4                4    30.000
 MK-4-5                4    40.000
 MK-4-6                4    50.000
 MK-4-7                4    60.000
 MK-4-8                4    70.000
 MK-4-9                4    80.000
 MK-4-10               4    90.000
 MK-4-11               4   100.000
 MK-4-12               4   110.000
 MK-4-13               4   120.000
 MK-4-14               4   130.000
 MK-4-15               4   140.000
 MK-4-16               4   150.000
 MK-5-1                5     0.000
 MK-5-2                5    10.000
 MK-5-3                5    20.000
 MK-5-4                5    30.000
 MK-5-5                5    40.000
 MK-5-6                5    50.000
 MK-5-7                5    60.000
 MK-5-8                5    70.000
 MK-5-9                5    80.000
 MK-5-10               5    90.000
 MK-5-11               5   100.000
 MK-5-12               5   110.000
 MK-5-13               5   120.000
 MK-5-14               5   130.000
 MK-5-15               5   140.000
 MK-5-16               5   150.000
 MK-6-1                6     0.000
 MK-6-2                6    10.000
 MK-6-3                6    20.000
 MK-6-4                6    30.000
 MK-6-5                6    40.000
 MK-6-6                6    50.000
 MK-6-7                6    60.000
 MK-6-8                6    70.000
 MK-6-9                6    80.000
 MK-6-10               6    90.000
 MK-6-11               6   100.000
 MK-6-12               6   110.000
 MK-6-13               6   120.000
 MK-6-14               6   130.000
 MK-6-15               6   140.000
 MK-6-16               6   150.000
!*********************************** Marker Types ********************************************************************
!Co-dominant marker: When heterozygote F1 is present, P1 is coded as 2, F1 is coded as 1, and P2 is coded as 0; Otherwise, P1 is coded as 2, and P2 is coded as 0. 
!Dominant marker: When heterozygote F1 is present, P1 and F1 are coded as 12, and P2 is coded as 0; Otherwise, P1 is coded as 2, and P2 is coded as 0.  
!Recessive markers: When heterozygote F1 is present, P1 is coded as 2, and F1 and P2 are coded as 10; Otherwise, P1 is coded as 2, and P2 is coded as 0. 
!Missing marker is coded as -1. 
 MK-1-1                 2   0   0   2   0   2   0   2   0   2   0   2   2   2   0   2   2   0   2   0   0   2   0   2   2   0   0   2   2   2   2   2   2   2   0   2   0   2   2   2   2   2   2   2   0   0   0   0   0   0   2   0   0   2   0   0   2   2   0   0   2   2   2   2   0   2   2   0   0   0   0   0   0   0   2   2   0   2   0   0   2   2   0   2   2   2   0   2   0   2   0   0   2   2   0   2   0   0   0   2   2   0   2   0   2   2   0   2   2   0   2   0   2   2   0   2   2   2   2   0   2   0   2   0   0   2   0   0   0   2   2   0   0   0   2   2   2   2   2   2   0   0   2   2   0   0   0   0   2   2   2   0   0   0   0   0   2   2   2   2   2   2   2   2   2   0   0   2   2   0   0   2   0   2   0   0   2   0   0   2   2   0   0   0   0   0   0   0   2   2   2   2   0   2   2   0   2   0   0   2
 MK-1-2                 2   0   0   2   2   0   0   2   0   2   0   2   2   2   0   2   0   0   2   0   0   2   0   0   2   0   0   2   0   2   2   2   2   2   0   0   0   2   2   2   2   2   2   2   0   0   0   2   0   0   2   2   0   2   0   2   2   2   0   0   2   2   2   2   2   2   2   0   0   0   0   0   0   0   2   2   0   2   0   0   2   2   0   2   0   2   0   2   0   2   0   2   0   2   0   2   0   0   0   2   2   0   2   2   2   2   0   2   2   0   0   0   2   2   0   2   2   2   2   0   2   0   0   0   2   2   0   0   2   2   2   0   0   0   2   2   2   2   2   2   0   0   2   2   0   0   0   0   2   2   2   0   0   0   0   0   2   2   2   2   0   2   2   2   2   0   0   2   2   0   0   2   0   0   0   2   2   0   0   2   2   0   0   0   0   0   2   0   2   2   2   2   0   2   2   0   2   0   0   2
 MK-1-3                 2   0   0   2   2   0   0   2   0   2   0   2   2   2   0   2   0   0   2   0   0   2   0   0   0   0   0   2   0   2   2   2   2   2   0   0   0   2   2   2   2   2   2   2   0   0   0   2   0   0   2   0   0   2   0   2   2   2   0   0   2   2   2   0   2   0   2   0   0   0   0   0   0   0   2   2   2   2   0   0   2   2   0   2   0   2   0   2   0   2   0   2   0   2   2   2   0   0   0   2   2   0   0   2   2   2   0   2   2   2   0   0   2   2   0   0   2   2   2   0   2   2   0   0   2   2   0   0   2   0   2   0   0   0   2   2   0   2   2   2   0   0   2   0   0   0   0   0   2   2   2   0   0   0   2   0   0   2   2   2   0   2   2   2   2   0   0   2   2   0   0   2   0   0   0   2   2   0   0   0   2   0   0   0   0   0   2   0   2   2   2   2   0   2   2   0   0   0   0   2
 MK-1-4                 2   2   0   2   2   0   0   2   0   2   2   2   2   2   0   2   0   0   2   0   2   2   0   0   0   0   2   2   0   2   2   2   2   2   0   0   0   2   2   2   2   2   2   2   0   0   0   2   0   0   2   0   0   2   0   2   2   2   0   0   2   2   2   2   2   0   2   0   0   2   0   0   0   0   2   0   2   2   0   0   2   2   0   2   0   2   0   2   0   2   0   2   0   2   0   2   0   0   0   2   2   2   0   2   2   2   0   2   2   2   0   2   2   2   0   0   2   2   2   0   2   2   0   0   2   2   2   0   2   0   2   0   0   0   2   2   0   2   2   2   0   0   2   0   0   0   0   0   2   2   2   0   0   0   2   2   0   2   2   2   0   2   2   2   2   0   0   2   2   0   0   2   0   0   0   2   2   0   0   0   2   0   0   0   0   0   2   0   2   2   2   2   0   2   2   0   0   0   0   2
 MK-1-5                 2   2   0   0   2   0   0   2   0   0   2   2   2   2   0   2   0   0   2   0   2   0   0   0   2   2   2   2   2   2   2   0   2   2   0   0   0   2   2   2   2   2   2   2   0   0   0   2   0   0   2   0   0   2   0   2   2   2   0   0   2   2   0   2   2   0   2   0   0   0   0   0   0   2   0   2   2   2   0   0   2   2   0   2   0   2   0   2   0   2   0   2   0   2   0   0   0   0   0   2   2   2   0   2   2   2   0   2   2   2   0   2   2   2   0   0   2   2   2   0   2   2   0   2   2   2   2   0   2   2   2   0   0   2   2   2   0   2   0   2   0   0   2   0   0   0   0   0   2   2   2   0   0   0   2   2   0   2   2   0   0   2   2   2   2   0   0   2   2   0   2   2   2   0   0   2   2   0   0   0   2   0   0   0   0   0   2   0   2   0   2   0   0   2   2   0   0   0   0   2
 MK-1-6                 2   2   0   0   2   0   0   2   0   0   0   2   2   2   2   0   0   0   0   0   2   0   0   2   2   2   0   2   2   2   2   0   2   2   0   0   0   2   0   2   2   2   2   2   0   0   0   2   0   0   2   0   0   2   0   2   2   2   0   2   2   2   0   2   2   0   2   0   0   2   0   0   0   2   0   2   2   2   0   0   0   2   0   2   0   0   0   2   0   2   0   2   0   2   0   0   0   0   0   2   2   2   0   2   2   2   0   2   2   2   0   2   2   2   0   2   2   2   2   0   2   2   0   2   2   2   2   0   2   0   2   0   0   2   2   2   0   2   0   0   2   0   2   0   2   0   2   0   2   2   2   2   0   2   0   0   0   2   2   0   0   2   2   0   2   0   0   2   2   0   2   2   2   0   0   2   2   0   0   0   2   0   0   0   0   0   2   0   2   0   2   0   0   0   0   0   0   0   0   2
 MK-1-7                 2   2   0   0   2   0   0   2   0   0   2   2   2   2   2   0   0   0   0   0   2   0   0   0   2   2   2   2   2   2   2   0   2   2   0   2   0   2   0   2   2   0   2   2   0   0   2   0   0   2   2   0   0   2   0   2   2   2   0   2   2   2   0   2   2   0   2   0   2   2   0   0   0   2   0   2   2   2   0   2   0   0   0   2   0   0   0   0   0   2   0   2   0   2   0   0   0   0   0   2   2   2   0   2   2   2   0   2   0   2   2   0   2   2   0   0   2   2   2   0   0   2   0   2   2   2   2   0   2   0   2   0   0   2   2   2   0   2   0   0   2   0   2   0   0   0   2   0   2   2   2   2   0   2   0   0   0   2   2   0   0   2   2   0   2   0   0   2   2   0   2   0   0   0   0   2   2   0   0   0   2   0   0   2   0   0   2   0   2   0   2   0   0   0   0   0   0   0   0   2
 MK-1-8                 2   2   0   0   2   0   0   2   0   0   2   2   2   2   2   0   0   0   0   0   2   0   0   0   2   2   2   2   2   0   0   0   2   2   0   2   0   2   0   2   2   0   2   2   0   0   0   0   0   2   2   2   0   2   0   2   2   2   2   2   2   2   0   2   2   0   2   0   0   2   0   0   0   2   0   2   2   2   0   2   0   2   0   2   0   0   0   0   0   2   0   2   2   2   0   2   2   0   0   2   2   2   0   2   2   2   0   0   0   2   2   0   2   2   0   2   2   2   2   0   0   2   0   2   2   2   2   0   2   0   2   0   0   0   2   2   0   2   0   0   2   0   2   0   0   0   2   0   2   2   2   2   0   2   0   0   2   2   2   0   0   2   2   0   2   0   0   2   2   0   2   0   0   0   2   2   0   0   0   0   2   0   0   2   0   0   0   0   2   0   2   0   0   0   0   0   0   0   0   2
 MK-1-9                 2   2   2   0   2   0   0   2   0   0   2   2   2   2   2   0   0   0   0   0   2   0   0   0   2   2   2   2   2   0   0   0   2   2   0   2   0   2   2   2   2   0   2   2   0   0   0   0   0   2   2   2   0   2   0   2   2   2   0   2   2   0   0   2   2   0   2   0   2   2   0   0   0   2   0   2   2   2   0   2   0   2   0   2   0   0   0   0   0   0   0   2   2   2   0   2   2   0   0   2   2   2   0   2   0   2   0   0   0   2   2   0   2   2   0   2   2   2   2   0   0   2   0   2   2   2   2   0   2   0   2   0   0   2   2   2   0   0   2   0   2   0   2   0   0   0   2   2   2   2   2   2   0   2   0   0   2   2   2   0   0   2   2   2   2   0   0   2   2   0   2   0   0   0   0   0   0   0   0   0   2   0   0   2   0   0   0   0   2   0   2   0   0   0   0   0   0   0   0   2
 MK-1-10                2   2   2   0   2   0   0   2   0   0   2   0   0   2   2   0   0   0   0   2   2   0   0   0   2   2   2   2   0   0   0   0   2   0   0   0   0   0   2   2   0   2   2   2   0   0   0   0   0   2   2   2   0   2   0   2   2   0   0   2   2   0   0   2   2   0   0   0   2   2   0   0   0   2   0   0   2   2   0   2   0   2   0   2   0   0   0   2   0   0   0   0   2   2   0   2   2   0   0   2   2   2   0   2   0   0   0   2   0   2   2   2   2   2   0   2   0   2   0   0   2   0   0   2   2   2   2   0   2   0   2   0   0   2   2   2   0   0   2   0   2   0   2   0   0   0   2   2   2   2   0   2   0   2   0   0   2   2   2   0   0   2   2   2   0   0   2   2   2   0   2   0   0   0   0   0   0   0   0   0   2   0   0   2   0   0   0   0   2   0   2   0   0   0   0   0   0   0   2   2
 MK-1-11                2   2   2   0   2   0   0   2   0   0   2   0   0   0   2   0   0   0   0   2   2   0   0   0   0   0   2   2   0   0   0   0   2   0   0   0   0   0   2   2   0   2   2   2   0   0   0   0   0   2   2   2   0   0   0   0   2   2   0   2   2   0   0   2   0   0   0   0   2   2   2   0   0   2   0   0   2   2   0   2   0   2   0   2   0   0   0   2   0   0   2   0   2   2   0   2   2   2   0   2   0   2   0   2   0   0   0   2   0   0   2   2   2   2   0   2   2   2   0   0   2   2   0   2   0   2   2   0   2   0   2   0   0   2   2   2   0   0   2   0   2   0   2   0   0   0   2   2   2   2   0   2   2   2   0   0   0   2   2   0   0   2   2   2   0   0   2   2   0   0   2   0   2   0   0   0   0   0   2   0   0   0   0   2   0   0   0   0   2   0   2   0   0   0   0   2   0   0   2   2
 MK-1-12                2   2   2   0   2   0   0   2   2   2   2   0   0   2   2   0   0   0   0   2   2   2   0   0   0   0   2   2   2   0   0   0   0   0   0   0   2   0   2   2   0   2   2   2   2   0   0   0   0   2   2   0   0   0   0   0   2   2   0   2   0   0   0   2   0   0   0   0   2   2   2   2   0   2   0   0   2   0   0   2   0   2   2   2   2   2   0   2   0   0   0   0   2   2   0   2   2   2   0   2   0   2   0   0   0   0   0   2   0   0   2   2   2   0   0   2   0   2   0   0   2   2   0   0   2   2   0   0   2   0   2   0   0   2   2   2   2   0   0   0   2   0   2   0   0   0   2   2   2   2   0   2   2   2   0   0   0   2   2   0   2   2   2   2   0   0   0   2   0   0   2   0   2   0   0   0   0   0   2   0   0   0   2   2   0   0   0   0   2   0   2   2   0   2   0   0   0   0   2   2
 MK-1-13                0   2   2   0   2   0   0   2   2   2   2   0   0   2   2   0   0   0   0   2   2   2   0   0   0   0   2   0   2   0   0   0   0   0   0   0   0   2   0   2   2   0   2   2   2   0   2   0   0   2   0   0   0   0   0   0   2   2   0   2   0   0   0   2   0   2   2   0   2   0   2   2   0   2   0   0   2   0   0   2   0   2   2   2   2   2   0   2   0   0   0   0   2   2   0   2   2   2   0   2   0   2   0   0   0   0   0   2   0   0   2   2   2   0   0   2   0   2   0   0   2   2   0   2   2   2   0   0   2   0   2   0   0   2   2   2   2   0   0   0   2   0   2   0   0   0   2   2   2   2   0   2   2   2   0   0   0   2   2   0   2   2   2   2   0   0   0   2   0   0   2   0   2   0   0   2   0   0   2   0   0   0   2   2   0   0   0   0   2   0   2   2   2   2   2   0   2   0   2   2
 MK-1-14                0   2   2   0   2   0   0   2   0   2   2   0   0   2   2   0   0   0   0   2   2   0   0   0   0   0   0   0   2   0   0   0   0   2   0   0   0   2   0   2   2   0   2   0   2   0   2   0   2   2   0   0   0   0   0   0   2   2   0   2   0   0   2   2   2   2   2   0   2   0   2   2   2   2   0   2   2   0   0   2   0   2   2   2   2   2   0   2   0   0   0   0   2   0   0   2   2   2   0   2   0   2   0   0   2   0   0   2   0   0   0   2   2   0   0   2   0   2   0   0   2   2   2   2   2   2   0   0   2   0   2   0   0   2   2   2   2   0   0   0   2   0   2   0   0   0   2   2   2   2   0   2   2   2   0   0   0   2   2   0   2   0   2   2   2   0   0   2   0   0   2   0   2   0   0   2   0   0   2   0   0   0   2   2   0   0   0   0   2   0   2   2   0   2   2   0   2   0   2   2
 MK-1-15                0   2   2   0   2   0   0   2   0   2   2   0   0   2   2   0   0   0   0   2   2   0   0   0   2   0   0   0   2   0   0   0   0   2   0   0   0   2   0   0   2   0   2   0   2   2   2   0   2   2   0   2   0   0   0   0   2   2   0   2   0   0   2   2   2   2   2   2   2   0   2   0   2   2   0   2   2   0   0   2   2   2   2   2   2   2   0   2   0   0   0   0   2   0   0   2   2   2   0   2   0   2   0   0   2   0   0   2   0   0   0   0   0   0   0   2   0   2   0   0   2   2   2   2   2   2   0   0   2   0   2   0   0   2   2   2   2   0   0   0   2   0   0   0   0   0   2   2   2   2   0   2   2   2   0   0   0   2   2   0   2   0   0   0   2   0   0   2   0   0   2   0   2   0   0   2   0   0   2   0   0   0   2   2   0   0   0   2   2   0   2   2   0   2   2   0   2   0   2   2
 MK-1-16                0   2   0   0   0   0   0   2   0   2   0   0   0   2   0   2   0   0   0   2   0   0   0   0   2   0   0   0   2   0   0   0   0   2   0   0   0   0   0   0   2   0   2   0   0   2   2   0   2   2   0   2   0   0   2   0   2   2   2   2   2   0   2   2   2   0   2   0   2   0   2   0   2   2   0   2   2   2   0   2   2   2   2   2   2   2   0   2   0   0   0   0   0   0   0   2   2   2   0   2   0   0   0   0   2   0   0   0   0   0   0   0   2   0   0   2   0   0   0   0   2   2   2   2   2   2   2   0   2   0   2   0   0   2   0   2   2   0   0   0   2   0   0   0   0   0   0   2   2   2   0   2   2   2   0   0   0   2   2   0   2   0   0   0   2   0   2   2   0   0   2   0   2   0   0   2   0   0   2   0   0   2   0   2   0   0   0   0   0   0   2   2   0   2   2   0   2   0   2   2
 MK-2-1                 2   2   0   2   0   2   0   0   2   0   0   2   2   2   0   0   2   0   0   0   2   0   0   2   2   0   0   0   0   0   2   0   2   2   2   0   2   0   2   2   2   0   2   2   0   0   0   0   0   2   0   2   0   0   2   0   2   0   0   0   2   2   2   0   2   2   2   0   2   2   0   0   0   2   2   2   2   0   2   2   0   0   0   2   0   2   2   2   0   0   0   2   0   0   2   0   2   2   2   2   0   2   2   0   2   2   0   0   2   0   0   0   2   0   0   2   2   2   0   2   0   0   2   0   0   2   2   0   0   2   2   0   0   0   2   0   0   2   0   2   2   0   2   2   0   2   0   0   2   0   2   0   0   2   0   0   2   0   2   2   2   0   0   0   2   2   0   0   2   0   0   0   0   0   2   0   2   0   0   0   2   2   0   2   0   0   0   2   2   2   2   2   2   2   2   2   2   2   0   2
 MK-2-2                 2   2   0   2   0   2   0   0   2   0   2   2   2   2   0   0   0   0   0   0   2   2   0   2   2   0   0   0   0   0   2   0   0   2   2   0   2   0   2   2   2   0   2   2   0   0   0   0   0   2   0   2   2   0   2   0   2   0   2   0   2   2   2   0   2   2   2   0   2   2   0   0   0   2   2   2   2   0   2   2   0   0   0   2   0   2   2   2   0   0   0   2   2   2   0   0   2   2   2   2   0   2   2   0   2   2   0   0   2   0   0   0   2   0   0   2   2   2   0   2   0   0   2   0   0   2   2   0   0   2   2   0   0   0   2   0   0   2   0   2   2   0   2   2   0   2   0   0   2   0   2   0   0   2   0   0   2   0   2   2   2   0   0   0   2   2   0   0   2   0   0   0   0   0   2   2   2   0   0   2   2   0   0   2   0   0   0   2   2   2   2   2   2   2   0   2   2   0   0   2
 MK-2-3                 2   2   0   2   0   2   0   0   2   0   2   2   2   2   2   0   0   0   0   0   0   2   0   2   2   0   0   0   0   0   2   0   0   2   2   0   2   0   2   2   2   0   0   2   0   0   0   0   0   2   0   2   0   0   2   0   2   0   2   0   2   2   2   0   2   2   2   0   2   2   0   0   0   2   2   2   2   0   2   2   0   0   2   2   2   2   2   2   0   0   0   2   2   2   0   2   0   2   0   0   0   2   2   0   0   2   0   0   2   0   2   0   2   0   0   2   2   2   0   2   0   0   2   0   2   2   2   0   0   2   2   0   0   0   2   0   0   0   0   2   0   0   0   2   0   2   0   0   2   0   2   0   0   2   0   0   2   0   2   2   2   0   2   0   2   2   0   0   2   2   2   0   0   0   0   0   2   0   0   2   2   0   0   2   0   0   0   2   2   2   2   2   2   2   0   2   2   0   0   2
 MK-2-4                 2   2   0   0   2   2   0   0   2   0   2   2   2   2   2   0   0   0   0   0   0   2   0   2   0   2   0   0   0   0   2   0   0   2   2   0   2   0   2   2   2   0   0   2   0   0   0   0   0   2   0   2   0   0   0   0   2   0   2   0   2   0   0   0   0   2   2   0   2   2   0   0   0   0   2   2   0   0   2   0   0   0   2   2   2   2   2   2   0   0   0   0   2   2   2   2   2   2   0   0   0   2   2   2   0   2   0   0   0   0   2   0   2   0   0   2   2   0   0   2   0   0   2   0   2   2   2   0   0   2   2   0   0   0   2   0   2   0   0   2   0   0   0   2   0   2   0   0   2   0   2   0   0   2   0   0   2   0   2   2   2   0   2   0   2   2   0   0   2   2   2   0   0   0   0   0   2   2   0   2   2   0   0   2   0   0   0   2   2   0   2   2   2   2   0   2   2   0   0   2
 MK-2-5                 2   2   0   0   2   2   0   0   2   0   2   2   2   2   2   0   0   0   0   0   0   2   0   2   2   2   0   0   0   0   2   0   0   2   2   0   2   0   2   2   2   0   0   2   0   0   0   0   0   2   0   2   0   0   0   0   2   0   2   0   2   0   0   0   0   2   2   0   2   2   0   0   0   0   2   2   0   0   2   0   0   2   2   2   0   2   2   2   0   0   0   0   2   2   2   2   2   2   0   0   0   2   2   2   0   2   0   0   0   0   2   0   2   0   0   2   2   0   0   2   0   0   2   0   2   2   2   0   0   2   2   2   0   0   2   2   2   0   0   2   0   0   0   2   0   2   0   0   2   0   2   0   0   2   0   0   2   0   2   2   2   0   2   0   2   2   0   0   2   2   2   2   0   0   0   0   2   2   2   0   2   0   0   2   0   0   0   2   2   0   2   2   2   2   0   2   2   2   0   2
 MK-2-6                 2   2   0   0   2   2   0   0   2   0   2   2   2   2   2   0   0   0   0   0   0   2   0   2   2   2   0   0   0   2   2   0   0   2   2   0   2   0   2   2   2   0   0   2   0   0   0   0   0   2   0   0   0   0   0   0   2   0   2   0   2   0   0   0   0   2   0   0   2   2   0   0   0   0   0   2   0   0   2   0   0   2   2   2   0   2   2   2   0   0   0   0   0   2   2   2   2   2   0   0   0   2   0   2   0   2   0   0   0   0   2   2   2   0   0   2   0   0   0   2   0   0   2   0   2   2   2   0   0   2   2   2   0   0   2   2   2   0   2   2   0   0   0   2   0   2   0   0   2   0   2   2   0   2   0   0   2   0   2   2   2   0   2   0   2   2   0   0   2   0   2   2   0   0   0   0   2   2   2   0   0   0   2   2   0   2   2   2   2   0   2   2   2   2   2   2   2   2   0   2
 MK-2-7                 2   2   0   0   2   2   0   0   2   0   2   0   2   2   2   0   0   0   0   0   0   2   0   2   2   2   0   0   0   2   0   0   0   2   2   2   2   0   2   2   2   0   0   2   0   0   0   0   0   0   0   0   0   0   0   0   2   2   2   0   2   2   0   0   0   2   0   0   2   2   0   0   0   2   0   2   2   0   2   0   0   2   2   0   0   2   2   2   0   0   0   0   0   2   2   2   2   2   0   0   0   2   0   2   0   2   0   0   0   0   2   2   2   0   0   2   0   0   0   2   0   0   0   0   2   2   2   0   0   2   2   2   0   0   2   2   2   0   2   0   0   0   0   2   0   2   0   0   2   0   2   2   0   2   0   0   2   0   2   2   2   0   2   0   2   2   0   0   2   0   2   2   0   0   0   0   2   2   2   0   0   0   2   0   0   2   2   2   2   0   2   2   2   2   2   2   2   2   0   2
 MK-2-8                 2   2   0   0   2   2   2   0   0   0   2   2   2   2   2   0   0   0   0   0   0   2   0   2   2   2   0   2   0   2   0   0   0   2   2   2   2   0   2   2   2   0   0   0   0   0   0   0   0   0   0   0   0   0   0   0   2   2   2   0   2   2   0   0   0   2   0   0   2   2   0   0   0   2   2   2   0   0   0   2   0   2   2   0   0   2   2   2   0   0   0   0   0   0   2   2   2   2   0   0   0   2   0   2   0   2   0   0   0   0   2   2   2   0   0   2   0   0   0   2   0   0   0   0   2   2   2   0   0   2   0   2   0   0   0   2   2   0   2   0   0   2   0   2   0   0   2   0   2   0   2   2   0   2   0   0   2   0   0   2   2   0   2   0   2   2   0   0   2   0   2   2   0   0   0   0   2   2   2   0   0   0   2   0   0   2   2   2   2   0   0   2   2   2   2   2   2   2   0   2
 MK-2-9                 2   2   0   2   0   2   2   0   0   0   2   2   2   2   2   0   2   0   0   0   0   2   0   2   2   2   0   2   2   2   0   0   0   2   2   2   2   2   2   2   2   0   0   0   0   2   2   0   0   0   0   0   0   0   0   0   2   2   2   0   2   2   0   0   0   2   0   0   2   2   0   0   0   2   2   0   0   0   0   2   0   2   2   0   0   2   2   2   0   0   0   0   0   2   2   2   2   2   0   0   0   2   0   2   0   2   0   0   0   2   2   2   0   0   0   2   0   0   2   2   0   0   0   0   2   2   2   2   0   2   0   2   0   0   0   0   2   0   2   0   0   2   2   2   0   0   2   0   2   2   2   2   0   2   0   0   2   0   0   2   2   0   2   0   2   2   0   0   2   0   2   2   0   0   0   0   2   0   2   0   0   0   2   0   2   2   2   2   2   0   0   2   2   0   2   2   2   2   0   2
 MK-2-10                2   2   0   0   0   2   0   0   0   0   0   2   2   2   2   0   0   0   0   0   0   2   0   2   2   2   0   0   2   2   0   0   2   2   0   2   2   2   2   2   2   0   0   0   0   2   2   0   0   0   0   0   0   0   0   0   2   2   2   0   2   2   0   0   0   2   0   0   2   2   2   0   0   2   2   0   0   0   0   2   0   2   2   0   0   2   2   2   0   0   0   2   0   2   2   2   2   2   0   0   0   2   2   2   0   2   2   0   0   2   2   2   0   0   2   2   2   0   2   2   0   0   0   0   2   0   2   2   0   2   0   2   2   0   0   0   2   0   2   0   0   2   2   2   0   0   2   0   2   2   0   2   0   2   0   0   2   0   2   0   2   0   2   2   0   2   0   0   2   0   2   2   0   0   2   0   0   0   2   0   2   0   2   0   2   2   2   2   2   0   0   0   0   0   0   0   2   0   0   2
 MK-2-11                2   2   0   0   0   2   2   0   0   0   2   2   2   2   2   0   0   0   0   0   0   2   0   2   2   2   0   0   2   0   0   0   2   2   0   0   2   2   2   0   2   0   2   0   0   2   2   0   0   0   0   0   0   0   0   0   2   2   2   0   2   0   0   0   0   2   0   0   2   2   2   0   0   2   2   0   0   0   0   2   2   2   2   0   0   2   0   2   0   0   0   2   0   0   2   2   2   2   0   0   0   2   0   2   0   2   2   0   0   2   0   2   0   0   2   2   2   0   2   2   0   0   0   0   2   2   2   2   0   2   2   2   2   0   0   0   2   0   2   2   0   2   2   2   0   0   2   0   2   2   0   2   0   2   0   0   2   0   2   0   2   0   0   2   0   2   0   2   2   0   2   2   0   0   2   0   0   0   2   0   2   0   2   0   2   2   2   2   2   0   0   2   0   0   0   0   2   0   0   2
 MK-2-12                2   2   0   0   0   2   2   0   0   0   2   2   2   2   2   0   0   2   0   0   0   2   0   2   2   2   0   0   2   0   0   0   2   2   0   0   2   2   0   0   2   0   2   0   0   2   2   0   0   0   2   0   0   0   0   0   2   2   2   0   2   0   0   0   0   2   0   0   0   2   2   0   0   2   0   0   0   0   0   2   2   2   2   0   0   2   0   2   0   2   0   2   0   0   2   0   2   2   0   0   0   2   0   2   2   2   2   0   0   2   2   2   0   0   2   2   2   0   0   2   0   0   0   0   0   2   2   0   0   2   2   2   2   0   0   0   2   0   2   2   0   2   0   2   0   0   2   0   2   2   0   2   0   2   0   0   2   0   2   0   2   0   0   2   0   2   0   0   2   0   2   2   0   0   2   2   0   0   2   0   2   0   2   2   2   2   2   2   2   0   0   2   0   0   0   0   2   2   0   2
 MK-2-13                2   2   0   0   0   2   2   0   0   2   2   2   2   0   2   0   0   0   0   0   0   2   0   2   2   2   0   0   0   0   2   0   2   2   0   0   2   2   0   0   2   0   2   0   0   2   2   2   0   0   2   0   0   0   0   0   0   2   2   0   2   0   0   0   0   2   0   0   0   2   2   0   2   2   0   0   0   0   0   2   2   2   2   0   0   2   0   2   0   2   0   2   0   0   0   0   2   2   0   0   0   2   0   2   2   2   2   0   0   2   2   2   0   0   2   2   2   0   0   2   0   0   2   0   0   2   2   0   0   2   2   2   2   0   0   0   2   0   2   2   0   2   0   2   0   0   2   0   2   2   0   2   0   2   0   0   0   0   2   0   2   0   0   2   0   2   0   0   2   0   2   2   0   0   2   2   0   0   2   0   2   0   2   2   2   0   2   2   2   2   0   2   0   0   0   0   0   2   0   2
 MK-2-14                2   2   0   0   2   2   2   0   0   2   2   2   2   0   2   2   0   0   0   2   0   2   0   2   2   2   0   0   0   0   2   0   2   2   0   0   2   2   2   0   2   0   2   0   0   2   2   2   0   0   0   0   0   0   0   0   0   2   2   0   2   0   0   0   2   2   0   2   0   2   2   0   2   2   0   0   0   0   2   2   2   2   2   0   0   2   0   0   2   2   2   2   0   0   0   0   2   2   0   0   0   2   2   0   2   2   2   0   0   2   2   2   0   0   2   2   0   0   0   2   2   0   0   0   0   2   2   0   0   0   2   2   2   0   0   0   2   0   2   2   0   2   2   2   0   0   2   0   2   2   0   2   0   2   0   0   0   0   2   0   2   0   0   0   0   2   0   0   2   0   2   2   0   2   2   2   0   2   2   0   2   0   2   0   2   0   0   0   2   2   0   2   0   0   0   0   0   2   0   2
 MK-2-15                2   2   0   0   2   2   2   0   0   2   2   2   2   0   2   2   2   2   2   2   0   2   0   2   2   2   0   2   0   0   2   0   2   2   0   0   2   2   0   0   2   0   0   0   2   2   2   2   0   0   0   0   0   0   0   0   0   2   2   0   2   0   0   0   2   2   0   2   0   0   2   0   2   2   0   0   0   0   2   2   2   2   2   0   0   2   2   0   2   2   2   2   0   0   0   0   2   2   0   0   0   2   2   0   0   0   2   0   0   2   2   2   2   0   2   2   0   0   0   0   2   0   0   0   0   2   2   0   0   0   2   0   2   0   0   0   2   0   2   2   0   2   2   0   0   0   2   0   2   2   0   2   0   2   0   0   0   0   2   0   2   0   0   0   2   2   2   0   2   0   2   0   0   2   2   2   0   2   2   0   2   0   2   0   2   0   0   0   2   2   0   2   0   0   0   0   0   0   0   2
 MK-2-16                2   2   2   0   2   2   2   2   0   2   2   2   2   2   0   2   2   2   2   0   0   0   0   2   2   2   0   2   2   0   2   0   2   2   0   0   2   2   0   0   2   0   0   0   2   2   2   2   0   0   0   0   0   0   0   0   0   2   2   0   2   0   0   0   2   2   0   2   0   0   2   0   2   2   0   0   0   0   2   2   2   2   2   0   0   2   2   0   2   2   0   2   0   0   0   2   0   2   0   0   0   2   2   0   0   0   2   0   0   2   0   2   2   0   2   2   0   0   0   0   2   0   0   0   0   2   2   2   0   0   2   0   0   0   0   0   2   0   2   2   0   0   2   0   2   0   2   0   2   0   0   2   0   0   0   0   0   0   2   0   2   0   2   0   2   2   0   0   0   0   2   2   0   2   2   2   0   2   2   0   2   0   2   0   0   2   0   0   2   2   0   2   2   0   0   0   0   2   0   0
 MK-3-1                 2   2   2   0   2   0   2   0   2   0   2   2   2   2   2   2   0   0   2   2   2   2   0   2   2   2   0   2   0   0   0   0   2   2   0   0   2   0   0   2   2   2   2   0   2   2   2   0   2   2   2   0   0   0   2   0   0   2   2   0   2   0   2   2   2   0   2   0   2   2   0   0   0   0   0   0   2   2   2   0   0   0   0   0   2   0   0   0   0   2   2   0   0   2   0   2   0   0   2   0   0   2   2   2   2   2   2   2   2   0   2   2   0   2   0   2   2   0   0   0   0   2   0   0   0   2   2   0   0   2   0   2   0   2   2   0   0   0   2   0   2   0   0   0   2   2   2   2   0   2   0   2   2   2   2   0   2   0   0   0   2   0   2   0   0   2   2   0   2   2   0   2   0   0   2   2   0   0   0   0   2   2   0   2   2   0   0   0   0   0   0   2   0   0   0   2   0   0   2   2
 MK-3-2                 2   2   2   2   2   0   2   0   2   0   2   2   2   2   2   2   0   0   2   2   2   2   0   2   2   2   0   2   0   0   0   0   2   0   0   0   0   0   0   2   2   2   2   2   2   2   2   0   2   2   2   0   0   0   2   0   0   2   2   0   2   0   2   2   2   0   2   0   2   2   0   0   0   0   0   0   2   2   2   0   0   0   0   0   2   0   2   0   0   2   2   0   0   2   0   2   0   0   2   2   0   2   2   2   2   2   2   2   2   0   2   0   0   2   0   2   2   0   0   0   0   2   0   0   0   2   2   0   0   2   0   0   0   2   2   0   0   0   0   0   2   0   2   2   0   2   2   2   0   2   0   0   2   2   2   0   2   0   0   0   0   0   2   2   2   0   2   0   2   2   0   2   0   0   2   2   0   0   0   0   2   2   2   2   2   2   0   0   0   0   0   2   0   2   2   2   2   0   0   2
 MK-3-3                 2   2   2   2   2   0   2   0   2   2   2   2   2   2   2   2   0   0   0   2   2   2   0   2   2   2   0   2   2   0   0   0   2   0   0   0   0   0   0   2   2   2   2   2   0   2   2   2   2   0   2   0   0   0   2   0   0   2   2   0   2   0   2   2   2   0   2   0   2   2   0   0   0   0   0   0   2   2   2   0   0   0   0   0   2   0   2   0   0   2   0   0   0   2   0   2   0   0   2   2   0   2   2   2   2   2   2   2   2   2   2   0   0   0   2   2   2   0   0   0   0   2   0   2   0   0   2   0   0   2   0   0   0   2   2   0   0   0   0   0   2   0   2   2   0   2   2   2   0   2   0   0   2   2   2   0   2   2   0   0   0   0   2   2   2   0   2   0   2   2   0   2   0   0   2   2   0   0   0   0   2   2   2   2   2   2   0   0   0   0   0   2   0   2   0   2   2   0   0   2
 MK-3-4                 2   2   2   2   2   0   2   2   2   2   2   2   2   0   2   2   0   0   0   2   2   2   0   0   0   2   0   2   2   0   0   0   2   0   0   0   0   0   0   0   2   2   2   0   2   2   2   2   2   0   0   0   0   0   2   0   0   2   2   0   2   0   2   2   2   2   2   0   2   2   0   0   0   0   0   0   0   2   2   2   0   0   0   0   2   0   2   0   0   2   0   0   2   2   0   2   0   0   0   2   0   2   2   2   2   2   2   2   2   2   2   0   2   0   2   2   0   0   0   0   2   2   0   2   2   0   2   0   0   2   0   2   0   2   2   2   0   0   0   0   2   0   2   2   0   2   2   2   2   2   0   2   2   2   2   0   2   2   0   0   0   0   2   2   0   0   2   0   2   2   0   2   0   0   2   2   0   0   0   0   2   2   0   2   2   2   0   0   0   0   0   2   0   2   0   2   2   0   0   2
 MK-3-5                 2   0   2   2   2   0   2   2   0   2   2   2   2   0   2   2   0   0   0   0   0   2   0   0   0   2   0   2   2   0   0   0   2   0   0   0   0   0   0   0   2   2   2   0   0   2   2   2   2   0   0   0   0   0   2   0   0   2   0   0   2   0   0   2   0   2   2   0   2   2   0   0   0   0   0   0   0   2   2   2   0   0   0   2   2   0   2   0   0   2   0   0   2   2   0   2   2   0   0   0   0   2   2   2   2   2   2   2   2   0   2   0   2   0   2   2   2   0   0   0   0   2   0   2   2   0   2   0   0   2   0   2   0   0   2   0   0   2   0   0   2   0   2   2   0   2   0   2   2   2   0   2   2   2   2   0   2   2   2   2   0   0   2   2   2   2   2   2   2   2   0   2   0   0   2   2   0   0   2   0   2   2   0   2   2   2   0   0   0   0   0   2   0   2   0   2   2   0   0   2
 MK-3-6                 2   0   2   2   2   2   2   2   0   2   2   2   2   0   2   2   2   0   0   2   0   2   0   0   0   2   0   2   2   2   0   2   2   2   0   0   2   0   0   0   0   2   0   2   0   2   2   0   2   0   0   0   0   0   2   0   0   0   0   0   2   0   2   2   0   2   2   0   2   2   0   0   0   0   0   0   0   2   2   2   0   0   0   2   2   0   0   0   2   2   0   0   2   2   0   2   2   0   0   0   2   2   2   2   0   2   2   2   2   0   2   0   2   0   2   2   2   0   0   0   0   2   0   2   2   0   2   2   0   2   0   2   0   0   2   0   0   2   0   0   2   0   2   2   0   2   0   2   2   2   0   2   2   0   2   2   2   2   2   0   0   0   2   2   2   2   2   2   2   2   0   2   0   2   2   2   0   0   2   0   0   0   0   2   2   2   0   0   0   0   0   2   0   0   0   2   2   0   0   2
 MK-3-7                 2   0   2   0   0   2   2   2   0   2   2   0   2   0   2   2   2   0   0   2   0   2   0   0   2   2   0   0   2   2   0   2   0   2   2   0   2   0   2   0   0   2   2   2   0   0   2   0   2   0   0   0   0   2   2   0   0   0   0   0   2   2   2   0   0   2   2   0   2   2   0   0   0   0   0   0   0   2   0   2   0   0   0   2   2   0   0   0   2   2   0   0   2   0   0   2   2   0   0   0   2   2   0   2   0   2   2   2   0   0   2   0   2   0   2   2   0   2   0   0   0   2   0   2   2   0   2   2   0   2   0   2   2   2   0   0   0   2   0   0   2   2   2   2   0   2   0   2   2   2   0   2   2   0   2   2   2   2   2   0   0   2   0   2   2   2   2   2   2   0   0   2   0   2   2   2   0   0   2   0   0   0   0   2   2   2   2   0   0   0   0   2   0   0   0   2   2   0   0   2
 MK-3-8                 2   0   2   0   0   2   2   2   0   2   0   0   2   2   2   2   2   2   0   2   0   2   0   0   0   2   0   0   2   2   0   2   0   0   2   0   0   0   2   0   0   2   2   2   0   0   2   0   2   0   0   0   0   2   2   0   0   0   0   2   2   2   2   0   2   2   0   0   2   2   0   0   0   0   0   0   0   2   0   2   0   0   0   2   2   0   0   0   2   0   0   0   0   0   0   2   2   2   0   0   2   0   0   2   0   2   2   2   0   0   2   0   2   0   2   2   0   2   2   0   0   2   0   0   2   0   2   2   0   2   0   2   2   2   0   0   0   2   0   2   2   2   2   2   0   2   0   2   2   2   0   2   2   0   2   2   2   2   2   0   0   2   0   2   2   0   2   2   2   0   0   2   0   2   2   2   0   0   2   0   0   0   0   2   2   2   2   0   0   0   0   2   0   0   0   2   2   0   0   2
 MK-3-9                 2   0   2   2   0   2   2   2   0   0   0   0   2   2   2   0   2   2   0   2   0   2   0   0   0   2   0   0   2   2   0   2   2   2   2   0   0   0   2   0   0   2   2   2   0   0   2   0   2   0   0   0   0   0   2   0   0   0   0   2   2   2   0   0   2   2   0   0   2   2   0   0   0   2   0   0   0   2   0   2   0   0   0   2   2   0   0   0   2   2   2   0   0   0   0   2   2   0   0   0   2   2   0   2   0   2   2   2   0   0   2   0   2   0   2   2   0   2   2   0   0   2   0   0   2   0   2   2   0   2   0   2   2   2   0   0   0   2   0   2   2   2   2   2   0   2   0   2   2   0   0   2   2   0   2   2   2   2   2   0   0   2   2   2   2   0   2   2   2   0   0   2   0   2   2   2   0   2   2   0   0   0   2   2   0   2   2   0   0   0   0   2   0   0   0   2   2   0   0   2
 MK-3-10                2   0   2   2   0   2   2   2   0   0   0   0   2   2   2   0   2   2   0   2   0   2   0   0   0   2   0   0   2   2   0   0   2   2   2   0   0   0   2   0   0   2   2   2   2   0   2   0   2   0   0   0   0   0   2   0   0   0   0   2   2   2   0   0   2   2   0   0   2   2   0   0   0   2   2   2   0   2   0   2   0   0   0   0   2   0   0   0   2   2   2   0   0   0   0   0   2   0   0   0   0   2   0   0   0   2   2   2   0   0   2   0   2   2   2   2   0   2   2   0   0   2   0   0   2   0   2   0   0   2   0   2   2   2   0   0   2   2   0   2   2   2   2   2   0   2   0   2   2   0   0   2   2   0   2   2   2   2   2   0   0   0   2   2   2   0   2   2   2   0   0   2   0   2   2   2   0   2   2   0   0   0   2   2   0   2   2   0   0   0   0   2   0   0   0   0   2   0   0   2
 MK-3-11                2   0   2   2   0   2   2   0   0   0   0   0   0   2   2   0   2   2   0   0   0   0   2   0   0   2   0   0   2   2   0   0   2   2   2   0   0   0   2   0   0   2   2   2   2   2   2   0   0   0   0   0   0   2   0   0   0   0   0   2   2   2   2   0   2   2   0   0   2   2   2   2   0   2   0   2   0   2   0   2   0   0   0   0   2   0   0   0   2   2   2   0   0   0   0   0   2   0   0   0   0   2   0   0   2   2   0   2   0   0   2   0   2   2   2   2   0   2   2   2   0   2   2   0   2   2   2   0   0   2   0   2   2   2   0   0   2   2   0   2   2   2   2   2   0   2   0   2   2   0   0   2   2   0   2   2   2   2   2   0   0   0   2   2   2   0   2   0   2   0   0   2   0   2   2   2   0   2   2   0   0   0   2   2   0   2   2   0   0   0   0   2   0   0   0   0   0   0   0   2
 MK-3-12                2   0   2   2   0   2   2   2   0   0   0   0   0   2   2   0   2   2   0   0   0   0   2   2   0   0   0   0   2   2   0   2   2   2   2   2   0   0   2   0   0   0   2   2   0   2   2   0   0   0   0   0   0   0   0   0   0   0   0   2   2   2   2   0   2   2   0   0   2   0   2   2   0   2   0   2   0   2   0   2   0   0   0   0   2   0   0   0   2   2   2   0   0   0   0   0   2   0   0   0   0   2   0   0   2   0   0   2   0   0   2   0   2   2   0   2   0   2   2   2   0   2   2   0   2   2   2   0   0   2   0   2   2   2   0   0   2   2   0   2   2   2   2   2   0   2   0   2   2   0   0   2   2   0   2   2   0   2   2   0   0   0   2   2   2   0   2   0   2   0   0   2   0   2   2   2   0   2   2   0   0   0   2   2   0   2   2   0   0   0   0   2   0   0   0   2   0   0   0   2
 MK-3-13                2   0   2   2   0   2   2   2   0   0   0   0   0   2   2   2   2   2   0   0   0   0   2   2   0   0   0   0   2   2   0   2   2   2   2   2   0   0   2   0   0   0   2   2   0   2   2   0   0   0   0   0   0   0   0   0   0   0   0   2   2   2   2   0   2   2   0   0   2   0   2   2   2   2   2   2   0   2   0   2   0   0   0   0   2   2   0   0   2   2   2   0   0   0   0   0   0   0   0   0   0   2   0   0   2   0   0   2   0   0   2   0   2   2   0   2   0   2   2   2   0   2   2   0   2   2   2   2   0   2   0   2   2   2   0   0   2   2   0   2   2   2   2   0   0   2   0   2   0   0   0   2   2   0   2   2   0   2   2   0   0   0   2   2   2   0   2   0   2   0   0   0   0   2   2   2   0   2   0   0   0   0   2   2   0   2   2   0   0   0   0   2   2   0   0   2   0   0   0   2
 MK-3-14                2   0   2   2   0   2   2   2   0   0   0   0   0   2   2   2   2   0   0   0   0   0   2   2   0   2   0   0   2   2   0   2   2   2   2   2   0   0   2   0   0   0   2   2   0   2   2   0   0   0   0   0   0   0   0   0   0   0   0   2   0   2   0   0   2   2   0   0   2   0   2   2   2   2   2   2   0   2   0   2   0   2   0   0   2   2   2   0   2   2   2   0   0   0   0   0   0   2   0   0   0   2   0   0   2   0   0   2   0   0   2   0   2   2   0   2   0   2   2   2   2   2   2   0   2   2   2   2   0   2   0   2   2   2   0   0   2   2   0   2   2   2   2   0   0   2   0   2   0   0   0   2   2   0   2   0   0   2   2   0   0   0   2   2   2   0   2   0   2   0   0   0   0   2   2   2   0   2   0   0   0   0   2   2   0   2   2   0   0   0   0   2   2   0   0   2   0   2   0   2
 MK-3-15                2   0   0   2   0   2   2   2   0   0   0   0   0   2   2   2   2   2   0   0   0   0   2   2   0   2   0   0   2   2   0   2   2   0   2   2   0   0   2   2   0   0   0   2   0   2   2   0   0   0   0   0   0   0   0   0   0   0   0   2   0   2   0   0   0   0   0   0   2   0   0   2   2   2   2   2   0   2   2   2   0   0   0   0   2   2   2   0   2   2   2   0   0   0   0   0   0   2   0   0   0   2   0   0   2   0   0   0   0   0   2   0   2   2   0   2   0   2   2   2   2   2   2   0   0   2   2   2   0   2   0   2   2   2   0   0   2   2   0   2   2   2   2   0   0   0   2   2   2   2   0   2   2   0   2   0   0   2   2   0   0   0   2   2   2   0   2   2   2   0   0   0   0   2   2   2   0   2   0   0   2   2   2   2   0   2   2   0   0   0   0   0   2   0   2   2   0   2   0   2
 MK-3-16                2   0   0   2   0   2   2   2   0   0   0   0   0   2   0   2   2   2   0   0   0   0   2   2   0   2   2   0   2   2   2   2   2   0   2   2   0   0   2   2   0   0   0   2   0   2   0   0   0   0   0   0   0   0   0   0   0   0   0   2   0   2   0   0   0   0   0   0   2   0   0   0   2   0   2   2   2   2   2   2   0   0   0   0   2   2   2   0   2   2   2   0   2   0   0   0   0   2   0   0   0   2   0   0   2   0   0   0   0   2   2   0   2   0   0   2   0   2   0   2   2   2   2   0   0   2   2   2   0   2   0   2   0   2   0   2   2   2   0   2   2   2   2   0   0   0   2   2   2   2   0   2   0   0   2   0   0   2   2   0   0   0   2   2   2   0   2   2   2   0   0   0   0   2   2   2   0   2   2   2   2   0   2   2   0   2   2   0   0   2   0   0   2   0   2   2   0   2   0   2
 MK-4-1                 0   0   0   0   0   0   0   0   2   2   2   2   0   0   2   0   0   2   2   0   0   2   0   0   2   2   0   0   0   2   0   2   0   0   0   2   0   2   2   2   2   0   2   0   2   0   2   0   2   2   0   2   0   2   2   0   2   0   0   0   0   0   0   2   0   2   2   0   0   0   0   0   2   2   0   0   2   0   2   2   0   2   0   2   2   2   2   2   0   0   0   2   2   2   0   0   0   2   0   0   2   0   2   0   2   2   0   0   0   0   2   0   0   0   2   0   2   0   2   2   0   2   2   0   0   0   2   2   0   2   0   2   0   2   0   0   0   2   2   0   0   0   0   0   2   2   2   2   0   2   2   0   2   0   2   2   0   2   0   0   0   2   0   2   0   0   0   0   2   2   0   2   2   0   0   0   2   2   2   2   0   2   0   2   0   2   0   2   2   2   0   2   2   2   2   0   2   0   0   0
 MK-4-2                 0   0   0   0   0   2   0   0   2   2   2   2   2   0   2   0   0   2   2   0   0   2   0   2   2   2   0   0   0   2   0   2   0   0   0   2   0   2   0   2   2   0   2   0   2   0   2   0   2   2   2   2   0   2   2   0   0   0   0   0   0   0   0   2   0   2   2   0   0   0   0   0   2   2   0   0   2   0   2   2   0   2   0   2   2   2   2   2   0   0   0   2   2   2   0   2   0   2   0   0   2   0   2   0   2   2   0   2   0   0   2   2   0   0   2   0   2   0   2   0   0   2   2   0   0   0   2   2   0   0   2   2   0   2   0   0   0   2   2   0   0   0   0   0   2   2   2   2   0   2   2   0   2   2   2   2   0   2   0   0   0   2   0   2   0   0   0   0   2   2   0   2   2   0   2   0   2   2   2   0   0   2   0   2   0   2   0   2   0   0   0   2   2   2   2   0   2   0   0   0
 MK-4-3                 0   0   0   0   0   2   0   0   2   2   2   2   2   0   0   0   0   2   2   0   0   2   0   2   2   2   2   0   0   2   0   2   0   0   0   2   0   2   0   2   2   0   2   0   0   0   2   0   2   2   2   2   0   2   0   0   0   0   0   0   0   0   0   2   0   2   2   0   0   0   0   0   2   2   0   0   2   0   2   2   0   2   0   2   2   2   0   2   0   0   0   2   2   2   0   2   0   2   0   0   2   0   2   0   2   2   0   2   0   0   0   2   0   0   2   0   2   0   2   0   2   2   2   0   0   0   2   2   0   0   2   2   0   2   0   0   0   2   2   0   2   0   0   0   2   0   2   2   0   2   2   0   2   2   2   2   0   2   0   0   2   2   0   2   0   0   0   0   0   2   0   2   2   0   2   0   2   2   2   0   0   2   0   0   0   2   0   2   0   0   0   2   2   2   2   0   2   0   0   0
 MK-4-4                 0   0   0   0   0   2   0   0   0   2   2   2   2   0   2   0   0   2   2   0   0   2   2   0   2   2   2   0   0   2   0   2   0   0   0   2   0   2   0   2   2   0   2   0   0   0   2   0   0   2   2   2   0   0   0   0   0   0   0   2   0   0   0   2   2   2   2   0   0   0   0   0   0   2   0   0   2   2   2   2   0   2   0   2   2   2   0   2   0   0   0   2   2   2   0   2   0   2   0   0   2   0   2   0   2   2   0   2   0   0   0   2   0   0   2   0   2   0   2   0   0   2   2   0   0   0   2   2   0   0   2   2   0   2   0   0   0   2   0   0   2   0   0   0   2   0   2   2   0   2   2   0   2   2   2   2   0   2   0   0   2   2   0   2   0   0   0   0   0   2   0   2   2   0   2   0   2   2   2   0   0   0   0   0   0   0   0   2   2   2   0   2   2   2   2   0   2   2   2   0
 MK-4-5                 2   0   0   0   0   2   2   0   0   2   2   0   2   0   2   0   0   2   2   0   2   2   0   0   2   2   2   0   0   2   0   2   0   0   0   2   0   2   0   2   2   0   2   0   0   0   2   0   0   2   2   2   0   0   0   0   0   0   0   2   0   2   0   2   2   2   2   0   0   0   0   2   2   2   0   0   2   0   2   2   0   2   0   2   2   2   0   2   0   0   0   2   2   2   0   2   0   2   0   0   2   0   2   0   2   2   0   2   0   0   0   2   0   0   2   0   2   0   2   0   0   2   2   0   0   0   0   2   2   0   0   2   0   2   0   0   0   2   0   0   0   0   0   0   2   0   2   2   2   2   2   0   2   2   2   2   0   2   0   0   2   2   0   2   0   0   0   0   0   2   0   2   2   0   2   0   2   2   2   0   0   0   0   0   0   0   0   2   0   2   0   2   2   2   2   0   2   2   2   2
 MK-4-6                 2   0   0   0   0   2   0   0   0   2   2   2   2   0   2   0   0   2   2   0   2   2   0   0   2   2   2   0   0   2   0   2   2   0   0   2   0   2   0   2   2   0   2   0   0   0   2   0   2   0   2   2   0   2   0   0   0   0   0   2   0   2   0   2   2   2   2   0   0   0   0   2   2   0   0   0   2   0   0   2   2   2   0   2   2   2   0   2   0   0   0   0   2   0   0   2   0   2   0   0   2   2   2   0   2   2   0   2   0   0   0   2   0   0   2   2   2   0   2   2   0   2   2   0   2   0   0   2   2   0   0   2   0   2   0   2   0   2   0   0   0   0   0   0   2   0   2   0   2   2   2   0   2   2   2   2   0   2   0   0   2   2   0   0   0   0   0   0   0   2   0   2   0   2   2   0   2   2   2   0   0   0   0   0   0   0   2   2   0   2   0   0   2   2   2   0   2   2   2   2
 MK-4-7                 2   0   0   0   0   2   0   0   0   2   2   2   0   0   2   0   0   2   2   2   2   2   0   0   2   2   2   0   0   2   0   2   2   0   0   2   2   2   0   2   2   0   2   0   2   0   2   0   2   0   2   2   0   2   0   0   0   0   0   2   0   2   0   2   2   2   2   0   0   0   0   2   2   0   0   0   0   0   0   2   2   2   0   2   2   0   0   2   0   0   0   0   2   0   0   2   0   2   0   0   2   2   0   0   2   2   0   2   0   0   0   2   0   0   2   2   2   0   2   2   0   2   2   0   2   0   0   2   2   0   2   2   0   2   0   2   0   2   0   0   2   0   0   0   2   0   2   0   2   0   2   0   2   2   2   2   0   2   0   0   2   2   0   0   0   0   0   0   0   2   0   2   0   2   2   0   2   2   2   0   0   0   0   0   0   2   2   2   0   2   0   0   2   0   2   0   2   2   2   2
 MK-4-8                 2   0   0   0   0   2   0   0   0   2   2   2   0   2   2   0   0   2   2   2   2   2   0   2   2   2   2   0   0   2   0   2   2   0   0   2   2   2   0   2   2   0   2   0   0   0   2   0   2   2   0   2   2   2   0   0   0   0   0   2   2   0   0   2   2   2   2   0   0   0   0   2   2   0   0   0   2   0   0   0   2   2   2   2   2   0   0   2   0   0   0   0   2   0   0   2   0   2   0   0   2   2   2   0   2   2   2   2   0   0   0   2   2   0   2   2   2   0   2   2   0   2   2   0   2   0   0   2   2   0   0   2   0   2   0   2   0   2   0   0   2   0   0   0   2   0   2   0   2   2   2   0   2   2   2   2   0   2   0   0   2   2   2   0   0   0   0   0   0   2   0   2   0   2   2   0   2   2   2   0   0   0   2   0   0   2   2   2   0   2   0   0   2   0   2   0   2   2   2   2
 MK-4-9                 2   2   2   0   0   2   0   0   0   2   2   2   0   2   2   0   0   2   2   2   2   2   0   2   2   2   2   0   0   2   0   2   2   0   0   0   2   2   0   2   2   0   2   0   0   0   2   0   2   2   0   2   2   2   0   0   0   0   0   2   2   0   0   2   2   0   0   0   0   2   0   2   2   0   2   0   2   0   0   0   2   0   2   2   2   0   0   2   0   0   0   0   2   0   0   2   0   0   0   0   2   2   2   2   2   2   2   2   0   0   0   2   2   0   2   2   2   0   2   2   0   0   2   0   2   0   0   2   2   0   0   2   0   2   0   2   0   2   0   0   2   0   0   2   2   0   2   0   2   2   2   0   2   2   2   2   0   2   0   0   2   2   2   0   0   0   0   0   0   0   0   2   2   2   2   0   2   2   2   0   0   0   2   0   0   2   2   2   0   0   0   0   2   2   2   0   2   2   2   2
 MK-4-10                2   2   2   0   0   2   2   2   0   2   2   2   0   2   2   0   0   0   2   2   2   2   0   2   2   2   2   0   2   2   0   2   2   0   0   0   2   2   0   2   2   0   2   0   0   0   2   0   2   2   0   0   2   2   0   0   0   0   0   2   2   0   2   2   2   0   0   0   0   0   0   2   2   0   2   0   2   0   0   0   2   0   2   2   0   0   0   2   0   0   0   0   2   0   0   2   0   0   0   0   2   2   2   2   2   2   2   2   0   0   2   2   2   0   2   2   2   0   0   2   0   0   2   0   2   0   0   2   2   0   0   2   0   2   2   2   0   2   0   0   0   0   0   0   2   0   2   0   2   2   2   0   0   2   2   2   0   2   0   2   2   2   2   2   0   0   0   0   0   0   0   2   2   2   2   0   2   2   2   0   0   0   2   0   0   2   2   2   0   0   0   0   2   0   2   0   2   2   0   2
 MK-4-11                2   2   2   0   0   2   2   2   0   2   2   2   0   2   2   0   2   0   0   2   2   2   2   2   2   2   2   0   0   2   0   2   2   2   0   0   2   2   0   2   2   0   2   0   0   0   2   0   2   2   0   0   2   2   0   0   0   0   0   2   2   0   2   2   2   2   0   0   0   0   2   2   2   0   2   0   2   0   0   0   2   0   2   2   2   0   0   2   0   0   0   0   2   0   2   2   0   0   0   0   2   0   2   2   2   2   2   2   0   0   2   2   2   0   0   2   2   2   0   2   0   0   2   2   2   0   0   2   2   0   2   2   0   2   2   2   0   0   0   0   0   0   2   0   0   0   2   0   2   0   0   0   0   2   2   2   0   2   0   2   2   2   2   2   0   0   2   0   0   0   0   2   2   2   2   0   2   2   2   0   0   0   2   0   0   2   2   2   0   0   0   0   2   0   2   0   2   2   0   0
 MK-4-12                2   2   0   0   0   2   2   2   0   0   2   0   0   2   2   0   2   0   0   2   2   0   2   2   2   2   2   0   0   2   0   2   2   2   0   0   2   2   0   2   2   0   2   0   0   0   2   0   2   2   0   2   2   2   0   0   2   0   0   2   2   0   2   2   2   2   0   2   0   0   2   2   2   0   2   0   0   0   0   2   2   0   0   2   0   0   0   2   0   2   0   0   2   0   2   2   0   2   0   0   2   0   2   2   2   2   2   2   0   0   2   2   2   0   0   2   2   2   2   2   0   0   2   2   0   0   0   2   2   0   0   2   0   2   2   2   0   0   0   0   0   0   0   0   2   0   2   0   2   0   2   0   0   2   2   2   0   2   2   2   2   2   2   2   0   0   2   0   0   0   0   0   2   2   2   0   2   2   2   0   0   0   2   0   0   2   2   2   2   0   0   0   2   0   2   0   2   2   0   0
 MK-4-13                2   2   0   0   0   2   2   2   0   2   2   0   0   2   2   0   2   0   0   2   2   0   2   2   2   2   2   0   0   2   0   2   2   0   0   0   2   2   0   2   2   0   2   0   0   0   2   0   2   2   0   2   0   2   2   0   2   0   0   2   0   0   2   2   0   0   0   2   0   0   2   0   2   0   2   0   0   0   0   2   2   0   0   2   0   0   0   2   0   2   0   0   2   0   2   2   0   2   0   0   2   0   2   2   2   2   2   2   0   0   2   2   2   0   0   2   2   2   2   0   0   0   2   2   0   0   0   0   2   0   0   2   0   2   2   2   0   0   0   0   0   0   2   0   2   0   2   0   2   0   2   0   0   0   0   2   0   2   2   2   2   2   2   2   0   0   2   0   0   0   0   0   2   2   2   0   2   2   2   0   0   2   2   0   0   2   2   2   2   0   0   0   2   0   2   0   2   2   0   0
 MK-4-14                2   2   0   0   0   2   2   2   0   2   2   0   0   2   2   0   2   0   0   2   0   0   2   2   2   2   2   0   0   2   0   2   2   0   2   0   2   2   0   2   2   0   2   2   0   0   2   0   2   2   0   2   0   2   2   0   2   0   0   2   0   0   2   2   0   0   0   2   0   0   2   0   2   0   2   0   0   0   0   2   2   2   0   2   0   0   0   2   0   2   0   0   0   0   2   2   2   2   0   0   2   0   2   2   2   2   2   2   0   0   2   2   2   0   0   2   2   0   2   0   0   0   2   2   0   0   0   0   2   0   0   2   0   2   2   2   0   0   0   0   0   0   2   0   2   0   2   0   2   0   2   0   0   0   0   2   0   2   0   2   2   2   2   2   0   0   2   0   0   0   0   0   2   2   2   0   2   2   0   0   0   2   2   0   0   2   2   2   2   0   0   0   2   0   2   0   2   2   0   0
 MK-4-15                2   2   0   2   0   2   2   2   2   2   2   2   0   2   2   0   2   0   0   2   2   0   2   2   2   2   2   0   0   2   0   2   2   0   2   0   2   2   0   2   2   0   2   2   0   0   2   0   0   2   0   2   0   2   0   0   2   0   0   2   2   0   2   2   0   0   0   2   0   0   2   2   2   0   2   0   0   2   0   2   0   2   0   2   0   0   0   2   0   2   0   2   0   0   2   2   2   2   0   0   2   0   2   2   0   2   2   2   0   0   2   2   2   0   0   2   2   0   2   0   0   0   0   2   0   0   0   2   2   0   0   2   0   2   2   0   0   0   0   0   0   0   2   0   2   0   2   0   2   0   2   0   0   2   0   2   0   2   0   2   2   2   2   2   2   0   2   0   0   0   2   0   2   2   2   0   2   2   0   0   0   2   2   0   2   2   2   2   2   0   0   0   2   0   2   0   2   2   0   0
 MK-4-16                0   0   0   2   0   2   2   2   2   2   2   2   0   2   2   2   2   0   0   2   2   0   2   2   2   2   2   0   0   2   2   2   2   0   2   0   2   2   0   2   0   0   2   2   0   0   2   0   2   2   0   2   0   2   0   0   2   0   0   2   0   0   2   2   0   0   0   2   0   0   0   2   2   0   2   0   0   2   0   2   0   2   0   2   0   0   0   2   2   2   0   2   0   0   0   2   2   2   0   0   2   0   2   2   0   0   2   2   0   0   2   2   2   0   0   2   2   0   2   2   0   0   0   2   0   0   0   2   2   0   0   2   0   2   2   0   0   0   0   0   2   2   2   0   0   0   2   0   2   0   2   0   2   2   0   2   2   2   2   2   2   2   2   2   2   0   2   0   0   2   2   0   2   2   2   0   2   2   0   0   0   2   2   0   2   2   2   2   2   0   0   0   2   0   2   0   2   2   0   0
 MK-5-1                 2   2   2   2   0   2   2   2   0   0   0   0   2   0   0   0   2   2   0   0   0   2   0   2   2   2   0   2   0   0   2   2   2   0   2   2   0   2   0   0   2   0   0   2   2   2   2   2   2   0   0   2   0   2   2   0   2   0   0   2   0   2   2   2   0   2   0   0   2   2   0   0   0   2   0   0   2   2   2   0   0   2   2   0   2   2   0   0   0   2   2   0   0   0   2   2   0   0   0   0   0   0   0   0   2   0   0   2   0   0   0   0   0   2   0   2   2   2   2   0   0   0   2   2   2   0   0   2   0   2   0   2   0   2   2   2   0   2   2   0   2   0   0   2   2   2   2   0   2   0   2   2   0   0   2   2   2   2   0   2   2   2   2   2   0   0   2   2   0   0   0   2   2   0   2   0   2   2   0   0   0   2   0   0   0   0   2   0   2   0   2   0   2   2   0   2   0   2   2   2
 MK-5-2                 2   2   2   2   0   0   2   2   2   0   0   0   2   0   0   0   0   0   2   0   0   2   0   2   2   0   0   2   0   2   2   2   2   0   0   2   0   0   0   0   2   0   0   2   2   0   2   2   2   0   0   2   0   2   2   0   2   0   0   0   0   2   2   2   0   2   0   0   2   2   0   0   0   2   0   0   2   2   2   0   0   2   2   0   2   2   0   0   0   2   2   0   2   0   2   2   0   0   0   0   0   0   0   0   2   0   0   2   0   0   0   0   0   2   0   2   0   2   2   0   0   0   2   2   2   0   0   2   0   2   0   2   2   2   2   2   0   2   2   0   2   0   0   2   2   2   2   0   2   0   2   0   0   0   2   2   2   2   2   0   2   2   2   2   0   0   2   2   0   0   0   2   2   0   2   0   2   2   0   0   0   2   0   0   0   0   2   0   0   0   2   0   2   2   0   0   0   2   2   2
 MK-5-3                 2   2   2   2   2   0   2   2   2   0   0   0   0   0   2   0   0   0   2   0   0   2   0   2   2   0   0   2   0   2   2   2   2   0   0   2   0   2   0   0   2   0   0   0   2   0   2   2   2   0   0   2   0   2   2   0   2   0   0   0   0   2   2   0   0   2   0   0   2   2   0   0   0   2   0   0   2   2   2   0   0   2   2   0   2   2   0   0   0   2   2   0   2   0   0   0   0   0   0   0   0   0   0   0   2   0   0   2   0   0   0   0   0   2   0   2   0   2   2   0   2   0   2   2   0   0   0   0   0   2   0   0   2   2   2   2   0   2   2   0   2   0   2   2   2   2   2   2   2   0   2   0   0   0   2   2   2   2   2   0   2   2   2   2   2   0   2   2   0   0   0   2   2   0   2   0   2   0   0   0   0   2   0   0   0   0   2   0   0   0   2   0   2   2   2   0   0   2   2   2
 MK-5-4                 0   2   2   2   2   0   2   0   2   0   0   0   0   0   2   0   0   0   2   0   0   2   0   0   2   0   0   2   0   2   2   0   2   0   0   2   0   2   2   0   2   0   0   0   2   0   2   2   2   0   0   2   0   2   2   0   2   0   0   0   0   2   2   2   0   2   0   0   2   2   0   0   0   2   0   0   2   2   2   0   0   2   2   0   2   2   0   2   0   2   0   0   2   2   0   0   0   0   0   0   0   0   0   0   2   0   0   2   0   0   0   0   0   0   0   2   0   2   2   2   2   0   2   2   0   0   0   0   0   2   0   0   2   2   2   2   0   2   2   2   2   0   2   2   2   2   2   2   2   0   2   0   0   0   2   2   2   0   2   0   2   2   2   2   2   0   2   2   0   0   0   2   2   0   2   0   2   0   0   0   0   2   0   0   2   0   2   0   0   0   2   0   2   2   2   0   0   2   2   2
 MK-5-5                 0   2   2   2   2   0   2   0   2   0   0   0   2   0   2   0   0   0   0   0   0   2   0   2   2   0   0   2   0   2   0   0   2   0   0   2   0   2   2   0   2   0   0   2   2   0   2   2   2   0   0   2   2   2   2   0   2   2   0   0   0   2   2   2   0   0   0   0   2   2   0   0   0   2   0   0   2   2   2   0   0   2   2   0   2   2   0   2   0   2   0   0   2   2   0   0   0   0   0   0   2   0   0   0   2   0   0   0   0   0   0   0   0   0   0   2   0   0   2   0   2   2   0   2   0   0   0   0   0   2   0   0   2   2   2   2   0   2   2   2   2   0   2   2   2   2   2   2   2   0   2   0   0   0   2   2   2   0   2   0   2   2   2   2   2   0   2   2   0   0   0   2   2   0   2   0   2   2   0   0   0   2   0   0   2   0   2   0   0   2   2   0   2   0   2   0   0   2   2   2
 MK-5-6                 0   2   2   2   2   0   2   0   2   2   0   0   2   0   2   2   0   0   0   0   0   2   0   0   2   0   0   2   0   2   2   0   2   0   2   2   0   2   2   0   2   0   0   2   2   0   2   2   2   0   0   2   2   2   2   0   0   2   0   0   0   2   0   0   0   0   0   0   2   2   0   0   0   2   0   0   2   2   2   0   0   2   2   0   0   2   0   2   0   2   0   0   2   2   0   0   0   0   0   0   2   2   0   0   2   0   0   0   0   0   0   0   0   0   0   2   0   0   2   0   2   2   0   2   0   0   0   0   0   2   0   0   2   2   2   2   0   2   0   2   2   0   2   2   2   2   2   2   2   0   2   0   0   2   2   2   0   0   2   0   0   2   2   2   2   0   0   2   0   0   0   2   2   0   0   0   2   2   0   0   0   2   0   0   0   0   2   0   0   0   2   0   2   0   2   0   0   2   2   2
 MK-5-7                 0   2   2   2   2   0   2   0   2   2   0   0   2   2   2   2   0   0   0   0   0   2   0   0   2   0   0   2   0   2   2   0   2   0   2   2   0   2   2   0   2   0   0   2   2   0   0   2   2   0   0   2   2   2   2   0   2   2   0   0   0   2   2   2   0   0   0   0   2   2   0   0   0   2   0   0   2   2   2   0   0   2   2   0   2   2   0   0   2   2   0   0   0   2   2   2   2   0   0   0   2   2   0   0   2   0   2   0   0   0   0   0   0   0   0   2   0   0   2   2   2   0   0   2   0   0   0   2   0   2   0   0   2   2   2   2   0   2   0   2   2   0   2   2   2   2   2   0   2   2   2   0   0   2   2   2   0   0   2   0   0   2   2   2   2   0   0   2   2   0   0   2   2   0   0   0   2   2   0   0   0   2   0   0   0   0   2   0   0   0   0   0   2   0   2   0   0   0   2   2
 MK-5-8                 0   2   2   2   0   2   2   0   2   2   0   0   2   2   2   2   0   2   0   0   0   2   0   0   2   2   2   2   0   2   0   0   2   0   2   2   0   2   2   0   2   0   0   2   0   0   0   2   2   0   0   0   2   2   2   0   2   2   0   0   0   2   2   2   0   0   0   0   2   2   0   0   0   0   0   0   2   2   2   0   0   2   2   0   2   0   0   0   2   2   0   0   0   2   2   2   2   2   0   0   2   2   2   0   2   0   2   0   0   0   0   0   0   0   0   2   0   0   2   0   2   0   0   2   0   0   0   2   0   2   0   0   2   2   2   2   0   2   0   2   0   0   2   2   2   2   2   0   2   2   2   0   0   2   2   2   0   0   2   0   0   2   0   2   2   0   0   2   2   0   0   2   2   0   0   0   2   0   0   2   0   2   0   2   0   0   2   0   0   0   0   0   2   0   2   0   0   0   2   2
 MK-5-9                 0   2   2   2   0   2   2   0   2   0   0   0   0   2   2   2   0   2   0   0   0   2   0   0   0   2   2   2   0   2   0   0   2   2   2   2   2   2   2   0   2   0   0   2   0   0   2   2   0   0   0   0   2   2   2   0   0   2   0   0   0   2   2   2   0   0   0   0   2   2   0   2   0   0   0   2   2   2   2   0   0   2   2   0   2   0   0   0   2   2   0   0   0   2   2   2   2   2   0   0   2   2   0   0   2   0   2   0   0   0   0   0   2   0   0   2   0   0   2   0   2   0   0   2   0   0   0   2   0   2   0   0   0   2   2   2   0   2   0   2   0   0   2   2   2   2   2   0   2   0   2   2   2   2   2   2   0   2   2   0   0   2   0   2   2   0   0   2   2   0   0   0   2   0   0   0   0   0   0   2   0   2   0   0   0   0   2   0   0   0   0   0   2   0   2   0   0   0   2   2
 MK-5-10                0   2   2   2   0   2   2   0   2   2   2   0   0   2   2   2   0   2   0   0   0   2   0   0   0   2   2   2   0   2   2   0   2   2   2   2   2   2   2   0   2   0   0   2   0   0   2   2   2   2   0   0   2   2   2   0   0   2   0   0   0   2   2   2   0   2   0   0   2   2   0   2   0   0   0   2   2   2   2   0   2   2   2   0   2   0   0   0   2   2   0   0   0   2   2   2   2   2   0   0   0   2   0   2   0   0   2   0   0   0   0   0   2   0   0   2   0   0   2   0   2   0   0   2   0   0   0   0   0   2   0   0   0   2   2   2   0   2   0   2   0   0   2   2   2   2   2   0   2   2   2   2   2   2   0   2   0   2   2   0   0   2   0   2   2   0   0   2   2   2   0   0   2   0   0   0   0   0   0   2   0   2   0   0   0   0   2   0   2   0   2   0   2   2   2   0   0   0   2   2
 MK-5-11                2   2   2   2   2   2   2   0   2   2   2   0   0   2   2   0   0   2   0   2   0   2   0   0   2   2   2   2   0   0   2   0   2   2   2   2   2   2   2   0   2   2   0   2   2   0   2   2   2   2   0   0   2   2   0   0   2   2   0   0   0   0   2   2   2   2   0   0   2   2   2   0   0   0   0   2   2   2   2   0   2   2   2   0   0   0   0   0   2   2   0   0   0   2   2   0   2   2   0   2   0   2   0   2   0   0   2   0   0   0   2   0   2   0   0   2   0   0   2   0   2   0   0   2   2   0   2   0   0   2   0   0   0   2   2   2   0   2   2   2   0   0   2   0   2   2   2   0   2   2   2   2   2   2   0   0   0   2   2   0   0   2   0   2   2   0   0   2   0   2   0   2   0   0   2   0   0   0   2   2   0   0   0   0   0   2   2   0   2   0   2   0   2   0   2   0   0   2   2   0
 MK-5-12                2   2   2   2   2   2   2   0   2   2   2   0   2   2   2   0   2   2   0   2   2   2   0   0   2   2   2   2   2   0   2   0   2   2   2   2   2   2   2   0   2   2   0   0   2   2   2   2   2   2   0   0   2   2   0   0   2   2   0   2   0   0   2   0   2   2   0   0   2   2   2   0   0   0   0   2   2   2   2   0   2   2   2   0   0   2   0   0   2   2   0   0   0   2   2   0   2   2   0   2   0   2   0   2   0   0   2   2   0   0   2   0   2   0   0   2   0   0   2   0   2   0   0   2   2   0   2   0   0   2   0   0   0   2   2   2   0   2   2   2   0   2   2   0   2   2   2   0   2   2   2   0   2   2   2   0   0   2   2   0   0   2   0   2   2   2   0   2   2   0   0   2   0   0   2   0   0   0   2   2   0   0   0   0   2   2   2   0   0   0   2   0   2   0   2   0   0   2   2   0
 MK-5-13                2   2   0   2   2   0   2   0   2   2   2   0   2   2   2   0   2   0   0   2   2   2   0   0   0   2   2   2   2   0   2   0   0   2   2   2   2   2   2   0   2   2   0   0   2   0   2   2   2   2   0   0   2   2   0   0   2   2   0   2   0   0   2   0   2   2   0   0   2   2   2   0   0   0   0   2   0   2   2   0   2   2   2   0   0   2   0   0   2   2   0   0   0   2   2   0   2   2   0   2   0   2   0   2   0   0   0   2   0   0   2   0   2   0   0   2   0   0   2   2   0   0   0   2   2   0   2   0   0   2   0   0   0   2   2   2   0   2   2   2   0   2   2   0   2   2   2   2   2   2   2   0   2   2   2   0   0   2   2   0   0   2   0   2   2   2   0   2   2   2   2   2   0   0   2   0   0   0   2   0   0   2   0   0   2   2   2   2   0   0   2   2   2   0   2   0   0   2   2   0
 MK-5-14                2   2   0   2   2   0   2   0   2   2   2   0   2   2   2   0   2   0   0   2   2   2   0   0   0   2   2   2   2   2   2   0   0   2   2   2   0   2   2   0   2   2   0   0   2   0   2   2   0   2   0   0   2   2   0   0   0   2   0   2   0   0   2   0   2   2   0   0   0   2   2   0   0   0   0   2   0   2   2   0   2   2   2   0   0   2   0   2   0   2   0   0   0   2   2   0   2   2   0   2   0   2   0   2   0   0   0   2   0   0   2   0   0   0   0   2   0   0   2   2   0   2   0   2   2   2   2   0   0   2   0   0   0   2   2   2   0   0   2   2   0   0   2   0   2   2   2   2   2   2   2   0   2   2   2   0   2   2   2   0   0   2   0   2   2   2   0   2   2   2   2   0   0   0   2   0   0   0   2   0   0   2   0   0   2   2   2   2   0   2   2   2   2   0   2   0   0   2   2   0
 MK-5-15                2   0   0   2   2   0   2   0   2   2   2   0   2   2   2   0   2   0   2   2   2   2   2   0   0   2   2   2   2   2   2   0   0   2   2   2   0   2   2   0   2   2   0   0   2   0   2   2   0   0   0   0   2   2   0   0   0   2   0   2   0   0   2   0   0   2   0   0   0   0   2   0   0   2   0   2   0   2   0   0   2   0   2   0   0   2   0   2   0   2   0   0   0   2   2   0   2   2   0   2   0   2   0   2   0   0   0   2   0   0   2   0   0   0   0   2   0   0   2   2   0   2   0   2   2   2   2   0   0   0   0   0   0   2   2   2   0   0   2   2   0   0   2   0   2   2   2   2   2   2   2   2   2   2   2   0   2   2   0   0   2   2   0   2   2   2   0   2   2   2   2   0   0   0   2   0   0   0   2   2   2   2   0   0   2   2   2   2   0   2   2   2   2   0   2   0   0   2   2   0
 MK-5-16                2   0   0   2   2   2   2   0   2   2   2   2   2   0   2   0   2   0   2   2   2   2   2   2   0   2   2   2   2   2   2   0   0   2   2   2   0   2   2   0   2   2   0   0   2   0   2   2   0   0   0   0   2   2   0   0   0   2   0   2   0   0   2   0   0   2   0   2   0   0   2   0   2   2   2   2   0   2   0   0   2   0   2   0   0   2   0   0   0   2   0   0   0   2   2   0   2   2   0   2   0   2   0   2   0   0   0   2   0   0   0   0   0   0   0   2   0   0   2   2   0   2   0   2   2   2   2   0   0   0   0   0   0   2   2   2   0   0   2   2   0   0   2   0   2   2   2   2   2   2   2   2   2   2   2   0   2   2   0   0   2   2   0   2   2   2   2   2   2   2   2   0   0   0   2   0   0   0   2   2   2   2   0   0   2   2   2   2   0   0   2   2   2   0   2   0   0   2   2   2
 MK-6-1                 0   2   2   0   0   0   2   2   2   2   2   2   2   0   0   2   0   0   0   0   0   2   2   2   0   0   2   2   0   2   2   0   0   2   2   0   2   2   2   0   0   0   0   0   2   0   0   0   2   2   0   2   0   2   2   2   2   2   2   0   2   0   2   0   2   0   0   2   2   0   0   0   0   2   2   0   0   2   0   0   0   2   2   2   0   0   0   2   2   2   0   0   0   2   2   0   0   2   2   0   2   0   2   0   2   0   2   0   2   0   0   2   2   2   2   0   0   0   0   0   2   0   2   0   2   2   2   2   2   0   0   0   0   2   2   2   0   2   0   0   0   0   2   0   0   2   0   0   0   2   2   2   2   2   2   2   2   2   2   0   2   2   0   0   0   2   2   2   0   2   0   2   0   0   2   0   0   2   2   0   2   0   0   0   0   2   0   0   0   0   2   2   0   2   0   2   2   2   2   2
 MK-6-2                 0   2   0   0   0   0   0   2   2   2   2   2   2   0   0   2   0   2   0   0   0   0   2   2   0   0   2   2   0   2   2   0   0   2   2   0   2   0   2   0   2   2   0   0   2   0   0   0   0   2   0   2   0   2   2   2   2   2   2   0   2   0   2   0   0   0   0   2   0   0   0   0   0   2   2   0   0   0   0   2   0   0   0   2   0   0   0   2   2   2   0   0   0   2   2   2   0   2   2   0   2   0   2   0   2   0   2   0   2   0   0   2   2   2   2   0   0   0   0   0   2   0   2   0   2   2   2   2   2   0   0   0   0   0   2   2   0   2   0   0   0   0   2   0   0   2   0   0   0   2   2   2   2   2   2   2   2   2   2   0   2   2   0   0   0   2   0   2   0   0   0   2   0   0   2   0   0   2   2   0   2   0   0   0   0   2   0   0   0   0   2   2   0   2   0   2   0   2   2   2
 MK-6-3                 0   0   0   0   0   0   0   2   2   2   2   2   2   0   0   2   0   2   0   2   0   0   2   0   0   0   2   0   0   2   2   0   0   2   2   0   2   0   2   0   2   2   0   0   2   0   0   0   0   0   0   2   0   2   2   2   2   2   2   0   2   0   2   0   0   0   2   2   0   0   0   2   0   2   2   0   0   0   0   2   0   0   0   2   0   0   0   2   2   2   0   0   0   2   2   2   0   2   2   0   2   2   0   0   2   2   2   0   2   0   0   2   2   2   2   0   0   0   0   0   2   0   2   0   0   2   2   2   2   0   0   0   0   0   2   2   0   2   0   0   0   0   2   0   0   2   0   0   0   2   2   2   2   2   2   2   2   2   2   0   2   2   0   0   0   2   0   2   0   0   0   0   2   0   2   2   0   2   2   0   2   0   0   0   0   2   0   0   0   0   2   0   0   2   0   2   0   2   2   2
 MK-6-4                 0   0   0   2   0   0   0   2   2   2   2   2   2   0   0   0   0   2   2   2   0   0   2   0   0   0   2   0   2   0   0   0   0   2   2   0   2   0   2   0   2   2   0   0   2   0   0   0   0   0   0   2   0   2   2   2   2   2   2   0   2   0   2   0   0   0   2   2   0   0   0   2   0   2   2   0   0   0   0   2   0   0   2   2   0   0   2   0   2   2   0   0   0   2   2   2   0   2   2   2   2   2   0   0   2   0   2   0   2   0   0   2   2   0   2   2   0   0   0   0   2   2   2   0   0   2   2   2   2   0   0   0   0   2   2   0   0   0   0   0   0   0   2   0   2   2   0   0   0   2   2   2   2   2   2   2   2   2   2   2   2   2   0   0   0   2   0   2   2   0   0   0   0   0   2   2   0   2   2   0   2   0   0   0   0   2   0   0   0   0   2   0   0   2   0   2   0   2   2   2
 MK-6-5                 0   0   0   2   2   0   0   2   2   2   2   2   2   0   0   2   0   2   2   2   0   0   2   0   0   2   2   0   0   0   0   0   0   2   2   2   2   0   2   0   2   2   0   2   2   0   0   0   0   0   0   2   0   2   2   2   2   2   2   0   2   0   2   0   0   0   2   2   0   0   0   2   0   2   2   0   0   0   0   2   0   0   2   2   0   2   2   0   2   0   0   0   0   2   2   2   0   2   2   2   2   2   0   0   2   0   2   0   2   0   0   2   2   0   0   2   0   0   0   0   2   2   2   0   0   2   2   2   2   0   0   0   2   2   2   0   0   0   0   0   0   0   2   0   2   2   0   0   2   2   2   0   2   2   2   2   2   2   2   2   2   2   0   0   0   2   0   2   2   0   0   0   0   0   2   2   0   2   2   0   0   0   0   0   0   2   0   0   0   0   2   0   0   2   0   2   0   2   2   2
 MK-6-6                 0   0   0   0   2   0   0   2   2   2   2   2   0   0   2   2   0   2   2   2   2   0   2   0   2   2   2   0   0   2   0   0   0   2   2   2   2   0   2   0   2   2   0   2   2   0   0   0   0   0   0   2   0   2   2   2   2   2   2   0   2   0   0   0   0   0   2   2   0   0   0   2   0   2   2   0   0   0   0   2   0   0   2   2   0   2   2   0   2   0   0   0   0   2   2   2   0   2   0   0   2   2   0   0   0   0   2   0   2   0   0   2   2   0   0   2   0   0   0   0   2   2   2   0   0   2   2   2   2   0   0   0   2   2   2   0   0   0   0   0   0   0   0   0   2   2   0   0   2   2   2   0   2   2   2   2   2   2   2   2   2   2   0   0   0   2   0   2   2   0   2   0   0   2   2   2   0   2   2   0   0   0   2   0   0   2   0   0   0   2   2   0   0   2   0   2   0   2   2   2
 MK-6-7                 0   0   0   0   2   0   2   2   2   2   2   2   0   0   2   2   2   2   2   2   0   0   2   2   2   2   2   0   0   2   0   0   0   2   2   2   2   0   2   0   2   2   0   2   2   0   0   0   0   0   0   0   0   2   2   0   2   2   0   0   2   0   0   0   0   0   2   2   0   0   0   2   0   2   0   0   0   0   0   2   0   0   2   2   0   2   2   0   2   0   0   2   0   2   2   2   0   2   0   0   0   2   0   0   2   0   2   0   2   0   0   2   2   0   0   2   0   0   0   0   2   2   2   0   0   2   2   2   2   0   2   0   2   0   2   0   0   0   0   0   0   0   0   0   2   2   0   0   2   0   2   0   0   2   2   2   2   2   2   0   2   2   0   0   0   2   0   2   2   0   2   0   0   2   2   2   0   2   2   0   0   0   2   0   0   2   0   0   0   2   2   0   0   2   0   2   0   2   0   2
 MK-6-8                 0   0   0   2   2   0   2   2   2   2   2   2   2   0   2   2   2   2   2   2   0   2   2   2   2   2   2   0   0   2   0   0   0   2   2   2   2   0   0   0   2   2   0   2   0   0   0   0   0   0   0   0   0   2   0   0   2   2   0   2   2   0   0   0   0   0   2   2   0   0   0   2   2   2   0   0   0   0   0   2   0   0   2   2   0   2   2   0   2   0   0   2   0   2   2   0   0   2   0   0   0   2   0   0   2   0   2   0   2   0   0   2   2   0   0   2   0   0   0   0   2   2   2   0   0   2   2   2   2   0   2   0   2   0   2   0   0   0   0   0   0   2   0   0   2   2   0   0   2   0   2   0   0   2   2   2   2   2   0   0   2   0   0   0   0   2   0   2   2   2   0   0   0   2   2   2   0   2   0   0   0   0   2   0   0   2   0   0   0   2   2   0   0   2   0   2   2   0   0   2
 MK-6-9                 0   0   0   2   0   0   2   2   2   2   2   2   2   0   2   2   2   2   2   2   0   2   2   2   2   0   2   0   0   2   0   0   0   2   2   2   2   0   0   0   2   2   0   2   0   0   0   0   0   0   0   0   0   2   0   0   2   2   0   2   2   0   0   0   0   0   2   2   0   0   0   2   2   2   0   0   0   0   0   2   0   0   2   2   0   2   2   0   2   0   0   2   0   2   2   0   0   2   0   0   0   2   0   0   2   0   2   0   2   0   0   2   2   2   2   2   0   0   0   0   2   2   2   0   0   0   2   2   2   0   2   0   2   0   2   0   0   0   0   0   0   2   0   0   2   2   0   0   2   0   2   0   0   2   2   2   2   2   0   2   2   0   0   0   0   2   2   2   2   2   0   0   0   2   2   2   0   2   0   0   0   0   2   0   0   2   0   0   0   2   2   0   0   2   0   2   2   0   0   2
 MK-6-10                0   0   0   2   0   0   2   2   2   2   2   2   2   0   2   2   2   2   2   2   0   2   2   2   2   0   2   0   0   2   0   0   0   2   2   2   2   0   0   0   2   2   0   2   2   0   0   0   0   0   0   0   0   2   0   0   2   2   0   2   2   0   0   0   0   0   2   0   0   0   0   2   2   2   0   0   0   0   0   2   0   0   2   0   0   2   2   0   2   2   0   2   0   2   2   0   0   2   0   0   0   2   0   0   2   0   0   0   2   0   0   2   2   2   2   2   0   0   2   0   2   2   2   0   0   0   2   2   2   2   2   0   2   0   2   0   0   2   0   0   0   2   0   0   2   2   0   0   2   0   2   0   0   2   2   2   2   2   0   2   2   0   0   2   0   2   2   2   2   2   0   0   0   2   2   2   0   2   2   0   0   0   2   0   0   2   0   0   0   2   2   0   0   2   0   2   2   0   0   0
 MK-6-11                0   0   0   2   2   0   0   2   0   2   0   2   0   0   2   2   2   2   2   2   0   0   2   2   2   0   0   0   2   2   0   0   0   2   2   2   2   0   0   0   0   2   0   2   2   0   0   2   0   0   0   0   0   2   0   0   2   2   0   2   2   0   0   0   0   0   2   0   0   0   0   2   2   2   0   0   0   0   0   2   0   0   2   0   0   2   2   0   2   2   0   2   0   0   2   0   0   2   0   0   0   2   0   0   2   2   2   0   2   0   0   2   2   2   2   2   0   0   2   0   2   0   2   0   0   0   2   2   2   0   2   0   2   2   2   0   0   2   0   0   0   0   0   0   2   2   0   2   2   0   2   0   0   2   2   2   2   0   0   2   2   0   0   2   0   2   2   2   2   2   2   2   0   2   2   2   0   2   2   2   0   0   2   0   0   2   0   2   0   2   2   0   0   2   0   0   0   2   0   0
 MK-6-12                0   2   0   2   0   2   0   2   0   2   0   2   2   0   2   2   0   2   2   2   0   0   2   2   2   0   2   0   2   2   0   0   0   2   2   2   2   0   2   0   0   2   0   2   2   0   0   2   0   0   0   0   0   2   0   0   2   2   0   2   2   0   0   2   0   0   2   0   0   0   0   2   2   2   0   0   0   0   0   2   2   2   0   0   0   2   2   0   2   2   0   2   0   0   0   0   0   2   0   0   0   2   0   0   2   2   2   0   2   0   0   2   2   2   2   2   0   0   2   0   2   2   2   0   0   0   2   2   2   0   0   0   2   2   2   0   0   2   2   0   0   0   0   0   2   0   0   0   2   0   0   0   0   2   2   2   2   0   0   2   2   0   0   2   0   2   2   0   2   2   2   2   0   2   2   2   0   2   2   2   0   0   2   0   0   2   0   2   2   0   2   0   0   2   0   0   0   2   0   2
 MK-6-13                0   2   0   2   0   2   0   0   0   0   0   2   0   0   2   2   0   2   2   2   0   2   2   2   0   0   2   0   0   2   0   0   0   2   0   2   2   0   2   0   0   2   0   2   2   0   2   2   0   2   0   0   0   2   0   2   2   2   0   0   2   0   0   2   0   0   2   0   0   0   0   2   2   2   0   0   0   0   0   2   2   0   0   0   0   2   2   0   0   2   0   2   0   0   0   0   2   2   0   0   0   2   0   0   2   2   2   0   2   0   0   2   2   2   2   2   0   0   2   0   2   2   0   0   0   0   2   2   2   2   0   0   2   2   2   0   0   2   2   0   0   0   0   0   2   0   0   0   2   0   0   0   2   2   2   2   2   2   0   2   2   0   0   2   2   2   2   0   2   2   2   2   0   2   2   2   0   2   2   2   0   0   2   0   0   2   0   2   2   0   2   0   0   2   0   0   0   2   0   2
 MK-6-14                0   2   0   0   0   2   2   0   0   0   2   2   0   0   2   2   0   2   0   2   0   2   0   2   0   0   2   0   0   2   0   0   0   2   0   2   2   0   2   0   0   2   0   2   2   0   2   2   0   2   0   0   2   2   0   2   2   2   2   2   2   0   0   2   2   0   2   0   0   0   0   2   0   2   0   0   0   0   0   2   0   0   0   0   0   2   2   0   0   2   0   2   0   0   0   0   2   2   0   0   2   2   0   0   2   0   2   0   2   2   0   2   2   2   2   2   0   0   2   0   2   2   2   0   0   2   2   2   2   2   0   0   2   2   2   0   0   2   2   0   0   0   0   0   2   0   0   0   2   0   2   0   2   2   2   2   0   2   0   2   2   0   0   0   2   2   2   0   0   2   2   2   0   2   2   2   0   2   2   0   0   0   2   0   0   2   0   2   2   0   2   0   0   2   0   0   0   2   0   2
 MK-6-15                0   2   0   2   2   2   2   0   0   0   0   2   0   0   2   2   0   0   0   2   0   2   0   2   0   0   2   0   0   0   0   0   0   2   0   0   0   0   2   0   0   2   0   2   2   0   2   0   0   2   0   0   2   2   0   2   2   2   2   2   2   0   0   2   2   0   2   0   0   0   0   2   0   2   0   0   0   0   0   2   0   0   0   0   0   0   2   0   0   2   0   2   0   0   2   0   2   2   2   0   2   2   0   0   0   0   2   0   2   2   0   2   2   2   2   2   2   0   2   0   2   2   2   0   0   2   2   2   2   0   0   0   2   2   0   0   0   2   2   0   2   0   0   0   0   0   0   0   2   0   0   2   2   2   2   2   0   2   0   2   2   0   0   0   2   2   2   0   0   2   2   2   0   0   2   2   0   2   2   0   2   0   2   0   0   2   0   2   2   2   2   0   0   2   0   0   0   0   0   2
 MK-6-16                0   2   2   2   2   2   2   0   0   0   0   2   0   0   2   2   0   2   0   2   0   0   0   2   0   0   2   2   0   0   0   2   0   2   0   0   0   0   2   0   0   2   0   2   0   0   0   0   0   2   0   0   2   2   0   2   2   2   2   2   2   0   0   2   2   0   2   0   0   0   0   2   0   2   0   0   0   0   2   2   0   0   2   0   0   0   2   0   0   2   0   2   0   0   2   0   2   0   2   0   0   2   2   0   0   0   2   2   2   2   0   2   2   2   2   0   2   0   2   0   2   0   2   0   0   2   2   2   2   0   0   0   2   2   0   0   0   2   2   0   2   0   0   0   0   0   0   0   2   0   0   0   2   2   2   2   0   2   0   2   2   0   0   0   2   2   2   0   0   2   2   2   0   0   2   2   0   2   2   0   2   0   2   0   0   2   0   2   2   2   2   2   0   2   0   0   0   0   0   2
 
!****************************************** Phenotypic Data **********************************************************
!-100.0 is resevred for missing phenotype
SimulatedTrait1        15.9982   18.9225   14.9251   14.7767   15.7567   11.1936   13.5010   16.4243   19.2849   12.9325   12.2618   14.5499   13.0778   16.8314   18.1794   19.1490   15.0918   13.3441   16.7835   11.0274   15.6162   16.8828   16.4212   12.5445   10.7292   17.9889   14.9809   16.9300   13.4722    9.1815   15.2156   16.0766   15.5347   16.0119   18.7549   14.4589    9.2998   20.9397   17.6539   14.9988   14.6946   10.5973   12.8142   16.1071   13.3956   15.4375   14.4515   14.4162   15.9546   12.1444   16.8099   13.3606   10.4144   14.8803    9.2999   20.0627   16.1444   15.7857   13.8216   14.9053   14.1032   20.3350   15.1841   19.0309   15.6183   16.4696   16.9367   12.8856   14.9575   12.9842   12.2777   17.0537   14.5409   14.8000   15.4526   23.0652   19.1462   17.6979   15.6377   14.5717   14.0769   17.8031   14.0773   19.4924    9.7320   18.8363   13.6618   18.2457   17.0788   19.1859   16.7447   13.5342   17.1201   11.0191   14.5674   11.6048   15.5018   13.2362   16.2456   14.8369   19.3138   14.5793   12.9189   15.7407   16.5407   21.8617   10.5450   17.7177   15.3245   15.3278   14.5564    9.9564   22.5279   20.9863   10.0855   17.4158   10.4408   15.0413   20.1803   21.1109   13.5021   16.8587   17.8458   13.2525   11.9433   18.1229   14.2991   14.0326   16.3322   16.0877   13.8738   17.2171    8.9193   19.9634   15.5179   18.9886   11.6866   20.5807   17.0879   14.6220   15.4906   15.5471   11.6597   15.4160   12.0867   17.2484   13.7191   11.1944   13.3296   13.3049   12.4703   12.2878   16.1289   12.7256   14.0877   18.1652   17.6466   19.1100   17.8773   13.0872   13.2073   15.0453   17.9882   12.7228   17.9938   11.1961   14.7874   15.9885   16.0046   10.7318   17.1416   12.3934   11.1061    7.0920   12.2965   20.0094   15.4733   13.0423   11.4659   14.2707   16.2066   19.8512   14.5847   14.6384   14.9782   15.7320   13.2422   14.4506   19.1184   17.6721   18.8815   14.2006   15.4217   14.3778   17.6631   10.2905   12.6303   16.0844   11.2701   16.3676
SimulatedTrait2         9.8823    9.2344   11.7109    6.4314   10.2395   10.0756   10.2049    8.0668   11.8371   11.1848    9.2294   10.0290    7.4905    6.8685   12.3178   10.1550   10.2018   11.4438   10.2933    9.2172    9.9685    9.1998   12.6276   10.6094   12.3588    9.4289   10.5507    9.5425   10.3463    8.0966   10.8015   11.2066   10.1181    9.2965   10.3065    7.9147   11.9087    9.6497    9.8546    8.4623   11.7436    9.7608    8.2539    8.0934    9.2486   12.7689   11.2536   12.5181   11.7849   12.9573    9.7682   10.0930   10.0795    9.8864   10.7456    7.7415    9.6439    6.6460   10.8799    9.8731    8.3158    9.2981    9.2822    7.9855    9.7113   10.0708   10.9666   10.6811    9.7042    9.8831   11.4184    9.4543   10.7911    9.7848    9.3963    8.8837    8.8523    6.5868   12.4992   11.1255   10.3635   10.8092   10.9118    9.5123    8.8823    8.7343    9.3175   13.4365    9.5772    6.7221    9.1984   10.3152   10.2376   12.5400   12.8393   11.9974   11.4052    9.1904    7.7388   10.8671    9.3577    9.3896   12.8227    9.6709    8.7900   10.1883   11.1378    9.9022    9.8006    6.7388   11.9686   11.4527    9.4486   11.9344   10.7566    9.0766    6.2024    8.6549    5.4567    9.6316    8.2931    7.8105    7.0973   12.3204   11.9213    9.6404    7.4858    9.1306   11.2843   10.1763    9.7294   12.4059   10.1721    9.7291    8.5297    9.8169   12.4605   12.0549    8.9243   10.3363   12.6395   12.8674    9.7358    9.0427   11.4338   11.5161   10.1295   10.3551   12.3467   12.1277    8.8279   11.6248   10.6252   12.7815    9.1878    8.9580    9.7717    8.6302    7.9035    8.0963    7.2383   11.0811   10.9287    8.0740    8.4295    8.7801   11.2689    8.9911   10.0439    9.6279   11.0777   11.0491    9.2481   11.0099   10.9023    8.9814   11.7213    9.8746    9.3064   11.0203    7.2467   12.0792   11.4858   11.4449   11.0248   11.3392    9.4084   10.2597   10.6425    9.7865   10.0319    9.9117   10.1058    9.8421    8.9746   12.0510    9.5611   12.8923   11.0042    9.0714
 
