# Supplementary material for: Inclusive Composite Interval Mapping of QTL by Environment Interactions in Biparental Populations
Source: PLoS One. 2015 Jul 10;10(7):e0132414. doi: 10.1371/journal.pone.0132414 (PMC4498613; doi:10.1371/journal.pone.0132414)
Supplement: S4 File — (ZIP) [file pone.0132414.s004.zip › H=0.1/L1/run_00147.met]

!**********************Note: lines staring with "!" are remarks and will be ignored in the program********************
!*********************************General Information**********************************
!Assuming F1 = P1 x P2, populations available in QTL IciMapping are: 
!  1, P1BC1F1 = P1 x F1, the first backcrossing where P1 is used as the recurrent parent;
!  2, P2BC1F1 = P2 x F1, the first backcrossing where P2 is used as the recurrent parent;
!  3, F1DH, F1-derived doubled haploids; 
!  4, RIL or F1RIL, recombination inbred lines through the repeated selfing of F1;
!  5, P1BC1RIL, recombination inbred lines through the repeated selfing of P1BC1F1;
!  6, P2BC1RIL, recombination inbred lines through the repeated selfing of P2BC1F1;
!  7, F2, the selfing generation of F1;
!  8, F3, the selfing generation of F2;
!  9, P1BC2F1, the second backcrossing where P1 is used as the recurrent parent; 
! 10, P2BC2F1, the second backcrossing where P2 is used as the recurrent parent;
! 11, P1BC2RIL, recombination inred lines through the repeated selfing of P1BC2F1; 
! 12, P2BC2RIL, recombination inred lines through the repeated selfing of P2BC2F1; 
! 13, P1BC1F2, the selfing generation of P1BC1F1; 
! 14, P2BC1F2, the selfing generation of P2BC1F1; 
! 15, P1BC2F2, the selfing generation of P1BC2F1; 
! 16, P2BC2F2, the selfing generation of P2BC2F1; 
! 17, P1BC1DH, P1BC1F1-derived doubled haploids; 
! 18, P2BC1DH, P2BC1F1-derived doubled haploids; 
! 19, P1BC2DH, P1BC2F1-derived doubled haploids; 
! 20, P2BC2DH, P2BC2F1-derived doubled haploids; 
   3      !Mapping Population (see remarks above)
   2      !Mapping Function (1 for Kosambi; 2 for Haldane; 3 for Morgan)
   2      !Marker Space Type (1 for intervals; 2 for positions)
   1      !Marker Space Unit(1 for centiMorgans; 2 for Morgan)
   6      !Number of Chromosomes (or Linkage Groups)
 200      !Size of the mapping population
   2      !Number of environments
 
!***************************************** Chromosomes and Linkage Maps **********************************************
!Chromosome                 NumMarkers
-CH1                        16
-CH2                        16
-CH3                        16
-CH4                        16
-CH5                        16
-CH6                        16
!Linkage map (Marker name followed by position or the interval length)
 MK-1-1                1     0.000
 MK-1-2                1    10.000
 MK-1-3                1    20.000
 MK-1-4                1    30.000
 MK-1-5                1    40.000
 MK-1-6                1    50.000
 MK-1-7                1    60.000
 MK-1-8                1    70.000
 MK-1-9                1    80.000
 MK-1-10               1    90.000
 MK-1-11               1   100.000
 MK-1-12               1   110.000
 MK-1-13               1   120.000
 MK-1-14               1   130.000
 MK-1-15               1   140.000
 MK-1-16               1   150.000
 MK-2-1                2     0.000
 MK-2-2                2    10.000
 MK-2-3                2    20.000
 MK-2-4                2    30.000
 MK-2-5                2    40.000
 MK-2-6                2    50.000
 MK-2-7                2    60.000
 MK-2-8                2    70.000
 MK-2-9                2    80.000
 MK-2-10               2    90.000
 MK-2-11               2   100.000
 MK-2-12               2   110.000
 MK-2-13               2   120.000
 MK-2-14               2   130.000
 MK-2-15               2   140.000
 MK-2-16               2   150.000
 MK-3-1                3     0.000
 MK-3-2                3    10.000
 MK-3-3                3    20.000
 MK-3-4                3    30.000
 MK-3-5                3    40.000
 MK-3-6                3    50.000
 MK-3-7                3    60.000
 MK-3-8                3    70.000
 MK-3-9                3    80.000
 MK-3-10               3    90.000
 MK-3-11               3   100.000
 MK-3-12               3   110.000
 MK-3-13               3   120.000
 MK-3-14               3   130.000
 MK-3-15               3   140.000
 MK-3-16               3   150.000
 MK-4-1                4     0.000
 MK-4-2                4    10.000
 MK-4-3                4    20.000
 MK-4-4                4    30.000
 MK-4-5                4    40.000
 MK-4-6                4    50.000
 MK-4-7                4    60.000
 MK-4-8                4    70.000
 MK-4-9                4    80.000
 MK-4-10               4    90.000
 MK-4-11               4   100.000
 MK-4-12               4   110.000
 MK-4-13               4   120.000
 MK-4-14               4   130.000
 MK-4-15               4   140.000
 MK-4-16               4   150.000
 MK-5-1                5     0.000
 MK-5-2                5    10.000
 MK-5-3                5    20.000
 MK-5-4                5    30.000
 MK-5-5                5    40.000
 MK-5-6                5    50.000
 MK-5-7                5    60.000
 MK-5-8                5    70.000
 MK-5-9                5    80.000
 MK-5-10               5    90.000
 MK-5-11               5   100.000
 MK-5-12               5   110.000
 MK-5-13               5   120.000
 MK-5-14               5   130.000
 MK-5-15               5   140.000
 MK-5-16               5   150.000
 MK-6-1                6     0.000
 MK-6-2                6    10.000
 MK-6-3                6    20.000
 MK-6-4                6    30.000
 MK-6-5                6    40.000
 MK-6-6                6    50.000
 MK-6-7                6    60.000
 MK-6-8                6    70.000
 MK-6-9                6    80.000
 MK-6-10               6    90.000
 MK-6-11               6   100.000
 MK-6-12               6   110.000
 MK-6-13               6   120.000
 MK-6-14               6   130.000
 MK-6-15               6   140.000
 MK-6-16               6   150.000
!*********************************** Marker Types ********************************************************************
!Co-dominant marker: When heterozygote F1 is present, P1 is coded as 2, F1 is coded as 1, and P2 is coded as 0; Otherwise, P1 is coded as 2, and P2 is coded as 0. 
!Dominant marker: When heterozygote F1 is present, P1 and F1 are coded as 12, and P2 is coded as 0; Otherwise, P1 is coded as 2, and P2 is coded as 0.  
!Recessive markers: When heterozygote F1 is present, P1 is coded as 2, and F1 and P2 are coded as 10; Otherwise, P1 is coded as 2, and P2 is coded as 0. 
!Missing marker is coded as -1. 
 MK-1-1                 0   0   0   2   2   0   2   2   0   0   0   2   2   2   0   0   0   2   2   0   0   2   0   2   2   0   2   2   0   0   0   2   2   0   2   2   2   2   2   0   0   2   0   0   2   0   2   0   2   2   0   2   0   0   0   0   0   0   0   2   0   0   0   2   0   0   0   0   0   2   2   0   0   0   2   0   0   2   2   2   0   2   2   0   0   2   0   2   0   0   0   0   0   0   2   2   0   0   2   0   0   2   2   2   2   2   2   0   0   2   0   2   2   0   0   0   2   0   2   0   2   2   2   0   0   0   2   0   2   2   2   0   2   2   0   2   0   0   2   2   2   2   0   2   0   0   0   2   2   2   0   2   2   2   2   0   2   2   0   2   0   2   0   0   0   0   0   2   2   0   0   2   0   0   2   0   0   0   2   0   2   0   0   2   0   2   0   0   0   2   0   2   2   0   0   2   0   2   2   0
 MK-1-2                 0   0   0   2   2   0   2   2   0   0   2   2   2   2   0   0   0   0   2   0   0   2   0   2   2   0   2   0   0   0   0   2   2   0   2   2   2   0   2   0   0   2   0   0   2   0   2   0   2   2   0   2   0   0   0   0   2   0   0   2   2   0   2   2   0   2   0   0   0   2   2   0   0   0   2   0   0   2   2   2   0   2   2   0   0   2   0   2   0   0   2   2   0   0   2   2   0   0   0   0   0   2   2   2   2   2   2   0   0   2   0   2   2   0   0   0   2   0   2   2   2   2   2   0   2   0   2   0   0   2   2   2   2   2   0   0   0   0   2   2   2   2   0   2   0   0   0   2   2   2   0   2   2   2   2   0   2   2   0   2   0   2   2   0   0   0   0   2   2   0   0   2   0   0   2   0   0   0   2   0   2   2   2   2   0   2   0   2   0   2   0   2   2   0   0   2   0   2   2   0
 MK-1-3                 0   0   0   2   2   0   0   2   0   0   2   2   2   0   0   0   0   0   2   0   0   2   0   2   2   0   2   0   2   0   0   0   2   0   2   2   2   0   2   2   0   2   0   0   2   0   0   0   2   2   0   2   0   0   0   0   0   0   0   2   2   0   2   2   0   2   0   0   0   2   2   0   0   0   2   0   0   2   2   2   0   2   0   0   0   2   0   2   0   0   2   2   2   0   2   2   2   0   0   0   0   2   2   2   2   2   2   0   0   2   0   2   2   0   2   2   2   0   2   2   2   2   2   0   0   2   2   0   0   2   2   2   2   2   0   0   0   2   2   2   2   2   2   2   0   0   2   2   2   2   0   2   2   2   2   0   2   0   2   2   2   2   2   0   0   0   0   2   2   0   0   2   0   0   2   0   0   0   2   0   2   2   2   2   0   2   0   2   0   2   0   2   2   0   0   2   0   2   2   0
 MK-1-4                 0   0   0   2   2   0   0   2   0   0   2   2   2   0   0   0   0   0   0   0   0   2   0   2   0   0   0   0   2   0   0   0   2   0   2   2   2   0   2   2   0   2   0   2   0   0   0   0   2   2   0   2   0   2   2   0   0   0   2   2   2   0   2   2   2   2   0   0   0   2   2   0   0   0   2   0   0   2   2   2   0   2   0   0   0   2   0   2   0   0   2   2   2   0   2   2   2   0   0   0   0   2   2   2   0   2   0   0   0   2   0   2   2   2   2   2   2   2   2   2   0   2   2   0   0   0   2   2   0   2   2   2   2   2   0   0   2   2   2   2   2   0   2   2   0   0   0   2   2   2   0   2   2   2   2   0   0   0   2   2   2   2   2   0   0   0   2   2   2   0   0   2   0   0   2   0   0   0   2   0   2   2   2   2   0   0   0   2   2   2   2   2   2   0   0   2   0   2   2   0
 MK-1-5                 0   0   0   2   2   0   0   2   0   0   2   2   2   0   0   0   0   0   0   0   2   2   0   2   0   0   0   0   2   0   0   0   2   0   2   2   2   0   2   2   0   0   2   2   0   0   0   0   2   2   0   2   0   2   2   0   0   0   2   2   2   0   2   2   2   2   0   0   0   2   2   0   0   0   2   0   0   2   2   2   0   2   0   0   0   2   0   2   0   0   2   0   2   0   0   2   0   0   0   0   2   2   2   2   0   2   2   0   0   2   0   2   2   2   2   2   2   2   2   2   0   2   2   0   0   0   2   2   0   0   2   2   2   2   0   0   2   2   2   2   2   0   2   2   0   0   2   2   2   2   0   2   2   0   2   0   0   0   2   2   2   2   2   0   0   0   2   2   2   0   0   2   0   0   2   0   0   0   2   0   2   2   2   0   2   0   0   2   2   2   2   2   2   0   0   2   0   2   2   0
 MK-1-6                 0   0   0   2   2   0   0   2   0   0   2   2   2   0   0   0   0   2   0   0   2   2   0   2   0   0   0   0   2   0   2   0   2   2   2   0   2   0   2   2   0   0   2   2   0   0   0   0   0   2   0   0   0   2   2   0   0   0   2   2   0   0   0   2   2   2   0   2   2   0   0   0   2   0   2   0   0   2   2   2   0   2   0   0   0   2   0   2   0   0   2   2   2   0   0   2   0   0   0   0   2   0   2   2   2   2   2   0   0   2   0   0   2   2   2   2   2   2   2   2   0   2   2   0   0   0   2   2   0   0   2   2   2   2   0   0   2   2   2   0   2   0   2   2   0   0   2   2   2   2   0   2   2   0   2   0   0   2   2   2   2   2   2   0   0   0   2   2   2   0   2   2   0   0   2   0   0   0   2   0   2   2   2   0   2   0   0   2   2   0   0   2   2   0   0   0   2   2   2   0
 MK-1-7                 0   2   0   0   2   0   0   2   0   0   2   2   2   0   0   0   0   2   0   0   2   2   0   2   0   0   0   0   2   0   2   0   2   2   2   0   2   0   2   2   0   0   2   2   2   0   0   2   0   2   0   0   0   2   2   0   0   0   2   2   0   2   2   2   2   2   0   2   2   0   0   0   2   0   0   0   0   2   2   2   0   2   0   0   0   2   0   2   0   0   2   2   0   0   0   2   0   0   0   0   2   0   2   2   0   2   2   0   0   2   0   2   2   0   2   2   2   2   2   2   0   2   2   0   0   0   2   2   0   0   2   2   2   2   0   2   2   2   2   0   2   0   0   2   0   0   2   2   0   2   0   2   2   0   2   0   0   2   2   2   2   2   2   0   0   0   2   2   2   0   2   2   2   0   2   2   0   0   2   0   2   2   2   0   2   0   0   2   2   0   0   2   2   0   0   0   2   2   2   0
 MK-1-8                 0   2   2   2   2   0   0   2   0   0   2   2   0   0   0   0   2   2   0   0   0   2   2   2   0   2   0   0   2   2   0   0   2   2   2   2   2   2   2   2   2   0   2   2   2   0   0   2   0   2   0   0   0   2   2   0   0   0   2   2   0   2   2   2   2   2   0   0   2   0   0   0   2   0   0   0   0   2   2   2   2   2   0   2   0   2   0   2   0   0   2   2   0   0   0   2   0   0   0   0   2   0   2   2   0   0   2   0   0   2   0   2   2   0   2   2   2   2   2   2   0   0   2   0   0   0   2   2   0   2   2   2   2   0   2   2   2   2   2   0   2   2   2   2   0   0   2   2   0   2   0   2   2   0   2   0   0   2   2   2   2   2   2   0   0   0   2   2   2   0   2   2   2   0   2   2   0   0   2   0   2   2   2   0   2   0   0   2   2   0   0   2   2   0   0   0   0   2   2   0
 MK-1-9                 0   2   2   2   2   0   0   0   0   0   2   2   0   0   0   0   2   2   0   0   0   2   2   0   0   2   0   0   2   2   2   0   2   2   2   2   2   2   2   2   2   0   2   2   2   0   0   2   0   2   0   0   0   2   0   0   0   0   2   2   0   2   0   2   2   2   0   0   2   0   0   0   2   0   0   0   0   2   2   2   2   2   0   2   0   2   0   2   0   0   2   0   0   0   0   2   0   0   0   0   0   0   2   2   0   0   0   0   0   2   0   2   2   0   2   2   2   2   2   2   0   0   2   0   0   2   2   2   0   0   0   2   0   0   2   2   2   2   2   0   0   2   0   0   0   0   2   2   0   2   0   2   2   2   2   0   0   2   2   2   2   2   2   0   0   0   2   2   2   0   2   2   2   0   2   2   0   0   2   2   2   2   0   0   2   0   0   2   2   0   0   2   2   0   0   0   0   2   2   0
 MK-1-10                0   2   2   2   2   0   2   0   0   0   2   2   0   0   0   0   2   2   0   0   0   2   2   0   0   2   0   0   2   0   2   0   2   2   2   2   0   2   2   2   2   0   2   2   2   0   0   2   0   2   0   0   0   2   0   0   0   0   2   2   0   2   2   2   2   2   0   0   2   0   0   0   2   0   0   0   0   0   2   2   2   2   2   2   0   2   0   0   2   0   2   0   0   0   0   2   0   0   0   0   0   0   2   2   0   0   0   0   0   2   0   2   2   0   2   2   2   2   2   2   0   0   2   0   0   2   2   2   2   0   0   2   2   0   2   2   0   0   2   0   0   2   0   0   0   0   2   2   0   2   0   2   2   2   2   0   0   2   2   2   2   0   2   0   0   0   2   2   2   0   2   2   2   0   2   0   2   0   0   2   2   2   0   0   2   0   0   2   2   0   0   2   2   0   0   0   0   2   2   0
 MK-1-11                0   2   2   2   2   0   2   2   0   0   2   2   0   0   2   0   2   2   0   0   0   2   2   0   0   2   0   2   2   0   0   0   2   2   2   2   0   2   0   2   2   2   2   2   2   0   0   2   0   2   0   0   0   2   0   0   2   0   2   2   0   2   2   2   2   2   0   2   2   0   0   0   2   0   0   0   0   0   2   2   0   2   2   2   0   2   2   0   2   0   2   0   0   0   0   2   0   0   0   0   2   0   2   0   0   0   0   0   0   2   2   0   2   0   2   2   2   2   2   2   0   0   2   0   2   2   2   2   2   0   0   2   2   2   2   2   0   0   2   0   0   2   0   0   0   0   2   2   0   2   0   2   2   2   2   0   0   2   2   2   2   0   0   0   0   0   2   2   2   2   2   2   2   0   2   0   2   0   0   2   2   2   2   0   0   0   0   2   2   0   2   2   0   0   0   0   0   2   2   0
 MK-1-12                0   2   2   0   2   0   2   2   0   0   2   2   0   0   2   0   2   2   0   0   0   2   2   0   0   2   0   2   2   0   0   0   2   2   2   2   0   2   0   2   2   2   2   2   2   0   0   2   0   2   0   0   0   2   0   0   2   2   2   2   0   2   2   2   2   2   0   0   0   0   0   0   2   0   0   0   0   2   2   2   0   2   2   2   0   2   2   0   2   0   2   0   0   0   0   2   0   2   0   0   2   2   2   0   0   0   0   0   2   2   2   0   2   2   2   2   2   2   2   2   0   0   2   0   2   2   2   2   2   0   0   2   2   2   2   2   0   0   2   0   0   2   2   0   0   0   2   2   0   2   0   2   2   2   0   0   0   2   2   2   2   2   0   0   0   0   2   2   2   2   2   0   2   0   2   0   2   0   0   0   2   2   2   0   2   2   0   2   2   0   2   2   0   0   0   0   0   2   2   0
 MK-1-13                0   2   2   0   2   0   2   2   0   0   2   2   0   0   2   0   2   2   0   0   0   2   2   0   0   2   0   2   0   0   0   0   2   2   2   0   0   0   0   2   2   2   2   2   2   0   2   2   0   2   0   0   0   2   0   2   2   2   2   0   0   2   2   2   2   2   0   0   0   0   0   0   2   0   0   0   0   2   2   2   0   2   2   2   0   2   2   0   2   0   2   0   0   0   0   2   0   2   0   2   2   2   2   2   2   0   0   0   2   2   2   0   2   2   2   2   2   2   2   2   0   0   2   0   2   2   2   2   2   0   0   2   2   2   2   2   0   0   2   0   0   0   2   0   0   0   2   0   0   2   0   2   2   2   0   0   0   2   2   2   2   2   0   0   0   0   2   2   2   2   2   0   2   0   2   2   2   0   0   0   2   2   2   0   2   2   0   2   2   0   2   2   0   0   0   0   0   2   2   0
 MK-1-14                0   2   2   0   2   0   2   2   0   0   2   0   0   0   2   0   2   2   0   2   0   2   2   0   0   2   0   2   0   0   0   0   2   2   0   0   0   0   2   2   2   2   2   2   2   0   2   2   2   2   0   0   0   2   0   2   0   2   2   0   0   0   2   2   2   2   0   0   0   0   2   0   2   0   0   2   0   2   2   2   0   0   2   2   0   2   2   0   0   0   2   0   2   2   0   2   0   2   0   2   2   2   2   2   2   0   0   2   0   2   2   2   2   2   2   2   2   2   2   2   0   0   2   0   2   2   2   2   2   0   0   2   2   2   2   2   2   0   2   0   0   0   2   0   0   0   2   0   0   2   0   2   2   2   0   0   0   2   2   2   2   2   0   0   0   0   2   2   2   2   0   0   2   0   2   2   2   0   0   0   2   2   2   0   0   2   0   2   2   2   2   2   0   2   0   2   2   2   2   0
 MK-1-15                0   2   2   2   0   0   2   2   0   0   2   0   0   0   2   0   2   2   0   2   0   0   2   0   0   2   0   2   0   0   0   0   2   2   0   0   0   0   2   0   0   2   2   2   2   0   2   2   2   2   0   0   0   2   0   2   0   2   2   0   0   0   2   2   2   2   0   0   0   0   2   0   2   0   2   2   2   2   2   2   0   2   0   2   0   2   2   0   0   0   2   0   2   2   0   2   0   2   2   2   2   2   2   2   2   0   0   2   0   2   2   2   0   2   2   0   0   0   0   2   0   0   2   0   2   0   2   2   2   0   0   2   2   2   2   2   2   0   2   0   0   0   2   0   2   0   2   0   2   2   0   0   2   2   0   0   0   2   2   2   2   2   0   0   2   0   2   2   2   2   0   0   2   0   2   2   2   0   0   0   0   2   2   0   0   2   0   0   2   2   2   2   0   2   0   2   2   2   2   0
 MK-1-16                0   2   2   2   0   0   2   2   0   2   2   0   0   0   2   0   2   0   0   2   0   0   2   0   0   2   0   2   0   0   2   0   2   0   0   0   0   0   2   0   0   2   2   2   0   0   0   2   2   2   0   0   0   2   0   2   0   2   2   0   0   0   2   2   2   2   0   0   0   0   2   0   2   0   2   2   2   2   2   2   2   2   0   2   0   2   2   0   0   0   2   0   2   0   0   2   0   2   2   2   2   2   2   2   2   0   0   2   0   2   2   2   0   2   2   0   0   0   0   2   0   0   2   0   2   2   0   2   2   0   0   2   2   2   2   2   2   0   2   0   0   0   2   0   2   2   2   0   2   2   0   0   2   2   0   0   0   2   0   2   2   0   0   0   2   0   2   2   2   2   0   0   2   0   2   2   2   0   0   0   0   2   2   0   0   2   0   2   2   2   2   2   2   2   0   2   2   2   2   0
 MK-2-1                 2   2   2   0   0   2   2   0   2   0   2   0   2   0   0   2   2   2   0   0   2   0   2   2   2   0   2   0   0   2   0   2   0   2   2   0   0   2   2   2   2   0   2   0   0   2   0   0   2   0   0   0   2   0   0   2   0   0   2   0   2   2   0   0   0   0   0   2   0   0   2   2   2   2   2   2   2   2   0   2   0   2   2   2   2   0   2   0   0   0   0   2   0   2   0   0   2   0   2   0   0   0   2   2   2   2   0   0   2   2   0   0   0   0   2   0   0   0   2   0   0   2   2   0   2   0   2   2   0   0   0   0   0   2   0   2   2   0   2   2   0   0   2   0   2   2   0   2   2   2   2   2   0   0   0   0   0   0   2   2   2   2   2   0   2   0   0   2   2   2   0   0   2   2   2   2   0   0   0   0   0   0   2   0   0   2   2   0   0   0   2   0   2   2   2   2   2   2   0   2
 MK-2-2                 2   2   2   0   0   2   2   0   2   0   0   0   2   0   2   2   2   2   0   0   2   0   2   2   2   0   2   0   0   2   0   2   0   2   2   0   2   2   2   2   2   0   2   0   0   2   0   0   2   0   0   0   2   2   0   2   0   0   2   0   2   2   0   0   0   0   0   2   0   0   2   2   2   2   2   2   2   0   0   2   0   2   2   2   2   0   2   0   0   0   2   2   0   2   0   0   2   0   2   0   0   0   2   0   2   2   0   0   2   2   0   0   0   0   2   0   0   0   2   0   0   2   0   0   2   0   2   2   0   0   0   0   0   2   2   2   2   0   2   2   0   0   2   0   2   0   0   2   2   2   2   2   0   0   0   0   0   0   2   2   2   0   2   0   2   0   0   2   2   2   0   0   0   2   2   2   0   0   0   0   0   0   2   0   0   2   2   0   0   0   2   0   2   2   2   2   2   2   0   2
 MK-2-3                 2   2   2   0   0   2   2   2   2   0   2   0   2   0   2   2   2   2   0   0   2   0   2   2   2   0   2   0   0   2   0   2   0   2   2   0   2   0   2   2   2   0   2   0   0   2   0   0   0   0   0   0   2   0   0   2   0   0   2   0   2   2   0   0   2   0   0   2   0   0   2   2   2   2   2   2   2   0   0   2   0   2   2   0   2   0   2   0   2   0   0   2   0   2   0   0   2   2   2   0   0   0   2   0   2   2   2   0   2   2   0   0   0   0   2   0   0   0   2   2   0   0   0   0   2   0   2   2   0   0   0   0   0   2   2   0   2   2   0   2   0   0   2   0   0   0   0   0   2   2   2   2   0   0   0   0   0   0   2   0   0   0   2   0   2   0   0   2   2   2   0   0   0   2   0   2   0   0   0   0   2   0   2   0   0   2   2   2   0   0   2   0   2   2   2   2   2   2   0   2
 MK-2-4                 2   0   2   0   0   0   2   2   2   0   0   2   2   0   2   2   2   2   2   0   0   2   2   2   2   0   2   0   0   2   2   2   0   2   2   0   2   2   0   2   0   0   2   0   0   2   0   0   0   0   0   0   2   2   0   2   0   0   2   0   2   2   0   2   2   0   0   2   2   0   2   2   2   2   2   0   2   0   0   2   0   2   2   0   2   0   2   0   2   2   0   2   0   2   0   0   2   2   2   2   0   0   2   0   2   2   2   0   2   2   0   0   0   0   2   0   0   0   0   2   0   0   0   0   2   0   2   0   0   0   0   0   2   2   2   0   2   2   2   2   0   0   2   0   0   0   0   0   0   2   2   2   0   0   0   0   0   0   2   0   0   0   2   0   2   0   0   2   2   2   0   0   0   2   0   2   0   0   0   0   2   0   2   0   0   2   2   2   0   2   2   0   2   2   2   0   2   2   0   2
 MK-2-5                 2   0   2   0   0   0   2   2   2   0   0   2   2   0   2   2   2   2   2   0   0   2   2   2   2   0   2   0   2   2   2   2   0   2   2   0   2   2   0   2   2   0   2   0   0   2   0   0   0   0   0   0   2   0   2   2   0   2   2   2   2   2   0   0   2   2   0   2   2   0   2   2   2   2   2   2   2   0   0   2   0   2   2   0   2   0   2   0   2   2   0   2   0   0   0   0   2   2   2   0   0   2   0   0   2   2   2   0   2   2   0   0   0   0   2   2   0   0   0   0   0   0   0   0   2   0   2   0   0   2   0   0   2   2   2   0   2   2   2   2   0   0   2   0   0   0   0   0   0   2   2   2   0   0   0   0   0   0   2   0   0   0   2   0   2   0   0   2   2   2   0   2   0   2   0   2   0   0   0   2   2   0   2   0   0   2   0   2   0   2   2   0   2   2   2   0   2   2   0   2
 MK-2-6                 2   0   2   0   0   0   2   2   2   0   0   2   2   0   2   2   2   2   2   0   0   0   2   2   2   0   2   2   2   2   2   2   0   2   2   0   2   2   0   2   2   0   2   0   0   2   0   0   2   0   0   0   2   0   2   2   0   2   2   2   2   2   0   0   2   2   0   2   2   0   2   2   2   2   2   2   2   0   0   2   0   2   2   0   2   0   2   0   2   2   0   2   0   0   0   0   2   2   2   0   2   2   0   0   2   2   2   0   2   2   0   2   0   0   2   2   0   0   0   2   0   0   0   0   2   0   2   0   0   2   0   0   2   2   2   0   2   2   2   2   0   0   2   0   0   0   0   0   0   2   0   2   0   0   0   0   0   0   2   0   0   0   2   0   2   0   0   2   2   0   0   2   0   2   0   2   0   2   0   2   2   0   2   0   0   2   0   2   0   2   2   0   0   0   2   2   2   2   0   2
 MK-2-7                 2   0   2   2   0   0   2   2   2   0   0   2   2   0   2   2   2   2   2   2   0   0   2   2   2   0   2   2   2   2   2   2   0   2   2   0   2   2   0   2   2   0   2   0   0   2   0   0   2   0   0   0   2   0   2   2   2   2   2   0   2   0   0   0   2   0   0   2   2   0   2   2   2   0   2   2   2   0   0   0   0   2   2   0   2   0   2   0   2   2   0   2   0   0   0   2   2   2   0   0   2   2   0   0   2   2   2   2   2   2   0   2   0   0   2   2   0   2   2   2   0   0   0   0   2   0   2   0   0   2   0   0   2   2   2   0   2   2   0   0   0   2   2   0   0   0   0   0   0   2   2   2   0   0   0   0   0   0   2   2   0   0   2   0   2   0   0   2   2   0   0   2   0   2   0   2   0   2   0   2   2   0   2   2   0   2   0   2   0   2   2   0   0   0   0   2   0   2   0   2
 MK-2-8                 2   0   2   2   2   0   2   2   2   0   0   0   2   0   2   2   2   2   0   2   0   0   2   2   2   0   2   2   2   2   2   2   0   2   2   0   2   2   0   2   2   0   2   0   0   2   0   0   2   0   0   0   2   0   0   2   2   2   2   0   2   2   0   0   2   0   0   2   2   0   2   2   2   0   2   2   2   0   0   0   0   2   2   0   2   0   2   0   2   2   0   2   0   0   0   2   2   2   0   0   2   2   0   0   2   2   2   2   2   2   0   2   0   0   2   2   0   2   2   2   0   0   0   0   2   0   0   2   0   2   0   0   0   2   2   0   2   2   0   0   2   2   2   0   0   0   0   0   2   2   0   2   0   0   0   0   0   2   2   2   0   0   2   0   2   2   0   2   2   0   0   2   0   2   0   2   0   2   0   2   2   0   2   2   0   2   0   0   0   2   2   0   0   2   0   2   0   2   0   2
 MK-2-9                 2   2   2   2   2   0   0   0   2   0   0   0   2   2   2   2   2   2   0   0   0   0   2   0   2   0   0   2   2   0   2   2   0   2   2   0   2   2   2   2   2   0   2   0   0   2   2   0   2   0   0   0   2   0   0   0   2   2   2   0   2   2   0   0   0   2   0   2   2   0   2   2   2   0   2   2   2   0   0   0   0   0   2   0   2   0   2   0   0   2   0   2   0   0   2   2   2   2   2   0   0   2   0   0   2   2   2   2   0   2   0   2   0   0   2   2   0   2   2   2   0   0   0   0   2   0   0   2   0   2   0   0   0   2   0   0   2   2   0   0   0   2   0   0   0   0   0   0   2   2   0   2   0   0   0   2   0   2   2   2   2   0   2   0   2   2   2   2   2   0   0   2   0   0   0   2   0   2   0   2   2   0   2   2   0   2   0   0   0   0   2   0   0   0   0   0   0   2   0   2
 MK-2-10                2   0   2   2   2   0   0   0   2   0   0   0   2   2   2   2   2   2   0   0   0   0   2   0   2   0   0   2   2   0   2   0   0   2   2   0   2   2   2   2   2   0   2   0   0   0   2   2   2   0   0   0   2   0   0   0   2   2   2   0   2   2   0   0   0   2   2   2   2   0   2   2   2   0   2   2   2   2   0   0   0   0   2   0   2   0   0   0   2   2   0   2   2   0   2   2   2   2   2   0   0   2   0   0   2   2   2   2   0   2   0   2   0   0   2   2   0   0   2   2   0   0   0   0   2   0   0   2   0   0   0   0   0   2   0   0   2   2   0   0   0   2   0   0   0   0   0   0   2   2   0   0   0   2   0   2   0   2   0   2   2   0   2   0   2   2   2   2   2   0   0   2   0   0   0   2   0   2   0   2   2   0   2   2   0   2   0   0   0   0   2   2   2   0   0   0   0   2   0   2
 MK-2-11                2   0   2   2   2   0   0   0   2   0   0   0   2   2   2   0   2   2   0   0   0   0   2   0   2   0   0   0   2   2   2   0   0   2   2   2   2   2   2   2   2   0   2   0   0   0   2   2   2   0   0   0   2   0   0   0   2   2   2   0   2   2   0   0   0   2   2   2   2   0   2   2   2   0   2   2   2   2   0   0   0   0   0   2   2   0   0   0   2   2   0   2   0   0   2   2   2   2   2   0   0   2   0   0   2   2   2   2   0   2   0   2   0   0   2   2   0   0   2   2   0   0   0   0   2   0   0   2   0   0   2   0   2   2   0   0   2   2   0   0   0   0   0   0   0   0   0   0   2   2   2   0   0   2   0   2   0   2   0   2   2   0   2   0   0   2   2   2   2   0   0   2   0   0   0   2   0   2   0   2   2   0   2   2   0   2   0   0   0   0   2   2   2   0   0   0   0   2   0   2
 MK-2-12                2   0   2   0   2   0   0   0   2   0   0   2   2   2   0   0   2   2   0   0   0   0   2   0   2   0   0   0   2   2   2   0   0   2   2   2   2   2   2   2   2   0   2   0   0   0   2   2   2   0   0   0   0   0   0   0   2   2   2   2   2   2   0   0   0   2   2   2   2   0   2   2   2   0   2   2   2   2   0   0   0   0   2   2   2   0   0   0   2   2   0   2   2   0   2   2   2   2   0   0   0   2   0   0   2   2   2   2   0   2   0   2   0   0   2   2   0   2   2   2   2   0   0   0   2   0   0   0   0   0   2   0   2   2   2   2   2   0   0   0   0   0   0   0   0   0   2   0   2   2   2   0   0   2   0   2   0   2   0   0   2   0   2   0   0   2   2   2   2   0   0   0   0   0   0   2   2   2   0   2   2   0   2   0   0   2   0   0   0   0   2   2   2   0   0   0   0   2   0   2
 MK-2-13                2   0   2   0   2   0   0   0   2   0   0   2   2   2   0   0   2   2   0   0   0   0   2   0   2   0   0   0   2   2   2   0   0   2   2   2   2   2   2   2   2   2   2   2   2   0   2   0   2   0   0   0   0   0   0   0   2   2   2   2   0   2   0   0   0   2   2   2   2   0   2   2   2   0   0   2   2   2   0   0   0   0   0   2   2   0   2   0   2   2   0   2   2   0   2   2   2   2   0   0   2   2   0   0   2   2   2   2   0   2   0   2   0   0   0   2   0   2   2   2   0   0   0   0   0   0   0   0   0   0   2   0   2   2   2   2   0   0   0   2   0   0   0   0   0   0   2   0   2   2   2   0   0   2   0   2   0   0   0   0   2   0   2   0   0   2   2   2   2   0   0   0   0   0   0   2   2   2   0   2   2   0   0   0   0   2   0   0   2   0   0   2   2   0   0   0   0   2   0   2
 MK-2-14                2   0   2   0   2   0   0   0   2   2   0   2   2   2   0   0   2   2   0   0   0   0   2   0   2   2   0   0   2   2   2   0   0   2   2   2   2   2   2   2   2   2   0   2   0   0   2   2   2   2   0   0   0   0   0   0   2   2   2   2   0   2   0   2   0   2   2   2   2   0   2   2   2   0   0   2   2   2   0   0   0   0   0   2   2   0   2   0   2   2   0   0   2   0   2   2   2   0   0   0   2   2   0   0   2   2   2   2   0   0   0   2   0   0   0   2   0   2   2   0   0   0   2   0   0   0   0   2   0   0   2   0   2   2   2   2   0   0   0   2   0   0   0   0   0   2   2   0   2   2   2   0   0   2   0   2   0   2   0   0   2   0   2   0   0   0   2   2   2   0   0   0   0   0   0   2   2   2   0   2   2   0   0   0   0   2   0   0   2   0   0   2   2   0   0   2   0   2   0   0
 MK-2-15                2   0   2   0   2   0   0   0   2   0   2   2   2   2   0   0   2   2   0   0   0   0   2   0   2   2   0   0   2   2   2   2   0   2   2   2   2   2   2   2   2   2   0   2   0   0   2   2   2   2   0   0   0   0   0   0   2   2   2   2   0   2   0   2   0   2   2   2   2   0   2   0   2   0   0   2   2   2   0   0   0   0   0   2   2   0   2   0   2   2   0   2   2   0   2   2   2   0   2   2   2   2   0   0   2   2   2   2   0   0   0   2   0   0   0   2   0   2   2   0   0   2   2   0   0   0   0   2   0   0   2   0   2   2   2   2   0   0   0   2   0   0   0   0   0   2   2   2   2   2   2   0   0   2   0   2   0   2   0   0   2   0   2   0   0   0   2   2   2   0   0   0   0   0   0   2   2   2   0   2   2   0   0   0   0   0   0   0   2   0   2   2   2   0   0   2   0   2   0   0
 MK-2-16                2   0   2   0   2   0   0   0   2   0   2   2   2   2   0   0   2   2   0   0   0   0   2   2   2   2   0   0   2   2   2   0   2   2   2   2   2   0   2   0   2   0   0   0   0   2   2   0   2   2   0   0   0   0   0   0   2   2   2   0   0   2   0   2   2   2   2   2   2   0   2   0   0   0   0   2   0   2   0   2   0   0   0   2   2   0   2   0   2   2   0   2   2   0   2   2   2   0   2   2   2   2   0   0   2   2   2   2   0   0   0   2   0   2   0   2   0   2   2   0   0   2   2   0   0   0   0   2   0   0   2   0   0   2   2   2   0   0   0   2   0   0   0   0   0   2   2   2   2   2   0   0   0   2   0   2   0   0   0   0   2   0   0   0   0   0   2   2   2   2   0   0   0   0   0   2   2   2   0   2   2   0   0   0   0   0   0   0   2   0   2   2   2   0   2   2   0   2   0   0
 MK-3-1                 2   2   0   0   2   2   0   0   0   0   2   0   2   2   2   0   2   2   2   0   0   0   0   2   2   2   0   2   2   2   0   2   2   2   2   0   0   0   0   0   2   2   2   2   2   0   2   2   2   2   0   0   0   2   2   0   0   0   0   0   0   0   0   0   2   0   2   2   0   2   0   2   2   0   2   2   2   0   0   0   0   0   0   0   0   0   2   2   0   2   0   0   0   2   0   0   2   0   0   2   0   0   2   2   2   2   0   2   2   0   2   0   2   2   2   0   2   0   0   2   0   2   0   0   2   2   0   0   0   2   0   0   0   0   2   0   0   2   0   0   0   2   2   0   0   0   2   0   2   0   0   0   0   0   2   2   2   0   0   0   0   2   2   2   0   0   2   0   2   0   2   2   0   2   0   2   0   0   0   2   0   2   2   0   2   0   0   0   2   0   0   2   0   0   0   2   2   0   0   2
 MK-3-2                 2   2   2   2   2   2   0   0   0   0   2   0   2   0   2   0   2   2   2   0   2   0   0   2   2   2   0   0   2   2   0   2   2   2   2   0   0   0   0   0   2   2   2   2   2   0   2   2   2   2   0   0   0   2   2   0   0   0   0   0   0   0   0   0   2   0   2   2   0   2   0   0   2   0   2   2   2   0   0   0   0   2   0   0   0   0   2   2   0   2   0   0   0   2   0   2   2   0   0   0   0   0   2   2   2   2   0   2   0   0   2   2   2   2   2   0   0   0   0   2   2   2   0   0   2   2   0   0   0   0   0   0   0   0   2   0   0   2   0   0   0   2   2   0   0   0   2   0   2   0   0   2   0   0   2   2   2   2   0   0   0   2   0   2   0   0   2   0   2   0   2   2   2   0   0   2   0   0   0   0   0   2   2   0   2   0   0   0   2   0   0   2   0   0   0   2   2   0   0   2
 MK-3-3                 2   2   2   2   2   2   0   0   0   0   2   0   2   0   2   0   0   2   2   0   2   0   0   2   2   2   0   0   2   2   0   2   0   2   2   2   0   0   0   0   2   2   2   2   2   0   2   2   2   2   0   0   0   0   2   0   0   0   0   0   0   0   0   0   2   0   2   2   0   2   0   0   2   0   2   2   2   0   0   0   0   2   0   0   2   2   2   2   0   2   0   0   0   2   2   2   2   0   0   0   0   0   2   2   2   2   0   2   0   2   2   2   2   2   2   2   0   0   0   2   2   2   0   0   2   2   0   0   0   0   2   2   0   0   2   0   0   2   0   0   2   2   2   0   0   0   2   0   2   0   0   2   0   0   2   2   2   2   0   0   0   2   0   2   0   0   2   0   2   0   2   2   2   0   2   2   0   0   0   0   0   2   2   2   2   0   0   2   2   0   0   2   2   0   0   2   2   2   0   2
 MK-3-4                 2   2   0   2   2   2   0   0   0   0   2   0   2   0   2   2   0   2   2   0   0   0   0   2   2   2   0   0   2   2   0   2   0   2   2   2   0   0   0   2   2   2   2   2   2   0   2   2   2   2   0   0   0   0   2   2   0   0   0   2   0   0   0   0   2   0   2   2   2   2   2   0   2   2   2   2   2   0   0   0   0   2   0   0   2   2   2   2   0   2   0   0   0   2   2   2   2   2   0   0   0   2   0   2   2   2   0   2   2   2   2   2   2   2   2   2   0   2   0   2   2   2   2   0   2   2   0   0   0   2   2   2   0   0   2   0   0   2   0   0   2   2   2   0   0   0   2   0   2   0   0   2   0   2   2   2   2   2   0   0   0   2   0   2   0   0   2   0   2   0   2   0   2   0   2   2   0   0   0   0   0   2   2   2   2   0   0   2   2   0   0   0   2   0   0   2   2   0   0   2
 MK-3-5                 2   2   0   2   2   2   0   0   0   0   2   0   2   0   2   2   0   2   2   0   0   0   2   2   2   2   0   0   2   2   0   2   0   2   2   2   0   2   0   2   2   2   2   2   2   0   2   2   2   2   0   0   0   0   2   2   0   0   0   2   0   0   0   0   2   0   2   2   2   2   2   0   2   2   2   2   2   0   0   0   2   2   0   0   2   2   0   2   0   2   0   0   0   2   2   2   2   2   0   2   0   2   0   2   2   2   0   0   2   2   2   2   2   2   2   2   0   2   0   2   2   2   2   0   2   2   0   0   0   2   2   2   0   0   2   0   0   2   0   0   2   2   0   0   2   0   2   0   2   0   0   2   0   0   2   2   2   2   0   0   0   2   0   2   0   0   2   0   2   0   2   0   2   0   2   2   0   0   0   0   0   2   2   2   2   0   0   2   2   0   0   0   2   0   0   2   2   0   0   0
 MK-3-6                 0   2   0   2   2   2   2   2   0   2   2   0   2   0   0   2   0   2   2   0   0   0   2   2   2   2   0   0   2   0   0   2   0   2   2   0   0   2   2   2   2   2   2   2   0   0   2   2   2   2   0   0   0   0   2   2   0   0   0   2   0   0   0   0   2   0   2   2   2   2   2   0   2   0   0   2   2   0   0   0   2   2   0   0   2   2   0   2   0   2   0   2   0   2   2   2   2   2   0   2   0   2   0   2   2   2   0   0   2   2   2   2   2   2   2   2   0   2   0   0   2   2   2   0   0   2   0   0   0   2   2   2   0   0   2   0   0   2   0   0   2   2   0   0   2   0   2   0   0   0   0   2   0   0   2   2   2   2   0   2   0   2   0   2   2   0   0   0   2   2   2   0   2   0   0   2   0   0   0   0   0   0   2   2   2   0   0   2   2   0   0   0   2   0   0   2   2   0   0   0
 MK-3-7                 0   2   0   2   2   0   2   2   0   2   2   0   2   0   0   2   0   2   2   0   0   0   2   2   2   2   0   0   2   0   0   2   2   2   2   2   0   2   0   2   2   2   2   2   0   0   2   2   2   2   0   0   0   0   2   2   2   0   0   2   0   0   0   0   2   0   2   2   2   2   2   0   2   0   0   2   2   0   0   0   2   2   0   0   2   2   2   2   0   2   0   2   0   2   2   2   2   2   2   2   2   0   0   2   2   2   0   2   2   0   2   2   2   2   2   2   0   2   0   0   2   2   0   0   0   2   0   0   0   2   2   2   2   0   2   0   0   2   0   0   2   2   0   0   2   0   2   0   0   0   0   2   0   0   2   2   2   2   0   2   0   2   0   2   2   0   0   0   2   2   0   0   2   0   0   2   0   0   0   0   2   0   2   2   2   0   0   0   2   2   0   0   2   2   0   2   2   0   0   2
 MK-3-8                 0   2   0   2   0   0   2   2   0   2   2   0   2   0   0   2   2   2   2   0   0   0   2   2   0   2   0   0   2   2   2   0   2   2   2   2   0   2   0   2   2   2   2   2   0   0   2   2   2   2   0   0   0   0   2   2   2   0   2   2   0   2   2   0   2   0   2   2   2   0   2   0   2   0   0   2   2   0   0   0   2   2   0   0   2   2   2   2   2   2   0   2   0   2   2   2   2   2   2   2   2   0   0   2   2   2   0   2   2   0   2   2   0   2   0   2   0   2   0   0   2   0   0   0   0   2   0   2   0   2   2   2   2   0   2   0   0   2   0   0   2   2   0   0   2   0   2   0   0   0   0   2   0   0   2   2   2   2   0   2   0   2   0   2   2   2   0   2   2   2   0   0   2   0   0   2   0   2   0   0   2   0   2   2   2   0   0   0   2   0   0   0   2   2   0   2   2   0   0   2
 MK-3-9                 0   2   0   2   0   0   2   2   0   2   0   0   2   0   0   2   2   0   0   0   0   2   0   2   0   2   0   0   2   2   2   0   2   2   2   2   0   2   2   2   0   2   2   2   0   2   2   0   2   0   0   0   0   0   2   2   2   0   2   2   0   2   2   0   2   0   2   2   2   0   2   0   2   0   0   2   2   2   0   0   2   2   0   0   2   2   2   2   2   2   0   2   0   2   2   0   2   2   2   2   2   2   0   2   2   2   0   2   2   0   2   2   0   2   0   2   0   2   0   0   2   0   0   0   0   2   0   2   0   2   2   0   2   0   2   0   0   2   0   0   2   2   0   0   2   0   2   0   2   0   0   2   0   0   2   2   2   2   0   2   0   2   0   2   2   2   0   2   2   2   0   0   2   0   0   2   0   2   0   0   2   0   2   2   2   0   0   2   2   0   0   0   2   2   0   2   2   0   0   2
 MK-3-10                0   2   0   2   2   0   2   2   0   2   0   0   2   0   0   2   2   0   0   0   0   2   0   2   0   2   0   0   2   2   2   0   2   2   2   2   2   2   0   2   0   2   2   2   2   2   0   0   2   2   0   0   2   0   2   2   2   0   2   2   0   2   2   0   2   0   2   2   2   0   2   0   0   0   0   0   2   2   2   0   2   0   0   0   2   2   2   2   2   2   0   2   0   2   2   0   2   2   2   2   2   2   0   2   2   0   0   0   2   2   2   0   0   2   0   2   0   2   0   0   2   0   0   0   0   0   0   2   0   2   2   0   2   0   2   0   0   2   0   2   2   2   0   0   2   0   0   0   2   0   0   2   0   0   2   2   2   2   0   2   0   2   0   2   2   2   0   2   2   2   0   0   2   0   0   2   0   2   0   0   2   0   2   2   2   0   0   2   2   0   0   0   2   2   0   0   2   0   0   2
 MK-3-11                0   2   0   2   0   0   2   2   0   2   0   0   2   0   2   2   2   2   0   0   0   2   0   2   0   2   0   0   2   2   2   0   2   2   2   2   2   2   0   0   0   2   2   2   2   2   0   0   2   2   0   0   2   0   2   2   2   0   2   0   0   2   2   0   2   0   2   2   2   0   2   0   0   2   0   0   2   2   2   2   2   0   0   0   2   2   2   2   2   2   2   2   0   2   2   0   2   2   2   2   2   2   2   2   2   0   0   0   2   2   2   0   0   2   0   2   0   2   0   0   2   0   0   0   0   0   0   2   2   0   2   0   2   0   2   0   0   2   0   2   2   2   0   0   2   0   0   0   2   0   0   2   0   0   2   0   2   2   0   2   0   0   0   2   2   2   2   2   2   2   0   0   2   0   0   2   0   2   0   0   2   0   2   2   2   0   0   2   2   2   0   0   2   2   0   0   2   0   0   2
 MK-3-12                0   2   2   2   0   0   2   2   2   2   0   0   2   0   2   2   2   0   0   2   0   2   0   2   0   2   0   0   2   0   2   0   2   2   0   2   2   2   0   0   0   2   2   2   2   2   0   0   2   0   0   0   0   0   2   2   2   0   0   0   0   2   2   0   2   0   2   2   2   0   2   0   0   2   0   0   2   2   2   0   2   0   0   0   2   2   2   2   2   2   2   2   0   2   2   0   2   0   2   2   2   2   0   2   2   0   0   0   2   2   2   0   0   2   0   0   0   0   0   0   0   2   0   0   0   0   0   2   2   0   0   0   2   2   2   0   0   2   0   2   2   2   0   0   2   0   0   0   2   0   0   2   0   0   2   2   2   2   0   2   2   0   0   2   2   2   2   2   2   2   0   2   2   0   0   2   0   2   0   2   2   0   0   2   2   0   0   2   2   2   0   0   2   0   0   0   2   0   0   2
 MK-3-13                0   2   2   2   0   0   2   2   2   2   0   0   2   0   2   2   2   0   0   2   0   2   0   2   0   2   0   2   2   0   2   0   2   2   0   2   2   2   0   0   0   2   2   2   0   2   0   0   2   0   0   0   0   0   2   2   2   0   0   0   2   2   0   0   2   0   2   0   2   0   2   0   0   2   0   0   2   2   2   0   2   0   0   0   2   2   2   2   2   2   2   2   2   2   2   0   2   0   2   2   2   2   0   2   2   0   0   0   2   2   2   0   0   2   0   0   0   0   0   0   0   2   0   0   0   0   0   2   2   0   0   0   2   0   2   0   0   2   0   2   2   2   0   0   2   0   0   0   2   0   0   2   0   0   2   2   2   2   0   0   2   0   0   2   2   2   2   2   2   2   0   2   2   0   0   2   0   2   0   2   0   0   0   2   0   0   0   2   2   2   0   0   2   0   0   0   2   0   0   2
 MK-3-14                0   2   2   2   0   0   0   2   2   2   0   0   2   0   2   2   2   0   0   2   0   2   0   2   2   2   2   2   2   0   2   0   2   2   2   2   2   2   2   0   0   2   2   2   0   2   0   0   2   0   0   0   0   0   2   2   2   2   0   0   2   2   0   0   2   0   2   0   2   0   2   0   0   2   0   0   2   0   2   0   2   0   0   0   2   0   2   2   2   0   2   2   2   2   2   0   2   0   2   2   0   2   0   2   2   0   2   0   2   0   2   0   0   2   0   0   0   0   0   0   0   2   0   0   0   0   0   2   2   0   0   0   0   2   2   0   0   2   0   0   2   2   0   0   2   0   0   0   2   0   2   2   2   2   2   2   2   2   0   0   2   0   0   2   2   2   2   2   2   2   0   0   2   2   0   2   0   2   0   2   0   0   0   2   0   0   0   2   0   2   0   0   2   2   0   0   2   0   0   2
 MK-3-15                0   2   2   2   0   0   0   2   2   2   0   0   2   0   2   2   2   2   0   0   0   2   0   2   2   2   2   2   2   0   2   0   0   2   2   2   2   2   2   2   0   2   2   2   0   2   0   0   2   0   0   0   0   2   2   2   2   2   0   0   2   2   0   0   2   0   2   2   2   0   2   0   0   2   0   0   2   0   2   0   0   0   0   0   2   2   2   2   2   0   2   2   2   2   2   0   2   0   2   0   0   2   0   2   2   0   2   0   2   0   2   0   0   2   0   0   2   0   0   0   0   2   0   2   0   2   0   2   2   0   0   0   0   2   2   0   2   2   0   0   2   2   0   0   2   0   0   0   2   0   2   0   2   0   0   2   0   2   0   0   2   0   0   0   2   2   2   2   2   2   0   2   2   2   0   2   0   2   0   2   0   0   0   2   0   0   0   0   0   2   0   0   2   2   0   0   2   0   0   2
 MK-3-16                0   2   2   2   0   0   0   2   2   2   0   0   2   0   0   2   2   2   0   0   0   2   0   2   2   2   2   2   2   0   2   0   0   2   2   0   0   2   2   2   0   2   2   0   0   2   0   0   2   0   0   0   0   2   2   2   2   0   0   0   2   2   0   0   2   0   2   2   2   0   0   2   0   2   0   0   2   0   2   0   2   0   0   0   0   0   2   2   2   0   2   2   2   2   2   0   0   0   2   0   2   2   0   2   0   0   2   0   2   0   2   0   0   2   0   0   2   0   0   0   0   2   0   2   0   2   0   2   0   0   0   0   0   2   2   0   2   2   0   2   2   2   0   0   2   0   0   0   2   0   0   0   2   0   0   2   0   2   0   0   2   2   0   0   2   2   2   2   2   2   0   2   2   2   0   2   0   0   0   2   0   0   0   2   0   0   0   0   0   2   0   0   2   2   0   0   2   0   0   2
 MK-4-1                 2   0   2   2   2   2   2   2   0   2   0   2   0   2   0   2   2   2   0   2   0   0   0   0   2   0   2   0   0   2   2   0   2   2   2   2   0   2   0   2   2   0   0   0   2   2   2   2   0   0   2   2   0   2   2   0   0   2   2   2   2   2   0   0   0   0   2   2   2   0   0   0   0   0   0   0   2   0   0   2   0   2   0   0   2   2   2   0   0   0   0   0   2   0   0   0   0   2   2   2   0   2   0   2   0   0   0   0   2   2   0   0   2   0   2   2   2   0   2   0   0   2   0   0   0   0   0   0   2   0   0   0   0   2   0   2   0   2   0   0   2   2   2   0   2   0   0   0   0   0   2   0   2   0   0   0   0   0   2   2   0   0   2   2   2   0   2   2   2   0   0   0   2   2   2   0   0   2   0   2   0   2   2   2   0   0   0   0   2   0   2   2   0   2   2   2   0   0   2   2
 MK-4-2                 2   0   2   2   2   2   2   2   0   2   0   2   0   2   0   2   2   2   0   2   0   0   0   0   0   0   2   0   0   2   2   0   2   2   2   2   0   2   0   2   2   0   0   0   2   2   2   2   0   0   0   0   0   2   2   0   0   2   2   2   2   2   0   0   0   0   2   2   2   2   0   0   0   0   0   2   2   0   0   2   0   2   0   0   2   2   2   0   0   0   0   0   2   2   0   0   0   0   2   2   0   2   0   2   0   0   0   2   2   2   0   0   0   0   0   2   2   0   2   0   2   2   0   0   0   0   0   0   2   0   0   0   0   2   2   2   0   2   0   0   2   0   2   0   2   0   0   0   2   0   2   0   2   0   0   2   0   0   2   2   0   0   2   2   2   0   2   2   2   0   0   0   2   2   0   2   0   2   0   2   0   2   0   2   0   2   0   0   2   0   2   2   0   2   2   2   0   0   2   2
 MK-4-3                 2   0   2   2   2   2   2   2   0   2   0   2   0   2   0   2   2   0   0   2   2   0   2   0   0   2   2   0   0   0   0   0   0   2   2   2   0   2   2   2   2   0   2   0   2   2   2   2   0   0   0   0   0   0   2   0   0   2   2   0   2   2   0   0   0   0   2   2   2   2   0   2   0   0   0   2   2   0   0   2   0   0   0   0   2   0   2   0   0   0   0   0   2   2   0   0   0   0   2   0   0   2   0   2   0   0   0   2   2   2   0   0   0   0   0   0   2   0   2   0   2   2   0   0   0   0   0   0   2   0   0   0   0   2   2   2   0   2   0   0   2   0   2   0   2   0   0   0   2   0   2   0   0   0   0   2   0   0   2   2   0   0   2   2   2   0   2   2   2   0   0   0   2   0   0   2   0   0   0   0   0   0   0   2   0   2   0   0   2   0   2   2   0   2   2   0   2   0   0   2
 MK-4-4                 2   0   2   2   0   2   2   2   0   2   0   2   0   2   0   2   2   0   0   2   2   0   2   0   2   0   2   0   0   0   0   2   2   0   2   2   0   2   2   2   2   0   2   0   2   0   2   2   0   0   0   0   0   2   2   0   0   2   2   0   2   0   0   0   2   0   0   2   2   2   0   2   0   0   0   0   2   0   0   2   0   0   0   0   2   0   2   0   0   0   0   0   2   2   0   0   0   0   2   0   0   2   0   2   0   0   0   2   2   2   0   0   0   0   0   0   2   2   2   0   2   2   0   0   0   0   0   0   2   0   0   0   0   2   0   2   0   2   0   0   2   0   2   0   2   0   0   2   2   0   2   0   0   0   0   0   0   0   2   0   0   0   2   2   2   0   2   2   2   2   0   0   2   0   0   0   0   0   0   0   0   0   2   2   2   2   0   0   2   2   2   2   0   2   2   0   2   0   0   2
 MK-4-5                 2   0   2   2   0   0   2   2   0   2   0   2   0   2   0   2   2   0   0   2   2   0   2   0   2   0   2   0   0   0   0   2   2   0   2   2   2   2   2   2   2   0   2   0   0   0   2   2   0   0   0   0   0   2   2   0   0   2   2   0   2   0   0   0   2   0   0   2   2   2   0   2   0   0   0   0   2   0   0   2   0   0   2   0   2   0   2   0   0   0   0   0   2   2   0   0   0   0   2   0   0   2   0   2   0   0   0   2   2   2   0   0   0   0   0   0   2   2   2   0   2   2   0   2   0   0   0   0   2   0   0   0   0   2   0   2   0   2   0   0   2   0   2   0   2   0   0   2   2   0   2   0   0   0   2   0   0   0   2   0   0   0   2   0   2   0   0   2   2   2   0   0   2   0   0   0   0   0   0   0   0   0   0   2   2   2   0   0   0   2   2   2   0   2   2   0   2   0   2   2
 MK-4-6                 0   0   2   0   2   0   2   2   0   2   0   2   0   2   0   2   2   0   0   2   2   2   2   0   2   0   2   0   0   0   0   2   0   0   0   2   2   2   2   2   0   0   2   0   0   2   2   2   2   2   0   2   0   2   2   0   0   2   2   0   2   0   0   0   2   0   0   2   2   2   0   2   0   0   0   0   2   0   0   2   0   0   2   2   2   0   2   0   2   0   0   0   2   2   0   0   2   0   2   0   2   2   0   2   0   2   0   2   2   2   2   0   2   0   2   0   0   2   2   0   0   2   0   2   0   0   0   0   2   2   0   0   0   2   0   0   0   2   0   0   2   0   2   0   2   0   0   2   2   0   2   2   0   0   2   0   0   0   2   0   0   0   2   0   0   0   2   2   2   2   0   0   2   0   2   0   0   0   0   0   0   0   0   2   2   2   0   0   0   2   2   0   0   0   2   0   2   0   0   2
 MK-4-7                 2   0   2   0   2   0   2   2   0   2   0   2   0   2   0   2   2   2   2   0   2   2   2   0   2   0   2   0   2   0   2   0   0   0   0   2   2   2   2   2   2   0   0   0   0   2   2   2   2   2   0   0   0   2   2   0   0   2   2   0   2   0   0   0   2   0   0   2   2   2   0   2   0   0   0   0   2   0   0   2   0   0   2   2   2   0   2   0   2   0   0   0   2   2   0   0   2   0   2   0   2   2   0   2   0   0   0   2   2   2   2   0   2   0   2   0   0   2   2   2   0   2   2   2   0   0   2   0   0   2   0   0   0   2   0   0   0   2   0   0   2   0   2   0   2   0   2   2   2   0   2   0   0   0   2   0   2   2   2   0   0   0   2   0   0   2   2   2   2   2   0   0   2   0   2   0   0   0   0   0   0   0   0   2   0   2   0   0   0   2   2   0   0   0   2   2   2   0   2   2
 MK-4-8                 2   0   2   0   2   0   2   2   0   2   0   2   0   2   0   2   2   2   2   0   2   2   2   0   2   0   0   2   2   0   2   0   0   0   0   2   2   2   2   0   2   0   0   0   0   2   2   2   2   2   0   0   0   2   2   0   0   2   0   2   2   0   0   0   2   0   0   2   2   2   0   2   0   0   0   0   2   0   0   2   0   0   2   2   0   0   2   0   2   0   0   0   2   2   0   0   2   0   2   0   2   2   0   2   0   0   0   2   2   2   2   0   2   0   2   0   0   2   2   2   0   2   2   2   0   0   2   0   0   2   0   2   0   2   0   0   0   0   0   0   2   0   2   0   2   0   2   0   0   0   2   0   0   0   0   0   2   2   2   0   0   0   2   0   0   2   0   2   2   2   0   0   2   0   2   0   0   0   0   0   0   0   2   2   0   2   0   0   0   2   2   0   0   0   2   0   2   0   2   2
 MK-4-9                 2   0   2   0   2   2   0   2   2   2   0   0   0   2   0   0   2   2   2   0   2   2   2   0   2   0   0   2   2   0   2   0   0   0   0   2   2   2   2   0   2   0   0   0   0   2   2   2   2   2   2   0   0   2   2   0   0   2   0   2   2   0   0   2   2   0   0   2   2   2   0   2   0   0   0   2   2   0   0   2   0   0   2   2   2   0   2   0   2   0   0   2   2   2   0   0   2   0   2   0   2   2   0   2   0   0   0   2   0   2   0   2   2   0   2   0   0   2   2   2   0   0   2   2   0   0   2   2   0   2   0   0   0   2   0   0   0   0   0   0   2   0   2   0   2   0   2   0   0   0   2   0   0   0   0   0   2   2   2   2   0   0   2   0   0   2   0   2   2   2   0   0   0   0   2   0   0   0   0   0   0   0   2   2   0   2   0   0   0   0   2   0   0   0   2   0   2   2   2   2
 MK-4-10                2   0   2   2   2   2   0   2   2   2   0   0   0   0   0   0   2   2   2   0   2   2   2   0   2   0   0   2   2   0   2   0   0   0   0   2   2   2   2   0   2   0   0   0   0   2   2   2   2   2   2   0   0   2   2   0   0   2   0   2   0   0   0   2   2   0   0   0   2   2   0   2   2   0   0   2   0   0   0   2   0   2   2   2   2   0   2   2   2   0   0   2   2   2   0   0   2   0   2   0   2   2   0   2   0   0   0   2   2   2   0   2   2   0   2   0   0   2   0   2   0   0   2   2   0   0   2   2   0   0   0   0   0   2   0   0   0   0   0   0   0   0   2   0   2   0   0   0   0   0   2   0   0   0   0   2   2   2   2   2   0   0   0   0   0   2   0   2   2   2   0   0   0   0   2   0   0   0   0   0   0   0   2   2   0   2   0   0   0   0   2   0   2   0   2   0   2   2   0   2
 MK-4-11                2   0   2   2   2   2   0   2   2   2   0   0   0   2   0   0   2   2   2   0   2   2   2   0   2   0   0   2   2   0   2   0   2   0   0   2   2   2   2   0   2   0   2   0   0   2   2   2   2   2   2   0   0   2   2   0   0   2   0   2   2   0   0   2   2   0   0   0   2   2   0   2   2   0   2   2   0   2   0   2   2   2   0   2   2   0   2   2   2   0   0   2   2   2   0   0   0   0   2   0   2   0   2   2   0   0   0   2   2   2   0   2   2   2   2   0   0   2   0   2   0   0   0   2   0   0   2   2   0   0   0   0   0   2   0   0   0   0   0   0   0   0   2   0   2   0   0   0   0   0   2   0   0   0   0   2   2   2   2   2   0   0   0   0   0   0   0   2   2   2   0   0   0   0   2   0   0   0   0   2   0   0   2   2   0   2   0   0   0   0   2   0   2   0   2   0   2   2   0   2
 MK-4-12                2   0   2   2   2   2   0   2   2   0   0   0   0   2   0   0   2   2   2   0   2   2   2   0   2   0   0   2   0   0   2   0   2   0   0   2   2   2   2   0   2   0   2   0   0   2   2   2   2   2   2   0   0   2   2   0   0   2   0   2   2   0   0   2   2   0   0   0   2   2   0   0   2   0   2   2   0   2   0   0   2   2   0   2   2   0   2   2   2   0   0   2   2   2   0   0   0   0   2   0   2   0   2   2   0   0   0   2   0   2   0   2   0   2   2   0   0   2   0   2   0   0   0   2   0   0   2   2   2   0   0   0   0   2   0   0   0   0   0   0   0   0   2   0   0   0   0   2   0   0   0   0   0   0   0   2   2   2   0   2   0   0   2   0   0   0   0   2   2   2   0   0   0   0   2   0   0   0   0   2   2   0   2   2   0   2   0   0   0   0   2   0   2   0   2   0   2   2   0   2
 MK-4-13                2   0   2   2   2   2   0   2   2   0   0   0   0   2   0   0   2   2   2   0   0   2   2   2   2   0   2   2   0   0   2   0   2   0   0   2   2   2   2   0   2   0   2   0   0   2   2   0   2   0   2   2   0   2   2   0   0   2   0   0   2   0   0   2   2   0   0   0   2   2   0   0   2   0   2   2   0   2   0   0   2   2   0   2   2   2   2   2   2   0   0   0   2   2   0   0   0   0   2   2   2   0   0   2   0   0   0   2   0   2   0   2   0   2   2   2   0   2   2   2   0   0   0   2   0   0   2   2   2   0   0   0   0   2   0   0   0   0   0   0   0   0   2   0   2   0   2   2   0   0   0   0   0   2   0   2   2   2   0   2   0   0   2   0   0   2   0   2   0   2   0   0   2   0   2   2   0   0   0   2   2   0   2   2   0   2   0   0   0   0   2   0   2   0   2   0   2   2   2   2
 MK-4-14                2   0   2   0   2   2   0   0   2   0   0   0   0   2   0   0   2   2   2   0   0   2   2   2   2   0   2   2   0   0   2   2   2   0   0   2   2   2   2   0   2   0   2   0   0   0   2   0   0   0   2   2   0   2   2   0   0   2   0   0   2   0   0   2   2   0   2   0   2   2   0   0   2   0   0   2   0   2   0   0   2   2   0   2   2   2   2   2   2   0   2   0   0   2   0   0   0   0   2   2   0   0   0   2   0   0   0   2   0   2   0   2   0   2   2   2   0   2   2   2   2   0   0   2   0   0   2   2   2   0   0   0   0   2   0   0   2   0   0   0   0   0   2   0   2   2   2   2   0   0   0   0   0   2   0   2   2   2   0   0   0   0   2   0   0   2   0   2   0   0   0   0   2   0   2   2   0   0   0   2   2   0   2   2   0   2   0   0   0   0   2   0   2   2   2   0   2   2   2   2
 MK-4-15                2   0   2   0   2   2   0   0   2   2   0   0   0   2   0   0   2   2   2   2   0   2   2   2   2   0   2   2   0   2   2   2   2   2   0   2   2   2   2   0   2   0   2   0   0   0   2   0   0   0   2   2   0   2   2   0   2   2   0   0   2   0   0   2   2   0   2   2   2   2   0   0   0   0   0   2   0   2   2   0   2   2   0   0   2   2   2   2   2   0   2   0   0   2   0   0   0   0   2   2   0   0   0   2   0   0   0   2   0   2   0   2   0   2   0   2   0   2   2   2   2   0   0   2   0   0   2   2   2   0   0   0   0   2   2   0   2   0   0   0   0   0   0   0   2   2   2   2   0   0   0   0   0   2   0   2   2   2   0   0   0   0   2   0   2   2   0   2   0   2   0   0   2   0   2   2   0   0   0   2   2   0   2   2   0   2   0   0   0   2   2   2   2   0   2   0   2   2   0   2
 MK-4-16                2   0   2   0   2   2   0   0   2   2   0   0   0   2   0   0   2   2   2   2   0   2   2   2   2   0   2   2   0   2   2   2   2   2   2   2   2   2   0   2   2   0   2   0   0   0   2   0   0   0   2   2   0   2   2   0   2   2   0   0   2   0   2   2   2   0   2   0   2   0   0   0   0   0   0   2   0   2   2   0   2   2   0   0   2   2   0   2   2   0   2   0   0   2   0   0   0   0   2   2   2   0   0   2   0   0   0   2   0   2   0   2   0   2   2   2   0   0   0   2   2   0   0   2   0   0   2   2   2   0   0   0   0   0   2   0   2   2   0   0   0   0   2   0   2   2   2   2   0   0   0   0   0   2   0   2   2   2   0   0   2   0   2   2   2   2   0   2   0   2   0   0   2   0   2   2   0   0   0   2   2   0   2   2   2   2   0   0   0   2   2   2   2   0   2   0   2   2   0   2
 MK-5-1                 0   0   0   2   2   2   0   2   2   0   2   2   2   0   0   2   0   0   2   0   2   0   2   2   2   2   0   2   0   0   0   0   2   0   2   0   2   2   2   2   2   2   0   2   2   0   0   0   2   2   2   0   2   0   2   2   0   2   0   0   0   2   2   2   2   2   2   0   2   0   0   2   0   2   2   2   0   0   2   0   0   0   2   0   2   2   0   0   0   0   2   2   0   2   2   0   2   0   0   2   0   0   2   2   2   2   0   0   0   2   2   0   0   0   2   2   2   2   2   0   2   0   2   2   2   0   0   2   2   2   2   0   2   0   2   0   0   0   2   2   0   0   0   2   2   0   2   0   2   0   0   0   2   2   0   2   0   0   0   2   2   2   0   0   0   2   0   2   2   2   2   0   0   2   0   2   0   2   0   2   0   2   2   0   0   2   2   0   0   0   0   2   0   0   0   2   0   2   0   0
 MK-5-2                 0   0   0   0   2   2   0   2   2   0   2   2   2   0   0   2   0   0   2   2   2   0   2   2   2   2   0   2   0   0   0   0   2   0   2   0   2   2   2   0   2   0   0   2   2   0   0   0   2   2   2   2   2   2   0   2   0   2   0   0   0   2   2   2   2   2   2   0   0   0   0   2   0   2   2   2   0   2   2   0   0   0   2   0   0   2   0   0   0   0   2   2   0   2   2   0   0   0   0   2   0   0   2   2   2   2   0   0   0   2   0   0   0   0   2   2   2   2   0   0   2   2   2   0   2   0   0   2   2   2   2   0   2   0   2   0   0   2   2   2   0   0   0   2   2   0   2   0   2   0   0   0   2   2   0   2   0   0   0   0   2   2   0   0   0   2   2   2   2   2   2   2   0   2   0   2   0   2   0   2   0   2   2   0   0   2   2   0   0   0   2   2   0   0   0   2   0   2   0   2
 MK-5-3                 0   2   0   0   2   2   0   2   2   0   2   2   2   0   0   2   0   0   2   2   2   0   2   2   2   2   2   2   2   2   0   0   2   0   2   0   2   2   2   0   2   0   0   2   2   2   0   0   2   0   2   2   2   2   0   2   0   2   0   0   0   2   2   2   2   2   2   0   0   0   0   2   0   2   2   2   0   2   2   0   0   0   2   0   0   2   0   0   0   0   2   2   0   2   2   0   0   0   0   2   0   2   2   0   2   2   0   0   0   2   0   0   0   0   2   2   2   2   2   0   2   2   0   0   2   0   2   2   2   2   2   0   2   0   2   0   0   2   2   2   0   0   0   0   2   0   2   0   2   0   0   0   2   2   0   0   2   2   0   0   2   2   2   0   0   2   2   0   2   2   2   2   0   2   2   2   0   2   0   2   0   2   2   0   0   2   2   0   0   0   2   2   0   0   0   2   0   2   0   2
 MK-5-4                 0   2   0   0   0   2   0   2   2   0   2   2   2   0   0   0   0   0   2   2   2   0   2   2   0   2   2   2   2   2   0   0   2   0   2   0   2   2   2   0   2   0   0   2   2   2   0   0   2   0   2   2   2   2   0   2   2   2   0   0   0   2   2   2   2   0   2   0   0   0   0   2   0   2   2   2   0   2   0   2   0   0   2   0   0   2   0   0   0   0   2   2   0   2   2   2   0   0   0   2   0   2   2   0   2   0   0   2   0   2   0   2   0   0   2   2   2   2   2   0   2   2   0   0   2   0   2   2   2   2   2   0   2   2   2   0   0   0   2   2   2   0   2   2   2   2   2   0   2   0   0   0   2   2   0   0   2   2   0   0   2   2   2   0   0   2   2   0   2   2   2   2   0   2   2   2   0   2   0   2   0   2   2   0   0   2   2   0   0   0   2   2   0   0   0   2   0   2   0   2
 MK-5-5                 0   2   0   0   0   2   0   2   2   0   2   2   0   0   0   0   2   0   2   2   2   0   2   0   0   2   2   2   2   2   0   0   2   0   2   2   2   2   2   0   2   2   0   2   2   2   0   0   2   2   2   2   2   0   0   2   2   2   0   0   0   0   2   2   2   0   2   0   0   2   0   0   0   2   2   2   2   2   0   2   2   2   2   0   0   2   0   0   0   0   2   2   0   2   2   2   0   0   0   2   0   2   2   0   2   0   0   2   0   2   0   2   0   0   2   2   2   2   2   0   2   2   0   0   2   0   2   2   2   2   2   0   2   2   2   0   0   0   2   2   2   0   2   2   2   2   2   0   2   0   0   0   2   2   0   0   2   2   0   2   2   2   2   0   0   2   2   0   2   2   2   2   0   2   2   2   0   2   0   0   0   2   2   0   0   2   2   0   0   0   2   2   0   0   0   2   0   2   2   2
 MK-5-6                 0   2   0   2   0   0   0   2   2   0   0   2   0   0   0   0   2   0   2   2   2   0   2   0   0   2   2   2   2   2   2   0   2   0   2   2   0   2   0   0   2   2   2   2   2   2   0   0   2   2   2   2   2   0   0   2   2   2   2   0   0   0   2   2   2   2   2   0   0   2   0   0   0   2   2   2   2   2   0   2   2   2   2   0   0   2   0   0   0   0   2   2   2   2   2   2   0   0   2   2   0   2   2   0   2   0   0   2   2   2   0   2   0   0   2   2   2   2   2   0   2   2   0   0   0   0   2   2   2   2   2   2   2   0   2   0   0   0   2   2   2   0   2   2   2   0   2   0   2   0   0   0   2   2   0   0   2   2   2   2   2   2   2   0   0   2   2   0   2   2   2   2   0   2   0   2   0   2   0   0   0   2   2   0   2   2   2   0   0   0   2   0   0   0   0   2   0   2   2   2
 MK-5-7                 0   2   0   2   0   0   0   2   2   0   0   2   2   0   0   0   2   0   0   2   0   0   2   0   0   2   2   2   0   2   2   0   2   0   2   2   0   2   0   0   2   2   2   2   0   2   0   0   2   0   2   2   2   0   0   2   2   2   2   0   0   0   2   2   2   0   2   0   0   2   2   2   0   2   2   2   2   0   0   2   2   2   2   0   0   2   0   0   0   0   2   0   2   0   2   2   0   0   2   0   0   0   2   2   2   0   0   2   2   2   0   0   0   2   2   2   2   2   2   0   2   2   0   0   0   0   2   2   2   2   2   2   2   0   2   0   0   0   2   0   0   0   2   2   2   0   2   0   2   0   0   0   0   2   0   0   0   2   2   2   2   0   2   0   0   2   2   0   2   2   2   2   0   2   0   2   0   2   0   0   0   2   2   0   2   2   2   0   0   0   2   0   0   0   0   2   0   2   2   2
 MK-5-8                 0   2   0   2   0   0   0   2   2   0   0   2   2   0   0   0   2   0   0   2   0   0   2   2   0   2   2   2   0   2   2   0   2   0   2   2   0   2   2   0   0   2   2   2   0   2   0   0   2   0   2   2   2   0   0   2   2   2   2   0   0   0   2   2   2   0   2   0   2   2   2   0   0   2   2   0   2   0   0   2   2   0   2   2   0   2   0   0   0   0   2   0   2   0   2   2   0   0   2   0   0   0   2   0   2   0   0   2   2   2   0   2   0   2   2   2   2   2   2   0   2   2   0   0   0   0   2   2   2   2   2   2   2   0   2   0   2   0   2   0   0   0   2   2   2   2   2   0   2   0   0   0   0   2   0   0   0   2   0   2   2   0   2   0   2   2   2   2   2   2   2   2   0   2   0   2   0   2   0   0   0   2   2   2   2   2   2   0   0   0   2   0   0   0   0   2   0   2   2   2
 MK-5-9                 0   2   0   2   0   0   0   2   2   0   0   2   2   0   0   0   2   2   0   2   0   0   2   2   0   2   2   2   0   2   2   0   2   0   2   2   0   2   2   0   0   2   2   2   0   2   0   0   2   0   2   2   2   0   0   2   2   2   2   0   0   0   2   0   2   0   2   0   2   2   2   0   0   2   2   0   2   0   0   2   2   0   2   2   0   2   0   0   0   0   2   0   0   0   2   2   0   0   2   0   0   0   2   2   2   0   0   2   2   2   0   2   0   2   2   2   2   2   2   0   2   2   0   2   0   0   2   2   2   2   2   2   2   0   0   0   2   0   2   0   0   0   2   2   2   2   2   0   2   0   0   0   0   2   0   0   2   2   0   2   2   0   2   0   2   2   0   2   2   2   2   2   0   2   2   2   0   2   2   0   0   2   2   2   2   2   2   0   0   0   2   0   0   0   2   2   0   2   2   2
 MK-5-10                0   2   0   0   0   0   0   2   2   0   0   2   0   0   0   0   2   0   0   2   0   0   2   2   0   2   0   2   0   2   2   0   2   0   2   2   0   2   2   2   0   2   2   2   0   2   0   2   2   0   2   2   2   0   0   2   0   2   2   0   0   0   2   0   2   0   2   2   2   2   2   0   0   2   2   0   2   0   0   2   2   0   2   2   0   2   0   0   0   0   0   0   0   0   2   2   2   0   2   2   2   0   2   2   2   0   0   2   2   2   0   2   0   2   2   2   2   2   2   0   2   0   0   2   0   0   2   2   2   2   2   2   0   0   0   0   2   0   0   0   0   2   2   2   2   2   2   0   2   0   0   0   0   2   2   0   2   2   0   2   2   0   2   0   2   2   2   0   2   2   2   2   0   2   0   2   0   0   0   0   0   2   0   2   2   2   2   0   0   0   2   0   0   0   0   0   0   2   2   2
 MK-5-11                0   2   0   0   0   2   0   2   2   0   0   2   0   0   0   0   2   0   0   2   0   0   2   2   0   2   2   2   0   2   0   0   2   0   2   2   2   2   2   2   0   2   0   2   0   2   0   2   0   0   2   2   2   0   0   2   0   2   2   0   0   0   2   0   2   0   2   2   0   2   2   0   0   2   2   0   2   2   0   0   0   0   2   2   0   2   0   2   0   0   0   0   0   0   2   2   2   0   2   2   2   0   0   2   2   0   2   2   2   2   0   2   0   2   2   2   2   2   2   0   0   0   0   2   0   0   2   2   2   2   2   2   0   0   0   0   2   2   0   0   0   2   2   2   2   2   2   0   2   0   2   0   0   2   2   0   2   2   0   0   2   0   2   0   0   2   2   0   2   2   2   2   0   2   0   2   0   0   0   0   0   2   0   2   2   0   2   0   0   0   2   0   0   0   0   0   0   2   2   2
 MK-5-12                0   0   0   0   2   2   0   2   0   0   0   2   0   0   0   0   2   0   0   2   0   0   2   2   0   2   0   2   0   2   0   0   0   0   2   2   0   2   2   2   0   2   0   2   0   2   0   2   0   2   2   2   2   0   0   0   0   2   0   0   0   2   2   0   2   0   2   2   0   2   2   0   0   2   2   0   2   2   0   0   0   0   2   2   0   2   0   2   0   0   0   0   0   0   2   2   2   0   2   2   2   0   0   2   2   0   2   2   2   2   2   2   0   2   2   2   2   2   2   0   0   0   0   2   0   0   2   2   2   2   2   2   0   0   0   0   2   2   0   0   2   2   2   2   2   2   2   0   0   0   2   0   0   2   2   0   2   2   0   0   2   0   2   0   2   2   2   0   2   2   2   2   0   2   0   2   2   0   2   0   0   2   0   2   2   0   2   0   0   0   2   0   0   0   0   0   0   2   2   2
 MK-5-13                0   0   0   2   0   2   0   2   0   0   0   2   0   0   0   0   2   0   0   0   0   0   2   2   0   2   0   2   0   2   2   0   0   0   2   2   0   2   2   2   0   2   2   2   0   2   0   2   0   2   2   2   2   0   0   0   0   2   0   0   0   2   0   0   0   0   2   2   0   2   2   0   0   2   2   0   2   2   2   0   0   0   2   2   0   2   0   2   0   0   2   0   0   0   2   2   2   0   2   2   2   0   0   2   2   0   2   2   2   2   2   2   0   2   2   2   2   2   2   0   0   0   0   2   0   0   2   2   2   2   2   2   0   0   0   0   2   2   0   2   2   2   2   2   2   2   2   0   0   0   2   0   0   2   2   0   2   2   0   0   2   0   2   0   2   2   2   0   2   2   2   2   0   2   2   2   2   0   2   0   0   2   2   2   2   0   2   0   0   0   2   2   0   0   0   2   0   2   2   2
 MK-5-14                0   0   0   2   0   2   0   2   0   0   0   2   0   0   0   0   2   0   0   0   0   0   2   2   0   2   0   2   0   0   2   0   0   0   2   2   0   2   0   0   0   2   2   2   2   2   0   2   0   2   2   2   2   0   0   2   0   2   0   0   2   2   2   0   0   0   0   2   2   2   2   0   0   2   0   0   2   2   2   0   0   0   2   2   0   0   2   2   0   0   2   0   0   0   2   2   2   0   2   2   2   0   0   2   2   0   2   2   2   2   2   2   0   2   2   2   2   0   2   0   0   0   0   2   0   2   2   2   2   2   2   2   2   0   0   0   2   2   0   0   2   2   2   2   2   2   2   0   0   0   2   0   0   2   2   0   2   2   0   0   2   2   2   0   0   0   2   0   2   2   2   0   0   2   0   2   0   0   2   0   0   2   2   2   2   0   2   0   0   0   2   2   0   0   0   2   0   2   2   2
 MK-5-15                0   0   0   2   0   0   0   2   0   0   0   2   0   0   0   0   2   0   0   0   0   0   0   0   0   2   0   0   0   0   0   0   0   0   2   2   2   2   0   2   0   0   2   2   2   2   0   2   0   2   2   2   0   0   0   2   0   2   0   0   2   2   2   0   0   0   0   0   2   2   2   0   0   2   2   0   2   2   2   0   0   2   0   2   0   0   2   2   0   0   2   0   0   0   2   2   2   2   2   2   2   0   0   2   2   0   0   2   2   2   2   2   0   2   2   2   2   0   2   0   0   0   0   2   0   2   2   2   2   2   2   2   2   0   0   0   2   2   0   0   2   2   2   2   2   2   2   0   0   0   2   0   0   0   2   0   2   2   2   0   2   2   2   0   0   0   2   0   2   2   0   0   0   2   0   0   0   0   0   0   0   2   2   2   2   0   2   0   0   0   2   2   2   2   0   2   0   2   2   2
 MK-5-16                0   0   0   2   0   0   0   2   0   0   0   0   0   0   0   0   2   0   2   0   0   0   0   0   0   2   2   0   0   0   0   0   0   0   2   2   2   2   0   2   2   0   2   2   2   2   0   2   0   2   2   0   0   0   0   2   0   2   0   2   2   2   2   2   0   0   2   0   2   2   2   0   0   2   2   0   2   2   2   2   0   2   0   0   0   0   2   2   2   0   2   0   0   0   2   2   0   2   2   2   2   0   0   0   2   0   0   2   0   2   2   2   0   2   2   2   2   0   2   0   0   0   0   2   0   2   2   2   2   2   2   2   2   0   0   0   2   2   0   0   2   2   2   2   2   2   0   0   0   0   2   0   0   0   2   0   2   2   2   0   2   2   2   0   0   0   2   0   2   2   0   0   0   2   0   0   0   0   0   0   0   2   2   2   2   0   2   0   0   0   2   2   2   2   0   2   0   2   2   2
 MK-6-1                 2   2   0   0   2   2   0   2   2   0   2   0   2   0   2   0   2   2   2   0   0   0   2   0   0   2   2   0   0   0   0   0   2   0   0   0   0   0   2   2   2   0   2   0   2   2   2   0   2   0   2   0   2   0   2   0   0   0   0   0   2   0   0   2   2   2   0   2   0   2   0   0   0   0   0   0   0   0   2   2   0   2   2   2   2   2   0   2   2   2   0   2   0   2   0   0   2   0   0   0   0   2   2   2   2   2   0   0   2   0   0   0   0   0   2   2   0   0   0   2   0   2   2   2   0   0   0   0   2   0   2   0   2   0   0   0   0   2   2   0   2   2   2   2   2   0   2   2   2   0   2   0   0   2   0   2   2   0   2   2   2   2   0   0   2   2   2   0   0   2   0   0   2   0   0   2   0   0   2   2   2   2   0   2   0   0   0   0   2   2   0   2   0   2   2   2   0   0   2   2
 MK-6-2                 2   2   0   0   2   2   0   2   2   0   2   0   2   0   2   0   2   2   2   0   0   0   2   0   0   2   2   2   0   0   0   0   2   0   0   0   0   2   2   2   0   0   2   0   2   2   2   0   2   0   2   0   2   2   2   0   0   0   0   0   2   0   0   2   2   2   0   2   0   2   0   0   0   0   2   0   0   0   0   2   0   2   2   2   2   2   0   2   2   2   0   2   0   2   0   0   2   0   0   0   0   2   2   0   2   2   0   0   2   0   0   0   2   0   2   2   0   0   0   2   0   2   0   2   0   0   0   0   2   0   2   0   2   0   2   2   0   2   2   2   2   2   2   2   2   0   2   2   2   0   2   0   0   2   0   2   0   0   2   2   2   2   0   0   2   2   2   2   0   2   0   0   2   0   0   0   0   0   2   2   0   2   0   2   0   0   0   0   0   2   0   2   0   2   0   2   0   0   2   2
 MK-6-3                 2   2   0   0   2   2   0   2   2   2   2   0   2   0   2   0   2   2   2   0   0   0   2   0   0   2   2   2   0   0   0   0   2   0   0   0   0   2   2   2   0   0   2   0   2   2   2   2   2   0   2   0   2   2   2   0   0   0   0   0   2   0   0   2   2   2   0   2   0   2   0   0   0   0   2   0   0   0   0   2   0   2   2   2   2   2   0   2   2   2   2   2   0   2   0   0   2   0   0   0   0   0   2   0   2   2   0   0   2   0   0   0   2   0   2   2   0   0   0   2   0   2   0   2   0   2   0   0   2   0   2   0   2   0   2   2   0   2   2   2   2   2   2   0   0   0   2   2   2   0   2   0   0   2   0   2   0   0   2   2   0   2   0   0   2   2   2   2   0   2   0   0   2   2   0   0   0   0   2   2   2   2   0   2   0   0   0   0   0   2   0   2   2   2   0   2   0   0   2   2
 MK-6-4                 2   2   0   2   2   2   0   2   2   2   2   2   2   0   2   0   2   2   2   2   0   0   2   0   0   2   2   2   0   0   0   0   2   0   0   0   2   2   2   2   0   0   2   0   2   2   2   2   2   0   2   0   2   2   2   0   0   0   0   0   2   0   0   0   2   2   0   2   0   2   0   0   0   0   2   0   2   0   0   2   0   2   2   2   2   2   0   2   2   2   2   2   2   2   0   0   2   0   0   0   0   0   2   0   2   2   0   0   2   0   0   2   2   0   2   2   0   0   0   2   2   2   0   2   0   2   0   0   2   0   2   0   2   0   2   2   0   2   2   2   0   2   2   0   0   2   2   2   2   2   2   0   0   2   0   2   0   0   2   2   0   2   2   0   2   2   2   2   0   2   0   0   2   2   0   0   2   0   0   0   2   2   0   2   0   0   2   0   0   2   0   2   2   0   0   2   0   0   2   2
 MK-6-5                 2   2   0   2   0   2   2   2   2   2   2   2   2   0   2   0   2   2   2   2   0   0   0   2   0   2   2   2   0   0   0   0   2   0   0   0   2   2   2   2   0   0   2   2   0   2   2   2   2   0   2   0   2   2   2   0   0   0   0   0   2   0   0   2   2   2   0   2   0   2   0   0   0   0   2   0   2   0   0   2   2   2   2   2   2   2   0   2   0   2   2   2   0   0   0   0   2   0   0   0   0   0   2   2   0   2   0   0   2   0   0   2   2   2   2   0   0   0   0   2   2   2   0   2   0   0   0   0   2   0   2   0   2   0   2   2   2   2   2   2   0   2   2   0   0   2   2   2   2   0   2   0   0   2   0   2   0   0   2   2   0   2   2   0   2   2   2   2   0   2   0   0   2   2   0   0   2   0   0   0   0   2   0   2   0   0   2   0   0   2   0   2   0   0   0   2   0   0   2   2
 MK-6-6                 2   2   0   2   0   2   2   2   2   0   2   2   2   0   2   0   2   2   2   2   0   0   2   2   0   2   2   2   0   0   0   0   2   2   0   0   2   2   2   2   0   0   2   2   0   2   2   2   2   0   2   2   2   2   2   0   0   0   0   0   0   2   0   2   2   2   0   2   0   2   0   0   0   0   2   0   2   0   0   2   2   2   2   2   2   2   0   2   0   2   2   2   0   0   0   0   2   0   0   0   0   0   2   2   0   2   0   0   2   0   0   2   2   2   0   0   0   0   0   2   2   2   0   2   0   0   0   0   2   0   2   0   2   0   2   2   2   2   2   2   0   2   2   2   0   0   2   2   2   0   2   0   0   2   0   2   0   0   2   2   0   2   2   0   2   2   2   2   0   2   0   0   2   2   0   0   2   0   0   0   0   2   0   2   2   0   2   0   0   2   2   2   0   2   0   2   0   0   2   2
 MK-6-7                 2   2   0   2   0   2   2   2   0   0   2   2   2   2   2   0   0   2   2   2   0   0   2   2   0   0   2   2   0   0   0   0   2   2   0   0   2   2   2   2   2   0   2   0   0   2   2   2   0   0   2   2   2   0   2   0   0   0   0   0   0   2   2   2   2   2   2   2   0   2   0   0   0   0   0   2   2   2   0   2   2   2   2   2   2   2   0   2   0   2   2   0   0   0   0   0   2   0   0   0   0   0   2   2   0   2   0   0   2   0   0   2   2   2   0   0   2   2   0   2   2   0   0   2   2   0   2   0   2   0   2   0   2   0   2   2   2   2   2   2   0   2   2   2   0   0   2   2   2   0   2   0   0   2   0   2   0   0   2   2   0   2   2   0   0   2   2   2   0   2   0   0   2   2   0   0   2   0   0   0   0   2   0   2   2   0   0   0   0   2   2   2   0   2   0   2   0   2   2   2
 MK-6-8                 2   2   0   2   0   2   2   2   0   0   2   2   2   2   2   0   0   2   2   2   0   0   0   2   0   0   2   2   0   0   0   0   2   2   0   0   2   2   2   2   2   0   2   0   0   2   2   2   0   0   0   2   2   0   0   0   0   0   0   0   2   2   2   2   2   2   2   2   0   2   0   0   0   0   2   2   2   2   0   2   2   2   2   0   2   0   2   0   0   2   2   0   0   0   0   0   2   2   0   0   0   0   0   2   0   2   0   0   2   0   0   2   2   0   0   0   2   2   0   2   2   2   0   2   2   2   2   0   0   0   2   0   0   0   2   2   2   2   2   2   2   2   2   2   0   0   2   2   2   0   2   0   0   2   0   2   0   0   2   2   0   2   0   0   0   2   2   2   0   2   0   0   2   2   0   0   0   0   0   0   0   0   0   2   2   0   0   0   2   2   2   2   0   2   0   2   0   2   2   2
 MK-6-9                 2   2   0   0   0   2   2   2   0   0   2   2   2   2   2   0   0   2   2   2   0   0   0   2   0   0   2   2   0   2   0   0   2   2   0   0   0   2   2   2   2   0   2   0   2   2   2   2   0   0   0   2   2   0   0   0   2   0   0   0   2   2   2   2   2   2   2   2   0   2   0   0   0   0   2   2   2   2   0   2   0   2   2   0   2   0   2   0   0   2   0   0   0   0   0   0   2   2   0   0   0   0   0   2   2   2   0   0   0   0   0   2   2   0   0   0   2   2   0   2   2   2   0   2   0   2   2   0   0   0   2   0   0   0   2   2   2   0   2   2   2   2   2   2   0   0   2   2   2   0   2   0   0   2   0   2   0   0   2   2   0   2   0   0   0   2   2   2   0   2   0   0   2   0   0   0   0   0   0   0   0   0   0   2   0   0   0   0   2   2   2   2   0   2   0   2   0   2   2   2
 MK-6-10                2   2   0   0   0   2   2   2   0   0   2   2   2   2   2   0   0   2   2   2   0   2   0   2   0   0   2   2   0   2   0   0   2   2   0   0   0   2   0   2   2   0   2   0   2   2   2   2   0   0   0   0   0   0   0   2   2   0   0   0   2   2   2   2   2   2   2   2   2   0   0   0   0   2   2   2   2   2   0   2   0   2   2   0   2   0   2   0   0   0   0   0   0   0   0   0   2   2   0   0   0   0   0   2   2   2   0   0   0   0   0   2   2   0   2   0   2   2   0   2   2   0   0   2   0   2   2   2   0   0   2   0   0   0   2   2   0   0   2   2   2   2   2   2   0   0   2   2   2   2   2   0   0   2   0   2   0   0   2   2   2   2   0   0   0   2   2   2   0   2   0   0   2   2   0   2   0   0   0   0   0   0   0   2   0   0   0   0   2   0   2   2   0   2   0   2   2   2   2   2
 MK-6-11                2   2   0   0   0   2   2   2   0   0   2   2   2   2   2   0   0   2   2   2   0   2   0   2   0   0   2   2   0   2   0   0   2   2   0   0   2   2   0   2   0   0   2   2   2   2   2   0   2   0   0   0   0   0   0   2   2   0   0   0   2   2   2   2   2   0   2   2   2   0   0   0   0   2   2   2   2   2   0   2   0   0   2   0   2   2   2   0   0   0   2   0   0   2   2   0   2   0   0   0   0   0   0   2   0   2   0   0   0   0   0   2   2   0   2   0   2   2   0   2   0   0   2   2   0   2   2   0   0   0   2   0   0   0   2   2   0   0   2   2   0   2   2   2   0   0   2   2   2   2   2   2   0   0   0   2   0   0   2   2   2   0   0   0   0   2   2   2   0   2   0   0   2   2   0   2   2   2   0   2   0   2   2   2   0   0   0   0   2   0   2   2   0   2   0   2   2   2   0   2
 MK-6-12                2   2   0   2   0   2   2   2   0   0   2   2   2   2   0   0   2   0   2   2   0   2   0   2   0   0   2   2   0   2   0   0   2   2   0   0   2   2   0   2   0   0   2   2   2   2   2   0   2   0   0   0   0   0   0   2   0   0   0   0   2   2   2   2   2   0   2   2   2   0   0   0   0   2   0   2   2   2   0   2   0   0   2   0   2   2   2   0   0   2   0   0   0   0   2   0   2   0   0   0   0   0   0   2   0   2   0   0   0   0   0   2   2   0   2   0   2   2   0   2   0   0   2   2   0   2   2   0   0   0   2   0   2   0   2   2   0   0   2   0   0   2   2   2   0   0   2   2   2   2   2   2   0   0   0   2   0   0   2   2   2   0   0   0   0   2   2   2   0   2   0   0   2   2   0   2   0   2   2   2   0   2   2   2   0   0   0   0   2   0   2   2   0   2   0   2   2   2   2   2
 MK-6-13                2   0   2   2   0   2   2   2   0   0   2   2   2   2   0   0   0   0   2   2   0   2   0   2   0   2   2   0   0   2   0   0   2   2   0   0   2   2   0   2   0   0   2   2   2   2   2   0   2   0   0   0   0   0   0   2   0   2   0   2   2   0   2   2   2   0   2   2   2   0   0   0   0   2   0   2   2   2   0   2   0   0   2   0   2   2   2   2   2   0   0   2   2   0   2   0   0   2   0   0   0   0   2   2   2   2   0   0   0   0   0   2   0   0   2   0   2   2   0   2   0   0   0   2   0   0   2   0   0   0   2   0   0   0   0   2   0   0   2   0   0   2   2   2   0   0   0   0   2   2   2   2   2   0   0   2   0   0   0   2   2   0   0   0   0   2   2   2   2   2   0   0   2   2   0   2   0   2   2   2   0   2   2   2   0   0   0   0   2   0   2   2   0   2   0   2   2   2   2   2
 MK-6-14                2   0   2   2   0   0   2   0   0   0   2   2   2   0   0   0   0   0   0   2   0   2   0   2   0   2   2   0   0   2   2   0   2   2   2   0   2   2   0   2   0   0   2   2   2   2   2   0   2   2   2   0   0   0   0   2   0   2   0   2   2   0   2   2   2   0   2   0   2   0   0   0   0   2   0   2   2   2   0   2   0   0   2   0   2   0   0   2   2   0   0   2   2   0   2   0   0   0   0   0   2   0   2   2   2   2   0   0   0   0   0   2   0   0   2   0   2   2   0   0   2   0   0   2   0   2   2   0   0   0   2   0   0   0   0   2   0   0   2   0   0   2   0   0   0   0   0   0   2   2   2   2   2   0   0   2   0   0   2   2   2   0   0   0   0   2   2   2   2   2   0   0   2   2   0   2   0   2   2   2   0   2   2   0   0   0   0   0   2   0   0   2   0   0   0   2   2   2   2   2
 MK-6-15                2   0   0   2   0   0   2   0   0   0   0   2   2   0   0   0   0   0   0   2   0   2   2   2   0   2   2   0   0   2   2   0   2   2   2   0   2   2   0   0   0   0   2   2   2   2   2   0   2   2   2   0   0   0   0   2   0   2   0   2   2   0   2   2   2   0   2   0   2   0   0   2   0   2   0   2   2   2   0   2   0   0   2   0   2   0   0   2   2   0   0   2   2   0   2   0   0   0   2   0   2   0   2   2   2   2   0   0   0   2   0   2   0   0   2   0   2   2   0   0   2   0   0   2   2   2   2   0   0   0   2   0   0   0   0   2   0   0   2   2   0   2   0   0   0   0   0   0   2   2   0   2   2   0   0   2   0   0   2   2   0   0   0   0   0   2   2   2   0   2   0   0   2   2   0   2   2   2   2   2   0   2   2   0   0   0   0   0   2   0   0   2   0   0   0   2   2   2   2   0
 MK-6-16                2   0   0   2   0   0   2   0   0   0   0   2   0   0   2   0   0   2   0   2   0   2   2   0   0   2   2   0   0   2   2   0   2   2   2   0   2   2   0   0   0   0   2   0   0   2   2   0   2   2   0   0   0   0   0   2   0   0   0   2   2   0   2   2   2   0   0   0   2   0   0   2   0   2   0   2   2   2   0   2   0   0   2   0   2   0   0   2   2   0   2   2   2   0   2   0   0   0   2   0   2   0   2   2   2   2   2   0   0   0   0   2   2   2   2   0   2   0   0   0   2   2   0   2   2   2   2   0   0   0   2   0   0   0   0   2   0   0   2   2   0   2   0   0   0   0   0   0   2   2   0   2   2   0   0   2   0   2   2   2   2   0   0   0   0   2   2   2   0   2   0   0   2   2   0   2   2   2   2   2   0   2   2   0   0   0   0   0   2   0   0   2   0   2   2   2   2   2   2   0
 
!****************************************** Phenotypic Data **********************************************************
!-100.0 is resevred for missing phenotype
SimulatedTrait1        11.2511   17.8418   11.3283   17.4518   16.0073   22.9672   16.1616   10.0642   15.0803   19.8592   13.1139   14.5674   13.6621    9.5195   17.0991   13.0596   12.3916   11.0465   18.2371   16.5255   13.5969   16.8626   16.6699   16.3204   13.6765   13.1744    8.5004   12.5847   15.2915   11.9226   14.5992   16.2704   17.8678   15.6958   14.0765   14.2136   15.5677    9.1903   20.6074   19.0010   13.4814   18.1164   14.3742   16.5280   17.2755   12.7288   11.4885   14.5516    9.9318   12.5857   16.8413   19.0633   13.2288   16.7387   14.3023   15.7439   15.6054    8.4701   18.1509   15.7846   12.6882   11.9494   10.7650   17.2296   12.9813   16.2807   11.6244   15.9405   14.6618   15.8467   13.9560   10.3160   17.6219   15.7650   19.9313   14.2476   11.2768   19.3020   15.8446   19.5845   13.3746   17.5113   17.0436   14.8755   19.5353   19.7937   12.9455   19.1972   15.5916   15.3564   15.1365   15.5601   18.7808   16.1941   14.6757   13.4396   13.5683   16.3317   15.2442   12.9971   11.8260   14.1899   19.4565   15.5908   18.3778   12.2350   18.3961   14.8716   12.9575   14.0417   14.4448   12.6905   15.4713   11.1066   21.2900   14.5940   16.7310   18.2135   12.2112   14.5145   16.3636   15.5664   15.8157   12.1217   11.4701    8.9461   15.5546   14.0927   12.8810   20.3210   16.3734   13.9475   13.2025   15.9214   18.8882   22.5428   20.1037   15.8706   19.7907   19.0431   15.7398   14.2227   10.9058   18.3647   14.6553   14.7978   13.2984   12.4340   16.1427   14.1998    9.4477   17.0087   22.0604   13.5415   13.4962   15.5416   15.8920   15.7422   15.7043   15.3151   16.8574   20.2620   15.1100   11.4729   19.2568    7.7941   15.6079   14.8968   11.6342   14.3558   15.4943   14.4567   11.7196   13.9427   20.9677   14.4478   16.3181   11.1057   15.3403   16.4440   17.8106   17.4249   20.2484   14.0578   18.6862   13.3073   14.3488   15.0644   19.0856   17.8065   16.0440   18.4634   15.7096   12.3569   13.0948   14.5088   19.6529   15.8304   19.9737   17.0681
SimulatedTrait2        11.3598   11.2829   10.6373    9.5551   11.3577   10.4760   11.5441    8.1890   10.2206   11.4202    6.9734   10.9611   10.9695    9.0103   10.4008   12.9515   11.7891   10.4774   11.1218   11.8868   12.0045    9.4880    9.9622    8.3631    9.6089    9.1946   12.8661   11.2423    8.3565   10.4348    9.9833   10.3289   11.6798   10.2012   10.6618   10.0159    7.7172   12.1280   10.0544   13.7712   12.0009    6.7846   10.2846    9.3758   12.5951   12.9342    9.2743   11.7898   10.8687   11.6418   11.9872    5.9496    8.7503    9.4090    8.5373   12.7259   11.5606    9.1777    7.9961    8.1408    8.4386    9.6845   10.9463   10.8681    8.4737   10.7234   10.5497   11.3591    9.9314    8.7981    8.5078    5.6644    9.4675   11.0875    9.0004   10.4196   12.1128   11.7108   10.5453    9.5099   10.6943   10.3831    8.6339    9.1836    9.8934   10.0724   12.8140    9.4790   14.2273    9.9948    7.5727    8.3436   12.3870   10.9207    9.4802    6.7706   11.1136   10.6304   12.7242   10.4151   10.6711   10.2211    8.2754    7.3673    7.6271    8.6430    9.1010    9.8956    8.2193    7.5455   13.4434    9.5546    7.0100    9.7999    9.8442    9.4236    9.0440   11.1143    9.6855    7.8494   10.0274    7.5063   10.9263    9.4474   10.9312    7.0778    9.9954    7.9807   10.2197   11.2141   10.1898    7.0215    9.9992   11.2875   10.2385    9.2390   11.2284   10.5746    9.8153    9.4235    9.7129   10.0330   10.3311    6.7659   11.8624    8.1873    8.4321   10.8712    7.0758    8.4580   12.7735    8.4200   11.1007   10.3294    5.5604   11.6685    8.5368   10.5879    8.3335    9.8374   10.4169    9.3656   12.8694   11.3995    9.7785    9.5665   12.9303    9.5370   10.1630   11.8095   10.8419    8.2125   10.0948   13.6601   10.7514   10.0118   12.2543   10.6779    6.4948    8.5055    9.7274    7.9359   10.8865   11.8215   11.5402   12.5418    9.0141   10.1463    9.5245    9.4085    8.9981    8.4109    8.1119   11.5528   11.0419   10.1067   11.9001    8.7891   10.0449   12.2914
 
