# Supplementary material for: Inclusive Composite Interval Mapping of QTL by Environment Interactions in Biparental Populations
Source: PLoS One. 2015 Jul 10;10(7):e0132414. doi: 10.1371/journal.pone.0132414 (PMC4498613; doi:10.1371/journal.pone.0132414)
Supplement: S4 File — (ZIP) [file pone.0132414.s004.zip › H=0.1/L1/run_00148.met]

!**********************Note: lines staring with "!" are remarks and will be ignored in the program********************
!*********************************General Information**********************************
!Assuming F1 = P1 x P2, populations available in QTL IciMapping are: 
!  1, P1BC1F1 = P1 x F1, the first backcrossing where P1 is used as the recurrent parent;
!  2, P2BC1F1 = P2 x F1, the first backcrossing where P2 is used as the recurrent parent;
!  3, F1DH, F1-derived doubled haploids; 
!  4, RIL or F1RIL, recombination inbred lines through the repeated selfing of F1;
!  5, P1BC1RIL, recombination inbred lines through the repeated selfing of P1BC1F1;
!  6, P2BC1RIL, recombination inbred lines through the repeated selfing of P2BC1F1;
!  7, F2, the selfing generation of F1;
!  8, F3, the selfing generation of F2;
!  9, P1BC2F1, the second backcrossing where P1 is used as the recurrent parent; 
! 10, P2BC2F1, the second backcrossing where P2 is used as the recurrent parent;
! 11, P1BC2RIL, recombination inred lines through the repeated selfing of P1BC2F1; 
! 12, P2BC2RIL, recombination inred lines through the repeated selfing of P2BC2F1; 
! 13, P1BC1F2, the selfing generation of P1BC1F1; 
! 14, P2BC1F2, the selfing generation of P2BC1F1; 
! 15, P1BC2F2, the selfing generation of P1BC2F1; 
! 16, P2BC2F2, the selfing generation of P2BC2F1; 
! 17, P1BC1DH, P1BC1F1-derived doubled haploids; 
! 18, P2BC1DH, P2BC1F1-derived doubled haploids; 
! 19, P1BC2DH, P1BC2F1-derived doubled haploids; 
! 20, P2BC2DH, P2BC2F1-derived doubled haploids; 
   3      !Mapping Population (see remarks above)
   2      !Mapping Function (1 for Kosambi; 2 for Haldane; 3 for Morgan)
   2      !Marker Space Type (1 for intervals; 2 for positions)
   1      !Marker Space Unit(1 for centiMorgans; 2 for Morgan)
   6      !Number of Chromosomes (or Linkage Groups)
 200      !Size of the mapping population
   2      !Number of environments
 
!***************************************** Chromosomes and Linkage Maps **********************************************
!Chromosome                 NumMarkers
-CH1                        16
-CH2                        16
-CH3                        16
-CH4                        16
-CH5                        16
-CH6                        16
!Linkage map (Marker name followed by position or the interval length)
 MK-1-1                1     0.000
 MK-1-2                1    10.000
 MK-1-3                1    20.000
 MK-1-4                1    30.000
 MK-1-5                1    40.000
 MK-1-6                1    50.000
 MK-1-7                1    60.000
 MK-1-8                1    70.000
 MK-1-9                1    80.000
 MK-1-10               1    90.000
 MK-1-11               1   100.000
 MK-1-12               1   110.000
 MK-1-13               1   120.000
 MK-1-14               1   130.000
 MK-1-15               1   140.000
 MK-1-16               1   150.000
 MK-2-1                2     0.000
 MK-2-2                2    10.000
 MK-2-3                2    20.000
 MK-2-4                2    30.000
 MK-2-5                2    40.000
 MK-2-6                2    50.000
 MK-2-7                2    60.000
 MK-2-8                2    70.000
 MK-2-9                2    80.000
 MK-2-10               2    90.000
 MK-2-11               2   100.000
 MK-2-12               2   110.000
 MK-2-13               2   120.000
 MK-2-14               2   130.000
 MK-2-15               2   140.000
 MK-2-16               2   150.000
 MK-3-1                3     0.000
 MK-3-2                3    10.000
 MK-3-3                3    20.000
 MK-3-4                3    30.000
 MK-3-5                3    40.000
 MK-3-6                3    50.000
 MK-3-7                3    60.000
 MK-3-8                3    70.000
 MK-3-9                3    80.000
 MK-3-10               3    90.000
 MK-3-11               3   100.000
 MK-3-12               3   110.000
 MK-3-13               3   120.000
 MK-3-14               3   130.000
 MK-3-15               3   140.000
 MK-3-16               3   150.000
 MK-4-1                4     0.000
 MK-4-2                4    10.000
 MK-4-3                4    20.000
 MK-4-4                4    30.000
 MK-4-5                4    40.000
 MK-4-6                4    50.000
 MK-4-7                4    60.000
 MK-4-8                4    70.000
 MK-4-9                4    80.000
 MK-4-10               4    90.000
 MK-4-11               4   100.000
 MK-4-12               4   110.000
 MK-4-13               4   120.000
 MK-4-14               4   130.000
 MK-4-15               4   140.000
 MK-4-16               4   150.000
 MK-5-1                5     0.000
 MK-5-2                5    10.000
 MK-5-3                5    20.000
 MK-5-4                5    30.000
 MK-5-5                5    40.000
 MK-5-6                5    50.000
 MK-5-7                5    60.000
 MK-5-8                5    70.000
 MK-5-9                5    80.000
 MK-5-10               5    90.000
 MK-5-11               5   100.000
 MK-5-12               5   110.000
 MK-5-13               5   120.000
 MK-5-14               5   130.000
 MK-5-15               5   140.000
 MK-5-16               5   150.000
 MK-6-1                6     0.000
 MK-6-2                6    10.000
 MK-6-3                6    20.000
 MK-6-4                6    30.000
 MK-6-5                6    40.000
 MK-6-6                6    50.000
 MK-6-7                6    60.000
 MK-6-8                6    70.000
 MK-6-9                6    80.000
 MK-6-10               6    90.000
 MK-6-11               6   100.000
 MK-6-12               6   110.000
 MK-6-13               6   120.000
 MK-6-14               6   130.000
 MK-6-15               6   140.000
 MK-6-16               6   150.000
!*********************************** Marker Types ********************************************************************
!Co-dominant marker: When heterozygote F1 is present, P1 is coded as 2, F1 is coded as 1, and P2 is coded as 0; Otherwise, P1 is coded as 2, and P2 is coded as 0. 
!Dominant marker: When heterozygote F1 is present, P1 and F1 are coded as 12, and P2 is coded as 0; Otherwise, P1 is coded as 2, and P2 is coded as 0.  
!Recessive markers: When heterozygote F1 is present, P1 is coded as 2, and F1 and P2 are coded as 10; Otherwise, P1 is coded as 2, and P2 is coded as 0. 
!Missing marker is coded as -1. 
 MK-1-1                 0   2   2   2   2   2   2   0   2   0   0   2   2   2   2   2   2   0   0   2   0   2   0   0   0   0   2   0   0   2   2   2   2   0   2   0   2   0   0   0   0   2   0   0   0   2   0   2   2   0   0   0   2   0   0   0   2   2   2   0   2   2   2   2   0   0   2   2   0   0   2   0   0   0   0   0   0   2   0   0   0   2   0   0   0   2   2   2   0   0   2   2   2   0   2   2   0   2   2   2   2   0   0   2   2   2   0   0   2   0   2   0   2   0   0   0   0   0   0   2   2   0   0   2   0   2   2   2   0   0   2   0   0   0   0   2   0   2   0   2   2   2   2   0   0   2   2   2   0   2   2   2   2   0   0   0   2   0   0   2   2   2   0   2   2   2   2   0   0   2   0   0   2   0   0   2   0   0   0   0   0   2   0   0   0   0   2   2   2   0   2   2   2   0   2   2   2   2   0   2
 MK-1-2                 0   0   2   2   2   2   2   0   2   0   0   2   2   2   2   2   0   0   0   2   0   2   0   0   0   0   2   0   0   2   2   2   2   0   2   0   2   0   0   0   0   2   0   0   0   0   0   0   2   0   0   0   2   0   0   0   2   2   2   0   2   2   2   2   0   0   2   0   0   2   2   0   0   0   0   0   0   2   0   0   0   2   0   0   0   2   2   0   0   0   2   2   2   0   0   2   0   2   2   2   2   0   0   2   2   2   0   0   2   0   2   0   2   0   0   0   0   0   0   2   2   0   0   2   0   2   2   2   0   0   2   0   0   0   0   2   0   2   0   2   0   2   2   0   0   2   0   2   0   2   2   2   2   0   0   0   2   0   0   2   2   2   0   2   0   2   2   0   0   0   0   0   2   0   0   2   0   0   2   0   0   2   2   0   0   0   2   2   2   0   2   2   2   0   2   2   2   2   2   2
 MK-1-3                 0   0   2   2   2   2   2   2   2   0   0   2   2   2   2   2   0   0   0   2   0   2   0   0   0   0   2   0   2   2   2   2   0   0   0   0   2   0   0   0   2   2   2   0   0   0   0   2   2   0   0   0   2   0   0   0   2   2   0   0   2   2   2   2   0   0   2   2   0   0   2   0   0   0   0   0   0   2   0   0   0   2   0   0   0   2   2   0   0   0   2   2   2   0   0   2   0   2   2   2   0   0   0   0   2   2   0   0   2   0   2   0   2   0   0   0   0   0   0   2   2   0   0   2   0   2   2   2   0   0   2   0   0   0   0   2   0   2   0   2   0   2   0   0   0   2   0   2   0   2   2   2   0   0   0   0   2   0   0   2   2   0   0   2   0   2   0   0   0   0   0   0   2   2   0   2   0   0   2   0   0   2   2   0   0   0   2   2   2   0   2   2   2   0   2   0   2   2   2   2
 MK-1-4                 0   0   2   2   2   2   2   2   0   0   0   2   2   2   0   2   0   0   0   2   0   2   0   0   0   0   2   0   2   2   2   2   0   0   0   0   2   0   0   0   2   2   2   0   0   2   0   2   2   0   0   0   0   0   2   0   2   2   0   0   2   2   2   2   2   0   0   2   0   0   2   0   2   0   0   0   0   2   0   0   0   2   0   0   0   2   2   0   0   2   2   2   2   0   0   2   0   2   2   2   0   0   0   0   2   2   0   0   2   0   2   2   2   0   0   0   0   0   0   2   2   0   0   2   0   2   0   2   0   0   0   0   0   0   0   2   0   2   2   2   0   2   2   0   0   2   0   2   2   2   2   2   0   0   0   0   2   2   2   2   2   0   0   0   0   2   0   0   2   0   0   0   2   2   0   2   0   0   2   0   2   2   2   0   0   0   2   2   2   0   2   2   2   0   2   0   2   2   2   2
 MK-1-5                 2   0   2   2   2   2   2   2   0   2   0   2   2   0   0   0   0   2   0   2   0   2   2   0   0   0   2   0   2   2   2   2   0   0   0   0   2   0   0   2   2   2   2   0   0   2   0   2   2   0   0   0   0   0   2   0   2   2   2   0   2   2   2   0   2   0   0   2   0   0   2   0   2   0   0   0   0   2   0   0   0   2   0   0   0   2   2   2   0   2   2   2   0   0   0   2   0   2   2   2   0   0   0   0   2   2   0   0   2   0   2   2   2   0   0   0   0   0   0   2   2   0   0   2   0   2   0   2   0   0   0   0   0   0   0   2   0   2   2   2   0   2   2   0   0   2   0   2   2   2   2   2   0   0   0   0   2   2   2   2   2   0   0   0   0   2   0   0   2   0   0   0   2   2   0   2   0   0   2   0   2   2   2   0   0   0   2   2   2   0   2   2   2   0   2   0   2   2   2   2
 MK-1-6                 2   0   2   2   2   2   2   2   0   2   0   2   2   0   0   0   0   2   0   2   2   2   2   0   2   0   2   2   2   0   2   0   0   2   0   0   2   0   0   2   2   2   2   0   0   2   0   2   2   0   2   0   0   2   2   0   0   2   2   0   0   2   0   0   2   2   0   2   2   0   2   0   2   2   0   0   0   2   0   0   0   2   0   0   0   0   2   2   0   2   2   0   0   0   0   2   2   2   2   2   0   0   0   0   2   2   0   0   2   0   2   2   2   0   0   0   0   0   0   2   2   0   0   2   0   2   0   2   0   0   2   0   0   0   0   2   0   2   2   2   0   2   2   0   0   2   0   2   2   0   2   2   0   0   0   0   2   2   2   2   2   0   0   0   2   2   0   0   2   0   0   2   2   2   0   2   0   0   2   0   2   2   2   0   0   0   2   0   2   0   2   2   2   0   2   0   2   2   2   2
 MK-1-7                 2   0   2   2   2   0   2   2   0   2   0   2   2   0   0   0   0   2   2   2   2   0   2   0   2   0   2   2   2   0   2   0   0   2   0   0   2   0   0   2   2   2   2   0   0   2   0   2   2   0   2   0   0   2   2   0   0   2   2   0   0   2   0   0   2   2   0   2   2   2   2   0   2   2   0   0   0   2   0   0   0   2   0   0   0   0   2   2   0   2   0   0   0   0   0   0   2   2   2   2   0   0   0   0   2   2   0   0   0   0   2   2   2   0   2   0   0   2   0   2   2   0   0   2   0   2   0   2   0   0   2   0   0   0   0   2   0   2   2   2   0   2   0   0   0   2   0   2   2   0   2   2   0   0   0   0   2   2   2   2   2   0   2   0   2   2   0   0   2   0   0   2   2   2   0   2   0   2   2   0   2   2   2   0   0   0   2   0   2   0   0   2   2   0   2   0   2   2   2   2
 MK-1-8                 2   0   2   2   2   0   2   2   0   2   0   2   2   0   2   0   0   2   0   2   2   0   2   0   2   0   2   0   2   0   2   0   0   2   0   0   2   0   0   2   2   2   2   0   0   2   0   2   2   0   2   0   0   2   2   0   0   2   2   0   0   0   0   0   2   2   0   2   2   2   2   0   2   2   0   0   0   2   0   0   0   2   0   0   0   0   2   2   0   2   0   0   0   0   0   0   2   2   2   0   0   0   2   0   2   2   0   0   0   2   2   2   2   0   0   0   0   2   0   2   2   0   0   2   0   2   0   2   0   0   2   0   0   0   0   2   0   2   2   2   2   2   0   0   0   2   0   2   2   0   2   2   0   0   0   0   2   2   0   2   2   0   2   2   0   2   0   0   2   0   0   0   2   2   0   2   0   2   2   0   2   0   2   0   2   0   2   0   2   0   0   2   2   0   2   0   2   2   2   2
 MK-1-9                 0   0   2   2   2   0   0   2   0   2   0   2   2   0   2   0   2   2   2   2   2   0   2   0   2   0   2   0   2   0   2   0   0   2   0   0   2   2   0   2   2   2   0   0   2   2   0   2   2   2   0   0   0   2   2   2   0   2   2   0   0   0   0   0   2   2   0   2   2   2   2   0   2   2   0   0   0   2   0   0   0   2   2   0   0   0   2   2   0   0   0   0   0   0   0   0   2   2   0   0   0   0   2   0   2   2   0   0   0   2   2   2   2   2   0   0   0   2   0   2   2   0   0   2   0   2   0   2   0   0   2   0   0   0   0   2   0   2   2   2   2   2   0   0   0   2   0   2   2   0   2   2   0   0   0   0   2   2   0   0   2   0   2   2   0   2   0   0   2   0   0   0   2   2   0   2   0   2   2   2   2   0   2   0   2   0   2   0   2   0   0   2   2   0   2   0   0   2   0   2
 MK-1-10                0   2   2   2   2   0   0   2   0   2   0   2   2   0   2   0   2   2   0   2   2   0   2   0   2   0   2   0   2   0   2   0   0   2   0   0   2   2   0   2   2   2   0   0   2   2   0   2   2   2   0   0   0   2   2   2   0   2   2   0   0   0   0   0   2   2   0   0   2   2   2   0   2   0   0   0   0   0   0   0   0   2   2   0   0   0   0   2   0   0   0   2   0   2   0   0   2   2   0   0   0   0   2   0   2   2   0   0   0   2   0   2   2   2   2   0   0   2   0   2   2   0   0   2   0   2   0   2   0   0   2   0   0   0   0   2   0   2   2   2   2   0   0   0   0   2   0   2   2   0   2   2   0   0   0   0   2   2   0   0   2   0   2   2   0   2   0   0   2   0   0   0   2   2   0   2   0   2   2   2   2   0   2   0   2   0   2   0   2   0   0   0   2   0   2   0   0   2   0   2
 MK-1-11                0   2   0   2   2   0   0   2   0   2   2   2   2   0   2   0   2   2   0   2   2   0   2   0   2   0   2   0   2   0   2   0   0   2   0   0   2   2   0   2   2   2   0   0   2   2   0   2   2   2   0   0   0   0   2   2   0   2   0   0   2   0   0   0   2   2   0   0   2   2   2   0   2   0   0   2   0   0   0   0   0   2   2   0   0   0   0   2   0   0   0   2   0   2   0   0   2   2   0   0   0   0   2   2   2   2   0   0   0   2   0   2   2   2   2   0   0   2   0   0   0   0   0   2   0   2   2   2   0   0   2   0   0   0   0   2   0   2   2   2   2   0   0   0   0   2   0   2   2   0   2   2   0   0   2   0   2   2   0   2   2   0   0   2   2   0   0   0   2   0   0   0   2   2   0   2   0   2   2   2   2   0   2   0   0   0   2   0   2   0   0   0   2   0   2   0   0   2   0   2
 MK-1-12                0   2   0   2   2   0   0   2   0   2   2   2   2   0   2   0   2   2   0   2   0   0   2   0   2   0   2   0   2   0   2   0   0   2   0   0   2   2   0   2   2   2   0   0   2   2   0   2   2   2   0   0   0   0   2   2   0   2   0   0   2   0   0   0   2   2   0   0   0   2   2   0   2   0   0   2   0   0   0   0   0   2   2   0   0   0   0   2   0   0   0   2   0   2   0   0   0   2   0   2   0   0   2   2   2   2   0   0   0   2   0   2   2   2   2   0   0   2   0   0   0   0   0   2   0   2   2   2   0   0   0   0   0   2   0   2   0   2   2   2   2   0   0   0   0   2   2   2   2   0   2   2   0   0   2   0   2   2   0   2   2   0   0   2   2   2   0   0   2   0   0   0   2   2   0   2   0   2   2   2   2   2   2   0   0   0   2   0   2   0   0   0   0   0   2   0   0   2   0   2
 MK-1-13                0   2   0   2   2   0   0   2   0   2   2   2   2   0   2   0   2   2   0   2   0   0   2   0   2   0   0   2   0   0   2   0   0   0   0   0   2   2   0   2   2   2   0   0   2   2   0   2   2   0   0   0   0   0   2   2   0   2   0   0   2   0   2   0   2   2   0   0   0   2   2   0   2   0   0   2   0   0   0   0   0   2   2   0   0   0   0   2   0   0   0   2   0   2   2   0   0   2   0   2   0   0   2   2   2   2   0   0   0   2   0   2   2   2   0   0   0   2   0   2   0   0   0   0   0   2   2   2   0   2   0   2   0   2   0   2   0   2   2   2   2   0   0   0   0   2   2   0   2   2   2   2   0   0   0   0   2   2   0   2   2   0   0   2   2   2   0   0   2   0   0   0   0   2   0   2   0   2   2   2   2   2   0   0   0   0   2   0   2   0   0   0   0   0   0   0   2   2   0   2
 MK-1-14                0   2   0   2   2   0   0   2   0   2   2   2   2   0   2   0   2   2   0   2   0   0   2   0   2   0   2   2   0   0   2   0   0   0   0   0   2   2   0   2   2   2   0   0   2   2   0   2   2   0   0   0   0   0   2   2   0   2   0   0   2   0   2   2   2   2   0   0   0   2   2   0   2   0   0   2   0   0   0   0   0   2   2   0   0   0   2   2   0   0   0   2   0   2   2   0   0   2   0   2   0   0   2   0   0   2   0   0   0   2   0   2   2   0   0   0   0   0   2   2   0   0   0   0   0   2   2   2   0   2   0   2   0   2   0   2   0   2   2   0   2   0   0   0   0   2   2   2   2   2   2   2   0   0   0   0   2   2   0   2   2   0   0   2   0   0   0   0   2   0   0   0   0   2   2   2   0   0   2   2   2   2   0   0   0   0   0   2   2   0   0   2   0   0   0   0   2   2   0   2
 MK-1-15                0   2   0   2   2   0   2   2   0   2   2   2   2   0   2   2   2   2   2   2   0   0   2   0   2   0   2   2   0   0   2   0   0   0   0   0   2   2   0   2   2   2   0   0   2   2   0   2   2   0   0   0   0   0   2   2   0   2   0   2   2   0   2   2   2   2   0   0   0   2   2   0   2   0   0   2   0   0   0   0   0   2   2   0   2   0   2   0   0   0   0   2   0   2   2   2   0   2   0   0   0   0   2   0   0   2   0   0   0   2   0   2   2   0   0   0   0   0   2   2   0   2   0   0   0   2   2   2   0   2   0   2   0   0   0   2   0   2   2   2   2   0   0   0   0   2   2   2   2   2   2   2   0   0   0   0   2   2   0   2   0   0   0   2   0   0   0   0   2   0   0   0   0   2   2   2   0   0   0   2   2   2   0   2   0   0   0   2   2   0   2   2   0   0   0   0   0   2   0   0
 MK-1-16                0   2   0   2   2   0   2   2   0   2   2   2   2   0   2   2   2   2   2   0   0   0   2   0   2   0   2   2   0   0   2   0   0   0   0   0   2   2   0   2   2   2   0   0   2   2   0   2   2   0   0   0   0   0   0   2   2   2   0   2   2   0   2   2   2   2   0   0   0   2   2   0   2   0   0   0   0   0   2   0   0   2   2   0   2   0   2   0   2   0   0   2   0   2   2   2   2   2   0   2   0   0   2   2   0   2   0   0   2   2   0   2   2   0   0   0   0   0   2   2   0   2   0   0   0   2   2   2   0   2   0   2   0   0   0   2   0   2   2   0   2   0   2   0   0   2   2   2   2   2   2   2   0   0   0   0   2   2   0   2   0   0   0   2   0   0   2   2   2   0   0   0   0   0   2   0   0   2   0   2   2   2   0   2   0   0   0   2   2   0   2   2   0   0   0   0   0   2   0   0
 MK-2-1                 2   2   0   2   0   2   2   0   0   0   2   0   2   2   2   2   0   2   0   2   2   0   0   2   2   2   0   0   2   2   0   2   0   0   0   0   2   2   2   0   2   0   0   2   2   0   0   2   0   0   0   0   0   2   2   2   0   2   2   0   2   0   0   0   0   0   0   2   2   0   0   0   2   0   2   0   0   0   2   0   0   2   2   0   2   2   2   0   2   0   0   0   0   2   2   0   0   0   0   0   2   2   2   0   0   0   2   0   0   0   0   0   0   0   0   0   0   2   2   2   0   2   2   2   2   0   0   2   2   0   2   0   2   0   2   2   2   2   0   2   2   2   2   2   0   2   0   0   2   0   0   0   0   2   0   2   0   2   2   2   2   0   0   0   2   0   2   0   0   0   2   0   2   0   0   0   2   2   0   2   2   2   0   0   2   0   0   0   0   2   0   0   2   0   0   0   0   0   0   0
 MK-2-2                 2   2   0   2   0   2   2   0   0   0   0   0   2   2   2   2   0   2   0   2   2   0   0   2   0   0   2   0   2   2   0   2   2   0   0   0   2   2   2   2   2   0   0   2   2   0   0   2   0   0   2   0   0   2   2   2   0   2   2   0   2   0   0   0   0   0   0   2   2   2   0   0   2   0   2   0   0   0   2   0   0   2   2   0   2   2   2   0   2   0   0   0   0   2   2   0   0   0   0   0   2   0   2   0   0   0   2   0   0   0   0   0   0   0   0   0   0   2   2   2   0   2   2   2   2   0   0   2   2   0   2   0   0   0   2   2   2   2   0   0   0   2   2   2   0   2   2   0   2   0   2   0   0   2   0   2   0   2   2   2   2   0   0   2   2   0   2   0   0   0   2   0   2   0   0   0   2   2   0   2   2   0   2   0   0   0   0   0   0   2   0   0   2   0   0   0   2   0   0   2
 MK-2-3                 2   2   0   2   0   2   0   0   0   0   0   0   0   2   2   2   0   2   0   2   2   0   0   0   0   0   0   0   2   0   0   2   2   0   0   0   2   2   2   2   2   0   0   2   2   0   0   2   0   0   2   0   0   2   2   2   0   2   2   0   2   0   0   0   0   0   0   2   2   2   2   0   2   0   0   0   0   0   2   0   0   2   2   0   2   2   2   0   2   0   0   0   0   2   2   0   0   0   2   0   2   0   2   0   0   0   2   0   0   0   2   0   0   0   0   2   0   2   2   2   0   2   2   2   2   0   0   2   2   2   2   0   0   0   2   2   2   2   0   2   0   2   2   2   0   2   2   0   2   0   0   0   0   2   2   2   0   2   2   2   2   0   0   2   2   0   2   0   0   2   2   0   2   0   2   0   2   2   0   2   0   0   0   0   0   0   0   0   0   0   0   0   2   0   0   2   2   0   0   0
 MK-2-4                 2   2   0   2   0   2   0   0   0   0   0   0   0   2   2   2   0   2   0   2   2   2   0   0   2   0   2   0   2   0   0   2   2   0   0   0   2   2   2   2   2   0   0   2   2   0   0   2   0   0   2   0   0   2   2   2   0   2   2   0   0   0   0   0   0   0   0   2   2   2   2   2   2   0   2   2   0   0   2   0   0   2   2   0   2   2   2   0   2   0   0   0   0   2   2   0   2   0   2   0   2   0   2   0   0   0   2   0   0   0   0   2   2   0   0   2   0   2   2   2   0   2   2   2   2   0   0   0   2   2   2   0   0   0   2   0   2   2   0   2   0   2   2   2   0   2   2   0   2   0   0   0   0   0   2   2   0   2   2   2   2   0   0   2   2   0   2   0   0   2   2   0   2   0   2   0   2   2   0   2   0   0   0   0   0   0   0   0   0   0   0   0   0   0   0   2   0   0   0   0
 MK-2-5                 2   2   0   2   0   2   0   0   2   0   0   0   0   2   2   2   0   2   0   2   2   2   0   0   2   0   2   0   2   0   0   2   2   0   0   0   2   2   2   0   2   0   0   2   2   0   0   2   0   0   2   0   0   2   2   2   2   2   2   0   0   0   0   0   0   0   0   2   2   2   2   2   2   0   2   2   0   0   2   0   0   2   2   0   2   2   0   0   2   0   0   0   0   0   0   0   2   0   0   0   2   0   2   0   0   0   2   0   0   0   0   2   2   0   0   2   0   2   2   2   2   2   2   2   2   0   2   0   2   2   2   0   0   2   2   2   2   2   2   2   0   2   2   2   0   2   2   0   2   0   0   0   0   0   2   0   0   2   2   2   2   0   0   0   2   0   2   0   2   2   2   0   2   0   2   2   2   2   0   0   2   0   0   0   0   0   0   0   0   0   0   0   0   0   0   2   0   0   0   0
 MK-2-6                 2   2   0   0   0   2   0   0   2   0   0   0   0   2   2   2   0   2   0   2   2   2   0   0   2   0   2   0   2   0   0   2   2   0   0   0   2   2   2   0   2   0   0   2   2   0   0   2   0   0   2   2   0   2   2   2   2   0   0   0   0   2   0   0   0   0   0   2   2   2   2   2   2   0   2   2   0   0   2   0   0   2   2   0   2   2   0   2   2   0   2   0   0   0   0   0   2   2   0   0   2   0   2   0   2   2   2   2   0   2   0   2   2   0   0   2   2   2   2   2   2   2   2   0   2   0   2   0   2   2   2   0   0   2   2   2   2   2   2   2   0   2   2   2   0   2   2   0   2   0   0   0   0   0   0   0   0   2   2   2   2   0   2   2   2   0   2   0   2   2   2   0   2   0   0   2   2   0   0   0   2   0   0   0   0   0   0   0   0   0   0   0   0   0   0   2   0   0   0   0
 MK-2-7                 0   0   0   0   0   2   0   0   2   0   0   0   0   2   2   2   0   2   0   0   2   2   0   0   2   0   2   0   2   2   0   2   2   2   0   0   2   2   2   0   2   0   0   2   2   0   0   2   0   0   2   2   0   2   2   2   2   0   0   0   0   2   0   0   0   0   0   2   2   0   2   2   2   0   2   2   0   0   2   2   0   2   0   0   2   2   0   2   2   0   2   0   0   0   0   0   2   2   0   2   2   2   2   0   2   2   2   2   0   2   0   2   2   0   0   2   2   2   2   2   2   2   2   0   2   2   2   0   2   0   2   0   0   2   2   2   2   2   2   2   0   2   2   2   0   0   0   0   2   2   0   0   0   0   0   0   0   2   2   2   2   0   2   0   2   0   2   0   2   2   2   0   2   0   0   2   2   0   0   0   2   0   0   0   2   0   0   0   0   2   0   0   0   2   0   2   0   0   0   0
 MK-2-8                 0   0   0   0   0   2   0   2   2   0   0   0   0   0   2   2   2   2   0   0   0   2   0   0   2   0   2   0   2   0   0   2   2   2   0   2   2   2   2   0   2   0   0   0   2   0   0   2   0   0   2   2   0   2   2   2   2   0   0   0   0   2   0   0   0   0   0   2   2   0   2   0   2   0   2   2   0   0   0   2   0   2   0   0   0   2   0   2   2   0   0   0   0   0   0   0   2   0   0   2   2   2   2   0   2   2   2   2   0   2   0   2   2   0   0   2   2   2   0   2   2   2   2   0   2   2   2   2   2   0   0   0   0   2   2   2   2   2   2   2   0   2   2   0   0   0   0   0   2   2   0   0   0   0   0   2   0   2   0   2   2   0   2   0   2   0   2   0   2   2   2   0   2   2   0   2   2   0   0   0   2   0   0   2   2   0   2   2   0   2   0   0   0   2   0   2   0   0   0   0
 MK-2-9                 0   0   0   0   0   2   0   2   2   0   0   0   0   0   2   2   2   2   0   0   0   2   2   0   0   0   2   0   2   2   0   2   2   2   0   2   0   0   2   0   2   0   0   2   2   0   0   2   0   0   2   2   0   2   2   2   2   0   0   0   0   2   2   0   2   0   0   2   2   0   2   0   2   0   2   2   0   0   0   2   0   2   0   0   2   2   2   2   2   0   0   0   0   0   0   0   0   0   0   2   2   2   2   0   0   2   2   2   0   2   0   2   2   0   0   2   2   2   0   2   2   2   2   0   2   2   2   2   2   0   2   0   0   2   2   2   2   2   2   2   0   2   2   0   2   0   0   0   0   2   0   0   0   0   0   2   0   2   0   2   2   2   2   0   2   0   2   0   2   2   2   0   2   2   0   2   2   0   0   0   2   0   0   2   2   0   0   2   0   2   0   0   0   2   0   2   0   0   0   0
 MK-2-10                0   0   0   0   0   2   0   2   2   0   0   0   0   0   2   2   2   2   0   0   2   2   2   0   2   0   2   0   2   2   2   2   2   2   0   2   2   0   2   0   2   2   0   2   2   0   0   2   0   2   2   2   0   2   2   2   2   0   0   0   0   2   2   0   2   0   0   2   0   0   2   0   2   0   2   2   0   0   0   2   0   2   0   0   0   2   2   2   2   0   0   0   0   0   0   0   2   0   0   2   2   2   2   0   0   2   2   2   0   2   2   2   2   0   0   2   2   2   0   2   2   2   2   0   2   2   2   2   2   0   2   0   0   2   2   2   2   2   2   2   0   2   2   0   0   0   0   0   0   2   0   0   0   0   0   2   0   2   0   2   2   2   2   0   2   0   2   0   2   2   2   2   2   2   2   2   2   0   0   0   2   0   0   0   2   0   0   2   0   2   0   0   2   2   0   2   0   0   0   0
 MK-2-11                2   0   0   0   0   2   0   2   2   0   0   0   0   0   2   2   2   2   0   0   2   2   2   2   2   0   2   0   2   2   2   2   2   2   0   2   0   2   2   0   2   2   0   2   2   0   0   2   0   2   2   2   0   2   2   0   2   0   0   0   0   2   2   0   2   0   0   2   0   0   0   0   2   0   2   2   0   0   0   2   0   2   0   0   0   2   2   2   2   0   0   0   0   0   0   0   2   0   0   2   2   2   0   0   0   2   2   2   0   2   2   2   2   0   0   2   2   2   0   2   2   2   2   0   2   2   2   2   2   0   2   0   0   2   2   2   2   2   0   2   0   2   2   0   0   0   0   0   2   2   0   0   0   0   0   2   0   2   0   2   2   2   2   0   2   0   2   0   2   2   2   2   2   2   2   2   2   0   0   0   2   0   0   0   2   0   2   2   0   2   0   0   0   2   0   2   2   0   0   0
 MK-2-12                2   0   0   0   0   2   0   2   2   0   0   2   0   2   2   2   2   2   0   0   2   2   2   2   2   0   2   0   2   2   2   2   2   2   0   2   0   0   2   0   2   2   0   2   2   0   0   2   0   2   2   2   0   2   2   0   2   0   0   2   0   2   2   0   2   0   0   2   0   0   0   0   2   0   2   2   0   0   0   0   0   2   0   0   2   2   2   2   2   0   0   0   2   0   0   2   2   0   0   2   0   2   0   0   2   2   2   2   0   2   2   0   2   0   0   2   2   0   0   2   2   2   2   0   0   2   2   2   2   0   2   0   0   2   2   2   2   0   0   2   0   2   2   0   0   0   0   0   2   2   0   0   2   2   0   2   0   2   0   2   2   2   2   0   2   0   0   2   2   2   2   2   2   2   2   2   2   0   0   0   2   0   0   2   2   0   2   0   2   2   0   0   0   2   0   2   2   0   0   0
 MK-2-13                2   0   0   0   0   2   0   2   0   0   0   2   0   2   0   2   2   2   0   0   2   2   2   2   2   0   2   0   2   2   2   2   2   2   0   2   0   0   2   2   2   2   0   0   2   0   0   2   0   2   2   2   0   2   2   0   2   0   2   2   0   2   2   0   2   0   0   2   0   0   2   0   2   0   2   0   2   0   0   0   0   2   0   0   2   2   2   0   2   0   0   0   2   0   0   0   0   2   0   0   0   2   0   0   2   2   2   2   0   2   2   0   2   0   0   2   2   0   0   2   2   2   2   0   0   2   2   2   2   0   2   0   0   2   2   2   2   2   0   2   0   2   2   0   0   0   2   0   2   0   0   0   2   2   0   2   0   0   0   2   0   2   2   0   2   0   0   2   2   2   2   2   2   2   2   0   0   0   0   0   2   0   0   2   0   0   2   0   2   2   0   0   0   2   0   2   2   0   0   0
 MK-2-14                2   2   0   0   0   2   0   2   0   0   0   2   0   2   0   2   2   2   0   0   2   2   2   2   2   0   2   0   2   2   2   2   2   2   0   2   0   0   2   2   2   2   0   0   2   0   0   2   0   2   0   2   0   2   2   0   2   0   2   2   0   2   2   2   0   0   0   2   0   0   2   0   2   0   2   0   2   0   0   0   0   2   0   0   2   2   2   0   2   0   0   0   2   0   0   2   0   2   0   2   0   2   0   0   2   2   2   2   0   2   2   0   2   0   0   2   2   0   0   2   2   2   2   0   0   2   2   2   2   0   0   0   0   2   2   2   2   2   0   2   0   2   2   0   0   2   2   0   2   0   0   2   0   2   0   2   0   0   0   0   0   0   2   0   2   2   0   2   2   2   2   2   2   2   0   0   0   2   0   0   2   2   0   0   0   0   2   0   2   2   2   0   2   0   0   2   2   0   0   0
 MK-2-15                2   0   0   0   0   2   0   2   0   0   0   2   0   2   0   2   2   0   0   0   2   2   2   2   2   0   2   0   2   2   2   2   2   2   0   2   0   0   2   2   2   2   2   0   2   0   2   2   2   2   0   2   0   2   2   0   2   0   2   2   0   2   2   2   2   0   2   2   0   0   2   0   2   0   2   0   0   0   0   0   0   2   0   0   2   0   2   0   2   0   0   0   2   0   0   2   2   2   0   2   0   2   0   0   0   2   2   2   0   0   2   0   2   0   0   2   2   0   0   2   2   2   2   0   0   2   2   2   2   0   0   0   0   2   2   2   2   2   0   2   0   2   2   0   0   2   2   0   2   0   0   2   0   2   0   2   2   0   0   0   0   0   2   0   2   2   0   2   0   2   2   2   2   2   0   0   0   2   2   0   2   2   0   0   0   0   2   0   2   2   2   0   0   2   0   2   2   0   0   0
 MK-2-16                2   0   0   0   0   2   0   2   0   0   0   2   0   2   0   2   2   0   0   0   2   2   2   2   2   0   2   0   2   2   2   2   2   2   0   2   0   0   2   2   2   2   2   2   2   0   2   2   2   2   2   2   0   2   2   0   2   0   2   2   0   2   2   2   2   0   2   2   0   0   2   0   2   0   2   0   0   0   0   0   0   0   0   2   2   0   2   0   0   0   0   0   2   0   0   2   2   2   0   2   0   2   0   0   0   2   2   2   0   0   2   0   2   0   0   2   2   0   0   2   2   2   2   0   0   2   2   2   2   0   0   0   0   2   2   0   2   2   2   2   0   2   2   0   0   2   2   0   2   2   0   2   0   0   0   2   2   2   0   2   0   0   2   0   2   2   2   2   2   2   2   0   2   2   0   0   0   2   2   0   2   2   0   2   0   0   2   0   2   0   2   0   0   2   2   0   2   0   0   0
 MK-3-1                 0   0   2   2   2   2   2   2   2   2   2   2   2   0   0   2   2   0   0   0   2   0   0   0   0   2   0   0   2   2   0   2   2   2   2   0   2   2   0   2   0   0   2   0   0   0   0   0   0   0   0   0   2   0   2   2   0   2   2   2   2   2   0   0   0   0   0   0   0   0   0   0   2   2   0   0   2   2   2   2   0   0   2   2   2   0   2   2   0   0   0   0   2   0   0   2   2   2   0   0   0   2   0   0   0   0   2   0   0   0   2   0   0   0   0   2   0   2   2   2   0   0   0   2   2   2   0   2   0   2   0   2   2   2   2   2   0   0   0   0   0   2   0   0   0   0   0   0   0   0   0   2   2   0   0   0   0   0   2   0   2   0   2   0   0   0   0   0   2   0   0   2   2   2   2   2   0   0   2   0   0   2   0   2   2   0   0   0   0   0   0   2   0   0   0   2   0   2   0   0
 MK-3-2                 0   0   2   2   2   2   0   2   2   0   2   2   2   0   0   2   0   0   0   0   2   0   0   0   0   2   0   2   2   2   0   2   2   2   2   0   2   2   0   2   0   0   2   2   0   0   0   0   0   0   0   2   2   0   2   2   0   2   2   2   2   2   0   0   0   0   0   0   0   0   0   0   2   2   0   0   2   2   2   2   0   0   2   0   2   0   2   0   0   0   0   0   2   0   0   2   0   2   0   0   0   2   0   0   0   0   2   0   0   2   2   0   0   0   0   2   0   2   2   2   0   0   0   2   2   2   0   2   0   2   0   2   2   2   2   2   0   0   0   0   0   2   0   2   0   0   0   0   0   0   0   0   2   0   0   0   0   2   2   0   2   0   2   0   2   0   0   0   2   2   0   2   2   2   0   2   0   0   2   0   0   2   0   2   2   2   0   0   0   0   0   0   0   0   0   2   0   2   0   0
 MK-3-3                 0   0   2   2   2   2   0   2   2   0   2   2   2   0   0   2   0   0   0   0   2   0   0   0   0   2   0   2   2   2   0   2   2   2   0   0   2   2   0   2   0   0   2   0   0   2   0   0   0   0   0   2   2   0   2   2   0   2   2   2   2   2   0   0   0   2   0   0   0   2   0   0   2   2   0   0   2   2   2   0   0   0   2   0   2   0   2   0   0   0   0   0   2   0   0   2   0   2   0   0   2   2   0   0   0   0   2   0   0   2   2   0   0   0   0   2   0   2   0   0   2   0   0   2   2   0   0   2   0   2   0   2   2   2   2   2   0   0   0   0   0   0   0   2   0   2   0   2   2   0   0   0   2   0   0   0   2   2   2   0   0   0   2   2   2   0   0   0   2   2   0   2   2   0   0   2   0   0   0   0   0   2   0   2   2   2   0   0   0   0   0   0   0   0   0   0   2   2   0   0
 MK-3-4                 0   0   2   2   0   2   2   2   2   0   2   2   2   0   0   2   0   2   0   0   2   0   0   0   0   0   0   2   2   2   0   2   2   2   0   0   2   2   0   2   0   0   2   0   2   2   2   0   0   0   0   2   2   0   2   2   0   2   2   2   2   2   0   0   2   2   0   0   0   2   0   0   2   2   0   0   2   2   2   0   0   0   2   0   2   0   2   0   0   0   0   0   2   0   0   2   0   2   0   0   2   2   0   0   0   0   2   0   0   2   2   2   0   0   0   2   0   2   0   0   2   0   0   2   0   0   0   2   0   2   0   2   2   2   0   2   0   0   0   0   0   2   0   2   0   2   0   0   2   0   0   0   2   0   0   0   2   2   2   0   0   0   0   2   2   2   0   0   2   2   0   2   2   0   0   2   0   0   0   0   2   2   0   2   2   2   0   0   0   0   0   0   0   0   0   0   2   2   0   0
 MK-3-5                 0   0   2   2   0   2   0   2   2   0   2   2   2   0   0   2   0   2   0   0   2   0   0   0   0   0   0   2   2   2   0   2   2   2   0   0   2   2   0   2   0   2   2   0   2   2   2   0   0   0   0   0   2   0   2   2   0   2   2   2   2   2   0   0   2   2   0   0   2   0   0   2   2   2   0   0   2   2   2   0   0   0   2   0   2   0   2   0   0   0   0   0   2   0   0   2   0   2   2   0   0   2   0   2   0   0   2   0   2   2   2   2   0   0   0   2   0   2   0   0   2   0   0   2   2   0   0   2   2   2   0   2   2   2   0   2   0   0   0   2   0   2   0   2   0   2   0   0   2   0   0   0   2   0   0   0   2   0   2   0   0   0   0   2   2   2   0   0   2   0   0   2   2   0   0   2   0   0   0   0   2   2   2   2   2   2   0   2   0   0   0   0   0   0   0   0   2   2   0   0
 MK-3-6                 0   0   2   2   0   2   0   2   2   0   2   2   2   0   0   2   0   2   0   0   2   0   0   0   0   2   0   2   2   2   0   2   2   2   0   0   2   2   0   2   2   2   2   0   0   2   2   0   0   0   0   0   2   2   2   2   0   2   2   2   2   2   0   0   2   2   0   2   2   0   0   2   2   2   0   0   2   2   2   0   2   0   2   0   2   0   2   0   0   0   0   2   2   0   0   2   0   2   2   0   0   2   0   2   0   0   2   2   2   2   2   2   0   0   0   2   0   2   0   0   2   0   0   2   2   0   0   2   2   2   0   2   2   2   0   2   0   0   0   0   0   2   0   2   0   2   0   0   2   0   2   0   2   0   0   0   2   0   2   0   0   0   2   0   2   2   0   0   2   0   0   2   2   0   0   2   0   0   0   0   0   0   2   2   2   2   0   2   2   0   0   0   0   0   0   0   0   2   0   0
 MK-3-7                 0   0   2   2   0   2   2   2   2   0   0   2   2   0   0   2   0   2   0   0   2   0   0   0   0   2   0   2   2   2   0   2   2   2   2   0   2   2   0   2   2   2   2   0   0   2   2   0   0   0   2   2   2   2   2   2   0   2   2   2   2   2   0   0   2   2   0   2   2   0   0   2   2   2   0   0   2   2   0   2   2   0   2   0   2   0   0   0   0   0   0   2   2   0   0   2   0   2   2   0   0   2   2   2   0   0   2   0   2   2   2   2   0   0   0   2   0   0   0   0   2   0   0   2   2   0   0   2   2   2   0   2   2   2   0   2   0   0   0   0   0   2   2   2   0   2   0   0   0   0   2   0   2   0   0   0   2   0   2   0   0   0   2   0   2   2   0   0   2   0   0   2   2   0   0   2   0   0   0   2   0   0   2   2   2   2   0   2   2   0   0   0   0   0   0   0   0   2   0   0
 MK-3-8                 0   0   2   0   0   2   2   2   2   0   0   2   2   0   2   2   0   2   0   0   2   0   0   0   0   2   0   2   2   0   0   2   2   2   2   0   2   2   0   2   2   2   2   0   0   2   2   0   0   0   2   2   2   2   2   2   0   2   2   2   2   2   0   0   2   2   2   2   2   0   0   2   2   2   0   0   2   2   0   2   2   0   0   0   2   0   0   0   0   0   0   2   2   0   0   2   0   2   2   0   0   2   2   2   0   0   2   0   2   2   2   2   0   2   0   2   0   0   0   0   2   0   0   2   2   0   0   2   2   2   0   2   2   0   0   2   0   0   0   0   0   2   2   2   0   2   0   0   0   0   2   0   2   0   0   0   2   0   2   2   0   0   2   2   2   2   0   0   2   0   0   0   2   0   2   2   0   0   0   2   0   0   2   2   0   2   0   2   2   0   0   2   0   0   2   0   0   0   0   2
 MK-3-9                 0   2   2   0   0   2   2   2   2   2   0   0   2   0   2   2   0   2   0   0   2   0   2   0   0   2   0   0   2   0   0   2   2   2   2   0   2   2   0   2   2   2   2   0   0   2   2   0   0   0   2   2   0   2   2   2   0   2   2   2   2   2   0   0   2   2   0   2   2   0   0   2   2   2   0   0   2   2   0   2   2   0   0   0   2   0   0   0   0   0   0   2   2   0   0   2   2   2   2   0   0   2   2   2   0   0   2   0   0   2   2   2   0   2   0   2   0   0   0   0   2   2   2   2   2   0   0   2   2   0   0   0   2   0   0   0   0   0   0   0   2   2   2   2   0   2   0   0   0   0   2   0   2   0   0   0   2   0   2   2   0   0   0   2   2   2   2   0   2   0   0   0   2   0   2   2   0   0   2   2   0   0   2   0   0   2   0   0   2   0   0   2   2   0   2   0   0   0   0   2
 MK-3-10                0   2   0   0   0   2   2   2   2   2   0   0   2   0   2   2   2   2   0   0   2   0   2   0   0   2   0   2   2   2   0   2   2   2   2   0   2   2   0   2   2   2   2   2   2   2   2   0   0   0   2   0   0   2   2   2   0   2   2   2   2   0   0   0   2   2   0   2   0   0   0   2   2   2   0   0   2   2   0   0   0   0   0   0   2   0   0   2   0   0   0   2   2   0   0   2   2   2   2   0   0   2   2   2   0   0   2   0   0   2   2   2   0   0   0   2   0   0   0   0   0   2   2   0   2   0   0   2   2   2   0   0   2   0   0   0   0   0   0   0   2   2   2   2   2   2   0   0   0   0   2   0   2   0   0   0   2   0   2   2   0   0   0   2   2   2   2   0   2   0   0   0   2   0   0   2   0   0   2   2   0   0   2   2   0   2   0   0   2   0   0   2   2   0   0   0   0   0   0   0
 MK-3-11                0   2   0   0   0   2   2   2   2   2   0   0   2   0   2   2   2   2   0   0   2   0   2   0   0   2   0   2   2   2   2   2   2   2   2   0   2   2   0   0   2   2   2   2   2   2   2   2   0   0   2   0   0   0   2   2   0   2   2   2   2   0   0   0   2   2   0   2   0   0   0   2   2   2   2   0   2   0   0   0   0   0   0   0   2   0   0   2   0   0   0   2   0   0   0   2   0   2   2   0   0   2   0   0   0   0   2   0   0   0   2   2   0   0   0   2   0   0   0   0   0   2   2   0   2   2   0   2   2   2   0   0   2   2   0   0   0   2   0   0   2   2   2   0   2   2   0   0   0   0   0   0   2   0   0   0   2   0   0   2   0   0   0   2   2   2   2   0   2   0   0   0   2   0   0   2   0   0   2   0   0   0   2   2   0   0   0   0   2   0   0   2   2   0   0   0   0   0   0   0
 MK-3-12                0   2   0   0   0   2   2   2   2   2   0   0   2   0   2   2   2   2   0   0   2   0   2   0   0   2   0   2   0   2   2   0   2   2   2   0   2   2   0   0   2   2   2   2   2   2   2   2   0   0   2   0   0   0   0   2   0   2   2   0   2   0   0   0   2   2   0   2   0   0   0   2   2   2   2   0   2   0   0   2   2   0   0   0   0   0   0   2   0   0   0   2   0   0   0   2   0   2   2   0   0   2   0   2   0   0   2   0   0   0   2   2   0   0   0   2   0   0   0   0   0   2   2   2   2   2   0   2   2   2   0   2   2   2   0   0   0   2   0   0   2   2   2   0   2   2   2   0   0   0   0   0   2   0   0   0   2   0   0   2   0   0   0   2   2   2   2   0   2   0   0   0   2   0   0   2   0   0   0   0   0   0   2   2   0   0   0   0   2   0   0   2   2   0   0   0   0   0   0   2
 MK-3-13                0   2   0   0   0   2   2   2   2   2   0   0   2   0   2   2   2   2   0   0   2   0   2   0   0   2   0   2   0   0   2   0   2   2   2   2   2   2   0   0   2   2   2   2   2   2   2   2   0   0   2   0   0   2   0   2   2   2   2   0   2   2   0   0   2   0   0   0   0   0   0   2   0   2   2   0   2   0   0   2   2   0   0   0   0   0   0   2   0   0   0   0   0   0   2   0   0   2   2   2   0   0   0   2   0   0   2   0   0   0   2   0   2   0   0   2   0   0   0   0   0   2   2   2   2   2   0   2   2   2   2   2   2   2   2   0   0   2   2   0   2   2   2   0   2   2   0   0   0   0   0   0   2   0   0   0   2   0   0   2   0   2   2   2   2   0   2   0   2   0   0   0   2   0   0   2   0   2   0   0   0   0   2   2   0   0   0   0   2   0   0   2   2   0   0   0   0   0   0   2
 MK-3-14                2   2   0   0   2   2   2   2   2   2   0   0   2   2   2   2   2   2   0   0   2   0   2   0   0   2   0   2   0   0   2   0   2   2   2   2   0   0   0   0   2   2   2   2   0   2   2   2   2   0   2   0   0   2   0   2   2   2   2   0   2   2   0   0   2   0   0   0   0   0   0   2   0   2   2   2   2   2   0   2   2   2   0   0   0   2   0   2   2   0   0   0   0   0   2   0   0   2   0   2   0   0   0   2   0   0   2   0   0   0   2   0   0   0   0   2   0   0   0   2   0   2   2   0   2   2   0   2   2   2   2   2   2   2   2   0   0   2   2   2   2   2   2   0   2   2   0   0   0   0   0   0   2   0   2   0   2   0   0   2   0   2   2   2   2   0   2   0   2   0   0   0   2   0   0   2   0   2   2   0   0   2   2   2   0   0   0   0   2   2   0   0   2   0   0   0   0   0   0   2
 MK-3-15                2   2   0   2   2   2   2   2   0   2   0   0   2   2   2   2   2   2   0   0   2   0   2   0   0   2   0   2   0   0   2   0   2   2   2   2   0   0   0   2   2   2   2   2   0   2   2   2   2   0   2   0   2   2   0   2   2   2   2   0   2   2   0   2   2   0   0   0   0   0   0   2   0   2   2   2   2   2   0   2   2   2   0   0   0   2   0   2   2   0   2   2   0   0   2   0   0   2   0   2   0   0   0   2   0   0   2   0   0   0   2   0   0   0   0   2   0   0   0   2   0   2   2   2   2   2   0   2   2   2   2   2   2   2   2   0   0   2   2   2   2   2   2   0   2   2   0   0   0   0   0   2   2   0   2   0   2   0   0   2   2   2   2   2   2   0   2   0   2   0   0   0   2   0   0   2   0   2   2   0   0   2   2   2   0   2   2   0   2   2   0   0   2   2   0   0   0   0   0   2
 MK-3-16                2   2   0   2   2   2   2   2   0   2   0   0   2   2   0   2   0   2   0   0   2   0   2   0   2   2   2   2   0   0   2   0   2   2   2   2   0   0   0   2   2   2   0   2   0   0   2   2   2   0   2   0   2   2   0   2   2   2   2   0   2   2   0   0   2   0   0   0   0   0   0   2   0   2   2   2   0   2   0   2   0   2   0   0   0   2   0   2   2   0   0   2   0   0   2   0   0   2   0   2   0   2   2   2   0   0   2   0   2   0   2   0   0   0   0   2   0   0   0   2   0   2   2   2   2   0   0   2   2   2   2   2   2   2   2   0   0   2   2   0   2   2   2   0   2   2   2   0   0   0   0   2   2   2   2   0   2   0   0   2   2   2   2   2   2   0   2   0   2   0   0   0   2   0   0   2   0   2   2   0   0   2   2   2   0   2   0   0   2   2   0   0   2   2   0   0   0   0   0   2
 MK-4-1                 0   2   0   2   0   0   0   0   2   2   2   0   0   0   0   2   0   0   0   2   2   0   2   0   0   0   2   2   0   0   0   0   0   2   2   2   2   2   0   0   2   0   2   2   2   0   0   0   0   0   0   0   2   2   0   0   0   2   2   2   0   2   2   2   0   2   0   0   0   2   0   0   0   2   2   2   2   2   2   2   2   2   0   2   2   0   2   2   0   2   0   2   0   0   0   2   2   2   2   2   0   0   2   0   2   2   2   0   2   0   0   0   2   2   0   0   0   0   0   2   0   2   2   0   2   2   2   2   0   0   2   0   2   2   0   0   0   0   2   2   2   2   0   2   0   2   2   2   2   0   2   0   2   0   2   0   0   0   0   0   2   2   2   0   2   0   2   0   2   2   0   2   0   0   0   0   0   2   2   2   0   2   2   2   0   2   0   0   2   2   0   0   2   2   2   2   0   0   2   0
 MK-4-2                 0   2   0   2   0   0   0   0   2   2   2   0   0   2   0   2   0   0   0   2   2   0   2   0   0   0   2   2   0   0   0   0   0   2   2   2   2   2   0   0   0   0   2   2   2   0   0   0   0   0   0   0   2   2   0   0   0   2   2   2   0   2   2   2   0   2   0   0   0   2   0   0   2   2   2   2   2   2   2   2   2   2   0   2   2   2   2   2   2   2   0   2   0   0   0   2   2   0   0   2   0   0   2   0   2   0   2   0   2   0   0   0   2   0   0   0   0   0   0   2   0   2   2   0   2   2   2   2   0   0   2   0   2   2   0   0   0   0   2   2   2   0   0   0   0   2   2   2   2   0   2   0   2   0   0   2   2   0   0   0   2   2   2   0   2   0   2   0   0   2   0   2   0   0   0   0   0   2   2   0   0   2   0   2   0   2   0   0   2   2   0   0   2   2   2   2   0   0   0   0
 MK-4-3                 0   2   0   2   0   0   0   0   2   2   2   2   2   2   0   2   0   0   0   2   0   0   2   0   0   0   2   2   0   0   0   0   0   2   2   2   2   0   0   2   0   0   2   2   2   0   0   0   0   0   0   0   2   2   0   0   2   2   2   2   0   2   2   2   0   2   0   0   0   2   0   0   2   2   2   2   2   2   2   2   2   2   0   2   2   2   2   2   0   2   0   2   0   0   0   2   2   0   2   2   0   0   2   0   2   0   2   0   2   0   0   0   2   0   0   0   0   0   0   2   0   0   0   0   2   2   2   2   0   0   2   0   2   2   0   0   0   0   2   0   2   0   0   2   0   2   2   0   2   0   2   0   2   0   0   2   0   0   0   0   0   2   2   0   2   0   2   0   0   2   0   2   0   0   0   0   0   2   2   0   0   2   0   2   0   2   0   0   2   2   0   0   2   2   2   2   0   0   0   0
 MK-4-4                 0   2   0   2   0   0   0   0   2   2   2   2   2   2   0   2   2   0   0   2   0   0   0   0   0   0   2   2   0   0   2   0   0   2   2   2   2   2   0   2   0   0   2   2   2   0   0   0   0   0   0   0   2   2   0   0   2   2   2   2   0   2   0   2   0   2   0   0   0   0   0   0   2   2   2   0   2   2   2   2   2   0   0   2   2   2   2   2   0   2   0   2   0   0   0   2   2   0   2   2   0   0   2   0   2   0   2   0   2   0   0   0   2   0   0   0   0   0   0   2   0   0   0   0   2   2   0   2   0   0   2   0   2   2   2   0   0   0   0   0   2   2   0   2   0   2   2   0   2   0   2   0   2   0   0   2   0   0   0   0   0   2   2   0   2   2   0   0   0   2   0   2   0   0   0   0   0   0   2   0   0   2   0   2   0   2   2   0   0   2   0   0   2   2   2   2   0   0   0   0
 MK-4-5                 0   2   2   2   0   0   0   0   2   2   2   2   2   2   0   2   2   0   0   2   0   0   0   0   0   0   2   2   0   0   2   0   2   2   2   2   2   2   0   2   0   0   2   2   2   0   2   0   0   0   0   0   0   2   0   0   2   2   2   0   0   2   0   2   0   2   0   0   0   0   0   0   0   2   2   0   2   2   2   2   2   0   0   2   2   2   2   2   0   2   2   2   2   0   2   0   2   2   2   2   0   0   2   0   2   0   2   0   2   0   0   0   2   0   0   0   0   0   0   2   0   0   0   0   0   2   2   2   0   2   2   0   2   2   0   0   0   0   0   0   2   2   0   0   0   2   2   0   2   0   2   2   2   0   0   2   0   0   0   0   0   0   2   0   2   2   0   0   0   2   0   2   0   0   0   0   0   0   2   0   0   2   0   2   0   2   2   2   0   2   0   0   2   2   2   2   0   0   0   0
 MK-4-6                 0   2   2   2   0   2   0   0   0   0   2   2   0   2   0   2   2   2   0   2   0   0   2   0   0   0   2   0   0   0   2   0   2   2   2   2   2   2   0   2   0   0   2   2   2   0   2   0   0   0   0   0   0   2   0   0   2   2   2   0   0   2   0   2   0   2   0   0   0   0   2   0   2   2   2   0   2   2   2   0   2   0   0   2   2   0   2   0   0   2   2   2   2   0   2   0   2   2   2   2   0   0   2   0   2   0   2   2   2   0   0   0   2   2   0   0   0   2   2   2   0   0   0   0   0   2   2   2   0   2   0   0   2   2   0   0   0   0   0   0   2   2   0   0   0   2   2   2   2   2   2   2   2   0   0   2   0   0   0   2   0   0   2   0   2   2   0   2   0   2   0   2   0   0   0   0   0   0   2   0   0   2   0   2   0   2   2   2   0   0   0   0   2   2   2   2   0   0   0   2
 MK-4-7                 0   2   0   2   0   0   0   0   0   0   0   2   0   0   0   2   2   2   0   2   0   0   2   0   0   0   2   0   0   0   2   0   2   2   0   2   2   2   2   2   0   0   2   2   2   0   2   0   0   0   0   0   0   0   0   0   2   2   2   0   0   2   0   2   2   2   0   0   0   0   2   0   2   2   2   0   2   0   2   2   2   0   0   2   2   0   2   0   0   2   2   2   2   0   2   0   2   2   2   2   0   0   2   2   2   0   2   2   2   0   0   0   0   2   0   0   0   0   2   2   0   2   0   0   0   2   2   2   0   2   0   0   2   2   0   0   0   0   0   0   2   0   0   0   0   2   2   0   2   2   2   2   2   0   0   2   0   0   0   2   0   0   2   0   2   2   0   2   0   2   0   2   0   0   0   0   0   0   2   0   0   0   0   2   0   2   2   2   0   0   0   0   2   2   2   2   0   0   0   2
 MK-4-8                 0   2   0   0   0   0   0   0   0   0   2   2   0   0   0   2   2   2   0   2   0   0   2   0   0   0   2   2   0   0   2   0   2   2   0   2   2   2   2   2   0   0   2   2   2   0   2   0   0   0   0   0   0   0   2   0   2   2   2   0   0   2   2   2   2   2   0   0   0   2   2   0   2   2   2   0   2   2   2   2   2   0   0   0   2   0   2   2   0   2   2   2   2   0   2   0   2   2   2   2   0   0   2   2   2   0   2   2   2   0   2   0   2   2   0   0   0   0   2   2   0   0   2   0   0   2   2   2   0   0   0   0   2   2   0   2   0   0   0   0   2   0   0   0   0   2   2   0   2   2   2   2   2   0   0   2   0   0   0   2   0   0   2   0   2   2   0   0   0   2   0   2   0   0   0   0   0   0   2   0   0   0   0   2   0   2   2   2   0   0   0   0   2   2   2   2   0   0   0   2
 MK-4-9                 0   2   0   0   0   0   0   0   0   0   2   2   0   0   0   0   2   2   0   2   0   0   2   0   2   0   2   2   0   0   2   0   2   0   0   2   2   2   2   2   0   0   2   2   2   0   2   0   0   0   0   0   0   0   2   0   2   2   0   0   0   2   2   2   2   2   0   0   0   2   2   0   2   0   2   0   2   2   2   2   2   0   0   0   2   0   2   2   0   0   2   2   2   0   2   0   2   2   0   2   0   0   2   2   2   0   2   2   2   0   0   0   2   2   0   0   0   0   2   2   0   0   2   0   0   2   2   2   0   0   0   0   2   2   0   2   0   0   0   0   2   0   0   0   0   2   2   0   2   2   2   2   2   0   0   2   0   0   0   0   0   0   2   2   2   0   0   0   0   2   0   2   0   2   0   0   0   0   2   0   0   0   0   0   0   2   2   2   0   0   0   0   2   2   2   2   0   0   0   2
 MK-4-10                0   2   0   0   0   0   0   0   0   0   2   2   0   2   0   2   2   2   2   2   0   0   2   0   2   0   2   2   0   0   2   0   2   0   0   2   2   2   2   0   2   0   2   2   2   0   2   0   0   0   0   0   0   2   2   0   2   2   0   0   0   2   2   2   2   0   0   0   0   0   2   0   2   0   2   0   0   2   2   2   2   0   0   0   2   0   2   2   0   0   2   2   2   0   2   0   2   2   0   2   0   0   2   2   0   0   2   2   2   0   0   0   2   2   0   0   0   0   2   2   2   0   2   2   0   2   2   2   0   2   0   2   2   2   0   2   0   0   0   0   2   0   0   0   0   2   2   0   0   2   2   2   2   2   0   2   0   0   0   0   0   0   2   2   2   0   0   2   0   2   0   2   0   2   0   2   0   2   2   0   0   2   0   0   0   2   2   2   0   0   0   0   2   2   2   0   0   0   0   2
 MK-4-11                0   2   0   0   0   0   0   0   0   0   0   2   2   2   0   2   2   2   2   2   2   0   2   2   2   2   2   2   0   0   2   0   2   0   0   2   2   2   2   0   2   0   0   2   2   0   2   0   0   0   2   0   0   2   2   0   2   2   0   0   0   2   2   2   2   0   0   0   0   0   2   0   2   0   2   2   0   2   2   2   2   0   0   0   2   0   2   2   0   0   2   2   2   0   2   0   2   2   0   2   0   0   2   2   0   0   2   2   0   0   0   2   2   2   0   0   0   0   2   2   2   0   2   2   0   2   2   2   0   2   0   2   2   2   0   0   0   2   0   0   2   0   0   0   0   2   2   0   0   2   2   2   0   2   0   2   0   0   0   0   0   0   2   2   2   0   0   2   0   2   0   2   0   2   0   2   0   2   2   0   0   2   0   0   0   2   2   2   2   0   0   0   2   2   2   0   0   0   0   2
 MK-4-12                0   2   0   0   0   0   0   0   0   0   0   0   0   2   0   2   2   2   2   2   2   0   2   2   2   2   2   2   2   0   2   0   0   0   0   2   0   2   0   0   2   0   0   2   2   0   0   0   0   0   2   0   0   2   2   0   2   2   0   0   0   0   2   2   2   0   0   2   0   0   0   0   0   0   2   2   0   2   2   2   2   0   0   0   2   0   2   2   0   0   2   2   0   2   2   0   2   2   0   2   0   0   2   2   0   2   0   2   0   2   0   2   2   2   0   2   0   0   2   2   2   0   2   2   0   2   2   0   0   2   0   2   2   2   0   0   0   2   0   2   2   2   2   0   0   2   2   0   0   0   2   2   0   0   0   2   0   0   0   0   2   0   2   2   2   0   0   2   0   2   0   2   0   2   0   2   0   2   2   0   2   2   0   0   0   2   2   2   2   2   0   0   2   2   2   0   0   0   0   2
 MK-4-13                0   2   0   0   0   0   0   0   0   0   0   0   0   2   0   2   2   2   2   2   0   0   2   2   2   2   2   0   2   0   2   0   2   0   0   2   0   2   0   0   2   0   0   2   2   0   0   2   0   0   2   0   0   2   2   0   0   2   0   0   0   0   2   2   2   0   0   2   0   0   2   0   0   0   0   2   0   2   2   2   0   0   0   0   2   0   0   2   0   0   2   2   0   2   2   0   2   2   0   2   0   0   2   2   0   2   0   2   0   2   2   2   2   2   0   2   0   0   2   2   2   2   2   2   0   2   2   0   0   2   0   2   2   2   0   0   0   2   0   2   2   2   2   0   0   2   2   0   0   0   2   2   0   0   0   0   0   0   0   0   2   0   2   2   2   2   0   2   0   2   0   2   0   0   2   2   0   0   0   2   2   2   0   0   0   2   2   2   2   2   0   0   2   2   2   0   0   0   0   2
 MK-4-14                2   0   0   0   0   0   0   0   0   0   0   2   0   2   0   2   2   2   0   2   0   0   2   2   0   2   2   0   2   2   2   0   2   0   2   2   0   0   0   0   2   0   0   2   2   0   0   2   0   2   2   0   0   2   2   0   0   2   0   2   0   0   2   2   2   0   0   2   0   0   2   0   0   0   2   2   0   2   2   2   0   0   0   0   2   0   0   2   0   0   2   2   0   2   2   2   2   0   0   2   0   0   2   2   0   2   0   2   0   2   2   2   2   2   0   2   0   0   2   2   2   2   0   2   0   2   2   0   0   2   0   2   2   2   0   0   0   2   0   2   0   2   2   0   0   2   2   0   0   0   2   2   0   0   0   0   0   0   0   0   2   0   0   2   2   2   2   2   0   2   2   2   0   0   2   2   0   2   0   2   2   2   0   0   0   2   2   2   2   2   0   0   2   2   2   0   0   0   0   2
 MK-4-15                2   0   0   0   0   0   0   0   0   0   0   2   0   2   0   0   2   2   0   2   0   0   2   2   0   2   2   0   2   2   2   0   2   0   2   2   0   0   0   0   2   0   0   2   2   0   2   2   0   2   2   0   0   2   2   0   0   2   2   2   0   0   2   2   0   2   2   2   0   0   2   0   0   0   2   0   0   2   2   2   0   0   0   2   2   0   0   2   0   0   2   2   0   2   2   2   2   0   0   2   0   0   2   2   0   2   0   2   0   2   2   2   2   2   0   0   0   0   2   0   2   0   0   2   0   2   2   0   0   2   2   0   2   2   0   0   0   2   0   0   0   2   2   0   0   2   2   0   0   0   2   2   0   0   0   0   0   0   0   0   2   2   0   2   2   2   2   2   2   2   2   0   0   0   2   2   0   2   0   2   2   2   0   0   0   2   2   2   2   2   0   0   2   2   0   0   0   0   0   2
 MK-4-16                2   2   2   0   0   2   0   0   0   0   0   2   0   2   0   2   2   2   2   2   0   0   0   2   0   2   0   0   2   0   2   0   2   0   2   2   0   0   0   0   0   0   0   2   2   0   0   2   0   2   2   0   0   2   2   0   2   0   2   2   0   0   2   2   0   2   2   2   0   0   2   0   0   2   2   0   0   2   2   2   0   2   0   2   2   0   0   0   0   0   2   2   0   2   2   2   2   0   0   2   0   0   2   2   0   2   0   2   2   2   0   2   2   2   0   0   2   0   2   0   2   0   0   2   0   2   2   0   2   2   2   0   2   2   0   0   0   0   0   0   0   2   2   0   0   2   2   0   0   0   2   2   0   0   0   0   0   0   2   0   2   2   0   2   2   2   2   0   2   2   2   0   0   2   2   2   0   0   0   2   2   2   0   0   0   2   0   2   2   2   0   0   2   2   0   0   0   0   0   0
 MK-5-1                 2   2   0   0   0   2   2   0   2   2   2   2   2   2   2   0   0   0   0   0   0   0   0   0   2   0   2   2   2   0   2   0   0   0   2   0   2   0   0   0   0   0   2   0   0   2   0   2   0   0   2   2   0   2   0   0   2   0   0   2   2   0   0   2   0   0   2   2   0   2   2   2   0   2   0   0   2   0   0   0   2   0   0   0   0   2   0   0   0   0   0   2   2   0   2   0   2   0   0   0   0   0   0   2   0   2   2   0   0   2   0   2   2   0   0   2   0   0   2   0   0   0   2   2   0   2   0   2   0   0   2   0   0   2   2   2   0   0   0   0   0   2   0   2   2   2   0   0   2   2   2   0   2   0   2   2   2   2   0   2   2   2   2   0   0   0   2   0   2   2   2   0   2   0   2   2   0   0   0   0   0   2   0   2   0   2   0   0   2   2   0   0   0   0   2   2   2   2   2   2
 MK-5-2                 2   2   0   0   0   2   0   0   2   2   2   2   2   2   2   2   0   2   0   0   0   0   0   0   2   0   2   2   2   0   2   0   0   0   2   0   2   0   0   0   0   0   2   0   0   2   0   2   0   0   2   2   0   2   0   2   2   0   0   2   2   0   0   0   0   0   2   2   0   2   2   2   0   0   0   0   2   0   0   0   2   0   0   0   0   2   0   0   0   0   0   2   2   0   2   0   2   0   0   0   0   0   0   2   0   2   2   0   0   2   0   2   2   0   0   2   0   0   0   0   0   2   0   2   0   2   0   2   0   2   2   0   0   2   2   2   0   0   0   0   0   2   0   0   2   2   0   0   2   2   0   0   2   0   2   2   2   2   0   2   0   2   2   0   0   0   2   0   2   2   0   2   2   0   2   2   0   0   2   0   0   2   0   0   0   2   0   0   2   2   0   0   0   0   2   0   2   2   2   2
 MK-5-3                 2   2   0   2   2   2   0   0   2   2   2   2   2   2   2   2   0   2   0   0   0   0   2   0   2   0   2   2   2   0   2   0   0   0   2   0   2   2   0   0   0   0   2   0   0   2   2   2   0   0   2   2   0   2   0   2   2   0   0   2   2   0   0   0   0   0   2   2   0   2   2   2   0   0   0   0   2   0   0   0   2   0   0   2   0   2   0   0   0   0   2   0   2   0   2   2   2   0   0   0   2   0   2   2   0   2   2   0   0   2   0   2   2   0   0   2   0   0   0   0   0   2   0   2   0   2   0   0   0   2   2   0   2   2   2   2   0   0   0   0   0   2   0   0   2   2   0   0   2   2   0   0   2   0   2   2   2   2   0   2   0   2   0   0   0   0   2   0   2   2   0   2   2   0   2   2   0   0   2   0   2   2   0   0   0   2   0   2   2   2   0   0   0   0   0   0   2   2   2   2
 MK-5-4                 2   2   0   2   2   2   2   0   2   2   2   2   2   0   2   2   0   0   2   0   0   0   2   0   2   0   2   2   2   0   2   0   0   0   2   0   2   2   0   0   0   0   2   0   0   2   2   2   0   0   2   2   0   2   0   2   2   0   0   2   2   0   0   0   0   0   2   2   0   2   2   2   0   0   0   0   2   0   0   2   2   0   0   0   2   2   0   0   0   0   2   0   2   0   2   2   2   0   0   0   2   0   2   2   0   2   2   0   0   2   0   0   2   0   0   2   0   0   0   0   0   2   0   2   0   0   0   0   0   2   2   0   2   2   2   2   2   0   0   0   0   2   0   0   2   2   0   0   2   2   0   0   2   2   2   2   2   2   0   2   0   2   0   0   0   0   2   0   2   2   0   2   0   0   2   2   0   0   2   0   0   0   0   0   0   2   0   2   2   2   0   0   0   0   0   0   2   2   2   2
 MK-5-5                 2   2   0   2   2   2   2   0   2   2   2   2   2   0   2   2   0   0   2   0   0   0   2   0   2   0   2   2   2   0   2   0   0   0   2   2   0   2   0   2   0   0   2   0   0   2   2   2   0   0   2   0   0   2   0   2   2   0   0   2   0   0   0   0   0   0   2   0   0   2   2   2   0   0   0   0   2   0   0   0   2   0   0   0   2   2   0   0   0   0   2   0   2   0   2   2   2   0   0   0   2   0   2   2   0   2   2   0   0   2   0   0   2   0   0   2   0   0   0   0   0   2   0   0   0   0   0   0   0   2   2   0   2   2   2   2   2   0   0   0   0   2   0   0   2   0   0   0   2   2   0   0   2   2   2   2   2   2   2   2   0   2   0   0   2   0   2   0   2   2   0   2   0   0   2   2   0   0   2   0   0   0   0   0   0   2   0   2   2   2   0   0   0   0   0   0   2   2   2   2
 MK-5-6                 2   0   0   2   2   2   2   0   2   0   2   2   2   0   2   2   0   0   2   0   0   0   2   0   2   0   2   2   0   0   2   0   0   0   2   2   0   2   0   2   0   0   2   0   0   2   2   2   2   0   2   0   0   2   0   2   2   0   0   2   0   0   0   0   0   0   2   0   0   0   2   0   2   0   0   0   2   0   0   0   2   0   0   0   2   2   0   0   0   0   2   0   2   0   2   2   2   0   0   0   2   0   2   2   0   2   2   0   0   2   0   0   2   0   0   2   0   0   0   0   0   2   0   0   0   0   0   0   2   2   2   0   2   2   0   0   2   0   0   0   0   2   0   0   2   0   0   0   2   2   2   0   2   2   2   2   2   2   2   2   2   2   0   0   2   0   0   0   2   2   2   2   0   0   2   2   0   0   2   0   0   0   0   0   0   2   0   2   2   2   0   0   0   0   0   0   2   2   2   2
 MK-5-7                 2   0   0   2   2   2   2   0   2   0   0   0   2   0   2   2   0   0   2   0   0   0   2   0   2   0   2   2   2   0   2   0   0   0   2   2   0   2   0   2   0   0   2   0   0   2   2   2   0   2   2   0   0   2   0   2   2   2   0   2   0   0   2   0   0   0   0   0   0   0   2   0   2   2   0   0   2   0   0   0   2   0   2   0   2   2   0   0   0   2   0   0   2   0   2   2   2   0   0   0   2   0   0   2   0   2   2   0   0   2   0   0   2   0   0   2   0   0   0   2   0   2   0   0   0   0   0   0   2   2   2   0   2   2   0   0   2   2   0   0   0   0   0   0   2   0   0   0   2   2   2   0   0   2   2   2   2   0   2   2   2   2   2   2   2   0   0   0   2   2   2   0   0   0   2   2   0   0   2   0   0   0   0   0   0   2   0   2   2   2   0   0   0   0   0   0   0   2   2   2
 MK-5-8                 2   0   0   0   2   0   2   0   2   0   0   2   2   2   2   2   0   0   2   0   0   2   2   0   2   0   2   2   2   0   2   0   0   0   2   2   0   2   0   2   0   0   2   0   0   2   2   2   0   2   2   0   0   2   0   0   2   2   2   2   0   2   0   0   0   0   0   0   0   0   2   0   2   2   0   0   2   0   0   0   2   0   2   0   2   2   0   0   0   2   2   0   2   0   2   2   2   0   0   2   2   0   0   2   2   2   2   2   0   2   0   0   2   0   0   0   0   0   0   2   0   2   0   0   0   0   0   0   2   2   2   0   2   2   0   0   2   2   2   0   0   0   0   0   0   0   0   0   2   2   2   0   0   2   2   0   2   0   2   2   2   2   2   2   0   0   0   0   2   2   2   0   0   0   2   2   0   0   2   0   0   0   2   0   0   2   0   2   2   0   0   0   0   0   0   0   0   2   2   2
 MK-5-9                 2   0   0   0   2   0   2   0   2   0   0   2   2   2   2   2   0   2   2   0   0   2   2   0   2   0   2   2   2   0   2   0   0   0   2   2   0   2   0   0   0   2   2   0   2   2   0   2   0   2   2   0   0   2   0   0   2   2   0   2   2   2   0   0   2   0   0   0   0   0   2   0   2   2   0   0   0   2   0   2   2   0   2   0   2   2   2   0   0   2   2   0   2   0   2   2   2   0   0   2   2   0   0   2   2   2   2   2   0   2   0   0   2   0   0   0   0   0   0   2   0   0   0   0   0   0   0   0   0   0   2   0   2   2   0   2   2   2   2   0   0   0   0   0   0   0   0   2   2   2   2   0   0   2   2   0   2   0   2   2   2   2   2   2   0   0   0   0   2   2   2   0   0   0   2   2   0   0   2   0   0   0   2   0   0   2   0   2   2   0   0   0   2   0   2   0   0   2   2   2
 MK-5-10                2   0   2   0   2   0   2   0   2   0   0   2   2   2   2   2   0   0   2   0   0   2   2   0   2   0   2   2   0   0   2   2   0   0   2   2   0   2   0   0   0   2   2   0   2   2   0   2   0   2   2   0   0   2   0   0   2   2   0   2   2   2   0   0   2   0   0   0   0   0   2   0   2   2   0   0   0   2   0   2   2   0   2   2   2   2   2   0   0   2   2   0   2   0   2   2   0   0   0   0   2   0   0   2   2   2   2   2   0   2   0   0   2   0   0   0   0   0   0   2   0   0   0   0   0   0   0   0   0   0   2   0   2   2   0   2   2   0   0   0   0   0   0   0   2   0   0   2   2   2   2   0   0   2   2   0   2   2   2   2   2   2   2   2   0   0   0   0   2   0   2   0   2   0   0   2   2   0   2   0   2   0   2   0   0   0   0   2   2   0   0   0   2   0   2   0   0   2   2   2
 MK-5-11                2   0   2   0   2   0   2   0   2   0   0   2   2   2   2   2   0   0   2   0   0   0   2   0   2   0   2   2   0   0   2   2   0   0   0   2   0   2   0   0   0   2   2   0   2   2   0   2   0   2   2   0   2   2   2   0   2   2   0   2   0   2   2   0   2   0   0   0   0   0   2   0   2   2   0   0   0   2   2   2   2   0   2   2   2   2   0   2   0   2   2   0   2   0   2   2   2   0   0   0   2   0   0   0   2   2   2   2   0   2   0   0   2   0   2   0   0   0   0   2   0   2   0   0   0   0   0   0   0   0   2   0   2   2   0   2   2   0   0   0   0   0   0   0   2   0   0   2   2   0   2   0   0   2   2   0   2   2   2   2   2   2   0   0   0   0   0   0   2   0   2   0   2   0   0   2   2   0   2   0   2   0   2   0   2   0   0   2   2   0   0   0   2   2   2   0   0   2   2   2
 MK-5-12                2   0   2   0   2   0   2   0   2   0   0   2   2   2   2   2   0   0   2   0   0   0   2   0   2   0   2   2   0   0   2   2   0   0   0   0   0   2   0   0   0   2   2   0   2   2   0   2   0   2   2   0   2   2   2   0   0   2   0   2   0   2   2   0   2   0   0   0   0   0   2   0   2   2   2   0   0   2   2   2   2   0   2   2   2   2   0   2   0   2   2   0   2   0   2   2   2   0   0   0   2   0   0   0   2   2   2   2   0   2   0   0   2   0   2   2   0   0   0   2   0   2   0   0   2   0   2   2   0   0   2   0   2   2   0   2   2   0   0   0   2   0   0   2   0   0   0   2   2   0   2   0   0   2   2   2   2   2   2   2   2   2   0   2   0   0   0   0   2   0   2   0   2   0   0   2   2   0   2   0   2   0   2   0   2   0   0   2   2   0   0   0   2   0   2   0   0   0   0   2
 MK-5-13                2   0   2   0   2   0   2   0   2   0   0   2   2   2   2   2   2   2   2   0   0   0   2   0   2   0   2   0   2   2   2   2   0   0   0   0   2   2   0   0   0   2   2   0   2   2   0   2   0   0   2   0   2   2   2   0   0   2   0   2   0   2   2   0   2   0   0   0   0   0   2   0   2   2   2   0   0   2   2   2   2   0   2   2   2   2   0   2   0   2   2   0   2   0   2   2   2   2   0   0   2   0   0   2   2   2   2   2   0   2   0   0   2   0   2   2   0   0   0   2   0   2   0   0   0   0   2   2   0   0   2   0   2   2   0   2   0   0   0   0   2   0   0   2   0   2   2   2   2   0   2   0   0   2   2   2   2   2   2   2   0   2   2   2   0   0   0   0   2   0   2   0   2   0   0   2   2   0   0   0   2   0   0   0   2   0   2   2   2   0   0   0   0   0   2   0   0   2   0   2
 MK-5-14                2   2   2   0   2   0   2   0   2   0   0   2   2   2   2   2   2   2   2   0   0   2   2   0   0   0   2   0   2   2   2   2   0   2   0   0   2   0   0   0   0   2   2   0   2   2   0   2   0   0   2   0   2   2   2   0   2   2   0   2   0   2   2   0   2   0   0   0   0   0   2   0   2   2   2   2   0   2   2   2   2   0   2   2   2   2   0   2   0   2   2   0   0   0   2   2   2   2   0   0   2   2   0   2   2   2   2   2   0   2   2   0   2   0   2   2   2   0   0   2   0   2   0   0   0   0   2   2   2   2   2   0   2   2   2   2   0   0   0   0   2   0   0   2   0   2   2   2   2   0   2   0   0   2   2   2   2   2   2   2   0   2   2   2   0   0   0   0   2   0   2   0   2   0   0   2   2   0   0   0   2   0   0   0   2   0   2   2   2   0   0   0   0   0   2   0   0   2   0   2
 MK-5-15                2   2   2   0   2   0   2   2   2   0   0   2   2   2   2   2   2   2   2   0   0   2   2   0   0   0   2   0   2   2   2   2   0   2   0   0   0   0   0   2   0   2   2   0   2   2   0   2   0   0   2   0   2   2   2   0   2   2   0   2   0   2   2   2   0   0   0   0   0   0   2   0   2   0   2   2   0   0   2   0   2   0   2   2   2   2   0   2   0   2   0   2   0   0   2   2   2   0   0   0   2   2   0   2   2   2   2   2   0   2   2   0   2   0   2   2   2   0   0   2   0   2   0   0   0   0   2   2   2   0   2   0   2   2   0   2   0   0   0   0   2   0   0   2   0   2   2   2   2   0   2   0   2   2   2   2   2   2   2   2   0   0   2   2   0   0   0   0   2   0   2   0   2   0   2   2   2   0   0   0   2   0   0   2   2   0   2   2   2   0   0   2   0   0   2   0   0   2   0   2
 MK-5-16                2   2   2   0   2   0   2   0   2   0   0   2   2   2   0   2   2   2   2   0   2   2   0   0   2   0   0   0   2   2   2   2   0   2   0   0   0   2   0   2   0   2   0   0   2   2   0   2   0   0   2   0   2   2   2   0   2   2   0   2   0   2   2   2   0   0   2   0   0   0   2   0   2   0   2   2   0   0   2   0   2   0   2   2   2   2   0   2   0   2   0   2   0   0   2   2   2   0   0   0   2   2   0   2   2   2   0   2   0   2   2   0   2   0   2   2   2   0   0   2   0   2   0   0   0   0   2   2   2   0   2   0   2   2   0   2   0   0   0   0   2   0   2   2   0   2   0   2   2   0   0   0   2   2   2   2   2   2   2   2   0   0   2   2   0   0   0   0   2   0   2   2   2   0   2   0   2   0   0   0   2   2   0   2   2   0   2   2   2   0   0   2   2   0   2   0   0   2   0   2
 MK-6-1                 2   0   2   2   0   2   2   2   0   2   0   2   0   2   2   2   2   2   2   2   0   0   0   2   0   2   2   0   2   0   0   0   0   0   2   2   0   0   0   0   2   2   2   0   0   0   0   2   0   2   0   2   2   0   2   2   0   0   2   0   2   0   2   2   2   0   2   2   2   0   2   0   0   2   2   2   0   2   0   2   2   0   2   2   0   0   2   0   2   2   0   2   0   0   0   2   2   2   0   2   2   0   0   2   2   2   2   0   0   0   0   0   2   2   0   0   2   2   2   2   2   0   0   0   0   2   2   2   0   2   0   0   0   2   2   0   2   2   0   2   0   0   2   2   0   0   0   0   2   0   2   2   2   2   2   2   0   2   0   2   0   2   2   2   0   2   0   0   0   2   0   0   0   0   2   0   2   2   2   2   0   0   0   0   2   2   2   2   0   2   2   0   2   0   0   2   2   0   2   2
 MK-6-2                 2   2   2   2   0   2   2   2   0   2   0   2   0   2   2   2   2   2   2   2   0   0   0   0   0   2   2   0   2   0   0   2   0   0   2   2   0   0   0   0   2   2   2   2   0   0   0   2   0   2   0   2   2   0   0   2   0   0   2   0   2   0   0   0   2   0   2   2   2   0   2   0   0   2   2   2   0   2   0   2   0   0   2   2   0   0   2   0   0   2   0   2   0   2   0   0   2   2   2   2   2   2   0   2   2   2   2   0   0   0   0   0   2   2   0   0   2   2   2   2   2   0   0   0   0   2   2   2   0   2   0   0   0   2   2   2   2   2   0   2   0   0   2   2   0   0   0   0   0   0   2   2   2   2   0   2   0   2   0   2   0   2   2   2   0   2   2   0   0   2   0   0   0   0   2   0   2   2   2   2   0   0   0   2   2   2   2   2   0   2   2   0   2   0   0   2   2   0   0   2
 MK-6-3                 2   2   0   2   0   2   2   2   0   2   0   2   2   2   2   2   2   2   2   0   0   0   0   0   0   2   2   0   2   0   0   2   2   0   2   2   0   0   0   0   0   2   2   0   0   0   0   2   2   2   0   2   2   0   0   2   0   0   2   0   2   0   2   0   2   0   2   0   2   2   2   0   0   2   2   2   0   2   0   2   0   0   2   2   0   0   2   0   0   2   0   2   0   2   0   0   2   2   2   2   2   2   0   2   2   2   2   0   0   0   0   0   2   2   0   0   2   2   2   2   2   0   0   0   2   2   2   2   0   2   0   0   0   2   2   0   2   2   2   2   0   0   2   2   0   0   0   0   0   0   2   2   2   2   0   0   0   2   2   2   0   2   0   2   2   2   2   0   0   2   0   0   0   2   2   0   2   2   0   2   0   0   0   0   2   2   2   2   0   2   2   0   2   0   0   2   2   0   0   2
 MK-6-4                 0   2   0   2   0   2   2   2   0   2   0   2   2   2   2   2   2   2   2   0   0   0   0   0   0   2   2   0   2   0   0   0   2   0   2   2   0   0   0   0   0   2   2   0   0   0   0   2   2   2   0   2   2   0   0   2   0   0   2   2   2   0   2   0   2   0   2   2   2   2   2   0   0   0   2   2   0   2   0   2   0   2   2   0   0   0   2   0   0   2   0   2   0   0   0   0   2   2   2   2   2   0   0   2   2   2   2   0   0   0   0   0   2   2   2   0   2   2   2   2   2   0   0   0   2   0   2   2   0   2   2   0   0   2   2   0   2   2   2   2   0   0   2   2   0   0   0   0   0   0   2   2   2   0   0   0   0   2   2   2   0   2   0   2   2   2   2   0   0   0   0   2   0   2   2   0   2   2   0   2   2   0   0   0   2   2   2   2   0   2   2   0   2   0   0   2   2   0   0   2
 MK-6-5                 0   2   0   2   0   2   2   2   0   2   2   2   2   0   2   2   2   2   2   0   0   0   0   0   2   2   2   0   2   0   2   0   2   0   2   2   0   0   0   0   0   2   2   0   0   0   0   2   2   2   2   2   2   0   0   2   0   0   2   2   2   0   2   2   2   0   2   2   0   0   2   0   0   0   2   2   0   0   0   2   0   2   2   0   0   0   2   0   0   2   0   2   0   0   0   0   2   0   2   2   2   0   0   2   2   2   2   0   0   0   0   2   2   2   0   0   0   2   2   2   2   0   0   0   2   0   2   2   0   2   2   0   0   2   2   0   2   2   2   2   0   0   2   2   0   0   0   0   2   0   2   2   2   0   0   0   0   2   2   2   0   2   0   2   2   2   2   0   0   0   0   2   0   2   2   0   2   2   0   2   2   0   0   0   2   2   2   2   0   2   2   0   2   0   0   2   2   0   0   2
 MK-6-6                 0   2   0   2   0   2   2   2   0   2   2   2   2   0   2   2   2   2   2   2   0   2   0   0   2   2   2   0   2   0   0   0   2   0   2   2   0   0   0   0   0   2   2   0   0   0   0   2   2   2   0   2   2   0   0   2   0   0   2   2   2   0   2   2   2   0   0   2   0   2   2   0   0   0   2   2   0   0   0   2   0   2   2   0   0   0   2   0   0   2   0   2   0   0   0   0   2   0   2   2   2   0   0   2   2   2   2   0   0   0   0   2   0   2   0   0   0   2   2   2   2   0   0   0   2   0   2   2   0   2   2   0   0   2   2   0   2   2   2   2   0   0   2   2   0   0   0   0   2   0   2   2   2   0   0   0   0   2   2   0   0   2   0   2   2   2   2   0   2   0   0   0   0   2   2   2   2   2   0   2   2   0   0   0   2   0   2   2   0   0   2   0   2   0   0   2   2   0   0   2
 MK-6-7                 0   2   0   0   2   0   2   2   2   2   2   2   2   0   2   2   2   0   2   2   0   2   0   0   0   2   2   0   2   2   0   0   2   0   2   2   0   2   0   0   0   2   2   0   0   2   0   2   2   2   0   2   2   2   0   0   0   0   2   2   2   0   2   2   2   0   0   2   0   2   2   0   0   0   2   2   0   0   0   2   0   2   2   0   0   0   2   0   0   2   0   2   2   0   0   0   2   0   2   2   2   0   2   2   2   0   2   0   0   0   2   2   0   2   0   0   0   2   2   2   2   0   0   2   2   0   2   2   0   2   2   0   0   2   2   0   2   2   2   2   0   0   0   2   0   0   0   0   0   0   2   2   2   0   0   0   0   2   2   0   2   2   0   0   2   2   2   0   2   0   0   0   0   2   2   2   2   2   0   2   2   0   0   0   2   0   2   2   0   0   2   0   2   0   0   2   2   0   0   2
 MK-6-8                 0   2   0   0   2   0   2   2   2   2   2   2   2   0   2   2   2   0   2   2   0   2   0   0   0   2   2   0   2   2   0   2   2   0   2   2   0   2   0   2   0   2   2   0   0   0   0   2   2   2   2   0   2   2   0   0   0   0   0   2   2   0   2   2   2   2   0   2   0   2   2   0   0   0   2   2   0   0   0   2   0   2   2   0   2   0   2   0   0   2   0   2   2   0   0   0   2   0   2   2   2   0   2   2   2   0   2   0   0   0   2   2   2   2   0   0   0   2   0   2   2   0   0   2   0   0   2   0   0   2   2   0   0   2   2   0   2   2   0   2   0   0   0   2   0   0   0   0   0   0   2   2   2   0   0   0   0   2   2   0   2   2   0   0   2   2   2   0   2   0   0   0   0   2   2   2   2   0   2   2   0   0   0   0   2   0   2   2   0   0   2   0   2   0   0   2   2   0   0   2
 MK-6-9                 0   2   0   0   2   2   2   2   2   2   2   0   2   0   2   2   0   0   2   2   0   2   0   0   0   2   2   0   0   0   2   2   2   0   2   0   0   2   0   2   0   2   2   0   0   0   0   2   2   2   2   0   2   2   0   0   2   0   0   2   2   0   0   0   2   2   0   2   0   2   2   2   0   0   2   2   0   0   0   2   0   2   2   0   2   0   2   0   2   2   0   2   2   0   0   0   2   0   0   2   2   0   2   2   2   0   0   0   2   0   2   2   2   2   2   0   0   2   0   2   2   0   0   2   2   0   0   0   0   2   2   0   0   2   2   0   0   2   0   2   0   0   0   2   0   0   0   0   0   0   2   2   2   0   0   0   0   2   2   0   2   2   0   0   2   2   2   0   2   0   0   0   0   2   2   2   2   0   2   2   0   0   0   0   2   0   2   2   0   0   2   2   2   0   0   2   2   0   0   2
 MK-6-10                0   2   0   0   2   2   2   2   2   2   2   0   2   0   2   2   0   0   2   2   2   2   0   0   0   2   2   0   0   0   2   2   2   0   2   0   0   2   0   2   0   2   2   0   0   0   0   2   2   2   2   0   2   2   0   0   2   0   0   2   2   0   0   0   2   2   0   2   0   2   2   2   0   2   2   2   0   0   0   2   0   2   2   0   2   0   2   0   0   2   0   2   2   0   0   0   2   0   2   2   2   0   2   2   2   0   0   0   2   0   2   2   2   2   2   0   0   2   2   2   2   0   0   0   2   0   0   0   0   2   2   0   0   2   2   0   2   2   2   2   0   0   0   2   0   0   0   0   0   0   2   2   2   0   0   2   0   2   0   0   2   2   0   0   2   2   2   0   2   0   0   0   0   2   2   2   0   0   2   0   0   2   0   0   2   0   2   2   0   0   2   2   2   0   0   2   2   0   0   2
 MK-6-11                0   2   0   0   2   2   2   0   0   2   2   0   2   2   0   2   0   0   2   2   2   2   0   0   0   0   2   0   0   0   2   2   2   0   2   0   0   2   0   2   0   2   2   0   0   0   0   2   2   2   0   0   2   2   0   0   2   2   0   2   2   0   2   0   2   2   0   2   0   2   2   2   0   2   2   2   0   0   0   2   0   2   2   0   2   0   2   0   0   2   0   2   0   0   0   0   2   0   0   2   0   0   2   2   2   0   0   0   2   0   2   2   2   2   2   0   2   2   2   2   2   0   0   0   2   0   0   0   0   2   2   0   0   2   2   0   2   2   2   2   0   0   0   2   0   0   0   0   0   0   2   2   2   0   0   2   0   2   0   2   2   2   0   0   2   2   2   0   2   0   0   0   0   0   0   2   0   0   2   0   0   2   0   2   2   0   2   2   0   2   2   2   2   0   0   0   2   0   0   2
 MK-6-12                0   0   0   2   2   2   2   0   0   2   2   0   2   2   0   2   0   0   2   2   2   2   0   0   2   0   0   0   0   0   2   2   2   0   2   0   0   0   0   2   0   2   2   0   0   0   0   2   0   2   0   0   2   2   0   0   2   2   0   2   2   0   2   0   2   2   0   2   0   2   2   2   0   2   2   2   0   0   0   2   0   2   2   0   2   0   2   0   0   2   0   2   0   0   0   0   2   0   0   2   0   0   2   2   2   0   0   0   2   0   2   2   2   2   2   2   2   2   2   2   2   0   0   0   2   0   0   0   0   2   2   2   0   2   2   0   2   2   2   2   0   2   0   2   0   0   0   0   0   0   2   0   2   0   0   2   0   2   0   0   2   0   0   0   2   2   2   0   2   0   0   0   0   0   0   2   0   0   2   0   0   2   0   2   2   2   2   2   2   2   2   2   2   0   0   0   2   0   0   2
 MK-6-13                2   0   0   2   2   2   2   0   0   2   2   2   2   2   0   2   0   0   2   2   2   2   0   0   2   0   0   0   0   0   2   2   2   2   2   0   0   0   0   2   0   2   2   0   2   2   0   2   0   2   0   0   2   2   0   0   2   2   0   2   2   0   2   2   2   2   0   2   0   2   2   0   0   2   2   2   0   0   0   2   0   2   2   0   0   0   2   0   0   0   0   2   0   0   0   0   2   0   0   2   0   0   0   2   2   0   0   0   2   2   2   2   2   2   2   2   2   2   2   2   2   0   0   0   2   0   0   0   0   2   2   2   0   2   2   0   2   2   2   2   0   2   0   2   0   0   2   0   0   0   2   0   2   0   0   0   0   2   2   0   2   0   0   0   2   2   2   2   2   2   0   0   2   0   0   2   0   0   2   0   0   2   0   2   2   2   2   2   2   0   2   2   2   0   0   0   2   0   2   2
 MK-6-14                2   0   0   2   2   2   2   0   0   2   2   2   2   2   0   2   0   0   2   2   2   2   0   0   2   0   0   0   0   0   2   2   0   2   2   0   0   0   0   2   0   2   2   2   2   2   0   0   0   0   0   2   2   2   2   0   2   2   0   2   2   0   2   2   2   2   0   2   0   2   2   0   0   2   2   2   0   0   0   2   0   2   2   0   0   0   2   0   0   0   0   0   0   0   0   0   2   0   0   2   0   0   0   2   2   0   0   0   2   2   2   2   2   2   2   2   2   2   2   2   2   0   0   0   2   0   0   0   0   2   2   2   0   2   2   0   2   2   2   0   0   2   0   2   0   0   0   0   0   0   2   0   2   0   0   0   0   2   2   0   2   0   2   0   2   2   0   2   2   2   0   0   2   0   0   2   0   2   2   2   0   2   0   2   2   2   2   2   2   0   2   2   2   0   0   0   2   0   2   2
 MK-6-15                2   0   0   2   2   2   2   0   0   2   2   2   2   2   0   2   0   0   0   2   2   2   0   0   2   0   0   0   0   0   2   2   0   2   2   0   0   0   0   2   2   2   2   2   0   2   0   0   0   2   0   2   2   2   2   0   2   2   0   2   2   0   2   2   2   2   0   2   2   2   2   0   0   2   2   2   0   2   0   0   0   2   2   0   0   0   2   0   0   0   0   0   0   2   0   2   2   0   0   2   0   0   0   2   2   0   0   0   2   2   2   2   2   2   2   2   2   2   2   2   2   0   0   0   2   0   0   0   0   2   2   2   0   2   2   0   2   2   2   0   0   2   0   2   0   0   0   0   0   0   0   0   2   0   0   0   0   2   0   0   2   0   0   0   2   2   0   2   2   2   2   0   2   0   0   2   0   2   2   2   0   2   0   2   2   2   2   2   2   0   2   2   2   0   0   0   2   0   2   2
 MK-6-16                2   0   0   2   2   2   2   0   0   2   2   2   2   2   0   2   0   0   0   2   2   0   0   2   0   0   0   0   0   0   2   2   0   2   0   0   2   0   0   2   2   2   2   0   0   2   0   0   0   2   0   2   2   2   2   0   2   2   0   2   2   2   0   2   2   2   0   2   2   2   2   0   2   2   0   2   0   2   0   0   0   2   2   0   0   0   2   0   0   0   0   2   0   2   0   2   2   0   0   2   0   0   0   2   2   0   0   0   2   0   2   0   0   2   2   0   2   2   2   2   2   0   0   0   2   0   0   0   0   2   0   0   0   2   2   0   2   2   2   0   0   2   0   2   0   2   0   0   0   0   2   0   2   0   0   0   2   2   0   0   2   0   0   0   2   2   0   2   2   2   2   0   2   0   0   2   0   2   2   2   2   2   0   2   2   2   2   2   2   0   2   2   2   0   0   0   2   0   2   0
 
!****************************************** Phenotypic Data **********************************************************
!-100.0 is resevred for missing phenotype
SimulatedTrait1        12.1353   14.6457   11.0379   12.6136   17.5541   13.2169   16.1951   17.1787   11.8522   12.1869   14.7741   16.3360   21.3116   12.1121   13.4507   13.7791   14.1300   10.0963   12.9932   13.6884   17.7816   13.5745   16.7180   15.0035   14.9935   12.5200   15.9808   15.6430   10.8416   15.7747   16.6967   10.8083    9.5566   15.2883   12.7682   12.9379   15.0613   15.9273   14.9302    7.0610    8.9989   13.5829   11.6577   15.8612    8.7736   17.7048   14.5822   14.7404   15.4965   13.6636   13.2684   12.6648   16.2855   15.8807   18.0929   17.6363   11.6568   12.7393   15.4526   12.5552   15.3691   17.2393   16.0561   12.2552   10.0985   14.7187   14.6425   18.3170   13.0846   12.0356   17.3974   11.7486   13.0818   16.0891   16.4706   11.0729   17.3376   10.9783   16.1732   10.6536   16.8166   15.9707   15.5295   12.4764    9.2565   10.7697   17.0724   12.8939   12.0259   18.3171    8.1095   17.4137   14.8079   14.3708   12.8416   13.9869   10.2652   12.5642   13.8933   14.1901   13.8037   12.5199   15.2834   15.1114   10.7556   18.9223   12.7021   18.5850   18.9164   15.4999   16.0640   15.1388   19.0218    9.2919   16.2015   14.6727   10.7075    9.8752   15.0945   17.6553   16.9421   16.8779   17.3107   15.8435   17.7683   16.9714   13.3891   10.7545   11.3323   15.2413   19.5147   13.1540   10.3483   15.1679   15.8978   18.9809   10.9971   17.3933   13.1668   14.9118   16.4787   15.1567   19.0259   10.9471   13.8331   17.9225   16.8848   16.8098   12.9509   15.6654   17.8927   13.1047   15.9908   14.6069   11.9197   16.4093   18.3446   15.4437   19.4827   14.8739   13.7133   11.8025   13.3317   20.0298   14.4422   19.0579   13.7259   17.5228   14.1490   15.1290   13.3751   17.6567   14.3045   20.0871   17.2877   18.3373   20.2526   16.4929   15.8924   15.9037   16.7113   18.3522   15.9887   20.1226   16.3386   13.2599   19.2669   10.8924   17.7985   14.6860   12.3909   12.0792   17.8762   12.6385   12.6696   13.0238   15.4475   18.5847   13.5691   12.6661
SimulatedTrait2        11.1261   11.8298    9.0391   10.2783    9.4709    8.5920    8.1075    9.6432   10.5840   11.4309    9.7565    8.9796   10.3275    9.1050   11.9092   10.8700   11.3476   10.0521   11.1558   10.1993    8.1332    8.0446   11.0442    8.8620    7.5829    6.9493   11.0468    9.7239   10.6368    9.7208    7.3734   10.2853   11.5251   12.0774   11.0923   11.1148    9.7244   12.9165    9.7316   11.3638    7.7883   11.3074    8.1125   11.1663   12.2804   10.1946    8.8737   10.0428    8.8411   11.2108   11.6927   12.7432    8.4881   13.1130   10.8323   12.2426    8.5660   10.3912   10.1041    8.2118   10.4584    8.1113    8.9463    9.6210    9.1588   12.9359   12.7715    8.9521   10.3829    9.2781   11.2599   10.8552   11.6054   11.4510    9.1034    7.7878   11.5485    8.6157   12.8474   12.2960    9.8414    6.2314   10.2405   12.1790   14.0770    9.3286    9.8658    8.9312    9.0893    8.1476   10.5976    9.1165   11.5087   12.0489   10.8991   11.5441   13.4630   10.2447    9.2018   10.7786   10.8126   10.1195    8.9858    9.2001    9.4036   11.0254   10.0513   12.6878   10.5010   12.4568    9.5572   10.9339    8.9396   10.2984    9.8799   11.9581   13.3601   10.6220   10.8065    8.1168    9.5593    9.1676   12.6796   10.6543    9.9198    8.4229   11.2167    9.6357   12.9045   13.9768    8.1165    9.2470   12.7988    8.7527   10.7231    8.5809    8.8527   10.0223   12.7774    8.0749   10.9950    9.2321   11.0397   11.0489    9.0017    9.5931   11.5142   10.7098   11.1251    7.3724    9.8975   12.1280   11.7354    8.1593    9.3896    9.2728   10.4239    9.1553    9.1592    8.8280    6.6159   11.8457   10.9382    9.2238   10.6548   11.0293    8.8681    7.6515    8.8362   10.1259   11.2113   10.5281    9.2408   11.4054   11.0547    9.3621    9.2917   11.9482    9.8595   11.1744    8.0163    9.7554    8.7469    8.0997    8.1507   10.2134   10.8058   10.6107    9.1461   12.8603    8.0631    8.1888    7.7382   11.2950   10.2783   10.3476    8.9060    8.7296    8.4318    9.4804
 
