# Supplementary material for: Inclusive Composite Interval Mapping of QTL by Environment Interactions in Biparental Populations
Source: PLoS One. 2015 Jul 10;10(7):e0132414. doi: 10.1371/journal.pone.0132414 (PMC4498613; doi:10.1371/journal.pone.0132414)
Supplement: S4 File — (ZIP) [file pone.0132414.s004.zip › H=0.1/L1/run_00149.met]

!**********************Note: lines staring with "!" are remarks and will be ignored in the program********************
!*********************************General Information**********************************
!Assuming F1 = P1 x P2, populations available in QTL IciMapping are: 
!  1, P1BC1F1 = P1 x F1, the first backcrossing where P1 is used as the recurrent parent;
!  2, P2BC1F1 = P2 x F1, the first backcrossing where P2 is used as the recurrent parent;
!  3, F1DH, F1-derived doubled haploids; 
!  4, RIL or F1RIL, recombination inbred lines through the repeated selfing of F1;
!  5, P1BC1RIL, recombination inbred lines through the repeated selfing of P1BC1F1;
!  6, P2BC1RIL, recombination inbred lines through the repeated selfing of P2BC1F1;
!  7, F2, the selfing generation of F1;
!  8, F3, the selfing generation of F2;
!  9, P1BC2F1, the second backcrossing where P1 is used as the recurrent parent; 
! 10, P2BC2F1, the second backcrossing where P2 is used as the recurrent parent;
! 11, P1BC2RIL, recombination inred lines through the repeated selfing of P1BC2F1; 
! 12, P2BC2RIL, recombination inred lines through the repeated selfing of P2BC2F1; 
! 13, P1BC1F2, the selfing generation of P1BC1F1; 
! 14, P2BC1F2, the selfing generation of P2BC1F1; 
! 15, P1BC2F2, the selfing generation of P1BC2F1; 
! 16, P2BC2F2, the selfing generation of P2BC2F1; 
! 17, P1BC1DH, P1BC1F1-derived doubled haploids; 
! 18, P2BC1DH, P2BC1F1-derived doubled haploids; 
! 19, P1BC2DH, P1BC2F1-derived doubled haploids; 
! 20, P2BC2DH, P2BC2F1-derived doubled haploids; 
   3      !Mapping Population (see remarks above)
   2      !Mapping Function (1 for Kosambi; 2 for Haldane; 3 for Morgan)
   2      !Marker Space Type (1 for intervals; 2 for positions)
   1      !Marker Space Unit(1 for centiMorgans; 2 for Morgan)
   6      !Number of Chromosomes (or Linkage Groups)
 200      !Size of the mapping population
   2      !Number of environments
 
!***************************************** Chromosomes and Linkage Maps **********************************************
!Chromosome                 NumMarkers
-CH1                        16
-CH2                        16
-CH3                        16
-CH4                        16
-CH5                        16
-CH6                        16
!Linkage map (Marker name followed by position or the interval length)
 MK-1-1                1     0.000
 MK-1-2                1    10.000
 MK-1-3                1    20.000
 MK-1-4                1    30.000
 MK-1-5                1    40.000
 MK-1-6                1    50.000
 MK-1-7                1    60.000
 MK-1-8                1    70.000
 MK-1-9                1    80.000
 MK-1-10               1    90.000
 MK-1-11               1   100.000
 MK-1-12               1   110.000
 MK-1-13               1   120.000
 MK-1-14               1   130.000
 MK-1-15               1   140.000
 MK-1-16               1   150.000
 MK-2-1                2     0.000
 MK-2-2                2    10.000
 MK-2-3                2    20.000
 MK-2-4                2    30.000
 MK-2-5                2    40.000
 MK-2-6                2    50.000
 MK-2-7                2    60.000
 MK-2-8                2    70.000
 MK-2-9                2    80.000
 MK-2-10               2    90.000
 MK-2-11               2   100.000
 MK-2-12               2   110.000
 MK-2-13               2   120.000
 MK-2-14               2   130.000
 MK-2-15               2   140.000
 MK-2-16               2   150.000
 MK-3-1                3     0.000
 MK-3-2                3    10.000
 MK-3-3                3    20.000
 MK-3-4                3    30.000
 MK-3-5                3    40.000
 MK-3-6                3    50.000
 MK-3-7                3    60.000
 MK-3-8                3    70.000
 MK-3-9                3    80.000
 MK-3-10               3    90.000
 MK-3-11               3   100.000
 MK-3-12               3   110.000
 MK-3-13               3   120.000
 MK-3-14               3   130.000
 MK-3-15               3   140.000
 MK-3-16               3   150.000
 MK-4-1                4     0.000
 MK-4-2                4    10.000
 MK-4-3                4    20.000
 MK-4-4                4    30.000
 MK-4-5                4    40.000
 MK-4-6                4    50.000
 MK-4-7                4    60.000
 MK-4-8                4    70.000
 MK-4-9                4    80.000
 MK-4-10               4    90.000
 MK-4-11               4   100.000
 MK-4-12               4   110.000
 MK-4-13               4   120.000
 MK-4-14               4   130.000
 MK-4-15               4   140.000
 MK-4-16               4   150.000
 MK-5-1                5     0.000
 MK-5-2                5    10.000
 MK-5-3                5    20.000
 MK-5-4                5    30.000
 MK-5-5                5    40.000
 MK-5-6                5    50.000
 MK-5-7                5    60.000
 MK-5-8                5    70.000
 MK-5-9                5    80.000
 MK-5-10               5    90.000
 MK-5-11               5   100.000
 MK-5-12               5   110.000
 MK-5-13               5   120.000
 MK-5-14               5   130.000
 MK-5-15               5   140.000
 MK-5-16               5   150.000
 MK-6-1                6     0.000
 MK-6-2                6    10.000
 MK-6-3                6    20.000
 MK-6-4                6    30.000
 MK-6-5                6    40.000
 MK-6-6                6    50.000
 MK-6-7                6    60.000
 MK-6-8                6    70.000
 MK-6-9                6    80.000
 MK-6-10               6    90.000
 MK-6-11               6   100.000
 MK-6-12               6   110.000
 MK-6-13               6   120.000
 MK-6-14               6   130.000
 MK-6-15               6   140.000
 MK-6-16               6   150.000
!*********************************** Marker Types ********************************************************************
!Co-dominant marker: When heterozygote F1 is present, P1 is coded as 2, F1 is coded as 1, and P2 is coded as 0; Otherwise, P1 is coded as 2, and P2 is coded as 0. 
!Dominant marker: When heterozygote F1 is present, P1 and F1 are coded as 12, and P2 is coded as 0; Otherwise, P1 is coded as 2, and P2 is coded as 0.  
!Recessive markers: When heterozygote F1 is present, P1 is coded as 2, and F1 and P2 are coded as 10; Otherwise, P1 is coded as 2, and P2 is coded as 0. 
!Missing marker is coded as -1. 
 MK-1-1                 2   0   2   2   0   0   2   2   2   0   2   0   0   2   2   2   2   0   2   2   0   0   2   2   2   0   0   2   2   2   0   2   2   0   0   2   0   0   0   0   0   2   2   2   2   2   2   0   0   0   2   2   0   0   2   0   2   2   0   2   0   2   2   2   2   2   2   0   2   0   2   0   0   2   2   2   2   0   2   2   0   0   2   0   2   2   0   0   2   2   2   2   0   2   2   2   0   2   2   0   2   2   0   0   2   2   2   0   2   0   2   0   2   2   2   0   2   0   2   2   0   0   2   0   0   2   2   2   0   0   2   2   2   0   0   2   0   2   2   2   0   0   0   0   0   2   2   2   2   0   0   2   2   0   2   2   0   2   2   0   2   2   0   0   2   2   0   2   0   2   2   0   0   2   0   0   2   2   0   0   2   2   2   0   2   0   0   0   2   0   0   2   0   0   0   0   2   2   0   2
 MK-1-2                 2   0   2   2   0   0   2   2   2   0   2   0   0   2   2   2   2   0   2   2   2   0   2   2   2   0   0   2   2   2   0   2   0   0   0   2   0   0   2   0   0   2   2   2   2   2   2   0   0   0   0   2   0   0   2   0   2   2   0   2   0   2   0   2   2   2   2   0   2   0   2   0   0   2   2   2   2   0   2   2   0   0   2   0   2   2   0   0   2   2   2   0   0   2   0   2   0   2   2   0   2   2   2   0   2   2   2   0   2   2   2   0   2   2   2   0   2   0   2   2   0   0   2   0   2   2   2   2   0   0   2   2   2   0   0   2   0   0   2   2   0   0   0   0   0   2   2   2   2   0   0   2   2   0   2   2   0   2   2   0   2   2   0   0   0   2   0   2   0   2   2   0   0   2   2   0   2   2   0   0   2   0   2   0   2   0   0   0   2   0   0   2   0   2   0   0   2   2   0   2
 MK-1-3                 2   0   2   0   0   0   2   2   2   0   2   0   0   2   2   2   2   0   2   2   2   0   2   2   2   0   0   2   2   2   0   0   0   0   0   2   0   0   2   0   2   2   2   2   2   2   2   0   0   0   0   2   0   2   2   0   2   2   2   2   0   2   0   2   2   2   2   2   2   0   2   0   0   2   2   2   2   0   2   2   0   0   2   0   2   2   0   2   2   2   2   2   0   2   0   2   0   2   2   0   2   2   2   0   2   2   0   0   2   2   2   2   2   2   2   0   2   0   2   2   0   0   2   0   2   2   2   2   0   0   2   2   2   0   0   2   0   0   2   0   0   0   0   0   0   2   2   2   2   2   0   2   2   2   2   2   0   2   2   0   2   2   0   0   0   2   0   2   0   2   2   0   2   2   2   0   2   2   0   0   2   0   2   0   2   0   0   0   2   0   0   2   0   2   0   0   2   2   0   2
 MK-1-4                 2   0   2   0   0   0   2   2   0   0   2   0   0   2   2   2   2   0   2   2   2   0   2   2   2   0   0   2   2   2   2   0   0   0   0   2   0   0   0   0   2   2   0   2   2   2   2   0   0   0   0   2   2   0   2   0   2   2   2   2   0   2   0   2   2   2   2   2   2   0   2   0   0   0   2   2   2   0   2   2   0   0   2   0   2   2   0   0   2   0   2   2   0   2   0   2   0   2   2   0   0   2   2   0   2   2   0   0   2   2   2   2   2   2   2   0   2   0   2   2   0   0   2   0   2   2   2   2   2   0   2   0   2   0   0   0   0   0   2   0   0   2   0   2   0   2   2   2   2   0   0   2   2   0   2   2   0   0   0   0   2   2   0   0   0   2   0   0   0   2   2   0   0   2   2   0   2   2   0   0   2   0   2   0   2   0   0   0   2   0   0   2   2   2   0   0   2   2   0   2
 MK-1-5                 2   0   2   2   2   0   2   2   0   0   2   0   0   2   2   2   2   0   2   2   2   0   2   2   0   0   2   2   2   2   2   0   0   0   0   2   0   0   0   0   2   2   0   2   2   2   2   0   0   0   0   2   2   2   2   0   2   2   2   0   0   0   0   2   2   2   2   2   2   0   2   2   2   0   2   2   2   0   0   2   0   0   2   0   2   2   0   0   2   0   2   2   0   2   0   2   0   2   2   0   0   2   2   0   2   2   0   0   2   2   2   2   0   2   2   0   2   0   2   2   0   0   2   0   2   2   2   2   2   2   2   0   2   2   0   0   0   0   2   0   0   0   0   2   0   2   2   2   2   0   0   2   0   0   2   2   0   0   2   0   0   2   2   0   0   2   0   0   0   2   2   2   0   2   2   0   2   2   0   0   2   0   2   0   2   0   0   0   2   0   2   2   2   2   0   0   2   2   0   2
 MK-1-6                 2   0   2   2   2   0   2   0   0   0   2   0   0   2   2   2   2   0   2   2   0   0   2   2   0   0   2   2   2   2   2   0   0   0   0   2   0   0   0   0   2   2   0   2   2   2   2   0   0   0   0   2   2   2   2   0   2   2   2   0   0   2   0   2   2   2   2   2   2   0   2   0   2   0   2   2   2   0   0   0   2   2   2   0   2   2   2   2   2   0   2   2   0   2   0   2   0   2   2   0   0   2   2   0   2   2   0   0   2   2   2   2   0   2   2   0   0   0   2   2   0   0   2   2   2   2   0   2   2   2   2   2   2   2   0   0   0   0   2   0   0   0   0   2   0   2   2   2   2   0   0   2   0   0   2   2   0   0   2   0   0   2   2   0   0   2   2   0   0   2   2   2   0   2   0   0   2   2   0   0   2   0   2   0   2   0   0   0   2   0   2   0   2   2   0   0   2   2   0   2
 MK-1-7                 2   0   2   2   2   0   2   2   0   0   2   0   0   2   2   0   2   2   0   2   0   0   2   2   0   0   2   2   2   2   0   0   0   0   2   2   0   0   0   0   2   2   0   2   2   2   2   0   0   0   2   2   2   2   2   0   2   2   2   0   2   2   0   2   0   2   2   2   2   0   2   0   0   0   0   2   2   0   0   0   0   2   2   0   0   2   2   2   2   0   2   2   0   2   0   2   0   2   2   0   0   2   2   2   2   2   0   0   2   2   2   2   0   2   2   0   0   2   2   2   0   0   2   2   2   2   0   2   2   2   0   2   2   2   0   0   0   0   2   0   0   0   0   2   0   2   2   2   0   2   0   2   0   0   0   2   0   0   2   0   0   2   2   0   0   2   2   0   0   2   2   2   2   2   0   0   2   2   2   0   2   0   2   0   2   0   0   0   2   2   2   0   2   2   0   0   2   2   0   2
 MK-1-8                 2   0   2   2   2   0   2   2   0   2   2   0   0   2   2   2   2   2   0   2   2   0   2   2   0   0   2   2   2   2   0   0   0   0   2   2   0   0   0   0   2   2   0   2   2   2   2   0   0   0   2   0   2   2   2   0   2   0   2   0   2   2   0   2   0   2   2   2   2   0   2   0   2   2   0   2   2   0   0   0   0   2   2   0   2   2   2   2   2   0   2   2   0   2   0   2   0   0   2   0   0   2   2   0   2   2   0   0   2   2   2   2   0   2   2   0   0   2   2   2   0   0   2   2   0   2   0   2   2   2   0   2   2   2   0   0   0   0   2   0   0   0   0   2   0   2   2   2   0   2   0   2   0   0   0   2   0   0   2   0   2   0   2   0   0   2   2   0   0   0   2   2   2   2   0   2   2   2   2   0   2   0   2   0   2   0   0   0   2   2   2   0   2   2   0   2   2   2   0   2
 MK-1-9                 2   2   2   0   0   0   2   2   0   2   2   0   0   2   2   2   2   2   2   2   2   0   2   2   0   0   0   2   2   2   0   0   0   0   2   2   0   0   0   0   2   2   0   2   2   2   2   0   2   0   2   0   2   2   2   0   2   0   2   0   0   2   0   2   0   2   0   2   2   0   2   0   2   2   2   2   2   0   0   2   0   2   2   2   2   2   2   2   0   0   2   2   0   2   0   2   0   0   2   0   0   2   2   0   2   2   0   0   2   2   0   2   0   2   2   0   0   2   2   2   0   0   2   2   0   0   0   2   2   2   0   2   0   2   0   0   0   0   2   0   0   0   0   2   2   2   2   2   2   2   0   2   2   0   0   2   0   0   2   2   2   0   2   0   0   2   2   0   0   0   2   2   2   2   0   2   2   2   2   0   2   0   2   0   2   0   0   0   2   2   2   0   2   2   0   2   2   2   0   2
 MK-1-10                2   2   2   0   0   0   2   2   0   2   2   0   0   2   2   2   2   2   0   2   2   0   2   2   0   0   0   2   2   2   0   0   0   0   0   2   0   0   0   0   2   2   0   2   2   2   2   0   2   2   2   0   2   2   2   0   2   0   2   0   0   0   0   2   0   2   0   2   2   0   2   0   2   2   2   2   2   0   0   0   0   2   2   2   2   2   2   2   0   0   2   2   0   2   0   2   0   0   2   0   0   2   2   0   2   2   0   2   2   2   0   2   0   2   2   0   0   2   2   2   0   0   2   2   0   0   0   2   2   2   0   0   0   2   0   0   0   0   2   0   2   0   2   0   0   2   2   2   2   2   0   2   2   0   0   2   0   0   2   2   2   0   2   2   0   2   2   0   0   0   0   2   0   2   0   2   2   2   2   0   2   0   2   0   2   0   0   0   2   2   2   0   2   2   0   2   2   2   0   2
 MK-1-11                2   2   2   0   0   2   2   2   0   2   2   0   0   0   2   2   2   2   0   2   2   0   2   2   0   0   2   2   2   2   0   2   2   0   2   2   0   0   2   0   2   2   0   2   2   2   2   0   2   2   2   0   2   2   2   0   2   0   0   0   0   0   0   2   0   2   0   2   2   0   0   0   2   2   2   2   0   0   0   0   0   2   2   2   2   2   2   2   0   2   2   2   0   2   0   2   0   0   2   0   0   2   2   0   2   2   0   2   0   0   0   2   0   2   2   0   0   2   2   2   0   0   2   2   0   0   0   2   2   2   0   0   0   2   0   0   0   0   2   0   2   0   2   0   0   2   2   2   2   2   0   2   0   0   0   2   0   0   2   0   2   0   2   2   0   2   2   0   0   0   2   2   0   2   0   2   2   2   2   0   2   0   2   0   2   0   0   0   2   2   2   0   2   2   0   2   2   2   2   2
 MK-1-12                2   2   2   0   0   2   2   2   0   0   2   0   0   0   2   2   2   2   2   2   2   0   2   2   0   0   2   2   2   2   0   2   2   0   2   2   0   0   2   0   2   2   0   2   2   2   2   0   2   2   0   0   2   2   2   0   2   0   0   0   0   0   0   2   2   2   2   2   2   0   0   0   2   0   2   2   0   0   0   0   2   2   2   2   2   2   2   2   0   2   2   2   0   2   2   2   0   0   2   0   2   0   2   0   2   2   0   2   0   0   2   2   2   2   2   0   0   2   2   2   0   0   2   2   0   0   0   2   2   2   2   0   0   2   0   0   0   0   0   0   2   0   2   0   0   2   2   2   2   2   0   2   0   0   0   2   0   0   2   0   2   0   2   2   0   2   0   0   0   2   2   2   0   2   0   2   2   2   2   0   2   0   2   0   2   0   0   0   2   2   2   0   2   2   0   2   2   2   2   2
 MK-1-13                2   0   0   0   0   2   2   2   0   0   0   0   0   0   2   2   2   2   2   2   2   0   2   2   0   0   2   2   2   2   0   0   2   0   2   2   0   0   2   0   2   2   0   2   2   2   2   0   2   2   0   0   2   2   0   2   2   0   0   0   0   0   0   2   2   2   2   2   2   0   0   0   2   0   2   2   0   2   0   0   2   0   2   2   2   2   2   2   0   2   2   2   0   2   2   2   0   0   2   0   2   0   2   0   0   0   0   0   0   0   2   2   2   2   2   0   0   2   2   2   0   0   2   2   0   0   0   2   2   2   2   0   0   2   0   0   0   2   0   0   2   0   2   0   2   2   2   2   2   2   0   2   0   0   2   2   0   0   2   0   2   0   2   2   0   2   0   0   0   2   2   2   0   2   0   2   2   2   0   0   2   0   2   0   2   0   0   0   2   2   2   0   2   2   0   2   2   2   2   2
 MK-1-14                2   0   0   0   0   2   2   0   2   2   0   2   0   0   2   2   2   2   2   2   2   0   2   2   0   0   2   2   2   2   0   0   2   0   2   2   0   0   2   0   2   2   2   2   2   2   2   2   2   2   2   0   2   2   0   2   2   2   0   0   0   0   0   2   2   2   2   0   2   0   0   0   2   0   2   2   0   2   0   0   2   0   2   2   0   2   2   2   0   2   2   2   0   2   2   2   0   2   2   0   2   0   2   0   0   2   0   0   0   0   2   2   2   2   0   0   0   2   2   2   0   0   2   2   0   0   0   2   2   2   2   2   0   2   0   0   0   2   0   0   2   2   2   0   2   2   2   2   2   2   0   2   2   0   2   2   0   0   2   0   2   0   2   2   0   2   0   0   0   2   2   2   0   2   0   2   2   2   0   0   2   2   2   0   2   0   2   0   2   0   0   2   2   2   0   2   2   2   2   2
 MK-1-15                2   0   0   0   0   2   2   0   2   2   2   2   2   0   2   2   2   2   2   0   2   2   2   2   0   0   2   2   0   2   0   0   2   0   2   2   0   0   2   0   2   2   0   2   2   2   2   2   2   2   0   0   0   0   0   2   2   2   0   0   0   0   0   2   2   2   2   0   2   0   0   0   2   2   2   2   0   0   0   0   2   0   2   2   0   2   2   2   0   2   2   2   0   2   2   2   0   2   2   0   0   0   2   0   0   2   0   0   2   0   2   2   2   2   0   0   0   0   2   2   0   0   2   2   0   0   0   2   2   2   2   2   0   2   0   0   0   0   0   0   2   2   2   2   2   2   2   2   2   2   0   2   2   0   2   2   0   0   2   2   2   0   2   2   2   2   0   0   0   0   2   2   0   2   0   2   2   2   0   0   2   2   2   0   2   0   2   0   2   0   0   2   2   2   0   2   2   2   2   2
 MK-1-16                2   0   0   2   0   2   2   0   0   0   2   2   2   0   2   2   2   2   2   0   2   0   0   2   0   0   2   2   0   2   0   0   2   0   2   2   0   0   2   0   2   2   0   2   2   2   2   2   2   2   0   0   2   0   0   2   2   2   0   0   0   0   2   0   2   2   2   0   2   0   0   0   2   2   2   2   0   0   0   0   2   0   2   2   0   2   2   0   0   2   2   2   2   2   2   2   0   2   2   0   0   0   2   0   0   0   0   0   2   0   2   2   2   2   0   2   0   0   2   2   0   0   2   2   0   0   0   2   2   2   2   2   2   2   0   0   0   0   0   0   2   2   2   2   2   2   0   2   2   2   0   2   2   0   2   2   0   2   2   2   2   0   2   2   2   2   0   2   0   0   2   2   0   2   0   2   2   2   0   2   2   2   2   0   2   0   2   0   2   0   0   2   2   2   0   2   2   2   2   2
 MK-2-1                 2   2   2   2   0   2   0   0   0   0   0   2   2   2   0   0   0   2   2   2   2   2   0   2   0   2   0   0   2   2   2   2   0   0   2   2   0   2   0   0   0   0   2   0   2   0   0   0   2   2   0   2   0   0   0   2   0   0   0   2   2   2   0   2   2   2   0   0   0   0   2   0   0   0   0   2   2   2   2   2   2   0   0   2   0   0   2   0   2   0   2   2   2   0   0   2   2   0   0   2   0   0   0   2   0   0   0   0   2   0   0   0   0   0   2   2   2   0   2   2   0   0   0   2   0   0   0   0   2   2   2   0   0   0   0   0   0   0   2   0   2   2   2   0   0   0   0   2   0   0   2   0   0   0   2   0   2   2   2   0   2   2   2   2   2   0   0   2   0   0   2   2   2   0   2   0   0   2   0   2   2   0   0   2   2   2   2   2   0   0   0   2   0   2   2   0   2   2   2   0
 MK-2-2                 2   0   2   2   0   0   0   0   0   0   2   2   2   2   0   0   0   2   2   2   2   2   2   2   0   2   0   0   2   2   2   2   0   0   2   2   0   2   0   0   0   0   2   0   2   0   0   0   2   2   0   2   0   0   0   2   0   0   0   2   2   2   0   0   2   2   0   0   0   0   2   0   0   0   0   2   0   2   0   0   2   0   0   2   0   0   2   0   2   0   2   2   0   0   0   2   2   0   0   2   0   0   0   2   0   0   0   0   2   0   0   0   0   0   2   2   0   0   2   0   0   0   0   2   0   0   0   0   2   2   2   0   0   0   0   0   0   0   2   0   2   2   2   0   0   0   0   2   0   0   2   0   0   0   2   0   2   2   2   0   2   2   2   2   2   0   0   0   0   0   2   2   2   0   2   0   0   0   0   2   2   0   0   2   2   2   2   2   0   2   0   0   0   2   2   0   2   2   2   0
 MK-2-3                 2   0   2   2   0   0   0   0   0   0   2   2   2   0   0   0   0   2   2   2   2   2   2   0   0   2   0   0   2   2   2   2   0   0   2   2   2   2   0   0   0   0   2   0   2   0   0   0   2   2   0   2   0   0   0   0   0   0   0   2   2   2   0   0   2   2   0   0   0   0   2   0   0   0   0   2   0   0   0   0   2   0   0   0   0   0   2   0   2   0   2   2   0   0   0   2   2   0   0   0   0   0   0   2   0   2   0   0   2   0   0   0   2   0   2   2   0   0   2   0   0   0   0   2   2   0   0   0   2   2   2   0   0   0   0   0   2   0   0   0   2   2   2   0   0   0   0   2   2   0   2   0   0   0   2   0   2   2   2   0   2   2   2   2   2   0   0   2   0   0   2   2   2   0   2   0   0   0   0   2   2   0   2   2   2   2   2   0   0   0   2   0   0   0   2   0   2   2   2   0
 MK-2-4                 2   0   2   2   0   0   0   0   2   0   2   2   2   0   2   0   0   2   0   2   2   2   2   0   0   2   0   0   2   2   2   2   0   0   2   2   2   2   0   2   0   0   2   2   2   0   0   0   2   2   0   2   0   0   0   0   0   0   0   2   0   2   0   0   2   2   0   0   0   0   2   0   2   0   2   2   0   0   0   0   2   2   2   0   0   0   2   0   2   0   2   2   0   0   0   2   2   0   0   0   2   0   0   2   0   2   2   0   2   0   0   0   2   0   0   2   0   0   2   0   0   0   2   2   2   0   0   0   2   2   2   2   0   0   2   0   2   0   0   0   2   2   2   0   2   0   0   2   2   0   2   0   0   2   2   2   2   2   2   0   2   2   2   2   2   0   0   2   0   0   2   2   2   0   2   0   0   0   0   2   2   0   2   2   2   2   2   2   0   0   2   0   0   0   2   2   2   0   2   0
 MK-2-5                 2   0   2   2   0   0   0   0   2   0   0   2   2   2   2   0   0   2   0   2   2   2   2   0   0   2   0   0   2   2   2   2   0   0   2   2   2   2   0   2   0   0   2   2   2   0   0   0   2   2   0   2   0   0   0   0   0   0   0   2   0   2   0   0   2   0   2   0   0   0   2   0   2   0   2   2   0   0   0   0   2   2   2   0   0   0   2   0   2   0   2   2   0   0   0   2   2   2   0   0   2   0   0   2   0   2   2   0   2   0   0   0   2   0   0   2   0   0   0   0   0   0   2   2   2   0   0   0   2   2   2   2   0   0   2   0   2   0   0   0   0   2   2   0   2   0   0   2   2   0   2   0   0   2   2   2   2   2   2   0   2   2   2   2   2   0   0   2   0   0   2   2   2   0   2   0   0   0   0   2   2   0   2   2   2   2   2   2   0   0   2   0   0   0   2   2   2   0   2   0
 MK-2-6                 2   0   2   2   0   0   0   0   2   0   0   2   2   2   2   0   0   2   0   2   2   2   2   0   0   2   0   0   2   2   2   2   0   0   0   2   2   2   0   2   0   2   2   2   2   0   0   0   2   2   0   2   0   0   0   2   0   0   2   2   0   2   0   0   2   0   2   0   0   2   2   0   2   0   2   2   0   0   0   0   2   2   2   0   0   0   2   0   0   0   2   2   2   0   0   2   2   2   0   0   2   0   0   2   0   2   2   0   2   0   2   0   0   0   0   2   0   0   0   0   0   0   2   2   2   0   0   0   2   0   2   0   0   0   2   2   2   0   0   0   0   2   0   0   0   0   0   2   2   0   2   2   2   2   2   2   2   2   2   2   2   2   2   0   2   0   0   2   0   0   2   2   2   0   2   0   0   0   0   2   2   0   0   2   2   2   2   2   0   0   2   0   0   0   2   2   0   0   2   0
 MK-2-7                 2   0   2   2   0   0   0   0   0   2   0   2   2   2   2   0   0   2   0   2   2   2   2   2   0   0   0   0   2   2   2   2   0   0   0   2   2   2   0   2   0   2   2   2   0   0   0   0   2   2   0   2   0   0   0   2   0   2   2   2   0   2   0   0   2   0   2   0   0   2   2   0   2   0   2   2   0   0   0   0   2   2   2   0   0   0   2   0   0   2   2   2   2   0   2   2   2   2   0   0   2   0   0   2   0   2   2   0   2   0   2   2   0   0   2   2   2   0   0   0   0   0   2   2   2   0   0   0   2   0   2   2   0   0   2   2   2   2   0   2   0   2   0   0   0   0   0   2   2   0   2   2   2   2   2   2   2   2   2   2   2   2   2   0   2   0   0   2   2   0   2   2   2   0   2   0   0   0   0   2   2   0   0   2   0   2   0   2   0   0   2   0   0   0   2   2   0   0   2   0
 MK-2-8                 2   0   2   2   0   0   0   0   2   2   0   2   2   2   2   0   2   2   2   0   2   2   2   2   0   0   0   0   2   2   2   2   0   0   0   2   2   2   0   2   0   2   2   2   0   0   0   2   2   2   0   2   0   0   0   2   0   2   2   2   0   2   2   2   2   0   2   2   0   2   2   0   2   0   2   2   0   0   0   0   2   2   2   0   0   0   2   0   0   2   2   2   0   0   2   2   2   2   0   0   2   0   0   2   0   2   2   0   2   0   2   2   0   2   2   2   2   0   0   0   0   2   2   2   2   0   0   0   2   2   2   2   0   0   2   0   2   2   0   2   0   2   0   0   0   0   0   2   2   0   2   2   2   2   2   2   2   2   2   2   2   2   2   0   2   0   0   2   2   0   2   2   2   2   2   0   0   0   0   2   2   0   0   2   0   2   2   2   0   0   0   0   0   0   2   2   0   0   2   0
 MK-2-9                 2   0   2   0   0   0   0   0   2   2   0   2   2   2   2   0   2   2   2   0   0   0   2   2   0   0   0   0   2   2   2   2   0   0   0   0   2   2   0   2   0   2   2   2   0   0   0   2   2   2   2   2   0   0   0   2   0   2   0   2   0   2   2   2   2   0   2   2   0   2   2   0   0   0   0   0   0   0   0   0   2   2   2   0   0   0   2   0   0   2   2   2   0   0   2   2   2   2   0   0   2   0   0   2   0   2   2   0   2   0   2   0   0   2   2   2   2   0   0   0   2   2   2   2   2   2   0   0   2   2   2   2   0   0   2   0   2   2   0   2   2   2   0   0   0   0   0   2   2   2   2   2   2   2   2   2   2   2   2   2   2   2   2   0   2   0   0   2   2   0   2   0   2   2   2   0   2   0   0   2   2   0   0   2   2   2   2   2   0   0   0   0   0   0   2   2   0   0   2   0
 MK-2-10                2   0   2   0   0   0   0   0   2   2   0   2   2   0   2   0   2   2   2   0   0   0   2   2   0   0   0   0   2   2   0   2   0   0   0   0   2   2   2   2   0   2   2   2   0   0   0   2   2   2   2   2   0   0   2   2   0   2   0   2   0   2   2   2   2   0   2   2   0   2   0   0   0   0   0   0   0   0   0   0   2   2   0   2   0   0   2   0   0   2   2   2   0   0   2   2   2   2   0   0   2   0   0   2   0   2   2   0   2   0   2   0   2   2   2   2   2   0   0   0   2   2   2   2   2   2   0   0   2   2   2   2   0   0   2   0   0   0   0   2   2   2   0   0   0   0   0   2   2   2   2   2   2   2   2   2   2   2   2   2   2   2   2   0   2   2   0   2   2   0   2   0   2   2   2   0   2   0   0   2   2   0   0   2   2   2   2   2   0   0   0   0   0   0   0   2   0   0   2   0
 MK-2-11                2   0   2   2   0   0   0   0   2   2   0   2   2   2   0   0   2   2   2   0   0   0   2   0   0   0   0   0   2   2   0   2   0   0   0   0   2   0   2   2   0   2   2   2   0   0   0   2   2   2   2   0   0   0   0   2   0   2   0   2   0   2   0   2   2   2   2   2   0   2   0   0   0   0   0   0   0   0   0   0   2   0   0   2   0   0   2   0   0   2   2   2   0   0   2   2   2   2   0   0   2   0   0   2   2   2   2   2   2   0   2   0   0   2   2   2   2   0   0   2   2   0   2   2   2   2   0   0   2   2   2   2   0   0   2   2   0   0   0   2   0   2   0   0   0   0   0   2   2   0   2   2   2   2   2   2   2   2   2   2   2   0   2   0   2   0   0   2   2   0   2   0   2   2   2   0   2   0   0   2   2   0   0   2   2   2   2   2   0   0   0   2   0   0   0   2   0   0   2   0
 MK-2-12                2   0   2   2   0   2   0   0   0   2   2   2   2   2   0   2   2   0   2   0   0   0   2   0   0   0   0   2   2   2   0   2   0   0   2   0   2   0   0   2   0   2   2   2   0   0   0   2   0   0   2   0   0   0   0   2   0   2   0   2   0   2   0   0   2   2   2   2   0   2   0   2   0   0   0   0   0   0   0   0   2   0   0   2   0   0   2   2   0   0   2   0   0   0   2   2   2   2   0   0   2   2   0   2   2   2   2   2   2   0   2   0   0   2   2   2   2   0   0   0   2   0   2   2   2   2   0   0   2   2   2   2   2   0   2   2   2   0   0   2   0   2   0   0   0   0   0   2   2   0   2   0   2   2   2   2   2   2   2   0   2   0   2   0   2   0   0   0   2   0   2   0   2   2   2   0   2   0   0   2   2   0   0   2   2   0   2   2   2   0   0   2   0   0   0   2   2   0   2   0
 MK-2-13                2   0   2   2   0   2   0   0   0   2   2   2   2   2   0   2   2   0   2   0   0   0   2   0   0   0   0   0   2   2   0   2   0   0   2   0   2   0   0   0   0   2   0   2   0   0   0   2   0   0   2   0   0   0   0   2   0   2   0   2   0   2   0   0   2   2   2   2   0   2   0   2   0   0   2   0   0   0   0   0   2   0   0   2   0   0   2   2   0   0   2   0   0   0   2   2   2   2   0   0   2   2   0   2   2   0   2   2   2   0   2   0   0   2   0   2   2   0   2   2   2   0   2   2   2   2   0   0   2   2   2   2   2   0   2   2   2   0   0   2   0   0   0   2   0   0   0   0   2   0   2   0   2   2   2   0   2   2   2   0   2   0   2   0   2   0   0   0   2   0   2   2   2   2   2   0   2   0   0   2   2   0   0   2   2   0   2   2   2   0   2   2   0   0   0   2   2   0   2   0
 MK-2-14                2   0   2   2   0   2   0   0   0   2   2   2   2   2   0   2   2   0   2   2   0   2   2   0   0   0   0   0   2   2   0   2   0   0   2   0   2   0   0   0   0   2   2   2   0   0   0   2   0   0   2   0   0   0   0   2   0   2   0   2   0   2   0   0   2   2   2   2   0   2   0   2   0   0   2   0   0   0   2   0   2   0   0   2   0   0   2   2   0   0   2   0   0   0   0   2   2   2   0   0   0   0   0   0   2   0   2   2   2   0   2   0   0   2   0   2   2   0   2   2   2   0   2   2   2   2   0   0   2   2   2   0   2   0   2   2   2   0   2   2   0   0   0   2   0   0   0   0   2   0   2   0   2   2   2   0   2   2   2   0   2   0   2   2   2   0   0   0   2   0   0   0   2   0   2   0   2   0   0   2   2   0   0   2   2   2   2   2   0   0   2   2   0   0   0   0   0   0   2   0
 MK-2-15                2   0   2   2   0   2   0   0   2   2   2   2   2   2   0   2   0   0   0   2   0   2   2   0   0   0   0   2   2   2   0   2   2   0   0   0   2   0   0   0   0   2   0   2   0   2   0   2   0   0   2   0   0   0   0   2   0   2   0   2   0   2   0   0   2   2   2   2   0   2   2   2   0   0   2   0   0   0   2   0   0   2   0   2   2   0   0   2   0   0   2   0   0   2   0   2   2   2   0   0   0   0   0   2   0   0   2   2   0   0   2   0   0   0   0   2   2   0   2   2   2   0   0   2   2   2   0   0   2   2   2   0   2   0   0   2   0   0   2   2   0   0   0   0   0   0   0   0   2   0   2   0   2   2   2   0   2   2   2   0   2   0   2   2   0   0   0   0   2   0   0   0   2   2   2   0   2   0   0   2   2   0   0   2   0   2   2   2   0   0   2   2   0   0   0   0   0   0   2   0
 MK-2-16                2   0   2   2   0   2   2   0   2   2   0   2   2   2   0   2   0   0   0   2   2   2   2   0   0   0   0   0   2   2   0   2   2   2   0   0   0   0   0   2   2   2   0   2   0   2   0   2   0   0   2   0   0   2   0   2   0   2   0   2   0   0   0   0   2   2   2   0   0   0   0   2   0   0   2   0   0   0   0   0   0   2   0   2   2   0   0   2   0   0   2   0   0   2   0   2   2   2   0   0   0   0   0   2   0   0   2   2   0   0   2   0   2   0   0   2   2   0   2   2   2   0   0   2   2   2   0   0   2   2   2   0   2   0   0   2   0   0   2   2   0   0   0   0   0   0   0   0   2   2   2   0   2   2   2   0   2   2   2   0   2   0   0   2   0   0   0   0   2   0   0   0   2   2   2   0   2   0   0   2   2   0   0   2   0   2   2   2   0   0   2   2   0   0   0   0   0   0   2   0
 MK-3-1                 2   0   2   2   2   0   2   0   0   0   2   0   0   2   0   2   0   2   2   2   0   0   0   0   2   2   2   2   2   2   2   0   0   0   0   2   0   0   0   2   2   2   2   0   0   0   0   2   2   2   0   2   0   0   0   2   0   2   2   0   2   2   2   2   0   2   2   2   2   0   2   2   2   0   2   2   0   2   2   2   2   0   0   0   2   2   0   2   2   0   0   2   2   0   2   2   0   2   2   2   2   0   0   0   0   0   0   2   0   0   0   0   0   2   0   2   2   0   2   0   2   0   2   0   0   0   2   2   2   2   2   0   2   2   2   0   0   0   0   2   0   2   0   0   2   2   2   0   0   0   0   2   0   0   0   2   2   2   0   0   0   2   0   2   0   0   2   2   0   0   2   0   2   0   0   2   0   2   0   2   0   2   2   2   2   2   0   0   2   2   0   2   0   0   0   2   0   2   0   0
 MK-3-2                 2   0   2   2   2   0   2   0   0   0   2   0   0   2   0   2   0   2   2   2   0   0   0   0   2   2   2   0   2   2   2   2   0   0   0   2   0   0   0   0   2   2   2   2   0   0   0   2   2   2   0   2   0   0   0   2   0   2   2   0   2   2   2   2   0   2   2   2   2   0   2   0   2   0   2   2   0   2   2   2   2   0   0   0   2   2   0   0   2   0   0   0   2   0   2   2   2   2   2   2   2   2   0   0   0   0   0   2   0   0   0   0   0   0   0   2   2   0   2   0   2   0   2   0   0   0   2   2   2   2   2   0   2   0   2   2   0   2   0   2   0   2   0   0   2   2   2   0   0   0   2   2   0   0   0   2   2   2   0   0   0   2   0   2   0   0   2   2   2   0   0   0   0   0   0   2   0   2   0   2   0   2   2   2   2   2   0   0   0   2   0   2   0   0   0   2   0   2   0   2
 MK-3-3                 2   0   2   2   2   0   2   0   0   0   0   2   0   2   0   2   0   2   2   2   2   0   2   0   0   2   2   0   2   0   0   2   0   0   0   2   2   0   0   2   2   2   2   2   0   0   2   2   2   2   2   2   0   0   0   2   0   0   2   0   2   2   0   2   0   2   0   2   2   0   2   0   2   0   2   2   0   2   2   2   2   0   2   0   2   2   0   0   2   0   0   0   2   0   2   2   2   2   2   2   2   2   2   0   0   0   2   2   0   2   0   0   0   0   0   2   2   0   2   0   2   0   2   0   0   0   2   2   2   2   2   0   2   0   2   2   0   2   0   2   0   2   0   0   2   2   2   0   2   0   2   2   0   0   2   2   2   0   0   0   0   2   2   2   0   0   2   2   2   0   0   0   0   0   0   2   0   2   0   2   0   2   2   2   2   2   0   0   0   2   0   2   0   0   0   2   0   2   0   2
 MK-3-4                 2   0   2   2   2   2   2   0   0   0   0   2   0   2   0   2   0   2   0   2   2   0   0   0   0   2   2   0   2   0   0   2   0   0   0   2   0   0   0   2   2   2   2   0   0   0   2   2   2   2   2   2   0   0   0   2   0   2   2   0   2   2   2   2   0   2   0   2   2   0   2   0   2   0   2   2   0   2   2   2   2   0   0   2   2   2   2   2   2   0   0   0   2   0   2   2   2   2   2   2   2   2   0   0   0   0   2   0   0   2   0   0   0   0   0   2   2   0   2   0   2   0   2   2   0   0   2   2   0   2   2   0   0   0   2   2   0   2   2   2   0   2   0   0   2   2   2   0   2   0   2   2   0   0   2   2   2   0   0   0   0   2   2   2   0   0   0   2   2   0   0   0   0   0   0   2   0   2   0   2   0   2   2   2   2   2   0   0   0   0   0   2   0   2   0   2   0   2   0   2
 MK-3-5                 2   0   2   0   2   2   2   0   0   0   0   2   0   2   0   2   0   2   0   2   2   0   0   0   0   2   2   0   0   0   0   2   2   2   0   2   0   0   0   2   2   2   2   0   0   0   2   2   2   2   0   2   0   0   0   2   0   2   2   0   0   2   2   2   0   2   0   2   2   0   2   0   2   0   2   2   0   2   2   2   0   0   0   2   2   2   2   2   2   0   0   0   2   0   2   2   2   2   0   2   2   2   0   0   0   0   0   0   0   2   0   2   0   0   0   2   2   0   2   0   2   0   2   2   0   0   2   2   0   2   2   0   2   2   2   2   0   2   2   2   0   2   0   0   0   2   2   0   2   0   2   2   0   0   2   2   2   0   2   0   0   2   2   2   0   0   0   2   2   0   0   0   0   0   0   2   0   2   2   2   0   2   2   2   2   2   0   0   0   0   2   0   0   2   0   2   0   2   2   2
 MK-3-6                 2   2   2   0   2   2   2   0   0   0   0   2   0   2   0   2   0   2   0   2   2   0   0   0   2   0   2   0   0   0   2   2   2   2   0   2   0   0   0   2   2   2   2   0   0   0   2   2   2   0   0   2   2   0   0   0   0   0   2   0   0   2   2   2   2   2   0   2   2   0   2   0   2   0   2   2   0   2   2   2   0   0   0   2   2   2   2   2   2   0   2   2   2   0   2   2   2   2   0   0   2   2   0   0   0   0   0   0   0   2   0   2   0   0   2   2   0   2   2   0   2   0   2   2   0   0   2   2   0   2   2   0   2   2   2   2   2   2   2   2   2   2   0   0   0   2   0   0   2   0   2   2   0   2   2   2   0   0   2   0   0   2   2   2   2   0   0   2   2   0   0   0   2   0   0   2   0   2   2   2   0   2   2   2   2   2   2   0   0   0   2   0   0   2   0   2   0   2   2   2
 MK-3-7                 2   2   2   0   2   2   2   0   0   0   0   2   0   2   0   2   0   2   0   2   0   0   0   0   2   0   2   0   0   0   2   2   2   2   0   2   0   0   0   2   2   2   2   0   0   0   2   0   2   0   0   2   2   0   0   2   0   2   2   0   0   2   0   2   2   2   0   2   2   0   2   0   2   0   2   2   0   2   2   2   0   0   0   2   2   2   2   2   2   0   2   2   2   0   2   2   2   2   0   0   2   2   0   0   0   2   0   0   0   2   0   2   0   0   0   2   0   2   2   0   2   0   2   2   0   0   2   0   0   2   2   0   0   2   2   2   2   2   2   2   2   2   0   0   0   2   0   0   2   0   2   2   0   2   0   2   0   0   2   0   0   2   2   2   2   0   0   2   2   0   0   2   2   0   0   2   0   2   2   2   0   2   2   2   2   2   2   0   2   0   2   2   0   2   2   2   0   2   2   2
 MK-3-8                 2   2   2   0   2   2   2   0   0   0   0   2   0   2   0   2   0   2   0   2   0   0   2   0   2   0   2   0   0   0   2   2   2   0   2   2   0   2   0   2   2   2   2   0   0   0   2   0   2   2   0   2   2   2   2   2   0   2   2   2   0   2   0   2   2   2   0   2   2   0   2   2   2   2   2   2   0   2   2   2   0   0   2   2   2   2   2   2   2   0   2   2   2   0   2   2   2   2   0   0   2   2   0   0   0   2   0   0   0   2   0   2   0   0   0   2   0   0   0   0   2   0   0   2   0   0   2   0   0   2   2   2   0   2   2   2   2   0   2   0   2   2   0   0   0   2   2   0   2   0   2   2   0   2   0   2   0   0   2   0   0   2   0   2   2   2   0   2   2   0   0   2   2   0   0   2   0   2   2   2   0   2   2   2   2   2   0   0   0   0   2   2   0   2   2   2   0   2   2   0
 MK-3-9                 2   2   2   0   0   2   2   0   0   0   2   0   0   2   0   2   0   2   0   0   0   0   2   0   2   0   2   0   2   0   2   2   2   0   2   2   0   2   0   2   0   2   2   0   0   0   0   0   2   2   0   2   0   2   2   2   0   2   2   2   0   2   0   2   2   2   0   0   2   2   2   2   2   2   2   2   0   2   2   2   0   0   2   2   0   2   2   2   2   0   2   2   2   0   2   2   2   2   0   0   2   2   0   0   0   2   0   0   0   2   0   2   0   0   0   2   0   0   0   2   0   0   0   0   0   0   0   0   0   2   2   2   0   2   0   2   0   0   2   0   2   2   0   0   0   2   2   0   2   0   2   2   0   2   0   2   0   0   2   0   0   2   0   2   2   2   0   2   2   0   0   0   2   0   0   2   0   2   2   2   0   2   2   2   2   2   2   0   2   0   2   2   0   0   2   2   0   2   2   0
 MK-3-10                2   2   2   0   0   2   2   0   0   0   2   0   0   0   2   2   0   2   0   0   0   0   2   0   2   0   2   0   2   0   2   2   2   0   2   2   0   2   0   2   0   2   2   0   0   0   0   0   2   2   0   2   0   2   2   2   0   2   2   2   0   2   0   2   2   2   0   0   2   2   2   2   2   2   2   2   0   2   2   2   0   0   2   2   0   2   2   2   2   0   2   2   2   2   0   2   2   2   0   0   2   2   0   0   0   2   0   0   0   2   0   2   0   0   0   2   0   0   0   2   0   2   0   0   0   0   0   0   0   2   2   2   0   2   0   2   0   0   2   0   2   2   2   0   0   2   2   0   0   0   2   2   2   2   0   2   0   0   2   0   0   2   0   2   2   2   0   2   2   0   0   0   2   2   2   2   0   2   2   2   0   2   2   2   0   2   2   0   0   0   2   2   0   0   2   2   0   2   0   0
 MK-3-11                2   2   2   0   0   2   2   0   0   0   2   0   0   0   2   2   0   2   2   0   2   0   2   0   2   0   2   0   2   0   2   2   2   0   2   2   0   2   0   2   0   2   2   0   0   0   0   0   2   0   0   2   0   2   2   2   0   2   2   2   0   2   0   2   2   2   0   0   2   2   2   2   0   2   0   2   2   2   2   2   0   0   2   2   0   2   2   2   2   0   0   2   2   2   0   2   2   2   0   0   2   2   2   2   2   2   0   0   2   2   0   2   0   0   0   2   0   0   0   2   0   2   0   0   0   0   0   0   0   2   2   2   0   2   0   2   0   0   2   0   2   2   0   0   0   2   2   0   0   0   2   2   2   2   0   2   0   0   2   0   2   2   0   2   2   2   0   2   2   0   0   0   2   2   2   2   0   2   0   2   0   2   2   2   0   2   2   0   0   0   2   2   0   2   2   2   0   2   0   0
 MK-3-12                2   2   2   0   0   2   2   0   0   2   2   0   0   0   2   2   0   2   0   0   2   0   2   2   2   0   2   0   2   0   0   2   2   0   2   2   0   2   0   2   0   2   2   0   0   0   0   0   2   0   0   2   0   2   2   2   0   2   2   2   0   2   0   2   2   2   0   0   0   0   2   2   0   2   0   0   2   2   2   2   0   0   2   2   2   2   2   2   2   0   2   2   2   2   0   2   2   2   0   0   2   2   2   2   2   2   0   0   2   0   0   2   0   0   0   2   0   0   0   2   2   2   0   0   0   0   0   0   0   2   2   2   0   2   0   2   0   0   2   0   2   2   0   0   0   2   2   0   0   0   2   2   2   2   0   2   0   0   2   0   2   2   0   2   2   2   0   0   2   0   0   0   2   2   0   2   0   2   0   0   0   0   2   2   0   2   2   0   0   0   2   2   0   2   2   2   0   2   0   0
 MK-3-13                2   2   2   2   0   2   0   0   0   2   2   0   0   2   2   2   0   2   0   0   2   2   2   0   2   0   2   0   2   2   0   2   2   0   2   2   0   2   0   2   0   2   2   0   0   0   0   0   2   0   0   2   2   2   2   0   0   2   2   2   0   2   2   2   2   2   0   0   0   0   2   2   0   0   0   0   2   2   2   0   0   0   2   2   2   0   2   2   2   0   2   2   2   0   0   2   2   2   0   0   2   2   2   2   2   2   0   0   2   2   0   2   0   2   0   2   0   0   0   2   2   2   0   0   0   0   0   2   0   2   2   2   0   2   0   2   0   0   2   0   2   2   0   0   0   2   2   2   0   0   2   2   2   2   0   2   0   0   2   0   2   2   0   2   2   2   0   0   2   0   0   0   2   2   0   2   0   2   0   0   0   0   2   2   0   2   2   0   0   0   2   2   0   2   2   2   0   2   0   0
 MK-3-14                2   2   2   2   0   2   0   0   0   2   2   2   2   2   2   0   0   2   0   0   2   0   2   0   2   0   2   0   2   0   0   2   2   0   2   2   0   2   0   2   0   2   2   0   0   0   0   0   0   0   0   0   2   2   2   0   2   2   2   2   0   2   2   2   2   2   0   0   0   0   2   2   0   0   0   0   2   2   2   2   0   0   2   2   2   0   2   2   2   2   2   2   2   0   2   2   2   2   2   0   2   2   2   2   2   2   0   0   2   2   0   2   0   2   0   2   0   0   0   2   2   2   0   0   0   0   0   2   0   2   2   2   0   2   0   2   0   0   2   0   2   2   0   0   0   2   0   2   0   0   2   2   2   2   2   0   2   0   2   0   2   2   0   2   2   2   0   0   0   0   0   2   2   2   0   2   0   2   0   2   0   0   2   2   2   2   2   0   0   0   2   2   0   2   2   2   0   2   0   0
 MK-3-15                2   2   2   2   0   2   0   0   0   2   2   2   2   2   2   0   0   2   0   2   2   0   2   0   2   0   2   0   2   0   0   2   2   2   2   2   0   2   0   2   0   2   2   0   0   2   0   0   0   0   0   0   2   2   2   0   2   2   2   2   0   2   2   2   2   2   0   0   2   0   2   2   0   0   0   0   2   2   0   2   0   0   2   2   0   0   2   2   0   2   2   2   2   0   2   2   2   0   2   0   0   2   2   2   2   2   2   0   0   2   0   2   0   2   0   2   0   2   0   2   2   2   0   0   2   0   0   2   0   2   2   2   0   2   0   2   0   0   2   2   2   2   0   0   0   2   0   2   0   0   2   2   2   2   2   0   2   0   2   0   2   2   0   2   2   2   0   0   0   0   0   2   2   2   0   2   0   2   0   2   0   0   2   2   2   2   2   0   0   0   0   2   0   2   2   2   0   2   0   0
 MK-3-16                2   2   2   2   0   2   0   0   0   2   2   2   0   2   2   0   2   2   0   2   2   0   2   0   2   0   2   0   2   0   2   2   2   2   2   2   0   2   2   2   0   2   2   0   0   2   0   0   0   0   0   0   2   2   2   0   2   2   2   2   0   2   2   2   2   2   0   0   2   2   0   2   0   0   0   0   2   2   2   2   0   0   0   2   0   0   2   0   0   2   2   2   2   0   0   0   2   0   2   0   0   2   0   0   2   2   2   0   2   2   0   2   0   2   2   2   0   2   2   2   0   2   0   0   2   0   0   2   0   0   2   2   0   2   0   2   0   0   0   2   2   2   0   0   0   2   0   2   0   0   0   2   2   0   2   0   2   0   0   0   2   2   0   2   2   2   0   0   0   0   0   2   2   2   0   2   0   2   0   0   0   0   0   2   2   2   2   0   0   2   0   2   0   2   2   2   0   2   0   0
 MK-4-1                 2   0   2   0   0   2   2   2   2   2   2   2   2   2   0   2   0   2   0   2   0   0   0   0   0   0   2   2   2   2   0   2   0   2   2   2   0   2   2   2   0   2   0   2   2   2   0   2   2   0   2   2   2   0   0   2   2   0   0   0   2   2   0   2   2   0   0   0   0   2   2   2   2   2   0   0   2   0   0   2   0   2   0   2   2   2   0   2   2   2   0   0   0   0   0   0   0   0   0   2   2   2   0   0   2   2   2   0   0   2   2   2   2   2   2   2   2   2   0   0   2   0   2   0   0   2   0   2   0   2   0   0   2   0   2   2   2   0   2   0   2   0   2   2   2   0   0   2   0   2   2   0   0   2   2   2   2   0   0   0   0   2   0   0   2   2   2   2   0   2   0   0   2   0   2   2   2   0   2   0   2   2   0   0   0   2   2   2   0   2   0   0   0   2   2   0   0   2   0   0
 MK-4-2                 2   0   2   0   0   2   2   2   2   2   2   2   2   2   0   2   0   2   0   2   0   2   0   0   0   0   2   2   2   2   0   2   0   2   2   2   0   2   2   2   0   2   0   2   2   2   2   2   2   0   2   2   0   0   0   2   2   2   0   0   2   2   2   2   2   0   0   0   0   2   2   0   2   2   0   0   2   0   0   2   0   2   0   2   2   2   0   2   2   2   2   0   0   2   0   0   2   0   2   2   2   2   0   0   0   2   0   0   0   2   2   2   2   2   2   0   2   2   0   0   0   2   2   0   0   2   0   2   0   2   0   0   2   0   2   2   2   0   2   0   2   0   2   2   2   2   0   2   0   0   2   0   0   2   2   2   2   0   0   0   0   2   0   0   2   0   2   2   0   2   2   0   2   0   2   2   2   0   2   2   2   2   0   0   0   2   2   2   0   0   2   0   0   2   2   0   0   2   2   0
 MK-4-3                 2   0   2   0   0   2   2   2   2   2   0   2   2   2   0   2   0   2   0   2   0   2   0   0   0   0   0   2   2   2   0   2   0   2   0   2   2   2   2   2   0   2   0   2   2   2   2   2   2   0   2   2   0   0   0   2   0   0   0   0   2   2   0   2   0   0   0   2   2   2   2   0   2   2   2   0   2   2   0   2   0   0   0   2   2   2   0   2   2   2   2   0   2   2   0   0   2   0   2   2   2   2   0   0   0   2   0   0   0   2   2   2   2   2   2   2   2   2   0   0   0   2   2   0   0   2   0   2   0   2   0   0   2   0   2   2   2   0   2   0   2   0   2   2   2   2   0   2   2   0   2   2   0   2   2   2   2   0   0   0   0   2   0   0   0   0   2   2   2   2   2   0   2   0   2   2   2   0   2   2   2   2   0   0   0   2   2   2   0   0   2   0   0   2   2   0   0   2   2   0
 MK-4-4                 2   0   2   0   0   2   2   2   2   2   0   2   2   2   0   2   0   2   0   2   0   2   2   0   0   0   0   2   2   2   0   2   0   2   0   2   2   2   2   2   0   2   0   0   2   2   2   2   2   0   2   2   0   2   0   2   0   2   0   0   0   2   0   2   2   0   0   2   2   2   2   0   2   2   0   0   2   2   0   2   0   0   0   2   2   2   0   2   0   2   2   0   2   2   0   0   2   2   2   2   0   2   0   0   0   2   2   0   0   2   2   2   0   2   2   0   2   2   0   0   0   2   2   2   0   2   0   2   2   2   0   0   2   0   2   2   2   0   2   0   2   0   2   2   2   2   2   0   2   0   2   2   0   2   0   2   2   0   0   2   0   2   0   0   0   0   2   2   0   2   2   2   2   0   2   2   2   0   2   2   2   2   2   2   0   0   2   2   2   0   2   0   0   0   2   2   0   2   2   0
 MK-4-5                 2   0   2   0   0   2   2   0   2   2   0   0   2   2   0   2   2   2   0   2   0   2   2   0   0   0   0   0   2   2   0   2   0   2   0   2   2   2   2   2   0   0   0   0   2   2   2   2   2   0   2   2   0   2   2   2   0   0   0   0   2   2   0   2   2   0   0   2   2   2   2   0   2   2   2   0   2   0   0   2   0   0   0   2   2   2   0   2   0   2   2   0   2   2   0   0   2   2   2   2   0   0   0   0   0   2   2   2   0   2   0   2   0   2   0   0   2   2   0   0   0   2   2   2   0   2   2   2   2   2   0   0   2   0   2   2   2   0   2   0   2   0   2   2   2   2   2   0   2   0   0   2   0   2   0   2   2   0   0   2   0   0   0   0   0   0   2   2   0   2   2   2   2   0   2   2   2   0   2   2   2   2   2   2   0   0   2   2   2   0   2   0   2   0   2   2   0   2   2   0
 MK-4-6                 2   0   2   0   0   2   2   0   2   2   0   0   2   2   0   2   2   2   0   2   0   2   2   0   0   0   0   0   2   0   0   2   0   0   0   2   2   2   2   2   0   0   0   0   2   2   2   2   0   2   2   0   0   2   2   2   0   0   0   0   2   2   0   2   2   0   0   2   2   2   2   0   2   2   2   0   2   0   2   2   0   0   0   2   2   2   0   2   0   2   2   2   2   2   0   0   2   2   2   2   0   0   0   0   0   0   2   2   0   2   0   2   0   2   0   0   2   2   0   0   0   2   0   2   0   2   2   2   2   2   0   0   2   0   2   2   2   0   2   0   2   0   2   2   2   2   2   0   2   2   0   2   0   2   0   2   2   0   0   2   0   0   0   0   0   0   2   2   0   2   0   2   2   0   0   2   2   0   0   2   2   2   2   2   0   0   2   2   2   0   2   0   2   0   2   2   0   0   0   0
 MK-4-7                 2   0   2   0   0   2   2   0   2   2   0   0   2   2   0   2   2   2   0   2   0   2   2   0   0   0   0   2   2   0   0   2   0   0   2   2   2   2   2   2   0   0   0   0   2   2   2   2   0   2   2   0   0   2   2   2   2   0   0   0   2   2   2   2   2   0   2   2   2   2   0   0   2   2   2   0   2   0   2   2   0   0   0   2   2   0   0   2   2   2   2   2   2   2   0   0   2   2   2   2   0   0   0   0   0   0   2   2   0   2   2   2   0   0   0   0   2   2   0   0   0   2   2   2   0   2   2   2   2   2   0   0   2   0   2   2   2   0   2   0   2   0   2   2   2   2   2   0   2   2   0   2   0   0   0   2   2   0   0   2   0   0   0   0   0   0   2   2   2   2   0   2   2   0   0   2   2   0   2   2   2   2   2   2   0   0   2   2   2   0   2   0   2   0   2   2   0   0   0   0
 MK-4-8                 2   0   0   0   0   2   2   0   2   2   0   0   2   2   0   2   2   2   0   2   0   2   2   0   0   0   0   2   2   0   0   0   0   0   2   2   2   2   2   2   0   0   0   0   2   2   2   2   0   2   2   0   0   2   2   2   2   2   0   2   2   2   2   0   2   0   2   2   2   2   0   0   2   2   2   0   0   0   2   2   0   0   0   2   2   0   0   2   2   2   2   2   2   2   0   0   2   2   2   2   0   0   0   0   2   0   2   2   0   2   2   0   0   0   0   0   2   2   0   0   0   2   2   2   0   2   2   2   2   2   0   0   2   0   2   0   2   2   2   0   2   0   2   0   2   2   2   0   2   2   2   2   0   0   0   2   2   0   0   2   0   0   0   0   0   0   2   2   2   2   0   2   2   0   0   2   2   0   2   2   2   2   2   2   0   0   2   2   2   0   2   0   2   0   2   2   0   2   0   0
 MK-4-9                 0   0   0   0   0   2   2   0   2   2   2   0   2   2   0   2   2   2   0   0   0   2   2   0   0   0   0   2   2   0   0   0   0   0   2   2   2   2   2   2   0   2   0   2   2   2   2   2   0   2   2   0   0   2   2   2   2   2   0   2   2   2   2   0   2   0   2   2   2   2   0   0   2   2   2   0   0   0   2   2   0   0   0   2   2   0   0   2   2   2   2   2   2   0   0   2   2   2   2   2   0   0   0   0   2   0   2   2   0   2   2   0   0   2   0   0   2   2   0   0   0   2   2   2   2   2   0   2   2   2   0   0   0   0   2   0   2   2   2   0   2   0   2   0   2   2   2   0   2   2   2   2   0   0   0   2   2   0   0   2   0   0   0   0   0   0   2   2   2   2   2   2   2   0   0   2   2   0   2   2   2   0   2   2   0   0   2   2   2   2   2   0   0   0   2   2   0   2   0   0
 MK-4-10                0   0   0   0   0   2   2   2   2   2   2   0   2   2   0   2   0   2   0   0   0   2   2   0   0   0   0   2   2   0   0   0   2   0   2   2   0   2   0   2   0   0   0   2   2   2   2   2   0   2   2   0   0   2   2   2   2   2   0   2   2   2   2   0   2   0   2   2   2   2   0   0   2   2   2   0   0   0   2   2   0   0   0   2   2   0   0   2   2   0   2   2   2   0   0   2   2   2   2   2   0   0   0   0   2   0   2   0   0   2   2   0   0   2   0   0   2   2   0   0   0   2   2   0   2   2   0   2   2   2   0   0   0   0   2   0   2   2   2   0   2   0   2   2   2   2   0   2   2   2   0   2   0   0   0   2   2   0   0   2   0   0   0   0   0   0   2   2   2   2   0   2   2   0   0   0   2   0   2   2   2   0   2   2   0   0   2   2   2   2   2   0   0   0   0   0   0   2   0   0
 MK-4-11                2   0   0   0   0   2   2   2   2   2   2   0   2   2   0   2   0   0   0   0   0   2   2   0   0   0   0   2   2   2   0   0   2   0   2   2   0   2   0   2   0   0   0   2   2   2   2   2   0   2   2   0   0   2   2   0   2   2   0   0   2   2   2   0   2   0   0   2   2   2   0   0   2   2   2   0   0   0   2   2   0   0   0   2   2   0   0   2   2   0   2   2   2   0   0   2   2   2   2   2   0   0   0   0   2   0   2   0   2   2   0   0   0   2   0   0   2   0   0   0   0   2   2   0   2   2   0   2   2   2   0   0   2   0   2   0   2   2   2   0   2   0   2   2   2   2   0   2   2   2   0   2   0   0   0   2   0   0   0   2   0   0   0   0   0   0   0   2   0   2   0   2   2   2   0   0   2   0   2   2   2   0   2   2   0   0   2   2   2   2   2   0   0   0   0   0   0   2   0   0
 MK-4-12                2   0   0   0   0   2   2   2   2   2   2   0   2   0   0   2   2   2   0   0   0   2   2   0   0   0   0   0   2   2   0   0   2   0   0   2   0   2   0   2   0   0   0   2   2   2   0   2   0   2   2   2   0   2   2   0   2   2   0   0   2   2   2   0   2   0   0   2   2   2   2   0   2   2   2   0   0   0   0   2   0   0   0   2   2   0   0   2   2   0   2   2   2   0   0   2   2   2   2   2   0   2   0   2   2   0   2   0   2   2   0   0   0   2   0   0   2   0   0   0   0   2   2   0   2   2   0   2   2   2   0   0   2   0   2   0   2   2   2   0   2   0   2   2   2   0   0   2   2   2   0   2   0   0   0   2   0   2   0   2   0   0   0   0   0   0   0   2   0   2   0   2   0   2   0   0   2   0   0   2   2   0   2   0   0   0   2   2   0   2   2   0   0   0   0   2   0   2   0   0
 MK-4-13                2   0   2   0   0   2   2   0   2   2   0   0   2   0   0   2   2   2   0   0   0   2   2   0   0   0   0   0   2   2   0   0   2   0   0   2   0   2   0   2   2   0   2   2   2   2   0   2   0   2   2   2   0   0   2   0   2   2   0   0   2   2   2   0   2   0   2   2   2   2   2   0   2   2   2   0   0   0   2   0   0   0   2   0   2   0   0   2   2   0   2   0   2   0   0   2   2   2   2   2   0   2   0   2   2   0   2   0   2   2   0   2   0   2   0   2   2   0   0   0   2   2   2   2   2   2   0   2   2   2   0   0   2   0   2   0   2   2   2   0   2   0   2   2   2   0   0   0   2   2   0   2   0   0   0   2   2   2   0   2   0   0   0   0   0   0   0   2   0   2   0   2   0   2   0   0   2   0   0   2   2   0   2   2   0   0   2   0   0   2   0   0   0   0   0   2   0   2   0   0
 MK-4-14                0   0   0   0   0   0   0   0   2   2   0   0   2   0   0   2   2   2   0   0   0   2   2   0   0   0   0   0   2   2   0   0   2   0   0   2   0   2   0   2   0   0   2   2   2   2   0   2   0   2   2   2   0   0   2   0   2   2   0   0   2   2   2   0   2   0   2   2   2   2   2   0   0   2   2   2   0   0   2   0   0   0   2   0   2   0   0   2   2   0   0   0   2   0   2   2   2   2   2   2   0   2   0   2   2   0   2   0   2   2   2   2   0   2   0   2   2   0   0   2   2   2   2   2   0   2   0   2   2   2   0   0   2   0   2   0   2   2   2   0   2   2   2   2   2   0   0   0   2   0   0   2   0   0   0   2   2   0   0   2   0   0   0   0   0   0   0   2   0   2   0   2   0   0   0   0   2   0   0   2   2   0   2   2   0   2   2   0   0   2   0   0   0   0   2   2   0   2   0   0
 MK-4-15                2   0   0   0   0   0   0   0   2   2   0   0   2   0   0   2   0   2   0   2   0   2   2   0   0   0   0   0   2   2   0   0   0   0   0   0   0   2   0   2   0   0   2   0   2   2   0   0   0   2   2   2   0   0   2   0   2   2   0   0   2   2   2   0   2   0   2   2   2   2   2   0   0   2   2   2   0   0   0   0   0   0   2   0   2   0   2   2   2   0   0   0   0   0   2   2   0   2   2   2   0   2   0   2   2   0   2   2   2   2   2   2   0   2   0   2   2   2   0   2   2   2   0   0   0   2   2   0   2   2   0   2   2   2   2   0   2   2   2   0   2   0   0   2   2   0   0   0   2   0   0   2   0   0   2   2   2   2   0   2   0   0   0   0   2   0   0   2   0   0   0   2   0   0   2   0   2   0   0   2   2   0   2   2   0   2   2   0   2   2   0   0   0   0   0   2   0   2   0   0
 MK-4-16                2   0   0   0   0   0   0   0   2   2   0   0   2   0   0   2   0   2   0   0   0   2   2   0   0   0   0   0   2   2   0   0   0   0   0   0   0   2   0   2   0   0   2   0   2   2   0   0   0   2   2   2   0   0   2   0   2   2   0   0   0   2   2   0   2   0   0   2   2   2   2   0   0   2   2   2   0   0   0   0   2   0   2   0   2   0   2   2   2   2   0   0   0   0   2   2   0   2   0   2   2   2   0   2   2   0   2   2   2   2   2   2   0   2   0   2   2   2   0   2   2   2   2   0   0   2   2   0   2   2   0   2   2   2   0   0   2   2   0   0   2   0   2   2   2   0   0   0   2   0   0   2   2   0   2   2   2   2   0   2   0   0   0   0   2   0   0   2   0   0   0   2   2   0   0   0   2   0   0   2   2   0   2   2   0   2   2   0   2   2   0   0   0   0   0   2   0   2   0   0
 MK-5-1                 0   2   0   0   2   2   2   2   0   0   0   0   2   0   0   2   2   2   0   2   2   2   0   2   2   2   0   2   2   0   0   2   0   2   0   2   2   0   2   0   0   2   0   2   2   0   2   0   0   0   2   0   0   2   0   0   0   0   0   2   0   2   2   0   2   2   0   2   2   2   0   2   0   2   0   0   2   2   0   2   2   2   2   0   0   2   2   0   0   0   0   0   0   2   2   0   0   2   2   2   0   0   0   0   0   2   0   0   2   0   0   2   0   2   2   0   0   2   2   0   2   0   0   2   2   2   0   2   2   0   2   0   0   2   0   0   0   0   2   0   0   2   0   0   2   2   0   2   0   2   0   2   2   0   2   0   0   0   2   2   2   0   2   0   0   0   2   0   0   2   0   2   2   2   0   0   0   2   2   2   0   2   2   0   0   2   2   0   0   2   0   2   0   2   0   2   0   2   0   0
 MK-5-2                 0   2   0   2   2   2   0   2   0   0   0   0   2   0   0   2   2   2   0   2   2   2   0   2   2   0   2   0   2   0   0   2   0   2   0   2   2   0   2   0   0   2   0   2   0   0   2   0   0   2   2   2   0   2   0   0   0   0   2   2   0   2   2   0   2   2   0   2   2   2   0   2   0   2   0   0   2   2   0   2   2   2   0   0   0   0   2   2   0   0   0   0   0   2   2   0   0   0   2   2   0   0   0   0   0   2   0   0   0   0   0   2   2   2   2   0   0   2   2   0   0   0   0   0   2   2   0   2   2   0   2   0   0   2   0   2   0   0   2   0   0   2   0   0   2   0   0   2   0   0   0   2   2   0   2   0   0   0   2   2   2   0   2   0   0   2   2   0   0   2   0   2   2   2   0   0   0   2   2   2   0   2   2   0   2   2   2   0   2   2   0   2   0   2   0   2   0   2   0   0
 MK-5-3                 0   2   0   2   2   2   0   2   0   0   0   0   2   0   0   2   2   2   0   2   2   2   0   2   2   0   2   0   2   0   0   2   0   2   0   2   2   0   2   0   2   2   0   2   0   0   2   0   2   2   2   2   0   2   0   0   0   0   0   2   0   2   2   0   2   2   0   2   2   0   0   2   0   0   0   2   2   0   0   2   2   2   0   0   0   0   2   2   0   0   0   0   0   2   2   0   0   0   2   2   0   0   0   0   0   2   0   0   0   0   0   2   2   2   2   0   0   2   2   0   0   0   0   0   0   0   0   0   2   0   2   0   0   2   0   0   0   0   2   0   2   2   0   0   2   0   0   2   0   0   0   0   2   0   2   0   0   0   2   2   2   2   2   0   0   2   2   0   0   2   0   2   2   2   0   0   0   2   2   2   0   2   2   0   2   2   2   0   2   2   0   2   0   2   0   2   0   2   0   0
 MK-5-4                 0   2   0   2   2   2   0   2   0   0   2   0   2   0   0   2   2   2   0   2   2   2   0   2   2   0   2   0   2   0   0   2   0   2   0   2   2   0   2   0   2   2   0   2   0   0   2   0   2   2   2   2   0   2   0   0   0   0   0   2   0   2   2   0   2   2   0   2   2   0   0   2   0   0   0   2   2   0   0   2   2   2   0   0   0   0   2   2   0   2   0   0   0   2   2   0   0   0   2   2   0   0   0   0   2   2   0   0   0   0   0   2   2   0   2   0   2   0   2   0   0   0   0   2   0   0   0   0   2   0   2   0   0   2   0   0   0   0   2   0   2   2   0   0   2   0   0   2   2   0   0   0   2   0   2   0   0   0   2   2   2   2   2   0   0   2   2   2   0   2   0   2   2   0   0   0   0   2   2   0   0   2   2   0   2   2   2   0   2   2   0   0   0   2   0   2   0   0   0   0
 MK-5-5                 0   2   0   2   2   2   0   0   0   0   2   0   2   0   0   2   2   2   0   2   2   2   0   2   2   0   2   0   2   0   0   2   0   0   0   2   2   0   2   0   0   0   0   2   0   0   2   0   2   2   2   2   0   2   0   0   0   0   0   2   0   2   0   0   2   2   0   2   2   0   0   2   0   0   2   2   2   0   0   2   2   0   0   0   0   0   0   2   2   2   0   0   0   2   2   0   0   0   2   2   0   0   0   0   2   2   0   0   2   0   0   0   2   0   2   0   2   0   2   0   0   0   0   2   0   2   0   0   2   0   2   0   2   2   2   2   0   0   2   0   2   2   0   0   2   2   0   2   2   0   0   0   2   0   2   0   0   2   2   2   2   2   2   0   0   2   2   0   2   2   0   2   2   2   0   0   0   2   0   0   0   0   2   0   2   2   2   0   2   2   0   0   0   2   0   2   0   2   0   2
 MK-5-6                 0   2   0   2   0   2   0   0   0   0   2   0   0   0   0   2   2   0   2   2   0   0   0   2   2   0   2   0   2   0   0   2   0   0   0   2   2   0   2   0   0   2   0   2   0   0   0   0   0   2   0   2   0   2   0   0   0   0   0   2   0   2   0   0   2   2   0   2   2   0   0   2   0   0   2   2   2   0   0   2   2   0   0   0   0   0   0   2   2   2   0   0   0   2   2   0   0   0   2   2   0   0   0   0   2   2   0   0   2   0   2   0   2   0   2   0   2   0   2   0   0   0   0   2   0   2   0   0   2   0   2   0   2   2   2   2   0   0   2   0   2   2   0   2   2   2   0   2   2   0   0   0   2   0   2   0   0   2   2   2   2   2   2   0   0   2   2   0   2   2   0   2   2   2   0   0   0   2   0   0   0   0   2   0   2   2   2   0   0   2   0   0   0   2   0   2   0   2   0   2
 MK-5-7                 0   2   0   2   0   2   0   0   0   0   2   0   0   0   0   2   2   0   2   2   0   0   0   0   2   0   2   0   2   0   0   2   0   0   0   2   2   0   2   0   0   0   0   2   0   0   0   2   0   2   0   2   0   2   0   0   0   0   0   2   0   2   0   0   2   0   0   2   2   2   0   2   0   0   2   2   2   0   2   2   0   0   0   0   0   0   0   2   2   2   0   0   0   2   0   0   0   0   2   2   0   0   0   0   2   2   0   0   2   0   2   0   2   0   2   0   2   0   2   0   0   0   0   2   0   2   0   0   2   0   2   0   2   2   2   2   0   0   0   0   2   2   2   2   2   2   0   2   2   0   0   0   2   0   2   0   0   2   2   2   2   2   2   0   2   0   2   0   2   0   2   2   2   2   0   0   0   2   0   0   0   0   2   0   2   0   2   0   0   2   0   2   0   0   0   2   0   2   0   2
 MK-5-8                 0   2   0   2   0   2   0   0   0   0   0   0   0   2   0   2   2   0   0   2   0   0   0   0   2   0   2   0   2   0   0   2   0   0   2   2   2   0   2   0   0   0   0   2   0   2   0   2   0   2   0   2   0   2   0   0   2   0   0   2   0   2   0   0   2   0   0   2   0   2   0   2   2   2   2   2   2   0   2   2   0   0   0   0   0   0   0   2   2   2   2   0   0   2   0   0   0   0   2   2   0   0   0   0   2   0   0   0   2   0   2   0   2   0   2   0   2   0   2   0   0   0   0   2   0   2   0   0   2   0   2   0   2   2   0   2   0   0   0   0   2   0   2   2   2   0   0   0   2   0   0   0   2   0   2   0   0   2   2   2   0   2   0   0   2   0   2   0   2   0   2   2   2   2   0   0   0   2   0   2   0   0   2   0   2   0   2   0   0   0   0   2   0   0   0   2   0   2   0   0
 MK-5-9                 0   2   0   2   0   2   0   0   0   0   0   0   2   2   0   2   2   0   0   2   0   0   0   0   2   0   2   0   2   0   2   2   0   0   2   2   2   0   2   0   0   0   2   2   0   2   0   2   0   0   0   0   0   2   0   0   2   0   0   2   0   2   0   0   2   0   0   2   0   0   0   2   2   2   2   0   2   2   2   2   0   0   0   0   0   0   0   2   2   2   2   0   0   2   0   0   0   0   2   2   0   0   0   0   2   0   2   0   2   0   2   0   2   0   2   0   2   0   2   0   0   0   0   2   0   2   2   0   2   0   2   0   2   2   0   2   2   0   0   0   2   0   2   2   2   0   0   0   2   0   0   2   2   0   2   0   0   2   2   2   0   2   0   0   2   0   2   0   2   0   0   2   2   2   0   2   0   0   0   0   0   0   0   0   2   0   2   2   0   0   0   2   0   0   0   2   2   2   0   2
 MK-5-10                0   2   0   2   0   2   0   0   0   0   0   0   2   2   0   2   2   0   0   2   0   0   0   0   2   0   2   0   2   0   2   2   0   0   2   0   2   0   2   0   0   0   2   2   0   2   0   2   0   2   0   0   0   2   0   0   2   0   0   2   0   2   0   0   2   0   0   0   0   0   2   2   2   2   2   0   2   2   2   2   0   0   2   0   0   0   0   2   2   2   2   0   0   2   0   0   0   0   2   2   0   2   0   0   2   0   2   0   2   0   2   0   2   0   2   0   2   0   0   0   0   0   0   2   0   2   2   0   2   0   2   0   2   2   0   2   2   0   0   0   2   0   2   2   0   0   0   0   2   0   0   0   2   0   2   0   0   2   2   2   0   2   0   0   2   0   2   0   2   0   0   2   2   2   0   2   0   0   2   0   0   0   0   2   0   0   2   0   0   0   0   2   0   0   0   2   2   2   0   2
 MK-5-11                0   2   0   2   0   2   0   0   0   0   0   0   2   2   0   2   0   0   0   2   0   0   0   0   2   0   2   0   2   0   2   2   0   0   2   0   2   0   2   0   0   0   0   2   0   0   0   2   0   2   0   0   0   2   2   0   2   0   2   2   0   2   0   0   2   0   2   2   0   0   2   2   2   2   2   0   2   2   2   2   0   0   2   0   0   0   0   2   0   0   2   2   0   2   0   0   0   0   2   2   0   2   0   0   2   0   0   0   2   0   2   0   2   0   2   0   2   0   0   0   0   0   0   0   0   2   0   0   2   0   2   2   2   2   0   0   2   0   0   0   2   0   2   2   0   2   0   2   2   0   2   0   2   2   2   0   0   2   2   2   0   2   0   0   2   0   0   0   2   0   0   2   2   2   0   2   0   0   2   0   0   0   0   2   0   0   2   0   0   0   2   2   0   0   0   2   2   2   0   0
 MK-5-12                0   2   0   2   0   2   0   0   0   0   0   0   2   2   0   2   0   0   0   2   0   0   0   0   2   0   2   0   2   0   2   2   0   0   2   0   2   2   2   0   0   0   2   2   0   0   0   2   0   0   0   0   0   2   2   0   0   0   2   2   0   2   0   0   2   0   2   2   0   0   2   0   2   2   2   0   0   2   0   2   0   0   2   0   0   0   0   2   0   2   0   2   0   2   0   0   0   0   2   2   0   2   0   0   2   0   0   0   2   0   2   0   2   0   2   0   0   0   0   2   0   0   0   0   0   2   0   0   2   0   2   2   2   2   0   0   2   0   0   0   2   0   2   2   0   2   0   2   2   0   2   0   2   2   2   0   0   2   2   2   0   0   0   0   2   0   0   0   2   0   0   2   2   2   0   2   0   0   2   0   0   0   0   2   0   0   2   0   0   0   2   2   0   0   0   2   2   2   0   0
 MK-5-13                0   2   0   2   0   2   0   0   0   0   0   0   2   2   0   2   0   0   0   2   0   0   0   0   0   0   2   0   2   2   2   2   0   0   2   0   2   0   2   0   0   0   2   2   0   0   0   2   0   0   0   0   0   2   2   2   0   0   2   2   0   2   0   0   2   0   2   2   0   0   2   0   2   2   2   0   0   2   0   2   0   0   2   0   0   0   0   2   0   2   0   2   0   2   0   0   0   0   2   2   0   2   0   2   2   0   0   0   2   0   2   0   2   0   2   0   0   0   0   2   0   0   0   0   0   2   0   0   2   0   0   0   2   2   0   0   2   0   0   0   2   0   2   2   0   2   0   2   2   0   2   0   2   2   2   0   0   2   0   2   0   0   0   0   2   2   0   0   2   0   0   2   2   2   0   2   0   0   2   0   0   0   0   2   2   2   2   0   0   0   2   2   2   0   0   2   2   2   0   2
 MK-5-14                2   2   0   2   0   2   0   0   0   0   0   0   2   2   0   0   0   0   0   2   0   0   2   0   0   0   2   0   2   2   0   2   0   0   2   2   2   2   2   0   0   0   2   2   0   0   0   2   0   0   0   2   0   2   2   2   0   0   2   2   0   2   0   0   2   0   2   2   0   2   2   0   2   2   2   0   0   2   0   2   0   0   2   0   0   0   0   2   0   2   0   2   0   2   0   0   0   0   2   2   2   2   0   2   2   0   0   0   0   0   2   0   2   0   2   0   0   0   0   0   2   0   0   2   0   2   2   0   2   2   0   0   2   0   0   0   2   0   0   0   2   0   2   2   0   2   0   2   2   2   0   0   2   2   2   0   0   2   0   2   0   0   2   0   2   2   0   0   0   0   0   0   2   2   0   2   0   0   2   0   2   0   0   2   2   2   2   0   0   0   2   2   2   0   0   2   2   2   0   2
 MK-5-15                2   2   0   2   0   2   0   0   0   0   0   0   2   2   0   0   0   0   0   2   0   2   2   0   0   0   2   0   2   2   0   2   0   0   2   2   2   2   2   0   2   0   2   2   0   0   0   2   2   0   0   2   0   2   2   0   0   0   2   0   0   2   0   0   2   0   2   0   0   2   2   0   2   2   2   0   0   2   0   2   0   0   2   0   0   0   2   2   2   2   0   2   0   2   2   0   0   0   2   2   2   2   0   2   0   0   0   0   2   0   2   0   2   2   2   0   0   0   0   0   2   0   0   0   0   2   2   0   0   2   0   2   2   0   0   0   2   0   0   0   2   2   2   2   0   2   0   2   2   2   0   2   2   2   0   0   0   2   0   2   0   0   2   0   2   2   0   0   0   0   0   0   2   0   0   2   0   0   2   0   2   0   0   2   2   0   2   0   0   0   2   2   0   0   2   2   2   2   0   2
 MK-5-16                2   0   0   2   0   0   0   2   0   0   0   0   2   2   0   0   0   0   0   2   0   2   2   0   0   0   2   0   2   2   0   2   0   0   2   2   2   2   2   0   2   2   2   2   2   0   0   2   2   2   0   2   0   2   2   0   0   0   2   0   0   2   0   0   0   0   2   0   0   2   2   0   0   2   2   0   0   2   0   2   0   0   0   0   0   0   2   2   0   2   2   2   0   2   2   0   0   0   2   2   2   2   0   2   0   2   0   0   2   0   2   0   2   2   2   0   0   0   0   0   2   0   0   0   0   2   2   0   0   2   0   2   2   0   0   2   2   0   0   0   2   2   2   2   0   0   0   0   2   2   0   2   2   2   0   0   0   2   0   2   2   0   0   0   2   2   0   0   0   0   0   0   2   0   0   2   0   0   2   0   2   0   0   2   2   0   2   0   0   2   2   2   0   0   2   2   2   2   0   2
 MK-6-1                 2   0   0   0   2   2   2   2   0   0   0   0   0   0   2   2   0   2   2   0   2   2   0   2   2   2   0   0   2   0   2   2   2   2   2   0   2   2   0   0   0   0   0   2   0   2   0   2   2   2   2   0   0   2   0   0   0   0   2   2   0   2   0   2   2   2   2   2   2   0   0   0   0   0   2   2   0   0   0   0   0   0   0   0   2   0   2   2   2   2   2   0   0   0   2   0   2   0   2   0   2   0   2   0   0   0   0   0   2   2   0   2   0   0   2   0   2   0   2   0   2   0   0   2   2   2   2   2   0   2   2   2   2   0   2   2   2   0   2   0   0   2   0   2   2   0   0   0   0   0   0   0   2   2   0   0   2   0   0   2   0   0   0   2   0   0   0   0   2   2   2   0   2   2   2   0   2   2   0   2   2   2   0   0   2   0   2   2   2   2   2   0   0   2   2   0   0   2   0   2
 MK-6-2                 2   0   0   0   2   2   2   2   0   0   0   0   0   0   0   2   0   2   2   0   2   2   0   2   2   2   0   0   2   2   2   2   2   2   2   0   0   2   0   0   0   0   0   2   0   2   0   2   2   2   2   0   2   2   0   0   0   2   2   2   0   2   0   2   2   2   0   2   2   0   0   0   0   0   2   2   0   0   0   0   0   0   0   0   2   0   2   2   2   2   2   0   0   0   0   0   2   0   2   0   2   0   2   0   0   0   0   2   2   2   2   2   0   0   2   0   2   0   2   0   2   0   0   2   2   2   2   2   0   2   2   2   2   0   2   2   2   0   2   0   2   2   0   2   0   0   0   0   0   0   0   0   2   2   0   0   2   0   0   0   0   0   0   2   0   0   2   0   2   2   2   0   2   2   2   0   2   2   0   2   2   2   0   0   2   0   2   2   2   2   2   0   2   2   2   0   0   2   0   2
 MK-6-3                 2   0   0   0   2   2   2   2   0   0   0   0   0   0   0   2   0   2   2   0   2   2   0   2   2   2   0   0   2   2   2   2   2   2   2   0   0   2   0   0   2   0   0   2   0   2   0   0   0   2   2   0   2   2   0   0   2   2   2   2   0   2   0   2   2   2   0   2   2   0   0   0   0   0   2   2   0   0   0   0   0   0   2   0   2   2   0   2   2   2   2   2   0   0   0   0   2   2   2   0   2   0   2   0   0   0   0   2   2   0   2   2   0   0   2   0   0   0   0   0   2   0   2   2   2   2   2   2   0   2   2   2   2   0   2   2   0   0   2   0   2   2   0   2   0   0   0   0   0   0   0   0   2   2   0   0   2   0   0   0   2   2   0   2   0   0   2   0   0   0   2   0   2   2   2   0   0   2   0   2   2   2   0   2   2   0   2   2   2   2   2   0   2   0   2   0   0   2   0   2
 MK-6-4                 2   0   0   2   2   2   2   2   0   0   0   2   0   0   0   2   0   2   2   0   2   2   0   2   2   2   0   0   2   2   2   2   2   2   2   0   0   2   0   0   2   0   0   2   0   2   0   0   0   2   2   0   2   2   0   0   2   0   2   2   0   2   0   2   2   2   0   2   2   0   0   0   0   0   2   2   0   0   0   0   0   0   2   0   2   2   0   2   0   2   2   2   0   0   0   0   2   2   2   0   2   0   2   0   0   0   0   2   2   0   2   2   2   0   2   0   0   0   0   0   2   0   2   2   2   2   2   2   0   2   2   2   2   0   2   2   0   0   2   0   2   2   0   2   0   0   2   0   0   0   0   0   2   2   0   0   2   0   0   0   2   2   0   2   2   0   0   0   0   2   2   0   2   2   2   0   0   2   0   2   2   2   0   0   0   0   2   2   2   2   2   2   2   0   2   0   0   2   0   2
 MK-6-5                 2   2   0   2   2   2   2   2   0   0   0   2   0   0   0   2   0   2   2   0   2   2   0   2   2   2   0   0   2   2   2   2   2   2   2   0   0   2   0   0   2   0   0   2   0   2   0   0   0   2   2   0   2   2   0   0   2   0   2   0   0   2   0   2   2   2   0   2   2   0   0   0   0   0   2   2   0   0   0   0   0   0   2   0   2   2   0   0   0   2   2   2   0   0   2   0   2   2   2   0   2   0   2   2   2   2   2   2   2   0   2   2   2   0   2   0   0   0   0   0   2   0   2   2   2   2   2   2   0   2   0   2   2   0   2   2   0   0   2   0   2   2   0   2   0   0   2   0   0   0   0   0   0   2   0   0   2   0   0   0   2   0   0   0   2   0   0   0   0   2   0   0   2   2   2   0   2   2   0   2   2   2   0   0   0   0   2   2   0   2   2   2   2   0   2   0   0   2   0   2
 MK-6-6                 0   2   0   2   2   2   2   2   0   0   2   2   0   0   0   2   0   2   2   0   2   2   0   2   2   2   0   0   2   2   2   0   2   2   2   0   0   0   2   0   2   0   0   2   0   2   0   0   0   2   0   0   0   2   0   0   0   0   0   0   0   2   0   2   2   2   0   2   2   0   0   0   0   0   2   2   0   0   0   0   0   0   2   0   2   0   0   0   0   2   2   0   2   0   2   0   2   2   2   2   2   0   2   2   2   2   2   2   2   0   2   2   2   0   2   0   0   0   0   0   2   2   2   0   2   2   0   2   0   2   0   2   0   0   2   2   0   0   2   0   0   2   0   2   0   0   2   0   0   0   0   2   0   2   0   0   2   0   0   0   2   0   0   0   2   2   0   0   2   2   0   2   2   2   2   0   2   2   0   2   2   2   0   0   0   0   2   0   0   2   2   2   2   0   2   0   0   2   2   0
 MK-6-7                 0   2   0   2   2   2   2   0   0   0   2   2   0   0   0   2   0   2   2   0   2   2   0   2   2   2   0   0   2   2   2   0   2   2   0   0   0   0   2   0   2   0   0   2   0   2   0   0   0   2   0   0   0   2   0   0   0   0   0   0   0   2   0   2   2   2   0   2   2   0   0   0   0   0   2   2   2   0   0   0   0   0   0   0   2   0   0   0   0   2   2   0   2   0   0   0   2   2   2   2   2   2   0   2   2   0   2   2   2   0   2   2   2   0   2   0   0   2   2   0   0   2   2   2   2   2   0   0   0   2   0   2   0   0   0   2   0   0   2   0   0   2   0   2   0   0   2   0   2   0   0   2   0   2   0   0   2   2   0   0   2   0   0   0   2   2   0   0   2   0   0   2   2   2   2   0   2   2   0   2   2   2   0   0   0   0   2   0   0   2   2   2   2   0   2   0   0   2   2   0
 MK-6-8                 2   0   0   2   2   2   2   0   0   0   2   2   0   0   0   2   0   2   2   0   2   2   0   2   2   2   0   2   2   0   2   0   2   0   2   0   0   2   2   0   2   0   0   2   0   2   0   0   0   2   2   0   2   2   0   0   0   0   0   0   0   2   0   2   2   2   0   2   2   0   2   0   0   0   2   2   2   0   0   0   0   0   0   0   0   0   0   0   0   2   2   0   0   0   0   0   2   2   0   2   2   2   0   2   0   0   2   2   2   0   2   2   2   0   2   0   0   2   2   0   0   2   2   2   2   2   0   0   0   2   0   2   0   0   2   2   0   0   2   0   0   2   0   2   0   0   2   2   2   0   0   2   0   2   0   0   2   0   0   0   0   0   0   0   2   2   0   0   2   0   0   0   0   2   2   0   2   2   0   2   2   2   0   0   0   2   2   0   0   2   2   2   0   2   2   0   0   2   2   0
 MK-6-9                 2   0   0   2   2   2   2   0   2   0   2   2   0   0   0   0   0   2   2   2   2   2   0   2   2   2   0   2   2   0   2   0   2   0   2   0   0   2   2   0   2   0   2   2   0   2   0   0   0   2   2   0   2   2   0   0   0   0   2   0   0   2   0   2   2   2   0   2   2   0   2   0   0   0   2   2   2   0   0   0   2   2   0   0   0   0   0   0   0   2   2   0   0   0   2   0   2   0   0   0   2   2   0   0   0   0   2   2   2   0   2   2   2   0   2   0   0   2   2   0   2   2   2   2   2   2   0   0   0   2   0   2   0   0   2   2   0   0   2   0   2   2   0   2   0   0   2   2   2   0   2   2   0   2   0   0   2   0   0   0   0   0   0   0   2   2   0   0   2   0   0   0   0   2   2   0   2   2   0   2   2   2   0   0   0   2   2   0   2   0   0   2   0   2   2   0   0   2   2   0
 MK-6-10                2   0   0   2   2   2   2   0   2   0   2   2   0   0   0   0   0   2   2   2   2   2   0   2   2   2   0   2   2   0   2   0   2   0   2   0   0   2   2   2   2   0   2   2   0   2   0   0   0   2   0   0   2   2   0   0   0   0   2   0   0   2   0   2   2   2   0   2   2   0   2   0   0   2   2   2   0   0   2   0   2   2   0   0   0   2   2   2   0   2   2   0   2   0   2   0   2   0   0   0   2   2   2   0   0   0   2   2   2   2   2   2   2   0   2   0   0   0   2   0   2   2   2   2   2   2   0   0   0   2   0   2   0   0   2   2   0   0   2   0   2   0   0   0   0   0   2   2   2   2   2   2   0   0   0   0   2   0   0   0   0   0   0   0   2   2   0   0   2   0   0   0   0   2   2   0   2   0   0   2   2   2   0   0   0   2   2   0   2   0   0   2   0   2   2   0   0   2   2   0
 MK-6-11                2   0   0   2   2   2   2   0   2   0   2   2   0   0   0   0   0   2   2   0   2   2   0   2   2   2   0   2   2   0   2   0   2   0   2   0   0   2   2   2   2   0   2   2   0   2   0   0   0   2   0   0   2   2   0   0   0   0   2   0   2   2   0   2   2   2   0   2   2   0   2   0   0   2   2   0   0   0   2   0   2   2   0   0   0   2   2   2   0   2   2   0   2   0   2   2   2   0   0   0   2   2   2   2   0   0   2   2   2   2   2   2   2   2   2   0   0   0   2   0   2   0   2   2   2   0   0   0   0   2   0   2   0   0   2   2   0   0   2   2   2   0   0   2   0   0   2   0   2   2   2   2   0   0   0   0   0   2   0   0   0   0   0   0   2   2   0   0   2   0   0   0   0   2   2   0   2   0   0   2   2   2   0   0   0   2   2   0   2   0   0   2   0   2   2   0   0   2   2   0
 MK-6-12                2   0   0   2   2   2   0   0   2   0   2   2   0   0   2   0   0   2   2   0   2   2   0   2   2   2   0   2   2   0   2   0   2   0   2   0   0   2   2   2   2   2   2   2   0   2   0   0   2   2   0   0   2   2   0   0   0   0   2   0   2   2   0   2   2   2   2   2   2   0   2   0   0   2   2   0   0   0   2   0   2   2   0   0   0   2   2   2   0   2   2   0   2   0   2   0   2   0   0   0   2   2   2   0   0   0   2   2   2   2   2   2   2   2   2   2   0   0   2   2   2   0   2   2   2   0   0   0   2   2   0   2   0   0   2   2   0   0   2   2   2   0   0   2   0   0   2   0   2   2   2   2   0   0   0   0   0   2   0   0   0   0   0   0   2   2   0   0   2   0   0   0   0   2   2   0   2   0   0   2   2   2   0   0   0   2   2   0   2   0   0   2   0   2   2   0   0   2   2   0
 MK-6-13                2   0   0   2   2   2   0   2   2   0   2   2   0   0   2   2   0   2   2   0   2   2   0   0   2   2   0   2   2   2   2   0   2   0   2   0   0   2   2   2   2   2   2   2   0   2   0   0   2   2   0   0   2   0   0   0   0   0   2   0   2   2   0   2   2   2   2   2   2   0   2   2   0   2   2   0   0   0   2   0   2   2   2   0   0   0   2   2   0   2   2   0   2   0   2   0   2   0   0   0   2   2   2   0   0   0   2   2   0   0   2   2   2   2   2   0   2   0   2   0   0   2   2   2   0   0   0   0   0   2   0   2   0   0   2   2   0   0   2   2   2   0   2   0   0   0   2   0   2   2   2   2   0   0   0   0   0   2   0   0   0   0   0   0   2   2   0   0   2   0   2   0   0   2   2   0   2   0   0   2   0   2   0   0   0   2   2   0   2   2   0   2   0   2   2   0   0   2   2   0
 MK-6-14                2   0   0   2   2   2   0   2   2   0   2   2   0   0   2   2   0   2   2   0   2   2   0   0   2   2   0   2   2   2   0   0   2   0   2   0   0   2   0   2   2   2   2   2   0   2   0   0   2   2   0   0   2   0   0   0   0   0   2   0   2   2   2   0   2   2   2   2   2   0   2   2   0   2   2   0   0   0   2   0   2   2   2   0   0   0   2   2   2   2   2   0   2   0   2   0   2   0   0   0   2   2   2   0   0   0   2   2   0   0   2   2   2   2   2   2   2   0   0   0   0   0   2   2   0   0   2   0   0   2   0   2   0   0   2   2   0   0   2   2   2   0   0   0   0   0   2   0   0   2   2   2   0   0   0   0   0   2   0   0   2   0   0   0   2   2   0   0   2   2   2   0   0   2   2   2   2   0   0   2   0   2   0   0   0   2   2   0   2   2   0   2   0   2   2   0   0   2   2   0
 MK-6-15                2   0   0   2   2   2   0   2   2   2   2   2   0   0   2   2   0   2   2   2   2   2   0   0   2   2   0   2   2   2   2   0   2   0   2   2   0   0   0   2   2   0   2   2   0   2   0   0   2   2   0   0   0   2   0   0   2   0   2   0   0   2   2   0   2   2   2   2   2   2   2   2   0   2   0   0   0   2   2   0   2   2   2   0   2   0   0   2   2   2   2   0   2   0   2   2   2   0   0   0   2   2   0   0   0   2   2   2   0   0   2   0   2   0   2   2   2   0   0   0   2   0   2   2   0   0   0   0   0   2   0   2   2   2   2   2   0   0   2   0   2   0   2   2   0   0   2   0   0   2   2   2   0   0   0   0   0   2   0   0   2   0   0   0   2   2   0   0   2   2   2   0   0   2   2   2   2   0   0   2   0   0   2   0   0   2   2   0   2   2   2   2   0   2   2   0   0   2   2   0
 MK-6-16                2   0   0   2   2   2   0   2   2   2   2   2   0   0   2   2   2   2   2   0   2   0   0   0   2   2   0   2   2   2   2   0   2   0   2   2   0   0   0   2   2   0   2   0   0   2   0   0   2   2   0   0   2   2   0   0   2   0   2   0   0   2   2   0   2   2   0   0   2   2   2   2   0   0   0   0   0   0   2   0   2   2   2   0   0   0   0   2   0   2   2   0   2   0   2   2   2   0   0   0   2   0   0   0   0   2   2   2   0   0   2   0   2   0   2   2   2   0   0   0   2   0   2   2   0   0   0   0   0   2   0   2   0   2   2   0   0   2   2   0   2   2   2   2   0   0   2   0   0   2   2   2   0   0   0   0   0   2   0   0   0   0   0   0   2   2   0   0   2   2   2   0   0   2   2   2   2   0   0   2   0   0   2   0   0   2   2   0   2   2   2   2   0   0   2   0   0   2   2   0
 
!****************************************** Phenotypic Data **********************************************************
!-100.0 is resevred for missing phenotype
SimulatedTrait1        15.0319   14.5083   14.0534   14.6250   12.9133   15.2324   15.3934   13.5609   14.9306   10.4551   13.1036   13.6442   16.0613   12.2006   18.0251   18.7887   14.7639   13.5509   16.1867   15.1545   11.4955   12.0910   17.8420   10.2927   16.4931   13.9985   13.8352   13.8056   16.4263   15.6076   16.3599   12.3353   13.6671    7.7319   16.9844   14.1954   13.9226    9.2095   11.1388   12.0802   17.6638   21.2119   15.4008   19.1533   15.3920   18.9100   14.8987   16.3391   15.0335   17.5647   16.5560   19.6755    8.6011   12.2967   17.2825   10.7076   18.5180   17.7094   14.5309   18.1024   15.6595   19.7533   12.7046   15.8971   14.1182   13.7586   19.1600   17.5017   17.1960   16.6065   17.8718   14.2082   20.2815   15.2206   15.4416   20.6134   20.2045   16.6463   16.5521   14.9496   12.5648   11.8072   21.6896   18.3194   16.8736   14.5093   16.6053   15.8863   15.1703   17.1708   13.0031   17.0285   10.5942   11.1155   10.5406   15.0871   13.9961   11.4544   12.3847   15.6828   11.6316   17.0444   15.5504   15.9287   14.9788   15.9501   13.3702   13.8040   15.5204   15.4881   15.1279   14.8899   14.2567   17.9391   13.3523   19.0835   13.6698   13.1805   12.8202   18.3223   13.3604   11.2852   17.8910   11.1097   16.3375   14.0246   18.8583   12.4955   15.9087   14.9936   14.1823   15.5248   15.9193   14.1299   12.2677   11.6460   13.8478   16.8828   17.3577   15.6831   13.9530   11.1784   12.0755   17.0393   13.0765   14.2778   13.1306   15.7807   13.2276   14.3300   17.9940   13.8848   17.2913   16.0229   12.4190    9.8314   15.2545   11.5780   12.3744   17.3522   12.1907   19.4041    8.5425   13.4613   11.0868   13.0287   14.6176   14.0007   13.4419   18.0751   11.3652   14.8222   11.6982   18.4851   13.4811   18.1694   15.0364   17.9702   14.0804   13.7363   13.2479   14.3022   16.4058   13.9039   14.1000   17.0878   13.1171   10.3380   13.0110   11.1923   14.4423   14.5888   19.0811   14.1984   10.1665   16.3765   16.9007   18.4510   10.9807   18.3460
SimulatedTrait2         6.9553   10.7583    9.6836   11.2643   10.6564    9.4039    8.2013   10.2618    8.6361    8.3951   10.5834   11.6905    9.8913   11.4472    9.4997   10.1610    9.4689    9.6572    8.1357   10.7846   10.2235   11.8303    9.2275   10.7573    6.8319    9.2493    9.2573    8.8182   10.5126    8.7134    7.7001   10.9696   11.8211   11.1997    7.2047    7.7900   12.7528   12.7804   10.4074    9.9913   12.3586    9.1272    9.2451    9.0786    9.9852   10.6247    9.2333   11.4495   12.9465    9.3066   10.2546   12.3184    8.1879    7.9559    7.5725   10.1128    9.5489    7.1671    9.4027    8.2197    7.5143    7.5564    9.1593    9.5107   12.4057   10.8511   11.4995    9.8396    8.6237    9.3525    9.3212   10.1868    8.8761   11.3798    9.5828   10.1721    9.2065    9.9773    9.0926   12.6971    9.4065   12.6873    8.6016    8.5472    9.3043    7.7168   10.9276    8.9386   10.5408    7.9303    9.7125    9.7497   10.6863    9.7937    9.9079    9.2496   10.2022    9.8820   12.7290   11.4098   10.0606    8.6744   10.4936   10.3846    8.9081    7.6536   13.3636    9.6559    8.6483    7.9771    8.9797    6.6829    9.7993    8.8707    9.1284    9.3789    6.2303   11.1592    6.8611    9.9185    8.2593    8.3572    5.8976   10.8216   12.5730    9.7486    8.0568   10.2707    6.8926   11.4179    9.9942    9.7063    8.5917    9.2478    9.2955    9.8875   10.0525    9.0283    9.4599    7.8682   12.4892    7.8452   10.1624    9.4507    9.7846   11.2655   11.8353   10.7261    9.3371    9.9316   11.1056   10.8844   10.3652   11.5048   11.2557    6.9017   10.0543   10.7223   10.5918    9.2098    9.2353   10.2466   11.0695   13.4748   11.5789   10.2027   10.9533   10.4991   11.1669    9.1153   10.6289   13.1092   10.0268   10.7734   11.1473    8.3359    8.8388    9.8007    8.9072   10.5423    9.8501    7.4589    8.1650   12.6503    9.4393   11.0247    9.6339   12.9780    7.0867    9.4923   10.9000    8.3855    9.0175    8.8655    8.3121    9.8877    7.0736   10.6793   11.6783    7.6860
 
