# Supplementary material for: Inclusive Composite Interval Mapping of QTL by Environment Interactions in Biparental Populations
Source: PLoS One. 2015 Jul 10;10(7):e0132414. doi: 10.1371/journal.pone.0132414 (PMC4498613; doi:10.1371/journal.pone.0132414)
Supplement: S4 File — (ZIP) [file pone.0132414.s004.zip › H=0.1/L1/run_00151.met]

!**********************Note: lines staring with "!" are remarks and will be ignored in the program********************
!*********************************General Information**********************************
!Assuming F1 = P1 x P2, populations available in QTL IciMapping are: 
!  1, P1BC1F1 = P1 x F1, the first backcrossing where P1 is used as the recurrent parent;
!  2, P2BC1F1 = P2 x F1, the first backcrossing where P2 is used as the recurrent parent;
!  3, F1DH, F1-derived doubled haploids; 
!  4, RIL or F1RIL, recombination inbred lines through the repeated selfing of F1;
!  5, P1BC1RIL, recombination inbred lines through the repeated selfing of P1BC1F1;
!  6, P2BC1RIL, recombination inbred lines through the repeated selfing of P2BC1F1;
!  7, F2, the selfing generation of F1;
!  8, F3, the selfing generation of F2;
!  9, P1BC2F1, the second backcrossing where P1 is used as the recurrent parent; 
! 10, P2BC2F1, the second backcrossing where P2 is used as the recurrent parent;
! 11, P1BC2RIL, recombination inred lines through the repeated selfing of P1BC2F1; 
! 12, P2BC2RIL, recombination inred lines through the repeated selfing of P2BC2F1; 
! 13, P1BC1F2, the selfing generation of P1BC1F1; 
! 14, P2BC1F2, the selfing generation of P2BC1F1; 
! 15, P1BC2F2, the selfing generation of P1BC2F1; 
! 16, P2BC2F2, the selfing generation of P2BC2F1; 
! 17, P1BC1DH, P1BC1F1-derived doubled haploids; 
! 18, P2BC1DH, P2BC1F1-derived doubled haploids; 
! 19, P1BC2DH, P1BC2F1-derived doubled haploids; 
! 20, P2BC2DH, P2BC2F1-derived doubled haploids; 
   3      !Mapping Population (see remarks above)
   2      !Mapping Function (1 for Kosambi; 2 for Haldane; 3 for Morgan)
   2      !Marker Space Type (1 for intervals; 2 for positions)
   1      !Marker Space Unit(1 for centiMorgans; 2 for Morgan)
   6      !Number of Chromosomes (or Linkage Groups)
 200      !Size of the mapping population
   2      !Number of environments
 
!***************************************** Chromosomes and Linkage Maps **********************************************
!Chromosome                 NumMarkers
-CH1                        16
-CH2                        16
-CH3                        16
-CH4                        16
-CH5                        16
-CH6                        16
!Linkage map (Marker name followed by position or the interval length)
 MK-1-1                1     0.000
 MK-1-2                1    10.000
 MK-1-3                1    20.000
 MK-1-4                1    30.000
 MK-1-5                1    40.000
 MK-1-6                1    50.000
 MK-1-7                1    60.000
 MK-1-8                1    70.000
 MK-1-9                1    80.000
 MK-1-10               1    90.000
 MK-1-11               1   100.000
 MK-1-12               1   110.000
 MK-1-13               1   120.000
 MK-1-14               1   130.000
 MK-1-15               1   140.000
 MK-1-16               1   150.000
 MK-2-1                2     0.000
 MK-2-2                2    10.000
 MK-2-3                2    20.000
 MK-2-4                2    30.000
 MK-2-5                2    40.000
 MK-2-6                2    50.000
 MK-2-7                2    60.000
 MK-2-8                2    70.000
 MK-2-9                2    80.000
 MK-2-10               2    90.000
 MK-2-11               2   100.000
 MK-2-12               2   110.000
 MK-2-13               2   120.000
 MK-2-14               2   130.000
 MK-2-15               2   140.000
 MK-2-16               2   150.000
 MK-3-1                3     0.000
 MK-3-2                3    10.000
 MK-3-3                3    20.000
 MK-3-4                3    30.000
 MK-3-5                3    40.000
 MK-3-6                3    50.000
 MK-3-7                3    60.000
 MK-3-8                3    70.000
 MK-3-9                3    80.000
 MK-3-10               3    90.000
 MK-3-11               3   100.000
 MK-3-12               3   110.000
 MK-3-13               3   120.000
 MK-3-14               3   130.000
 MK-3-15               3   140.000
 MK-3-16               3   150.000
 MK-4-1                4     0.000
 MK-4-2                4    10.000
 MK-4-3                4    20.000
 MK-4-4                4    30.000
 MK-4-5                4    40.000
 MK-4-6                4    50.000
 MK-4-7                4    60.000
 MK-4-8                4    70.000
 MK-4-9                4    80.000
 MK-4-10               4    90.000
 MK-4-11               4   100.000
 MK-4-12               4   110.000
 MK-4-13               4   120.000
 MK-4-14               4   130.000
 MK-4-15               4   140.000
 MK-4-16               4   150.000
 MK-5-1                5     0.000
 MK-5-2                5    10.000
 MK-5-3                5    20.000
 MK-5-4                5    30.000
 MK-5-5                5    40.000
 MK-5-6                5    50.000
 MK-5-7                5    60.000
 MK-5-8                5    70.000
 MK-5-9                5    80.000
 MK-5-10               5    90.000
 MK-5-11               5   100.000
 MK-5-12               5   110.000
 MK-5-13               5   120.000
 MK-5-14               5   130.000
 MK-5-15               5   140.000
 MK-5-16               5   150.000
 MK-6-1                6     0.000
 MK-6-2                6    10.000
 MK-6-3                6    20.000
 MK-6-4                6    30.000
 MK-6-5                6    40.000
 MK-6-6                6    50.000
 MK-6-7                6    60.000
 MK-6-8                6    70.000
 MK-6-9                6    80.000
 MK-6-10               6    90.000
 MK-6-11               6   100.000
 MK-6-12               6   110.000
 MK-6-13               6   120.000
 MK-6-14               6   130.000
 MK-6-15               6   140.000
 MK-6-16               6   150.000
!*********************************** Marker Types ********************************************************************
!Co-dominant marker: When heterozygote F1 is present, P1 is coded as 2, F1 is coded as 1, and P2 is coded as 0; Otherwise, P1 is coded as 2, and P2 is coded as 0. 
!Dominant marker: When heterozygote F1 is present, P1 and F1 are coded as 12, and P2 is coded as 0; Otherwise, P1 is coded as 2, and P2 is coded as 0.  
!Recessive markers: When heterozygote F1 is present, P1 is coded as 2, and F1 and P2 are coded as 10; Otherwise, P1 is coded as 2, and P2 is coded as 0. 
!Missing marker is coded as -1. 
 MK-1-1                 0   0   0   0   0   0   2   2   0   0   0   0   0   2   2   0   2   2   0   2   0   2   0   0   0   0   0   2   0   0   2   2   2   2   2   2   2   0   2   0   0   2   0   0   2   0   2   0   0   2   2   2   2   2   2   2   0   2   0   0   0   2   2   2   0   2   0   0   0   0   0   0   0   0   0   0   0   2   0   0   2   2   0   0   2   2   0   0   2   0   2   2   2   0   0   0   2   2   2   2   0   0   2   2   0   0   2   2   0   0   2   0   0   0   2   2   0   0   0   0   2   2   0   2   2   0   2   2   2   2   2   0   2   0   0   2   2   2   2   2   0   2   2   2   2   2   0   2   2   0   2   0   2   2   0   0   0   0   0   0   2   2   2   0   0   0   2   2   2   0   2   0   2   0   0   0   0   0   2   0   2   2   0   2   2   0   2   2   2   2   2   0   2   2   0   0   0   0   0   2
 MK-1-2                 0   0   0   0   0   0   2   2   0   0   0   0   0   2   2   0   2   2   0   2   0   2   0   0   0   0   0   2   0   0   2   2   2   2   2   0   2   0   2   0   0   2   0   0   2   0   0   0   0   2   2   2   2   0   2   2   0   2   0   0   0   2   2   2   0   2   0   0   0   0   0   2   0   0   0   0   0   2   0   0   2   2   0   0   2   2   0   0   2   0   2   2   2   0   0   0   0   2   2   2   0   0   2   2   0   0   2   2   0   2   2   0   0   0   2   2   0   0   0   0   0   2   0   2   2   0   2   2   2   2   2   0   2   0   0   2   2   2   2   2   0   2   0   2   2   2   2   2   2   0   2   0   2   0   0   0   0   0   0   0   2   2   2   0   0   2   0   0   2   0   0   0   0   0   0   0   0   0   2   0   2   2   0   0   2   0   2   2   2   2   0   0   2   2   0   0   0   0   0   2
 MK-1-3                 0   0   0   0   0   0   2   2   0   0   0   0   0   2   2   0   2   2   0   0   0   2   0   0   0   0   0   2   0   0   2   2   2   2   2   2   2   0   2   0   0   0   0   0   2   0   0   0   0   2   2   2   2   0   2   2   0   2   0   2   0   2   2   0   0   2   0   0   0   0   0   2   0   0   0   0   0   0   0   0   2   2   2   0   2   2   0   0   2   0   2   2   2   0   0   0   0   2   2   2   0   0   2   2   0   0   2   0   0   2   2   0   0   2   2   2   0   2   0   0   0   2   0   2   2   0   2   2   2   2   2   0   0   0   0   2   0   2   2   2   0   2   0   2   2   2   2   2   2   0   2   0   2   0   2   0   0   0   0   0   2   2   2   0   0   2   0   2   2   0   0   0   0   0   0   0   0   0   2   0   2   0   0   0   2   2   2   2   2   2   2   0   2   2   0   0   0   0   0   2
 MK-1-4                 0   0   0   2   0   2   2   2   0   0   0   0   0   2   2   0   2   2   0   0   0   2   0   0   0   0   0   2   0   0   2   2   2   2   0   2   2   0   2   0   0   2   0   0   2   0   0   0   0   2   2   2   2   0   2   2   2   2   0   2   2   2   2   2   0   2   0   2   0   0   0   2   0   0   2   0   0   2   0   0   2   2   2   0   2   2   0   0   2   0   2   2   2   0   0   0   0   2   2   2   0   0   2   2   0   0   2   0   2   2   0   0   0   2   2   2   2   2   0   0   0   0   0   2   2   0   2   2   2   2   2   0   0   2   0   2   0   0   2   2   0   2   0   2   2   2   2   2   2   0   2   0   2   0   2   2   0   0   0   0   2   2   2   0   0   2   0   2   2   0   0   0   0   0   0   2   0   0   2   0   2   0   0   0   2   2   2   2   2   2   2   2   2   2   0   0   0   0   0   2
 MK-1-5                 0   0   0   0   0   2   2   2   0   0   0   0   0   2   2   0   2   2   0   0   0   0   0   0   0   0   0   2   0   0   2   2   2   2   0   2   2   2   2   0   0   2   0   0   2   0   0   0   0   2   2   0   2   0   2   2   2   2   0   2   0   2   0   2   0   2   0   2   0   0   0   2   0   2   2   0   0   2   0   0   2   2   2   0   2   2   0   2   2   0   2   2   2   0   0   0   0   2   2   2   0   0   2   2   0   0   2   0   2   2   0   0   0   2   2   2   2   2   0   2   0   0   0   2   2   0   2   2   0   0   2   2   0   0   0   2   0   0   0   2   0   2   0   2   2   2   2   2   2   0   2   0   2   0   0   2   0   0   0   2   2   2   2   0   0   2   0   2   2   0   0   0   0   0   0   2   0   0   2   0   2   0   0   0   0   2   2   2   2   2   2   0   2   2   0   0   0   0   2   2
 MK-1-6                 0   0   0   2   0   2   2   2   0   0   0   0   0   0   2   0   2   2   0   0   0   0   2   0   0   0   0   2   0   0   2   2   2   2   2   2   2   2   2   0   0   2   0   0   0   0   0   0   0   2   0   2   2   0   2   2   0   2   0   2   0   2   0   2   0   2   0   2   0   0   0   2   0   2   2   0   0   2   0   0   2   2   2   0   2   2   0   2   2   0   2   2   2   0   0   0   0   2   2   2   0   0   2   2   0   0   2   0   2   2   0   0   0   2   2   0   2   2   0   2   0   0   0   0   2   0   2   0   0   0   2   2   0   0   0   2   0   0   0   2   0   2   0   2   2   2   2   2   2   0   2   0   2   0   0   2   0   0   0   2   2   2   2   0   0   2   0   2   2   2   0   0   0   0   0   2   0   2   2   0   2   0   0   0   0   2   2   2   2   2   2   0   2   2   0   0   0   0   2   2
 MK-1-7                 0   0   0   2   0   2   2   2   0   0   0   0   2   0   2   0   2   2   0   0   0   0   2   0   0   0   0   2   0   0   2   2   0   2   2   2   2   2   2   2   0   2   0   0   0   0   0   0   0   0   0   0   2   0   2   2   0   2   0   2   0   2   0   2   0   0   0   0   0   0   0   2   0   2   2   0   0   2   0   2   2   2   2   0   2   2   0   2   2   0   2   0   2   2   0   0   0   2   2   2   0   0   2   2   0   0   2   0   0   2   0   0   0   2   2   0   2   2   0   2   0   0   0   0   2   0   2   0   0   0   2   2   2   0   0   2   0   0   0   2   0   2   0   2   2   2   0   2   2   0   2   0   2   2   0   2   0   0   0   2   2   2   2   0   0   2   0   2   2   2   0   0   0   0   0   2   2   2   2   0   2   0   0   0   0   2   2   2   2   2   2   0   2   2   0   0   0   0   2   2
 MK-1-8                 0   0   0   2   0   2   2   2   0   0   2   0   2   0   2   0   2   2   0   0   0   0   0   2   0   0   2   2   0   0   2   2   0   2   2   2   2   2   2   2   0   2   0   0   0   0   0   0   0   0   0   0   2   0   2   2   0   2   0   2   0   2   0   2   0   0   0   0   2   0   0   2   0   2   2   0   0   2   0   2   2   2   2   0   2   2   0   2   0   0   0   0   2   2   0   0   0   2   0   2   0   0   2   2   0   0   2   0   0   2   0   0   0   2   2   0   2   2   0   0   0   0   0   0   2   0   0   2   2   0   2   2   2   0   0   2   0   0   0   2   0   2   0   2   2   2   0   2   2   0   2   0   2   2   0   0   0   0   0   2   2   2   2   0   0   2   2   2   2   2   0   0   0   0   0   0   2   2   2   0   2   0   0   0   0   2   2   2   2   2   2   2   2   2   0   0   0   0   2   0
 MK-1-9                 0   0   0   2   0   2   2   2   0   0   2   2   2   0   2   0   2   0   2   0   0   0   0   2   2   0   2   2   0   0   2   2   0   2   2   2   2   2   2   2   0   2   2   0   0   0   0   0   0   0   0   0   2   0   2   2   0   2   0   2   0   2   2   2   0   0   0   0   0   0   0   2   0   0   2   0   0   2   0   0   2   2   2   2   2   2   0   2   0   0   0   0   2   2   2   0   0   2   0   2   0   0   2   2   0   0   2   0   0   2   0   0   0   2   2   0   2   0   2   0   0   0   2   0   0   0   0   2   2   0   2   2   2   0   0   2   0   0   0   2   0   2   2   2   2   2   0   2   2   0   2   0   2   2   0   2   0   2   0   2   2   2   2   0   0   0   2   2   2   2   2   0   0   0   0   0   2   2   2   0   2   0   0   0   0   2   0   2   2   2   2   2   2   2   0   0   0   0   0   0
 MK-1-10                0   0   2   2   0   2   2   2   0   0   2   0   2   0   2   0   0   0   0   0   2   2   0   0   0   0   2   2   0   0   2   2   0   2   2   2   2   2   2   2   0   2   2   0   0   0   0   0   0   0   0   0   2   0   2   2   0   2   0   2   0   0   2   2   0   0   0   0   0   0   0   2   0   0   2   0   0   2   0   0   2   2   2   2   2   2   0   2   2   0   0   0   2   2   2   0   2   2   0   2   2   0   2   2   0   0   2   0   0   2   0   0   0   0   2   2   2   0   2   0   0   0   0   0   0   0   2   2   2   0   2   2   2   0   0   2   0   0   0   2   0   0   2   2   2   2   0   2   2   0   2   0   2   2   0   2   0   2   0   0   2   2   2   0   0   0   2   2   2   2   2   0   0   0   0   0   2   2   2   0   2   0   2   0   0   2   0   2   2   2   2   2   2   2   0   0   0   0   0   2
 MK-1-11                2   0   2   2   0   2   2   2   0   0   2   0   2   0   2   0   0   0   0   0   2   2   0   0   0   0   0   2   0   0   2   2   0   2   2   2   2   2   2   2   0   2   2   0   0   0   0   0   0   0   0   0   2   0   2   2   0   2   0   2   0   0   2   2   0   0   0   0   0   2   2   2   0   0   2   0   0   2   0   0   2   2   2   2   2   2   0   2   0   0   0   0   0   2   2   2   0   2   0   2   2   0   2   2   0   0   2   0   0   2   0   0   0   0   2   2   0   0   2   0   0   0   0   0   0   2   2   2   2   0   2   2   2   0   0   2   0   0   0   2   2   0   2   2   2   2   0   2   2   2   0   0   2   2   0   0   0   2   0   0   2   2   2   0   0   0   2   2   2   2   2   0   0   0   0   0   2   2   2   0   2   0   2   0   0   2   2   2   0   2   0   2   2   2   0   0   0   0   0   2
 MK-1-12                2   0   2   2   0   2   2   0   0   0   2   0   2   0   2   0   0   0   0   0   0   2   0   0   0   0   2   2   0   0   2   2   0   2   2   2   2   0   2   0   0   2   2   0   0   0   0   0   0   0   0   0   0   0   2   2   0   2   0   2   0   0   2   0   0   2   0   0   0   2   2   2   0   2   2   0   2   2   0   0   2   2   2   2   2   2   2   0   0   0   2   0   0   2   2   2   2   2   0   2   2   0   2   2   0   0   0   0   0   2   2   2   0   0   2   2   0   0   2   0   0   0   0   0   0   2   2   2   2   0   2   2   2   0   0   2   0   2   0   2   2   0   2   2   2   2   0   0   2   2   2   0   2   2   0   0   0   0   0   0   2   2   2   0   0   0   2   0   2   2   0   0   0   0   0   0   2   2   2   0   2   0   2   0   0   2   2   2   0   2   0   2   2   2   0   0   0   0   0   0
 MK-1-13                2   0   2   2   0   2   2   0   0   0   2   0   2   0   2   0   0   0   0   0   0   2   0   0   0   0   2   2   0   0   2   2   0   2   2   2   2   0   2   0   0   2   2   0   0   0   0   2   2   0   0   0   0   0   2   2   0   2   0   2   0   0   2   0   0   2   0   0   0   2   2   2   0   2   2   2   2   2   0   0   2   0   2   2   2   2   2   0   0   0   2   0   0   2   2   2   2   2   0   2   2   0   2   2   0   0   0   0   0   2   2   2   0   0   2   2   0   0   2   0   0   0   0   0   0   2   2   2   2   0   2   2   2   2   0   0   0   2   0   2   0   0   2   2   2   0   0   0   2   2   2   0   2   2   0   2   0   0   0   0   2   2   2   0   0   0   2   0   2   2   0   0   2   0   0   0   2   2   2   0   2   0   0   0   0   2   2   2   2   0   0   2   2   2   0   0   0   0   0   0
 MK-1-14                2   0   2   2   2   2   2   0   0   0   2   0   2   0   2   0   0   0   2   0   0   2   0   2   0   0   2   2   0   0   2   2   0   2   2   2   2   0   0   2   0   2   2   2   2   0   0   2   2   0   0   0   0   0   2   2   0   2   0   2   0   0   2   0   0   0   0   0   0   2   2   2   0   2   2   2   2   2   0   2   2   0   2   2   2   2   2   0   0   0   2   0   0   2   2   2   2   2   0   2   2   0   2   2   0   0   0   0   0   2   2   0   0   0   2   2   0   0   2   0   0   0   0   0   0   2   2   2   2   0   2   2   2   2   0   0   0   2   0   2   0   0   2   2   2   2   0   0   2   2   2   0   2   2   0   2   0   0   0   0   2   2   2   0   0   2   2   0   2   2   0   0   2   0   0   0   2   2   2   0   2   0   0   0   0   2   0   2   2   0   0   2   2   2   0   0   0   2   0   0
 MK-1-15                2   2   2   2   2   2   2   0   0   0   2   0   0   0   2   0   0   0   0   0   0   2   0   0   0   0   2   2   0   0   2   2   0   2   2   2   2   0   0   2   0   2   2   2   2   0   2   2   0   0   0   0   0   2   2   2   0   2   0   2   0   0   2   0   0   0   0   0   0   2   2   2   0   2   2   2   0   2   0   2   2   0   2   2   2   2   2   0   0   0   2   0   0   2   2   2   0   0   0   2   2   0   2   2   0   0   0   0   0   2   2   0   0   0   2   0   0   0   2   0   2   0   0   0   0   2   2   2   2   0   2   2   2   2   0   0   0   2   0   2   2   0   2   2   2   2   0   2   2   2   2   0   2   2   0   2   2   0   0   0   0   2   2   2   0   2   2   0   2   2   2   0   2   0   0   0   0   2   2   0   2   0   0   0   0   2   0   2   2   0   0   2   2   2   0   0   0   2   0   0
 MK-1-16                0   2   2   2   0   2   2   0   0   0   2   0   0   2   0   0   0   0   2   2   0   2   0   0   0   0   2   2   0   0   2   2   0   2   2   2   2   0   0   2   0   2   2   2   2   0   0   2   0   0   0   0   0   2   2   2   0   2   0   2   0   0   2   0   0   0   2   2   0   2   2   2   2   2   2   2   2   2   0   2   2   0   2   2   2   2   2   2   0   0   2   0   0   2   2   2   0   0   0   2   2   0   2   2   0   0   0   0   0   2   2   0   2   0   2   0   0   0   2   0   2   2   0   0   0   2   2   2   2   0   0   2   2   2   0   0   0   2   0   2   2   0   2   2   2   2   0   2   2   2   2   0   0   2   0   0   2   0   2   0   0   2   2   0   0   2   2   0   2   2   2   0   2   0   2   0   0   2   2   0   0   0   0   0   0   2   0   2   2   0   0   2   2   2   0   0   0   2   0   0
 MK-2-1                 2   0   2   0   0   0   0   2   2   0   2   2   2   0   0   2   2   2   2   2   0   0   0   0   0   0   0   0   0   0   0   0   2   0   2   2   2   0   2   0   2   0   2   2   2   0   0   0   2   2   0   0   2   0   0   0   2   2   0   0   0   2   0   2   2   0   0   2   2   2   0   0   0   2   2   0   2   0   2   2   0   2   2   0   2   2   0   2   2   2   0   2   2   2   2   0   2   0   0   2   2   0   2   0   0   0   2   0   2   0   0   0   2   0   2   2   0   2   2   0   2   0   2   0   0   0   2   2   0   2   2   2   2   0   0   2   0   0   0   0   2   2   0   0   0   0   0   0   2   2   2   2   2   2   0   2   0   2   0   0   0   0   0   0   2   0   0   2   2   0   0   2   0   2   0   2   0   0   0   2   0   2   2   2   0   2   2   2   0   0   0   2   2   0   0   2   2   0   0   2
 MK-2-2                 2   2   2   0   2   0   0   2   2   0   2   2   2   0   0   0   2   0   2   2   0   0   2   0   0   0   0   0   0   0   0   0   2   2   0   2   2   0   2   0   2   0   2   2   2   0   0   2   2   2   0   0   0   0   0   0   2   2   0   0   0   2   0   2   2   0   0   2   2   2   0   0   0   2   2   0   0   2   0   2   0   2   2   2   2   2   0   2   2   2   0   2   2   2   2   0   2   0   0   2   0   2   2   0   0   0   2   0   2   0   0   0   2   0   2   2   0   2   2   0   2   0   2   0   0   0   2   2   0   2   2   2   2   0   0   2   0   0   0   0   2   2   0   0   2   0   0   2   2   2   2   2   2   2   0   2   0   2   0   0   0   0   0   0   0   0   0   2   2   0   0   2   0   2   0   2   0   0   0   2   0   2   2   2   0   2   2   2   0   0   0   2   2   2   0   0   2   2   0   2
 MK-2-3                 2   2   0   0   2   0   2   0   2   0   2   0   2   0   0   0   2   0   2   0   0   0   2   2   2   0   0   0   0   0   0   0   2   2   0   2   2   0   2   0   2   0   0   0   2   0   0   2   0   2   0   0   0   0   0   0   2   2   0   0   0   2   0   2   2   0   0   2   2   2   0   0   0   0   2   0   0   0   0   2   0   2   2   2   2   2   0   2   2   2   0   2   2   2   2   0   2   0   0   2   0   2   0   2   0   0   2   0   2   0   2   0   0   0   2   2   0   2   2   0   2   0   2   0   0   0   2   2   0   2   2   2   2   0   0   2   0   0   0   0   2   2   2   0   2   0   0   2   2   2   2   2   2   2   0   0   0   2   0   0   0   0   0   0   0   0   0   2   2   0   0   0   0   0   0   2   0   0   0   2   0   2   2   2   0   2   2   2   0   2   0   2   2   2   0   0   2   2   0   2
 MK-2-4                 2   2   0   0   2   0   2   0   2   0   2   0   0   0   0   0   2   0   2   0   0   0   2   2   0   0   0   0   2   0   0   0   2   2   0   2   2   0   2   0   2   0   0   0   2   0   0   2   2   0   0   0   0   0   0   0   2   2   0   0   0   2   0   2   2   2   0   2   2   2   0   0   0   0   2   0   2   0   0   2   0   2   2   2   0   2   0   2   2   2   0   2   2   2   0   0   2   0   0   2   0   2   0   2   0   0   2   0   2   0   2   0   0   0   2   0   0   2   2   2   2   0   0   0   0   0   2   0   0   2   2   2   2   0   0   2   0   0   2   0   2   0   2   0   2   0   0   2   2   2   2   2   2   2   2   0   0   2   0   0   0   0   0   0   0   0   0   2   2   0   0   0   0   0   0   2   0   0   2   0   0   2   2   2   0   2   2   2   0   2   0   2   2   2   2   0   2   2   0   2
 MK-2-5                 2   2   0   0   2   0   0   0   2   0   2   2   0   0   0   0   0   0   2   0   2   0   2   2   2   0   0   0   2   0   0   0   2   0   0   2   2   0   2   0   2   0   0   0   2   0   0   2   2   0   0   0   0   0   0   0   2   0   0   0   0   2   0   2   2   2   2   2   2   2   2   0   0   0   2   0   2   0   0   2   0   0   2   2   0   2   0   2   2   2   0   0   2   2   0   0   2   0   0   2   0   2   0   2   0   0   2   0   2   0   2   0   0   0   0   2   0   2   0   2   2   0   2   0   0   0   2   0   0   2   2   2   2   0   0   2   0   0   2   0   2   0   2   0   2   0   0   2   2   2   2   2   2   2   2   0   0   2   0   0   0   0   0   0   0   0   0   2   2   2   0   0   0   0   0   2   0   0   2   0   0   2   2   2   0   2   2   2   0   2   0   2   2   2   2   2   2   2   0   2
 MK-2-6                 2   2   0   0   2   0   0   0   0   0   2   2   0   0   2   0   0   0   2   0   2   0   2   2   2   0   2   0   2   0   0   0   2   0   0   2   2   0   2   0   2   0   0   0   0   0   0   2   2   0   0   0   0   2   0   0   2   0   0   0   0   0   0   2   2   2   2   2   2   2   2   0   0   0   2   0   2   2   0   2   0   0   2   0   0   2   0   0   2   2   0   2   0   2   0   0   2   0   0   2   0   0   0   2   2   0   2   0   2   0   0   0   0   0   0   2   0   2   0   2   2   0   2   0   0   0   2   0   0   2   2   0   0   0   0   2   0   0   2   0   0   0   2   0   2   0   0   2   2   2   2   2   2   2   2   0   0   2   0   0   0   0   0   0   0   0   0   2   2   2   0   2   2   0   0   2   0   0   2   2   0   2   2   2   0   2   2   2   0   2   0   2   2   2   2   2   2   2   0   2
 MK-2-7                 2   2   0   0   2   0   0   0   0   0   0   2   0   2   0   0   0   0   2   0   2   0   2   2   2   0   2   0   2   0   0   0   2   0   0   2   2   0   0   0   2   0   0   0   2   0   2   2   2   0   0   0   0   2   0   0   2   0   0   0   0   2   2   2   2   2   0   2   2   2   2   0   0   0   2   0   2   2   0   2   0   0   2   0   0   2   0   0   2   2   0   2   0   2   0   0   2   0   0   0   2   0   2   0   2   0   2   0   2   0   0   0   0   0   0   2   0   2   0   2   2   0   2   0   0   0   2   0   0   2   2   2   0   0   0   2   0   0   2   0   0   0   2   0   2   0   0   2   2   2   2   2   2   2   2   0   0   2   0   0   0   0   0   0   2   0   0   2   2   2   0   2   2   0   0   2   0   0   0   2   0   2   2   2   0   2   2   2   0   2   0   2   2   0   2   2   0   2   0   2
 MK-2-8                 2   0   2   0   2   0   0   0   0   2   0   2   0   2   0   0   0   0   2   0   2   0   2   2   0   2   2   0   2   0   0   0   2   0   0   2   0   0   0   0   2   0   0   0   2   0   2   2   2   0   0   0   0   2   0   0   2   2   0   0   0   2   2   2   2   2   0   2   2   2   2   0   0   0   2   0   2   2   0   2   0   0   2   2   0   2   2   0   2   2   0   2   0   2   0   0   2   0   0   0   2   0   2   0   2   0   2   0   2   0   0   2   0   0   0   2   0   2   0   2   2   0   2   0   0   0   2   0   0   0   2   2   0   0   0   2   0   0   2   0   0   2   2   0   2   0   0   2   2   2   2   2   2   2   2   0   0   2   0   2   0   0   2   0   2   0   0   2   2   2   0   2   0   0   0   2   0   0   0   2   0   2   2   2   0   2   2   2   0   2   0   0   2   0   0   2   0   2   0   2
 MK-2-9                 2   0   2   2   2   0   0   0   0   2   0   2   0   2   0   0   2   0   2   0   2   0   2   0   0   2   2   0   2   2   0   0   2   0   2   2   0   2   2   0   2   0   0   0   0   0   0   2   2   0   2   0   0   2   0   0   2   2   0   0   0   2   2   0   2   2   0   2   2   2   2   0   0   0   2   0   0   2   2   0   0   0   2   2   0   2   2   0   2   2   0   2   0   2   0   0   2   0   0   0   2   0   2   0   2   2   2   0   2   0   0   2   0   0   0   2   0   2   0   2   2   0   2   0   0   0   2   0   0   0   2   2   0   0   0   2   0   0   2   0   0   0   2   0   2   0   0   2   2   2   2   2   2   2   2   0   0   2   0   2   0   0   2   0   0   0   0   2   2   2   0   2   0   0   0   2   0   0   0   2   0   2   0   2   0   2   2   2   0   2   0   0   2   2   2   2   0   2   0   0
 MK-2-10                2   0   2   2   2   0   2   0   0   0   0   0   0   2   0   2   2   0   2   0   2   0   2   0   0   2   2   0   2   2   0   0   0   0   2   2   0   2   2   0   2   0   0   0   0   0   0   2   2   2   2   2   0   2   0   0   2   2   2   0   0   2   2   0   2   2   0   2   2   2   2   0   0   0   2   0   2   2   2   2   0   0   2   2   0   2   2   0   2   2   0   2   0   2   0   0   2   0   0   0   2   0   2   0   2   2   2   0   2   0   0   2   0   0   0   2   0   2   0   2   2   0   2   0   0   0   2   0   0   0   2   0   0   0   0   2   0   0   2   0   0   0   2   0   0   0   0   2   2   2   2   2   2   2   2   0   0   2   0   2   0   0   2   0   0   0   0   2   2   2   0   2   0   0   0   2   0   0   2   2   0   2   0   0   0   0   2   2   2   2   0   0   2   2   2   0   0   2   0   0
 MK-2-11                2   0   2   2   2   0   2   0   0   0   0   0   2   2   2   2   2   2   2   0   2   0   2   0   0   2   2   0   2   2   0   2   2   0   0   2   0   2   2   0   0   0   0   0   0   0   0   2   2   2   2   2   0   2   0   0   2   2   2   0   0   2   2   0   2   2   0   2   2   2   2   0   0   2   2   0   2   2   2   2   0   0   0   2   0   2   2   0   2   2   0   0   0   2   0   0   2   0   0   0   2   0   2   0   2   2   0   0   2   0   0   2   0   0   0   2   0   2   0   2   2   0   2   0   0   0   2   0   0   0   2   0   0   0   2   2   0   0   2   0   0   0   2   0   0   0   0   2   2   2   2   2   0   2   2   2   0   2   0   2   0   0   2   0   0   0   0   2   2   2   0   2   0   0   0   2   0   0   2   2   0   2   0   0   0   0   2   2   2   2   0   0   2   2   2   0   0   2   0   2
 MK-2-12                2   0   0   2   2   0   2   0   0   0   0   0   2   2   2   2   2   2   2   0   2   0   2   0   0   2   2   0   2   2   0   2   2   0   0   2   0   2   2   0   0   0   0   0   0   0   0   2   2   2   0   2   2   2   0   0   2   2   2   0   0   2   2   0   2   2   0   2   2   2   2   2   2   2   2   0   2   2   2   2   0   0   0   2   0   2   0   0   2   2   0   0   0   2   0   0   0   0   0   0   2   0   0   0   2   2   0   0   0   0   0   2   0   0   0   2   0   2   0   2   2   0   0   0   0   0   2   0   0   0   2   0   0   0   2   2   0   0   2   0   0   0   2   0   2   0   0   2   2   2   2   2   0   2   2   2   0   2   2   2   0   0   2   0   0   0   0   2   2   2   0   2   0   0   0   2   0   0   2   2   0   0   0   0   0   0   2   2   2   2   0   0   2   2   2   0   2   0   0   2
 MK-2-13                2   0   0   2   2   0   2   0   0   0   0   0   2   2   2   2   2   0   2   0   2   0   2   0   2   0   2   0   2   2   0   2   2   0   0   2   0   2   2   0   0   0   0   0   0   0   0   2   2   2   0   2   2   2   2   0   2   2   0   0   0   2   2   0   0   2   0   2   2   2   2   2   2   2   2   0   2   2   2   0   0   0   0   2   0   2   0   0   2   2   0   0   0   2   0   0   0   0   0   0   2   0   0   0   2   2   0   0   0   0   0   2   0   0   0   2   0   2   0   2   2   0   0   0   0   0   2   0   0   0   2   0   0   0   2   2   0   0   2   0   0   0   2   0   2   0   0   2   2   2   2   2   0   0   2   0   0   0   2   2   0   0   2   0   0   0   0   2   2   2   2   2   0   0   0   2   0   0   2   2   0   0   0   0   0   2   2   2   2   2   0   0   2   2   2   0   2   0   0   2
 MK-2-14                2   0   0   2   2   0   2   0   0   0   0   2   2   2   2   2   2   2   2   0   2   0   2   0   2   0   2   0   2   2   0   2   2   0   0   0   0   2   2   0   0   0   0   0   0   0   2   2   2   2   0   2   2   2   2   0   2   2   0   2   0   0   2   0   0   2   2   2   2   2   2   2   2   2   0   0   2   2   2   0   0   0   2   0   0   0   0   0   2   0   0   0   0   0   0   2   0   0   0   0   0   0   0   0   2   2   0   0   0   0   0   2   0   0   0   0   0   2   0   2   2   0   0   0   0   0   2   0   0   2   2   0   0   2   2   2   0   0   2   0   0   0   2   0   2   0   0   2   2   2   2   2   0   0   2   0   0   0   2   2   0   0   2   0   0   0   0   2   2   2   2   2   0   0   0   2   0   0   2   2   0   0   0   0   0   2   2   2   2   2   0   0   0   2   2   0   2   0   0   2
 MK-2-15                2   0   2   2   2   0   2   0   0   0   0   2   2   2   2   2   2   2   2   0   2   0   2   0   2   0   2   0   2   2   0   2   2   0   0   0   0   2   2   0   2   0   0   0   0   0   2   2   0   2   0   2   2   2   2   0   2   2   0   2   0   0   2   0   0   2   2   2   2   2   2   2   2   2   0   0   2   2   2   0   0   0   2   0   2   0   0   0   2   0   0   0   0   0   0   2   0   0   0   0   0   0   0   0   2   2   0   0   0   0   0   2   0   0   0   0   0   2   0   2   2   0   0   0   0   0   2   0   0   2   0   0   0   2   2   2   0   0   2   0   0   0   2   0   2   0   0   2   2   2   2   0   0   0   2   0   0   0   2   2   0   0   2   0   0   0   0   2   2   2   2   2   0   0   0   0   0   0   0   2   0   0   0   0   0   2   2   2   2   2   0   0   0   2   2   0   0   0   0   0
 MK-2-16                2   0   2   2   2   0   2   0   0   0   0   0   2   2   2   2   2   2   2   0   2   0   2   0   2   0   2   0   2   2   0   2   2   2   0   0   0   2   2   0   2   0   0   2   0   0   2   2   0   2   0   2   2   0   2   0   2   2   0   2   0   0   2   0   0   2   0   2   2   0   2   2   2   2   0   0   2   2   2   0   0   2   2   0   2   0   0   0   2   0   0   0   0   0   0   2   0   0   0   0   2   0   0   0   2   2   2   0   0   0   0   2   0   0   0   0   0   2   0   2   2   0   2   0   0   0   2   0   0   2   2   2   0   2   2   2   0   0   2   2   2   0   2   0   2   0   0   2   2   0   2   0   0   0   2   0   0   0   2   2   0   0   0   0   0   0   2   2   2   2   2   2   0   2   0   0   0   0   0   2   0   0   0   0   0   2   0   2   2   2   0   0   0   2   2   0   0   0   0   0
 MK-3-1                 0   0   0   0   0   2   0   2   0   2   0   2   0   2   2   0   0   2   2   0   0   2   2   2   2   0   2   0   0   2   2   2   0   0   2   2   0   0   2   2   2   0   2   2   2   0   0   0   0   0   2   2   2   2   2   2   0   2   0   0   2   0   0   2   2   2   0   0   2   2   0   2   0   0   0   2   2   2   2   0   2   0   2   0   0   0   0   0   2   2   2   0   2   0   2   0   2   2   2   0   2   2   0   0   2   0   0   2   0   0   2   2   2   0   0   0   0   0   2   2   2   2   0   2   2   2   0   0   0   0   0   2   2   2   0   2   0   0   0   2   0   2   2   2   2   2   0   2   0   0   2   0   0   2   2   0   2   2   2   2   2   0   2   0   2   2   2   0   0   2   2   2   0   0   0   0   0   0   0   0   2   2   0   2   2   2   2   0   2   2   2   0   0   0   0   2   2   2   0   2
 MK-3-2                 0   2   0   0   0   2   0   2   0   2   0   2   0   2   2   0   0   2   2   0   0   2   2   2   2   0   2   0   0   2   2   2   0   0   2   2   0   0   2   2   2   0   2   2   2   0   0   0   0   0   2   2   0   2   2   2   0   2   0   0   2   0   0   2   2   2   0   0   2   2   0   2   0   0   0   2   2   2   0   2   2   0   2   0   0   0   0   0   2   2   2   0   2   0   2   0   2   2   2   0   2   2   2   0   2   0   2   2   0   0   2   2   2   2   0   0   0   0   2   2   2   2   0   2   2   2   0   0   0   0   0   2   2   2   0   2   0   0   0   2   0   2   0   2   2   2   0   2   0   0   2   0   0   2   2   0   0   2   2   2   2   0   2   0   2   0   2   0   0   2   2   0   0   0   0   0   2   0   0   0   0   2   0   2   2   2   0   0   2   2   2   0   0   0   0   2   2   2   0   2
 MK-3-3                 2   2   0   0   0   2   0   2   0   2   0   2   0   2   0   2   0   2   2   0   0   2   2   2   2   2   2   0   0   2   2   2   0   0   2   0   0   0   2   2   2   2   2   2   2   0   2   0   0   0   2   2   0   2   2   2   0   2   0   0   2   0   0   2   2   2   0   0   2   2   0   2   0   0   0   2   0   2   2   2   2   0   2   0   0   0   0   0   2   2   2   0   0   0   2   0   2   2   2   0   2   2   2   0   2   0   2   2   0   0   2   2   2   2   0   0   0   0   2   2   2   2   0   2   2   2   0   0   2   0   0   2   2   0   0   2   0   0   0   2   2   2   0   2   2   2   0   2   0   0   2   0   0   2   2   0   0   2   2   2   2   0   2   0   2   0   0   0   2   2   2   0   0   0   0   0   2   0   2   2   0   2   0   0   2   2   0   0   2   2   2   0   0   0   2   2   2   2   0   2
 MK-3-4                 2   2   0   2   0   2   0   2   2   2   0   2   0   2   0   2   0   2   2   2   0   2   2   0   2   2   2   0   0   2   2   2   0   0   2   0   0   0   2   2   2   2   2   2   0   0   2   0   0   0   2   2   0   2   2   2   0   0   0   0   2   0   0   2   2   2   0   0   2   2   0   2   0   0   0   2   0   2   2   2   2   0   2   0   0   0   0   0   2   2   2   0   0   0   2   0   2   2   2   0   2   2   2   0   2   0   2   2   0   0   2   2   2   2   0   2   2   2   2   2   2   2   0   2   2   2   0   0   2   0   0   2   2   0   0   2   0   0   0   2   2   2   0   2   2   2   2   2   0   2   2   0   0   2   2   0   0   2   2   2   2   0   2   0   2   0   2   0   2   2   2   0   0   0   0   0   2   0   2   2   0   2   0   0   2   2   0   0   2   0   2   0   0   0   0   2   2   2   0   2
 MK-3-5                 2   2   0   2   0   2   0   2   2   2   0   2   0   2   0   2   0   0   2   2   0   0   2   0   2   2   2   0   0   2   2   2   0   0   0   0   0   0   2   2   2   0   2   2   0   0   2   0   0   0   0   2   0   2   2   2   0   0   0   0   2   0   0   0   2   2   0   0   2   2   0   2   0   0   0   2   0   2   2   0   2   0   2   2   0   0   2   0   2   2   2   0   0   0   0   0   2   2   2   0   2   2   2   0   2   0   2   2   0   0   2   2   2   2   0   2   2   2   2   2   2   0   0   2   0   2   0   0   2   0   0   2   2   0   0   0   0   0   0   2   2   2   0   2   2   2   2   2   0   2   2   0   0   0   2   0   0   2   2   2   0   0   2   0   0   0   2   2   0   2   2   0   0   0   0   0   2   0   0   2   2   2   0   0   2   2   0   0   2   0   0   0   0   0   0   2   2   2   0   2
 MK-3-6                 2   2   0   2   0   2   0   2   0   2   0   2   0   2   0   2   0   0   2   2   0   0   2   0   2   2   2   0   0   2   2   2   0   2   0   0   2   0   2   2   2   0   2   2   0   2   2   2   2   0   0   2   0   2   2   2   0   0   0   0   2   0   0   0   2   2   0   0   2   2   0   2   0   0   0   2   0   2   2   0   2   0   2   2   0   0   2   0   2   2   2   0   0   0   0   0   2   2   2   0   2   2   2   0   2   0   2   2   0   2   2   2   2   2   0   2   2   2   2   2   2   0   0   2   0   2   0   0   2   0   0   2   2   0   0   0   0   0   0   2   2   2   0   2   2   2   2   2   0   2   2   0   0   0   2   0   0   2   2   2   0   0   2   0   2   0   2   2   0   2   2   0   0   0   0   0   2   0   0   2   2   2   0   0   2   2   0   0   2   0   0   0   0   0   0   2   2   2   0   0
 MK-3-7                 2   2   2   2   0   2   0   0   0   2   0   2   0   2   0   0   0   0   2   0   0   0   0   0   2   2   2   0   0   2   2   2   0   2   2   0   2   0   2   2   2   0   2   2   0   2   2   2   2   0   0   2   0   2   2   2   0   0   0   0   2   0   0   0   2   2   0   0   2   2   0   2   0   0   0   2   0   2   2   2   2   0   2   2   0   0   2   0   2   2   2   0   0   0   0   0   2   2   2   2   2   2   2   0   2   0   2   2   0   2   2   2   2   2   0   2   2   2   2   2   2   0   0   2   0   2   0   0   2   0   0   2   2   0   0   0   0   0   0   2   2   2   0   0   2   2   2   2   0   2   2   0   0   0   2   0   0   2   0   2   2   0   2   0   2   0   2   2   0   2   2   0   0   0   0   0   2   0   0   2   2   2   0   2   2   2   0   0   2   0   0   0   0   0   0   2   2   0   0   0
 MK-3-8                 2   2   0   2   0   2   0   0   0   2   0   2   0   2   2   0   0   0   2   0   0   0   0   0   2   2   2   0   0   0   2   2   0   2   2   0   2   0   2   2   2   2   2   0   0   2   2   2   2   0   0   2   0   0   2   2   0   0   0   0   2   0   0   0   2   2   0   0   2   2   0   2   0   0   0   2   0   2   2   2   2   0   2   2   0   0   2   0   2   2   2   0   0   0   0   0   2   2   2   2   2   2   2   0   2   0   2   2   0   2   2   2   2   2   0   2   2   2   2   2   2   0   0   2   0   0   0   0   2   0   0   0   2   0   0   2   0   0   0   2   2   2   0   2   0   2   2   2   0   2   2   0   0   0   0   0   0   2   0   0   2   0   2   0   2   0   2   2   0   2   2   0   0   0   0   0   2   2   0   2   2   2   0   2   0   2   0   0   2   0   0   0   0   0   0   2   2   0   0   0
 MK-3-9                 2   2   0   2   0   2   0   0   0   2   0   2   0   2   2   0   0   0   2   0   2   0   0   0   2   2   2   0   0   0   2   2   0   2   2   0   2   0   2   2   2   2   2   0   0   2   2   2   2   0   0   2   0   0   2   2   0   2   0   0   2   0   0   0   2   2   0   0   2   2   2   2   0   0   0   2   2   2   2   2   2   0   2   2   0   0   2   0   2   2   2   0   0   0   0   0   2   2   0   2   2   2   2   0   2   0   2   2   0   2   0   2   2   0   0   2   2   0   0   2   2   0   2   2   0   0   2   0   2   0   0   0   2   0   0   2   0   0   0   2   2   2   0   2   2   0   2   2   0   2   2   0   0   0   0   2   0   2   0   0   2   0   0   0   2   0   0   2   0   2   2   0   0   0   0   0   2   2   0   2   2   0   0   2   0   2   0   0   2   0   0   0   0   0   0   2   2   0   2   0
 MK-3-10                2   2   0   2   0   2   0   0   0   2   0   2   0   2   2   0   0   0   2   0   2   0   0   0   2   0   2   0   0   0   2   0   0   2   2   2   0   0   2   2   2   2   2   0   0   2   2   2   2   0   0   2   0   0   2   2   0   2   0   0   2   0   0   0   2   2   2   0   0   2   2   2   0   0   0   2   2   2   2   2   2   0   2   2   0   2   2   0   2   2   2   0   0   0   0   0   2   2   2   2   0   2   0   0   2   0   2   2   0   2   2   2   2   0   0   2   2   0   0   2   2   0   2   2   0   0   2   0   2   0   0   0   2   0   0   2   0   0   0   2   2   2   0   2   0   0   2   2   0   2   2   0   0   0   0   2   0   2   0   0   2   0   0   0   2   0   0   2   0   2   2   0   0   0   0   0   2   2   0   2   2   0   0   2   0   2   0   0   2   0   0   0   0   0   0   0   2   0   2   0
 MK-3-11                2   2   0   2   0   2   0   0   0   2   0   2   0   2   2   0   0   0   2   0   2   0   0   0   2   0   2   0   0   2   2   2   0   2   0   2   0   0   2   2   2   2   2   0   0   2   2   2   2   0   0   0   0   0   2   2   0   2   0   0   2   0   0   0   2   0   2   0   0   2   2   2   0   0   0   0   2   0   2   2   2   0   2   2   0   2   2   0   2   2   0   0   0   0   0   2   2   2   2   2   0   2   0   0   2   0   2   2   0   2   2   2   2   0   0   2   2   0   0   2   2   0   2   2   0   0   2   0   2   0   0   0   2   0   0   2   2   0   0   2   2   2   0   2   0   0   2   2   0   2   2   0   0   2   0   2   0   0   0   0   2   2   2   0   2   0   0   2   0   2   2   2   0   0   0   0   2   2   0   2   2   0   0   2   0   2   0   0   0   2   0   0   0   0   0   0   2   0   2   0
 MK-3-12                2   2   0   2   0   2   0   0   0   2   0   2   2   2   0   0   0   0   2   0   0   0   0   0   2   0   2   0   0   2   2   2   0   2   0   2   0   0   2   2   2   2   2   0   0   2   2   2   2   0   0   0   0   0   2   2   0   2   0   0   2   0   0   0   2   0   2   0   0   2   0   0   0   0   0   0   2   0   2   2   2   0   2   2   0   2   2   0   2   0   0   2   0   0   0   2   2   2   2   2   0   2   0   0   2   0   2   2   0   2   2   2   0   0   0   2   2   0   0   2   2   0   2   2   0   0   0   0   2   0   0   0   2   0   0   2   2   0   0   2   2   2   0   2   0   0   2   2   0   2   0   0   0   2   0   2   0   0   0   0   2   2   2   2   2   2   0   2   0   2   2   2   0   0   0   0   2   2   0   2   2   0   0   2   2   2   0   0   0   2   0   0   0   0   0   0   2   0   2   0
 MK-3-13                2   2   0   2   0   2   0   0   0   2   0   2   2   2   2   0   0   0   2   0   0   2   0   0   2   2   2   0   0   2   2   2   0   2   0   2   0   0   0   2   2   2   2   0   2   2   2   2   2   0   0   0   0   0   2   2   0   2   0   0   2   0   0   0   0   0   2   0   0   2   0   0   0   2   0   0   2   0   0   2   2   0   2   2   0   2   2   0   2   0   0   2   0   0   0   2   2   2   2   0   0   2   2   0   2   0   2   0   0   2   2   2   0   0   0   2   2   0   0   2   2   0   2   0   0   0   0   0   2   0   0   0   0   0   0   2   2   0   0   2   0   2   0   2   0   0   2   2   0   2   0   0   0   2   0   2   0   0   0   0   2   2   2   2   2   2   0   2   0   2   2   2   0   0   0   0   2   2   0   2   2   0   0   2   2   2   2   0   0   2   0   2   0   0   0   0   2   0   2   0
 MK-3-14                2   2   0   2   0   2   0   2   2   2   0   2   2   0   2   0   0   0   2   0   0   2   0   0   2   2   2   0   0   2   2   2   0   2   0   2   0   0   0   2   2   2   2   0   2   2   2   2   2   0   0   0   0   2   2   2   0   2   0   0   2   0   0   0   2   2   2   0   0   2   0   0   0   2   0   0   2   0   0   2   2   0   2   2   0   2   2   0   2   0   0   2   0   0   0   2   0   2   2   0   0   2   2   0   2   0   2   0   0   2   2   2   0   0   0   0   2   0   0   2   2   0   2   0   0   0   0   0   2   0   0   0   0   0   0   2   2   0   0   2   0   2   0   2   0   0   2   2   0   2   0   0   2   2   0   2   0   0   0   0   2   2   2   2   2   2   0   2   0   2   2   0   2   2   0   0   2   2   0   2   2   0   0   2   2   2   0   0   0   2   0   2   0   0   0   0   2   0   2   2
 MK-3-15                0   2   0   2   0   2   0   2   2   2   0   2   2   0   2   0   0   0   2   0   0   2   0   0   2   2   2   0   0   2   2   2   0   2   0   2   0   0   2   2   2   2   2   0   2   2   2   2   2   0   0   0   0   2   2   2   0   2   2   0   2   0   0   0   2   2   2   0   2   2   0   0   0   2   0   0   2   0   0   2   2   0   2   2   2   2   2   2   2   0   0   2   0   0   0   2   0   2   2   0   0   2   2   0   2   0   2   0   2   2   2   2   0   0   0   0   2   0   0   2   2   0   2   0   0   0   0   0   2   2   0   0   0   0   0   2   2   0   0   2   0   2   0   2   0   0   2   2   0   2   0   0   2   2   0   2   2   2   0   0   2   2   0   2   0   2   0   2   0   2   0   0   0   2   0   0   2   2   0   2   2   2   0   2   2   2   0   0   0   2   0   2   0   0   2   0   2   0   2   2
 MK-3-16                0   2   0   2   0   2   0   2   0   2   0   2   2   0   0   2   0   0   2   0   0   2   0   0   2   2   2   0   0   2   2   2   0   2   0   2   2   0   2   2   2   2   2   0   2   0   2   2   2   0   0   0   0   2   2   2   0   2   2   0   0   0   0   0   0   0   2   0   2   2   0   0   0   2   0   0   2   0   0   2   2   0   2   2   2   2   2   2   2   0   0   0   0   0   0   2   0   2   2   0   2   2   2   2   2   2   2   0   2   2   2   2   0   0   0   0   2   0   0   2   2   0   2   0   0   0   2   0   2   2   0   0   0   0   2   2   2   0   2   0   0   2   0   2   0   2   2   2   0   2   2   0   2   0   0   2   2   0   0   0   2   0   0   2   0   2   0   2   0   0   2   0   0   2   0   0   2   0   0   2   2   2   0   2   2   2   0   0   0   2   0   0   0   0   2   0   2   0   2   2
 MK-4-1                 0   0   2   0   0   0   2   2   0   2   2   2   2   0   0   0   0   0   0   0   2   2   2   2   0   2   2   0   0   2   0   0   0   0   0   2   2   0   2   0   0   2   2   0   0   0   0   0   2   2   0   2   2   0   0   0   2   2   0   2   2   0   0   0   0   0   2   2   0   0   0   2   0   2   0   0   2   2   2   2   0   0   2   2   0   0   2   0   2   0   0   0   2   0   2   2   0   2   0   0   2   2   0   0   0   0   0   2   2   2   2   2   0   2   0   2   0   0   0   2   0   0   2   2   0   0   2   2   0   0   2   2   0   2   0   0   2   2   2   0   0   0   0   0   0   0   0   0   2   0   0   0   0   2   2   2   0   0   2   0   2   2   2   2   2   2   2   0   0   2   2   2   2   0   0   2   2   0   0   2   0   0   0   0   2   0   2   0   0   2   2   0   2   0   2   0   0   2   2   2
 MK-4-2                 0   2   2   0   0   0   2   2   0   2   2   2   2   0   0   0   0   2   0   0   2   2   2   2   0   2   2   0   0   0   0   0   0   0   0   0   2   0   2   0   0   2   2   0   0   0   0   0   0   2   2   2   2   0   0   0   2   0   0   2   2   2   0   0   0   0   2   2   0   0   0   2   2   2   0   0   2   2   2   2   0   0   2   2   0   0   0   0   2   0   2   0   2   0   0   2   0   0   0   0   2   2   0   0   0   0   0   2   2   2   2   0   0   2   0   2   0   0   0   2   0   0   2   2   0   0   2   0   0   0   2   2   0   2   0   0   2   0   2   0   0   2   0   0   0   0   0   0   2   0   0   0   0   2   2   0   0   0   2   0   2   2   2   0   2   2   2   0   0   2   2   2   2   0   0   2   2   2   0   2   0   0   0   0   2   0   2   0   0   2   2   0   2   0   2   0   0   2   2   2
 MK-4-3                 0   2   2   0   0   0   2   0   0   2   2   2   2   0   0   0   0   2   0   0   2   2   0   2   0   2   2   0   0   0   0   0   0   2   0   0   2   0   2   0   2   2   2   0   0   2   0   2   0   2   2   2   2   0   0   0   2   0   0   2   2   2   0   0   0   0   2   0   0   0   0   2   2   0   0   0   0   2   2   2   0   0   2   2   0   0   2   0   2   0   2   0   2   0   0   2   0   0   0   0   2   0   0   0   0   0   2   0   0   2   2   0   0   2   0   2   0   0   0   2   0   0   2   2   0   0   2   0   2   0   2   2   0   2   0   0   2   2   2   0   0   2   0   2   0   0   0   0   2   0   2   0   2   2   2   0   0   0   2   0   2   2   2   0   2   2   2   0   0   2   2   2   2   0   0   0   2   2   0   2   0   0   0   0   2   0   2   0   0   2   2   0   0   0   2   0   0   2   2   2
 MK-4-4                 0   2   2   0   0   0   2   0   0   2   2   2   2   2   0   0   0   2   0   0   2   2   0   2   0   2   2   0   0   0   0   0   0   2   0   0   2   0   2   2   2   2   2   0   0   2   0   2   0   2   2   2   2   0   2   0   2   0   0   2   2   2   0   0   0   2   2   0   0   2   0   2   2   0   0   0   0   2   2   2   0   0   2   2   0   2   2   0   2   2   2   0   2   0   0   2   0   0   0   0   2   0   0   0   2   0   2   0   0   2   2   0   0   0   0   2   0   0   0   2   0   0   2   0   0   2   2   0   2   0   2   2   0   2   0   0   2   2   2   0   0   2   0   2   0   2   0   0   2   0   2   0   2   2   2   0   0   0   2   0   2   2   2   0   0   2   2   0   0   2   2   2   2   0   0   2   2   2   0   2   0   0   0   0   2   0   2   0   0   2   2   0   0   0   2   0   0   2   2   2
 MK-4-5                 0   2   2   0   0   2   2   0   0   2   2   2   2   2   0   2   0   2   0   0   2   0   0   2   0   2   0   0   0   0   0   0   0   2   0   0   2   0   2   2   2   0   2   0   0   2   0   2   0   2   2   2   2   0   2   0   2   0   0   2   2   2   0   0   0   0   2   0   0   2   0   0   2   0   0   2   0   2   2   2   0   0   2   2   0   2   2   0   2   2   2   0   2   0   0   2   0   0   2   0   2   0   0   0   2   0   2   2   0   0   2   0   0   0   0   2   0   0   2   2   0   0   2   0   0   0   2   0   2   0   2   2   0   2   0   0   2   2   2   0   0   0   0   2   0   2   0   0   2   0   2   0   2   2   2   0   0   0   2   0   2   2   2   0   0   0   2   0   0   2   2   2   2   0   0   2   2   0   0   2   0   0   0   0   2   0   0   0   0   2   2   0   0   0   2   2   0   2   2   2
 MK-4-6                 0   2   2   2   0   2   2   0   0   2   2   2   2   2   0   2   0   2   0   0   2   0   0   2   0   2   0   0   0   0   0   0   0   2   0   2   2   0   2   2   2   0   2   2   0   2   0   2   0   2   2   2   2   0   2   2   2   2   0   0   2   2   0   0   0   0   2   2   0   2   0   0   2   0   0   2   0   2   2   2   0   0   2   2   0   2   2   2   2   2   2   0   2   0   0   2   0   0   2   0   2   0   0   2   2   0   2   2   0   0   2   0   0   0   0   2   0   0   2   2   0   0   2   0   0   0   0   0   2   0   2   0   0   2   0   0   2   2   2   0   0   0   0   2   0   2   0   0   2   0   0   0   2   2   2   2   0   0   0   0   2   2   2   0   2   0   0   0   0   2   2   2   0   2   0   2   2   0   0   2   0   0   0   0   2   0   0   0   0   2   2   0   0   0   2   2   0   2   2   0
 MK-4-7                 0   0   2   2   0   2   2   0   0   2   2   2   2   2   0   0   0   2   0   0   2   2   0   2   0   2   0   0   0   0   0   0   0   2   0   2   2   0   2   0   2   0   2   2   0   2   0   2   0   2   2   2   2   0   2   2   0   2   0   2   2   2   0   2   0   2   2   2   0   2   0   0   2   2   0   2   0   2   2   2   0   2   2   2   0   2   2   2   2   2   0   0   0   0   0   2   0   0   2   0   2   0   0   0   2   0   2   2   0   0   2   0   0   0   0   2   0   2   2   2   0   0   2   0   0   0   0   0   2   0   2   0   0   0   0   0   2   2   2   0   0   2   0   2   2   2   0   2   0   0   0   0   2   2   2   2   0   0   0   0   2   2   2   0   0   0   0   0   0   2   2   0   0   2   0   2   2   0   0   2   0   0   0   0   2   0   0   0   0   2   0   2   0   0   2   2   0   2   2   0
 MK-4-8                 2   2   2   2   0   2   2   0   0   2   2   2   2   2   2   0   0   2   0   0   2   2   0   2   0   2   0   0   0   0   0   0   0   2   0   2   2   0   2   0   2   0   0   2   0   2   0   2   0   2   2   0   2   0   2   2   0   2   0   0   2   2   0   2   0   2   2   2   0   2   0   0   0   2   0   2   0   0   2   2   0   2   2   2   0   2   2   2   2   0   0   0   0   0   0   2   0   0   2   0   2   2   0   2   2   0   2   2   0   0   2   0   2   0   0   2   0   0   2   2   0   2   0   0   0   0   0   0   2   0   2   0   2   0   0   0   0   2   2   0   0   0   0   2   2   2   0   2   0   0   0   0   2   0   2   2   0   0   0   0   2   2   0   0   2   0   0   0   0   2   2   0   0   2   0   2   2   0   0   2   0   0   0   0   2   0   0   0   0   2   0   2   0   0   2   2   0   2   2   0
 MK-4-9                 2   2   2   2   0   2   2   0   0   2   2   2   2   2   2   0   0   2   0   0   2   2   0   2   0   2   0   0   0   0   0   0   0   2   0   2   2   2   2   0   2   0   0   2   0   2   0   2   0   2   2   0   2   0   2   2   0   2   0   0   2   2   0   2   0   2   2   2   0   2   0   2   2   2   0   2   0   0   2   2   0   2   2   2   0   2   2   2   2   0   0   0   0   0   0   2   0   0   0   2   2   2   0   2   2   0   2   2   0   2   0   0   2   0   0   2   0   0   2   2   0   2   0   0   0   0   0   0   2   0   2   0   2   0   0   0   0   2   2   0   0   0   0   2   2   2   0   2   0   0   0   0   0   0   2   2   0   0   0   0   2   0   0   0   2   0   0   0   2   2   2   0   0   2   0   2   2   0   0   2   0   0   0   2   2   0   2   0   0   0   0   2   0   0   2   2   2   2   2   0
 MK-4-10                2   2   2   2   0   2   2   0   0   2   2   2   2   2   2   0   0   2   0   0   2   2   0   2   0   2   0   0   0   0   2   0   0   2   0   2   2   2   2   0   0   2   0   2   0   2   0   2   0   2   2   0   2   2   2   2   0   2   0   0   2   2   0   2   0   2   2   2   0   2   0   2   2   0   0   2   0   0   2   2   0   2   2   2   0   2   0   2   2   0   0   0   0   0   0   2   0   0   0   2   2   2   0   2   2   0   2   2   0   2   0   0   2   0   0   2   0   0   2   2   0   2   0   0   0   2   0   0   2   0   2   0   2   0   0   0   0   2   2   0   0   0   0   2   2   2   0   0   0   0   0   0   0   0   2   2   0   0   0   0   2   0   0   0   2   2   0   0   2   2   2   0   2   2   0   0   2   0   0   2   0   0   0   2   2   0   2   2   2   0   0   2   0   0   2   2   2   2   2   0
 MK-4-11                2   2   0   2   0   0   0   0   0   2   2   2   2   2   2   2   0   2   0   0   2   2   0   2   0   2   0   0   0   0   2   0   0   2   0   2   2   2   2   0   0   2   2   2   2   2   0   2   0   2   2   0   2   2   2   2   0   2   0   0   2   2   0   2   0   2   2   0   0   2   2   2   2   0   0   2   0   0   2   2   0   2   2   2   0   2   0   2   2   2   0   0   0   0   0   2   0   0   0   2   2   2   2   2   2   0   0   2   0   0   0   0   2   0   0   2   0   0   2   2   0   2   0   0   0   2   0   2   2   0   2   0   2   0   0   0   0   2   2   0   0   0   0   2   2   2   0   2   0   0   0   0   0   0   2   2   0   0   0   2   2   0   0   0   2   2   0   0   2   2   2   0   2   2   0   0   2   0   0   2   0   0   0   2   0   2   2   2   2   0   0   0   0   0   2   2   0   2   2   0
 MK-4-12                2   2   0   2   2   0   0   0   0   2   2   0   2   2   2   2   0   2   0   0   2   2   0   2   0   2   0   0   0   0   2   0   2   2   0   0   2   2   2   2   0   0   2   2   2   2   0   2   0   2   0   0   2   2   2   2   0   2   0   0   2   2   0   2   0   2   0   0   0   2   2   2   2   0   2   2   2   0   2   2   0   2   2   2   0   2   0   2   2   2   0   0   0   2   0   2   0   0   0   2   2   2   2   2   2   0   0   2   0   0   0   0   2   0   0   2   0   0   2   2   0   2   2   0   0   2   0   2   2   0   2   0   2   0   0   0   0   2   2   0   0   0   0   2   2   2   0   2   0   0   0   0   0   2   0   0   0   0   0   2   2   0   2   0   2   2   0   0   2   2   2   2   2   2   0   2   2   0   0   2   0   0   0   2   2   2   2   2   2   0   0   2   0   0   2   2   0   2   2   0
 MK-4-13                2   2   0   2   0   0   0   0   0   2   2   0   2   2   2   2   0   2   0   2   2   2   0   0   0   2   2   0   0   0   2   0   0   2   2   0   2   2   2   2   0   0   2   2   0   2   0   2   0   2   0   0   2   2   2   2   0   2   0   0   2   2   0   2   0   2   0   0   0   2   2   2   2   0   0   2   2   2   2   2   0   2   2   2   0   2   2   0   2   2   0   0   2   2   0   2   0   0   2   2   2   2   2   0   0   0   0   2   0   0   0   0   2   0   2   2   2   0   2   2   0   2   2   0   2   2   2   2   2   0   2   0   2   0   0   0   0   2   2   0   0   0   2   2   2   2   2   2   0   0   0   0   0   2   2   0   0   0   0   2   2   0   2   0   2   2   0   0   2   2   2   2   2   2   0   2   0   0   0   2   0   0   0   2   2   2   2   2   2   0   0   2   0   0   2   2   0   2   2   0
 MK-4-14                2   2   0   2   0   0   0   0   0   2   2   0   2   2   2   2   0   2   0   2   2   2   0   0   0   2   2   0   0   0   2   0   0   2   2   0   2   2   2   2   0   0   2   2   0   2   0   2   0   2   0   0   2   2   0   2   0   2   0   0   2   2   0   2   0   2   0   0   0   2   2   2   2   0   0   2   2   2   2   2   2   2   2   0   0   2   2   0   2   2   0   0   2   2   0   2   0   0   2   2   2   2   2   0   0   0   0   2   0   0   2   0   2   0   2   2   2   0   2   2   0   2   2   0   2   2   2   2   2   0   2   0   2   0   0   0   0   0   2   0   0   0   2   0   2   2   2   2   0   0   0   0   0   2   2   0   0   0   0   2   0   0   2   2   2   2   0   0   2   2   2   2   2   2   0   2   2   0   0   2   0   0   2   2   2   0   2   2   2   0   2   2   0   0   2   2   0   2   2   0
 MK-4-15                0   2   0   2   0   0   0   0   0   2   2   0   2   2   2   2   0   2   0   2   2   2   0   0   2   2   2   0   2   2   2   0   0   2   0   0   2   2   0   0   0   0   2   2   2   2   0   2   0   2   0   0   2   2   0   2   0   2   0   0   0   2   2   2   0   2   0   0   0   2   2   2   0   0   2   2   0   2   0   2   2   2   2   0   0   2   2   0   2   2   0   0   0   0   0   2   0   2   2   2   2   0   2   0   0   0   0   0   0   0   2   0   2   0   2   2   2   0   2   0   2   2   2   0   2   2   2   2   2   0   2   0   2   2   0   0   2   0   2   0   0   0   2   0   2   2   2   2   0   0   0   0   0   2   2   0   0   0   2   2   2   0   2   2   2   2   0   0   2   2   2   2   2   2   0   0   2   2   2   2   0   0   2   2   2   0   2   2   2   0   0   2   0   0   2   2   0   2   2   0
 MK-4-16                0   2   0   2   0   0   0   0   0   2   2   0   2   2   0   2   0   0   0   2   0   0   0   0   2   2   2   0   2   2   2   0   0   2   0   0   2   2   2   0   0   0   2   2   2   2   0   2   0   0   0   0   2   0   0   2   0   2   2   0   0   2   2   2   0   2   0   0   0   0   2   0   0   0   2   2   0   0   0   2   2   2   2   0   0   2   2   0   2   2   0   0   0   0   0   2   0   2   0   2   2   0   2   0   0   0   2   0   0   0   2   0   2   0   2   2   2   2   2   0   2   2   2   0   2   2   2   2   2   0   2   0   2   2   0   0   2   0   2   2   0   0   2   0   2   2   2   2   0   0   0   2   2   2   2   0   0   0   2   2   0   0   2   2   2   2   0   0   2   2   2   2   2   2   0   0   2   2   2   0   0   0   2   2   2   0   2   2   2   0   0   2   0   0   0   2   0   2   2   0
 MK-5-1                 2   2   0   2   0   0   0   2   0   2   2   2   0   2   2   0   0   0   2   2   0   0   2   0   2   0   0   2   2   0   0   0   2   0   0   2   2   0   0   2   2   0   2   0   0   0   0   0   2   0   0   0   0   2   0   0   2   0   2   2   0   0   2   2   0   2   0   2   0   2   0   2   0   0   2   0   0   2   2   0   2   2   2   0   0   0   0   2   0   2   0   0   2   2   0   2   2   2   2   0   0   0   2   2   0   2   0   2   0   2   2   2   0   2   2   2   0   2   0   2   2   0   2   2   2   0   0   2   2   2   2   0   2   2   0   2   0   0   0   0   2   0   2   0   2   0   0   0   0   2   0   0   2   0   0   2   0   0   0   0   0   0   2   2   2   0   0   2   0   2   0   2   0   0   2   2   2   0   2   0   0   0   2   0   2   2   0   0   0   2   2   2   0   0   0   2   2   0   0   0
 MK-5-2                 2   2   0   2   0   0   0   2   0   2   0   2   2   2   2   0   0   0   2   2   0   0   2   0   2   0   0   2   2   0   2   0   2   0   0   2   2   0   0   2   2   0   2   0   0   0   0   0   2   0   0   0   0   2   0   0   2   0   2   2   0   0   2   2   0   2   0   2   0   2   0   2   0   0   2   2   0   2   2   0   2   2   2   0   0   0   0   2   0   0   0   0   2   2   0   2   2   2   2   0   0   0   2   2   0   2   0   2   0   2   2   2   0   2   2   0   0   2   0   2   2   0   2   2   2   0   0   2   0   2   2   0   2   2   0   2   0   0   0   0   2   0   2   0   2   0   0   0   0   2   2   0   2   0   0   2   0   0   0   0   0   0   2   2   2   2   0   2   0   2   0   2   0   0   2   0   2   0   2   0   0   0   2   0   2   2   0   0   0   2   2   2   0   0   0   2   2   0   0   0
 MK-5-3                 2   2   0   2   0   2   0   2   0   2   0   0   2   2   2   0   0   0   2   2   0   0   2   0   2   0   0   2   2   0   0   0   2   0   0   2   2   2   0   2   2   0   2   0   0   0   0   0   2   0   0   0   0   2   0   0   2   0   2   2   0   0   2   2   0   2   0   2   0   2   0   2   0   0   2   2   0   2   0   0   2   2   2   0   2   0   0   2   0   0   0   0   2   2   2   2   0   2   2   0   0   0   2   2   0   2   0   2   0   2   2   2   0   2   2   0   0   2   0   2   0   0   2   2   2   0   0   2   0   2   2   0   2   2   0   2   0   0   0   0   2   2   2   0   2   0   0   0   0   2   2   0   0   0   0   2   0   0   0   0   0   0   2   2   2   2   0   2   0   2   0   2   0   0   2   0   0   0   2   0   0   0   2   0   2   0   0   0   0   2   2   2   0   0   0   2   2   0   0   0
 MK-5-4                 2   2   0   2   0   2   0   0   0   2   0   0   0   2   2   0   0   0   2   2   0   0   0   0   2   0   0   2   2   0   2   0   2   0   0   2   2   2   0   2   0   0   2   0   0   0   2   0   0   0   0   0   0   2   0   0   2   0   2   0   0   0   2   2   0   2   0   2   0   2   0   0   0   0   2   2   0   2   0   0   2   2   2   0   2   0   0   2   0   0   0   0   2   2   2   2   2   2   2   0   0   0   2   2   0   2   2   2   0   2   0   2   0   0   2   0   0   2   2   2   0   0   2   2   2   0   0   2   2   2   2   0   2   2   2   2   0   0   0   2   2   2   2   0   2   0   0   0   0   2   0   2   0   0   0   2   2   0   0   0   0   0   2   2   2   2   0   2   0   0   0   2   0   0   2   0   0   0   2   0   0   0   2   0   2   0   0   0   0   2   2   2   0   0   0   2   0   0   0   0
 MK-5-5                 2   2   0   2   0   2   0   0   0   0   0   0   0   2   2   0   0   0   2   2   0   0   0   0   2   0   0   2   2   0   2   0   2   2   0   2   0   2   0   2   0   0   2   0   0   0   2   0   0   0   0   0   0   2   0   0   2   0   2   0   0   0   2   0   0   2   0   2   2   2   2   0   0   0   2   2   2   2   0   0   2   2   2   0   2   2   0   2   0   0   0   0   2   2   2   2   2   2   2   0   0   0   2   2   0   2   2   2   0   2   0   2   2   2   0   2   0   2   2   2   0   0   2   2   2   0   0   2   2   2   2   0   2   2   2   2   0   0   0   2   2   2   2   0   2   0   0   0   0   2   0   2   0   0   0   2   2   0   0   0   0   0   2   2   2   2   0   2   0   0   2   2   0   0   2   0   0   2   2   0   0   2   0   0   0   0   0   0   0   0   2   2   2   0   0   2   0   0   0   0
 MK-5-6                 2   2   0   2   0   2   0   0   0   0   0   0   0   2   2   2   2   0   2   0   0   0   0   0   2   0   0   2   2   0   2   0   0   2   0   2   0   0   0   2   0   2   2   0   0   0   2   0   0   0   0   0   0   2   0   0   2   0   2   0   0   0   2   0   0   2   2   2   2   2   2   2   0   0   2   2   2   2   0   0   2   2   2   0   2   2   0   2   0   0   0   0   2   2   2   2   2   2   0   0   2   0   2   2   0   2   2   2   0   2   0   2   2   2   0   2   0   2   2   2   0   0   2   2   2   0   0   2   2   2   2   0   2   2   2   2   0   0   0   2   2   2   2   0   2   2   0   0   0   0   0   2   0   0   0   2   2   0   0   0   0   2   2   0   2   2   2   0   0   0   2   2   0   0   2   0   0   2   2   0   0   2   0   2   0   0   0   0   0   0   0   2   2   2   0   2   0   0   0   0
 MK-5-7                 2   2   0   2   0   2   2   0   0   0   0   0   0   2   2   2   2   0   2   0   2   0   0   2   2   0   0   2   0   0   2   0   0   0   0   2   0   0   0   2   2   2   2   2   0   0   2   0   0   0   2   0   0   2   0   0   2   0   2   0   0   0   2   0   0   2   2   2   2   2   2   2   0   0   2   0   2   2   0   0   2   2   2   0   2   2   0   2   0   0   0   0   2   2   2   2   2   0   0   0   2   0   2   2   0   2   2   2   0   2   0   2   2   2   0   2   0   2   2   0   0   0   2   2   2   0   0   2   2   2   2   2   2   2   2   2   0   0   0   2   2   2   2   0   2   2   2   0   0   0   0   2   0   2   0   2   2   0   2   0   0   2   2   2   2   2   2   0   0   0   2   2   0   2   0   0   0   2   2   0   0   2   0   2   2   0   0   0   0   0   0   2   2   2   0   2   0   0   0   0
 MK-5-8                 2   0   0   2   0   2   2   0   0   0   0   0   0   2   2   2   0   0   2   0   2   0   0   2   2   0   2   2   0   0   2   0   0   0   0   2   2   0   0   2   2   2   2   2   0   0   2   2   0   0   2   0   0   2   0   0   2   0   2   0   0   0   2   0   0   2   2   2   2   2   2   2   0   0   2   0   2   2   0   0   2   2   2   2   2   2   0   2   0   0   0   0   2   2   2   2   2   0   0   0   2   2   2   2   0   2   2   2   0   2   0   0   2   2   0   2   0   2   2   0   0   0   2   2   2   0   0   2   2   2   2   2   2   2   2   2   2   0   0   2   2   2   2   0   2   2   2   0   2   0   0   2   0   2   0   2   2   0   2   0   0   2   2   2   2   2   2   0   0   0   2   2   0   2   0   0   0   0   2   0   0   0   0   2   2   0   0   0   0   0   2   2   2   2   0   2   0   0   0   2
 MK-5-9                 0   0   0   2   0   2   2   0   2   0   0   0   0   2   2   2   0   2   2   0   2   0   0   2   2   0   2   2   0   0   2   0   0   0   0   2   2   0   0   2   2   2   0   2   0   2   2   2   0   0   2   0   0   2   0   0   2   0   2   0   2   0   2   0   0   0   2   2   2   2   2   2   0   0   2   0   2   2   0   0   2   2   2   2   2   2   0   2   0   2   0   0   2   2   2   2   0   2   0   2   2   0   2   2   0   2   2   2   0   2   0   0   2   2   0   2   0   2   2   2   0   0   2   2   2   0   0   2   2   2   2   0   2   2   2   2   2   0   0   2   2   2   2   0   2   2   2   0   2   2   0   2   0   2   0   2   2   0   2   0   0   2   2   2   2   2   2   2   0   0   2   2   0   0   0   0   0   0   2   0   0   0   0   2   2   0   0   0   0   0   2   2   2   2   0   2   2   0   0   2
 MK-5-10                0   0   0   2   0   2   2   0   2   0   0   0   0   2   2   2   0   0   2   0   2   0   0   2   2   0   2   2   0   2   2   0   0   0   2   2   2   0   0   0   2   2   0   2   2   2   2   2   0   0   2   2   0   2   0   0   2   0   2   0   2   0   2   0   2   2   2   2   2   2   2   2   0   0   2   2   2   0   0   0   2   2   2   2   2   0   0   2   0   2   0   0   2   2   2   2   0   2   0   2   2   2   2   2   0   2   2   2   0   2   0   0   2   2   0   2   0   2   2   0   0   2   2   2   2   2   0   2   2   2   2   0   0   2   2   2   2   0   0   2   2   2   2   0   2   2   2   0   2   2   0   2   2   2   0   2   2   0   2   0   0   2   2   2   2   0   2   2   0   0   2   2   0   0   0   0   0   0   2   0   0   2   0   2   2   0   0   0   0   0   2   2   2   2   0   2   2   0   0   2
 MK-5-11                0   0   0   2   0   2   2   0   0   0   0   0   0   2   0   2   2   0   2   0   2   0   0   0   2   0   0   2   0   2   0   0   2   0   2   2   2   0   0   0   2   2   0   2   2   2   2   2   0   0   2   2   0   2   2   0   2   0   2   0   2   2   2   0   0   0   2   2   2   2   2   2   0   0   2   2   2   0   0   0   2   2   2   0   2   0   2   2   0   0   0   0   0   0   2   2   0   2   0   2   2   2   2   2   0   2   2   2   0   2   0   0   2   2   0   2   0   2   0   0   0   2   0   2   0   2   0   2   2   2   2   0   0   2   2   2   2   0   0   0   2   2   2   0   2   2   0   0   0   2   0   0   2   2   0   2   2   0   2   0   2   2   2   2   2   2   2   2   2   0   2   2   0   0   0   0   0   0   2   0   0   2   0   2   2   0   0   0   0   0   2   2   0   2   0   2   2   2   0   2
 MK-5-12                0   0   0   2   0   2   0   0   0   0   0   0   2   2   0   2   2   0   0   0   2   0   0   0   2   0   0   2   0   2   0   0   2   0   2   2   2   0   2   0   2   2   0   0   2   2   2   0   0   0   2   2   0   2   2   0   2   0   2   0   2   2   2   0   0   0   0   2   2   2   2   2   0   0   2   2   2   0   0   0   2   2   2   0   2   0   2   2   0   0   0   0   0   0   2   2   0   2   0   2   2   2   2   2   0   2   0   2   0   2   2   0   2   2   2   2   0   2   2   0   0   2   0   2   0   2   2   2   2   2   2   0   2   2   0   2   2   0   0   0   2   2   2   0   2   2   0   0   0   2   0   0   2   2   0   2   2   0   2   0   2   2   2   2   2   2   2   0   2   0   2   0   0   2   0   0   0   0   2   0   0   2   0   2   2   0   0   2   0   0   2   2   0   2   0   2   2   2   2   2
 MK-5-13                0   0   0   2   0   2   0   2   2   0   0   0   2   2   0   2   2   0   0   0   2   0   0   0   2   0   0   2   0   2   0   0   2   0   2   2   2   0   0   0   2   2   0   0   2   2   2   0   2   0   2   2   0   2   2   0   2   0   2   0   2   2   2   0   0   0   0   2   2   2   0   2   0   0   2   2   2   0   2   0   2   2   2   0   2   0   2   2   0   0   0   0   0   0   2   2   0   2   0   2   2   2   2   2   0   2   0   2   0   2   2   0   2   2   2   2   2   2   2   0   0   2   0   2   0   2   2   2   2   2   0   0   2   2   0   2   2   0   0   0   2   2   2   0   2   0   0   2   0   2   0   0   2   2   0   2   2   0   2   2   2   2   2   2   2   2   2   0   2   0   2   0   0   0   0   0   0   0   2   2   0   2   0   2   2   0   0   2   0   0   2   0   0   2   0   2   2   2   2   2
 MK-5-14                0   0   0   0   0   2   0   2   2   2   0   0   2   2   0   0   2   0   0   0   2   0   0   0   2   0   0   2   2   2   0   0   2   0   2   2   2   0   0   0   2   2   0   0   2   2   2   0   2   0   0   2   0   2   2   0   2   0   2   0   2   2   2   0   0   0   0   2   2   2   0   2   0   0   2   2   2   0   2   0   2   2   2   0   2   0   2   2   2   0   2   0   0   0   2   2   0   2   0   2   2   2   2   2   0   2   0   2   2   2   2   0   2   2   2   2   0   2   2   0   0   2   0   2   0   2   2   2   2   2   0   0   2   0   0   2   2   0   0   0   2   2   2   0   2   0   0   2   0   2   2   0   2   0   0   2   2   0   2   2   2   2   2   2   2   2   0   0   2   0   2   0   0   0   0   0   0   0   2   2   0   2   0   2   2   0   0   2   0   0   2   0   2   2   0   2   2   2   2   2
 MK-5-15                0   0   0   2   0   2   0   2   2   2   0   2   2   2   0   0   2   0   2   0   0   0   0   0   2   0   0   0   2   2   0   2   2   0   2   0   2   2   0   0   2   2   0   0   2   2   2   0   2   0   0   2   0   2   2   0   2   0   2   0   2   2   2   0   0   0   0   2   2   2   0   2   0   2   2   2   2   0   0   0   2   2   2   0   2   0   2   2   0   0   2   2   0   0   2   2   0   2   2   2   2   2   2   2   0   2   2   2   0   2   2   0   2   2   2   2   0   2   0   0   0   0   0   2   0   2   2   2   2   2   0   0   2   0   0   2   2   0   0   0   2   2   2   0   2   2   2   2   0   2   0   0   2   0   0   2   2   2   2   2   2   2   2   2   2   2   2   0   0   0   2   0   0   0   0   0   0   0   2   2   2   2   0   2   2   0   0   2   0   0   2   0   2   2   0   2   0   2   2   2
 MK-5-16                0   2   0   2   0   2   0   0   2   2   0   2   2   2   0   0   2   0   2   0   0   0   0   0   2   0   0   0   2   2   2   2   2   0   2   0   2   2   0   0   2   2   0   0   2   2   0   0   2   0   0   2   0   2   2   0   2   0   2   0   2   2   2   0   0   2   0   2   2   2   0   2   0   2   2   2   2   0   0   0   0   0   2   0   2   0   2   2   0   0   2   2   2   0   0   2   0   2   0   2   2   2   2   2   0   2   2   2   0   2   2   0   2   2   2   2   0   2   0   0   0   0   0   2   0   2   2   2   2   2   0   0   2   0   0   2   2   0   0   0   2   2   2   0   2   2   2   2   0   2   0   0   2   0   0   2   2   2   2   2   2   2   0   2   0   2   2   2   0   0   0   0   0   0   0   0   0   0   2   2   2   2   0   2   2   0   0   2   2   0   2   0   2   2   0   2   2   2   2   0
 MK-6-1                 0   2   2   0   2   2   0   0   0   0   2   0   0   0   2   0   2   0   2   2   2   2   2   2   0   2   2   0   0   0   0   2   0   2   2   2   0   0   0   2   2   2   0   2   0   0   2   2   0   0   0   2   0   0   2   0   0   2   0   2   2   0   0   2   0   0   2   2   0   0   2   2   0   2   2   2   0   0   2   2   2   2   0   2   2   0   0   2   2   2   2   0   2   2   0   0   0   2   0   2   2   0   2   2   0   2   0   0   0   0   2   0   2   0   2   0   2   0   2   0   2   2   0   2   2   2   2   0   0   0   0   2   2   2   0   0   0   0   2   2   2   0   2   0   0   0   2   0   2   2   2   0   2   2   0   2   0   2   2   0   0   0   0   0   0   0   2   2   0   2   0   2   2   2   0   2   2   2   0   0   2   2   2   2   0   2   2   2   0   0   2   0   2   2   2   2   2   2   0   2
 MK-6-2                 0   2   2   0   2   2   0   0   0   2   2   0   0   0   0   0   2   0   2   2   2   2   2   2   0   2   2   0   0   0   2   2   0   2   2   2   0   0   0   0   2   2   0   2   0   0   2   2   0   0   0   2   0   0   2   0   0   2   2   2   2   0   0   2   0   0   2   2   0   0   2   2   0   2   2   2   0   0   2   2   2   2   0   2   2   0   0   0   2   2   2   0   2   2   0   0   0   2   0   2   2   0   2   2   0   0   0   0   0   0   2   0   2   0   2   2   2   2   2   0   2   2   0   2   2   2   2   0   0   0   0   0   2   2   0   0   0   0   2   2   2   0   2   0   0   0   2   0   2   2   2   0   2   2   0   0   0   2   2   0   0   0   2   0   0   0   2   2   2   2   0   2   0   0   0   2   0   2   0   0   2   2   2   2   2   2   2   2   0   0   2   0   2   2   2   2   2   2   0   2
 MK-6-3                 0   2   2   0   0   0   0   0   0   2   2   0   0   0   0   0   2   0   2   2   2   2   2   2   0   2   2   0   0   0   2   2   0   2   2   2   0   0   0   0   2   2   0   2   0   0   2   2   0   0   0   2   0   0   2   2   0   2   2   2   2   0   0   2   0   0   2   2   0   2   2   2   0   2   2   0   0   0   2   2   2   2   0   2   2   0   0   0   2   2   0   0   2   2   0   0   0   2   0   2   2   0   2   2   0   0   0   0   0   0   0   0   2   0   2   2   2   2   2   0   2   2   0   2   2   0   2   0   0   0   0   0   2   2   0   0   0   0   2   0   2   0   2   0   0   0   2   0   2   2   0   0   2   2   0   0   0   0   2   0   0   0   0   0   0   0   2   0   2   2   0   2   0   0   0   2   2   2   0   0   2   2   2   2   2   0   2   2   0   2   2   0   2   2   2   2   2   2   0   2
 MK-6-4                 2   2   2   0   0   0   0   2   0   2   2   0   0   0   0   2   2   0   2   2   2   2   2   2   0   2   2   0   0   0   2   2   0   2   2   2   0   0   0   0   2   2   0   2   0   0   2   2   0   0   0   2   0   0   2   2   0   2   2   0   2   0   0   2   0   2   2   2   2   2   2   2   0   0   2   0   2   0   2   2   2   2   0   2   2   0   0   2   2   2   2   0   2   0   0   0   0   2   0   2   2   2   2   2   0   0   0   0   0   0   0   0   2   0   2   2   2   2   2   0   2   2   2   2   2   0   2   0   0   0   0   0   2   2   0   0   2   0   2   0   2   0   2   0   0   0   2   0   2   2   0   0   2   2   0   0   0   2   2   0   0   0   0   0   0   0   2   2   2   2   0   2   0   0   0   2   2   0   0   0   2   2   2   2   2   0   2   2   0   2   2   0   2   2   2   0   2   2   0   2
 MK-6-5                 2   2   2   0   0   0   0   2   0   2   2   0   0   0   0   2   2   0   2   2   2   2   2   2   0   2   2   0   2   0   2   2   0   0   2   2   0   0   0   0   2   2   0   2   0   0   2   2   0   0   0   2   0   2   2   0   0   2   2   0   0   0   0   2   0   2   2   2   2   2   2   2   2   0   2   0   2   0   2   2   2   2   0   2   2   0   0   2   2   2   2   0   2   0   0   0   2   2   0   2   2   2   0   2   0   0   0   0   2   0   0   0   2   0   2   2   2   2   2   0   2   2   2   2   2   0   2   0   0   0   0   0   2   2   0   0   2   0   2   2   2   0   2   0   0   0   2   0   2   2   0   0   2   2   0   0   0   2   2   0   0   0   0   0   0   0   2   2   2   2   0   2   2   0   0   2   2   0   0   0   2   2   2   0   2   0   2   2   0   2   2   2   0   2   0   0   2   2   0   2
 MK-6-6                 2   2   2   0   0   0   0   2   0   2   2   0   0   0   0   2   0   0   2   2   0   2   2   2   0   2   2   0   2   0   2   2   0   0   2   2   0   0   0   0   2   2   0   2   0   2   2   2   0   0   0   2   0   2   2   0   0   2   0   0   0   0   0   2   0   2   0   2   2   2   2   2   2   0   2   0   2   0   2   2   2   2   0   2   2   0   0   2   2   2   0   0   2   0   0   0   2   2   0   2   2   2   0   2   0   0   0   0   2   2   0   0   2   2   2   2   2   2   2   0   2   2   0   2   2   0   2   0   2   0   2   0   2   2   0   0   2   0   2   2   2   0   2   0   0   0   2   2   2   2   2   0   0   2   0   0   0   2   2   0   0   0   2   0   0   0   0   2   2   0   0   2   2   0   0   2   0   2   0   2   2   2   2   0   2   0   2   2   0   2   0   2   0   0   2   0   2   2   0   2
 MK-6-7                 2   2   2   0   0   0   0   2   0   2   2   0   0   0   0   2   0   2   2   2   0   2   2   2   0   2   2   0   2   0   2   2   2   0   2   2   0   0   0   0   0   2   0   2   0   2   0   2   0   0   0   2   2   2   2   0   0   2   0   0   0   2   0   2   0   2   0   2   2   2   2   2   2   0   2   0   2   0   2   2   2   2   0   2   2   0   2   2   0   2   0   0   2   0   0   0   2   2   0   2   2   2   0   2   0   0   0   2   2   2   2   0   2   2   2   2   2   2   2   0   2   2   0   2   2   0   2   0   2   0   2   0   2   2   0   0   0   0   2   2   2   0   2   0   0   0   2   2   2   2   2   0   0   2   0   0   0   2   2   0   0   0   2   0   0   2   0   2   2   0   2   2   2   0   0   2   0   2   0   2   2   2   2   0   2   2   2   2   0   2   0   2   0   0   2   0   0   2   0   2
 MK-6-8                 2   2   0   0   0   0   0   2   0   2   2   0   0   0   0   2   0   2   2   2   0   2   2   2   0   2   2   2   0   0   2   2   2   0   2   2   0   0   0   0   2   2   0   2   0   2   0   2   0   0   0   2   0   2   2   0   0   2   0   0   0   0   0   2   0   2   0   2   0   2   2   2   2   0   0   0   2   0   2   0   2   2   0   2   2   0   2   2   0   2   0   0   2   0   0   0   2   2   0   2   2   2   0   2   0   0   0   0   2   2   2   0   2   2   2   0   2   2   2   0   2   2   0   2   2   0   2   0   2   0   2   0   2   2   0   0   0   0   2   2   2   0   2   2   0   0   2   2   2   2   2   0   0   2   0   0   0   2   2   0   0   2   2   0   0   2   0   0   0   0   2   2   2   0   0   2   0   0   0   2   2   2   2   0   2   2   2   2   0   2   2   2   0   0   2   0   0   2   0   2
 MK-6-9                 2   2   0   0   0   0   0   2   0   2   2   0   0   0   0   2   0   2   2   2   0   2   2   2   0   2   2   2   0   0   2   2   2   0   2   2   2   0   0   0   2   2   0   2   0   2   0   2   0   0   2   2   2   0   2   0   0   2   0   0   0   0   0   2   0   2   0   2   0   2   2   2   2   0   0   0   2   0   2   0   2   2   0   2   2   0   2   2   0   2   0   0   2   0   0   0   2   2   2   2   2   2   0   2   0   0   0   0   2   2   2   0   2   2   2   0   2   2   2   0   2   2   0   2   2   2   2   0   2   0   2   0   2   2   0   0   0   0   2   2   2   0   2   2   0   0   2   2   2   2   2   0   0   2   0   2   0   2   2   0   0   2   2   0   0   2   0   0   0   0   2   2   2   0   0   2   0   0   0   2   2   2   0   0   2   0   2   0   0   2   0   2   0   0   2   0   0   2   0   0
 MK-6-10                2   2   0   2   0   0   0   2   0   2   2   0   0   0   2   2   0   2   2   2   0   2   2   2   0   2   2   2   0   0   2   2   2   0   2   2   2   0   0   0   2   2   0   2   0   2   0   2   0   0   2   2   2   0   2   0   0   2   2   0   0   0   0   2   0   2   0   2   0   2   2   2   2   0   0   0   2   2   2   0   2   2   0   2   2   0   2   2   0   2   0   0   2   2   0   0   2   2   2   2   0   2   0   2   2   0   0   0   2   2   2   0   2   2   0   0   2   2   2   0   2   2   0   2   2   2   2   0   2   0   2   0   2   2   0   0   0   0   2   2   2   0   2   2   0   0   2   2   2   2   2   0   2   2   0   2   0   2   2   0   0   2   2   0   0   2   0   2   0   0   2   2   2   0   0   2   0   0   0   2   2   2   0   0   2   0   2   0   0   2   0   2   0   0   2   0   0   0   0   2
 MK-6-11                2   2   0   2   0   0   2   2   0   2   0   0   0   0   2   2   0   2   2   2   0   2   2   2   2   2   2   2   0   0   2   2   2   0   2   0   2   0   0   2   0   2   0   2   0   2   0   2   2   0   2   2   2   0   2   0   0   0   2   0   0   0   0   2   0   2   0   0   0   2   2   2   0   0   0   0   2   2   2   0   2   2   0   2   2   2   2   2   0   2   0   0   2   2   0   0   2   2   2   2   0   2   0   2   2   2   0   0   2   2   2   0   2   2   0   0   2   2   2   0   2   2   2   2   2   2   2   0   2   0   2   0   2   0   0   0   0   0   2   2   2   0   2   2   0   0   2   2   2   2   2   0   2   2   0   2   0   2   2   0   0   2   2   0   0   2   0   2   0   0   2   2   2   0   0   2   0   0   0   2   2   2   0   0   2   0   2   0   0   2   0   2   0   0   2   0   0   0   0   2
 MK-6-12                0   2   0   0   0   0   2   2   0   2   2   0   0   0   2   2   2   2   2   2   0   2   2   2   2   2   2   2   0   0   2   0   2   0   2   0   2   0   0   2   0   2   0   0   0   2   0   2   2   0   2   2   2   0   2   0   2   0   0   0   0   0   2   2   0   2   0   0   0   0   2   2   0   0   0   0   2   2   2   0   2   2   0   2   2   0   2   2   0   2   0   0   2   2   2   0   2   2   2   2   0   2   0   2   2   2   0   2   2   2   2   2   0   2   0   0   2   2   2   0   2   2   2   2   2   0   2   0   2   0   2   0   2   2   0   0   0   0   2   2   2   0   2   2   0   0   2   2   2   2   0   0   2   2   0   2   0   2   0   0   0   2   0   0   0   2   0   2   0   0   2   2   2   0   0   2   0   0   0   2   2   2   0   0   2   2   2   0   0   2   0   2   0   0   2   0   2   0   0   2
 MK-6-13                0   2   0   0   0   0   0   2   0   2   2   0   2   0   2   2   2   2   2   2   0   2   2   2   2   0   2   2   0   0   2   0   2   0   2   0   0   0   0   2   0   2   0   0   0   2   2   0   2   0   2   2   2   0   2   2   2   0   0   0   0   0   2   2   0   2   0   0   0   0   2   2   0   0   0   0   2   2   2   0   2   2   2   0   2   0   2   2   0   2   0   0   2   2   2   0   0   2   2   2   0   2   0   2   2   2   0   2   2   2   0   2   0   0   0   0   2   2   2   0   2   2   2   2   2   0   0   0   2   0   2   0   2   2   0   0   0   0   2   2   2   0   2   2   0   0   2   2   2   2   0   0   2   0   0   2   0   2   0   0   0   2   0   0   0   2   0   2   0   0   2   2   2   0   0   2   0   0   0   2   2   2   0   0   0   2   2   0   0   2   0   2   0   0   0   0   2   2   0   2
 MK-6-14                0   2   0   0   0   0   0   2   0   2   0   0   2   0   2   2   2   2   2   2   0   2   2   2   2   0   2   2   0   0   2   0   2   2   0   0   0   0   0   2   0   2   0   0   0   2   2   2   0   0   0   2   2   0   2   2   2   0   0   0   0   0   2   2   0   2   0   0   0   0   2   2   0   0   0   0   2   2   2   0   0   2   0   0   2   0   2   0   0   2   0   0   2   2   2   0   0   0   0   2   0   2   0   2   2   2   0   2   2   2   2   2   0   0   0   0   2   2   0   0   2   2   2   2   2   0   0   0   2   0   2   0   2   2   0   0   0   0   2   2   2   0   2   2   0   0   2   2   2   2   0   0   2   0   0   2   0   0   0   0   0   2   0   0   0   2   0   2   0   0   2   2   2   0   0   2   0   0   0   2   2   2   2   0   0   2   2   2   0   2   0   2   0   0   0   0   0   2   0   2
 MK-6-15                0   2   0   0   0   0   0   2   2   2   0   0   2   0   2   2   2   2   2   2   0   2   2   2   2   0   2   2   2   0   2   0   2   2   0   0   0   0   0   2   0   2   0   0   0   2   2   2   0   2   0   2   2   0   0   2   2   0   0   0   2   0   2   2   0   2   0   0   0   0   2   2   0   0   2   2   2   0   2   2   0   2   0   0   2   0   2   0   0   2   0   0   2   2   2   0   2   0   0   2   2   2   0   2   2   2   0   2   2   2   2   2   0   0   0   0   2   2   0   2   2   2   2   2   2   0   0   2   2   0   2   0   2   2   0   0   0   0   2   0   2   0   0   2   0   0   2   2   2   2   2   0   2   0   0   2   0   0   2   0   0   2   0   0   0   2   0   2   0   2   0   2   2   0   0   2   0   0   0   2   2   2   2   0   0   0   0   2   0   2   0   2   2   0   0   0   0   2   0   2
 MK-6-16                0   2   0   0   0   0   0   2   2   2   0   0   2   0   2   2   2   2   2   2   0   2   0   2   2   0   2   2   0   0   2   0   2   2   0   0   2   0   0   2   0   2   0   0   0   2   2   2   0   2   0   0   2   0   0   2   0   0   0   2   2   0   0   2   0   2   0   0   0   0   2   2   0   0   2   2   2   0   2   2   0   2   0   0   2   0   2   0   0   2   0   0   2   2   0   0   2   2   0   2   2   2   0   0   2   2   0   2   2   0   2   2   0   0   0   0   0   2   0   0   2   2   2   2   2   0   0   2   2   0   2   0   2   2   0   0   0   0   2   0   2   0   0   2   2   0   2   2   2   2   2   0   2   0   0   2   0   0   2   0   0   2   0   0   0   2   0   0   0   2   0   2   2   0   0   2   0   0   0   2   2   2   2   0   0   0   0   2   2   2   2   2   2   0   0   0   0   2   0   2
 
!****************************************** Phenotypic Data **********************************************************
!-100.0 is resevred for missing phenotype
SimulatedTrait1        16.3511   15.3950   13.4613   16.4426   14.4274   18.5903   16.6980   17.2547   17.7048   10.9884   12.9640   18.6916   16.0954   15.7908   16.2195   16.8273   13.6466   16.6225   14.6202   13.6987   13.0935   16.6755   13.7433   12.0669   17.6678   15.2388   14.6493   14.4995   15.7829   13.3809   12.0410   19.1817   15.4753   12.2512   13.1506   18.8885   13.2522   17.2431   17.2931   16.3964   14.5195   14.9526   16.4753   12.5168   16.3675   12.1085   14.4636   14.9487   13.4507   18.6837   10.8029   16.4952   18.6506   12.5776   16.9620   18.1624   15.0766   21.2720   10.4186   17.7054   13.8039   18.1832   11.2418   13.7166   18.9454   14.4131    9.7520   15.2603   13.0704   13.1487   16.9486   16.9105   16.0170   10.9538   10.7942    9.5609   11.1373   16.3723   14.2633    7.8308   15.3602   13.9648   17.2128   11.0681   18.0233   15.6539   14.1490   12.5480   15.2732   17.6077   17.8218   15.5280   17.2641   16.7770    9.7549   13.3854   14.9179   15.2641   16.5111   19.2289   14.8913   12.5259   16.8362   15.2504   12.9777   11.9545   17.3567   12.6025   15.6681   13.0828   11.7064   10.9470   12.6536   13.7405   17.0827   17.9071   19.2032   14.2175   15.4259   15.4406   15.4408   13.2312   11.2891   17.0323   13.3652   13.3119   15.5681   10.5160   10.7752   11.6177   18.6029   14.4955   16.3445   16.2321   10.7420   13.9945    9.8228    7.7416   17.1275   14.5318   14.1752   14.4331   16.4658   12.3076   16.3554   13.4239   14.6114   14.8514   18.7452   13.4281   16.4686   15.8914   18.8083   16.1987   14.6514   11.9580   10.2277   13.0063   14.0291   14.5462   17.9727   19.0285   16.5960   19.1334   16.2404   15.1674   13.6629   15.0943   11.2282   13.9723   17.6948   15.2549   19.0768   15.4399   15.0680   17.7504   16.4138   15.5294   17.2636   15.2379   16.0121   12.2472    8.2172   14.7141   12.3705   19.5197   17.9684   15.0450   19.3285   16.7946   15.5092   11.5024   12.3845   14.5858   16.7570   15.0596   11.1281   19.6414   14.4805   15.4963
SimulatedTrait2         8.0265   11.0512   10.0772    7.1228   10.7432   11.0642    9.4077    6.5033    9.4857   11.9466   13.0596    8.5865   10.0151    8.2492   11.2753   10.1236    8.7008    7.3519   12.0029   10.8393   11.9714   10.5931   10.1746   10.5758   12.6686   11.3784   12.5540    7.8994   10.5319    8.5803    8.6955    8.9726    8.1487    9.3227   11.3503    7.1932    9.8941   10.0528    5.9945    8.8754   11.0918   10.7628   10.4984   11.2984    9.0226   10.8690   12.3608   10.9224   10.5926    8.2647    8.8396   11.7784    8.6459    9.3105   11.7081    9.0434   10.4578    7.9749   11.7328    8.8020   11.2255    9.0740    9.6392   10.7421   10.5559    8.3067   10.6845   10.7211    9.8592    8.5142   12.7953    8.8550    7.4261   13.0966   10.3679    9.0953   11.5550   10.6616    9.8554    9.0931   10.0917    8.5541    8.3689    8.2598   11.3365    9.7268   12.6267   11.0568    9.4463   10.8311    9.8908   11.6866    9.3237   10.7484    9.7970   12.7431   11.1673    8.8821   11.4999   10.7589    9.0965    7.9301   11.2254   11.9251    9.9014   11.3208    6.7375   10.0504    8.6792   10.3145    8.5827    8.5898    8.5137    8.7281   11.2664    7.2565   11.7952    8.2965    9.3724   12.5849   12.6779    8.3569   10.2277    7.0668    8.7113    8.8066   11.1938    9.5961    8.3284    9.7008    9.3092    9.7662    9.3760    9.3907   10.8180    8.3249    9.9187   13.6999    9.0184   11.2558   10.7560   10.6228    7.8134   11.8597   10.0229   11.2461    8.2396   12.4418    8.7390    7.5068   11.0914   10.5199    9.7797    7.2297   10.2376    7.9959    8.6975    8.7202   11.9319    9.8002    9.8084    7.8336    8.4526   10.5581   11.2374   12.5209   12.6800   10.3593   10.5763    9.0276   10.0138    8.1483   10.7328   11.9121   10.8425   12.2916   10.2568   11.6858   11.5128   11.8514    5.2055   11.0999   11.5590   10.5620    9.4466    8.2353   10.0585   10.8454    9.7197    9.9536   11.4125    8.3417    9.3469    8.6044   11.1208   10.7814   10.7117    9.2744   12.1510   11.2648
 
