# Supplementary material for: Inclusive Composite Interval Mapping of QTL by Environment Interactions in Biparental Populations
Source: PLoS One. 2015 Jul 10;10(7):e0132414. doi: 10.1371/journal.pone.0132414 (PMC4498613; doi:10.1371/journal.pone.0132414)
Supplement: S4 File — (ZIP) [file pone.0132414.s004.zip › H=0.1/L1/run_00153.met]

!**********************Note: lines staring with "!" are remarks and will be ignored in the program********************
!*********************************General Information**********************************
!Assuming F1 = P1 x P2, populations available in QTL IciMapping are: 
!  1, P1BC1F1 = P1 x F1, the first backcrossing where P1 is used as the recurrent parent;
!  2, P2BC1F1 = P2 x F1, the first backcrossing where P2 is used as the recurrent parent;
!  3, F1DH, F1-derived doubled haploids; 
!  4, RIL or F1RIL, recombination inbred lines through the repeated selfing of F1;
!  5, P1BC1RIL, recombination inbred lines through the repeated selfing of P1BC1F1;
!  6, P2BC1RIL, recombination inbred lines through the repeated selfing of P2BC1F1;
!  7, F2, the selfing generation of F1;
!  8, F3, the selfing generation of F2;
!  9, P1BC2F1, the second backcrossing where P1 is used as the recurrent parent; 
! 10, P2BC2F1, the second backcrossing where P2 is used as the recurrent parent;
! 11, P1BC2RIL, recombination inred lines through the repeated selfing of P1BC2F1; 
! 12, P2BC2RIL, recombination inred lines through the repeated selfing of P2BC2F1; 
! 13, P1BC1F2, the selfing generation of P1BC1F1; 
! 14, P2BC1F2, the selfing generation of P2BC1F1; 
! 15, P1BC2F2, the selfing generation of P1BC2F1; 
! 16, P2BC2F2, the selfing generation of P2BC2F1; 
! 17, P1BC1DH, P1BC1F1-derived doubled haploids; 
! 18, P2BC1DH, P2BC1F1-derived doubled haploids; 
! 19, P1BC2DH, P1BC2F1-derived doubled haploids; 
! 20, P2BC2DH, P2BC2F1-derived doubled haploids; 
   3      !Mapping Population (see remarks above)
   2      !Mapping Function (1 for Kosambi; 2 for Haldane; 3 for Morgan)
   2      !Marker Space Type (1 for intervals; 2 for positions)
   1      !Marker Space Unit(1 for centiMorgans; 2 for Morgan)
   6      !Number of Chromosomes (or Linkage Groups)
 200      !Size of the mapping population
   2      !Number of environments
 
!***************************************** Chromosomes and Linkage Maps **********************************************
!Chromosome                 NumMarkers
-CH1                        16
-CH2                        16
-CH3                        16
-CH4                        16
-CH5                        16
-CH6                        16
!Linkage map (Marker name followed by position or the interval length)
 MK-1-1                1     0.000
 MK-1-2                1    10.000
 MK-1-3                1    20.000
 MK-1-4                1    30.000
 MK-1-5                1    40.000
 MK-1-6                1    50.000
 MK-1-7                1    60.000
 MK-1-8                1    70.000
 MK-1-9                1    80.000
 MK-1-10               1    90.000
 MK-1-11               1   100.000
 MK-1-12               1   110.000
 MK-1-13               1   120.000
 MK-1-14               1   130.000
 MK-1-15               1   140.000
 MK-1-16               1   150.000
 MK-2-1                2     0.000
 MK-2-2                2    10.000
 MK-2-3                2    20.000
 MK-2-4                2    30.000
 MK-2-5                2    40.000
 MK-2-6                2    50.000
 MK-2-7                2    60.000
 MK-2-8                2    70.000
 MK-2-9                2    80.000
 MK-2-10               2    90.000
 MK-2-11               2   100.000
 MK-2-12               2   110.000
 MK-2-13               2   120.000
 MK-2-14               2   130.000
 MK-2-15               2   140.000
 MK-2-16               2   150.000
 MK-3-1                3     0.000
 MK-3-2                3    10.000
 MK-3-3                3    20.000
 MK-3-4                3    30.000
 MK-3-5                3    40.000
 MK-3-6                3    50.000
 MK-3-7                3    60.000
 MK-3-8                3    70.000
 MK-3-9                3    80.000
 MK-3-10               3    90.000
 MK-3-11               3   100.000
 MK-3-12               3   110.000
 MK-3-13               3   120.000
 MK-3-14               3   130.000
 MK-3-15               3   140.000
 MK-3-16               3   150.000
 MK-4-1                4     0.000
 MK-4-2                4    10.000
 MK-4-3                4    20.000
 MK-4-4                4    30.000
 MK-4-5                4    40.000
 MK-4-6                4    50.000
 MK-4-7                4    60.000
 MK-4-8                4    70.000
 MK-4-9                4    80.000
 MK-4-10               4    90.000
 MK-4-11               4   100.000
 MK-4-12               4   110.000
 MK-4-13               4   120.000
 MK-4-14               4   130.000
 MK-4-15               4   140.000
 MK-4-16               4   150.000
 MK-5-1                5     0.000
 MK-5-2                5    10.000
 MK-5-3                5    20.000
 MK-5-4                5    30.000
 MK-5-5                5    40.000
 MK-5-6                5    50.000
 MK-5-7                5    60.000
 MK-5-8                5    70.000
 MK-5-9                5    80.000
 MK-5-10               5    90.000
 MK-5-11               5   100.000
 MK-5-12               5   110.000
 MK-5-13               5   120.000
 MK-5-14               5   130.000
 MK-5-15               5   140.000
 MK-5-16               5   150.000
 MK-6-1                6     0.000
 MK-6-2                6    10.000
 MK-6-3                6    20.000
 MK-6-4                6    30.000
 MK-6-5                6    40.000
 MK-6-6                6    50.000
 MK-6-7                6    60.000
 MK-6-8                6    70.000
 MK-6-9                6    80.000
 MK-6-10               6    90.000
 MK-6-11               6   100.000
 MK-6-12               6   110.000
 MK-6-13               6   120.000
 MK-6-14               6   130.000
 MK-6-15               6   140.000
 MK-6-16               6   150.000
!*********************************** Marker Types ********************************************************************
!Co-dominant marker: When heterozygote F1 is present, P1 is coded as 2, F1 is coded as 1, and P2 is coded as 0; Otherwise, P1 is coded as 2, and P2 is coded as 0. 
!Dominant marker: When heterozygote F1 is present, P1 and F1 are coded as 12, and P2 is coded as 0; Otherwise, P1 is coded as 2, and P2 is coded as 0.  
!Recessive markers: When heterozygote F1 is present, P1 is coded as 2, and F1 and P2 are coded as 10; Otherwise, P1 is coded as 2, and P2 is coded as 0. 
!Missing marker is coded as -1. 
 MK-1-1                 2   2   2   0   0   0   0   0   0   0   2   0   0   0   2   0   0   0   0   0   0   0   2   0   2   0   2   2   2   2   0   0   0   2   2   0   2   0   2   0   0   0   2   0   0   0   0   0   2   2   2   0   0   0   0   0   0   0   2   0   2   2   2   0   2   0   0   2   0   0   2   0   2   2   0   0   0   2   0   2   2   0   2   2   2   2   2   0   2   2   0   2   2   0   2   2   0   0   0   2   2   2   0   2   2   2   0   2   2   0   2   0   2   0   0   0   2   0   0   2   0   0   0   2   0   2   0   0   2   2   0   0   0   0   2   0   0   2   0   2   2   2   0   0   2   2   0   2   0   2   2   2   0   0   0   2   0   0   0   0   2   2   0   0   0   0   2   0   2   0   2   2   2   0   0   0   0   2   0   0   2   0   2   0   2   0   2   2   0   2   2   0   2   2   2   2   2   0   0   2
 MK-1-2                 2   2   2   0   0   0   0   2   0   2   2   0   0   0   2   0   0   0   0   0   0   0   2   0   2   0   2   0   2   2   0   0   0   2   2   0   2   0   2   0   0   0   2   0   0   2   0   0   2   2   2   0   0   0   0   0   0   0   2   0   2   2   2   0   2   2   0   0   0   0   2   0   2   2   2   0   2   2   0   2   2   0   2   2   2   2   2   0   0   2   0   2   2   0   2   2   0   0   0   2   2   2   0   2   2   0   0   2   2   0   0   0   2   0   0   0   2   0   0   0   0   0   0   2   0   2   0   2   2   2   0   0   0   0   2   0   0   2   0   0   2   2   0   0   2   2   0   2   0   2   2   2   0   0   0   2   0   0   0   0   0   2   2   0   0   0   2   0   2   0   2   2   2   0   2   0   0   2   0   0   0   0   2   0   2   0   0   2   0   2   2   0   2   2   2   2   2   0   0   2
 MK-1-3                 2   0   2   2   0   0   0   2   0   2   2   0   0   0   2   0   0   0   0   0   0   0   2   0   2   0   2   0   2   2   0   0   0   2   2   0   2   0   2   0   0   0   2   0   0   2   0   2   2   0   2   0   0   0   0   0   0   0   2   0   0   0   2   0   0   2   0   0   2   0   2   0   2   2   2   2   0   2   0   2   2   0   2   2   2   2   2   0   0   2   0   2   2   0   2   2   0   2   0   2   2   2   0   2   2   0   0   2   2   0   0   2   2   0   0   2   2   0   0   0   0   0   0   2   0   2   0   2   2   2   0   0   0   0   2   0   0   2   0   0   2   2   0   0   2   2   0   2   0   2   2   2   2   0   0   2   0   2   0   0   0   2   2   0   2   0   2   0   2   2   0   2   2   0   2   0   0   2   0   0   0   0   2   0   2   0   0   2   2   2   2   0   2   2   2   2   2   0   0   2
 MK-1-4                 0   0   2   2   0   0   0   2   0   2   2   0   0   0   2   0   0   0   0   0   2   0   2   2   2   0   0   0   2   2   0   0   0   2   2   0   2   0   2   0   0   0   2   2   0   2   0   2   2   0   2   0   0   0   0   2   0   0   2   0   0   0   2   0   0   2   0   0   2   0   2   0   2   0   2   2   0   2   0   2   2   0   2   2   2   2   0   0   0   2   0   2   2   0   2   0   0   2   0   2   2   2   0   2   2   0   0   2   2   0   0   2   2   0   2   2   2   2   0   0   0   0   0   0   0   0   0   2   2   2   2   0   0   0   2   0   0   2   0   0   2   2   0   0   2   2   0   2   0   2   2   2   0   0   0   2   0   0   2   0   0   2   2   0   2   0   2   2   2   2   0   2   2   0   2   0   0   0   0   0   2   0   0   0   2   0   0   2   2   2   2   0   2   2   0   2   0   0   0   2
 MK-1-5                 0   0   2   2   0   0   0   2   0   0   2   0   0   0   2   2   0   0   0   0   2   0   2   2   2   0   0   0   2   2   0   0   0   2   2   0   2   0   2   0   0   0   2   2   2   2   0   2   2   0   2   0   0   0   0   2   2   0   0   0   0   0   2   0   0   2   0   0   2   0   2   0   2   0   2   2   0   0   0   0   2   0   2   2   2   2   0   0   0   2   0   2   2   0   0   0   0   2   0   2   2   0   2   2   2   0   0   2   2   0   0   2   2   0   2   2   2   2   0   0   0   0   0   0   0   2   0   2   2   2   2   0   0   0   2   0   0   2   0   2   2   2   0   2   2   2   0   2   0   0   2   2   0   0   0   2   0   0   2   0   2   2   2   0   2   2   0   2   0   0   0   0   2   0   2   0   0   0   0   0   2   0   0   2   2   0   0   2   2   2   2   0   2   2   0   2   0   0   0   2
 MK-1-6                 0   0   2   2   0   0   0   2   0   0   2   2   0   0   2   2   0   2   0   0   0   0   2   2   2   0   0   0   2   2   0   0   0   2   2   0   2   0   2   0   0   0   2   2   2   2   0   2   2   0   2   0   0   0   0   2   2   0   0   0   0   0   2   0   0   2   0   0   2   0   2   0   2   0   0   2   0   0   0   0   2   0   2   2   2   2   2   0   0   2   0   2   2   0   0   0   0   2   0   2   2   0   2   2   2   0   0   2   2   0   0   0   2   0   2   0   2   2   0   0   0   0   0   2   0   0   0   0   2   2   2   0   0   0   2   0   0   2   0   2   2   2   0   2   2   2   0   2   0   0   2   2   0   2   0   2   0   0   2   0   2   2   0   0   2   2   0   2   0   0   0   0   2   0   2   0   0   0   0   0   2   0   0   2   2   0   0   2   2   2   0   0   2   2   0   2   0   0   0   2
 MK-1-7                 0   0   2   2   2   0   0   2   0   0   2   0   0   0   2   2   0   0   0   0   2   0   2   2   2   0   0   0   2   2   0   0   2   2   2   0   2   0   2   2   0   0   2   2   2   0   0   0   2   0   0   0   0   0   2   2   2   0   0   0   0   0   2   0   0   2   0   0   2   0   2   0   2   0   0   2   0   0   0   0   2   0   2   2   2   2   2   2   0   2   0   2   2   0   0   0   0   2   0   2   2   0   2   2   0   0   0   2   2   0   2   0   2   0   2   2   2   2   0   0   0   0   2   0   0   0   0   0   2   2   2   0   0   0   2   0   0   2   0   2   2   2   0   2   2   2   0   2   0   0   2   2   0   2   0   2   0   0   2   0   2   2   0   0   2   2   0   2   0   0   0   0   2   0   2   0   0   0   0   0   2   2   0   2   2   0   0   2   2   2   0   2   2   2   0   2   0   0   0   2
 MK-1-8                 0   2   2   2   2   0   2   2   0   0   2   0   0   2   2   2   0   0   0   0   0   0   2   2   2   2   0   0   2   2   2   0   2   0   2   0   2   0   0   2   0   0   2   2   2   0   0   0   2   0   0   0   0   0   2   2   2   0   2   0   2   0   2   0   2   2   0   0   2   0   2   0   0   0   0   2   0   0   0   0   2   0   2   2   2   2   2   2   0   2   0   2   2   0   0   0   0   2   0   2   0   0   2   2   0   2   2   2   2   0   2   0   2   0   2   2   2   2   0   0   2   0   2   0   0   0   0   0   2   2   2   0   0   0   2   0   0   2   0   2   2   2   0   2   2   0   0   2   0   0   2   2   0   2   0   2   0   0   0   0   2   2   0   2   2   2   0   2   0   0   0   0   2   2   2   0   0   0   0   0   2   2   0   2   0   0   0   2   2   2   0   2   2   2   0   2   0   0   0   2
 MK-1-9                 2   2   2   2   2   0   2   2   2   0   2   0   0   2   2   2   0   2   0   2   0   0   2   2   2   2   0   0   2   2   2   0   2   0   2   0   2   0   0   2   0   0   2   2   2   0   0   0   2   0   0   0   0   0   2   2   2   0   2   0   2   0   2   0   2   2   0   0   2   0   2   0   0   0   2   2   0   0   2   0   2   0   2   2   2   2   2   2   0   2   0   2   2   0   0   0   0   2   0   2   0   0   2   2   0   2   2   2   2   2   2   0   0   0   2   2   2   2   2   0   2   0   2   0   0   0   0   0   2   2   2   0   0   0   2   0   0   0   0   2   2   0   0   2   2   0   0   2   0   0   2   2   0   2   0   2   0   0   0   0   2   2   0   2   2   2   0   2   2   0   0   0   2   2   2   0   0   0   0   2   2   2   0   2   0   0   0   2   2   2   0   2   0   2   0   2   0   0   0   0
 MK-1-10                2   2   2   2   2   0   2   0   2   0   2   0   0   2   2   2   0   2   0   2   0   0   2   2   2   2   0   0   2   2   2   0   2   0   2   0   0   0   0   2   0   0   2   2   2   0   0   0   2   0   0   0   0   0   2   2   2   0   2   2   2   0   2   0   2   2   2   0   0   0   2   0   0   0   2   2   0   0   2   0   2   0   2   2   2   2   2   2   0   0   0   2   0   0   0   0   2   2   0   2   0   0   2   2   0   2   2   2   0   2   2   0   0   0   2   2   2   2   2   0   0   0   2   0   0   0   0   0   2   2   2   0   0   0   2   0   0   0   0   2   2   0   0   2   0   0   2   0   0   0   2   2   0   2   0   2   0   0   0   0   2   0   0   0   2   2   0   2   2   0   0   0   2   2   2   0   0   2   0   2   2   2   0   2   0   0   0   2   2   2   0   2   0   2   0   2   0   0   0   0
 MK-1-11                2   2   2   2   2   0   0   0   0   2   2   0   0   2   2   2   2   2   0   2   2   0   2   2   2   2   2   0   2   2   2   0   2   0   2   0   0   0   2   2   0   0   2   2   2   0   0   2   2   0   0   0   0   0   2   2   2   0   0   2   2   0   2   0   2   2   2   0   0   0   2   0   0   0   2   2   0   0   0   0   2   0   0   2   0   2   2   2   0   0   0   2   2   0   0   0   2   2   0   2   0   0   2   2   0   2   2   2   0   2   2   0   0   0   2   2   2   0   0   0   0   0   2   0   0   0   0   2   2   2   2   0   0   0   2   0   0   0   0   2   2   0   0   2   0   0   2   2   2   0   2   2   0   2   2   2   0   0   0   0   2   0   0   0   2   2   0   2   2   0   0   0   2   2   2   0   0   2   0   2   2   2   0   2   0   0   0   2   2   2   0   2   0   2   0   2   0   0   0   0
 MK-1-12                2   2   0   2   2   0   0   0   0   2   2   2   0   2   2   2   2   2   0   2   2   0   2   2   2   2   2   0   2   0   2   0   2   0   2   0   0   0   2   2   0   0   2   2   2   0   0   2   2   0   0   0   0   0   2   2   0   0   0   2   2   2   2   0   2   2   2   0   0   0   2   0   0   0   2   2   0   0   0   0   2   0   2   2   0   2   2   2   0   0   0   2   2   0   0   0   2   2   0   2   0   0   2   2   0   2   2   2   0   2   2   0   0   0   2   2   2   0   0   0   0   0   2   0   0   0   0   2   2   0   2   0   0   0   2   0   0   0   0   2   2   0   0   2   0   2   2   2   2   0   2   2   0   2   2   2   0   0   2   0   2   0   0   0   2   2   0   2   2   0   0   0   2   2   2   0   0   2   0   2   2   2   0   2   0   2   0   2   2   2   0   0   0   0   0   2   0   0   0   0
 MK-1-13                2   2   0   2   2   0   0   0   0   2   2   2   0   2   2   2   2   2   0   2   2   0   2   2   2   2   0   0   2   0   0   0   2   0   2   2   2   0   2   0   0   0   2   2   2   0   0   2   2   0   0   0   0   0   0   2   0   0   0   2   2   0   2   0   2   2   2   0   0   0   2   0   0   0   2   2   0   0   0   0   2   0   2   2   0   2   2   2   0   0   0   2   2   0   2   0   2   2   0   2   0   2   0   2   0   2   2   2   0   2   2   0   0   0   2   2   2   0   0   0   0   2   2   0   2   0   0   2   2   0   0   0   0   0   2   2   2   2   0   2   2   0   0   2   0   2   2   2   2   2   2   2   0   2   0   0   2   0   0   0   2   0   0   0   2   2   0   2   0   2   0   0   2   2   2   0   0   2   0   2   2   2   0   2   0   2   2   2   2   2   0   0   2   0   0   2   0   0   0   0
 MK-1-14                2   2   0   0   2   0   0   2   0   2   2   2   0   0   2   2   2   2   0   2   2   0   0   2   2   2   0   0   2   0   0   0   0   0   2   2   2   0   2   0   0   0   2   2   2   0   0   2   2   0   0   0   0   0   0   2   0   2   0   2   2   0   2   0   2   2   2   0   0   0   2   0   0   0   2   2   0   0   0   0   2   0   2   2   0   0   2   0   0   0   0   2   2   0   2   0   2   2   2   2   0   2   0   2   0   2   2   2   0   2   2   0   0   0   2   2   2   0   0   0   0   2   2   0   2   0   0   0   2   0   0   0   0   0   2   2   2   2   2   2   2   2   0   2   0   2   2   2   0   2   2   2   0   2   2   0   2   0   0   0   2   0   0   0   2   2   0   2   2   2   0   0   2   0   2   0   0   0   0   2   2   2   0   2   0   2   2   2   2   2   0   0   2   0   2   0   0   0   0   2
 MK-1-15                2   2   2   0   0   0   0   2   0   2   2   2   0   0   2   2   2   0   0   2   2   0   0   2   2   2   0   0   2   0   0   2   2   0   2   2   2   0   2   0   2   0   2   2   0   0   0   2   2   0   0   0   0   0   0   2   0   2   0   2   2   0   2   0   2   2   2   0   0   0   0   0   0   0   2   2   0   0   0   0   2   0   0   0   0   0   2   0   0   0   0   2   2   2   2   0   2   2   2   2   0   0   0   2   0   2   2   2   0   2   0   0   0   0   2   2   2   0   0   0   0   2   2   0   2   0   0   0   2   0   0   0   0   0   2   2   2   2   2   2   2   2   0   2   0   2   2   2   0   2   2   2   0   2   2   0   2   0   0   0   2   0   0   0   2   2   0   2   2   2   0   0   2   0   0   0   0   0   0   0   2   2   0   2   0   2   2   2   2   0   0   0   2   0   0   0   2   0   0   2
 MK-1-16                2   2   2   0   0   0   0   0   0   2   2   0   0   0   2   2   2   0   0   2   2   0   0   2   2   2   0   0   2   0   0   2   2   0   2   2   0   0   2   0   2   2   2   2   0   0   0   2   0   0   0   0   2   0   2   2   0   2   0   2   2   0   2   0   2   2   2   0   0   0   0   0   0   0   2   2   0   0   0   0   2   0   0   0   0   0   2   0   0   0   0   2   2   2   0   2   2   2   2   2   0   0   0   2   0   2   2   2   0   2   0   0   0   0   2   2   2   0   0   0   0   2   2   0   2   0   0   0   2   0   0   0   0   0   2   2   0   2   2   2   2   2   0   0   2   2   2   2   0   2   2   2   0   2   2   0   2   0   0   0   2   0   2   0   2   2   2   2   2   2   0   0   2   0   0   0   0   0   0   0   2   2   0   2   0   2   2   2   2   0   0   0   2   0   0   0   2   0   0   2
 MK-2-1                 2   2   2   2   0   2   0   0   2   2   2   2   2   2   2   0   2   2   2   2   0   2   0   0   0   0   2   0   0   0   2   2   0   0   2   0   2   0   0   0   2   2   0   0   0   2   0   0   0   2   0   2   2   0   0   0   2   0   2   2   2   0   2   0   0   2   2   0   0   0   2   0   2   2   0   0   0   0   2   2   2   2   0   0   2   2   2   0   0   2   2   2   2   0   2   0   0   2   2   0   0   2   0   2   0   2   0   2   2   0   0   2   0   2   0   0   2   2   2   0   2   0   0   2   0   2   2   0   2   2   0   0   2   0   0   0   2   2   0   0   2   0   2   0   0   0   0   0   0   2   2   2   2   2   2   0   0   2   0   0   2   0   2   0   0   0   2   0   0   2   0   2   2   0   2   0   2   0   2   2   2   2   2   2   2   2   2   2   0   0   0   0   0   0   2   2   0   2   0   2
 MK-2-2                 2   2   2   2   0   2   0   0   2   2   2   2   0   2   2   0   2   2   2   2   0   2   0   2   2   0   2   0   0   0   2   2   0   2   2   0   0   0   0   0   2   2   0   2   0   2   0   0   0   2   2   2   2   0   0   0   2   0   2   0   2   0   2   0   0   2   2   2   2   0   2   0   2   2   0   0   0   0   2   2   2   2   0   0   2   2   2   0   0   2   2   2   2   0   2   0   0   2   2   2   0   2   0   2   0   2   0   2   2   0   0   2   0   2   0   0   2   2   2   0   2   0   0   2   2   2   2   0   0   2   0   0   2   0   0   0   2   2   0   0   2   0   2   0   0   0   0   0   0   0   2   2   2   2   2   0   0   2   0   0   2   0   2   0   0   2   2   0   0   2   2   2   2   0   2   0   2   0   2   2   2   2   2   2   2   2   2   2   0   0   0   0   0   0   2   2   0   2   0   2
 MK-2-3                 2   2   2   2   0   2   0   0   2   2   2   2   0   2   2   0   0   2   2   2   0   2   0   2   2   0   2   0   0   0   0   2   0   2   2   0   2   0   0   0   2   2   0   2   0   2   0   2   2   2   2   2   2   0   0   0   2   0   2   0   2   0   2   0   0   2   2   2   2   0   2   0   2   2   0   0   0   0   2   2   2   2   0   0   2   0   2   0   0   2   2   2   0   0   0   0   0   2   2   0   0   2   2   2   0   2   0   2   0   0   0   2   0   2   0   0   2   2   2   0   2   0   0   2   2   2   2   0   0   2   0   0   2   0   0   0   2   2   0   0   2   2   2   0   0   0   0   0   0   0   2   2   2   2   2   0   0   2   0   0   0   0   0   2   0   2   2   0   2   2   2   2   2   0   2   2   2   0   2   2   2   2   2   2   2   2   2   2   2   2   0   0   0   0   2   2   0   2   0   2
 MK-2-4                 2   2   2   2   0   2   0   0   2   2   2   0   2   2   2   0   0   2   2   2   0   2   0   2   2   0   2   0   0   0   0   2   0   2   2   0   2   0   0   0   2   2   0   2   0   2   0   2   2   2   2   2   2   0   0   0   2   0   2   0   2   0   2   0   0   2   2   2   2   0   2   0   2   2   0   2   0   0   0   2   2   2   0   0   2   0   2   0   2   2   2   2   0   0   0   0   0   2   2   0   2   2   2   2   2   2   0   2   2   0   0   2   0   2   0   0   2   2   2   0   2   0   0   2   2   2   2   0   0   2   0   0   2   0   0   0   2   2   0   0   2   2   2   0   0   0   0   0   2   0   2   2   2   2   2   0   0   2   2   0   0   2   0   2   0   2   2   0   2   2   2   2   2   0   2   2   2   0   2   2   2   2   0   2   2   2   2   2   2   2   2   0   0   0   2   2   0   2   0   2
 MK-2-5                 2   2   2   2   0   2   0   0   2   2   2   2   2   2   0   0   2   2   2   2   0   2   0   2   2   0   2   0   0   0   0   2   2   2   0   0   2   0   0   0   2   2   0   0   0   2   0   2   2   2   2   2   2   2   0   0   2   0   2   0   2   0   2   2   0   2   2   2   2   0   2   0   0   2   0   2   0   2   0   2   2   2   0   0   2   2   2   2   2   0   2   2   0   0   0   0   0   2   0   2   2   2   2   2   2   2   0   2   2   0   0   2   0   2   0   2   2   2   2   0   2   0   0   2   2   2   2   0   2   0   0   0   2   2   0   0   2   0   0   0   2   2   2   2   0   0   0   0   2   0   2   2   2   2   2   0   0   2   2   0   0   2   2   0   2   2   0   0   2   2   2   2   2   2   2   2   2   2   2   2   2   2   0   2   2   2   2   2   2   2   0   0   0   2   0   2   0   2   0   2
 MK-2-6                 2   2   2   2   0   2   0   2   2   2   2   2   0   2   0   0   2   2   2   2   0   0   0   2   2   0   2   0   0   2   0   2   2   2   0   0   2   2   0   2   2   2   0   0   0   2   0   2   2   2   2   2   2   2   0   0   0   0   2   2   2   0   2   2   0   2   2   2   2   0   2   0   0   2   0   2   0   2   0   2   2   0   0   2   2   2   2   2   2   0   2   2   0   0   0   0   0   2   0   2   2   2   2   2   2   2   0   0   2   2   0   2   2   2   0   2   2   2   2   2   2   0   0   2   2   2   2   0   2   0   0   0   2   2   0   0   2   0   0   0   0   2   2   2   0   0   0   0   0   0   2   2   2   2   2   0   0   2   2   0   0   2   2   0   0   2   0   0   0   2   0   2   2   2   2   0   2   2   2   0   2   2   0   0   2   2   2   2   0   2   0   0   0   2   0   2   0   2   2   2
 MK-2-7                 2   2   2   2   0   2   0   2   2   2   2   0   0   2   0   0   0   2   2   2   0   0   0   2   2   2   2   0   0   2   0   2   0   2   0   0   2   2   0   2   2   2   0   0   0   2   0   2   2   2   2   2   2   2   0   0   0   0   2   2   2   0   2   2   0   2   2   2   2   0   2   0   2   2   2   2   0   2   0   0   2   0   0   2   2   2   2   2   0   0   2   2   0   0   0   0   0   2   0   2   2   2   2   2   2   2   0   0   2   2   0   2   2   2   0   2   2   0   2   2   2   0   0   2   2   2   2   0   2   0   0   0   2   2   0   0   2   0   0   0   0   0   0   2   0   0   2   0   0   0   2   2   2   2   2   0   0   2   2   0   0   2   2   0   0   2   0   0   0   2   0   2   2   2   2   0   2   2   2   0   2   2   0   0   2   2   2   0   0   2   0   0   0   2   0   2   0   2   2   0
 MK-2-8                 2   2   2   2   0   0   0   0   2   2   2   0   0   2   0   0   0   2   2   2   0   0   0   2   2   2   2   0   0   2   2   2   2   2   0   0   2   2   0   2   2   2   0   0   0   2   0   2   2   2   2   2   2   2   0   0   0   0   2   2   0   0   2   2   2   2   2   2   2   0   2   0   2   2   2   2   0   0   0   0   2   0   0   2   2   2   2   2   0   0   2   2   0   0   0   0   0   2   0   2   2   2   2   2   2   2   0   0   2   2   2   2   2   2   0   2   0   0   2   2   2   0   0   2   2   2   2   0   2   0   0   0   2   2   0   0   2   2   0   0   0   0   0   2   0   0   2   0   2   0   2   2   2   2   2   0   0   2   2   0   0   2   0   0   0   2   2   0   0   2   0   2   2   2   2   0   2   2   2   0   0   2   0   0   0   2   2   0   2   2   0   0   0   2   0   2   0   2   2   0
 MK-2-9                 2   2   2   2   0   0   0   0   2   2   2   0   0   2   0   0   0   0   2   2   0   0   0   2   0   2   2   0   0   2   2   2   2   2   0   0   0   0   0   2   2   2   0   0   0   2   0   2   2   2   2   2   2   2   0   0   0   0   2   2   0   2   2   2   2   2   2   2   2   0   2   0   2   2   2   2   0   0   0   0   2   0   0   0   0   2   2   2   0   0   2   2   0   0   0   0   0   2   0   2   0   2   2   2   2   2   0   0   2   2   0   2   2   2   2   2   0   0   2   2   2   0   0   2   0   2   2   0   2   0   0   0   2   0   0   0   2   2   0   0   0   0   0   0   0   0   2   0   2   0   2   2   2   0   2   2   0   2   2   0   0   2   0   0   0   2   2   0   0   2   0   0   2   2   2   0   2   2   2   0   0   0   0   0   2   2   2   0   2   2   0   0   0   2   0   2   0   2   2   0
 MK-2-10                2   2   2   2   0   0   0   0   2   2   2   0   0   2   0   2   0   0   2   2   0   2   0   2   0   2   2   0   2   2   0   2   2   2   0   0   0   0   0   2   2   2   0   2   0   2   0   2   2   2   2   0   2   2   0   0   0   0   2   2   0   2   2   2   2   2   2   2   2   0   0   0   2   2   0   2   0   0   0   0   2   0   0   0   0   2   2   2   0   2   2   2   2   0   0   0   0   2   0   2   0   2   2   2   2   2   0   0   2   2   0   0   2   2   2   2   0   0   2   2   0   0   0   2   0   2   2   0   2   0   0   0   2   0   0   0   2   2   0   0   0   2   0   0   0   0   0   0   2   0   2   2   2   2   2   2   0   2   2   0   0   2   0   0   0   2   2   2   0   2   0   0   2   0   2   0   2   2   2   0   0   2   0   0   2   2   2   0   0   2   0   0   2   2   0   2   0   2   2   0
 MK-2-11                0   0   0   2   2   0   0   0   2   0   0   0   0   0   0   2   0   0   2   2   0   2   0   2   0   2   2   0   2   0   0   2   2   2   0   0   0   0   0   2   2   2   0   2   0   2   0   0   2   2   0   0   2   2   0   0   0   0   2   2   0   0   2   2   0   2   2   2   0   0   0   0   2   2   0   2   0   0   0   0   2   0   0   0   0   2   2   2   0   2   2   2   2   0   0   0   0   2   0   2   0   0   2   2   2   0   0   0   2   2   0   0   2   2   2   2   0   0   2   2   0   0   0   2   2   2   2   0   2   0   0   0   2   0   2   0   2   2   0   0   0   2   2   0   0   2   0   0   2   0   2   2   2   2   2   2   0   2   2   0   0   2   0   0   0   2   2   2   0   2   0   2   2   0   2   2   2   2   2   0   0   2   0   0   0   0   2   0   0   2   0   0   2   2   0   2   0   2   2   0
 MK-2-12                0   0   0   2   2   0   0   0   2   2   0   0   0   0   0   2   0   0   2   2   0   2   0   2   0   0   2   0   2   0   0   2   2   2   0   0   0   0   0   2   2   2   0   2   0   2   0   0   2   2   0   0   2   2   0   0   0   0   2   2   0   0   2   2   0   2   2   2   0   0   0   0   2   2   0   2   0   0   0   0   2   0   0   0   0   2   2   0   0   2   2   2   0   0   2   0   0   2   0   2   0   0   2   2   2   0   0   0   2   0   0   0   2   2   2   2   0   0   2   2   0   0   0   2   2   2   0   2   2   0   0   0   2   0   2   0   2   2   0   0   0   2   2   0   0   2   0   0   2   0   2   2   2   2   2   2   0   2   2   0   0   2   0   0   0   2   2   2   0   2   0   2   2   0   0   2   2   2   2   0   0   2   0   0   0   0   2   0   0   2   0   0   2   2   0   2   0   2   2   0
 MK-2-13                0   0   0   2   2   0   0   0   2   2   0   0   0   0   0   2   0   0   2   0   0   2   0   0   0   0   2   0   2   0   0   2   0   2   0   0   0   0   0   0   2   2   0   2   0   2   0   0   2   2   0   0   2   2   0   0   0   0   2   2   2   0   2   2   0   2   2   2   0   0   2   0   2   2   0   2   0   0   0   0   2   0   0   0   0   2   2   0   0   2   2   2   0   0   2   0   0   2   0   2   0   0   2   2   2   0   0   0   2   0   0   0   2   2   2   2   2   0   2   2   2   0   0   2   2   2   2   2   2   0   0   0   2   0   2   0   2   2   0   0   0   2   2   0   0   2   0   0   2   2   2   0   2   2   2   2   0   2   2   2   0   2   0   0   0   2   2   2   0   2   0   2   2   0   0   2   2   2   2   0   0   2   0   0   2   0   2   0   0   2   0   0   2   2   0   2   0   2   2   0
 MK-2-14                0   2   0   2   0   0   0   0   2   2   0   0   0   2   0   2   0   0   2   0   0   2   0   0   0   0   2   0   2   0   0   2   2   2   0   0   0   0   0   0   2   0   2   2   0   2   0   0   2   2   0   0   2   2   0   0   0   0   2   2   2   0   2   2   0   0   0   2   0   0   2   0   2   2   0   2   0   0   2   0   2   0   0   0   0   2   2   0   0   2   2   2   0   2   2   0   0   2   0   2   0   0   2   2   2   0   0   0   2   0   0   0   2   2   2   2   2   0   2   0   0   0   0   2   2   0   2   2   2   0   0   0   2   0   2   0   2   2   0   0   2   2   2   0   0   2   0   0   2   2   2   0   0   0   0   2   0   2   2   2   2   2   0   0   0   2   0   0   0   2   0   2   2   2   0   2   2   2   0   0   2   2   0   0   2   0   2   0   0   2   0   0   2   2   2   2   0   2   2   0
 MK-2-15                0   2   0   2   0   0   0   0   0   2   0   0   0   2   0   2   0   0   2   0   0   2   0   0   0   0   2   2   2   0   0   2   2   2   0   0   0   0   0   0   2   2   2   0   0   2   0   0   2   2   0   0   2   2   0   0   0   2   2   2   2   2   2   2   0   0   0   2   2   0   2   0   2   2   2   0   0   0   2   0   2   0   2   0   0   2   2   0   0   2   2   2   0   0   2   0   0   0   0   2   0   0   2   2   2   0   0   0   2   0   0   0   2   2   2   2   2   0   2   2   0   0   2   2   2   0   2   2   2   2   0   0   2   0   2   0   2   2   0   2   2   2   2   0   0   2   0   0   0   0   2   0   0   0   0   2   0   2   2   2   2   2   0   2   0   2   2   0   0   2   0   2   2   0   0   2   2   2   2   0   2   2   0   0   2   0   2   0   0   2   0   2   2   2   2   2   0   2   2   0
 MK-2-16                0   2   0   2   0   0   0   0   0   2   0   2   0   2   0   2   0   0   2   0   0   2   0   2   0   0   2   2   0   0   0   2   2   2   0   0   0   0   0   0   2   2   2   0   0   2   0   0   2   2   0   0   2   0   0   0   0   2   2   2   2   2   2   2   0   0   0   2   2   0   2   0   2   2   0   0   0   0   2   0   2   0   2   0   0   2   2   0   0   2   2   0   0   0   2   0   0   0   0   2   0   0   0   2   2   0   0   0   2   0   0   0   2   2   2   2   2   0   2   2   0   2   2   2   2   0   2   0   2   2   0   0   2   0   2   0   2   2   0   2   2   2   2   0   0   2   2   0   0   2   2   0   0   0   0   2   2   2   2   2   0   2   0   2   0   2   2   0   0   2   0   2   2   0   0   2   2   2   2   0   2   2   0   0   2   0   2   0   0   2   0   2   2   2   2   2   0   2   2   0
 MK-3-1                 0   0   0   0   0   2   2   2   2   2   0   2   2   0   2   2   0   0   2   2   0   2   2   2   0   2   2   0   0   2   2   2   2   2   2   0   2   2   2   2   2   2   0   0   0   2   0   2   2   2   0   2   2   0   0   2   0   2   2   0   0   0   2   0   0   0   2   2   2   2   2   0   2   2   0   0   2   0   2   0   0   2   0   2   0   0   2   2   2   2   2   0   2   2   0   0   2   0   0   0   2   0   2   0   0   2   2   2   2   0   2   2   0   0   2   0   0   0   0   2   0   0   0   0   2   2   2   0   2   2   0   0   2   2   0   2   0   2   0   2   2   0   2   2   0   0   0   0   0   0   2   0   2   0   2   0   2   0   0   0   0   2   0   2   0   2   0   0   0   2   2   0   0   2   0   2   0   0   0   0   0   2   2   0   0   2   2   0   0   2   0   2   2   0   0   0   0   0   0   0
 MK-3-2                 0   0   0   0   2   2   2   2   2   2   0   2   2   0   2   2   0   0   2   2   0   2   2   2   0   2   2   0   0   2   2   2   2   2   2   0   2   0   2   2   2   2   0   0   0   2   0   2   2   2   0   0   0   0   0   2   0   2   2   0   0   0   2   0   0   0   2   2   2   2   2   0   2   2   0   0   2   0   2   0   0   0   0   2   0   0   2   2   2   2   2   0   0   2   0   0   2   0   2   0   2   2   2   0   0   2   2   2   2   0   2   2   0   0   2   0   0   0   0   2   0   0   0   0   0   2   2   0   2   2   0   0   2   2   0   2   0   2   0   2   2   0   2   2   0   0   2   0   0   0   2   0   2   0   2   0   0   0   0   0   0   2   0   2   0   2   0   0   0   2   2   0   0   2   0   2   0   0   0   0   2   2   2   0   0   2   2   0   2   2   0   2   2   0   0   0   0   0   0   0
 MK-3-3                 0   0   0   0   2   2   2   2   2   2   0   0   2   0   2   2   0   0   2   2   0   2   2   2   0   2   2   0   0   2   2   2   2   2   2   0   2   0   2   2   2   2   0   0   0   2   0   2   2   2   0   0   0   0   0   2   0   2   2   0   0   0   2   0   0   2   2   2   2   2   2   0   2   2   0   0   2   0   2   0   0   0   0   2   0   0   2   2   0   2   0   0   0   2   0   0   2   2   2   0   2   2   2   0   0   2   2   2   2   0   2   2   0   2   2   0   0   0   0   2   0   0   0   2   0   2   2   0   0   2   0   0   2   2   2   2   0   2   0   0   0   0   2   2   2   0   2   0   0   2   2   0   2   0   2   0   2   0   2   0   2   2   0   2   0   0   0   0   0   0   2   0   0   2   0   2   0   0   0   0   2   2   2   0   0   2   2   0   2   2   0   2   2   0   0   0   0   0   0   0
 MK-3-4                 0   0   0   0   0   2   2   2   2   2   0   0   2   0   2   2   0   2   2   2   0   2   2   2   0   2   2   0   0   2   2   2   2   2   2   0   2   0   2   2   2   2   2   0   0   2   0   2   2   2   0   0   0   0   0   2   0   2   2   0   0   0   2   0   0   0   2   0   2   2   2   0   2   2   0   0   0   0   2   0   0   0   2   2   0   0   2   0   0   2   0   0   0   0   0   0   2   2   2   0   2   2   2   0   0   2   2   0   2   0   2   2   0   2   2   0   0   2   0   2   0   0   0   2   0   2   2   0   2   2   0   0   2   2   2   2   0   2   0   0   0   0   2   2   2   0   2   0   0   2   2   0   2   0   2   0   2   0   2   0   2   2   0   2   0   0   0   0   2   2   2   0   0   2   2   2   0   0   0   0   2   0   2   0   0   2   2   0   2   2   0   2   2   0   0   0   0   0   2   0
 MK-3-5                 0   0   0   0   0   2   2   2   2   2   0   0   2   0   0   0   0   0   2   2   0   2   2   0   0   2   2   0   0   0   2   2   2   2   2   0   2   0   2   2   0   2   2   0   0   2   0   2   0   0   0   0   0   0   0   0   0   2   2   0   0   0   0   0   0   0   2   2   2   2   2   0   2   2   0   0   0   0   2   0   0   0   2   2   0   0   2   0   0   2   0   0   2   0   0   0   2   2   2   0   2   0   2   0   0   2   2   0   2   0   2   2   0   2   2   0   0   0   0   2   0   0   0   2   0   2   2   0   0   2   2   0   0   2   2   2   0   2   0   0   2   0   2   2   2   0   2   0   0   2   2   0   2   0   2   0   2   0   2   0   2   2   0   2   0   0   0   0   2   2   2   0   0   2   2   2   0   0   0   0   2   0   2   0   0   2   0   0   2   2   0   2   2   0   0   0   0   0   2   0
 MK-3-6                 0   0   0   0   0   2   2   2   2   2   0   0   2   0   0   0   0   0   2   0   0   2   0   0   0   0   0   0   0   0   2   2   2   2   2   0   2   0   2   2   0   2   2   0   0   2   2   0   0   0   0   0   0   0   0   0   0   2   2   0   0   0   0   0   0   0   0   2   2   2   2   0   2   2   0   0   0   0   2   0   0   0   2   2   0   0   2   0   2   0   0   2   2   0   0   0   2   2   2   0   2   2   2   0   2   2   2   0   2   0   2   2   0   2   0   0   0   0   0   2   0   0   2   2   0   2   2   0   0   2   2   0   0   2   2   2   0   2   0   0   2   0   2   2   2   0   0   0   0   2   2   0   2   0   2   0   2   0   0   0   2   0   2   2   0   0   0   0   2   2   2   0   0   2   2   2   0   0   0   0   2   2   2   0   0   2   0   0   2   2   0   2   2   0   2   0   0   0   2   0
 MK-3-7                 0   0   0   0   0   2   2   2   2   2   0   0   2   0   0   0   0   2   2   0   0   2   0   0   0   0   0   0   2   2   2   0   2   2   2   0   2   0   2   2   0   2   2   0   0   2   2   2   0   0   0   0   0   0   0   0   0   2   0   0   0   0   0   0   0   0   0   2   2   2   2   0   0   2   0   0   0   0   2   0   0   0   2   2   0   2   2   0   2   2   0   2   0   0   0   0   2   2   2   0   2   2   2   0   2   2   2   0   2   0   2   2   0   2   0   0   0   0   0   0   0   0   2   2   0   2   2   0   0   2   2   0   0   2   2   0   0   2   0   0   0   0   2   2   2   2   2   0   0   2   2   0   2   0   2   0   2   0   0   0   2   0   0   2   0   0   0   0   2   2   2   0   0   2   2   2   2   0   0   0   2   2   2   2   0   2   0   0   2   2   0   2   2   0   2   0   0   0   2   0
 MK-3-8                 0   0   0   0   0   2   2   2   2   2   0   0   2   0   0   0   0   2   2   0   0   0   0   0   0   0   0   0   0   2   2   0   0   2   2   0   2   0   2   2   0   2   2   0   0   2   2   2   2   0   0   0   0   0   0   2   0   2   0   2   0   0   0   0   0   0   0   2   2   2   2   0   0   2   0   0   0   0   2   0   0   0   2   2   0   2   2   0   2   2   0   2   0   0   0   0   2   2   2   0   2   2   0   0   2   2   2   0   2   0   2   2   2   2   0   0   0   0   0   0   0   0   2   2   0   0   0   0   0   2   0   0   0   2   2   0   2   2   2   0   0   0   2   2   2   0   2   0   0   2   2   0   2   0   2   0   2   0   0   0   2   0   0   2   0   0   0   0   2   2   2   0   0   2   2   2   2   0   2   0   2   2   0   2   0   2   0   0   2   0   0   2   2   2   2   0   0   2   2   0
 MK-3-9                 0   0   0   0   0   2   2   2   2   2   0   0   2   0   0   0   0   2   2   0   0   0   0   0   0   0   0   0   0   2   2   0   0   2   0   0   2   0   2   2   2   2   0   0   0   2   2   2   2   0   0   2   0   0   0   2   0   2   0   2   0   0   0   0   0   0   0   2   2   2   2   0   0   0   0   0   2   2   2   0   0   0   2   2   0   2   2   0   2   2   0   2   0   0   2   0   2   2   2   0   2   2   0   0   2   2   2   0   2   2   2   2   2   2   0   0   0   0   0   0   0   0   2   2   0   0   0   0   0   2   0   0   0   2   2   0   2   2   0   0   0   0   2   2   2   0   2   0   2   0   2   0   2   2   2   0   2   0   0   0   2   0   0   2   0   0   0   0   2   2   2   0   0   2   2   2   2   0   0   0   2   2   0   2   0   2   0   0   2   0   0   2   2   2   2   0   0   2   2   0
 MK-3-10                0   0   0   0   0   2   2   2   2   2   0   0   2   0   0   2   0   2   2   0   0   0   0   2   0   0   0   0   0   0   2   0   0   2   0   0   2   0   2   2   0   2   0   0   0   2   2   2   2   0   0   2   0   0   0   2   0   2   0   2   2   0   0   0   0   0   0   2   2   2   2   0   0   0   0   0   2   2   2   0   0   0   0   2   2   2   2   0   2   2   0   2   0   0   2   0   2   2   2   0   2   2   0   0   2   2   2   0   2   2   2   2   2   2   0   0   0   0   0   2   0   0   2   0   0   0   2   0   0   2   0   2   0   2   2   0   2   2   0   0   0   0   0   2   2   0   2   0   2   0   2   0   0   2   2   0   2   0   2   2   2   0   0   2   0   0   0   0   2   2   2   0   0   2   2   2   2   0   0   0   2   2   0   0   0   2   0   0   2   0   0   2   2   0   2   0   0   2   2   0
 MK-3-11                0   0   0   0   0   2   2   2   2   2   0   0   2   0   0   2   0   2   0   0   0   0   0   2   0   0   2   0   0   0   2   0   0   0   0   0   0   0   2   2   0   2   0   0   0   2   2   2   2   0   0   2   0   0   0   2   0   0   0   2   2   0   0   0   0   0   0   2   2   2   2   2   0   0   0   0   2   2   2   0   0   0   0   2   2   2   2   0   2   0   0   2   0   0   2   0   2   2   2   0   2   2   0   2   2   2   2   0   2   2   2   2   2   2   0   0   0   0   0   2   0   0   2   0   0   0   2   0   0   2   0   2   0   2   2   0   2   2   0   0   0   0   0   0   2   0   2   0   2   0   0   2   2   2   2   0   2   0   2   0   0   0   0   2   0   0   0   0   2   2   2   2   0   2   2   2   2   0   0   2   2   0   0   2   0   2   0   0   2   0   0   2   2   0   2   0   0   2   0   0
 MK-3-12                0   0   0   0   0   0   2   2   2   2   0   0   0   0   0   2   0   0   0   0   0   0   2   2   0   0   2   0   0   0   2   0   0   0   0   0   0   0   0   2   0   2   0   0   0   2   2   2   2   0   0   2   0   0   0   2   0   0   0   2   2   2   2   0   0   0   0   2   2   2   2   2   0   0   0   0   2   2   2   2   0   0   0   2   2   2   2   0   2   0   0   2   0   0   2   0   2   2   0   0   2   2   0   2   2   2   0   0   2   2   2   2   0   2   0   0   0   0   0   2   0   0   2   0   0   0   2   0   0   2   0   0   0   2   0   0   2   2   0   0   0   0   0   0   2   0   2   0   2   0   0   2   2   2   2   0   2   0   0   0   0   0   0   2   0   2   0   0   0   0   2   2   0   2   2   2   2   0   0   2   2   2   0   2   2   2   0   0   0   2   0   0   2   0   2   2   0   2   0   2
 MK-3-13                0   0   0   0   0   0   2   2   2   2   0   0   0   0   2   0   0   0   0   0   2   2   2   2   0   0   2   0   0   0   2   0   0   0   0   0   0   0   0   2   0   2   0   0   0   2   2   2   2   0   0   2   0   0   0   2   0   0   0   2   2   2   2   0   0   0   2   2   2   2   2   2   0   0   0   0   2   0   0   2   0   0   0   2   2   2   2   0   2   0   0   2   0   0   2   0   2   2   0   0   2   2   2   2   2   2   0   0   2   2   2   2   0   2   0   0   0   0   0   2   2   0   2   0   0   0   2   0   0   2   0   0   0   2   0   0   2   0   2   0   0   0   0   0   2   0   2   0   2   0   0   2   0   2   2   0   2   0   2   0   0   0   0   2   0   2   0   2   0   0   2   2   0   2   2   2   0   0   0   2   2   2   2   2   2   2   0   0   2   2   2   0   2   0   2   2   0   0   0   2
 MK-3-14                0   0   0   0   0   0   2   2   2   2   0   0   0   0   2   0   0   0   0   0   2   2   2   0   0   0   0   0   0   0   2   0   0   0   0   0   0   0   0   2   0   0   0   0   0   2   2   2   2   0   0   2   0   0   0   2   2   0   2   2   2   2   2   0   0   0   2   2   2   2   2   0   0   0   0   0   2   0   0   0   0   0   0   2   2   2   2   0   2   0   0   2   0   0   2   0   2   2   0   0   2   2   2   2   2   2   0   0   2   2   2   2   0   2   0   0   0   0   0   2   2   0   2   2   0   0   2   0   0   0   0   2   0   2   0   0   2   0   2   0   0   0   2   0   2   0   2   0   2   0   0   2   0   2   2   0   2   0   2   0   0   0   0   2   0   2   0   0   0   0   2   2   2   2   2   2   2   0   0   2   2   2   2   2   2   2   0   0   2   2   2   0   2   0   2   2   0   0   0   2
 MK-3-15                0   0   0   0   0   0   2   2   2   2   0   0   0   0   0   2   0   0   0   0   2   2   2   0   0   0   0   0   0   0   2   0   0   0   0   0   0   0   0   2   0   0   2   0   0   2   2   2   2   0   0   2   0   0   0   2   2   0   2   2   2   2   2   0   0   0   2   2   2   2   2   2   0   0   0   0   2   0   0   0   0   0   0   2   2   2   2   0   2   0   0   2   0   0   2   0   2   2   0   0   2   2   2   2   2   2   0   0   0   2   2   2   0   2   0   0   2   0   0   0   2   0   2   2   0   0   2   0   0   2   0   2   2   2   0   0   2   0   2   0   0   0   2   0   2   0   2   0   0   0   0   0   0   2   2   0   2   0   2   0   0   0   0   2   2   2   0   0   2   0   2   2   0   2   2   2   2   0   0   2   2   2   2   2   2   2   0   0   2   2   2   2   2   0   2   2   0   0   0   2
 MK-3-16                0   0   0   0   0   0   2   2   2   2   0   0   0   0   0   2   2   0   0   0   2   2   2   0   0   2   0   2   0   0   0   0   0   0   0   0   0   0   0   2   2   0   2   0   0   2   2   0   2   0   0   2   0   0   0   2   0   0   2   2   2   2   2   0   0   0   2   2   2   2   2   2   0   0   0   0   2   0   0   0   0   0   0   2   2   2   2   0   2   0   0   2   0   0   2   0   2   2   0   0   2   2   2   2   2   2   0   2   0   2   2   2   0   0   0   2   2   0   0   0   2   0   2   2   0   0   2   0   0   2   0   2   2   2   0   0   2   0   2   0   0   0   2   0   2   0   2   0   0   2   0   0   0   2   2   0   2   0   2   0   0   0   0   2   2   0   0   0   2   0   0   2   0   2   2   2   2   0   0   2   2   2   2   2   2   2   0   0   2   2   2   2   2   0   2   2   0   0   2   2
 MK-4-1                 2   2   0   2   2   2   2   0   2   0   0   0   0   0   2   2   2   0   2   0   2   0   2   2   2   2   2   0   2   0   2   0   2   0   0   0   2   2   2   2   0   0   2   0   0   0   2   2   2   2   0   2   2   2   2   2   0   0   0   0   0   2   2   0   0   2   2   0   0   2   2   2   2   2   2   2   2   0   2   2   0   2   0   2   2   0   0   2   2   0   0   2   0   0   2   0   2   0   0   0   2   0   0   0   2   2   0   0   2   2   2   0   0   0   0   0   2   0   2   2   0   2   2   0   0   0   0   0   0   2   0   2   2   0   2   2   0   0   0   2   0   0   2   2   0   2   2   0   0   2   2   0   0   0   2   0   2   2   2   2   2   0   2   0   0   2   0   2   2   2   0   0   0   0   2   0   2   0   0   0   0   2   0   0   2   2   2   2   0   2   0   2   0   0   2   0   0   2   2   2
 MK-4-2                 2   2   0   2   2   2   2   0   2   0   0   0   0   0   2   0   2   0   2   0   2   0   2   2   2   2   2   0   2   0   2   2   2   0   0   0   2   2   2   2   0   0   2   0   0   0   2   2   0   2   0   2   0   2   2   2   0   2   0   0   0   2   2   0   0   2   2   0   0   2   2   2   2   0   2   2   2   0   2   2   2   2   0   2   0   0   0   2   2   0   0   2   0   0   2   0   2   2   0   0   2   0   0   0   2   2   0   0   2   2   2   0   0   0   0   0   2   0   2   2   0   0   2   0   0   0   0   0   0   2   2   2   2   0   2   2   0   2   0   2   0   0   2   2   0   2   2   0   0   0   2   0   0   0   2   0   2   2   2   2   2   2   2   0   0   2   0   0   2   2   0   0   0   0   2   0   2   0   0   2   0   2   0   0   2   2   2   2   0   2   0   2   0   2   2   0   2   2   2   2
 MK-4-3                 2   2   0   2   2   2   2   0   2   2   0   0   2   0   2   2   0   0   2   0   2   0   2   2   2   0   2   0   2   0   2   2   0   0   0   0   2   2   2   2   0   0   2   0   0   0   2   2   0   2   0   2   0   2   2   2   0   2   0   0   0   2   0   0   0   2   2   2   0   2   2   2   2   0   2   2   2   0   2   2   2   2   0   2   0   0   0   2   0   0   0   0   0   0   2   0   2   2   0   0   2   0   0   0   2   0   0   0   2   2   2   0   0   0   0   0   2   0   2   2   0   0   2   0   0   0   0   0   0   2   2   2   2   0   2   2   0   0   0   2   0   0   0   2   0   2   2   0   0   0   2   0   0   0   2   0   2   2   2   0   2   2   2   0   2   2   0   0   2   2   0   0   0   0   2   0   2   0   0   2   0   2   0   0   2   2   2   2   0   2   0   2   0   2   0   0   2   2   0   2
 MK-4-4                 2   2   0   2   2   0   0   0   2   2   0   0   2   0   2   2   0   0   2   2   2   0   2   2   2   0   0   0   2   0   2   0   2   0   0   0   2   2   2   2   0   0   2   0   2   0   2   2   0   2   0   2   0   2   2   2   0   0   0   0   0   2   2   0   0   2   2   2   0   2   0   2   2   0   2   2   2   0   2   2   2   2   0   2   0   0   0   2   0   0   0   0   0   0   2   0   2   2   0   0   2   0   0   0   2   0   0   0   2   2   2   0   0   0   0   2   2   0   2   2   0   0   2   0   0   0   0   0   0   2   2   2   2   0   2   2   0   0   0   2   0   0   0   2   0   2   2   0   0   0   2   0   0   0   2   0   2   2   2   0   2   2   2   0   2   2   2   0   2   2   0   0   0   0   2   0   0   0   0   2   0   2   0   0   2   2   2   2   0   2   0   2   2   2   0   2   2   2   0   2
 MK-4-5                 2   2   0   2   0   0   0   0   2   2   0   0   2   2   2   2   0   0   2   2   2   0   2   2   2   0   0   0   2   2   2   0   2   0   0   0   2   2   2   2   0   0   2   0   2   0   2   2   0   2   0   0   0   2   2   2   0   0   0   0   0   2   2   0   0   2   2   2   0   2   0   2   2   0   2   2   2   0   2   2   2   2   0   2   0   0   0   2   0   0   0   0   0   0   2   2   2   2   0   0   2   0   0   0   0   0   0   0   2   2   2   0   0   0   0   2   2   0   2   2   0   0   2   0   0   0   0   0   0   2   2   2   2   2   2   2   0   0   0   2   2   2   0   2   0   2   2   0   0   2   2   0   0   0   2   0   2   2   2   0   2   2   2   2   2   2   2   2   2   2   0   0   0   0   0   2   2   0   0   2   0   2   0   0   2   2   2   2   0   2   0   2   2   2   0   2   2   2   0   2
 MK-4-6                 2   2   0   2   0   0   0   0   2   2   0   0   2   2   2   2   0   2   0   2   2   0   0   2   2   2   0   0   2   2   2   0   2   0   0   0   2   2   0   2   0   0   2   0   2   2   2   2   0   2   0   0   0   2   2   2   0   0   0   0   0   2   2   0   0   0   2   2   0   2   0   2   2   0   2   2   2   0   2   2   2   2   0   2   0   0   0   2   0   0   0   0   0   0   2   2   2   2   0   0   2   0   0   0   0   0   0   0   2   2   2   0   0   2   0   2   2   0   2   2   0   0   2   0   0   0   0   2   0   2   2   2   2   2   2   2   0   0   0   2   2   2   0   2   0   2   2   0   0   2   2   0   0   0   2   0   2   2   2   0   2   2   2   2   2   2   2   2   2   2   0   0   0   0   0   2   2   0   0   2   0   2   0   0   2   0   2   2   0   2   0   2   2   2   0   0   2   2   2   2
 MK-4-7                 2   0   0   2   0   0   0   0   2   2   0   0   2   2   2   2   2   2   2   2   2   0   0   2   2   2   0   0   2   2   2   0   2   0   0   0   2   2   0   2   0   0   2   0   2   2   2   2   0   2   0   2   0   2   2   2   0   0   2   0   0   2   2   0   0   0   2   2   2   2   0   2   2   0   2   2   2   0   2   0   0   2   0   0   0   0   0   2   0   2   0   0   2   0   0   2   2   2   0   0   2   0   2   0   0   0   0   0   2   2   2   0   0   2   2   2   2   0   2   2   0   0   2   0   0   0   0   2   0   2   2   2   2   2   2   2   2   0   0   2   0   2   0   0   0   2   2   0   0   2   2   0   0   0   2   0   2   0   2   0   2   2   0   2   2   2   2   2   2   2   0   0   0   0   0   2   2   0   0   2   0   2   0   0   0   0   2   2   0   2   0   2   2   2   0   0   2   2   2   0
 MK-4-8                 2   2   0   2   0   0   0   0   2   2   0   0   2   2   2   2   2   2   2   2   2   0   0   2   2   2   0   0   2   2   2   0   2   2   2   0   2   2   0   2   0   0   2   0   2   2   2   2   0   2   0   2   0   2   2   2   0   0   2   0   0   2   2   0   0   0   2   2   2   2   0   2   2   0   2   2   2   0   2   2   0   2   2   0   2   0   2   2   0   2   0   0   2   2   0   2   2   2   0   0   2   0   2   0   0   0   0   0   2   2   2   0   0   2   0   2   2   0   2   2   0   0   2   0   0   0   0   2   0   2   2   2   0   2   2   0   2   0   0   2   0   2   0   0   0   2   2   0   0   2   2   0   0   0   2   0   2   0   2   0   2   2   0   2   2   2   2   2   0   2   0   0   0   0   0   2   2   0   0   2   0   2   0   0   0   0   2   2   0   2   0   2   2   2   0   0   2   2   2   0
 MK-4-9                 2   2   0   2   0   0   0   0   2   2   2   0   2   2   2   2   2   2   2   2   2   0   0   2   2   2   0   0   2   2   2   2   2   2   2   0   2   2   0   0   2   0   2   0   2   2   2   2   0   2   2   2   0   2   2   2   0   0   2   2   2   2   2   0   0   2   2   2   2   2   0   2   0   0   2   2   2   0   2   2   0   2   0   0   2   0   2   2   0   2   0   0   2   0   0   2   2   2   0   0   2   0   0   0   0   0   0   0   0   2   2   0   0   2   0   0   2   0   2   2   0   0   2   0   0   0   0   0   0   2   2   2   0   2   2   0   2   0   0   2   0   2   0   0   0   2   0   0   0   2   2   0   0   0   2   0   2   0   2   0   2   2   0   2   2   2   2   2   0   2   0   0   0   0   0   2   2   0   0   2   0   2   0   0   0   0   2   2   2   2   0   0   2   2   0   0   2   2   2   0
 MK-4-10                2   2   0   2   0   0   0   0   0   2   2   0   2   2   2   2   2   2   2   2   2   0   0   2   2   2   0   0   2   2   2   2   2   0   2   0   2   2   2   0   2   0   2   0   2   2   0   2   0   2   2   2   0   2   2   2   0   0   2   2   2   0   2   0   0   2   2   2   2   2   0   2   2   0   2   2   2   0   2   2   2   2   0   2   2   0   2   2   0   2   0   0   2   2   0   2   2   2   2   0   2   0   0   0   0   0   0   0   0   2   2   0   0   0   0   0   2   0   2   2   0   0   2   0   0   0   0   0   0   2   2   2   0   0   2   0   2   0   0   2   0   0   0   0   2   2   2   0   2   2   2   0   0   0   2   0   2   0   2   0   2   2   0   2   2   2   2   2   2   2   0   0   0   0   0   2   2   0   0   2   0   2   0   0   0   0   2   2   0   2   0   0   2   2   0   0   2   2   0   0
 MK-4-11                2   2   0   2   2   0   2   0   0   2   2   0   2   2   2   2   2   2   2   2   2   0   0   2   2   2   2   0   2   2   2   2   2   0   2   0   2   2   2   0   0   0   2   0   0   2   0   2   0   0   2   2   0   2   2   2   0   0   2   2   2   2   2   0   0   2   2   2   2   2   0   2   0   0   2   0   2   0   2   2   2   2   2   2   2   0   2   2   0   2   0   2   2   2   0   2   2   2   2   0   2   2   0   0   0   0   0   0   0   0   2   0   0   0   0   0   2   0   0   2   0   0   2   0   0   0   0   0   0   2   2   2   2   0   2   0   2   0   0   0   0   0   0   0   2   2   2   0   2   2   2   0   0   2   2   0   2   0   2   0   2   2   0   2   2   2   2   2   2   2   2   0   0   0   0   2   2   0   2   2   0   2   0   0   0   0   2   2   0   2   0   0   2   2   0   0   2   2   0   0
 MK-4-12                2   2   0   2   2   0   2   2   0   2   2   0   2   2   2   2   2   2   2   2   2   0   2   2   2   2   2   2   2   2   2   2   2   0   2   0   2   2   2   0   0   0   2   0   0   2   0   2   0   0   2   2   0   2   2   2   0   0   2   2   2   0   2   0   0   2   2   2   2   2   0   2   0   0   2   0   2   0   2   2   2   2   2   2   2   0   2   2   0   2   0   2   2   2   0   0   2   2   2   0   2   2   0   0   0   0   0   0   0   0   2   0   0   0   0   0   2   0   0   2   0   0   2   0   0   0   0   0   0   2   2   2   2   0   2   0   2   0   2   2   0   2   0   0   2   2   2   0   2   2   2   0   0   2   2   0   2   0   2   0   2   2   0   2   2   0   2   2   2   2   2   2   0   0   0   2   2   0   2   2   0   2   0   0   0   0   0   2   0   2   0   0   2   0   0   0   2   2   0   0
 MK-4-13                2   2   0   2   2   0   2   2   0   0   2   0   0   2   2   2   2   2   0   2   2   0   2   2   0   2   2   0   2   2   2   2   2   0   2   0   2   2   2   0   0   0   2   0   0   2   0   2   0   2   2   2   0   2   2   2   0   0   2   2   2   0   2   0   0   2   2   2   2   2   0   2   0   0   2   0   2   0   2   2   2   2   2   2   2   0   2   2   0   2   0   2   2   2   0   0   2   2   2   0   2   2   0   0   0   0   0   0   0   0   2   0   0   0   2   0   2   0   0   2   0   0   2   0   0   0   0   0   0   2   2   2   2   0   2   0   2   0   2   2   2   2   0   0   2   2   2   0   2   2   2   0   2   2   2   0   2   0   2   2   2   2   0   2   2   0   2   2   2   2   2   2   0   0   0   2   2   0   2   2   0   2   0   0   0   0   0   0   0   2   0   0   0   0   0   0   2   2   0   0
 MK-4-14                2   2   0   2   2   0   2   2   0   0   2   0   0   2   2   0   2   2   0   2   2   0   2   2   0   2   2   2   0   2   2   2   2   0   2   0   2   0   2   0   0   0   2   0   0   2   0   2   0   2   2   2   0   0   2   2   0   0   2   2   0   0   2   0   0   0   2   2   2   2   2   2   2   2   2   0   2   0   2   2   2   2   2   2   2   0   2   2   0   2   2   2   2   2   0   0   0   0   0   0   2   2   0   0   0   0   0   0   0   0   2   0   0   2   2   0   2   0   0   2   0   2   0   0   0   0   0   0   0   2   2   2   2   0   2   0   2   2   2   2   2   2   0   0   2   2   2   2   2   2   2   0   2   2   2   0   2   0   2   2   2   2   0   0   2   0   2   2   2   2   2   2   0   0   2   2   2   0   2   2   0   2   0   0   0   0   2   0   0   2   0   0   0   0   0   0   2   2   0   0
 MK-4-15                2   2   2   0   2   0   2   2   0   0   2   2   0   2   2   0   2   2   0   2   2   0   2   2   0   2   2   2   0   2   2   2   2   0   0   0   2   0   2   0   0   0   2   0   0   2   0   2   0   2   2   2   0   0   2   2   0   0   0   2   0   0   2   0   0   0   2   2   2   2   2   2   2   2   2   0   2   0   2   2   0   2   2   2   2   0   2   2   0   2   2   2   2   2   0   0   0   0   0   0   2   0   0   0   2   0   0   0   0   0   2   0   0   2   2   0   2   0   0   2   0   2   0   0   0   2   0   0   0   2   2   2   2   0   2   0   2   2   2   2   2   2   2   0   2   2   2   2   2   2   2   0   2   2   2   2   2   0   2   2   0   2   0   2   2   0   2   0   2   0   2   0   0   0   2   2   2   0   2   2   0   2   0   0   0   0   2   0   0   2   0   0   0   0   0   0   2   2   0   0
 MK-4-16                2   0   2   2   2   0   2   2   0   0   2   2   0   2   2   0   2   2   0   2   2   0   2   2   0   2   2   2   0   2   2   0   2   0   0   0   2   0   2   0   0   0   2   0   0   2   0   2   0   2   2   2   2   0   2   2   0   2   0   2   0   0   2   0   0   0   2   2   2   2   2   2   2   2   2   0   2   2   2   0   0   2   2   2   0   0   2   2   0   2   2   2   2   2   0   0   0   0   0   0   2   0   0   0   2   0   0   0   0   2   0   0   2   2   2   0   2   0   0   2   0   2   0   0   0   2   0   2   0   2   2   2   2   0   2   0   2   2   2   2   2   2   2   0   2   2   2   2   2   2   2   0   2   2   2   2   2   2   2   2   0   2   0   0   2   0   2   0   0   0   2   0   0   0   0   2   2   0   0   2   2   2   2   0   0   0   2   0   2   2   0   0   0   0   0   0   2   2   0   2
 MK-5-1                 2   2   2   2   2   0   0   2   0   2   2   2   0   0   2   2   0   2   2   0   0   0   0   2   2   0   0   2   0   0   2   0   0   2   0   2   0   2   0   2   2   2   2   2   0   0   0   0   0   0   2   0   2   2   2   0   0   0   0   0   0   2   0   0   2   0   2   2   0   2   2   2   0   2   0   0   2   2   0   2   0   2   2   0   0   2   0   2   2   2   2   0   2   2   0   0   2   2   0   2   0   2   0   0   2   2   2   0   0   2   0   0   2   2   2   2   2   2   0   2   0   2   2   2   2   0   0   0   0   2   0   2   0   2   2   2   0   0   2   0   2   2   2   2   0   0   2   2   0   2   2   2   2   0   0   0   0   0   0   2   2   0   0   0   0   0   0   0   2   0   2   0   0   0   0   0   0   0   0   2   0   2   2   2   2   2   2   0   2   2   2   2   0   2   2   2   0   0   0   2
 MK-5-2                 2   2   2   2   2   2   0   2   0   2   2   2   0   0   2   2   2   2   2   0   0   0   0   2   2   0   0   2   2   0   2   2   0   2   0   2   0   2   0   2   2   2   2   2   0   0   0   0   0   0   2   0   2   2   2   0   0   2   0   0   0   2   0   2   2   2   2   2   2   2   2   2   0   2   0   0   2   2   0   2   0   2   2   0   0   0   0   2   2   2   2   0   2   2   0   0   2   2   0   2   0   2   0   0   2   2   2   0   0   2   0   0   2   2   2   2   2   2   0   2   0   2   2   2   2   0   0   2   0   2   0   0   0   2   2   2   0   2   0   0   2   2   2   2   0   0   0   2   0   0   2   2   2   0   0   0   0   0   0   2   2   0   0   0   0   0   0   2   2   0   2   0   0   0   0   0   0   0   0   2   0   2   2   2   2   2   2   0   2   2   2   2   2   2   0   2   0   0   0   2
 MK-5-3                 2   2   2   2   2   2   2   2   0   2   0   2   0   0   0   2   2   2   2   0   0   0   0   0   2   0   0   0   2   0   2   2   0   2   2   2   0   2   0   0   2   2   0   0   0   0   0   0   0   0   2   0   2   2   2   2   0   2   0   0   0   0   0   2   2   2   2   2   2   2   2   0   0   0   0   0   2   2   0   2   0   2   2   0   0   0   0   2   0   2   2   0   2   2   0   0   2   2   0   2   0   2   0   0   0   2   2   0   0   2   0   0   2   0   2   2   2   0   0   2   0   2   2   0   2   0   0   2   0   2   0   0   0   2   2   2   0   2   2   0   2   2   0   0   0   0   0   2   2   0   2   2   2   0   0   0   2   0   0   2   2   0   0   0   0   2   0   2   2   2   2   0   0   0   0   0   0   0   0   2   0   2   2   2   2   2   2   0   2   2   2   2   2   2   0   2   0   0   0   2
 MK-5-4                 2   0   2   2   2   2   2   0   0   2   0   2   0   0   0   2   2   2   2   0   0   0   0   0   2   0   0   0   2   2   0   2   0   2   2   2   0   2   2   0   2   2   0   0   0   0   0   2   0   0   2   0   2   2   2   2   0   2   0   0   0   2   0   2   2   2   0   2   2   2   2   2   0   0   0   0   2   2   0   2   0   2   2   0   0   0   0   2   0   2   0   0   2   2   0   0   2   2   0   2   2   2   0   0   0   2   2   0   2   2   0   0   2   0   2   2   2   2   0   0   0   2   2   0   2   0   0   0   0   2   0   0   2   2   2   0   0   0   2   0   0   2   0   0   0   0   0   2   2   0   0   2   2   0   0   0   2   0   0   0   2   2   0   0   0   2   0   0   2   2   2   0   0   0   0   0   0   0   2   2   0   0   2   2   2   2   2   0   2   2   2   2   2   2   0   2   0   0   0   2
 MK-5-5                 2   0   2   2   2   2   0   0   0   2   0   2   0   2   0   2   2   2   2   0   0   0   2   0   2   0   0   0   2   2   0   2   0   0   2   2   0   2   2   0   2   0   0   0   0   0   0   2   2   0   2   0   0   2   2   2   0   2   2   0   0   2   0   2   2   2   0   2   2   2   2   2   2   0   0   0   2   2   0   2   0   2   2   0   0   0   0   2   0   2   0   0   2   2   0   0   2   2   0   2   2   2   0   0   0   2   2   0   2   2   0   0   2   0   2   2   2   2   0   0   0   2   2   0   2   0   0   2   0   2   0   0   2   2   2   0   0   0   2   0   0   2   0   0   0   0   0   2   0   0   0   2   2   2   0   2   2   0   0   0   0   0   0   0   0   2   0   0   2   2   2   0   0   2   0   0   0   0   2   2   0   0   2   2   2   2   2   0   0   2   0   2   2   2   0   2   0   0   0   2
 MK-5-6                 2   0   2   0   2   2   0   0   0   2   0   2   0   2   0   2   2   2   2   0   0   2   2   2   0   0   0   0   2   2   0   2   0   2   2   0   0   2   2   0   2   0   0   0   0   0   0   2   2   0   2   0   0   2   0   2   0   2   2   0   0   0   0   2   2   2   0   2   2   2   2   2   2   0   0   0   2   2   2   2   0   2   2   0   0   0   0   2   0   2   0   0   2   2   0   0   2   2   0   2   2   2   0   0   0   2   2   0   2   0   0   0   2   0   2   2   2   2   0   0   0   2   2   0   2   0   0   2   0   2   0   0   2   2   2   0   0   0   2   0   0   2   2   0   0   0   0   2   0   0   0   2   2   2   0   2   2   0   0   0   0   0   0   0   2   2   0   0   2   2   2   0   0   2   0   0   0   0   2   2   0   2   2   2   2   2   2   0   2   2   0   2   2   2   0   2   0   2   0   2
 MK-5-7                 2   0   2   0   2   2   2   0   0   2   0   2   2   2   0   2   2   2   2   0   0   2   2   2   0   0   0   0   2   2   0   2   0   2   2   0   0   2   2   0   2   0   0   0   0   0   0   0   2   0   2   0   0   2   0   2   0   2   2   0   0   2   0   2   2   2   0   2   2   2   2   2   2   0   0   2   2   0   2   2   0   0   0   0   2   0   0   2   0   0   0   0   2   2   0   0   2   2   0   2   2   2   2   0   0   2   2   0   0   0   0   0   2   0   0   0   2   0   0   0   0   2   2   0   2   0   0   2   0   2   0   0   2   2   0   0   0   0   2   0   0   2   2   0   0   0   0   2   0   0   0   2   2   2   0   2   2   0   0   0   0   0   0   0   2   2   2   2   2   2   2   2   0   2   0   0   0   0   2   2   2   2   2   2   2   2   0   0   2   2   2   0   2   2   0   2   0   2   0   2
 MK-5-8                 2   0   2   0   2   2   2   0   0   2   0   2   2   2   0   2   2   2   2   0   0   2   2   2   0   0   0   0   2   2   0   2   0   2   2   0   0   2   2   0   0   0   0   0   0   0   0   0   2   0   2   0   0   0   0   2   0   2   2   0   0   2   0   2   2   2   0   2   2   0   2   0   2   0   0   2   2   0   2   2   0   0   0   2   2   0   0   2   0   0   0   0   2   2   0   0   2   2   0   0   2   2   2   0   0   2   2   0   0   0   0   0   2   0   0   0   2   0   0   0   0   0   2   0   2   0   0   0   0   2   0   0   2   2   0   0   0   0   2   0   0   2   2   0   0   0   0   0   0   0   0   2   2   2   0   2   2   0   2   0   0   0   0   0   2   2   2   2   2   2   2   2   0   2   0   0   0   0   0   2   2   2   2   2   2   2   0   0   2   2   2   0   2   2   0   2   0   2   0   2
 MK-5-9                 0   2   2   0   2   2   2   0   0   2   0   2   2   0   0   2   2   2   2   0   0   2   2   2   0   0   0   0   2   2   0   2   0   2   2   0   0   0   2   0   0   0   2   0   0   0   2   0   2   0   2   0   0   2   0   2   0   2   2   0   0   2   0   2   2   2   0   2   2   0   2   0   2   0   0   2   0   2   2   2   0   0   0   2   2   0   0   2   0   0   0   2   2   2   0   0   2   2   0   0   2   0   2   0   0   2   2   0   0   0   2   0   2   0   0   0   2   0   0   0   0   0   0   0   2   0   2   0   0   2   0   0   2   2   0   0   0   0   2   0   0   2   2   0   0   0   0   0   0   0   0   2   2   2   0   2   2   0   0   0   0   0   0   0   2   0   2   2   2   2   2   2   0   0   0   0   0   0   0   2   2   2   2   2   2   2   0   0   2   2   2   0   0   2   0   2   0   2   0   2
 MK-5-10                0   2   2   0   2   2   2   0   2   2   0   2   2   0   0   2   2   2   2   0   2   2   2   2   0   0   0   0   2   2   0   2   0   2   2   0   0   0   2   2   0   0   2   0   0   0   2   2   2   2   2   0   0   2   0   2   0   2   2   2   0   2   0   2   2   2   2   2   2   0   2   0   2   0   0   2   0   2   2   2   0   0   0   2   2   0   0   2   0   0   0   2   2   2   0   0   2   2   0   0   2   0   2   0   0   2   0   0   0   2   2   0   2   0   0   0   2   0   0   2   0   0   0   0   2   2   2   0   0   2   2   0   2   2   0   0   0   0   2   0   0   2   2   0   0   0   0   0   0   0   0   2   2   2   0   2   2   0   0   0   0   0   0   0   2   0   2   2   2   2   2   0   0   0   2   0   0   0   0   2   2   2   2   2   2   2   0   0   2   2   2   0   0   2   0   2   0   2   0   2
 MK-5-11                0   2   2   0   2   2   2   0   2   2   0   2   2   0   0   0   2   2   2   0   2   2   2   2   0   0   2   0   2   2   0   2   0   2   2   0   0   0   2   2   0   0   2   0   0   0   2   2   2   2   2   2   0   2   0   2   0   2   2   2   0   2   0   2   2   2   2   2   2   0   2   0   2   0   2   2   0   2   2   2   2   0   0   2   2   0   0   2   0   0   2   2   2   2   0   0   2   2   0   0   2   0   2   0   0   2   0   0   0   2   2   0   2   0   0   0   2   0   0   2   0   0   0   0   2   2   2   0   0   2   2   0   2   2   0   2   0   0   2   0   0   2   0   0   0   0   0   0   0   0   0   0   2   2   0   2   2   0   0   0   0   0   0   0   2   2   2   2   2   2   2   0   0   0   2   0   0   0   0   2   2   2   2   2   2   2   0   0   2   2   2   0   0   2   0   2   2   2   0   2
 MK-5-12                0   2   2   0   2   0   0   0   2   2   2   2   2   0   2   0   2   2   2   0   2   2   0   2   0   2   0   0   2   2   2   2   0   2   0   0   0   0   2   2   0   0   2   0   0   0   2   2   2   2   2   2   0   2   0   2   0   0   2   2   0   2   0   0   2   2   2   2   0   0   2   0   2   0   2   2   0   2   2   2   2   0   0   2   2   0   0   2   0   0   2   2   2   2   0   0   2   2   0   0   2   0   2   0   0   2   0   0   0   2   2   0   2   0   0   0   2   0   0   2   0   0   2   0   2   0   2   0   0   2   2   0   2   2   0   2   0   0   2   0   2   0   0   2   2   0   0   0   0   2   0   0   2   2   0   2   0   0   2   0   0   0   0   0   2   0   2   2   2   2   2   0   0   0   2   0   2   0   0   2   2   2   2   2   2   2   2   2   2   2   0   2   0   2   0   2   2   2   0   2
 MK-5-13                0   2   2   0   2   2   0   0   2   2   0   2   2   0   2   2   2   2   0   0   2   2   0   2   0   2   0   0   2   2   2   2   0   2   0   0   0   0   0   2   0   0   2   2   0   0   2   0   2   0   2   2   0   2   0   2   0   0   2   2   0   2   2   0   2   2   2   0   0   0   2   0   2   0   2   2   0   2   2   2   2   0   0   2   2   0   0   2   0   0   2   2   2   2   0   0   2   2   0   0   2   2   2   0   0   2   0   0   0   2   2   0   2   0   0   0   2   0   2   2   0   0   2   0   2   0   2   0   0   2   2   0   2   0   0   2   0   0   2   0   2   0   2   2   2   0   0   0   0   2   0   0   2   2   0   2   0   0   2   0   0   0   0   0   2   0   2   2   2   2   2   0   0   0   2   0   2   0   0   2   2   2   2   2   2   2   2   2   2   2   0   0   0   2   0   0   2   2   0   2
 MK-5-14                0   0   2   0   0   2   0   0   2   2   0   2   2   0   2   2   2   2   0   0   0   0   0   2   0   2   0   0   2   0   2   2   0   2   0   2   0   0   0   2   0   2   2   2   0   0   2   0   0   0   2   2   0   2   2   2   0   0   2   2   0   2   2   2   2   2   2   0   0   0   2   2   2   0   2   2   2   2   2   2   2   0   0   0   0   2   0   2   0   0   2   2   2   2   0   0   2   0   0   0   0   2   2   0   0   2   0   0   0   2   0   2   2   0   0   2   0   0   2   2   0   0   2   0   2   0   2   0   0   2   2   0   2   0   0   2   0   0   2   0   2   0   2   2   2   0   0   2   0   2   0   0   2   2   0   2   0   0   2   2   0   0   0   0   0   0   0   0   2   2   2   2   0   0   2   0   2   0   0   0   2   2   2   2   2   2   0   2   2   2   0   0   2   2   2   0   2   2   0   2
 MK-5-15                0   0   0   0   0   2   0   0   2   0   0   2   2   0   2   2   2   2   0   0   2   0   0   2   0   2   2   0   2   0   2   2   2   2   0   0   0   0   2   2   0   2   2   2   2   0   2   0   0   0   2   2   0   0   2   2   0   0   2   2   0   2   2   2   2   2   2   0   0   0   2   2   2   0   2   2   2   2   2   2   2   0   0   0   0   0   2   2   0   0   2   2   2   2   0   0   2   0   0   0   0   0   2   0   0   0   0   2   0   2   0   2   2   0   0   2   0   0   2   2   0   0   2   0   2   0   2   0   0   2   2   0   2   0   0   2   2   0   2   0   2   0   2   2   2   0   0   2   0   2   0   0   2   2   0   2   0   2   2   2   0   0   0   0   0   0   2   0   0   2   2   2   0   0   2   0   2   2   0   0   2   2   2   2   2   2   0   2   2   2   2   0   2   2   0   0   2   2   0   2
 MK-5-16                0   0   0   0   2   2   0   0   2   0   0   2   2   0   2   2   2   2   0   0   2   0   0   2   0   2   2   0   2   0   2   2   2   2   0   0   0   0   2   0   0   0   2   2   2   0   2   0   0   0   2   2   0   0   2   2   0   0   2   2   0   2   2   2   2   2   2   0   0   0   2   2   2   0   2   2   0   2   2   2   2   0   0   0   0   0   2   0   0   2   2   2   2   2   0   0   0   2   0   0   0   0   2   0   2   0   0   2   0   2   0   2   2   0   0   2   0   0   2   2   0   0   0   0   2   0   2   0   0   2   2   0   2   0   0   2   2   0   2   0   2   0   0   2   2   0   0   2   0   2   0   0   2   2   0   2   0   2   2   2   0   0   0   0   0   0   2   0   0   2   2   2   0   0   2   0   2   2   0   0   2   2   2   2   2   2   0   2   2   2   2   0   2   2   0   0   2   2   0   2
 MK-6-1                 2   0   0   0   2   2   2   0   2   0   2   0   0   0   2   2   0   2   0   2   2   2   0   2   2   0   0   0   0   2   2   0   2   0   2   2   0   2   2   2   2   2   2   2   0   0   0   0   2   0   0   0   2   0   2   0   2   0   2   0   0   0   2   0   2   0   2   2   2   2   2   0   0   2   0   0   2   2   0   0   0   0   2   2   2   0   0   0   2   2   2   0   0   2   2   2   0   2   0   2   0   0   0   0   0   2   0   2   2   0   2   0   0   0   0   2   0   2   0   0   2   2   2   2   2   2   0   0   0   0   2   0   2   2   0   0   2   0   2   0   0   2   2   0   0   2   2   2   2   2   2   2   0   0   0   0   0   0   2   0   2   2   2   2   0   2   2   2   2   0   2   0   2   0   0   0   2   2   0   2   2   2   2   2   2   2   2   2   0   2   2   0   2   0   0   0   2   0   0   2
 MK-6-2                 2   0   0   0   2   2   2   0   2   0   2   0   0   0   2   2   0   2   2   2   2   2   0   2   2   0   0   0   0   2   2   0   2   0   2   2   0   2   2   2   2   2   2   2   0   0   0   0   2   0   0   0   2   0   2   0   2   0   2   0   0   0   2   0   2   0   2   2   2   2   2   0   0   2   0   2   2   2   0   0   0   0   2   2   2   2   0   0   2   2   2   0   0   2   2   2   0   2   0   2   0   0   0   0   0   2   0   2   2   0   2   0   0   0   0   2   0   2   0   0   2   2   2   2   2   2   0   0   0   0   2   0   0   2   0   0   2   0   0   0   0   2   2   0   0   2   2   2   2   2   2   2   0   0   0   0   0   0   2   2   2   2   2   2   0   2   0   2   2   2   2   0   2   0   0   0   2   2   2   2   2   2   2   2   2   2   0   2   0   0   2   0   2   0   0   0   0   0   0   2
 MK-6-3                 2   0   0   0   2   2   2   0   2   0   2   0   0   0   2   2   0   2   2   2   2   2   0   2   2   0   0   0   0   2   2   0   0   0   2   2   0   2   2   0   2   2   2   2   0   0   2   0   2   2   0   0   2   0   2   0   2   0   2   0   0   0   2   0   2   0   2   2   2   0   2   0   0   2   0   2   2   2   0   0   0   0   2   2   2   2   2   0   2   2   2   2   0   2   0   2   0   2   0   0   0   0   0   0   0   2   0   2   2   0   2   0   0   0   0   2   0   2   0   0   2   2   2   2   2   2   0   0   0   2   2   0   0   2   0   0   2   0   0   0   0   2   2   0   2   2   2   2   2   2   2   2   2   0   0   0   0   0   2   2   2   2   2   2   0   2   0   2   2   2   2   0   0   0   0   2   2   2   2   2   2   2   2   2   2   2   0   2   0   0   2   0   2   0   0   0   0   0   0   2
 MK-6-4                 2   0   0   0   2   2   2   0   2   0   2   0   0   0   2   2   0   2   2   2   0   2   0   2   2   0   0   0   2   2   2   0   0   0   2   2   0   2   2   0   2   2   2   2   0   0   2   0   0   2   0   0   2   0   2   0   2   0   2   0   2   0   2   0   2   0   2   2   0   0   2   0   0   2   0   2   2   2   0   0   0   0   2   2   0   2   0   0   2   2   2   0   0   2   2   0   0   2   0   0   0   0   0   2   0   2   0   2   2   2   2   0   0   0   0   2   2   0   0   0   2   2   2   2   0   2   0   0   0   2   2   0   0   2   0   0   2   0   0   0   0   0   2   2   2   2   2   2   2   0   2   2   2   2   0   0   0   0   2   2   2   2   2   0   2   2   2   2   2   2   2   0   0   0   0   2   0   2   2   2   2   2   2   2   2   2   0   2   0   0   2   0   0   0   0   0   0   0   2   2
 MK-6-5                 0   0   0   0   2   2   2   0   2   0   2   0   0   0   2   2   2   2   2   2   0   2   0   2   2   0   0   0   2   2   2   0   0   0   2   2   0   2   2   0   2   0   2   2   0   0   2   0   0   2   0   0   2   0   2   0   2   2   2   0   2   0   2   2   0   0   2   2   0   0   2   0   0   2   0   2   2   2   0   0   0   0   2   2   0   2   0   0   2   2   2   0   0   2   2   0   0   2   0   0   0   0   0   2   0   2   0   2   2   2   2   0   0   0   0   2   2   0   0   0   2   2   2   2   0   2   0   0   0   2   2   0   0   2   0   0   2   2   0   0   0   0   2   2   0   2   2   2   2   0   2   2   2   2   0   2   0   0   2   2   2   2   0   0   2   2   2   2   2   2   2   0   0   0   0   2   0   2   0   2   2   2   2   2   2   2   0   0   0   0   0   0   0   2   0   0   0   0   2   2
 MK-6-6                 0   0   0   0   2   0   2   0   2   2   2   0   0   0   0   2   2   2   2   0   0   2   0   2   2   0   0   0   2   2   2   0   0   0   2   2   0   2   2   0   2   0   2   2   0   0   2   0   0   2   0   0   2   2   2   0   2   2   0   0   0   0   0   2   0   0   2   2   0   0   2   0   0   0   2   2   2   2   0   0   0   2   2   2   0   2   0   0   2   2   2   0   0   2   2   0   0   2   0   0   0   0   0   2   0   2   0   2   2   2   2   0   0   0   0   0   2   0   0   0   0   2   2   2   0   2   0   0   0   2   2   0   0   2   0   0   0   2   2   0   0   0   2   2   0   2   2   0   0   0   2   2   0   2   0   0   0   0   2   2   2   2   0   0   2   2   2   2   2   2   2   0   0   0   0   2   0   2   0   2   2   2   2   2   2   2   0   0   0   0   0   0   0   2   0   0   0   2   0   2
 MK-6-7                 0   0   0   2   0   2   2   0   2   2   2   0   0   0   0   2   0   2   2   0   0   2   0   2   2   0   0   0   2   2   2   0   0   0   2   2   0   2   0   0   2   0   2   2   0   0   2   0   0   2   0   0   2   2   2   0   2   2   0   0   2   0   0   0   0   0   2   2   0   0   2   0   0   0   0   2   2   2   0   0   0   2   2   2   0   0   0   0   2   2   2   0   2   0   2   0   0   2   0   0   0   2   0   2   0   2   0   2   2   2   2   0   0   0   0   0   2   0   0   0   0   2   2   2   0   2   0   0   0   2   2   0   0   2   0   0   0   2   2   0   0   0   2   0   0   2   2   0   0   0   2   2   0   2   0   0   0   0   2   2   2   2   2   0   0   2   2   2   2   2   2   0   0   0   0   2   2   2   0   2   2   2   2   2   2   2   2   0   0   0   0   0   0   2   0   0   0   2   0   2
 MK-6-8                 2   0   2   0   0   2   2   0   2   2   2   0   0   0   2   2   2   2   2   0   0   2   0   2   2   0   0   0   2   2   2   0   0   0   2   2   0   2   0   0   2   0   2   2   0   0   2   0   0   0   0   0   2   2   2   0   2   2   0   0   0   0   0   0   2   2   2   2   0   0   2   2   0   0   2   2   2   2   0   0   0   2   2   2   0   0   0   0   2   2   2   0   2   0   2   0   0   2   0   2   0   2   2   2   2   2   0   2   0   2   2   0   0   0   0   0   2   0   2   0   0   2   2   0   2   2   0   0   0   2   0   0   0   2   0   0   0   2   2   0   0   0   2   0   0   2   2   0   0   0   2   2   2   2   0   0   0   0   2   2   2   2   2   0   0   2   0   2   2   2   2   2   0   0   0   2   2   2   0   2   2   2   2   2   2   0   2   2   0   0   0   0   0   2   0   0   0   2   0   2
 MK-6-9                 0   0   2   0   0   2   2   0   2   2   2   0   0   0   2   2   2   2   2   0   0   2   0   2   2   0   0   0   2   2   2   0   0   0   2   2   0   2   0   0   2   2   2   2   0   0   2   0   0   0   0   2   2   2   2   0   2   2   0   0   0   0   2   0   2   2   2   2   0   0   2   2   0   0   2   2   2   0   2   0   0   2   2   2   0   0   0   0   2   2   2   0   2   0   2   0   0   2   0   2   0   2   2   2   2   2   0   0   0   2   2   0   0   0   0   0   2   0   2   2   0   2   2   0   2   2   0   0   0   2   0   0   0   2   0   0   0   2   2   0   0   0   2   0   0   2   2   0   0   0   2   2   2   2   0   0   0   0   2   2   2   2   2   0   0   2   0   2   2   2   2   2   0   0   0   2   2   2   2   2   2   2   2   2   2   0   2   0   0   2   0   0   0   2   0   0   0   2   2   2
 MK-6-10                0   0   2   0   0   2   0   0   2   2   2   0   0   0   0   2   2   2   2   0   0   2   0   2   2   0   2   0   2   2   2   0   0   0   2   2   0   2   0   0   2   2   2   2   0   2   2   0   0   0   0   0   2   2   2   0   2   2   0   0   0   0   0   0   2   2   2   2   0   0   2   2   0   0   2   2   2   0   0   0   0   2   2   2   0   0   0   0   2   2   0   0   2   0   2   0   0   2   0   2   2   2   2   2   2   2   0   0   0   2   2   0   0   0   0   0   2   0   0   2   0   2   2   0   2   0   0   0   0   2   0   0   0   2   0   0   0   0   2   0   0   0   2   0   0   2   2   0   0   0   2   2   2   2   0   2   0   0   2   2   2   2   0   0   0   2   0   2   2   2   2   2   0   0   0   2   2   2   2   2   2   2   2   2   2   0   2   0   0   2   0   0   0   2   0   0   0   2   2   2
 MK-6-11                0   0   2   0   0   2   0   2   2   2   2   0   0   0   0   2   2   2   2   0   0   2   0   2   2   2   2   0   2   2   2   0   0   0   2   2   0   2   0   0   2   2   2   2   0   2   2   0   0   0   0   2   2   2   2   0   2   0   0   0   0   0   0   0   2   2   2   2   0   0   2   2   0   0   2   2   2   0   0   0   0   2   2   2   0   0   0   0   2   2   0   0   2   0   2   0   0   2   0   2   2   2   2   2   2   2   0   0   0   2   2   0   0   0   0   0   2   0   0   2   2   2   2   2   2   0   0   0   0   2   0   0   0   2   0   2   0   0   2   0   2   0   2   2   0   2   0   0   0   0   2   2   0   2   0   2   0   0   2   2   2   2   0   0   0   2   0   2   2   2   2   2   0   0   2   2   2   0   2   0   2   2   2   2   2   2   2   0   0   2   0   0   0   0   0   0   0   2   2   2
 MK-6-12                0   0   2   0   0   2   0   2   2   2   0   0   0   0   2   2   2   2   2   0   0   2   0   2   2   2   2   0   2   2   0   0   0   0   2   2   0   2   0   0   2   2   2   2   0   2   2   0   0   0   0   2   2   2   2   0   2   0   0   0   2   0   0   0   2   2   2   2   0   0   2   2   0   0   2   0   2   0   0   0   0   2   2   2   0   0   0   0   2   2   0   0   2   0   0   2   0   2   0   2   2   2   2   2   2   2   2   0   0   2   2   0   0   0   0   0   2   2   0   0   0   2   2   2   2   2   0   0   0   2   0   0   0   2   0   2   0   0   0   0   2   0   0   2   0   0   0   0   2   0   2   2   0   2   0   2   0   2   2   2   2   0   0   0   0   2   0   2   2   2   2   2   0   2   2   2   2   0   2   0   2   2   2   2   2   2   2   0   0   2   0   0   0   0   0   0   0   2   2   2
 MK-6-13                0   0   2   0   0   2   0   2   2   2   0   2   2   0   2   2   2   2   2   0   2   2   0   2   2   2   2   0   2   2   0   0   0   0   2   0   0   2   0   0   2   2   2   2   0   2   2   0   0   0   0   2   2   2   2   2   2   0   0   0   2   0   0   0   2   2   2   2   0   0   2   2   0   0   2   0   0   0   0   0   0   2   2   2   0   0   0   0   2   2   0   0   2   0   2   2   0   2   0   2   2   2   2   2   2   2   2   0   0   2   2   0   0   2   0   2   2   0   0   2   0   2   2   2   2   2   0   0   0   2   0   0   0   2   0   2   0   0   0   0   2   0   2   2   0   0   2   0   0   0   2   2   0   2   0   2   0   2   2   0   2   0   0   0   0   2   0   2   2   0   2   2   0   2   2   2   2   0   2   0   2   2   2   2   2   2   2   2   0   2   0   0   0   2   0   2   2   2   2   2
 MK-6-14                0   0   2   0   0   2   0   2   2   2   0   2   2   0   2   2   2   2   2   0   2   2   0   2   2   2   2   0   2   2   0   0   2   0   2   2   0   2   0   0   2   2   2   2   0   0   2   0   0   0   0   2   2   2   2   2   2   0   0   0   2   0   0   0   2   2   0   2   0   2   2   2   0   0   2   0   0   0   0   0   0   2   2   2   0   0   0   0   2   2   0   2   2   0   2   2   0   2   0   2   2   2   2   2   2   2   2   0   0   2   2   0   0   2   0   2   2   0   0   2   0   2   2   2   2   2   0   0   0   2   2   2   0   2   0   2   0   0   0   0   2   0   2   2   0   0   2   2   0   0   2   2   0   2   0   2   0   2   2   2   2   0   0   0   0   2   0   2   2   0   2   2   0   2   2   2   2   0   2   2   2   2   2   2   2   2   2   2   0   2   2   0   0   2   0   2   2   2   2   0
 MK-6-15                0   0   2   0   0   2   0   2   2   2   0   2   2   0   2   2   2   2   2   0   2   2   2   2   2   2   2   0   2   2   0   2   2   0   2   2   0   2   0   0   0   2   2   2   0   0   2   0   0   0   0   2   2   2   2   0   2   0   2   0   2   0   0   0   2   2   0   2   0   2   2   2   0   0   2   0   0   0   0   0   0   2   2   2   0   0   0   0   2   0   0   0   2   0   2   2   0   2   0   2   2   2   2   2   0   0   2   0   0   2   2   0   0   2   0   2   2   0   0   2   0   2   2   0   2   2   0   0   0   2   2   2   0   2   0   2   0   0   0   2   2   2   2   2   0   0   2   2   0   0   2   2   0   2   0   2   0   2   2   2   2   0   0   0   2   2   0   2   2   0   2   2   0   2   2   2   2   0   2   0   2   2   2   2   2   2   2   2   0   2   2   2   0   2   0   2   2   2   2   0
 MK-6-16                0   0   2   0   0   2   0   2   2   2   2   2   2   0   2   2   2   2   2   0   2   2   2   0   2   2   2   0   2   2   0   2   2   0   2   2   0   0   0   0   0   2   2   0   0   0   2   0   0   0   0   2   2   2   2   0   2   2   0   0   2   0   0   0   2   2   0   2   0   2   0   2   0   0   2   0   0   0   0   0   0   2   2   2   0   0   2   0   2   0   0   0   2   0   2   0   0   2   0   2   2   2   2   2   2   2   2   0   0   2   2   0   0   2   0   2   2   0   2   2   0   0   2   0   2   2   0   0   0   2   2   2   0   2   0   2   0   2   0   2   2   2   2   2   0   0   2   0   0   0   2   2   0   2   0   2   0   2   2   2   2   0   0   0   2   2   2   2   2   2   2   2   0   2   2   2   2   0   2   0   2   2   2   2   2   2   2   0   0   0   2   2   2   2   0   2   2   2   2   2
 
!****************************************** Phenotypic Data **********************************************************
!-100.0 is resevred for missing phenotype
SimulatedTrait1        16.5799   15.2908   18.9467   13.9019   12.6095   12.5583   17.8476   13.3959   10.1795   11.6378   16.8540   14.3937   13.4530   18.1765   23.0751   14.6206   14.1353   14.5029   16.3993   13.2520   12.9969   13.9458   14.2209   15.5167   20.0126   18.0123   19.9474   11.9489   20.6081   18.3963   10.3315   11.6441   14.0054   15.1080   16.3722   12.6523   21.3455   19.7796   17.5557   12.8389   12.8780   13.4713   14.0456   17.3214   15.2564   11.8453   18.1833   15.1604   17.7747   15.3087   17.3033   14.4619   13.5733   13.2123   13.0851   19.5187   13.7146   13.7396   13.6454   13.7911   15.7010   14.9401   14.1871   13.3757   14.0363   15.5048   15.5814   16.0038   17.3898   17.3171   16.5573   12.3729   13.5957   16.0453   16.6389   18.4411   12.5302   16.3617   10.0647   21.3626   17.3899   13.8878    9.9482   17.8756   16.9330   13.8995   18.4977   13.7465   15.9460   15.1134   12.9526   15.2769   19.6486   13.4904   11.3322   12.1626   16.0902   14.6877   11.9703   20.0545   13.9820   21.1186   14.9043   14.3171   16.4747   11.5112    9.9017   15.3039   15.6793   12.3649    7.4202   13.2963   15.8052   16.3451    9.1187   16.1973   14.0216   13.2473   10.7744   10.9854   12.1171   16.6897   15.1117   16.4696   15.9322   14.6739   13.8619   14.4118   18.6679   16.2200   18.7013   11.5766   11.9424   13.2349   20.0185    9.9802   16.3149   16.0990   14.2339    7.7301   14.3863   14.6313   17.7354   13.8243   15.7654   20.7508    4.8638   15.5348   16.5692   16.6313   16.4496   14.7405   16.1238   15.8951   14.3640   16.1806   10.3814   18.2438   12.4637   14.9194   13.0633   16.2443    8.6342   14.7384   16.4084   16.1846   16.1258   15.7894   16.4429   11.6322   13.3557   12.2626   23.4203   13.0693   17.9977   11.7540   15.2652   14.6204   15.1414   11.5531   11.6183   14.3578   10.6341   12.3565   18.4699   16.0664   11.6005   13.5403   10.9268   12.5178   13.9119   15.5756   13.6083   16.3197   16.6573   15.5227   16.0966    9.7974   11.6113   16.8048
SimulatedTrait2         6.1454   10.1856   10.1741    7.8640    9.3614   10.9073    9.9229   10.3365   10.8615    9.9505    6.9442    9.9347   10.7692    9.9617    8.0620   10.2744   11.0687    9.6574   11.8687   12.1682   10.5089   10.1761    9.7725   10.9232    5.7795   11.2020   10.9931    9.0034   10.7820   10.4653   11.5733    9.4773   11.2237    8.5340    9.7928   10.5468    7.1264   12.4085    7.6463    9.3829   12.1503    8.9371   10.5453    8.9516   10.6463    9.4272    9.9353    9.5587    7.3950    9.3404    8.3151    9.8531    7.5926   12.1048    9.4507    7.7785   12.3063   10.1128   10.5854   10.9504    8.5651    8.1450    9.2933    8.9499   15.4078    8.2938   11.4501    9.0837   11.3938    9.0624    8.7984   11.8479    8.8151   10.3211    8.7427    9.2774   11.4803   11.1713    8.9798   10.4085   12.0951   10.4238    9.4577    7.1652    9.9738   11.2219    9.9488    7.9203   12.1599   12.6343   10.5395   10.8216    9.5870   11.7984    8.9823    8.7795    8.2659    7.3790   11.2865   10.6779    8.1982    7.7608    9.7387   10.8994   10.6238   11.3474    8.2036   11.3255   12.1530   11.8226   12.5103    8.5989    8.5588   13.0469    8.6690    8.7837    6.5743   10.2206    8.6183   12.0685   12.4587   12.5029   11.0699   10.9275   10.9759   10.1184    8.9385    9.4948   10.0026    8.8218    9.0168   10.1928   11.2596    9.2960    9.9477    5.8858    9.3492    8.9744   11.2817   10.8606    6.9844    7.6339   11.9857   10.2139    9.1306   11.2885    8.0319   11.9214    9.6364   11.6624    7.6469    5.8560    8.5763    8.4373    9.0613    8.0593    9.2456    9.6345   10.8990   11.2007    9.1988    7.2305    9.2604   10.9545   11.0131    9.7002   10.4429   10.8314   10.1637   10.8103   11.2494    9.0697    7.7163   10.5308    9.7780    7.4268   10.4573    9.0836    9.6759   10.2214    9.3972   11.0166    9.4086   11.1492    8.5665    7.4593   13.6445   10.4506    9.8731    7.7528    6.8401   11.6492   10.1830    8.8390   11.6598   11.6503    9.9880    7.7943   10.9452    8.0998
 
