# Supplementary material for: Inclusive Composite Interval Mapping of QTL by Environment Interactions in Biparental Populations
Source: PLoS One. 2015 Jul 10;10(7):e0132414. doi: 10.1371/journal.pone.0132414 (PMC4498613; doi:10.1371/journal.pone.0132414)
Supplement: S4 File — (ZIP) [file pone.0132414.s004.zip › H=0.1/L1/run_00154.met]

!**********************Note: lines staring with "!" are remarks and will be ignored in the program********************
!*********************************General Information**********************************
!Assuming F1 = P1 x P2, populations available in QTL IciMapping are: 
!  1, P1BC1F1 = P1 x F1, the first backcrossing where P1 is used as the recurrent parent;
!  2, P2BC1F1 = P2 x F1, the first backcrossing where P2 is used as the recurrent parent;
!  3, F1DH, F1-derived doubled haploids; 
!  4, RIL or F1RIL, recombination inbred lines through the repeated selfing of F1;
!  5, P1BC1RIL, recombination inbred lines through the repeated selfing of P1BC1F1;
!  6, P2BC1RIL, recombination inbred lines through the repeated selfing of P2BC1F1;
!  7, F2, the selfing generation of F1;
!  8, F3, the selfing generation of F2;
!  9, P1BC2F1, the second backcrossing where P1 is used as the recurrent parent; 
! 10, P2BC2F1, the second backcrossing where P2 is used as the recurrent parent;
! 11, P1BC2RIL, recombination inred lines through the repeated selfing of P1BC2F1; 
! 12, P2BC2RIL, recombination inred lines through the repeated selfing of P2BC2F1; 
! 13, P1BC1F2, the selfing generation of P1BC1F1; 
! 14, P2BC1F2, the selfing generation of P2BC1F1; 
! 15, P1BC2F2, the selfing generation of P1BC2F1; 
! 16, P2BC2F2, the selfing generation of P2BC2F1; 
! 17, P1BC1DH, P1BC1F1-derived doubled haploids; 
! 18, P2BC1DH, P2BC1F1-derived doubled haploids; 
! 19, P1BC2DH, P1BC2F1-derived doubled haploids; 
! 20, P2BC2DH, P2BC2F1-derived doubled haploids; 
   3      !Mapping Population (see remarks above)
   2      !Mapping Function (1 for Kosambi; 2 for Haldane; 3 for Morgan)
   2      !Marker Space Type (1 for intervals; 2 for positions)
   1      !Marker Space Unit(1 for centiMorgans; 2 for Morgan)
   6      !Number of Chromosomes (or Linkage Groups)
 200      !Size of the mapping population
   2      !Number of environments
 
!***************************************** Chromosomes and Linkage Maps **********************************************
!Chromosome                 NumMarkers
-CH1                        16
-CH2                        16
-CH3                        16
-CH4                        16
-CH5                        16
-CH6                        16
!Linkage map (Marker name followed by position or the interval length)
 MK-1-1                1     0.000
 MK-1-2                1    10.000
 MK-1-3                1    20.000
 MK-1-4                1    30.000
 MK-1-5                1    40.000
 MK-1-6                1    50.000
 MK-1-7                1    60.000
 MK-1-8                1    70.000
 MK-1-9                1    80.000
 MK-1-10               1    90.000
 MK-1-11               1   100.000
 MK-1-12               1   110.000
 MK-1-13               1   120.000
 MK-1-14               1   130.000
 MK-1-15               1   140.000
 MK-1-16               1   150.000
 MK-2-1                2     0.000
 MK-2-2                2    10.000
 MK-2-3                2    20.000
 MK-2-4                2    30.000
 MK-2-5                2    40.000
 MK-2-6                2    50.000
 MK-2-7                2    60.000
 MK-2-8                2    70.000
 MK-2-9                2    80.000
 MK-2-10               2    90.000
 MK-2-11               2   100.000
 MK-2-12               2   110.000
 MK-2-13               2   120.000
 MK-2-14               2   130.000
 MK-2-15               2   140.000
 MK-2-16               2   150.000
 MK-3-1                3     0.000
 MK-3-2                3    10.000
 MK-3-3                3    20.000
 MK-3-4                3    30.000
 MK-3-5                3    40.000
 MK-3-6                3    50.000
 MK-3-7                3    60.000
 MK-3-8                3    70.000
 MK-3-9                3    80.000
 MK-3-10               3    90.000
 MK-3-11               3   100.000
 MK-3-12               3   110.000
 MK-3-13               3   120.000
 MK-3-14               3   130.000
 MK-3-15               3   140.000
 MK-3-16               3   150.000
 MK-4-1                4     0.000
 MK-4-2                4    10.000
 MK-4-3                4    20.000
 MK-4-4                4    30.000
 MK-4-5                4    40.000
 MK-4-6                4    50.000
 MK-4-7                4    60.000
 MK-4-8                4    70.000
 MK-4-9                4    80.000
 MK-4-10               4    90.000
 MK-4-11               4   100.000
 MK-4-12               4   110.000
 MK-4-13               4   120.000
 MK-4-14               4   130.000
 MK-4-15               4   140.000
 MK-4-16               4   150.000
 MK-5-1                5     0.000
 MK-5-2                5    10.000
 MK-5-3                5    20.000
 MK-5-4                5    30.000
 MK-5-5                5    40.000
 MK-5-6                5    50.000
 MK-5-7                5    60.000
 MK-5-8                5    70.000
 MK-5-9                5    80.000
 MK-5-10               5    90.000
 MK-5-11               5   100.000
 MK-5-12               5   110.000
 MK-5-13               5   120.000
 MK-5-14               5   130.000
 MK-5-15               5   140.000
 MK-5-16               5   150.000
 MK-6-1                6     0.000
 MK-6-2                6    10.000
 MK-6-3                6    20.000
 MK-6-4                6    30.000
 MK-6-5                6    40.000
 MK-6-6                6    50.000
 MK-6-7                6    60.000
 MK-6-8                6    70.000
 MK-6-9                6    80.000
 MK-6-10               6    90.000
 MK-6-11               6   100.000
 MK-6-12               6   110.000
 MK-6-13               6   120.000
 MK-6-14               6   130.000
 MK-6-15               6   140.000
 MK-6-16               6   150.000
!*********************************** Marker Types ********************************************************************
!Co-dominant marker: When heterozygote F1 is present, P1 is coded as 2, F1 is coded as 1, and P2 is coded as 0; Otherwise, P1 is coded as 2, and P2 is coded as 0. 
!Dominant marker: When heterozygote F1 is present, P1 and F1 are coded as 12, and P2 is coded as 0; Otherwise, P1 is coded as 2, and P2 is coded as 0.  
!Recessive markers: When heterozygote F1 is present, P1 is coded as 2, and F1 and P2 are coded as 10; Otherwise, P1 is coded as 2, and P2 is coded as 0. 
!Missing marker is coded as -1. 
 MK-1-1                 0   0   2   0   0   2   0   0   2   0   0   2   0   2   0   2   0   2   0   0   2   2   0   0   2   0   2   2   2   2   0   2   0   0   0   0   0   2   0   2   0   0   0   0   0   0   0   2   2   0   0   2   0   2   0   0   2   2   2   2   2   2   2   2   0   0   2   2   2   0   2   0   0   0   0   2   0   0   0   2   0   2   2   2   2   2   2   0   2   2   2   2   2   2   0   0   0   0   2   2   0   0   2   2   2   0   0   0   0   2   0   2   0   2   0   2   0   2   2   2   2   2   0   2   0   2   2   0   0   2   0   2   0   0   2   2   0   2   2   2   0   0   0   2   2   0   2   0   2   0   2   2   2   0   0   2   0   0   0   0   0   0   0   0   0   0   0   0   0   0   2   2   2   2   0   2   0   0   0   2   0   2   0   2   2   0   0   2   0   2   0   0   2   0   0   0   2   2   0   0
 MK-1-2                 0   0   2   0   0   2   0   0   2   0   0   2   0   2   0   2   0   2   0   0   2   2   0   0   2   0   0   2   2   2   0   0   0   2   0   2   0   2   0   2   0   0   0   0   0   0   0   2   2   0   2   2   0   2   0   0   2   2   2   2   2   2   0   2   0   0   2   0   2   0   2   0   0   0   0   2   2   0   0   2   0   2   2   2   2   2   2   0   2   2   2   2   2   2   0   2   0   0   2   2   0   0   2   2   0   2   0   0   0   2   0   2   0   2   0   2   0   2   2   2   2   2   0   2   0   2   2   0   0   2   0   2   0   0   2   2   2   2   2   2   0   2   0   2   2   0   2   0   2   0   0   2   2   0   2   2   0   0   0   0   0   0   0   2   0   0   0   0   0   0   2   2   2   2   0   2   0   0   0   2   0   2   0   0   2   2   0   2   0   2   0   0   2   0   0   0   2   2   0   2
 MK-1-3                 0   0   2   0   0   2   0   0   2   0   0   2   2   2   0   2   0   2   0   0   2   2   0   0   2   0   0   2   2   2   0   0   0   2   0   2   0   2   2   2   0   0   0   0   0   0   0   2   2   0   2   2   0   2   0   0   2   2   2   2   2   2   0   2   0   0   0   0   2   0   2   0   0   0   0   2   2   0   0   2   0   2   2   2   2   2   2   2   2   2   2   0   2   2   0   2   0   2   2   2   0   0   2   2   0   2   2   0   0   2   0   2   0   2   0   2   0   2   2   2   2   2   0   2   2   2   2   0   0   2   0   2   2   0   2   2   2   2   2   2   0   2   0   2   2   0   2   0   2   0   0   2   0   0   2   0   0   2   0   0   0   0   0   2   0   0   0   0   0   0   2   2   2   2   0   2   0   2   0   2   0   2   0   0   2   2   0   0   0   2   0   0   0   0   0   0   2   2   0   2
 MK-1-4                 0   0   2   0   0   2   0   0   2   0   2   2   2   2   0   0   0   0   0   0   2   2   0   0   2   2   0   2   2   2   0   2   0   2   0   2   0   2   2   2   0   0   0   0   0   0   0   2   2   0   2   2   0   2   0   0   2   2   2   2   0   2   2   0   0   0   0   0   2   0   0   0   2   0   0   2   2   2   0   2   0   2   2   2   2   2   2   2   2   2   2   0   0   2   0   2   0   2   2   2   0   0   2   2   0   2   2   0   0   2   2   0   0   0   0   2   0   2   2   2   2   2   0   2   2   0   2   0   0   2   0   2   2   0   2   2   2   2   2   2   0   2   0   2   2   2   2   0   2   0   0   2   0   0   2   0   0   0   2   0   0   2   0   2   0   0   0   0   0   0   2   2   2   2   0   2   0   2   0   2   0   2   0   0   2   2   0   0   0   2   0   0   0   0   0   0   2   2   0   2
 MK-1-5                 0   0   2   0   0   2   0   0   0   0   2   2   2   2   0   0   0   0   0   0   0   2   0   0   2   2   0   2   2   2   0   2   0   2   0   2   0   2   2   2   0   0   0   0   2   0   0   2   2   0   2   2   0   2   0   0   2   2   2   2   0   2   2   0   0   0   0   0   2   0   0   0   2   0   0   2   2   0   0   2   0   2   2   2   2   2   2   2   0   2   2   0   0   2   0   2   2   2   2   2   0   0   2   2   0   2   0   0   0   2   2   0   0   0   0   2   0   2   2   2   2   2   0   2   2   0   2   0   0   2   0   2   2   0   2   2   2   2   2   2   0   2   0   2   2   2   2   0   2   0   0   0   0   0   2   0   0   0   2   0   0   2   0   2   0   0   0   0   0   0   2   2   2   2   0   0   0   0   0   2   0   2   0   0   2   2   0   0   0   2   0   0   0   0   0   0   2   2   0   2
 MK-1-6                 0   0   2   0   0   0   0   0   0   2   2   2   2   2   2   0   0   0   0   0   0   2   0   0   2   2   0   2   2   0   0   0   0   2   0   2   0   2   2   2   0   2   0   0   2   0   0   2   2   0   2   2   2   2   0   0   2   2   2   2   0   2   2   0   0   0   0   0   2   0   0   0   2   0   0   2   2   0   0   2   0   2   2   2   2   0   2   2   0   2   2   0   0   2   2   0   2   2   2   2   0   0   0   2   0   2   2   0   0   2   0   0   0   0   0   2   0   2   2   2   2   2   0   2   2   0   2   0   0   0   0   2   2   0   2   2   2   2   2   2   0   2   0   2   2   2   2   0   2   0   0   0   0   0   2   0   0   0   2   0   2   2   0   2   0   0   2   0   0   0   2   2   2   2   0   2   0   0   0   2   0   2   0   0   2   2   0   0   0   2   0   0   0   0   0   0   2   2   0   0
 MK-1-7                 0   0   2   0   0   2   2   0   0   2   2   2   2   2   2   0   0   0   0   0   0   2   0   0   0   2   0   2   2   0   2   0   0   2   0   2   0   2   2   2   0   2   0   0   2   0   0   2   2   0   2   2   2   2   0   0   2   2   2   2   0   2   2   0   2   0   0   0   0   0   0   0   2   0   0   2   2   0   0   2   0   0   2   2   2   0   2   2   0   2   2   0   0   2   2   2   2   2   2   2   0   0   0   2   0   2   2   0   0   2   0   0   0   0   0   2   0   2   2   2   2   2   0   2   2   2   2   0   2   2   2   2   2   0   2   2   2   2   2   2   0   2   0   2   2   2   2   0   2   0   0   0   0   0   2   0   0   0   2   0   2   2   0   2   0   0   2   0   0   0   2   2   2   2   0   2   0   0   0   0   0   2   0   0   2   0   0   0   2   2   0   0   0   0   0   0   2   2   0   0
 MK-1-8                 0   0   2   0   2   2   2   0   0   2   2   2   2   2   2   2   0   0   0   0   0   2   0   0   0   2   2   2   2   0   2   0   0   2   0   2   0   2   2   2   0   2   2   0   2   0   0   2   2   2   2   0   2   2   0   0   2   2   2   2   2   2   2   0   0   0   0   0   0   0   0   0   2   0   0   2   2   0   0   2   0   0   2   2   0   2   2   2   0   2   0   0   0   2   2   2   2   2   2   2   0   0   0   2   0   0   2   0   0   2   0   2   0   0   0   2   0   2   2   2   2   0   0   2   2   2   2   0   2   0   2   2   2   0   2   0   2   2   2   2   0   2   0   2   2   2   2   0   2   0   0   0   0   0   2   0   2   0   2   0   2   2   0   2   0   0   2   0   0   0   2   2   2   2   0   0   2   0   0   0   0   2   0   0   2   0   0   0   2   2   0   0   0   0   0   0   2   2   0   0
 MK-1-9                 0   0   2   0   2   2   0   0   0   2   2   2   0   2   2   2   0   0   0   0   0   2   0   0   0   2   2   2   2   0   2   2   0   2   0   0   0   2   2   2   0   2   2   0   2   0   0   2   2   0   0   0   2   2   0   0   2   2   2   0   2   2   2   0   0   0   0   0   0   0   0   0   2   0   0   2   2   2   0   2   0   0   2   0   2   2   2   2   2   2   0   0   0   2   2   2   2   2   2   2   0   0   0   2   0   0   0   0   0   2   0   2   0   0   0   2   0   2   2   2   2   0   0   2   2   2   2   0   2   0   0   2   2   0   2   0   2   2   0   2   0   0   0   2   2   2   2   0   2   2   2   0   0   0   2   0   2   0   2   0   2   2   0   2   2   0   2   0   0   0   2   2   2   2   0   0   2   0   0   0   0   2   0   2   2   0   0   0   2   2   0   0   0   0   0   0   2   2   0   0
 MK-1-10                0   0   2   0   2   2   0   0   0   2   2   2   0   2   2   2   0   0   0   0   0   2   0   0   0   0   2   2   0   0   2   2   0   2   0   0   0   2   2   2   0   2   2   0   0   0   0   2   2   0   0   0   2   2   0   0   2   2   2   0   2   2   2   0   2   2   0   2   0   0   0   2   2   0   0   2   2   0   0   2   0   0   2   0   2   2   0   2   2   2   0   0   0   2   2   2   2   0   2   2   0   0   0   2   0   0   0   0   0   2   0   2   0   0   0   2   0   2   2   2   2   0   0   2   2   2   2   0   2   0   0   0   2   0   2   0   0   0   0   0   0   0   0   2   2   2   2   0   0   2   2   0   0   0   2   0   2   0   2   0   2   2   0   2   2   0   2   2   0   0   2   2   2   0   0   2   2   0   0   2   0   2   0   2   2   0   2   0   2   2   0   0   0   0   0   0   2   2   0   0
 MK-1-11                0   0   2   0   2   2   0   0   0   2   0   2   0   2   2   2   0   0   0   0   0   0   0   0   0   0   2   2   0   0   0   2   0   2   0   0   0   2   2   2   0   2   0   2   0   0   0   0   2   0   0   0   2   2   2   0   2   2   2   0   2   2   2   0   2   2   0   2   2   0   2   2   2   0   0   2   2   0   0   2   0   0   2   0   2   2   0   2   2   2   0   0   0   0   2   2   2   0   2   2   0   2   0   2   0   0   0   0   0   2   0   2   0   0   0   2   0   2   2   2   0   0   0   2   2   2   2   2   2   0   0   0   2   2   2   0   0   0   0   0   0   2   0   2   2   2   2   0   0   2   2   0   0   0   2   0   2   0   2   0   2   2   0   2   0   0   2   0   0   0   2   2   2   0   0   2   2   0   0   0   2   2   0   2   2   0   2   0   2   2   0   0   0   0   0   0   0   2   0   0
 MK-1-12                0   0   2   0   0   2   0   0   0   2   0   2   0   2   2   2   0   0   0   0   0   0   0   0   0   0   2   2   0   0   0   2   0   2   0   0   0   2   2   0   0   2   0   2   0   0   0   0   2   0   0   0   2   2   2   0   2   2   2   0   2   2   2   0   2   2   0   2   2   2   2   2   0   0   0   2   2   0   0   2   0   0   2   0   0   2   0   2   2   2   0   0   0   0   2   2   2   0   2   2   0   2   0   2   0   0   0   0   2   2   0   2   0   0   0   0   0   2   2   0   0   0   0   2   2   2   2   0   2   0   0   0   0   2   2   0   0   0   0   0   0   2   2   2   2   2   2   0   0   0   2   0   0   0   2   0   2   2   2   0   2   2   0   2   0   0   2   0   0   0   2   2   2   0   0   2   2   0   0   0   2   2   0   2   2   0   2   0   2   2   0   2   0   0   0   0   0   2   0   0
 MK-1-13                0   0   2   0   0   2   0   0   0   2   0   2   0   2   2   2   0   0   0   0   0   0   0   0   0   0   2   2   0   0   0   2   0   2   0   0   0   2   2   0   0   2   0   2   0   0   0   0   2   2   0   0   0   2   2   0   2   0   2   0   2   2   2   0   2   2   0   2   2   2   2   2   2   0   0   2   0   0   0   2   0   2   2   0   0   2   2   2   2   2   0   2   0   0   2   2   2   0   2   2   0   2   0   2   2   0   0   0   2   2   0   2   0   0   0   0   0   2   2   0   0   0   0   2   2   2   2   0   2   0   0   0   0   2   2   0   0   0   0   0   0   2   2   0   2   2   2   0   0   0   2   0   0   0   2   0   2   2   2   0   2   2   0   2   0   0   2   0   0   2   2   2   2   0   0   2   2   2   0   0   2   0   2   2   2   0   2   0   2   2   0   2   0   0   0   0   0   2   0   2
 MK-1-14                0   0   2   0   0   2   0   0   0   0   2   2   0   2   2   2   0   0   2   0   0   0   0   0   0   0   2   2   0   0   0   2   0   2   0   0   0   2   2   2   2   2   0   2   0   0   0   0   0   2   0   0   0   2   2   2   2   0   2   0   2   2   2   0   0   2   0   2   0   2   2   2   2   0   0   2   0   0   0   2   0   2   2   0   0   2   2   2   2   2   2   2   0   0   2   2   2   0   2   2   0   2   0   2   2   0   0   0   2   2   0   2   0   0   0   0   0   2   2   0   0   0   0   2   2   2   2   2   2   0   0   0   0   2   2   0   0   0   0   0   0   2   2   0   2   2   0   0   0   0   2   2   0   2   2   0   2   0   2   0   0   2   0   2   0   0   2   0   0   2   0   2   2   2   0   2   0   2   2   0   2   0   2   0   2   0   2   0   2   2   0   2   0   0   0   2   0   2   0   2
 MK-1-15                2   0   2   0   0   2   0   0   0   0   2   2   0   2   2   2   0   0   2   0   2   0   0   0   0   0   2   2   0   0   0   2   0   2   0   0   0   2   2   2   2   2   0   2   0   0   2   0   0   2   0   0   0   2   0   0   2   0   2   0   2   0   2   0   0   2   0   0   0   2   2   2   2   0   0   2   0   0   0   2   0   2   2   0   0   2   2   2   2   2   2   2   0   0   2   2   2   0   2   2   0   2   0   2   2   0   2   0   0   2   0   2   0   0   0   0   0   2   2   0   2   0   0   2   2   2   2   2   2   0   0   2   0   0   2   0   0   0   0   0   0   2   2   2   2   2   0   0   0   0   2   2   0   2   2   0   2   0   2   0   0   2   0   2   0   0   0   0   2   2   2   2   2   2   0   2   0   2   0   0   2   0   2   0   2   2   2   0   2   2   0   0   0   0   0   2   0   2   0   0
 MK-1-16                2   0   2   0   2   2   0   0   0   0   2   2   0   0   2   2   2   0   2   0   2   0   0   0   0   0   2   2   0   0   0   2   0   2   0   0   0   2   2   2   2   2   0   2   0   0   2   0   0   2   0   0   0   2   0   0   2   0   2   0   2   0   2   0   0   2   0   2   0   0   2   2   2   0   0   2   0   0   0   2   0   2   2   0   0   0   2   2   2   2   2   0   0   0   2   2   2   0   2   2   0   2   0   2   2   0   2   0   0   2   0   0   0   0   0   2   0   2   0   0   2   0   0   2   2   2   2   2   0   0   2   2   0   2   2   0   0   0   0   0   0   2   2   2   2   2   0   0   0   0   2   2   0   2   2   0   2   0   2   0   0   2   0   2   0   0   0   0   2   0   2   2   2   2   0   2   0   2   0   0   2   0   2   0   2   2   2   2   2   2   0   0   0   0   0   2   0   2   0   0
 MK-2-1                 2   0   0   0   0   0   0   2   2   0   0   2   2   0   0   2   2   0   0   2   2   0   0   0   2   0   0   0   0   2   0   0   0   0   2   2   2   2   0   2   2   0   0   0   0   0   2   0   0   2   0   2   0   2   2   0   0   2   2   2   2   0   0   0   2   2   0   2   0   2   2   2   0   2   2   2   0   0   0   0   0   0   0   2   0   2   2   2   2   0   0   0   0   2   2   0   2   2   0   0   2   2   0   0   2   0   0   0   0   0   0   2   0   2   0   2   0   2   0   2   0   2   0   0   2   0   0   0   0   2   0   2   0   2   0   0   0   2   2   0   0   0   0   0   0   0   0   2   2   0   0   0   0   2   0   2   2   0   2   0   0   2   0   2   0   2   2   0   2   0   0   2   2   0   0   0   2   0   2   0   0   2   0   2   2   2   2   0   2   0   0   2   0   0   2   0   2   0   2   2
 MK-2-2                 2   0   0   0   0   0   0   2   2   0   0   2   2   0   0   2   2   0   0   2   2   0   0   0   2   0   0   0   0   2   0   0   0   0   2   2   2   2   0   2   2   0   0   0   0   2   2   0   0   2   0   2   0   2   2   0   0   2   2   2   2   0   0   0   2   2   0   0   0   2   2   0   0   2   2   2   2   0   0   0   0   0   0   2   0   2   2   2   2   2   0   0   0   2   2   2   2   2   0   0   2   2   0   0   2   0   0   0   0   0   0   2   0   2   2   2   0   2   0   2   0   2   0   0   2   0   0   0   0   2   2   2   0   2   0   0   0   2   2   0   0   0   0   0   0   0   0   2   2   0   2   0   0   0   0   2   2   2   2   0   0   2   0   0   0   2   2   2   2   0   2   2   2   0   0   0   2   0   2   2   0   2   0   2   2   2   2   2   2   0   0   0   0   2   2   0   2   0   2   2
 MK-2-3                 2   0   0   0   0   0   0   2   2   2   2   2   2   0   0   2   2   0   0   0   2   0   0   0   2   0   0   0   0   2   0   0   0   0   2   2   2   2   0   2   2   0   0   0   0   2   2   0   0   2   0   2   0   2   2   0   0   2   2   2   0   0   2   0   2   2   0   0   0   2   2   0   0   0   2   2   0   0   0   0   0   0   0   2   0   2   0   2   2   0   0   2   0   2   2   0   2   2   0   0   2   0   0   0   2   0   0   0   0   0   0   2   2   2   2   2   0   0   0   2   0   2   0   0   2   2   0   0   0   2   2   2   0   2   0   0   0   2   0   0   0   0   0   0   0   2   0   0   2   0   2   0   0   0   0   2   2   2   2   2   0   2   0   0   0   2   0   2   2   0   2   2   2   0   0   0   2   0   2   2   0   2   0   2   2   2   2   2   2   2   0   0   0   2   2   0   2   0   2   2
 MK-2-4                 2   0   0   0   0   0   0   2   2   2   2   2   2   0   0   0   2   0   0   0   2   0   0   2   2   0   0   0   0   2   0   0   0   0   0   2   2   2   0   0   2   0   0   0   2   0   2   0   0   2   0   2   2   2   0   0   0   2   2   0   0   0   2   0   2   0   2   0   0   0   2   2   0   0   2   2   0   0   0   0   0   0   0   2   2   2   0   0   2   0   0   2   0   2   2   0   2   2   0   0   2   0   2   0   0   0   0   0   0   0   0   2   2   2   2   2   0   0   0   2   0   2   0   0   2   2   2   2   0   0   2   2   0   2   0   0   2   0   0   0   0   2   0   0   0   0   0   0   2   0   2   0   0   0   0   2   2   2   2   2   0   2   0   0   0   2   0   2   2   0   2   2   2   0   0   0   0   2   2   2   0   0   0   2   2   2   2   2   0   2   2   0   2   2   2   0   2   2   2   2
 MK-2-5                 2   0   0   0   0   0   0   2   2   2   2   2   0   0   0   0   0   0   0   0   2   0   0   2   2   0   0   0   0   2   0   0   0   0   0   2   2   2   0   2   2   0   0   0   2   0   2   0   0   2   0   2   2   2   0   0   0   2   2   0   0   0   2   0   2   0   2   0   0   0   2   2   0   2   2   2   0   0   0   0   0   0   0   2   2   2   0   0   2   0   0   2   0   2   2   0   2   2   0   2   2   0   2   0   2   0   0   0   0   0   0   0   2   0   2   2   0   0   0   2   0   2   0   0   2   2   2   2   2   0   2   2   0   0   0   0   2   2   0   0   0   2   0   0   0   0   0   0   2   0   2   0   0   0   0   2   2   2   2   2   0   2   0   0   0   2   0   2   2   2   2   2   2   0   2   2   0   2   2   2   0   0   0   2   2   2   2   2   0   2   2   0   2   2   2   0   2   2   2   2
 MK-2-6                 2   0   0   0   0   0   0   2   0   0   0   2   0   0   0   0   0   0   2   2   2   0   0   2   2   0   0   0   0   2   2   0   0   0   0   2   2   2   0   0   0   0   0   0   2   0   0   0   0   2   0   2   2   2   0   0   0   2   2   2   2   0   2   0   2   0   2   0   0   0   2   2   0   2   2   2   0   0   0   2   0   0   0   2   2   2   0   0   0   0   0   2   0   2   2   0   2   2   0   2   2   0   2   0   2   0   0   0   0   0   2   0   2   0   2   2   0   0   0   2   0   0   0   0   2   2   2   2   2   0   2   2   0   0   0   0   2   0   2   0   0   2   0   0   0   0   0   0   0   0   2   0   0   0   0   2   2   2   2   2   0   2   0   0   0   2   2   2   2   2   2   2   2   0   2   2   0   2   2   2   0   0   0   2   2   2   2   2   0   2   2   0   2   2   2   0   2   0   2   2
 MK-2-7                 2   0   0   0   0   0   0   2   0   0   0   2   0   0   0   0   0   0   0   2   2   0   0   2   2   0   0   0   0   2   2   0   0   0   2   2   2   2   0   0   0   0   0   0   2   0   0   0   2   2   0   2   2   2   0   0   0   2   2   2   2   0   0   0   2   2   2   0   0   2   2   2   0   2   2   2   2   0   0   2   0   0   2   2   2   2   0   0   0   0   0   2   0   2   2   0   2   2   2   2   2   0   2   2   2   0   0   0   0   0   2   0   2   0   2   2   0   0   0   2   0   0   0   0   2   2   2   2   2   2   2   2   0   0   0   0   2   0   2   0   0   0   0   0   0   0   0   0   0   0   2   0   0   0   0   0   2   2   2   2   0   2   0   0   0   2   2   2   2   2   2   2   2   0   0   2   0   2   2   2   0   0   0   0   2   0   0   2   0   2   2   0   2   2   2   0   0   0   0   2
 MK-2-8                 2   0   0   0   0   0   0   0   0   2   0   2   0   0   0   0   0   0   0   2   2   0   0   2   2   0   0   0   0   2   2   0   0   0   2   2   2   2   0   0   0   0   0   0   2   0   0   0   2   2   0   2   2   2   0   0   0   2   2   2   2   0   0   0   0   2   2   2   2   2   2   2   0   2   2   2   2   0   0   2   0   0   2   2   0   2   0   0   0   2   0   2   0   2   2   0   2   2   2   2   2   0   2   2   2   0   0   0   2   2   2   0   2   0   2   2   0   0   0   2   0   0   0   0   2   2   2   2   2   2   2   2   0   0   0   0   2   0   2   0   0   0   0   0   0   0   0   0   0   0   2   0   0   0   0   0   2   2   2   2   2   2   0   0   0   2   2   0   2   2   2   2   2   0   0   2   0   0   2   2   0   0   0   0   2   0   2   2   0   2   2   0   0   2   2   0   0   0   0   2
 MK-2-9                 0   0   0   0   0   0   2   0   0   2   0   2   2   0   0   0   0   0   0   2   2   0   0   0   2   0   0   0   0   2   2   0   0   0   2   2   0   2   0   0   0   0   0   2   2   0   0   0   2   2   0   2   2   2   0   0   0   2   0   2   2   0   0   0   0   2   2   2   2   2   2   2   0   0   2   2   2   2   0   2   0   0   0   2   0   2   0   0   0   2   0   2   0   2   2   0   2   2   2   2   2   0   2   2   2   0   0   0   2   2   2   0   2   0   2   2   0   0   2   2   0   2   0   0   2   2   2   2   2   2   2   2   2   0   0   0   2   0   2   0   0   0   0   0   0   0   0   0   0   0   0   0   0   0   0   2   2   2   2   2   2   2   0   0   0   0   2   0   2   2   2   2   2   0   0   2   0   0   2   2   0   0   0   0   2   0   2   2   0   2   2   2   0   2   2   2   0   0   0   2
 MK-2-10                0   0   0   0   0   2   0   0   0   2   0   2   2   0   0   0   0   0   0   2   2   0   0   0   2   0   0   0   0   2   2   0   0   0   2   2   0   2   0   0   0   0   0   2   2   0   0   0   2   2   0   2   2   2   0   0   0   2   0   2   2   0   0   0   0   0   0   2   2   0   2   2   2   0   2   2   2   2   0   2   2   0   0   2   0   2   0   0   0   2   2   2   0   2   2   0   2   2   2   2   0   0   2   2   2   0   0   0   2   2   2   0   2   0   2   2   0   2   2   2   0   2   0   0   2   2   2   2   2   2   2   2   2   0   2   0   2   0   2   0   0   0   0   0   0   0   0   2   0   0   0   0   0   0   2   0   2   2   2   2   2   2   2   0   0   0   2   0   2   2   2   2   0   0   0   2   0   0   2   2   0   0   2   0   2   0   2   0   0   0   2   2   0   2   2   2   0   0   0   2
 MK-2-11                0   0   0   0   0   2   0   0   0   2   2   2   2   0   0   0   0   0   0   2   2   2   0   0   2   0   0   0   0   2   2   2   0   0   2   2   2   2   0   0   0   0   0   2   2   0   0   0   2   2   0   2   2   2   0   0   0   2   0   2   2   2   2   2   0   0   0   0   2   0   2   2   2   2   2   2   2   2   0   2   2   0   0   0   0   2   0   0   0   2   2   2   0   2   2   0   2   2   2   2   0   0   2   2   2   0   0   0   2   2   2   2   2   0   2   2   0   2   2   2   0   2   0   0   2   2   2   2   2   2   2   2   2   0   2   2   2   0   0   0   0   0   0   0   0   2   0   2   0   0   0   0   0   0   2   0   2   0   2   2   2   2   2   0   0   0   2   0   2   2   2   0   0   0   0   2   0   0   2   2   0   0   2   0   2   0   2   0   0   0   2   2   2   2   2   2   2   2   0   2
 MK-2-12                0   0   0   0   0   2   0   2   0   0   2   2   2   0   0   0   0   0   0   2   2   2   0   0   2   0   0   0   2   2   2   2   0   2   2   2   2   2   0   0   0   0   0   2   2   0   0   0   0   2   0   2   2   2   2   0   2   2   0   2   2   2   0   2   0   0   0   0   2   0   2   0   0   2   2   2   2   2   2   2   2   0   0   0   2   2   0   0   0   2   2   2   0   2   2   0   2   2   2   2   0   0   2   2   2   0   0   0   2   0   0   2   2   0   2   2   0   2   2   0   0   2   0   0   2   2   2   2   2   2   2   2   2   2   2   2   2   0   0   0   0   0   0   0   2   2   0   2   0   0   0   0   0   0   0   2   2   0   2   2   2   2   2   0   0   0   2   0   2   0   2   2   2   0   0   2   0   0   2   2   0   0   0   0   2   0   2   0   2   0   2   2   2   0   2   2   0   2   0   2
 MK-2-13                0   0   0   0   0   2   0   2   0   2   2   2   2   0   2   0   0   0   0   2   2   2   0   0   2   2   0   0   2   2   2   2   0   2   2   0   2   2   0   0   0   0   0   2   2   0   0   0   0   2   0   2   2   2   2   0   2   2   0   2   2   2   0   2   0   2   0   0   2   0   2   0   0   2   2   2   2   2   0   2   2   0   0   0   2   2   0   0   0   2   2   2   0   2   2   0   2   2   2   2   2   0   2   2   2   0   0   0   2   0   0   2   2   0   2   0   0   2   0   0   0   2   0   0   2   2   2   2   2   2   2   2   2   2   2   2   2   0   0   0   0   0   0   0   2   0   2   2   0   0   0   0   0   0   0   2   2   0   2   2   2   2   2   0   0   2   2   0   0   0   2   2   2   0   0   2   0   0   2   2   0   0   0   0   2   0   2   0   2   0   2   2   0   0   2   2   2   2   0   2
 MK-2-14                0   0   0   0   0   2   0   2   0   2   2   2   2   0   2   0   0   0   0   2   0   2   0   0   2   2   0   0   2   2   2   2   0   2   2   0   0   2   0   0   0   0   0   2   2   0   2   0   0   2   0   2   2   2   2   0   2   2   0   2   2   2   0   2   0   0   0   0   2   0   2   0   2   2   2   2   2   2   0   2   2   2   0   2   0   2   0   0   0   2   2   2   0   2   2   0   2   2   2   0   2   0   2   2   2   2   0   0   0   0   0   2   2   0   2   0   0   2   2   0   0   2   0   0   2   2   2   2   2   2   2   2   2   2   2   2   2   0   0   0   0   0   0   0   2   0   2   2   0   0   0   0   0   0   0   2   2   2   2   0   2   2   2   0   2   2   2   0   0   2   2   2   0   0   0   2   0   0   2   2   0   0   0   0   2   0   2   0   2   0   2   2   0   0   2   2   2   2   0   2
 MK-2-15                0   2   0   0   0   2   0   2   0   2   2   2   2   0   2   0   0   0   0   0   0   2   0   0   2   2   0   0   2   2   2   2   0   2   2   0   0   2   0   0   0   0   0   2   2   2   2   0   0   2   0   2   2   2   0   2   2   2   0   2   2   2   0   2   0   0   0   0   2   0   2   0   2   2   2   0   0   2   0   2   0   2   0   2   0   2   0   0   0   2   2   2   0   2   2   0   2   2   2   0   0   0   2   2   2   2   2   0   0   0   0   2   2   2   2   0   0   2   2   0   0   2   0   0   2   0   2   2   2   2   2   2   0   2   2   2   2   0   0   0   0   0   2   0   2   0   2   2   0   2   0   0   0   0   0   2   2   2   2   0   2   2   2   0   2   2   2   0   0   2   2   2   2   0   0   2   0   0   2   2   0   0   0   0   2   0   2   0   2   0   2   2   0   0   0   2   2   2   0   2
 MK-2-16                0   2   0   0   0   2   0   2   0   2   2   2   2   2   2   0   0   0   0   0   0   2   0   0   2   2   0   0   2   2   2   2   0   2   2   0   0   2   2   0   2   0   0   2   0   2   2   0   0   2   0   2   2   2   0   2   2   2   0   2   2   2   0   2   0   0   0   0   2   0   2   0   2   2   2   0   0   2   0   2   0   2   0   2   0   2   2   0   0   2   2   2   0   2   2   0   2   0   2   0   0   0   2   2   2   2   2   0   0   0   0   2   2   2   2   0   0   2   2   2   0   2   0   0   2   0   2   2   2   0   2   2   0   2   2   2   2   2   0   0   0   0   0   0   2   0   2   2   0   2   2   0   0   0   2   2   2   2   2   0   2   2   2   0   2   2   2   0   0   2   0   2   2   0   0   2   0   0   2   2   0   0   0   0   0   0   2   0   2   0   2   2   0   0   0   2   2   2   0   2
 MK-3-1                 0   2   2   2   0   2   0   2   2   2   0   0   0   2   0   2   0   2   2   2   0   0   0   0   2   2   0   0   2   0   0   2   0   0   0   2   0   0   2   2   0   0   2   2   0   0   0   0   0   2   0   2   0   2   2   2   0   2   2   2   0   2   0   2   0   0   2   0   2   2   0   0   0   2   2   2   0   0   2   2   0   0   0   0   0   0   0   0   2   2   2   2   0   2   2   2   2   2   2   2   0   0   2   2   2   2   2   0   2   2   2   0   2   2   0   2   0   0   0   0   0   0   0   0   2   2   2   0   0   2   2   0   2   2   2   0   0   2   2   0   0   0   2   2   2   0   2   2   2   2   0   2   0   2   0   0   2   0   0   2   2   0   2   2   2   2   0   0   0   0   0   2   0   0   2   2   2   0   2   0   0   2   2   2   2   2   0   2   2   2   0   2   0   0   2   2   2   2   0   2
 MK-3-2                 0   2   2   2   0   2   0   2   2   2   0   0   2   2   0   2   0   2   2   2   0   0   0   0   0   2   0   0   2   0   0   2   0   0   0   2   0   0   0   2   0   0   2   2   0   0   0   0   0   2   0   2   0   2   2   2   0   2   2   2   0   2   0   2   0   0   2   0   2   2   0   0   0   2   2   2   0   0   2   2   0   0   0   0   0   0   0   0   2   2   2   2   0   2   2   2   0   2   2   2   0   0   2   2   2   2   2   0   2   2   2   0   2   2   0   2   0   0   0   2   0   0   0   0   2   2   2   2   0   2   2   0   0   2   2   0   0   2   2   0   0   0   2   2   2   0   2   2   2   0   0   2   2   2   2   0   2   0   0   2   2   0   2   2   0   2   2   0   0   0   2   2   0   0   2   2   2   2   2   0   0   2   2   2   2   2   0   2   2   2   0   2   2   0   0   2   2   2   0   2
 MK-3-3                 0   2   2   2   0   2   0   2   2   2   0   0   2   2   0   2   0   0   2   2   0   0   0   0   0   2   0   0   2   0   0   2   0   2   0   0   0   0   0   2   0   0   2   2   0   0   0   0   0   2   0   2   0   2   2   2   0   2   2   2   0   2   0   0   0   0   2   0   2   2   0   0   0   2   2   2   0   0   0   2   0   0   0   2   0   0   0   0   2   2   2   2   0   2   2   2   0   2   2   2   0   0   0   2   2   0   2   0   2   2   2   0   2   2   0   2   0   0   0   2   0   0   0   0   2   2   2   2   2   2   2   0   0   0   2   0   0   2   2   0   0   0   2   0   2   0   2   0   2   0   0   2   2   2   2   0   2   0   0   2   2   0   2   2   0   2   2   0   0   0   2   2   0   0   2   2   0   2   2   0   0   2   2   2   2   2   0   0   0   2   0   2   2   0   0   2   0   2   0   2
 MK-3-4                 0   2   2   2   0   2   0   2   2   2   0   0   2   2   0   2   0   0   2   2   2   0   0   0   0   2   2   0   2   0   0   2   0   2   0   0   0   0   0   0   0   0   0   2   0   0   0   0   0   2   0   2   0   2   0   0   2   2   2   2   0   2   0   0   0   0   2   2   2   0   0   0   0   2   2   2   0   0   0   2   0   0   0   2   0   0   0   0   2   2   2   2   0   2   0   2   0   2   2   2   0   0   2   2   2   0   0   2   2   2   0   0   2   2   0   2   0   0   2   2   2   0   0   0   0   2   2   2   2   2   2   0   2   0   2   0   0   2   2   0   0   0   2   2   2   0   2   0   2   0   0   2   2   2   2   0   2   0   0   2   2   0   2   2   0   2   2   0   2   0   2   2   0   0   0   2   0   2   2   0   0   2   2   0   2   2   0   0   0   2   0   2   2   0   2   2   0   2   0   2
 MK-3-5                 0   2   2   2   0   2   0   2   2   2   0   0   2   2   0   2   0   2   2   2   0   0   0   0   0   2   2   0   2   0   0   2   0   2   0   0   0   0   0   2   0   0   0   2   0   0   0   0   0   2   0   2   0   2   0   0   2   2   2   2   0   2   0   2   0   0   2   2   0   0   0   0   0   2   2   2   0   0   0   2   0   0   0   0   0   0   0   0   2   2   0   2   0   2   0   2   0   2   2   2   0   2   2   2   2   2   0   2   2   2   2   0   2   2   0   2   0   0   2   2   2   0   0   0   0   2   2   2   2   2   2   0   2   0   0   0   0   2   2   0   2   0   2   2   2   0   2   0   2   0   0   2   2   2   0   0   0   0   0   2   0   0   2   2   0   2   2   2   2   0   2   2   0   0   0   2   0   2   2   0   0   2   2   0   2   2   0   2   0   2   0   0   2   0   2   2   0   2   0   2
 MK-3-6                 0   2   2   2   0   2   0   2   2   2   0   0   2   2   0   2   0   2   2   2   0   0   0   0   0   2   2   0   2   0   0   2   0   2   0   0   0   0   0   2   0   0   0   2   0   0   0   0   0   2   0   2   0   2   2   0   2   2   2   2   2   0   0   2   0   0   2   2   0   0   2   0   0   2   2   2   0   0   0   2   0   0   0   0   0   0   0   0   2   2   0   2   0   2   0   2   2   2   2   2   0   2   2   2   0   2   0   2   0   2   2   0   2   2   0   2   0   0   2   2   2   0   0   0   0   2   2   2   2   2   2   0   2   0   2   0   2   2   2   0   2   0   2   2   2   0   2   0   2   0   0   2   2   2   0   0   0   0   0   2   0   0   2   2   0   2   2   2   2   0   2   2   0   0   0   2   0   2   2   0   0   0   2   0   2   2   0   2   0   2   0   0   2   0   2   2   0   0   0   2
 MK-3-7                 2   2   2   2   0   2   2   2   2   2   0   2   2   2   0   2   0   2   2   2   0   0   0   2   0   2   2   0   2   2   0   2   0   2   0   0   0   0   2   2   0   0   0   2   0   0   2   0   0   2   0   2   0   0   2   0   2   2   2   2   2   0   0   2   0   0   2   2   0   2   2   0   0   2   2   2   0   0   0   2   0   0   0   0   0   0   0   0   2   2   0   2   0   2   0   2   0   2   2   2   0   2   2   0   0   2   0   2   0   0   2   0   2   2   0   2   0   0   2   2   2   0   0   0   0   2   0   2   2   2   2   0   0   0   2   2   2   2   2   0   2   0   2   2   2   0   2   0   2   0   0   2   2   2   0   0   0   0   0   2   0   0   2   2   0   2   2   2   0   0   2   2   0   0   2   2   0   2   2   0   0   0   2   0   2   2   0   2   0   2   0   0   0   0   2   2   2   0   0   2
 MK-3-8                 2   2   2   0   0   2   2   2   2   2   0   2   2   2   0   2   0   2   2   2   0   0   0   2   0   2   2   0   0   2   0   0   0   2   0   0   0   0   2   2   2   0   0   2   0   0   2   0   0   0   0   2   0   0   2   0   2   2   2   0   2   0   0   2   0   0   2   2   0   2   2   2   2   2   2   2   0   0   0   2   0   0   0   0   0   0   0   0   2   2   0   0   0   2   2   2   0   2   2   2   0   2   2   2   0   2   0   2   0   0   2   0   0   2   2   2   0   0   2   2   2   0   0   0   0   2   0   2   2   2   2   0   0   0   2   2   2   2   2   0   2   0   2   2   2   0   2   0   2   0   0   2   2   2   0   0   0   0   0   0   2   0   2   0   0   2   2   2   0   0   2   2   0   0   2   2   0   2   2   0   0   0   2   0   2   2   0   2   0   2   0   0   0   0   2   2   2   0   0   2
 MK-3-9                 2   2   2   0   0   2   2   2   0   2   0   2   2   2   0   0   0   2   2   2   0   0   0   2   2   2   2   0   0   2   2   0   0   2   0   0   0   0   2   2   2   0   2   0   0   0   2   0   0   0   0   2   0   0   2   0   2   2   2   0   2   0   0   2   0   0   2   2   0   2   2   2   2   2   2   2   0   0   0   2   0   0   0   0   0   0   0   0   0   2   0   0   2   0   2   2   0   2   2   2   0   2   0   2   0   2   0   2   0   0   2   0   0   2   2   2   0   0   2   2   2   0   0   0   0   2   0   2   0   2   2   0   0   0   2   2   2   2   2   0   2   0   2   2   2   0   2   0   2   0   0   2   2   2   0   0   0   2   0   0   2   0   2   0   0   2   2   2   0   0   2   2   0   2   2   2   0   2   2   0   0   0   2   0   2   2   0   2   0   2   0   0   0   0   2   2   2   2   0   2
 MK-3-10                2   2   2   0   0   2   2   2   0   2   0   2   2   2   0   0   0   2   2   2   0   0   0   2   2   2   2   0   0   2   2   2   0   2   0   0   0   0   2   2   2   0   2   0   2   0   2   0   0   0   2   2   0   2   2   0   2   2   2   0   2   0   0   2   0   0   2   2   0   2   2   0   2   2   2   2   0   0   2   2   0   0   0   0   0   2   0   0   0   2   0   0   2   0   2   2   0   2   2   2   0   2   0   2   0   2   0   0   0   0   2   0   0   2   2   2   0   0   2   2   2   2   0   0   2   2   0   2   0   2   2   0   0   0   2   2   2   2   2   0   2   0   2   2   2   0   2   0   2   0   0   2   2   2   0   0   0   2   0   0   2   0   2   0   0   2   2   2   0   0   2   0   0   2   2   2   0   2   2   0   0   0   2   0   2   2   0   2   0   2   0   2   0   0   2   2   2   2   0   2
 MK-3-11                2   2   2   0   0   2   2   2   0   2   0   2   2   2   0   0   0   2   2   2   0   0   0   2   2   2   2   2   0   2   2   2   0   2   0   2   0   0   2   2   2   0   2   0   2   0   2   0   0   0   2   2   0   2   2   0   2   2   2   0   2   0   0   2   0   0   2   2   0   2   2   0   2   2   2   2   0   2   2   2   0   0   0   0   0   2   0   0   0   2   0   0   2   0   2   2   0   2   2   2   0   2   0   0   0   2   0   0   0   0   2   0   0   2   2   2   0   0   2   0   2   2   0   0   2   2   0   2   2   2   2   0   0   0   2   2   2   2   2   2   2   0   2   2   2   0   2   2   2   0   0   2   2   2   0   0   0   2   0   0   2   0   2   0   0   2   2   2   0   0   2   0   2   2   2   2   0   2   2   0   2   0   2   0   0   2   0   2   2   2   2   2   0   0   2   2   2   2   0   2
 MK-3-12                2   2   2   0   0   2   2   2   0   2   0   2   0   2   0   0   0   0   2   2   0   0   2   2   0   2   2   0   0   2   2   2   0   2   0   2   0   0   2   2   2   0   2   0   2   0   2   0   0   0   2   2   0   2   2   0   0   2   2   2   2   0   0   2   0   0   2   2   0   0   2   0   2   2   2   2   0   2   2   2   0   0   2   0   0   0   0   2   0   2   0   0   2   0   2   2   0   2   2   2   0   2   0   0   0   2   0   0   2   0   2   0   0   2   2   2   0   0   2   0   2   2   0   2   2   2   0   2   2   2   2   0   0   2   2   2   2   2   2   2   2   0   2   2   2   0   0   2   2   0   0   2   2   2   0   0   0   2   2   0   2   0   2   0   2   2   2   2   0   0   0   0   2   2   2   2   0   2   0   0   2   2   2   0   0   2   0   2   2   2   2   2   0   2   2   2   2   2   2   2
 MK-3-13                2   2   2   2   0   2   0   2   0   2   0   2   0   2   0   0   0   0   2   2   0   2   2   2   0   2   2   0   0   0   2   2   0   2   2   2   0   0   2   2   2   0   2   0   2   2   2   0   0   0   2   0   0   2   2   0   0   2   0   2   2   0   0   2   0   0   2   2   0   0   2   0   2   0   2   2   0   2   2   2   0   0   2   0   0   0   0   2   2   2   0   0   0   0   0   2   0   2   2   2   0   2   0   0   0   0   0   0   2   0   2   0   0   2   2   2   0   0   0   0   2   2   2   2   0   2   0   2   2   2   2   0   0   2   2   2   2   2   2   2   2   0   2   0   2   0   0   2   2   0   0   2   0   2   0   0   0   2   2   0   2   0   2   0   2   2   2   2   0   0   0   0   2   2   2   2   2   0   0   0   2   2   2   0   0   2   0   0   2   2   2   2   0   0   2   2   2   2   2   2
 MK-3-14                0   2   2   2   0   0   0   2   0   2   0   2   0   0   0   2   0   0   2   2   0   2   2   2   0   0   2   0   0   2   2   2   0   2   0   2   0   0   2   2   2   0   2   0   2   0   2   0   0   0   2   0   0   2   2   0   0   2   0   2   2   0   0   2   0   0   2   2   0   2   2   0   2   0   2   2   0   2   2   2   2   0   2   0   0   0   0   2   2   2   0   0   0   0   0   0   2   2   2   2   0   2   0   0   0   0   0   0   2   0   2   0   0   2   2   2   0   0   0   2   2   2   2   2   0   2   0   2   2   0   2   0   0   2   2   2   2   2   2   2   2   0   2   0   2   0   0   2   2   0   0   0   0   2   0   0   0   2   2   0   2   0   2   0   2   2   2   2   0   0   2   2   2   2   2   2   2   0   0   0   2   2   2   0   0   2   0   0   2   2   0   2   0   0   2   2   2   2   2   2
 MK-3-15                0   2   2   2   0   0   0   2   0   2   0   2   2   0   0   2   0   0   2   2   0   2   2   2   0   0   2   0   0   0   0   2   2   2   0   2   2   0   2   2   2   0   2   0   2   0   2   0   0   2   2   0   0   2   2   0   0   0   2   0   2   0   0   0   0   0   2   2   0   2   2   2   0   0   2   0   0   2   2   2   2   0   2   0   0   0   0   2   2   2   2   0   0   0   0   0   0   2   2   2   2   0   0   0   0   0   0   0   2   0   2   0   0   2   2   2   0   0   0   0   2   2   2   2   0   2   2   0   2   0   2   0   0   2   2   2   2   2   2   2   2   0   2   0   2   0   0   2   0   0   0   0   0   2   0   0   0   2   2   0   2   0   2   0   2   2   2   2   0   0   2   2   2   2   2   2   2   0   0   2   2   2   2   0   0   2   2   0   2   0   0   2   0   0   2   2   2   2   2   0
 MK-3-16                0   2   2   2   0   0   2   0   0   2   2   2   2   0   0   2   2   2   2   2   0   2   2   2   0   0   2   0   0   2   0   2   2   2   0   2   2   0   2   2   2   0   2   0   2   0   2   0   0   2   2   0   0   2   2   0   2   0   2   0   2   0   0   0   2   0   2   2   0   2   2   0   0   2   2   0   0   2   2   0   2   0   2   0   0   0   0   2   2   2   2   0   2   0   0   0   0   0   2   2   0   0   0   0   0   0   0   0   2   0   2   0   0   2   2   2   0   0   0   0   2   2   2   2   2   2   2   0   0   0   2   0   0   2   2   2   2   2   2   2   2   2   2   0   2   0   0   2   2   0   0   0   0   0   2   0   0   2   2   0   2   0   0   0   2   2   2   2   0   0   2   2   2   2   2   2   2   0   0   2   2   2   2   0   0   2   0   0   2   0   0   2   0   0   0   2   2   0   2   0
 MK-4-1                 0   0   0   0   0   2   0   0   0   0   2   0   2   2   0   2   2   0   2   0   0   2   0   2   0   0   2   0   2   0   2   2   2   2   2   0   2   2   0   2   0   2   0   2   2   0   0   0   2   2   0   2   0   2   0   0   0   2   2   2   2   0   2   0   2   2   2   2   0   2   2   2   0   2   0   2   2   2   2   0   2   2   2   2   0   0   0   2   2   2   2   2   0   0   0   2   2   0   0   0   0   0   2   0   2   0   2   0   2   0   2   2   2   2   0   2   2   0   2   2   0   0   0   2   2   0   0   0   0   0   0   2   2   2   2   0   2   0   2   0   0   0   2   0   0   0   0   2   0   0   0   0   2   0   0   2   0   0   2   0   0   0   0   0   2   0   2   2   0   0   0   2   2   2   0   2   2   2   2   2   2   2   2   2   0   2   2   0   2   2   0   2   0   0   0   2   0   2   0   2
 MK-4-2                 2   0   0   0   0   2   0   0   0   0   2   0   2   2   0   2   2   0   2   0   0   2   0   2   0   0   2   0   2   0   2   2   2   0   2   0   2   2   0   2   0   2   0   2   2   0   0   2   2   0   0   2   0   2   0   0   2   2   2   2   0   0   2   0   2   2   2   2   0   2   2   2   0   2   0   2   2   2   2   0   2   2   2   2   0   0   0   2   2   2   2   2   0   0   0   2   2   2   0   0   0   0   2   0   2   0   2   0   2   0   2   2   2   2   0   2   0   0   2   2   0   0   0   2   2   0   0   0   0   2   0   2   0   2   2   2   2   0   2   2   0   0   2   0   2   0   0   2   0   0   0   0   2   0   2   2   0   0   2   0   0   0   0   0   2   0   2   2   0   0   0   2   2   2   0   2   2   2   2   2   2   2   2   2   0   2   2   2   2   2   0   2   0   0   2   2   0   2   0   2
 MK-4-3                 2   0   0   0   0   2   0   0   0   0   2   0   2   2   0   2   2   0   2   0   0   0   0   2   0   0   2   0   2   2   2   2   2   0   2   0   2   0   0   2   0   2   0   2   2   0   0   2   2   0   0   2   0   2   0   0   2   2   0   2   0   0   2   0   2   2   2   2   0   2   2   2   0   2   0   2   2   2   2   0   2   2   2   2   0   2   0   2   2   0   2   2   0   2   0   2   2   2   0   0   0   0   2   0   0   0   2   0   0   0   2   2   2   0   0   2   0   0   2   2   0   0   0   2   2   0   0   0   0   2   0   2   0   2   2   2   2   0   2   0   0   0   2   0   2   0   0   2   0   0   0   2   2   0   2   2   0   0   2   0   0   0   0   0   2   2   2   2   0   0   0   2   2   2   2   2   2   2   2   2   2   2   2   2   0   2   2   2   2   2   0   2   0   0   2   2   0   2   0   2
 MK-4-4                 2   0   2   0   0   2   0   0   0   0   2   0   0   2   0   2   2   0   2   0   0   0   0   0   0   0   0   0   2   2   0   2   2   0   2   0   2   0   0   2   0   0   0   2   2   0   0   2   2   0   0   2   0   0   0   0   2   2   0   2   0   0   2   0   2   2   2   2   0   2   2   2   0   2   0   2   2   0   2   0   2   2   2   2   0   2   0   2   2   0   2   0   0   2   0   2   2   2   0   0   0   0   2   2   2   0   2   0   0   0   2   2   2   0   0   0   0   0   2   2   0   0   0   2   2   0   0   0   0   2   0   2   0   2   2   0   2   0   2   0   0   0   2   0   2   0   0   2   0   0   0   2   2   0   2   2   0   0   2   0   0   2   0   0   2   2   2   2   0   0   0   2   2   2   2   2   2   2   0   0   2   2   0   2   0   2   2   2   0   2   0   2   0   0   2   2   0   2   0   2
 MK-4-5                 2   0   2   0   0   2   0   0   0   0   2   0   0   2   0   0   2   0   2   0   0   0   0   0   0   0   0   0   2   2   0   2   2   0   2   2   2   2   0   2   2   0   0   2   2   0   0   2   2   0   0   2   0   0   0   0   2   2   0   2   0   0   2   0   2   2   2   2   0   2   2   2   2   2   0   2   2   0   2   0   2   2   2   2   0   2   0   2   2   0   0   0   2   2   0   2   2   2   0   0   0   2   2   0   2   0   2   0   0   0   2   2   2   0   0   0   0   0   2   2   0   0   2   2   2   0   0   0   0   2   0   2   0   2   2   0   2   0   2   0   2   0   2   0   2   0   0   2   0   0   0   2   2   0   2   2   0   0   2   0   0   2   0   0   2   2   2   2   0   0   0   2   0   2   2   2   2   2   2   0   2   2   2   2   0   2   2   2   2   2   0   2   2   0   2   2   0   2   0   2
 MK-4-6                 2   0   2   0   0   2   0   0   0   0   2   0   0   2   0   0   2   0   2   0   0   0   0   0   0   0   0   0   2   2   0   2   2   0   2   0   2   2   0   2   2   2   0   2   2   0   0   2   2   0   0   2   0   0   2   2   2   2   0   2   0   0   2   0   2   2   0   2   0   2   2   2   2   2   0   2   2   0   2   0   2   2   2   2   0   2   0   2   2   0   0   0   2   2   2   2   2   2   0   0   0   2   2   0   2   0   2   0   0   0   2   2   0   0   0   0   0   0   2   2   0   0   2   2   0   0   0   0   0   2   0   2   2   2   0   0   2   0   2   0   2   0   2   0   2   2   0   2   0   0   0   2   2   0   2   2   0   0   0   0   0   2   0   0   2   2   2   2   0   0   0   2   0   2   2   2   2   2   2   0   2   2   2   2   0   2   2   2   2   2   0   2   2   0   2   0   0   2   0   2
 MK-4-7                 2   0   2   2   0   0   0   0   0   0   2   0   0   0   0   0   2   0   2   0   0   0   0   0   0   0   0   0   2   2   0   2   2   0   2   0   0   2   0   2   2   2   0   2   2   0   0   2   2   0   0   0   0   0   2   2   2   2   0   2   0   2   2   0   2   2   0   2   0   2   2   2   2   2   0   2   2   0   2   0   0   2   2   2   0   2   0   2   2   0   0   0   2   2   2   2   2   2   0   0   0   2   2   0   2   0   0   0   0   0   2   2   0   0   0   0   0   0   2   2   0   0   2   2   0   0   0   0   0   2   0   2   2   2   0   0   2   0   2   2   2   0   2   0   2   2   0   2   2   0   0   2   2   0   2   2   0   0   0   0   0   2   0   0   2   2   2   2   0   0   0   2   0   2   2   2   2   2   2   0   2   2   2   2   0   2   2   2   2   2   0   2   2   2   2   0   0   2   0   2
 MK-4-8                 2   0   0   2   0   0   0   0   0   0   2   0   2   0   0   0   2   0   2   0   0   0   2   0   0   0   0   0   2   2   2   2   2   0   2   0   0   2   0   2   2   2   0   0   2   0   0   2   2   0   0   0   0   2   2   2   2   2   0   2   0   2   2   2   2   2   0   2   2   2   2   2   2   2   0   2   2   0   2   0   0   2   2   2   0   2   0   2   2   0   0   0   2   2   2   2   2   0   0   0   0   2   2   0   2   0   0   0   0   0   2   2   0   0   0   0   0   0   2   2   0   0   2   2   0   0   0   0   0   2   0   2   2   2   0   2   2   0   2   2   2   0   2   0   2   2   0   2   2   2   2   2   2   0   2   0   2   0   0   0   0   2   0   0   2   0   2   2   0   2   2   0   0   2   2   2   2   2   2   0   2   2   2   2   0   0   2   2   2   2   0   2   2   2   2   0   0   2   0   2
 MK-4-9                 2   0   0   0   0   0   0   0   0   0   2   0   2   0   0   0   2   0   2   2   0   0   2   0   0   0   0   0   2   2   2   0   2   0   2   0   0   2   0   2   2   0   0   0   2   0   2   2   2   2   0   0   0   2   2   2   2   0   0   2   0   2   2   2   2   2   0   2   2   2   2   2   2   2   0   2   0   0   2   0   2   2   2   2   0   2   0   2   0   0   0   0   2   2   2   2   0   0   0   2   0   2   2   0   2   0   0   2   0   0   2   2   0   0   0   0   0   0   2   2   0   0   2   2   0   0   0   0   0   2   0   2   2   2   0   2   2   0   2   2   2   0   2   2   2   2   2   2   2   2   2   2   2   0   2   0   2   0   0   2   2   2   0   0   2   2   2   2   0   2   2   0   0   2   2   2   2   2   0   0   2   2   2   2   0   0   0   2   2   2   0   0   2   2   2   0   0   2   0   2
 MK-4-10                2   0   0   0   0   0   0   2   0   0   2   0   2   0   0   2   2   0   2   2   0   0   2   0   0   0   0   0   2   2   2   0   2   0   2   0   0   2   0   2   2   0   0   0   2   2   2   2   0   2   0   0   0   2   0   2   2   0   0   2   0   2   2   2   2   2   0   2   2   2   2   0   2   2   2   2   0   0   2   2   2   2   2   2   0   2   0   2   0   0   0   2   2   2   2   2   0   0   0   2   0   2   2   0   2   0   0   2   0   0   2   2   2   2   2   0   0   0   2   2   2   0   2   2   0   0   0   0   0   2   2   2   0   2   0   2   2   2   2   2   2   0   2   2   2   2   2   2   2   2   0   2   2   0   2   0   2   0   0   2   2   2   2   0   0   2   2   2   0   2   2   0   0   2   2   0   2   2   2   0   0   2   2   2   0   0   0   2   2   2   0   0   2   2   2   0   0   2   0   2
 MK-4-11                2   0   0   2   0   0   0   2   0   0   2   0   2   0   0   2   2   0   2   2   0   0   2   0   0   0   0   0   2   2   2   0   2   0   2   0   0   0   0   2   2   0   0   0   2   0   2   2   0   2   0   0   0   2   0   2   2   2   0   2   0   2   2   2   2   2   0   2   2   2   2   0   2   2   2   2   0   0   2   2   2   2   2   2   0   2   2   0   0   0   0   2   2   2   2   2   0   0   0   2   0   2   2   0   2   0   0   2   2   0   0   2   2   2   2   0   0   0   2   2   2   0   0   2   0   0   0   0   0   0   2   2   0   2   0   2   2   0   2   2   2   2   2   2   2   2   2   2   2   2   0   2   2   0   0   0   0   0   0   2   2   2   2   0   2   0   2   2   0   2   2   0   2   2   2   2   2   2   2   2   0   2   2   2   0   0   0   2   2   2   0   0   2   0   2   0   2   2   2   2
 MK-4-12                2   0   0   2   0   0   0   2   0   0   2   0   2   0   0   2   2   0   0   0   2   0   2   0   0   0   0   0   2   2   2   0   0   0   2   0   0   0   0   2   0   0   0   0   2   0   2   0   0   2   0   0   0   0   0   2   2   2   0   2   0   2   2   2   2   2   0   2   2   2   2   0   2   2   2   2   2   0   2   2   2   2   2   2   0   2   2   0   0   0   0   2   2   2   2   2   0   0   0   2   0   2   2   0   2   0   0   2   2   0   0   2   2   2   2   0   0   0   2   2   0   2   2   2   2   0   0   0   0   0   2   2   0   2   2   2   2   0   2   2   2   2   2   2   2   2   2   2   2   2   0   2   2   0   0   0   0   0   0   2   2   2   2   0   2   0   2   2   0   2   0   0   2   2   0   2   2   0   2   2   0   2   2   2   0   0   0   2   2   2   0   0   2   0   2   0   2   2   2   0
 MK-4-13                2   0   0   2   0   0   0   2   0   2   2   0   2   0   0   2   2   0   2   0   2   0   2   0   0   0   2   0   2   2   2   0   0   0   2   0   0   2   0   2   0   0   0   0   2   0   2   0   0   2   0   0   0   0   2   2   2   2   0   2   0   2   2   0   2   2   0   2   2   2   2   0   2   2   2   2   2   0   2   2   2   2   2   2   0   2   2   0   0   0   0   2   2   2   2   2   0   0   0   2   0   0   2   0   2   0   0   0   2   0   0   2   2   2   2   0   0   0   2   2   0   2   2   2   2   0   0   0   0   0   2   2   0   2   2   2   2   2   2   2   2   2   2   2   2   0   2   2   2   2   0   2   2   0   0   0   0   0   0   2   2   2   2   0   2   0   2   2   0   2   0   0   2   2   0   2   2   0   2   2   0   2   2   2   0   0   0   0   2   2   0   0   2   0   2   0   2   2   2   0
 MK-4-14                2   2   0   0   0   0   0   2   0   2   2   0   2   0   0   2   2   0   2   0   2   0   2   0   0   0   2   0   2   2   0   0   0   0   2   2   0   2   0   2   0   2   0   0   2   0   2   0   0   2   0   0   2   0   2   2   2   2   0   0   0   2   2   0   2   2   2   2   2   2   2   0   2   2   2   2   2   0   2   0   2   2   2   2   0   2   2   0   0   0   0   2   2   2   2   2   0   0   0   2   0   0   2   0   2   0   0   0   2   0   0   2   2   2   2   0   0   0   2   2   0   2   2   2   2   0   0   0   2   0   0   2   0   2   2   2   0   2   2   2   2   2   2   2   2   0   0   2   2   2   0   2   2   0   0   0   0   0   0   2   2   2   2   0   2   2   2   2   0   2   0   0   2   2   2   2   2   0   0   2   0   2   2   2   0   2   0   2   2   2   0   0   2   0   2   0   0   2   2   0
 MK-4-15                2   2   0   0   0   0   0   2   0   2   2   0   2   0   0   0   2   2   2   0   2   0   2   0   0   2   2   0   2   2   0   2   0   0   2   2   0   2   0   2   2   2   0   0   2   0   2   0   0   2   0   0   2   0   2   2   2   2   0   0   0   2   2   0   2   2   2   2   2   2   2   2   2   2   2   2   2   0   2   0   2   2   2   2   0   2   0   0   0   0   0   2   2   2   2   2   0   0   0   2   0   0   2   0   2   2   0   0   2   0   0   2   2   0   2   0   0   0   2   2   0   2   2   0   2   2   0   0   2   0   2   2   0   2   2   2   0   2   2   2   2   2   2   2   2   0   0   2   0   2   0   2   2   0   0   2   0   0   0   2   2   2   2   0   0   2   2   0   0   2   0   0   2   2   2   2   2   2   0   2   0   0   2   2   0   2   2   2   2   2   0   0   2   0   2   0   0   2   2   0
 MK-4-16                2   2   0   0   0   0   0   2   0   2   0   2   2   0   0   0   2   2   2   0   2   0   2   0   0   2   2   0   2   2   0   2   0   0   2   2   0   2   0   2   2   2   0   0   2   0   2   0   0   2   0   2   2   0   2   2   0   2   0   0   0   2   2   0   2   2   2   2   2   2   2   2   2   2   2   2   2   0   2   0   2   2   0   0   0   2   0   0   0   0   0   2   2   2   2   2   0   0   0   2   2   0   2   0   2   2   0   2   2   0   2   2   2   0   2   0   0   0   2   2   0   2   2   0   2   2   0   0   2   0   2   2   0   2   2   2   0   2   2   2   2   2   2   2   2   0   2   2   0   2   0   0   2   0   0   2   0   0   0   2   2   2   2   0   2   2   2   0   0   2   0   0   2   0   2   2   2   2   0   2   0   0   0   2   0   0   2   2   2   2   0   0   2   0   2   0   0   2   0   2
 MK-5-1                 2   2   2   2   0   0   0   2   2   2   2   2   0   2   2   2   0   0   0   2   0   2   0   0   0   2   2   0   2   0   0   2   0   2   2   0   0   0   0   0   2   2   0   0   0   2   2   0   0   0   2   0   0   2   0   0   2   2   2   2   2   0   0   0   0   0   2   0   2   0   0   0   0   2   0   2   2   0   2   0   2   2   0   0   2   2   0   0   0   0   2   2   0   0   0   2   2   2   2   0   0   2   0   2   2   2   0   2   0   0   0   2   0   2   2   0   0   2   2   0   0   0   2   0   2   0   0   0   0   0   2   2   2   2   2   2   0   0   0   2   0   2   2   0   2   0   2   2   0   2   2   2   0   2   0   2   2   2   0   0   2   2   2   2   2   2   0   2   2   0   2   0   2   0   2   2   2   2   2   0   2   0   2   0   2   0   2   0   2   2   2   0   2   0   0   2   0   0   0   0
 MK-5-2                 2   2   2   2   0   0   0   2   2   2   0   2   0   2   2   2   0   0   2   2   0   2   0   0   0   2   2   2   2   0   0   2   0   2   2   0   0   0   0   0   2   2   0   2   0   2   2   0   0   0   0   0   0   2   0   0   2   2   2   2   2   0   0   0   0   0   2   0   2   0   0   0   0   2   0   2   2   0   0   0   2   2   0   0   0   0   0   0   0   0   2   2   0   0   0   2   2   2   2   0   0   2   0   2   2   2   0   2   0   0   0   2   0   2   2   0   0   2   2   2   0   0   2   0   2   0   0   0   0   0   2   2   0   2   2   2   0   0   0   2   0   2   2   0   2   0   2   0   0   2   2   2   0   2   0   2   2   2   0   0   2   2   0   2   2   2   0   2   2   0   2   0   2   0   2   2   2   2   2   0   2   0   2   0   2   2   0   0   0   2   2   0   2   0   0   2   0   0   0   0
 MK-5-3                 2   2   2   2   0   0   0   2   2   2   0   2   0   2   2   2   0   0   2   2   0   2   0   0   0   0   2   2   2   2   0   2   0   2   2   0   0   0   0   0   2   2   0   2   0   2   2   0   0   0   0   0   0   2   0   0   2   2   2   2   2   0   0   0   0   0   2   0   2   0   0   0   0   2   0   0   2   0   0   0   2   2   0   0   0   0   0   0   0   0   2   2   0   0   0   2   2   2   0   0   0   2   0   2   2   2   0   2   0   0   0   2   0   2   2   0   0   2   0   2   0   0   2   0   2   0   0   0   2   0   2   2   0   2   2   2   0   0   0   2   0   2   2   0   2   0   2   0   0   2   0   2   0   2   0   2   2   2   0   0   2   2   0   2   2   2   0   2   2   0   2   0   2   0   2   2   2   2   0   0   2   0   2   0   2   2   0   0   0   2   2   0   0   0   0   0   0   0   0   0
 MK-5-4                 2   2   2   2   0   2   0   2   2   2   0   2   0   2   2   2   0   2   2   2   0   2   2   2   0   0   2   2   2   2   2   2   0   2   0   0   0   0   0   0   2   2   0   2   0   2   2   0   0   0   0   0   0   2   0   2   2   2   2   2   2   0   0   0   0   0   2   0   2   0   0   0   0   2   2   0   0   0   0   0   0   2   0   0   0   2   0   0   0   0   2   0   2   0   0   2   2   2   0   0   0   2   0   2   2   2   0   2   0   0   0   0   0   2   2   0   0   2   0   2   0   0   2   0   2   0   0   0   2   0   2   2   0   2   2   2   0   0   0   2   0   2   2   0   2   0   2   0   0   2   0   2   2   2   0   2   2   2   0   0   2   2   0   2   2   2   0   2   2   2   2   0   2   0   2   2   2   2   0   2   2   2   2   2   2   2   0   0   2   2   2   0   0   0   0   0   0   0   0   0
 MK-5-5                 2   2   0   2   0   2   0   2   2   2   0   2   0   2   2   2   0   2   2   2   0   2   2   2   2   0   2   2   2   2   0   2   0   2   2   2   0   0   0   0   2   0   0   2   0   2   2   0   0   0   0   0   0   2   0   2   2   2   2   2   2   0   0   2   0   2   2   0   2   0   0   0   0   2   0   0   0   0   2   0   0   2   2   0   0   2   0   0   0   0   2   0   2   0   0   2   2   2   0   0   0   0   0   2   2   2   0   2   0   2   0   0   0   0   2   0   0   2   0   2   0   0   2   0   2   0   0   0   2   0   2   0   0   2   2   2   0   0   0   2   0   0   2   0   0   0   2   0   0   2   0   2   2   2   0   2   0   2   0   0   2   2   0   2   2   2   0   2   2   2   2   0   2   0   2   2   2   2   0   2   2   2   2   2   2   2   0   0   2   2   2   0   0   0   0   0   0   0   0   0
 MK-5-6                 2   2   0   2   0   2   0   2   2   2   0   0   0   2   2   2   0   2   2   2   2   2   2   2   2   0   2   2   2   2   0   2   2   0   2   2   2   0   0   0   0   0   0   2   0   2   2   0   0   0   0   0   0   2   0   2   2   2   2   2   2   0   2   2   0   2   2   2   2   0   0   0   0   2   0   0   0   0   2   0   2   2   2   0   0   2   0   0   0   0   0   0   2   0   0   2   0   2   0   0   0   0   0   0   2   2   0   2   2   2   0   0   2   0   2   0   0   2   0   2   0   0   2   0   2   0   0   0   2   2   2   2   0   2   2   2   0   0   0   0   0   2   2   0   2   0   2   0   0   2   0   2   2   2   0   2   0   2   0   0   2   2   0   2   2   2   0   2   2   2   2   2   2   2   2   2   0   2   0   2   2   2   2   2   2   2   0   0   2   2   0   0   0   0   0   0   2   0   0   2
 MK-5-7                 2   2   0   2   0   2   0   2   2   2   2   0   0   2   2   2   0   2   2   2   2   2   2   0   2   0   2   2   2   2   0   2   2   0   2   2   0   0   0   2   0   0   0   2   2   2   2   0   0   0   0   2   0   2   0   2   2   2   2   2   2   0   2   2   0   2   2   2   2   0   2   0   0   2   0   0   0   0   2   0   2   2   2   0   0   2   2   2   0   0   0   0   0   0   0   2   0   2   0   2   0   0   0   0   2   2   0   2   2   2   0   0   2   0   2   0   0   2   0   2   2   0   2   0   2   2   0   0   2   2   2   2   0   2   2   2   0   0   2   0   0   0   0   0   0   0   0   0   2   2   0   2   2   2   0   2   0   2   0   0   2   0   2   2   2   2   0   2   2   2   0   2   0   2   2   2   0   2   2   2   0   2   0   2   2   2   0   0   2   2   0   0   2   0   0   0   2   0   0   2
 MK-5-8                 2   2   0   2   0   2   0   2   2   0   2   0   0   2   2   2   0   2   2   2   0   2   2   2   2   2   2   2   0   2   2   2   2   0   2   0   0   0   0   2   2   0   0   2   2   2   2   0   2   0   0   2   0   0   0   2   2   0   2   2   2   0   2   2   0   2   2   2   2   2   2   0   0   0   0   0   0   0   2   0   2   2   2   0   0   2   2   2   0   0   0   0   0   0   0   2   0   2   0   2   0   0   2   0   2   2   0   2   2   2   0   0   2   0   2   0   0   2   0   2   2   0   2   0   2   2   0   0   2   2   2   2   0   2   2   2   0   0   2   0   0   0   0   0   0   0   0   0   2   0   0   2   2   0   0   2   0   2   0   0   2   0   2   2   2   2   0   2   2   2   0   0   0   2   2   2   0   2   2   0   0   2   0   2   2   2   2   0   2   2   0   0   2   0   0   0   2   0   0   2
 MK-5-9                 0   0   0   2   0   2   0   2   2   0   2   0   2   2   2   2   0   2   0   2   0   2   2   0   2   0   2   2   0   0   2   2   0   0   2   0   0   2   0   0   2   0   0   2   2   2   2   0   2   2   0   2   0   0   0   2   2   2   2   2   2   2   0   2   0   2   0   2   2   0   2   0   0   0   2   0   0   0   2   0   2   2   2   0   0   2   2   2   2   0   0   0   0   0   0   2   0   2   0   2   0   0   2   0   2   2   2   2   2   2   0   0   2   0   2   0   0   2   0   2   2   0   2   0   2   2   2   0   2   0   2   2   0   2   2   2   0   2   2   0   0   0   0   2   0   0   0   0   2   0   0   2   2   0   2   2   0   2   2   0   2   0   2   2   2   0   0   2   2   2   0   0   0   2   2   0   0   2   0   0   0   2   0   2   2   2   2   0   2   2   0   0   2   0   0   0   0   0   0   2
 MK-5-10                0   0   0   2   0   2   0   2   2   0   2   0   0   2   2   2   0   2   0   2   2   2   2   0   2   0   2   2   0   0   2   2   0   2   2   0   0   2   0   0   2   0   0   2   2   2   2   0   2   2   0   2   2   0   0   0   2   2   2   2   2   2   0   2   0   2   0   2   2   0   2   0   0   0   2   0   0   0   2   0   2   2   2   0   0   2   2   2   2   0   0   0   2   0   0   2   0   2   0   2   0   2   2   0   0   2   2   2   2   2   0   0   2   2   2   0   0   2   0   2   2   0   2   2   2   2   0   2   2   0   2   2   0   2   2   2   0   2   2   0   0   0   0   2   0   2   0   0   0   0   0   2   2   0   2   2   0   2   2   0   2   0   2   2   2   0   0   2   2   0   0   0   0   2   0   2   0   0   0   2   0   0   0   2   2   2   2   0   2   2   0   0   2   0   0   2   0   0   2   2
 MK-5-11                0   0   0   2   0   2   0   2   2   0   2   0   0   2   0   2   0   0   2   2   2   2   2   0   2   0   2   2   0   0   2   2   0   2   2   0   0   2   0   0   2   0   0   2   2   2   2   0   2   2   0   0   2   0   0   0   2   2   0   2   2   2   2   2   0   2   0   2   2   0   2   0   0   0   2   0   0   0   2   0   2   2   2   0   0   2   2   2   2   0   0   0   2   0   0   2   0   2   0   2   0   2   2   0   2   2   2   2   2   2   0   0   2   2   2   2   0   2   0   2   2   0   2   2   2   2   0   2   2   0   2   2   0   2   2   2   0   2   2   0   2   0   0   2   0   2   0   2   0   0   2   2   2   0   2   2   0   2   2   0   2   0   2   2   2   2   0   2   2   0   2   2   0   2   0   2   0   0   0   2   2   0   0   2   0   2   2   0   2   2   0   0   2   0   0   2   0   0   2   2
 MK-5-12                0   0   0   2   0   2   0   2   0   0   2   0   0   2   2   2   0   0   2   0   2   2   2   0   2   0   2   2   0   0   2   2   0   2   2   0   0   2   0   0   2   0   0   0   2   2   2   0   2   0   0   0   2   0   0   0   2   2   0   2   2   2   2   2   0   2   2   2   0   0   2   0   0   0   2   0   0   0   2   0   2   2   2   0   0   2   0   2   2   0   0   0   2   0   0   2   0   2   0   2   0   2   2   0   2   2   0   2   0   2   0   0   2   2   2   2   0   2   0   2   2   0   2   2   2   2   0   2   2   0   0   2   0   2   2   2   0   2   2   0   0   0   0   2   0   2   0   2   0   0   2   2   2   0   2   2   2   2   2   0   2   0   2   2   2   2   0   2   2   0   2   2   0   2   0   2   0   0   2   0   2   0   0   0   0   2   2   0   2   2   0   0   2   0   0   2   2   0   2   2
 MK-5-13                0   0   0   2   0   2   0   2   0   0   2   0   0   0   2   2   0   0   2   0   2   2   2   0   2   0   2   2   0   0   2   2   0   2   0   0   0   2   0   0   2   2   0   0   2   2   2   0   2   0   0   0   2   0   0   0   2   2   2   2   0   0   2   2   0   2   2   2   0   0   2   0   0   0   2   2   0   0   2   0   2   2   2   0   0   0   0   2   2   0   0   0   2   0   2   2   0   2   0   2   0   0   2   0   2   2   0   0   0   2   0   0   0   2   2   2   0   2   0   2   2   0   2   2   2   2   0   2   2   0   0   2   0   2   2   2   0   2   0   0   0   0   0   2   0   2   0   2   0   0   2   2   2   0   2   2   2   2   2   0   2   0   2   2   2   2   0   2   0   0   2   2   2   2   0   2   0   0   0   0   2   0   0   0   0   2   2   0   2   2   2   0   2   0   0   2   2   0   2   2
 MK-5-14                0   0   0   0   0   2   2   2   0   0   2   0   0   0   2   2   0   0   2   2   2   0   2   0   2   0   2   2   0   0   0   2   0   2   0   0   0   2   0   0   2   2   0   0   2   2   2   0   2   0   0   0   2   2   0   0   2   2   2   2   0   0   2   2   0   2   2   2   0   0   2   0   2   2   2   2   0   0   2   0   2   2   0   0   0   0   0   2   2   0   0   0   2   0   2   2   0   2   0   2   0   0   0   2   2   2   0   0   0   2   0   0   0   2   2   2   0   0   0   2   2   0   2   2   2   2   0   0   2   0   0   2   0   0   0   2   0   2   0   0   0   0   0   2   2   2   0   2   0   0   2   2   2   0   2   2   2   2   0   0   2   0   2   2   2   2   0   2   0   0   2   2   0   2   0   0   0   0   2   0   2   0   2   0   0   2   2   0   2   2   2   2   2   0   0   2   2   0   0   2
 MK-5-15                0   0   0   0   0   2   2   2   0   0   2   0   0   0   2   2   0   0   2   2   2   0   2   0   2   0   2   2   0   0   2   2   0   2   0   2   0   0   0   0   2   2   0   0   2   2   0   0   2   0   0   2   2   2   0   0   2   2   2   0   0   0   2   2   0   2   0   2   2   0   0   0   2   2   2   2   0   0   2   0   2   2   2   0   0   2   0   0   2   0   0   2   2   0   2   2   0   2   0   2   0   0   0   0   2   2   0   0   0   2   0   0   2   2   2   2   0   0   0   2   2   0   2   2   2   2   2   0   2   0   2   2   0   0   0   2   0   2   0   0   0   0   0   2   0   2   0   2   0   0   2   0   2   0   2   2   2   2   0   0   2   0   2   2   2   2   0   2   2   0   2   2   0   2   0   0   0   0   2   0   2   0   2   0   2   0   0   0   2   2   2   2   2   0   2   2   2   0   0   2
 MK-5-16                0   0   0   0   0   0   2   2   0   0   0   0   0   0   2   2   0   0   0   2   2   0   2   0   2   0   2   2   2   2   2   2   0   2   0   2   0   0   0   0   0   2   0   0   2   2   0   0   2   0   2   2   2   2   0   2   2   2   0   0   0   0   2   2   0   2   0   2   2   0   0   0   0   2   2   2   0   0   2   0   2   0   2   0   0   0   0   0   2   0   0   0   2   0   2   2   0   2   0   2   0   0   0   0   0   2   0   0   0   2   0   0   2   2   2   2   0   0   0   2   0   0   2   2   2   2   2   0   2   2   2   2   0   0   0   2   0   2   0   0   0   0   0   2   0   2   0   2   0   2   2   0   2   0   2   0   2   2   2   0   2   0   2   2   2   2   0   2   2   0   2   2   0   2   2   0   2   0   0   0   2   2   2   0   2   0   0   0   2   2   2   2   2   0   2   2   2   0   0   2
 MK-6-1                 2   0   2   2   0   2   2   0   0   0   2   2   0   2   2   0   0   2   0   2   2   2   0   2   0   2   2   2   2   0   2   2   2   0   2   0   0   2   2   0   0   0   0   2   2   2   0   0   0   2   2   2   0   0   2   2   0   2   0   2   2   2   2   2   0   2   0   2   2   2   2   2   0   2   2   2   2   2   0   0   0   0   2   0   0   2   0   0   0   2   2   2   2   0   2   2   0   2   2   2   0   2   2   0   0   0   2   0   2   2   0   0   2   2   0   2   2   0   2   2   2   2   0   0   2   0   2   0   0   2   2   2   2   2   2   0   2   0   2   0   2   2   0   0   0   0   2   0   0   0   2   0   0   2   0   2   2   2   0   0   2   0   2   0   2   0   2   2   2   2   0   2   0   2   0   2   0   0   2   2   0   0   2   2   0   2   0   2   0   2   0   2   2   2   2   2   0   0   0   2
 MK-6-2                 2   0   0   2   0   2   2   0   0   0   2   2   0   2   2   0   0   2   0   2   2   0   0   2   0   2   2   2   2   0   2   2   2   0   2   0   0   2   2   0   0   0   0   2   2   2   0   0   0   2   2   2   0   0   2   2   0   0   0   2   0   2   2   2   0   2   0   2   2   2   2   2   0   2   2   2   2   2   0   0   0   0   2   0   0   2   2   0   0   2   2   2   2   0   2   2   0   2   2   2   0   2   2   0   0   0   0   2   2   2   0   0   2   2   0   2   2   0   2   2   2   2   0   0   2   0   2   0   2   2   2   2   2   2   2   0   0   0   2   0   2   2   0   0   0   0   2   0   2   0   2   0   0   2   0   2   2   2   0   0   0   0   2   0   2   0   2   2   2   2   0   0   0   2   0   2   0   2   2   2   0   0   2   2   0   2   0   2   0   2   0   2   2   2   2   2   2   0   0   2
 MK-6-3                 2   0   0   2   0   2   2   0   0   0   2   2   0   2   2   0   0   2   0   2   2   0   0   2   0   2   2   2   2   0   0   0   2   0   2   0   2   2   2   0   0   0   0   2   2   0   0   2   0   2   2   2   0   0   2   2   0   0   0   2   0   2   2   2   0   2   0   2   2   2   2   2   0   2   2   2   2   2   0   0   0   0   2   0   0   2   2   0   0   2   2   2   2   2   2   2   0   2   0   2   0   2   2   0   0   0   0   2   2   0   0   0   2   2   0   2   2   0   2   2   2   2   0   0   0   0   2   0   2   2   2   2   2   2   2   0   0   0   2   2   2   2   0   0   0   0   2   0   2   0   2   2   0   2   2   2   2   2   0   2   2   0   0   0   2   0   2   2   2   2   0   0   0   2   0   2   0   2   2   2   2   0   0   2   0   2   2   2   0   2   0   2   2   2   2   2   2   0   2   2
 MK-6-4                 2   0   0   2   0   2   2   0   0   0   2   2   0   2   2   0   0   2   0   2   2   0   0   2   0   2   2   2   2   0   0   0   2   0   2   2   2   2   2   0   0   2   0   2   2   0   0   2   2   2   2   2   0   0   2   2   0   0   0   2   0   0   2   2   0   2   0   2   2   2   2   2   0   2   2   2   2   2   0   0   0   0   2   0   0   2   2   0   0   2   2   2   2   2   2   2   0   2   0   0   0   2   2   0   2   0   0   2   0   0   0   0   0   2   0   2   2   0   2   2   2   2   0   0   0   0   2   0   2   2   2   0   2   0   2   0   0   0   2   2   2   2   0   0   2   0   2   0   2   0   2   2   0   2   2   2   2   2   2   2   0   0   0   0   2   0   2   2   2   2   0   2   0   2   0   2   0   2   2   2   2   0   0   2   0   2   2   2   0   2   0   0   2   2   2   2   2   0   2   2
 MK-6-5                 0   0   0   0   0   2   2   0   0   0   0   2   0   2   2   0   0   2   0   2   2   0   0   2   0   2   2   0   2   0   0   0   0   0   2   2   2   0   2   0   0   2   0   2   2   0   0   2   2   2   2   2   0   0   2   2   2   0   0   2   0   0   0   2   0   2   0   2   2   2   2   2   0   0   2   2   2   2   0   0   0   0   2   0   0   2   2   0   0   2   2   2   2   2   2   2   0   2   0   0   0   2   2   0   2   0   0   2   0   0   0   0   0   2   0   2   2   0   2   2   2   2   0   0   0   0   2   0   2   2   2   0   2   0   0   0   0   0   2   2   2   2   0   0   2   0   2   0   2   0   2   2   2   2   2   2   2   2   2   2   0   0   0   0   2   0   2   0   2   2   0   2   0   2   0   2   0   2   2   2   2   2   0   2   0   2   2   2   0   2   0   0   2   2   2   2   2   0   2   2
 MK-6-6                 2   0   0   0   2   2   2   0   0   0   0   2   2   2   2   0   2   2   0   0   2   0   0   2   0   2   2   0   2   0   0   0   0   0   2   2   2   0   0   0   0   2   0   2   2   0   0   0   2   2   2   2   0   2   2   2   2   0   0   2   0   0   0   2   0   2   0   2   2   2   2   2   0   0   2   2   2   2   0   0   2   0   2   0   0   2   2   0   0   2   2   2   2   2   2   0   0   2   0   0   0   2   2   0   2   0   0   2   0   0   0   0   0   2   0   2   2   0   2   2   2   2   0   0   0   0   2   0   2   2   2   0   0   0   0   0   0   0   0   2   2   2   0   0   2   2   2   0   2   0   2   2   2   2   2   2   2   2   0   2   0   0   0   0   0   2   2   0   0   0   0   2   0   2   0   2   0   2   2   2   2   2   0   2   0   2   0   2   0   2   0   0   2   2   2   2   2   0   2   2
 MK-6-7                 2   0   0   2   2   2   2   0   0   0   0   2   2   2   2   0   2   2   0   2   2   0   0   2   0   2   2   0   0   0   0   0   0   0   2   2   2   0   0   0   0   2   0   2   2   0   0   0   2   0   2   2   0   2   2   2   2   0   0   2   2   0   2   2   0   0   0   2   0   2   2   2   2   0   2   2   2   2   0   0   2   0   2   0   0   2   2   0   0   2   2   2   0   2   2   0   0   2   0   0   0   2   2   0   2   0   2   2   0   0   0   0   0   2   2   2   2   2   2   2   2   2   0   0   0   0   2   0   2   2   2   0   0   0   0   0   0   0   0   2   2   2   2   0   2   2   2   0   2   0   2   2   2   2   2   2   2   2   2   2   0   0   0   2   0   0   2   0   0   0   0   2   0   0   0   2   0   2   2   2   2   2   0   2   0   2   2   2   0   2   0   0   2   2   2   0   2   0   2   2
 MK-6-8                 2   0   0   2   2   2   2   0   0   0   0   2   2   0   2   0   2   2   0   2   2   2   0   0   0   2   2   2   0   2   0   0   0   0   2   2   2   2   0   0   0   2   0   2   2   0   0   0   2   0   2   2   0   2   2   2   2   0   0   2   2   2   2   2   0   0   0   2   0   2   2   2   0   0   2   2   2   0   0   0   2   2   2   0   0   2   2   0   0   2   2   0   0   2   2   0   0   2   0   0   0   2   2   0   2   0   0   2   0   0   0   0   0   0   2   2   0   0   2   2   2   2   0   2   0   0   2   0   2   2   2   0   0   0   0   0   0   0   0   2   2   2   0   0   2   2   2   0   0   0   2   2   2   2   2   2   2   2   2   2   0   0   0   2   0   0   2   0   0   0   0   2   0   0   0   2   0   2   2   2   2   0   0   2   0   2   0   2   0   2   0   0   2   2   2   0   2   0   2   2
 MK-6-9                 2   0   0   2   2   2   2   0   0   0   0   2   2   0   2   0   2   2   0   2   2   0   0   0   0   0   2   2   2   2   0   0   0   0   2   2   2   0   0   0   0   0   0   2   2   0   2   2   2   0   2   2   0   2   2   2   2   0   2   2   2   2   2   2   0   0   0   2   0   2   2   2   0   0   2   2   0   0   0   0   2   2   2   0   0   2   2   0   0   2   2   0   0   2   0   0   0   2   2   0   0   2   2   0   2   0   0   0   0   0   0   0   0   0   2   2   0   2   2   0   2   2   0   2   2   0   2   0   2   2   2   0   0   0   0   0   0   0   0   2   2   0   0   0   2   2   2   0   0   0   2   2   2   2   2   2   2   2   2   2   0   0   0   2   0   0   2   0   0   0   0   2   2   0   0   2   0   0   2   2   0   0   0   2   0   2   0   2   0   2   0   0   2   2   2   0   2   0   2   2
 MK-6-10                2   0   0   2   2   2   2   0   0   0   0   0   2   0   2   2   2   0   0   2   2   0   0   0   0   0   2   2   2   2   2   0   0   0   0   2   2   0   0   0   2   2   0   2   2   0   2   2   2   0   2   2   0   2   2   2   2   0   2   2   2   2   2   2   0   0   0   2   0   2   2   2   2   0   2   2   0   0   0   2   2   2   2   0   2   2   2   2   0   2   2   0   0   2   0   0   2   2   2   0   0   2   0   2   2   0   0   0   0   0   0   0   0   0   2   2   0   2   2   0   2   2   0   2   2   0   2   0   2   0   2   0   0   0   0   0   0   0   0   2   2   0   0   0   2   2   2   0   0   0   2   2   2   2   0   2   2   2   2   2   0   0   0   0   0   0   0   0   0   0   0   2   2   0   0   2   0   0   2   2   2   2   0   2   0   0   0   2   0   0   0   0   2   2   2   0   2   2   2   2
 MK-6-11                2   0   0   2   2   0   2   0   0   0   0   0   2   0   2   2   2   0   0   2   2   0   0   0   0   0   2   2   2   2   0   0   0   2   0   2   2   0   0   0   2   2   0   2   2   0   2   2   2   0   2   2   0   2   2   2   2   0   0   2   2   2   2   2   2   0   0   2   0   2   0   2   2   0   2   2   0   0   0   2   2   2   2   2   2   2   2   2   0   0   2   0   2   2   0   0   2   2   2   0   0   2   0   2   2   0   2   0   0   0   0   0   0   2   2   2   2   2   2   0   2   2   2   2   2   2   2   0   2   0   2   0   0   0   0   0   0   0   2   2   2   0   0   0   2   2   2   0   0   0   2   2   2   2   0   0   2   2   2   2   0   0   0   2   0   0   0   0   2   0   0   2   2   0   0   2   2   2   2   2   2   0   0   2   0   0   0   2   0   0   0   0   2   2   2   0   0   2   2   2
 MK-6-12                2   0   0   2   2   0   2   2   2   0   0   0   2   0   2   2   2   0   0   2   2   0   0   0   0   0   2   2   2   2   0   0   0   2   2   2   2   0   2   0   2   2   0   2   2   0   2   2   0   2   2   2   0   2   2   2   2   0   0   2   2   2   0   2   2   0   0   2   0   2   2   2   2   2   2   2   0   0   0   2   2   2   0   2   2   0   2   2   0   0   2   0   2   2   0   0   2   2   2   0   0   2   0   2   2   0   2   0   2   0   0   0   0   2   2   2   2   2   0   0   2   2   2   2   2   2   2   0   2   0   2   0   0   0   0   0   0   0   2   2   2   0   0   0   2   0   2   0   0   0   2   2   2   2   2   0   2   2   2   2   0   0   0   2   0   0   0   0   2   0   0   0   2   0   0   2   2   2   2   2   2   0   0   2   0   0   0   2   0   0   0   0   2   2   2   2   0   2   2   2
 MK-6-13                2   0   0   0   2   0   2   2   2   2   0   0   2   0   2   2   2   0   0   2   2   2   0   0   0   0   0   2   2   2   0   0   0   2   2   0   2   0   2   0   2   2   0   2   2   0   0   2   0   2   2   2   0   2   2   2   2   0   0   2   2   2   0   2   2   0   0   2   0   2   2   2   2   2   2   2   0   2   0   2   2   2   0   2   2   0   2   2   0   0   2   0   0   2   0   0   2   2   2   0   0   2   0   2   2   0   2   0   0   0   0   0   0   2   2   2   2   2   0   0   0   2   2   0   0   2   2   0   2   0   2   0   0   0   0   0   0   0   2   2   2   0   0   2   2   0   2   0   0   0   2   2   0   2   2   0   2   2   2   0   0   0   0   2   0   0   2   0   0   0   0   0   2   0   0   2   2   2   2   2   2   0   0   0   0   0   0   2   0   0   0   0   2   2   2   2   0   2   2   2
 MK-6-14                2   0   2   0   2   0   2   2   2   2   0   0   2   0   2   0   2   0   0   2   2   2   0   0   0   0   0   0   2   2   0   0   0   2   2   0   2   2   2   0   2   2   0   2   2   0   0   2   0   2   0   2   0   2   2   2   2   0   0   2   2   2   0   0   2   0   0   2   0   2   2   2   2   2   2   2   2   2   0   2   2   2   0   2   2   2   2   2   2   0   2   0   0   2   0   0   2   2   2   0   0   2   0   2   2   0   2   0   0   0   0   0   0   2   2   2   2   2   0   0   0   2   2   0   0   2   2   0   2   0   2   0   0   0   0   0   0   0   2   2   2   0   0   2   2   0   2   0   0   0   2   2   0   2   2   0   2   2   2   0   2   0   0   2   0   0   2   0   0   0   0   0   0   2   0   2   2   2   2   2   2   0   0   0   0   0   0   2   0   0   0   0   0   2   2   2   0   2   2   0
 MK-6-15                2   0   2   0   2   0   2   2   2   2   0   0   2   0   2   0   2   0   0   2   2   2   0   0   0   0   0   0   0   2   0   0   0   2   2   0   0   2   2   0   2   0   0   0   2   0   2   2   0   2   0   2   0   2   2   2   2   0   0   2   2   2   0   0   2   0   0   2   0   2   2   2   2   2   0   0   2   2   0   2   2   2   0   2   2   0   2   2   2   0   2   0   0   2   0   0   2   2   2   0   0   2   0   2   2   0   2   0   0   0   2   0   0   2   2   2   0   2   0   0   0   2   2   0   0   2   2   0   2   0   2   0   0   0   0   0   0   0   2   2   2   0   0   2   2   0   2   0   0   2   2   2   0   2   0   0   2   2   2   0   2   0   0   0   0   0   2   0   0   0   0   2   0   2   0   2   2   2   2   2   2   0   0   0   0   0   0   2   0   0   0   0   0   2   2   2   0   2   2   0
 MK-6-16                2   0   2   0   2   0   2   2   2   2   0   0   2   0   2   0   2   2   0   2   2   2   0   0   0   0   0   0   0   2   0   2   0   2   2   0   0   2   2   2   2   0   0   0   2   0   2   2   0   2   0   2   0   2   2   2   2   0   0   2   2   0   0   0   2   0   0   2   0   2   2   2   2   2   0   0   2   2   0   0   2   2   0   2   2   0   2   2   2   0   2   0   0   2   0   2   2   0   2   0   0   2   0   2   2   0   2   0   0   0   0   0   0   2   0   2   0   2   0   0   0   2   2   0   0   2   2   0   2   2   2   0   0   0   0   0   0   0   2   2   2   0   0   2   2   0   2   0   0   2   2   2   0   2   0   0   2   2   2   0   2   0   2   2   0   0   2   0   0   0   0   2   0   2   0   2   2   2   2   2   2   0   0   0   2   0   0   2   0   0   0   0   0   2   2   2   0   2   2   0
 
!****************************************** Phenotypic Data **********************************************************
!-100.0 is resevred for missing phenotype
SimulatedTrait1        13.6947   11.1178   18.3967   14.5210   15.7983   13.6497   12.7291   17.5640   15.7299   15.7919   12.5218   16.3412   15.1782    9.6825   14.4017   15.4543   18.1449   16.9289   16.4793   18.2467   18.4995   20.0085   11.7691   15.6096   18.3252    9.1958   13.0953   14.5249   13.0982   19.4314   16.1909   15.5989   18.8191   18.0501   14.1478   16.9902   12.8156   16.7738   18.3181   12.9609   11.5999   16.4162   14.2249   11.4715   15.5723   13.7126   16.1599   17.2311   23.5849   12.8195   17.6047   17.8881   19.1127   17.0947   14.8318    8.2997   16.4690   16.1925   16.8652   15.4287   16.0067   14.7008    9.1645   15.8287   14.3699   10.3635   17.3227   17.8532   12.9692   11.1772   14.8509   11.0886   13.2990    8.7785   21.2317   21.5020   16.7220    9.3687   13.7335   14.3694   17.3290   19.4134   22.0004   18.5202   15.1171   15.5953   16.5906   14.3345   13.5279   18.9071   15.5220   12.9645   17.0822   19.8986   16.4848   17.7975   14.1168   13.2591   18.4253   12.0544    9.9345   11.4470   17.0312   18.2261   14.3606   16.3208   17.1493   14.7614   16.7943   14.8249   11.9337   15.1098   11.7248   16.2948   16.0221   13.8057   11.5695   21.8871   13.7772   18.8717   13.4442   16.4368   13.1520   13.8337   11.2281   18.3010   19.2581   14.7803   15.0297    9.0431   13.0415   17.5092   21.4221   17.2524   15.7479   17.9782   22.0941   18.5559   16.1660   13.0217   11.2886   17.1478   16.6084   18.5522   16.4507   14.8295   14.5710   14.0984   20.0418   15.2293   16.1874   14.0882   13.6279   11.6369   15.2725   13.7500   17.2290   14.4032   14.4444   14.6889   15.5420   13.4637   12.4608   22.3172   13.0716   16.2880   14.0645   11.7706   21.9859   15.3389    8.0153   17.7583   15.0569   20.0591   14.7887   20.6990   13.4501   12.8257   15.0342   10.8272    9.5824   14.0757   12.9686    7.2275   19.1933   18.1051   14.6737   13.0078   14.5098   16.9762   11.7724   15.1481    9.6754   11.9954   15.5250   12.6158   15.2896   15.7668   13.4394   14.7879
SimulatedTrait2        10.8698   10.9975    8.1300   10.4891   10.4081   10.5391   10.9860    8.8205   10.4874   10.5401    6.6611    8.4403    8.0494   11.1909   12.0542   11.4246   11.9604    6.4345   11.8722    6.9734   10.2767    8.6376    8.2552    8.5399   11.3064   11.4702   11.5095    9.8765    4.8703    9.4229    9.2855   12.1086   11.8066    8.9786   10.4944    9.6481    9.5010   10.4564    9.7828    8.6762   12.3913    9.2801   10.3428    8.9524   10.7415    7.0433    8.0177    8.0575   11.5685    8.9472    9.5744   11.4559   11.2738    7.0498    9.0714   10.0446    9.7458   11.5543   10.8119   10.6486    8.9004    9.5436   12.6323    9.2784   11.4608   10.1648   10.0737   10.5978   11.5335    8.1372    7.8286   12.1858   12.5710   11.4383    9.6311    9.1797   10.6026   10.6397   11.9596    8.1419   10.6833    8.6262    9.3035    9.2392    8.2138   10.1375    9.5636    9.0552   10.4193    8.8984   10.2746   11.3614    8.9666   10.4014    8.5173    6.4726   12.9491    8.4296    8.8899   10.7160   11.5473   12.0416    9.4323   10.8144    9.6856   13.6413    8.4830   13.0159   11.4192   10.4068   12.7664   10.7872    9.7242   12.0239    7.6041   11.6087   10.7610    8.4688    9.2656    6.5829   12.9918   10.1976   10.2216    6.8243    8.7513   10.8767   11.6393    9.0132    9.7193    7.9885    9.9816   10.8938   11.5200    9.3691    8.1131    8.3189    8.2266    6.3857    8.1328   11.3570    8.5443   11.4137    9.8449    8.2789    8.1532    8.2869   12.5977   10.3896    8.5879   12.9606    8.6140   11.1758    9.6451    9.7333   10.8882   11.6856   11.2377    8.3452    9.4677   10.7845    9.8720    9.5163   10.8955   11.6011   11.3614   12.3771   11.1613    9.6318    8.0891   10.2015   10.4617    8.9627   10.5264   10.7677   10.3722    7.9409    8.3069    6.9414    9.5476    8.9793   13.1725    7.6117   10.6959    9.7742    9.1854   10.3650   12.8444   11.5163    7.5899   10.1419   10.0892    9.6997   12.0590   11.0504    9.4628    9.2312    9.0524    8.4969   13.3125    9.0409
 
