# Supplementary material for: Inclusive Composite Interval Mapping of QTL by Environment Interactions in Biparental Populations
Source: PLoS One. 2015 Jul 10;10(7):e0132414. doi: 10.1371/journal.pone.0132414 (PMC4498613; doi:10.1371/journal.pone.0132414)
Supplement: S4 File — (ZIP) [file pone.0132414.s004.zip › H=0.1/L1/run_00155.met]

!**********************Note: lines staring with "!" are remarks and will be ignored in the program********************
!*********************************General Information**********************************
!Assuming F1 = P1 x P2, populations available in QTL IciMapping are: 
!  1, P1BC1F1 = P1 x F1, the first backcrossing where P1 is used as the recurrent parent;
!  2, P2BC1F1 = P2 x F1, the first backcrossing where P2 is used as the recurrent parent;
!  3, F1DH, F1-derived doubled haploids; 
!  4, RIL or F1RIL, recombination inbred lines through the repeated selfing of F1;
!  5, P1BC1RIL, recombination inbred lines through the repeated selfing of P1BC1F1;
!  6, P2BC1RIL, recombination inbred lines through the repeated selfing of P2BC1F1;
!  7, F2, the selfing generation of F1;
!  8, F3, the selfing generation of F2;
!  9, P1BC2F1, the second backcrossing where P1 is used as the recurrent parent; 
! 10, P2BC2F1, the second backcrossing where P2 is used as the recurrent parent;
! 11, P1BC2RIL, recombination inred lines through the repeated selfing of P1BC2F1; 
! 12, P2BC2RIL, recombination inred lines through the repeated selfing of P2BC2F1; 
! 13, P1BC1F2, the selfing generation of P1BC1F1; 
! 14, P2BC1F2, the selfing generation of P2BC1F1; 
! 15, P1BC2F2, the selfing generation of P1BC2F1; 
! 16, P2BC2F2, the selfing generation of P2BC2F1; 
! 17, P1BC1DH, P1BC1F1-derived doubled haploids; 
! 18, P2BC1DH, P2BC1F1-derived doubled haploids; 
! 19, P1BC2DH, P1BC2F1-derived doubled haploids; 
! 20, P2BC2DH, P2BC2F1-derived doubled haploids; 
   3      !Mapping Population (see remarks above)
   2      !Mapping Function (1 for Kosambi; 2 for Haldane; 3 for Morgan)
   2      !Marker Space Type (1 for intervals; 2 for positions)
   1      !Marker Space Unit(1 for centiMorgans; 2 for Morgan)
   6      !Number of Chromosomes (or Linkage Groups)
 200      !Size of the mapping population
   2      !Number of environments
 
!***************************************** Chromosomes and Linkage Maps **********************************************
!Chromosome                 NumMarkers
-CH1                        16
-CH2                        16
-CH3                        16
-CH4                        16
-CH5                        16
-CH6                        16
!Linkage map (Marker name followed by position or the interval length)
 MK-1-1                1     0.000
 MK-1-2                1    10.000
 MK-1-3                1    20.000
 MK-1-4                1    30.000
 MK-1-5                1    40.000
 MK-1-6                1    50.000
 MK-1-7                1    60.000
 MK-1-8                1    70.000
 MK-1-9                1    80.000
 MK-1-10               1    90.000
 MK-1-11               1   100.000
 MK-1-12               1   110.000
 MK-1-13               1   120.000
 MK-1-14               1   130.000
 MK-1-15               1   140.000
 MK-1-16               1   150.000
 MK-2-1                2     0.000
 MK-2-2                2    10.000
 MK-2-3                2    20.000
 MK-2-4                2    30.000
 MK-2-5                2    40.000
 MK-2-6                2    50.000
 MK-2-7                2    60.000
 MK-2-8                2    70.000
 MK-2-9                2    80.000
 MK-2-10               2    90.000
 MK-2-11               2   100.000
 MK-2-12               2   110.000
 MK-2-13               2   120.000
 MK-2-14               2   130.000
 MK-2-15               2   140.000
 MK-2-16               2   150.000
 MK-3-1                3     0.000
 MK-3-2                3    10.000
 MK-3-3                3    20.000
 MK-3-4                3    30.000
 MK-3-5                3    40.000
 MK-3-6                3    50.000
 MK-3-7                3    60.000
 MK-3-8                3    70.000
 MK-3-9                3    80.000
 MK-3-10               3    90.000
 MK-3-11               3   100.000
 MK-3-12               3   110.000
 MK-3-13               3   120.000
 MK-3-14               3   130.000
 MK-3-15               3   140.000
 MK-3-16               3   150.000
 MK-4-1                4     0.000
 MK-4-2                4    10.000
 MK-4-3                4    20.000
 MK-4-4                4    30.000
 MK-4-5                4    40.000
 MK-4-6                4    50.000
 MK-4-7                4    60.000
 MK-4-8                4    70.000
 MK-4-9                4    80.000
 MK-4-10               4    90.000
 MK-4-11               4   100.000
 MK-4-12               4   110.000
 MK-4-13               4   120.000
 MK-4-14               4   130.000
 MK-4-15               4   140.000
 MK-4-16               4   150.000
 MK-5-1                5     0.000
 MK-5-2                5    10.000
 MK-5-3                5    20.000
 MK-5-4                5    30.000
 MK-5-5                5    40.000
 MK-5-6                5    50.000
 MK-5-7                5    60.000
 MK-5-8                5    70.000
 MK-5-9                5    80.000
 MK-5-10               5    90.000
 MK-5-11               5   100.000
 MK-5-12               5   110.000
 MK-5-13               5   120.000
 MK-5-14               5   130.000
 MK-5-15               5   140.000
 MK-5-16               5   150.000
 MK-6-1                6     0.000
 MK-6-2                6    10.000
 MK-6-3                6    20.000
 MK-6-4                6    30.000
 MK-6-5                6    40.000
 MK-6-6                6    50.000
 MK-6-7                6    60.000
 MK-6-8                6    70.000
 MK-6-9                6    80.000
 MK-6-10               6    90.000
 MK-6-11               6   100.000
 MK-6-12               6   110.000
 MK-6-13               6   120.000
 MK-6-14               6   130.000
 MK-6-15               6   140.000
 MK-6-16               6   150.000
!*********************************** Marker Types ********************************************************************
!Co-dominant marker: When heterozygote F1 is present, P1 is coded as 2, F1 is coded as 1, and P2 is coded as 0; Otherwise, P1 is coded as 2, and P2 is coded as 0. 
!Dominant marker: When heterozygote F1 is present, P1 and F1 are coded as 12, and P2 is coded as 0; Otherwise, P1 is coded as 2, and P2 is coded as 0.  
!Recessive markers: When heterozygote F1 is present, P1 is coded as 2, and F1 and P2 are coded as 10; Otherwise, P1 is coded as 2, and P2 is coded as 0. 
!Missing marker is coded as -1. 
 MK-1-1                 0   2   0   2   2   0   2   0   2   0   0   0   0   2   2   2   0   2   0   2   0   2   2   0   0   0   2   0   2   0   0   2   0   2   0   0   0   0   2   2   0   0   2   2   0   0   0   2   2   0   0   2   0   0   0   2   2   0   2   0   0   0   0   2   2   0   2   2   0   2   2   2   0   2   0   2   2   0   2   0   2   2   2   0   0   2   2   2   2   2   2   0   0   0   0   0   0   2   2   0   0   0   0   0   2   0   2   0   0   2   2   0   0   2   0   2   0   0   2   2   0   2   2   2   2   0   2   0   2   0   0   2   2   2   0   2   0   0   0   0   2   0   0   0   2   2   2   2   2   0   2   0   2   0   0   2   0   0   0   2   0   2   0   0   2   0   2   0   2   2   0   0   2   0   2   2   2   0   2   0   0   0   0   2   2   2   2   2   2   0   0   0   0   2   0   2   2   0   0   0
 MK-1-2                 0   2   0   2   2   0   2   0   2   0   0   0   0   2   2   2   0   2   0   2   0   0   2   0   0   2   2   0   2   0   0   2   0   2   0   0   0   0   2   2   0   2   2   0   0   0   0   2   2   0   0   0   0   0   0   2   2   0   2   0   0   0   0   0   2   0   2   2   0   2   2   2   0   2   0   0   2   0   2   0   0   2   2   0   0   2   2   2   2   2   2   0   0   0   2   0   2   0   2   0   0   0   2   0   2   0   2   0   0   2   2   0   0   2   0   0   0   0   2   2   0   2   2   2   2   0   2   0   2   0   2   2   2   2   0   2   0   0   0   0   2   0   0   0   2   2   0   2   2   0   2   0   2   0   0   2   0   0   2   2   0   2   0   0   2   0   2   0   2   2   0   0   2   0   2   2   2   0   2   0   0   0   0   0   2   0   2   2   0   0   0   0   0   2   0   2   2   0   0   0
 MK-1-3                 0   2   0   2   2   0   2   0   2   2   0   0   0   2   2   2   0   2   0   2   0   0   2   0   0   2   2   0   2   0   0   2   0   2   0   0   0   0   2   2   2   0   2   0   0   0   0   2   2   0   0   0   2   0   0   2   2   0   2   0   0   0   0   0   2   0   2   2   0   2   2   2   0   2   0   0   2   0   2   0   0   2   2   0   0   0   2   2   2   2   2   0   0   0   2   0   2   0   2   0   0   0   2   2   2   0   2   0   0   2   2   0   0   2   0   0   0   0   2   2   0   0   0   2   2   0   2   0   2   2   0   2   2   2   2   2   2   0   0   0   2   0   0   2   2   2   0   2   2   0   2   0   2   0   0   2   0   0   2   2   0   2   0   0   2   0   2   0   0   2   0   0   2   0   2   2   2   0   2   0   0   0   0   0   2   0   2   2   0   0   0   0   0   2   0   2   2   0   0   0
 MK-1-4                 0   2   0   2   2   0   2   0   2   2   0   0   0   2   2   2   0   2   0   2   0   0   2   0   0   2   2   0   2   0   0   2   0   2   0   0   0   0   2   2   2   0   2   2   0   0   0   2   2   0   0   0   2   0   0   2   2   0   2   0   2   0   0   0   2   0   2   2   0   2   0   2   2   0   0   0   2   0   2   0   0   2   2   0   0   0   2   2   2   2   2   0   0   0   2   0   2   0   2   0   0   0   2   2   2   2   2   0   0   2   0   0   0   2   0   0   0   0   2   0   2   0   0   2   2   0   2   2   2   2   2   2   2   2   2   2   0   2   0   0   2   0   0   2   2   2   0   2   2   0   2   0   2   0   2   2   0   0   2   2   0   2   2   0   2   0   2   2   0   2   2   0   2   0   2   2   2   0   2   0   0   0   0   0   2   2   2   2   0   0   0   0   0   2   0   2   2   0   0   0
 MK-1-5                 0   2   0   2   2   0   2   0   2   2   0   0   0   2   2   2   0   2   2   2   0   0   2   0   0   2   2   0   2   0   0   2   0   0   0   0   0   0   2   0   2   0   2   2   0   2   2   2   2   0   0   0   2   0   0   2   0   0   2   0   2   0   0   0   2   0   2   2   0   2   0   2   2   2   0   0   2   0   0   0   0   2   0   0   0   0   2   2   2   2   2   0   0   0   2   2   2   2   2   0   0   0   2   2   2   2   2   0   0   2   0   0   0   2   0   0   0   0   2   2   0   0   0   2   2   0   2   2   2   2   2   2   2   2   2   2   0   2   0   0   2   0   0   2   2   0   0   2   2   0   2   2   2   0   2   0   0   0   2   0   0   2   2   0   2   0   2   2   2   2   2   0   2   0   0   2   2   2   2   0   0   0   0   0   2   2   2   2   0   0   0   0   2   0   0   2   2   0   0   0
 MK-1-6                 0   2   0   2   2   0   2   0   2   2   0   0   0   2   2   2   2   2   2   2   0   0   2   2   0   2   0   0   2   0   0   2   0   0   0   0   0   0   2   0   2   0   0   0   0   2   0   2   2   0   0   2   2   0   2   2   0   0   2   0   2   0   0   2   2   0   0   2   0   2   0   2   2   2   0   0   2   0   0   0   0   2   0   0   2   0   2   2   2   2   2   0   0   0   2   2   2   2   2   0   0   0   2   2   2   2   2   0   0   0   0   0   2   2   0   0   0   0   2   2   0   0   0   2   0   2   2   2   2   0   2   0   2   2   2   0   0   2   0   0   2   0   0   2   2   0   0   0   2   0   2   2   2   0   2   0   2   0   2   0   0   2   2   2   2   2   2   2   2   2   2   0   2   0   0   2   2   2   2   0   0   0   0   0   2   2   2   2   0   0   0   2   2   0   0   2   2   0   2   2
 MK-1-7                 0   2   0   2   2   0   2   0   2   2   2   0   0   0   2   2   2   2   2   2   0   0   2   2   0   2   0   0   2   0   0   2   2   0   2   0   2   0   2   0   2   0   0   0   0   0   0   2   2   0   0   2   2   0   2   2   0   0   2   0   2   0   0   2   2   0   0   2   0   2   0   2   0   2   0   0   0   0   0   0   0   2   0   0   2   0   2   2   2   2   2   0   0   0   2   0   2   2   2   0   0   0   2   2   2   2   2   0   0   0   0   0   0   2   0   0   0   2   0   2   0   0   0   2   0   2   0   0   2   0   2   0   2   2   2   0   0   2   0   0   2   0   0   0   2   0   0   0   2   0   2   0   2   0   2   0   2   0   2   0   0   2   2   2   2   2   2   2   2   2   2   0   2   0   0   2   2   2   2   0   0   0   0   0   2   2   2   2   0   0   0   2   2   0   0   2   2   0   2   2
 MK-1-8                 0   2   0   2   2   0   2   2   2   2   2   0   0   0   2   2   2   2   2   2   0   0   2   2   0   2   0   0   2   0   0   2   2   0   2   0   2   0   2   0   2   0   0   0   0   0   0   2   2   0   0   2   2   2   2   2   0   0   2   0   2   0   0   2   2   0   0   0   0   2   0   2   0   2   0   0   0   0   0   0   0   2   0   0   2   0   2   2   2   2   2   0   0   0   2   0   0   2   2   0   0   0   2   2   2   2   2   0   0   2   0   0   0   2   0   0   0   2   0   2   2   0   0   2   0   2   2   0   2   0   2   0   2   2   2   0   0   2   0   0   2   0   0   2   2   0   0   0   2   0   2   0   2   0   2   0   2   2   2   2   0   2   2   2   2   2   2   2   2   0   2   0   2   0   0   2   0   2   2   0   0   0   0   0   2   2   2   2   0   0   0   2   2   2   0   2   2   0   2   2
 MK-1-9                 0   2   0   2   2   0   2   2   2   2   2   0   0   0   2   2   2   2   2   0   0   0   2   0   0   2   0   0   2   0   0   2   2   0   2   0   0   0   2   0   2   2   0   0   2   0   2   2   2   0   0   2   0   2   2   2   0   0   2   0   2   0   0   2   2   2   0   0   0   2   0   2   0   2   0   0   0   2   0   0   0   2   0   0   2   0   2   2   2   2   2   0   0   2   2   0   0   2   2   0   0   0   2   0   2   2   2   0   0   2   0   0   0   0   0   0   0   2   2   2   2   0   0   2   0   2   2   0   2   0   2   0   2   2   2   0   0   2   0   0   0   0   0   2   2   0   2   2   2   0   0   0   2   0   2   0   2   2   2   2   2   2   2   2   2   2   2   2   2   0   2   0   0   0   0   2   0   2   2   0   0   0   0   0   2   2   2   2   2   0   0   0   2   2   0   2   2   2   2   2
 MK-1-10                0   2   0   2   2   0   0   2   2   2   0   0   0   0   2   2   2   2   2   0   0   0   2   2   0   2   0   0   2   0   0   2   2   2   2   0   0   0   2   0   0   2   0   0   2   0   2   2   2   0   0   2   0   2   2   0   2   2   2   0   2   0   0   2   0   2   2   0   2   2   0   2   0   2   0   0   0   2   0   0   0   2   0   0   2   0   2   2   2   2   2   0   0   2   2   0   0   0   2   0   0   0   2   0   2   2   2   0   0   2   0   0   0   0   0   0   0   2   2   0   2   0   0   2   0   2   2   0   2   0   2   0   2   0   2   0   0   2   0   0   0   0   0   2   2   2   2   2   2   0   0   0   2   0   2   0   2   2   2   2   2   2   2   2   2   2   2   2   2   0   2   0   0   0   0   2   0   2   2   0   0   2   0   0   2   2   2   2   2   0   0   0   2   2   0   2   2   0   2   2
 MK-1-11                0   2   0   2   2   0   2   0   2   2   0   2   0   0   2   2   2   2   2   0   0   0   2   0   0   2   0   0   2   0   0   0   2   2   2   2   0   0   0   0   0   2   0   0   2   0   2   2   2   0   0   2   0   2   2   0   2   2   2   0   2   0   0   0   0   2   2   0   2   2   2   2   0   2   0   0   0   2   0   0   0   2   0   0   0   0   2   2   2   2   2   0   0   2   2   0   2   0   2   0   2   2   2   0   2   2   2   0   0   2   0   0   0   0   0   2   2   0   2   0   2   0   0   2   0   2   2   0   2   0   2   0   2   2   2   0   0   2   0   0   0   0   0   2   2   2   2   0   2   0   2   0   2   0   2   0   2   2   2   2   2   2   2   2   2   2   2   2   2   0   2   0   0   0   0   2   0   2   2   0   0   2   0   0   2   2   2   2   2   0   0   0   2   2   0   2   2   0   2   2
 MK-1-12                0   2   0   2   0   0   2   2   2   2   0   2   0   0   2   2   2   2   2   0   0   2   2   2   2   2   0   0   2   0   0   0   2   2   2   2   0   0   0   0   0   2   0   0   2   2   2   2   2   0   0   2   0   0   2   0   2   2   2   0   2   0   0   0   0   2   0   0   2   0   2   2   0   2   0   0   0   2   0   0   0   2   0   0   0   0   2   2   2   2   2   2   0   0   2   0   2   0   2   0   2   2   2   0   2   2   2   0   0   2   2   0   0   0   0   2   2   0   2   0   2   0   0   2   0   2   0   0   2   0   2   0   2   2   2   0   0   2   0   2   0   0   0   2   2   2   2   0   2   0   2   0   2   0   2   0   2   0   2   2   2   2   2   0   2   2   2   2   2   2   2   2   0   0   0   2   0   2   2   0   0   2   0   0   2   2   2   2   2   0   0   0   2   0   0   2   2   0   2   2
 MK-1-13                0   2   0   2   0   0   2   2   0   0   0   2   0   0   2   2   2   2   2   0   0   2   2   2   2   2   0   0   2   0   0   0   2   2   0   2   0   0   0   0   0   2   0   0   2   2   2   2   2   0   0   2   0   0   2   0   2   2   2   0   0   0   0   0   0   0   0   0   2   0   2   2   0   2   0   0   0   2   2   0   0   2   0   0   0   0   2   2   2   2   2   0   0   0   2   0   2   0   2   2   2   2   0   2   2   2   2   0   0   2   2   0   0   0   0   2   2   0   2   0   2   2   2   2   2   2   0   0   2   0   2   0   2   2   2   0   0   0   2   2   0   0   2   2   0   2   2   0   2   2   2   0   2   0   2   0   2   0   2   2   2   2   2   0   0   2   2   0   2   2   2   2   0   0   0   2   2   2   0   0   0   2   0   0   0   2   2   2   2   0   0   0   2   0   0   2   2   0   2   2
 MK-1-14                0   2   2   2   0   0   0   2   0   0   0   2   2   0   2   2   2   2   2   0   0   2   2   2   2   2   0   0   2   0   0   0   2   2   0   2   0   0   0   0   0   2   0   0   2   2   2   2   2   0   0   2   0   0   2   2   2   2   2   0   0   0   0   0   0   0   2   0   2   0   2   2   0   2   0   0   0   2   2   0   0   2   0   2   0   0   2   2   2   2   0   0   0   0   2   0   2   0   2   2   2   2   2   2   2   2   2   0   0   2   2   0   0   0   0   2   2   0   2   2   2   2   2   2   2   2   0   0   2   0   2   0   2   2   2   0   0   2   2   2   0   0   2   0   0   2   2   0   2   2   2   0   2   0   0   0   2   0   2   0   2   2   0   0   0   2   2   0   2   2   0   2   0   0   0   2   2   2   0   0   0   2   0   0   0   2   2   2   2   0   0   0   2   0   0   2   2   0   2   2
 MK-1-15                0   2   2   2   0   0   0   2   0   0   0   2   2   0   2   2   2   2   2   0   0   2   2   2   0   2   0   0   0   0   0   0   2   2   0   2   0   0   0   0   0   2   0   0   2   2   2   2   2   0   0   2   0   0   2   0   2   2   2   0   0   0   0   0   0   0   2   0   2   0   2   0   0   2   0   0   0   2   2   0   0   2   0   2   0   0   2   0   2   2   0   2   0   0   2   0   2   0   2   2   2   2   2   2   2   2   2   0   0   2   2   0   0   0   0   2   2   0   2   2   2   2   2   2   2   2   0   0   0   0   2   0   2   2   2   0   0   2   2   2   0   0   0   0   0   2   0   0   2   2   2   0   2   0   0   0   2   2   0   0   0   2   0   0   0   0   2   0   2   0   0   2   0   0   0   2   2   2   2   2   0   2   0   0   0   2   2   2   2   0   0   0   2   2   0   2   2   0   2   2
 MK-1-16                0   2   2   2   0   0   0   2   0   0   0   2   2   0   2   2   2   2   2   0   2   2   2   2   0   2   0   0   0   0   0   0   2   2   0   2   2   0   0   0   0   2   0   2   2   2   2   2   2   0   0   2   0   0   2   0   2   2   2   0   0   0   2   0   0   0   2   0   2   0   2   0   0   2   0   0   2   2   2   2   0   2   0   2   0   0   0   0   2   2   0   2   2   0   2   0   2   0   2   0   2   2   2   2   2   2   2   0   0   2   2   0   2   0   0   2   2   2   2   2   2   2   2   2   2   2   0   0   0   2   2   0   2   2   2   0   0   0   2   2   0   0   0   0   2   0   0   0   2   2   2   0   2   0   0   2   2   0   0   0   0   2   2   0   0   0   2   0   2   0   0   2   0   0   0   2   2   2   0   0   0   2   0   0   0   2   2   2   2   0   0   0   2   2   0   2   2   2   2   2
 MK-2-1                 2   0   0   0   2   0   0   2   0   2   0   2   0   0   0   0   2   2   0   0   2   0   0   2   0   0   0   0   0   0   2   0   0   2   0   2   2   0   2   0   2   2   2   2   0   0   2   0   0   2   0   0   0   2   0   2   2   0   2   0   0   0   2   2   0   2   2   0   2   2   2   0   2   2   2   2   2   2   0   0   2   0   2   2   2   0   2   2   0   0   2   0   2   0   0   0   0   0   2   0   2   2   2   0   2   2   0   0   2   0   0   2   2   0   0   0   2   2   0   2   2   2   2   2   2   2   0   0   0   2   2   2   0   0   0   2   0   0   0   0   0   0   0   0   2   0   2   0   0   0   2   0   0   0   2   2   0   2   2   2   0   0   0   2   0   2   0   0   0   0   0   2   0   2   2   0   0   2   0   0   0   0   2   0   2   0   2   0   0   2   0   2   0   2   2   2   0   2   0   2
 MK-2-2                 2   0   0   0   2   0   0   2   0   2   0   2   0   0   2   0   2   2   0   0   2   0   0   2   0   0   0   0   0   0   2   0   0   2   0   2   2   0   2   0   2   2   2   2   0   0   2   2   2   2   0   2   0   2   0   2   2   0   2   0   0   0   2   0   0   2   2   0   2   2   2   0   2   2   0   2   2   0   0   0   2   0   0   2   2   0   0   2   2   0   2   0   2   0   0   0   0   0   0   0   2   0   2   0   2   0   0   0   2   2   0   2   2   0   0   0   2   2   0   2   0   2   2   2   2   2   0   0   0   2   0   2   0   0   0   2   0   0   0   0   0   0   0   0   2   0   2   0   0   0   2   0   0   0   2   2   0   2   2   2   0   0   0   2   0   2   0   2   0   0   0   2   0   2   2   0   0   2   0   0   0   0   2   2   2   0   2   2   0   2   0   2   0   2   2   2   2   2   0   2
 MK-2-3                 2   0   0   0   2   0   0   2   0   2   0   2   0   0   2   0   2   2   0   0   2   0   0   2   0   0   0   0   0   0   2   0   2   2   0   2   2   0   2   2   2   2   2   2   0   0   2   2   2   2   2   2   2   2   0   2   2   0   2   0   0   0   2   0   0   2   2   0   2   2   2   0   2   0   0   2   2   0   0   0   0   0   0   2   2   0   2   2   2   0   2   0   2   0   0   0   2   2   0   0   2   0   2   0   2   0   2   0   2   2   0   2   2   0   0   0   2   2   0   2   0   2   2   0   2   2   0   0   0   2   0   2   0   0   0   2   0   0   0   0   0   0   0   0   2   0   0   0   0   0   2   0   0   0   2   2   0   2   2   2   0   0   0   2   0   2   0   2   0   0   2   2   0   2   2   2   0   2   0   0   2   0   2   0   2   0   2   2   0   2   0   2   0   2   2   2   2   2   0   2
 MK-2-4                 2   0   0   0   2   0   0   2   2   2   0   2   2   2   2   0   2   2   0   0   2   0   0   2   0   0   0   0   0   0   2   0   2   2   0   2   2   0   2   2   2   2   2   2   0   0   2   2   2   2   2   0   2   2   0   2   2   0   2   0   0   0   2   0   0   2   2   2   2   2   2   0   2   0   0   2   2   0   0   0   0   0   0   2   2   0   2   2   2   0   2   0   2   0   0   0   2   2   2   0   2   0   2   2   2   0   2   0   0   2   2   2   2   0   0   0   2   2   0   2   0   0   2   0   2   2   0   0   0   2   0   0   0   0   0   2   0   0   0   0   2   0   0   0   2   0   0   0   0   0   0   0   0   0   2   2   0   2   2   2   2   0   0   0   2   2   0   2   0   0   2   2   0   2   2   2   0   2   0   0   2   2   2   2   2   0   2   2   0   2   0   2   0   2   2   2   2   2   0   2
 MK-2-5                 2   0   0   2   2   2   0   2   2   2   0   2   2   2   2   0   0   2   0   0   2   0   0   2   0   0   0   0   0   0   2   0   2   2   0   2   2   0   2   2   2   2   2   2   0   0   2   2   2   2   2   0   2   2   0   2   2   0   2   0   0   0   2   0   0   2   2   2   2   2   2   0   2   0   0   2   2   0   0   0   0   0   0   2   2   0   2   2   2   0   2   2   0   0   0   0   2   2   2   0   2   0   0   2   2   0   2   0   0   2   0   2   2   0   0   0   2   2   0   2   0   0   2   0   0   0   0   0   0   2   0   0   0   2   0   0   0   0   0   0   2   2   0   0   0   0   0   0   2   2   0   0   0   0   2   2   0   2   2   2   2   0   0   0   0   2   0   2   2   0   2   2   0   2   0   2   2   2   2   2   2   2   2   2   0   0   2   2   0   2   0   2   0   2   0   2   2   2   0   2
 MK-2-6                 2   0   0   2   0   2   0   2   2   2   0   2   2   2   2   0   0   2   0   0   2   0   0   2   0   0   0   0   0   0   2   2   2   2   2   2   2   0   2   2   2   2   2   2   0   0   2   2   2   2   2   0   0   2   0   2   2   2   2   0   2   0   2   0   0   2   2   2   0   0   2   0   2   0   0   2   2   0   0   0   0   0   0   2   2   0   2   2   2   0   2   2   0   0   0   0   2   2   2   0   2   0   0   2   2   0   2   0   0   2   0   2   2   0   0   0   2   0   0   2   0   0   2   0   0   0   0   0   0   2   0   2   0   2   0   0   2   0   0   2   2   2   0   2   2   0   0   0   2   2   0   0   0   0   2   2   0   2   2   2   2   0   0   0   0   2   0   2   2   0   2   2   0   2   0   2   2   2   2   2   2   2   2   2   0   0   2   2   0   2   0   2   0   2   0   2   2   2   0   2
 MK-2-7                 2   0   0   2   0   2   0   2   2   2   0   2   2   2   2   0   0   2   0   0   2   0   0   2   0   0   0   0   0   2   2   2   2   2   2   2   2   0   2   2   2   2   2   2   2   2   2   2   2   2   2   0   0   2   0   2   2   2   2   0   2   0   2   0   0   2   2   2   0   0   2   0   2   0   0   2   0   0   0   0   0   0   0   2   0   0   2   2   2   0   2   2   0   0   2   0   2   2   2   0   2   0   0   2   2   0   2   0   0   2   0   2   2   0   2   0   0   0   0   2   0   0   2   0   0   0   0   0   0   2   0   2   2   2   0   2   2   0   0   2   2   2   2   2   2   2   0   0   2   2   0   0   0   0   2   0   0   2   2   2   2   0   0   0   0   0   0   2   2   0   2   2   0   2   0   2   0   2   2   2   2   2   2   0   0   0   2   2   0   2   0   2   0   2   0   2   2   2   0   2
 MK-2-8                 2   2   0   2   0   2   0   2   2   2   0   2   2   2   2   0   0   0   0   2   0   0   0   2   0   0   0   0   0   2   2   2   2   2   2   2   2   0   2   2   2   2   2   2   2   2   2   2   0   2   2   0   0   2   0   2   2   2   2   0   0   0   2   0   2   2   2   0   0   0   2   0   2   0   0   2   0   0   0   0   0   0   0   2   0   0   2   2   2   0   2   2   0   0   2   0   2   2   2   0   2   0   0   2   2   0   2   0   0   2   2   2   2   0   2   0   0   0   0   2   0   0   2   0   0   0   0   0   0   2   0   2   2   2   0   2   0   0   0   2   2   2   2   2   0   2   0   0   2   2   0   0   0   0   2   0   0   2   2   2   2   0   0   0   0   0   2   2   2   0   2   2   0   2   0   2   0   2   2   2   2   2   2   0   0   0   2   2   0   2   0   2   0   2   0   2   0   2   0   2
 MK-2-9                 2   2   0   2   2   2   0   2   2   2   0   2   2   2   2   0   0   0   0   2   0   0   0   2   0   0   2   0   0   2   2   2   2   2   2   2   2   0   2   2   2   2   2   2   2   2   2   2   0   0   2   0   0   2   0   2   2   2   2   0   0   0   2   0   0   2   2   0   0   0   2   0   2   0   0   2   0   0   0   0   0   0   2   2   0   0   2   2   2   0   2   2   2   0   0   0   2   2   2   0   2   0   0   2   2   2   2   0   0   2   2   2   2   0   2   0   0   0   0   2   0   0   2   0   0   2   0   0   0   2   0   2   2   2   0   2   0   0   0   0   2   2   2   2   0   2   0   0   2   0   0   0   0   0   2   0   0   2   2   2   2   2   0   0   0   0   2   0   2   0   2   2   0   2   0   2   0   2   2   2   2   2   2   0   0   0   2   2   0   2   0   2   0   2   0   2   0   2   0   0
 MK-2-10                2   2   0   2   2   2   0   2   2   2   2   2   2   2   2   0   0   2   0   2   0   2   0   2   0   0   2   0   0   2   2   2   2   2   2   2   2   0   0   2   2   2   2   2   2   2   2   2   0   0   2   0   0   2   0   2   2   0   2   0   0   0   2   0   0   2   2   0   0   0   2   0   2   0   0   2   2   0   0   0   0   0   2   2   0   0   2   2   2   0   2   2   2   0   0   0   2   2   2   0   2   0   0   2   2   2   2   0   0   0   2   2   2   0   2   0   0   0   0   2   0   0   2   0   0   2   0   0   0   2   0   2   2   2   0   2   0   0   0   0   2   2   2   2   0   2   0   0   2   0   2   0   0   0   2   0   0   2   2   0   2   2   0   0   0   0   0   0   2   0   2   2   0   2   0   2   0   2   2   2   2   2   2   0   2   0   0   2   0   2   0   2   0   2   0   2   0   2   2   0
 MK-2-11                2   2   0   2   2   2   0   2   2   2   2   2   2   2   2   0   0   2   0   2   0   2   0   2   0   0   2   0   0   2   2   2   2   2   2   2   2   0   0   2   2   2   0   2   2   2   2   2   0   0   0   0   0   0   0   2   2   0   2   0   0   0   2   0   0   2   2   0   2   0   2   0   0   0   2   2   2   0   0   0   0   0   2   2   0   0   2   2   2   0   2   2   2   0   0   0   2   2   2   0   2   0   0   2   2   2   2   0   0   0   2   2   0   0   2   0   0   0   0   2   0   0   0   0   0   0   0   0   0   2   0   2   2   2   0   0   0   0   0   0   2   2   2   2   0   2   0   2   2   0   2   0   0   0   2   0   0   2   2   0   2   2   0   0   0   0   0   0   2   0   2   2   0   2   0   2   0   2   2   2   2   2   2   0   2   0   0   2   0   2   0   2   2   2   0   2   0   2   2   0
 MK-2-12                2   2   2   2   2   0   0   2   2   2   2   2   0   2   2   0   0   2   0   2   2   2   0   2   0   0   2   0   0   2   2   2   2   2   2   0   2   2   0   2   2   2   0   2   2   2   2   2   0   0   0   0   2   0   0   2   2   0   2   0   0   0   2   0   0   2   2   0   2   2   2   0   2   0   2   2   2   0   0   0   0   0   2   0   0   0   2   2   2   0   2   2   2   0   0   2   2   2   2   0   2   2   0   2   2   2   0   2   0   2   2   2   0   0   2   0   0   0   0   2   0   0   0   0   0   0   0   0   0   2   0   2   2   2   0   0   0   0   0   0   2   2   2   2   0   2   0   2   0   0   2   0   0   0   2   0   0   2   2   0   2   2   0   0   0   0   2   0   2   0   2   2   0   2   0   2   0   2   2   2   2   2   2   0   2   0   0   2   2   2   0   2   2   2   2   2   0   2   2   0
 MK-2-13                2   2   2   2   2   0   0   2   2   2   2   0   0   2   2   0   0   2   0   2   2   2   0   2   0   0   2   0   0   0   2   2   2   2   0   0   2   2   0   2   2   2   0   2   2   2   0   2   0   0   2   0   2   0   0   2   2   0   2   0   0   0   2   2   0   2   2   0   2   2   2   0   0   0   2   0   2   0   0   0   0   0   0   0   2   0   2   2   2   0   2   2   0   0   2   2   2   2   2   0   2   2   0   2   2   2   0   2   2   2   2   2   0   2   2   0   0   0   0   2   2   0   0   0   0   0   0   0   0   2   0   2   2   2   0   0   0   0   0   0   0   2   2   2   0   2   0   2   0   0   2   0   0   0   2   2   0   2   0   0   2   2   2   0   0   0   2   0   2   0   2   2   0   0   0   2   0   2   0   2   2   2   0   0   2   0   2   2   2   2   0   2   2   2   2   2   0   2   0   0
 MK-2-14                2   2   2   0   0   0   0   0   0   2   2   0   0   2   2   2   0   2   0   2   2   2   0   0   0   0   2   0   0   2   2   2   2   2   0   0   0   2   0   2   2   2   0   2   2   0   0   0   0   0   2   0   2   0   0   2   2   0   2   0   0   0   2   2   0   2   0   0   2   2   2   0   0   2   2   0   2   0   0   0   2   0   0   2   2   0   2   2   2   2   2   2   0   0   0   0   2   2   2   0   2   2   0   0   2   0   0   2   2   2   2   0   0   2   2   0   0   0   0   2   2   0   0   0   0   0   0   0   2   0   0   0   2   2   2   0   0   0   0   0   0   2   2   2   0   0   0   2   0   0   0   0   0   0   2   2   0   2   2   0   2   2   2   0   0   0   2   0   2   0   2   2   0   2   0   2   0   2   2   2   2   2   0   0   2   2   0   2   0   2   0   2   2   2   2   2   0   2   0   0
 MK-2-15                2   2   2   0   0   0   0   0   0   2   2   0   0   2   2   2   0   0   0   2   2   0   0   0   0   2   2   0   2   2   2   2   2   2   0   0   0   2   0   2   0   2   0   2   2   0   0   0   0   0   2   0   0   0   0   2   2   0   0   0   0   0   2   2   2   2   0   0   2   2   2   0   0   2   2   0   2   0   0   0   2   0   2   0   2   0   2   2   2   2   2   2   0   0   0   0   2   2   0   0   2   0   0   0   2   0   2   2   2   2   2   0   2   2   2   0   0   0   0   2   2   0   0   0   0   0   0   0   2   0   0   0   2   2   0   0   0   0   0   0   2   2   0   2   0   0   0   2   0   0   0   0   0   0   2   2   0   2   2   0   2   2   2   0   0   0   2   2   0   0   2   0   0   2   0   2   0   2   2   2   2   2   0   0   2   2   0   2   0   2   0   2   2   2   2   2   0   2   0   0
 MK-2-16                2   2   2   0   0   0   0   0   0   2   2   2   0   2   2   2   0   0   0   2   2   0   0   0   0   2   2   0   2   2   2   2   2   2   0   0   0   2   0   2   0   2   0   2   2   0   0   0   0   2   2   0   0   0   0   0   2   0   0   0   0   0   2   2   2   2   0   0   2   0   2   0   0   2   2   2   2   0   0   0   0   0   2   2   0   0   2   2   2   2   2   2   0   0   0   0   2   2   0   0   2   0   0   0   2   0   2   2   2   2   2   0   2   2   2   0   0   0   0   2   2   0   0   0   0   2   2   0   0   0   0   0   2   2   0   0   0   0   0   0   2   2   0   2   0   0   0   2   0   0   0   0   0   0   2   2   0   2   2   0   2   2   2   0   0   0   2   2   0   0   2   0   0   2   2   2   0   2   2   2   2   2   0   0   2   2   2   2   0   2   0   2   2   2   2   2   0   2   0   0
 MK-3-1                 0   2   2   0   2   2   2   2   2   2   0   2   2   2   2   0   0   0   2   0   2   0   2   0   0   2   2   2   2   0   0   0   0   0   0   2   0   2   0   0   2   2   0   2   2   0   0   2   2   2   2   0   2   0   2   2   0   0   0   0   0   0   0   2   0   0   2   2   0   2   0   0   2   0   0   0   2   0   0   0   2   2   2   0   0   2   2   0   0   2   2   0   0   0   0   2   2   0   0   2   0   0   2   0   0   2   2   2   2   0   2   2   0   2   0   2   0   0   2   0   2   2   0   2   2   0   2   2   0   2   0   2   2   0   2   2   0   2   0   2   0   2   2   0   2   0   2   2   0   2   0   0   0   2   0   2   2   0   2   2   0   2   0   0   2   0   2   0   2   0   0   0   2   0   2   2   0   0   2   0   0   0   2   2   2   2   2   2   0   0   2   2   0   2   2   0   0   0   0   2
 MK-3-2                 0   2   2   2   2   2   2   2   2   2   0   2   0   2   2   0   0   0   0   2   2   0   2   0   0   2   2   2   2   0   0   0   0   0   0   2   0   2   0   2   2   2   2   2   2   0   0   2   2   2   2   0   2   0   2   2   0   0   0   0   0   2   0   2   0   0   2   2   2   2   0   2   2   0   0   0   2   0   0   0   2   2   2   0   0   2   2   0   0   2   2   0   0   0   0   2   2   0   0   2   0   0   2   0   2   2   0   2   2   0   0   2   0   2   0   2   2   0   2   0   0   2   0   2   2   0   2   2   0   2   0   2   2   0   2   2   0   2   0   2   0   2   2   0   2   0   2   2   0   2   0   0   0   2   0   2   2   0   2   2   0   2   0   0   2   0   2   0   2   0   0   0   2   0   2   2   2   0   2   2   0   0   2   2   2   2   2   2   0   0   2   2   0   2   2   0   0   0   0   2
 MK-3-3                 0   2   2   2   2   2   0   2   2   2   2   2   0   2   2   0   0   0   0   2   2   0   2   0   0   2   2   2   2   2   0   0   0   0   0   2   0   2   0   2   2   0   2   0   2   0   0   2   2   2   2   0   2   0   2   2   0   0   0   0   0   2   0   2   0   0   2   2   2   2   0   2   2   2   0   0   2   0   0   0   2   2   2   0   0   0   2   0   0   0   2   0   0   0   0   2   2   0   0   2   0   0   2   0   2   2   0   2   2   0   2   2   0   2   0   2   2   0   2   0   0   2   0   2   2   0   2   2   0   2   0   2   2   0   2   2   0   2   0   2   2   2   2   0   2   0   2   2   0   2   0   0   0   2   0   2   2   0   2   2   0   2   0   0   2   0   0   0   2   0   0   0   2   0   2   2   2   0   2   2   0   0   2   2   2   0   2   2   0   2   2   2   0   0   2   2   0   0   0   2
 MK-3-4                 0   2   2   2   2   2   2   2   2   2   2   0   0   2   2   0   0   0   0   2   2   0   2   2   0   2   2   0   2   2   0   0   0   0   0   2   2   0   0   2   2   0   2   0   2   0   0   2   2   0   2   0   2   0   2   2   0   0   0   0   0   2   0   2   0   0   0   0   2   2   0   2   2   0   0   0   2   0   0   0   2   0   2   0   0   0   2   0   0   0   2   0   0   0   2   2   2   0   0   2   0   0   2   0   2   2   0   2   2   0   2   2   0   2   0   2   2   2   2   0   0   2   0   2   2   0   2   2   0   2   0   0   2   0   2   2   0   2   0   2   2   2   2   0   2   0   2   2   0   2   0   0   0   2   0   2   2   0   2   2   0   2   0   0   2   0   0   0   2   0   0   0   2   0   2   2   2   0   2   2   0   0   2   2   0   2   2   2   0   2   0   2   0   0   2   2   0   0   2   2
 MK-3-5                 0   2   2   2   2   2   2   0   2   2   2   0   0   2   0   0   0   0   2   2   2   0   2   2   0   0   2   0   2   2   2   0   2   0   0   2   2   2   0   2   2   0   2   0   2   0   0   0   2   0   0   0   2   0   2   2   0   0   0   0   0   0   0   2   0   0   0   0   2   2   0   2   2   0   0   0   2   0   0   0   2   0   2   0   0   0   2   0   0   0   2   0   0   0   2   2   2   0   0   2   0   0   2   0   2   2   0   2   2   0   2   2   0   2   0   2   2   2   2   0   0   2   0   2   2   0   2   2   0   2   0   0   2   0   0   2   0   2   0   2   2   2   2   0   2   0   2   0   0   2   0   0   0   0   0   2   2   0   2   2   0   2   0   0   2   0   0   0   2   0   0   2   2   0   2   2   2   2   2   2   2   0   2   2   0   2   2   2   0   2   0   2   0   0   2   2   0   0   2   2
 MK-3-6                 0   0   2   2   2   2   2   0   2   2   2   0   0   0   0   0   0   0   2   2   2   0   2   2   0   0   2   0   2   2   2   0   2   0   0   2   2   2   0   2   2   0   2   0   0   0   0   0   2   0   2   2   2   0   2   2   0   0   0   0   0   0   0   2   0   0   2   0   2   2   0   2   2   0   0   0   2   0   0   0   2   0   0   0   0   0   2   0   0   0   2   0   0   0   2   2   2   0   0   2   0   2   2   0   2   2   0   2   2   2   2   2   0   2   0   0   2   2   2   0   0   2   0   2   2   0   2   2   0   2   0   0   2   0   0   2   0   2   2   2   2   2   2   0   2   2   2   0   0   2   0   0   0   0   0   2   2   0   2   2   0   2   0   2   2   0   0   0   2   0   0   2   2   0   2   2   2   2   2   2   2   0   2   2   0   0   2   2   0   2   0   2   0   0   0   2   0   0   2   2
 MK-3-7                 0   0   2   2   2   2   2   0   0   2   2   0   0   0   2   0   0   0   2   2   2   0   2   2   2   0   2   0   0   2   2   0   2   0   0   2   2   2   2   2   2   0   2   0   0   0   0   0   2   0   2   2   2   0   2   2   0   0   0   0   0   0   0   2   0   0   2   0   2   2   2   2   2   0   0   0   2   0   0   0   2   0   0   0   0   0   2   0   0   0   2   0   0   0   2   2   2   0   0   0   0   2   2   0   2   2   0   0   2   2   2   2   0   2   0   0   2   2   2   0   0   2   0   2   2   0   2   2   0   2   0   0   2   0   0   2   0   2   2   0   2   2   0   0   2   2   2   0   0   0   0   0   0   0   0   2   2   0   2   2   0   0   0   0   2   0   0   0   0   0   0   2   0   2   2   2   2   2   2   2   2   0   2   2   0   0   2   2   0   2   0   2   0   0   0   2   0   0   0   2
 MK-3-8                 0   0   2   2   2   2   2   0   0   2   2   0   0   0   2   2   0   0   2   2   2   0   2   0   2   0   2   0   0   2   2   2   2   0   0   2   2   2   2   2   2   0   2   0   0   2   0   0   2   0   2   2   2   2   2   2   0   0   0   0   0   0   0   2   0   0   2   0   2   2   2   2   2   0   0   0   2   2   0   0   2   2   0   0   0   0   2   0   0   0   2   0   2   2   0   2   2   0   0   0   0   2   2   0   2   2   0   0   2   2   2   2   0   2   0   0   2   2   2   0   0   2   0   2   2   0   2   2   0   2   0   0   2   0   0   2   0   2   0   0   2   2   0   0   2   2   2   0   0   0   0   0   0   0   0   2   2   0   2   2   0   0   0   0   2   0   0   0   0   0   0   2   0   0   2   2   2   2   2   2   2   0   0   2   0   0   2   0   0   0   0   2   0   0   0   2   0   0   0   2
 MK-3-9                 0   0   2   2   2   2   2   0   0   2   2   0   0   0   2   2   0   0   2   2   2   0   2   0   2   0   2   0   0   2   2   2   2   2   0   0   2   2   2   0   2   0   2   0   0   2   0   0   2   0   2   2   2   2   2   2   0   0   0   0   0   0   0   0   0   0   2   0   0   2   2   2   2   0   0   0   2   2   0   0   2   2   0   0   0   0   2   0   0   0   2   0   2   0   0   2   2   2   0   0   0   2   2   0   2   2   0   0   2   2   2   2   0   2   0   0   2   2   2   0   0   2   0   2   2   0   2   2   0   0   0   0   2   0   0   2   0   2   0   0   0   2   0   0   2   2   2   0   0   0   2   2   0   0   0   0   2   0   0   2   0   0   2   0   2   0   0   0   0   0   0   2   0   0   2   2   2   2   0   0   2   0   2   2   0   0   2   0   0   2   0   2   0   0   0   2   0   0   0   2
 MK-3-10                0   2   2   2   2   2   2   0   0   2   2   0   0   0   2   2   0   0   0   2   2   0   0   0   2   2   2   0   0   2   2   0   2   2   0   0   2   2   2   0   2   0   2   0   0   2   0   0   2   0   2   2   2   2   2   2   0   0   2   0   0   0   0   0   0   0   2   0   2   2   2   0   2   0   0   0   2   2   0   2   0   2   0   0   2   0   2   0   0   0   2   0   2   0   2   2   2   2   0   0   0   2   2   0   2   2   0   0   2   2   2   2   0   2   0   0   2   0   2   0   0   2   0   2   2   0   2   2   2   2   0   0   2   0   0   2   0   2   0   0   0   0   0   0   2   2   0   0   0   0   0   2   0   0   0   0   2   0   0   2   0   0   2   0   0   0   0   0   0   0   0   2   0   0   2   2   2   2   0   0   0   0   2   2   0   0   0   0   0   0   0   2   0   0   0   2   0   0   0   2
 MK-3-11                0   2   2   2   0   2   2   0   0   2   2   0   0   0   0   2   0   0   0   2   2   0   0   0   2   2   2   0   0   2   0   0   2   2   0   0   2   2   2   0   2   0   2   0   0   2   0   2   2   0   2   0   2   2   2   2   0   0   2   0   0   0   0   0   0   0   2   0   2   2   2   0   2   2   0   0   2   2   0   2   0   2   0   0   2   0   2   0   0   2   2   0   0   2   0   2   2   2   0   0   0   0   2   0   2   2   0   0   2   2   2   2   0   2   0   0   2   0   2   0   0   2   0   0   2   0   2   2   2   2   0   0   2   0   0   2   0   2   0   2   0   0   0   0   2   2   0   2   0   0   0   2   0   0   0   0   2   2   0   2   0   0   2   0   0   0   0   0   2   0   0   2   0   0   2   2   2   2   0   0   0   0   2   2   0   0   0   0   0   0   0   2   0   0   0   2   0   0   2   2
 MK-3-12                0   2   0   2   0   2   0   0   0   2   2   0   0   0   0   2   0   0   0   2   2   0   0   0   2   2   2   0   2   2   0   0   2   2   0   0   2   2   2   0   2   0   2   0   0   2   0   2   0   0   2   0   2   2   2   2   0   0   2   0   0   0   0   0   0   2   0   0   2   2   2   0   2   2   0   0   2   2   0   2   0   2   2   2   2   0   2   0   0   2   2   0   0   2   0   2   2   2   0   2   0   0   2   0   2   2   0   0   2   2   2   2   2   2   0   0   2   0   0   0   0   2   0   0   2   0   2   2   2   2   0   0   2   0   0   2   2   2   0   2   0   0   0   2   2   2   2   2   0   0   0   2   0   0   0   0   2   2   0   2   0   0   2   0   0   0   0   0   2   2   0   2   0   0   2   2   2   2   0   0   0   0   0   2   2   0   0   0   0   0   0   2   0   0   0   2   0   0   2   2
 MK-3-13                0   2   0   2   0   2   0   2   0   2   2   0   0   0   0   2   0   0   0   2   2   0   0   0   0   2   2   0   2   0   0   0   2   2   0   0   2   2   2   2   2   0   2   0   0   2   2   2   0   0   2   0   2   2   2   0   0   0   2   0   0   0   0   0   2   2   0   0   2   2   2   0   2   2   0   0   2   2   0   2   2   2   2   2   2   0   2   2   0   2   2   0   2   2   0   2   2   0   0   2   0   0   0   0   2   2   0   0   2   2   2   2   2   2   2   0   2   0   0   2   0   2   0   2   2   0   2   2   2   2   0   0   2   0   2   2   2   2   0   2   0   0   0   2   2   2   2   2   0   0   0   2   0   0   0   0   0   2   0   0   2   0   2   0   0   0   0   0   2   2   0   2   0   0   2   2   2   2   0   0   0   0   0   2   2   0   0   0   0   0   0   2   0   0   0   2   0   0   2   2
 MK-3-14                0   2   0   2   0   2   2   2   0   2   2   0   0   0   0   2   0   0   0   2   2   0   0   0   0   2   2   0   2   0   0   0   2   2   0   0   2   2   2   2   2   0   2   0   2   2   2   2   0   0   2   2   2   2   2   0   0   0   0   0   0   0   0   0   2   2   0   0   2   2   2   0   2   2   2   0   2   0   0   2   2   2   2   2   2   0   2   2   2   2   2   0   0   0   0   2   2   0   0   0   0   0   0   0   2   2   0   0   0   0   2   2   2   2   0   0   2   0   0   2   0   2   0   2   2   0   2   2   2   2   0   0   0   0   2   2   2   0   0   2   0   0   0   2   2   0   2   2   0   0   0   2   0   0   0   0   0   2   0   2   2   0   2   0   0   0   2   0   2   2   2   2   0   2   2   2   0   2   0   0   0   0   0   2   2   0   0   0   0   0   0   2   0   0   0   2   0   0   2   2
 MK-3-15                0   2   0   2   0   2   2   2   0   2   2   0   0   0   0   2   2   0   0   2   2   0   0   0   0   2   2   0   2   0   0   0   0   2   0   0   2   2   0   2   2   2   0   0   2   2   2   2   0   0   2   2   2   2   2   0   0   0   0   0   0   0   0   0   2   2   0   0   2   2   2   2   0   2   2   0   2   0   0   2   2   2   0   2   0   0   2   2   2   0   2   0   0   0   0   2   2   0   0   0   0   0   0   0   2   2   0   0   0   0   2   2   2   2   0   0   2   0   0   2   0   2   0   2   2   0   2   2   2   2   0   0   0   0   2   2   2   0   0   2   0   0   2   0   2   0   2   0   0   0   0   2   0   0   0   0   0   2   0   2   2   0   0   0   0   0   2   0   2   2   2   2   0   2   2   2   0   2   0   0   0   0   0   2   2   0   0   0   0   0   0   0   0   0   0   2   0   0   2   0
 MK-3-16                0   2   0   2   0   2   2   2   0   2   2   0   0   0   0   2   0   0   0   2   2   0   0   0   0   0   2   0   2   0   0   0   0   2   0   0   2   2   0   2   2   0   0   0   2   2   2   2   0   0   2   2   2   2   2   0   2   0   0   0   0   0   0   0   2   2   0   0   2   2   2   0   0   2   2   0   2   0   0   2   2   2   2   2   0   0   2   0   2   0   2   2   0   0   0   2   2   0   0   0   0   0   0   2   2   2   0   0   2   0   2   2   2   2   0   0   2   0   0   2   0   2   0   2   2   0   2   2   2   0   0   0   0   0   2   0   2   0   0   0   0   0   2   0   2   0   2   0   0   0   0   2   0   2   0   0   0   2   0   2   2   0   0   0   0   0   2   0   2   2   0   2   0   2   2   2   0   2   0   0   0   0   2   2   2   0   0   0   0   2   0   0   0   0   0   2   0   0   2   0
 MK-4-1                 0   0   2   2   2   2   0   2   2   2   0   2   0   0   0   0   0   0   0   0   2   0   2   2   2   2   2   0   0   0   2   0   2   2   0   0   0   2   2   0   2   2   2   2   0   2   2   2   0   0   0   2   2   0   0   0   0   0   0   0   2   0   0   2   0   2   2   0   0   0   0   2   2   2   2   0   0   0   2   0   0   2   0   0   0   0   0   2   0   2   0   2   2   2   0   2   2   0   0   2   2   0   2   2   2   2   2   0   0   2   0   0   0   0   2   0   2   0   0   0   2   2   0   0   0   0   2   2   2   0   0   2   2   2   0   0   2   0   2   0   0   2   2   0   0   0   0   2   0   2   2   2   0   0   0   2   0   2   0   0   2   2   2   2   2   0   2   0   0   2   0   2   0   0   2   0   2   0   0   0   0   0   0   0   2   2   0   2   0   0   0   0   0   0   0   2   2   0   2   2
 MK-4-2                 0   0   2   2   2   2   0   0   2   2   0   0   0   0   0   0   0   0   2   0   2   0   2   2   2   2   2   0   0   2   2   0   2   2   0   0   0   2   0   0   0   2   0   2   0   2   2   2   2   0   0   2   2   0   0   0   0   0   0   0   2   0   0   2   0   2   2   0   0   0   0   2   2   2   2   0   0   0   2   0   0   2   0   0   0   0   0   2   0   2   0   2   2   2   0   2   2   0   0   2   2   0   2   2   2   2   2   0   0   2   0   0   0   0   2   0   2   0   0   0   2   2   0   0   0   0   2   2   2   0   0   2   2   2   2   0   2   2   2   0   0   2   2   0   2   0   0   2   0   2   0   2   0   0   0   2   0   2   0   0   2   2   2   2   2   0   2   0   0   2   0   0   2   0   2   0   2   0   0   0   2   0   0   0   2   2   0   0   0   0   0   0   0   0   0   2   2   0   0   2
 MK-4-3                 0   0   0   2   2   0   0   0   2   2   0   0   0   0   0   0   0   2   2   0   2   2   2   2   2   2   2   0   0   2   2   0   2   2   0   0   0   2   0   0   0   2   0   2   0   2   2   2   2   0   0   2   2   2   0   0   0   0   2   2   2   0   0   2   0   2   2   0   0   0   0   2   2   2   2   2   0   0   2   0   0   2   0   0   0   0   0   2   0   2   0   0   2   2   0   2   2   0   0   0   2   0   2   2   2   2   2   2   0   2   0   0   0   0   2   0   2   0   0   2   2   2   0   0   0   0   2   2   2   0   0   2   2   2   2   0   2   2   0   0   0   2   2   0   2   0   0   2   0   2   0   2   2   0   2   2   0   2   0   0   2   2   2   2   2   0   2   2   0   2   2   0   2   0   2   0   2   0   0   0   2   0   0   0   2   2   0   0   0   2   0   0   2   0   0   2   0   0   2   2
 MK-4-4                 0   0   0   2   2   0   0   0   2   2   0   0   0   0   0   0   0   2   2   0   2   0   2   2   2   2   2   0   0   2   2   0   2   0   0   0   2   2   0   0   0   2   0   2   0   2   2   2   2   0   0   2   2   2   0   0   0   0   2   2   2   0   0   2   0   2   2   0   0   0   0   2   2   2   2   2   0   0   2   0   0   2   0   2   0   0   0   2   0   2   0   0   2   2   2   2   2   0   0   2   2   0   2   2   2   2   2   2   0   0   0   0   2   2   2   0   2   0   0   0   0   2   0   0   0   0   2   2   2   0   0   2   2   2   2   2   2   2   0   0   0   2   2   0   2   0   0   0   0   2   0   2   2   0   2   2   0   2   0   0   2   2   2   2   2   0   2   2   0   2   2   0   2   0   0   0   0   0   0   2   2   0   0   0   2   2   2   0   0   2   0   0   2   0   0   2   2   0   2   0
 MK-4-5                 0   0   0   2   2   0   0   0   2   2   0   0   0   0   0   0   0   2   2   0   2   0   2   2   2   2   2   0   0   2   2   0   2   0   2   2   2   0   0   0   0   2   2   2   0   2   0   2   2   0   2   0   2   2   0   0   0   0   2   2   2   0   0   2   0   2   2   0   0   0   0   2   2   2   2   2   0   0   2   0   0   2   0   2   2   0   0   2   0   2   0   0   2   2   2   2   2   0   0   2   0   0   2   2   2   2   2   0   0   2   0   0   2   2   2   0   2   0   0   0   0   2   0   0   0   0   2   2   2   0   0   2   0   2   2   2   2   2   0   0   0   2   2   0   2   2   0   0   0   2   0   2   0   0   2   2   0   0   0   0   2   2   2   2   2   0   2   2   2   2   0   0   2   0   0   0   0   0   0   2   2   0   0   0   2   2   0   0   0   2   0   0   0   0   0   2   0   0   2   0
 MK-4-6                 0   0   0   2   0   0   0   0   2   2   0   0   2   0   0   0   0   0   2   0   2   0   2   2   2   2   0   0   0   2   2   0   2   0   2   2   2   0   0   0   0   0   0   2   0   2   0   2   2   0   2   0   2   2   2   0   0   0   2   2   2   0   0   2   0   2   2   0   0   0   0   2   2   2   2   0   0   0   2   0   0   2   0   2   2   0   0   2   2   2   0   0   2   2   2   2   2   0   0   2   0   0   2   2   2   2   0   0   2   2   0   0   2   2   2   0   2   0   0   0   0   0   0   0   0   0   2   2   2   0   0   2   0   2   2   2   2   2   0   0   0   2   2   0   2   2   0   0   0   2   0   2   0   0   2   2   0   0   0   2   2   2   2   2   2   0   2   2   2   2   0   0   2   0   0   0   0   0   0   2   2   0   0   2   2   2   0   0   0   2   0   0   0   0   0   0   0   0   2   0
 MK-4-7                 0   0   0   0   0   0   0   0   2   2   0   0   2   2   0   0   0   0   2   0   2   0   2   2   0   0   0   0   0   2   2   0   2   0   2   2   2   0   0   0   0   0   0   2   2   2   0   2   2   2   2   2   2   2   2   0   0   0   2   2   2   0   0   2   0   2   2   0   0   0   2   2   2   2   0   0   0   2   2   0   0   2   0   2   2   2   0   2   2   2   0   0   2   2   0   2   2   0   0   2   0   0   2   2   2   2   0   0   2   2   0   2   2   2   2   0   2   0   0   0   0   0   0   0   0   0   2   2   2   0   0   2   0   2   2   2   2   2   0   0   0   2   2   0   2   2   2   0   0   2   0   2   0   0   2   0   0   2   0   2   2   2   2   2   2   0   2   2   2   2   0   0   2   0   0   0   0   0   0   2   2   0   0   2   2   2   0   0   0   2   0   0   0   0   0   0   0   0   2   0
 MK-4-8                 0   0   0   0   0   0   0   0   2   2   0   0   2   2   0   0   0   0   2   0   2   0   2   2   0   0   2   0   2   2   2   0   0   0   0   2   2   0   0   0   0   0   0   2   2   2   0   2   2   2   2   2   2   0   2   0   0   0   2   0   2   2   0   2   0   2   2   0   0   0   2   2   2   2   0   0   0   2   2   0   0   2   0   2   2   2   0   2   2   2   0   0   2   2   0   2   2   0   0   2   0   0   2   2   2   2   0   0   2   0   0   2   2   2   2   0   2   0   2   0   0   0   0   0   0   0   2   2   0   0   0   0   2   2   2   2   2   2   0   0   0   2   2   0   2   2   0   0   0   0   0   2   0   0   2   0   0   2   0   2   2   2   2   2   0   0   2   2   2   2   0   0   2   0   0   0   0   0   0   2   2   0   0   2   2   2   0   0   0   2   0   0   0   0   2   0   0   2   2   0
 MK-4-9                 0   2   0   0   0   0   0   0   2   2   0   0   2   2   0   0   0   0   2   0   2   0   2   2   0   0   0   0   2   2   2   0   0   0   2   2   2   2   0   0   0   0   0   2   2   2   0   2   2   2   2   2   2   0   2   0   0   0   2   0   2   2   0   2   0   2   2   0   0   0   2   2   2   2   0   0   0   2   2   0   0   0   0   2   2   2   0   2   2   2   0   0   2   2   0   2   2   0   2   2   2   2   0   2   2   2   0   0   2   0   0   2   2   2   2   0   0   0   2   0   0   0   0   0   0   0   2   2   0   0   0   0   2   2   2   0   2   2   0   0   2   2   2   0   2   2   0   0   0   0   0   2   0   0   2   0   0   2   0   2   2   2   2   2   0   0   2   2   2   2   0   0   2   0   0   0   0   0   0   0   2   0   0   0   2   2   0   0   2   2   0   0   0   0   2   0   0   2   2   0
 MK-4-10                0   2   0   0   0   0   0   0   2   2   0   0   2   2   2   0   0   0   2   0   2   0   2   2   0   0   0   0   0   2   2   2   0   0   2   2   2   2   0   2   0   0   0   2   2   2   2   2   2   2   2   2   2   0   2   2   0   0   2   0   2   2   0   0   0   2   2   0   0   0   2   2   2   2   0   0   0   2   2   0   0   0   0   2   2   2   0   2   2   0   2   0   2   2   0   2   2   0   2   2   2   2   0   2   2   2   0   0   2   0   0   2   2   2   2   0   0   0   2   0   2   0   0   0   0   0   2   0   0   2   0   0   2   2   2   0   0   2   0   0   2   2   2   0   2   2   0   0   2   0   0   2   0   0   2   0   0   2   0   2   2   2   0   2   0   0   2   2   2   2   0   2   0   2   0   0   0   0   2   0   2   0   0   0   2   2   0   0   2   2   0   0   0   2   2   2   0   2   2   0
 MK-4-11                0   2   0   0   0   0   0   0   2   2   0   0   2   2   2   0   0   2   2   0   2   0   2   2   0   0   0   0   0   2   2   2   0   0   2   2   2   2   0   2   0   0   0   2   2   2   2   2   2   2   2   2   2   2   2   2   0   0   2   0   0   2   0   2   0   0   2   2   0   0   0   2   2   2   0   0   0   2   2   0   0   0   0   2   2   2   0   2   0   2   2   0   2   2   0   2   2   0   2   2   2   2   0   2   2   2   0   0   2   0   0   2   2   2   2   0   2   0   2   0   2   0   0   0   2   2   2   2   0   2   0   0   2   2   2   0   0   2   0   0   2   2   2   0   2   2   0   0   2   0   0   2   0   0   2   0   0   2   0   2   0   0   0   2   0   0   2   2   2   2   2   2   0   2   0   0   2   0   2   0   0   0   0   2   2   2   2   0   2   2   0   0   0   2   2   2   0   2   2   0
 MK-4-12                0   2   0   0   0   0   0   0   2   2   0   0   2   2   2   0   0   2   0   0   2   0   2   2   0   0   0   0   0   0   2   2   0   0   2   2   2   0   0   2   0   2   0   2   2   2   2   2   2   2   0   2   2   0   2   2   0   0   2   0   0   2   0   2   0   0   2   2   0   0   0   2   2   2   0   0   0   2   2   0   0   0   0   2   2   2   0   2   0   2   2   0   2   2   0   2   2   0   0   0   2   2   0   2   2   2   0   0   2   0   0   2   2   2   2   0   2   0   2   0   2   0   0   0   0   2   2   2   0   2   0   0   2   2   2   2   0   2   2   2   2   2   2   0   2   2   0   0   2   0   0   2   0   0   2   0   0   2   0   2   0   0   0   0   0   0   2   2   2   2   2   2   0   2   0   0   2   0   2   0   0   0   2   2   0   2   2   0   2   2   0   0   0   2   2   2   0   2   2   0
 MK-4-13                0   2   0   0   0   0   0   0   2   2   0   0   2   2   2   0   2   0   0   0   2   0   2   2   2   0   0   0   0   0   2   2   0   0   2   2   2   0   0   2   0   2   2   2   2   2   2   2   2   2   0   2   2   0   2   2   0   0   2   0   0   0   0   2   0   0   2   2   0   0   0   2   2   2   0   0   0   2   2   0   0   0   0   0   2   2   0   2   0   2   2   0   0   2   0   2   2   0   0   0   2   2   2   0   2   2   0   0   2   0   0   2   2   0   2   0   2   2   2   0   2   0   0   0   0   0   2   2   2   2   0   2   0   2   2   2   0   2   2   2   2   2   2   0   2   2   0   0   2   0   0   2   0   0   2   0   0   2   0   2   0   0   0   0   0   0   0   2   2   2   2   2   0   2   0   0   2   0   2   0   0   0   2   2   0   2   0   0   2   2   0   0   0   2   2   2   2   2   2   0
 MK-4-14                0   2   0   0   0   0   0   2   2   0   0   0   2   0   2   2   2   0   0   0   2   0   2   2   0   0   0   0   0   0   2   2   0   0   2   2   0   0   0   2   0   2   2   2   2   2   2   2   2   2   0   2   2   0   2   2   0   0   2   0   0   2   0   2   0   0   2   0   0   0   2   2   2   2   0   0   0   2   2   0   0   0   0   2   2   2   0   2   0   0   2   0   0   2   0   2   2   0   0   0   2   0   2   0   2   2   0   0   2   0   0   2   2   0   2   0   2   2   2   2   2   0   0   0   0   0   2   2   2   2   0   2   0   2   2   0   0   2   2   2   2   2   2   0   2   0   0   0   2   0   2   2   0   2   2   0   0   2   0   2   0   0   0   0   2   0   0   2   2   2   2   2   0   2   0   0   2   0   2   0   0   0   2   2   0   2   0   2   2   2   0   0   0   2   2   0   2   2   2   0
 MK-4-15                0   2   0   0   0   0   0   2   2   0   0   0   0   0   2   2   2   0   0   0   2   0   2   2   0   0   0   0   0   0   2   2   2   0   2   2   0   0   0   2   0   2   2   0   2   2   2   2   2   2   0   2   0   0   2   2   2   0   2   0   0   2   0   2   0   0   2   0   0   0   2   2   2   0   0   0   0   2   2   0   2   0   0   2   2   0   2   2   0   0   2   0   0   0   0   2   2   0   0   0   2   0   2   0   0   2   0   0   2   0   0   2   2   0   2   0   2   2   2   0   2   0   0   0   0   0   2   2   2   0   0   2   0   2   2   0   0   2   2   2   2   2   2   0   2   0   0   0   2   0   2   2   2   2   2   0   0   2   0   2   0   0   2   0   2   0   0   0   2   2   2   2   0   2   0   0   2   0   2   2   0   0   2   2   2   2   0   2   2   2   0   0   0   2   2   0   2   2   2   2
 MK-4-16                0   2   0   0   0   0   2   2   2   0   0   2   0   0   2   2   2   0   0   0   2   0   0   2   0   0   0   0   0   0   2   2   2   0   2   2   0   0   0   2   0   2   2   0   2   2   2   2   2   2   0   2   0   0   2   2   2   0   2   2   0   2   0   2   0   0   2   0   0   0   2   2   2   0   0   0   0   2   2   0   2   2   0   2   2   0   0   2   0   0   2   0   0   0   0   2   2   0   0   0   0   0   2   0   0   2   2   0   2   0   0   2   2   0   0   0   2   2   2   0   2   0   2   0   0   0   2   2   2   0   0   2   2   2   2   0   0   2   2   2   2   2   2   0   2   0   2   0   2   0   2   2   2   2   2   0   0   2   0   2   0   0   2   0   2   0   0   0   2   2   2   2   0   2   0   0   2   0   2   2   0   0   2   2   2   2   0   2   2   2   0   0   0   0   2   0   2   0   2   2
 MK-5-1                 0   0   0   0   2   0   0   0   2   0   2   2   2   0   2   2   0   0   0   0   2   0   2   0   0   0   2   0   0   2   2   0   2   2   2   2   0   2   0   0   2   2   2   0   0   0   2   2   2   0   2   2   0   0   2   2   2   2   2   0   2   2   0   2   2   2   0   0   0   2   0   0   2   2   2   2   2   0   0   2   0   2   0   2   2   2   2   0   0   0   0   2   0   0   2   0   0   2   0   0   0   0   0   2   2   2   0   2   2   0   2   0   2   2   0   2   2   2   2   2   0   0   2   2   0   2   0   2   0   0   2   0   2   2   0   2   2   0   2   0   0   0   0   0   2   0   0   0   0   2   2   0   0   2   0   0   2   0   0   2   2   2   2   0   0   2   0   0   0   0   2   0   2   0   0   2   2   2   2   2   0   2   2   2   2   2   0   0   0   2   2   0   2   0   2   2   2   2   2   0
 MK-5-2                 2   2   0   0   2   0   0   0   2   0   2   2   2   0   0   0   0   2   2   0   2   0   2   0   0   0   2   2   0   2   2   0   2   2   0   2   0   2   0   0   2   2   2   0   0   0   2   2   2   0   2   2   0   0   2   2   2   2   2   0   2   2   0   0   2   0   0   0   0   2   0   0   2   0   2   2   0   0   0   2   0   0   0   0   2   2   2   2   0   0   0   2   0   0   2   0   2   2   0   0   0   0   0   2   2   2   2   2   2   0   2   0   2   2   0   2   2   2   2   2   0   0   2   2   0   2   0   2   0   0   2   0   2   2   0   2   2   0   2   2   0   0   0   0   2   0   0   0   0   2   2   0   0   2   0   0   2   0   0   2   0   2   2   0   0   2   0   0   0   0   2   0   2   0   0   2   2   2   2   2   2   2   2   2   2   2   0   0   0   2   2   0   2   0   2   2   2   2   2   0
 MK-5-3                 2   2   0   0   2   0   0   0   2   0   2   2   2   0   0   2   2   2   2   0   2   0   2   0   0   0   2   2   0   2   2   2   2   2   0   2   0   2   0   0   2   2   2   2   0   0   2   2   0   0   2   0   0   0   2   2   0   2   2   0   2   2   0   0   2   0   0   0   0   2   0   0   2   0   2   2   0   0   0   2   0   0   0   0   2   2   2   2   0   0   2   2   0   0   2   0   2   2   0   0   0   0   0   2   2   0   2   2   2   0   2   0   2   2   0   2   2   2   2   2   0   0   2   0   0   2   0   2   0   0   2   0   2   2   0   2   2   0   2   2   0   0   0   0   2   0   0   0   2   0   0   0   0   2   0   0   2   0   0   2   0   0   2   0   2   2   0   0   0   0   2   0   2   0   0   2   2   0   2   0   2   2   2   2   2   2   0   0   0   2   2   0   2   0   2   2   2   0   2   0
 MK-5-4                 0   2   0   0   2   0   0   0   2   0   2   2   2   2   0   2   2   2   2   2   2   0   2   0   2   0   2   2   0   2   2   2   2   2   0   2   0   2   2   0   2   2   2   2   0   0   2   2   0   0   2   0   0   0   2   2   0   2   2   0   2   2   0   0   0   0   2   0   0   2   0   0   2   0   2   2   0   0   0   2   0   0   0   0   2   2   2   2   2   0   2   2   0   0   2   2   2   2   0   2   0   0   2   2   2   0   2   2   2   0   0   0   2   0   0   2   2   0   2   2   0   0   2   0   0   2   0   2   0   0   2   0   2   2   0   2   2   0   2   2   0   2   0   0   2   0   2   2   2   2   0   0   2   2   0   0   2   0   0   2   0   0   2   0   2   2   0   0   0   0   2   2   2   0   0   2   2   2   2   0   2   2   2   2   2   2   0   0   0   2   0   0   2   0   2   2   2   0   2   0
 MK-5-5                 0   2   0   0   2   0   0   2   2   0   0   2   2   2   0   2   2   2   2   2   2   0   2   0   2   0   2   2   0   2   2   2   2   2   0   2   0   2   2   0   2   2   2   2   0   0   2   2   0   0   2   0   2   0   2   2   0   2   2   0   2   2   0   0   0   0   2   0   0   2   0   0   2   0   2   2   0   0   0   2   0   2   0   0   2   2   2   2   0   0   2   2   0   2   2   2   2   2   0   2   0   0   2   2   2   2   2   2   2   0   0   0   2   0   0   2   2   0   0   2   0   0   2   0   0   2   0   2   0   0   2   0   2   2   0   2   2   0   2   2   0   2   0   0   2   0   2   2   2   2   0   0   2   2   0   0   2   0   0   2   0   0   2   0   2   2   0   0   0   0   2   2   2   0   2   2   2   2   0   0   2   2   2   2   2   2   0   0   0   0   2   0   2   0   2   0   2   0   0   0
 MK-5-6                 0   2   0   0   2   0   0   2   2   0   0   0   2   2   0   2   2   2   0   2   2   0   2   0   2   0   2   2   0   2   2   2   2   0   0   2   0   2   2   0   2   2   2   2   0   0   2   2   0   0   2   0   2   0   2   0   0   2   2   0   2   2   0   0   2   0   0   2   0   2   2   0   0   0   2   2   0   0   2   2   0   2   0   2   2   2   2   2   0   0   2   2   0   2   2   2   0   2   0   2   0   0   2   2   2   2   2   2   2   0   0   0   2   0   0   0   2   0   0   2   0   0   2   0   0   2   0   2   0   2   2   0   2   2   0   2   0   0   2   2   0   2   0   0   0   0   2   2   2   0   0   0   2   2   0   0   2   0   0   2   2   2   2   0   2   2   0   0   0   0   2   2   2   0   2   2   2   0   0   0   2   2   2   2   2   2   0   0   0   0   2   0   2   0   0   0   2   0   0   2
 MK-5-7                 0   2   0   0   2   0   0   2   2   0   0   0   2   2   0   2   2   2   0   2   2   0   2   0   2   0   2   2   0   2   0   2   2   0   0   2   0   2   2   0   2   2   2   2   0   0   0   2   0   0   2   0   0   0   2   0   0   2   2   0   2   2   0   0   2   0   0   2   0   2   2   2   0   0   2   2   0   0   2   2   0   0   0   2   2   2   2   2   0   0   2   0   0   2   2   2   0   2   0   2   0   0   0   2   2   2   2   2   2   0   0   0   2   0   0   0   2   0   0   2   2   0   0   0   0   2   0   2   0   2   2   0   2   2   0   2   0   0   2   2   0   2   0   0   0   0   2   2   0   0   0   0   2   2   0   0   0   0   0   2   2   2   2   0   0   2   2   0   0   0   2   2   2   2   2   2   2   0   0   0   2   2   2   2   2   2   0   2   0   0   2   2   2   0   0   0   2   2   0   2
 MK-5-8                 0   0   0   2   2   0   0   2   2   0   0   0   2   2   0   2   2   2   0   2   2   0   2   0   2   0   2   0   0   2   0   2   2   0   0   2   0   2   2   0   2   2   2   0   0   0   0   2   0   0   2   0   0   0   2   0   0   2   2   0   2   2   0   0   2   2   0   2   0   2   2   2   2   0   2   2   0   2   2   2   0   0   0   2   2   2   0   2   0   0   2   0   0   0   2   2   0   2   0   2   0   0   0   0   2   2   2   2   2   2   0   0   2   0   2   2   2   2   2   2   2   0   0   2   0   2   0   2   0   2   2   0   0   2   0   2   0   0   2   2   0   2   0   0   0   0   2   2   0   2   0   0   2   2   0   0   0   0   0   2   0   0   2   0   0   2   2   0   0   0   2   2   2   2   2   2   2   0   0   0   2   2   2   2   2   2   0   0   0   0   2   2   0   0   0   0   2   2   0   2
 MK-5-9                 0   0   0   2   2   0   0   0   2   0   0   0   2   2   0   2   2   2   0   2   0   0   2   0   2   2   2   0   0   2   0   2   2   0   2   2   2   2   2   2   2   2   2   2   0   0   0   2   0   0   2   0   0   0   0   0   0   2   2   0   2   0   0   0   2   2   0   2   0   2   2   2   0   0   2   2   0   2   2   0   2   0   0   2   2   2   0   2   0   0   2   0   0   0   2   2   0   2   0   2   0   2   0   0   2   2   2   2   2   2   2   0   2   0   2   2   2   2   2   2   2   0   0   2   0   2   0   0   0   0   2   0   0   2   0   2   0   0   2   2   0   2   0   0   0   0   2   2   0   2   0   0   2   2   2   0   0   0   0   2   0   0   2   0   0   2   2   0   0   0   2   2   2   2   2   2   2   0   0   0   2   2   2   2   2   2   0   0   0   0   2   2   0   0   0   0   2   2   0   2
 MK-5-10                0   0   0   2   2   0   0   0   2   2   0   0   2   0   0   0   2   2   0   2   0   0   2   0   2   2   2   0   0   2   0   2   2   0   2   2   2   2   2   2   2   2   2   2   0   0   0   0   0   0   2   0   2   0   0   0   0   2   2   0   2   2   0   0   2   2   2   2   0   2   0   0   2   0   2   2   0   2   2   0   2   0   0   2   2   2   0   0   0   0   2   2   0   0   0   2   2   2   0   2   0   2   0   0   2   2   2   2   2   2   2   0   0   0   2   2   2   2   0   2   2   0   0   2   0   2   0   2   0   0   2   0   0   2   2   2   0   0   2   2   0   2   0   0   0   0   2   2   0   2   0   2   2   2   2   0   0   0   0   2   0   0   2   0   0   2   2   0   2   2   2   2   2   2   2   2   2   0   0   0   2   2   2   2   2   2   0   0   2   0   2   2   0   0   0   0   2   2   0   2
 MK-5-11                0   0   0   2   2   0   0   0   2   2   0   0   2   0   0   0   2   2   0   2   0   0   2   0   2   2   2   0   0   2   0   2   2   0   2   2   0   2   2   2   2   2   0   2   0   0   0   0   0   0   2   0   2   0   0   0   0   2   2   0   2   2   0   0   2   2   2   2   0   2   0   0   2   0   2   2   0   2   2   0   2   0   0   2   2   2   0   0   0   0   2   0   0   0   0   2   2   2   0   2   0   0   0   0   2   2   0   2   2   2   2   0   0   0   2   2   2   0   0   2   0   0   0   2   0   2   2   2   0   0   2   2   0   2   2   2   0   0   2   2   0   2   0   0   0   0   2   2   0   0   0   2   2   2   2   0   0   0   0   2   0   0   2   0   0   2   2   0   2   0   2   2   2   2   2   2   2   0   2   0   2   2   2   2   2   2   0   0   2   0   2   2   0   0   2   0   2   2   0   2
 MK-5-12                0   0   0   2   2   0   0   0   2   2   0   0   2   0   2   0   2   2   0   2   2   0   2   0   2   2   2   0   2   2   0   2   2   0   2   2   0   2   2   2   2   2   0   0   0   0   0   0   0   0   0   0   2   0   0   0   2   2   2   0   2   2   0   0   2   0   2   2   0   2   0   0   2   0   2   2   0   2   2   0   2   0   0   2   2   2   0   0   0   2   2   0   0   0   0   2   2   2   0   2   0   0   0   0   2   2   0   2   2   2   2   0   0   0   2   2   0   2   0   2   2   0   0   2   2   2   0   2   0   0   0   2   0   2   2   2   0   0   2   0   0   2   0   0   0   0   2   2   0   0   0   2   2   2   2   0   2   0   0   2   2   0   2   0   0   2   2   0   2   0   2   2   2   2   2   2   2   0   2   0   2   2   2   2   2   0   0   0   2   0   2   2   0   0   2   0   2   2   0   2
 MK-5-13                0   0   0   2   2   0   0   0   0   2   0   0   2   0   2   0   2   2   0   2   2   2   2   0   2   2   0   0   0   0   0   2   2   0   2   2   0   2   2   2   2   2   0   0   0   0   0   0   0   0   0   0   2   2   0   0   2   2   2   0   2   2   0   0   2   0   2   0   0   0   0   0   2   0   2   2   0   2   2   0   2   0   0   2   2   2   0   0   0   2   2   0   2   0   2   2   2   2   0   2   0   0   0   0   2   2   0   2   0   2   2   0   0   0   2   0   0   2   0   2   2   0   0   2   2   2   0   2   0   0   0   2   0   2   2   2   0   0   2   0   0   2   0   2   0   0   0   2   0   0   0   2   2   2   2   0   2   0   0   2   2   0   2   0   0   2   2   0   2   0   2   2   2   2   2   2   2   0   2   0   2   0   2   2   2   0   0   0   2   0   2   2   0   0   2   0   2   2   0   2
 MK-5-14                0   0   0   2   2   0   0   0   0   0   0   0   2   0   2   0   2   2   0   2   2   2   0   0   2   2   0   0   0   0   2   2   2   0   2   2   0   2   0   2   2   2   0   0   0   0   0   0   0   0   0   0   2   2   0   0   0   2   2   0   2   2   0   0   2   0   2   0   0   0   0   0   2   0   2   2   0   2   2   0   2   2   0   2   2   2   0   0   0   0   2   2   2   2   2   2   2   2   0   2   0   0   0   0   2   2   0   2   0   2   2   0   0   0   2   0   0   2   0   2   2   0   0   2   2   2   0   2   0   0   2   2   0   2   2   2   0   0   2   0   0   2   0   2   2   0   0   2   0   0   0   2   2   2   2   0   2   0   0   2   2   0   2   0   2   2   2   0   2   0   2   2   2   2   2   2   2   0   2   0   2   0   2   2   2   2   2   0   2   0   2   2   0   0   2   0   2   2   0   2
 MK-5-15                2   2   0   2   2   0   0   0   0   0   0   0   2   0   2   0   2   2   0   2   0   2   0   0   2   2   0   2   0   0   2   2   2   0   2   2   0   2   0   2   2   0   0   0   0   0   0   0   0   0   0   0   2   2   0   2   0   2   0   0   2   2   0   0   2   0   2   0   0   0   0   0   2   0   2   2   0   2   2   0   2   2   0   2   2   2   0   0   2   2   2   0   0   2   2   0   2   2   0   2   0   0   2   0   0   2   0   2   2   2   2   0   0   0   0   0   0   2   2   2   2   0   0   2   2   2   0   2   0   0   2   2   0   2   2   2   0   0   2   0   0   2   0   2   2   0   0   2   0   0   0   2   2   2   2   0   2   0   0   2   2   0   2   0   2   2   2   0   0   0   2   2   2   2   2   2   0   0   2   0   2   0   2   2   0   2   2   0   2   0   2   0   0   0   2   0   2   0   0   2
 MK-5-16                2   2   0   2   2   0   0   0   0   0   0   0   2   0   2   0   2   2   0   0   0   2   0   0   2   2   0   2   0   0   2   2   2   0   2   0   0   2   0   2   2   0   0   2   0   0   0   0   0   0   0   0   2   2   0   2   0   0   0   0   2   2   0   0   0   0   2   0   0   0   0   0   2   0   2   2   2   2   2   0   2   2   0   2   2   2   0   0   2   2   2   0   2   2   2   0   2   2   0   2   0   0   2   0   0   2   0   2   2   2   2   0   0   0   0   0   0   2   2   2   2   0   0   2   2   2   0   2   0   0   2   2   0   2   2   2   0   0   2   0   2   2   0   2   2   0   0   2   0   0   0   2   2   2   0   0   2   0   0   0   2   2   2   0   2   2   2   0   0   0   2   2   2   2   2   2   0   0   2   2   2   2   2   2   0   2   2   0   2   0   2   0   0   0   2   2   2   0   0   2
 MK-6-1                 2   2   0   2   0   0   0   0   2   2   2   2   2   0   2   0   2   2   2   0   0   2   2   0   0   2   0   0   2   2   0   2   0   0   2   0   0   0   2   2   2   0   2   2   2   0   2   2   0   2   2   2   2   2   0   0   2   0   2   2   2   2   2   2   0   0   2   2   0   0   2   2   0   0   0   0   2   0   2   2   2   2   0   2   0   2   0   0   2   0   0   2   0   0   2   0   2   2   0   2   0   0   0   0   0   2   0   2   0   0   2   0   2   0   2   0   2   0   2   2   2   2   0   0   0   2   2   0   2   0   0   2   0   2   2   2   2   0   2   2   0   0   0   0   0   2   2   2   0   0   2   0   0   0   0   2   2   0   2   0   0   0   0   2   2   2   0   0   0   0   2   2   2   2   0   0   2   0   0   0   0   2   0   0   0   2   2   0   2   2   2   2   2   0   2   0   0   0   2   2
 MK-6-2                 2   2   0   0   0   0   0   0   2   2   2   2   2   0   2   2   2   2   2   0   0   0   2   2   0   2   0   2   2   2   0   2   0   0   2   0   0   2   2   2   2   0   2   2   2   0   2   2   2   2   2   2   2   2   0   0   0   0   2   0   2   2   0   2   0   0   2   2   0   0   2   2   0   0   0   0   2   0   2   2   2   2   0   2   0   2   0   0   2   0   0   2   0   0   2   0   2   2   0   2   0   0   0   0   0   2   2   2   0   0   2   0   2   0   2   0   2   0   2   2   2   2   0   0   2   2   2   0   0   0   0   0   0   0   2   0   2   0   2   2   0   0   0   0   0   2   2   2   0   0   2   0   0   2   0   0   2   0   2   0   0   0   0   2   2   2   0   0   0   2   2   2   2   2   0   0   2   0   0   0   0   2   0   0   0   2   2   0   0   2   2   2   2   0   2   0   0   0   2   2
 MK-6-3                 2   2   0   0   0   0   0   0   2   2   2   2   2   0   2   2   2   2   2   0   0   2   2   2   0   2   0   2   2   2   0   2   0   0   0   0   0   2   2   2   2   0   2   2   2   0   2   2   2   2   2   2   2   2   0   0   0   0   2   0   2   2   0   2   0   0   2   2   0   2   2   2   0   0   0   0   2   2   2   2   2   0   0   0   0   2   0   0   2   0   0   0   0   0   2   0   2   0   0   2   0   0   0   0   0   2   2   2   0   0   2   0   2   2   2   0   2   2   2   2   2   2   0   0   2   2   2   2   2   0   0   0   0   2   2   0   2   0   2   2   0   0   0   2   0   0   2   2   0   0   2   0   0   2   0   0   2   0   2   0   0   0   0   2   2   0   0   0   0   2   0   2   2   2   0   0   2   0   0   0   0   2   0   0   0   2   2   2   0   2   2   0   2   2   2   0   0   0   2   2
 MK-6-4                 2   2   0   0   0   2   0   0   2   2   2   0   2   0   2   2   0   2   2   0   0   2   2   2   0   2   0   2   2   2   0   2   0   0   0   0   0   2   2   2   2   0   2   2   2   0   2   2   2   0   2   2   2   2   0   0   0   0   2   0   2   2   0   0   0   0   2   0   0   2   2   2   0   0   0   0   2   2   2   2   2   0   0   0   0   2   0   0   2   0   0   0   0   0   2   0   2   0   0   2   0   0   2   2   0   2   2   2   0   2   2   0   2   0   2   0   2   2   2   2   0   2   0   0   2   2   2   2   2   0   0   0   0   2   2   0   2   0   2   2   0   0   0   2   2   0   2   2   0   0   2   0   0   2   0   0   2   0   2   0   0   0   0   2   2   0   2   0   0   2   0   2   2   2   0   0   2   0   0   0   0   2   0   0   0   2   2   2   0   2   2   0   2   2   2   0   0   0   2   0
 MK-6-5                 2   2   0   0   0   2   0   0   2   2   2   0   2   0   2   2   0   0   2   0   0   2   0   2   0   2   0   2   2   0   0   2   0   0   2   0   0   2   2   2   2   0   0   2   2   0   2   2   2   0   2   2   2   2   2   2   0   0   2   0   2   2   0   0   0   0   2   0   0   2   2   2   0   0   0   0   2   2   2   2   2   0   0   0   0   2   0   0   2   0   0   0   0   0   2   0   2   0   2   2   0   0   2   2   0   2   0   0   0   2   2   0   2   0   2   0   2   2   2   2   2   2   0   0   2   2   2   2   2   0   0   0   0   2   2   0   2   0   2   2   0   2   2   2   2   0   2   2   0   0   0   0   0   2   0   2   2   0   0   0   0   0   0   2   2   0   0   0   0   2   0   2   2   2   0   0   2   0   0   0   2   2   0   0   0   0   2   0   2   2   2   0   2   2   2   0   0   0   2   0
 MK-6-6                 2   2   0   0   0   2   0   2   2   2   2   0   2   0   2   2   2   0   2   0   0   2   0   2   0   0   0   2   2   0   0   2   2   0   2   0   0   2   2   2   2   0   0   2   2   0   2   2   2   0   2   2   2   2   2   2   0   0   2   0   2   2   0   0   0   0   2   0   2   2   2   2   0   0   0   0   2   2   2   2   2   0   0   2   0   2   0   0   2   0   0   0   0   0   2   0   0   0   2   2   0   0   2   2   0   2   0   0   0   2   2   0   2   0   2   0   2   2   2   2   2   2   0   0   2   0   2   2   2   0   0   2   0   2   2   0   2   0   2   2   0   2   0   2   2   0   2   0   0   0   0   0   0   0   0   2   2   0   0   0   0   0   0   2   2   2   0   0   0   2   0   2   2   2   0   0   2   0   0   0   2   2   0   0   0   0   2   0   2   2   2   0   2   2   2   0   0   0   2   0
 MK-6-7                 0   0   0   0   0   2   0   2   2   2   2   0   2   0   2   2   2   0   2   0   0   2   0   2   0   0   0   2   2   0   0   2   2   0   2   0   0   2   2   2   2   0   0   2   2   0   2   2   2   0   2   2   2   2   0   2   0   0   2   0   2   2   0   0   0   0   2   0   2   2   2   2   0   0   2   0   2   0   2   2   2   0   0   2   0   2   0   0   2   0   0   0   0   0   0   0   0   0   2   2   0   0   2   2   0   2   0   0   0   2   2   0   2   0   2   0   2   2   2   2   2   2   2   0   2   0   0   2   2   0   0   2   0   0   2   2   2   0   2   2   0   0   0   2   2   0   2   0   0   0   0   0   0   0   0   0   2   0   2   0   0   0   0   2   0   2   0   0   2   2   0   2   2   2   2   0   2   0   0   0   2   2   2   0   0   0   0   0   2   2   2   0   2   2   2   2   0   2   2   0
 MK-6-8                 0   0   0   2   0   2   0   2   2   2   2   0   2   0   2   2   2   2   2   0   0   2   0   2   0   0   2   2   2   0   0   2   2   0   2   0   0   2   2   2   2   2   0   2   2   0   2   2   2   2   2   2   2   2   0   2   0   0   2   0   2   2   0   0   0   0   2   0   2   2   2   2   2   2   2   0   0   0   2   2   2   0   0   2   0   2   2   0   2   0   0   0   0   0   0   0   0   0   2   2   0   0   2   2   0   2   2   0   0   2   2   0   2   0   2   0   2   2   2   2   2   0   2   0   2   0   0   2   0   0   0   0   0   0   2   2   2   0   2   2   0   0   0   2   2   0   2   0   0   0   0   0   0   0   0   0   2   0   2   0   0   0   0   2   0   2   0   0   2   2   0   2   2   2   2   0   2   0   0   0   2   2   2   0   0   0   0   0   2   2   2   0   2   0   2   2   0   0   2   0
 MK-6-9                 0   0   0   2   0   2   2   2   2   2   2   0   2   0   2   2   2   2   2   0   0   2   0   2   0   0   2   2   2   0   0   0   2   0   2   0   2   2   2   2   2   2   0   2   2   0   2   2   2   2   2   0   0   2   0   2   2   0   2   2   2   2   0   0   0   0   2   0   2   2   2   2   2   2   2   0   0   0   0   2   2   0   0   2   0   2   2   0   2   0   0   0   0   0   0   0   0   0   0   2   0   0   2   2   0   2   2   0   0   2   2   0   2   2   2   2   2   2   2   2   2   0   2   0   0   0   0   2   0   0   0   0   2   0   2   2   2   2   2   2   0   0   0   2   2   0   2   0   0   0   0   0   0   0   2   0   2   0   2   0   0   0   0   2   0   2   0   0   2   2   0   2   2   2   2   0   2   0   0   0   2   2   2   0   0   2   0   0   2   2   2   0   2   0   2   2   2   0   2   2
 MK-6-10                2   0   0   2   0   2   2   0   2   2   2   0   2   2   2   2   2   2   2   0   2   2   0   2   0   2   2   0   2   0   0   0   0   0   2   0   2   2   2   2   2   2   0   2   0   0   2   2   2   2   2   0   0   2   0   2   2   0   2   2   2   2   0   0   0   0   2   0   2   2   2   2   2   0   2   0   0   0   0   2   2   0   0   2   0   2   2   0   2   0   0   0   0   0   0   2   0   0   2   2   0   2   2   2   0   2   2   0   0   0   2   0   2   2   2   2   2   2   2   2   0   0   2   2   0   0   0   2   0   0   0   0   2   0   2   2   0   2   2   2   0   0   0   2   2   0   2   2   0   0   0   0   0   2   2   0   2   0   2   0   0   0   0   2   0   2   0   0   2   2   2   2   2   2   2   0   2   0   0   0   0   0   2   0   0   2   0   0   2   0   2   0   0   0   2   2   2   0   2   2
 MK-6-11                2   0   0   2   0   2   2   0   2   2   2   0   2   2   2   2   2   0   2   0   2   2   0   2   0   2   2   2   2   2   0   0   0   0   0   0   2   2   2   2   2   2   0   2   0   0   2   2   2   2   2   0   2   2   0   2   2   0   2   2   2   2   0   0   0   0   2   0   2   2   2   2   2   2   2   0   2   0   0   0   2   0   0   2   0   0   2   0   2   0   0   0   0   0   0   2   0   0   2   2   0   2   2   2   0   2   2   0   0   0   0   0   2   0   2   2   2   2   2   2   0   0   2   2   0   0   0   2   0   2   0   0   2   0   2   2   0   0   2   2   0   0   0   2   2   0   0   2   0   0   0   0   0   2   2   0   2   0   2   0   0   0   0   2   0   2   0   0   2   2   2   2   2   2   2   0   2   0   0   0   0   0   2   0   0   2   0   0   2   0   2   0   0   2   2   2   2   0   2   2
 MK-6-12                2   0   0   2   0   2   2   0   2   2   2   0   2   0   0   2   2   0   2   0   2   2   0   2   2   2   2   2   2   2   0   0   2   0   0   0   2   2   2   2   2   2   0   2   0   0   2   2   2   2   2   0   2   2   0   2   2   2   2   2   2   2   0   0   0   0   2   0   2   2   2   2   2   2   2   0   2   0   0   0   0   0   0   2   0   0   2   0   2   0   0   0   0   0   0   2   0   0   2   2   0   2   2   2   0   2   2   0   0   0   0   0   2   0   2   2   2   2   2   2   0   0   2   2   0   0   0   2   2   2   2   0   2   0   2   0   0   0   0   2   0   0   0   2   2   0   0   2   0   0   0   0   0   2   2   0   2   0   2   0   0   0   0   2   0   2   0   0   2   2   2   2   2   2   2   0   2   0   0   0   0   0   2   0   0   2   0   0   2   0   2   0   0   2   2   2   2   0   2   2
 MK-6-13                2   0   0   2   0   2   2   0   2   2   2   0   2   0   2   2   2   0   2   0   2   2   0   2   2   0   2   2   0   2   0   0   0   0   0   0   2   2   0   2   2   2   2   2   0   2   2   2   2   2   2   0   2   0   0   2   2   2   2   2   2   2   0   0   0   0   2   0   2   2   2   0   2   2   2   0   2   0   0   0   0   0   0   2   0   0   2   0   2   0   2   0   0   0   2   2   2   0   2   2   0   2   2   2   0   2   2   0   0   0   0   0   2   0   2   2   2   2   2   0   0   0   2   2   0   0   2   2   2   2   0   0   2   0   0   0   0   0   0   2   0   0   2   2   2   0   2   2   0   0   0   0   0   2   2   0   2   0   2   0   0   0   0   2   0   2   0   0   2   2   2   2   2   2   2   2   2   0   0   0   0   0   2   0   0   2   0   0   2   0   2   0   0   2   2   2   2   0   2   0
 MK-6-14                2   0   0   2   0   2   2   0   2   2   2   0   2   0   2   2   2   0   2   0   2   2   0   2   2   0   2   0   0   2   2   0   0   0   0   0   2   2   0   2   2   2   2   2   0   2   2   2   2   2   2   0   2   0   0   2   2   2   2   2   2   0   0   0   2   0   2   2   2   2   2   0   0   2   2   0   2   0   0   0   0   0   2   2   0   0   2   0   2   0   2   2   0   0   2   2   2   0   2   2   0   2   2   2   2   0   2   0   0   0   0   0   2   0   2   2   2   2   2   0   0   0   2   2   0   0   2   2   2   2   2   0   2   0   0   0   0   0   0   2   0   0   2   2   2   0   0   0   0   2   0   0   2   2   2   0   2   0   0   0   0   0   2   2   0   2   0   0   2   2   2   2   2   2   2   2   2   0   0   0   2   0   2   0   0   2   0   0   2   0   2   0   0   2   2   2   2   0   2   0
 MK-6-15                2   0   0   2   0   2   2   0   2   2   2   2   2   0   2   2   0   0   2   0   2   2   0   2   2   0   2   0   0   2   2   0   0   0   0   0   2   2   0   2   0   2   0   2   0   2   2   2   2   0   2   0   2   0   0   2   2   2   2   2   2   0   0   0   2   2   2   2   2   2   2   0   0   2   2   0   2   0   0   0   0   0   2   2   0   0   2   0   2   0   2   2   0   0   2   2   0   0   2   2   0   2   2   2   2   0   2   0   2   0   0   0   2   0   2   2   2   2   2   0   0   0   2   0   0   0   2   2   2   2   2   0   2   0   0   0   0   2   0   2   0   2   2   2   2   0   0   0   0   2   0   0   0   2   2   0   2   0   0   0   0   0   2   2   0   2   0   0   2   2   2   2   2   2   2   2   2   0   0   0   2   0   2   2   0   2   0   0   2   0   2   0   0   2   2   2   2   0   2   0
 MK-6-16                2   0   0   2   2   2   2   0   2   2   2   2   2   0   2   2   0   0   2   0   2   2   0   0   2   0   2   0   0   2   2   0   0   0   0   2   2   2   0   2   0   2   0   2   0   2   2   0   2   0   2   0   2   0   0   2   2   2   2   0   2   0   0   0   2   2   2   2   2   2   2   0   0   2   2   0   2   0   0   0   0   0   2   2   0   0   2   0   2   0   2   2   2   0   2   2   0   0   0   2   0   2   0   2   2   0   0   0   0   0   0   0   2   0   2   2   2   2   2   2   0   0   2   0   0   0   2   2   2   2   2   0   2   0   0   0   0   2   0   2   0   2   2   2   2   0   0   0   0   2   2   0   0   2   2   0   2   0   0   0   0   0   2   2   0   2   0   0   2   2   2   2   0   2   0   2   0   0   0   0   2   2   2   2   0   2   0   0   2   0   2   0   0   2   2   2   2   0   2   2
 
!****************************************** Phenotypic Data **********************************************************
!-100.0 is resevred for missing phenotype
SimulatedTrait1        11.6195   19.6251   15.4832   13.8242   11.6341   11.2289   11.3449    9.8494   12.2442   14.6895   11.4991   11.7588   13.2006   15.1962   16.9927   18.6943   14.2738   19.2836   17.2958   20.0224   13.1292   12.8643   14.8663   14.5600   15.0577   13.1559   10.4874   12.3125   19.0693   13.9941   12.3540   19.9545   18.3506   13.1629   15.9111   10.7150   16.2642   15.9406   15.2009   15.2657   16.0269   16.1164   15.3906   13.1970   15.0333   13.8601   14.1939   17.3455   13.6951   15.0280   12.3732   12.9821   15.7622   18.9530   18.6142   15.2590   16.2056   13.5531   20.8710   13.0630   12.1773   13.9352   14.2747    9.2302   18.5398    9.5558   16.5273   14.0047   17.9817   18.8999    9.2386   15.5474   12.4386   14.8219   14.4746   13.4147   17.2002   13.1770   11.6103   10.3824   10.9102   13.3826    8.6907   16.7064   15.3396   10.1451   14.6196   15.0290   20.5819   16.7099   13.9140   17.3981   14.4047   13.2912   14.4308   15.9997   13.8746   18.0402   13.6714   14.3187   12.7955   14.7290   12.1605   20.4378   21.2712   19.0269   15.4800   16.0692   12.3468   18.8265   12.3913   14.4087   14.6175   14.4248   14.2719   11.4558   15.5937   15.6691   16.9966   10.3720   13.4706   14.5716   16.1243   12.6464   13.6434   17.0105   16.3438   11.6522   18.7047   11.1568   16.3112   10.6734   17.3155   16.4173   20.6366   17.1337   13.4017   14.2558    8.2783   11.3741   14.4534   16.6021   11.7355   16.2013   15.9125   17.3378   16.4865   15.6420   19.5719   11.5985   17.6837   13.4037   18.1111   12.4538   15.0810    8.7891   16.5496   16.5927   11.5921   18.3381   11.6402   18.5870   17.7334   14.6109   18.9334   14.1474   17.7272   14.1992   19.9527   16.9782   17.8221   12.8865   16.1308   14.8221   10.7516   10.1794   16.7305   14.4559   17.8533   10.0287   14.3052   15.6570   15.2721   16.9882   12.3872   14.4724   14.7601   13.0083   14.0008   13.4504   12.2282   12.2793   15.2969   14.2416   20.0423   15.2265   15.3118   19.2121   14.0559   20.6918
SimulatedTrait2        10.4160   14.4855   13.0237    9.7265    8.3138    7.8482   12.7743   10.3255    8.8117   10.2006   10.0389   12.8734   11.1484    9.8857   10.4684    7.2859   10.5137    8.6486    8.0511   10.4240    8.5169   10.0530    8.9875    8.8266   11.0425    9.8194   10.7451    9.4985    9.7008    9.0150    9.7611    9.0364   11.5599    7.0627   12.5906    9.2644    9.0126   12.5858   10.5370    8.8098    8.7017   10.4412   11.0175    8.8991   10.4695   12.0749    9.9256   10.0271   10.8876   10.3368   12.1333   11.6874    7.2840    8.6623   10.1522    9.6040    7.9153   11.0627    8.5391   11.7724    8.8987    9.6628    8.0351   11.7225   10.8346   13.4722    9.5993   10.4363    9.5964   11.6669   10.5816    8.1430   10.4550    9.4162   11.5226   10.2803    8.5757    9.7948    9.6585    9.5550   12.1588    9.7308    7.7852   11.9872    9.9018   11.2455    7.7313    9.6147   12.7002    9.6902   10.1852    9.3804    9.0728    9.5616    9.6416   11.2586    6.8425   11.2416    8.0029   11.8102   12.1615   11.4150   10.4436   11.2678    8.6202    8.7611    9.9908   11.5242    9.9117    9.1849    8.5040   11.5609    9.9692   10.0739    9.7958   12.3316   11.9629   11.3031   10.2001    9.2642    9.7593   13.2982   11.4002    8.8585    6.2657   10.1533   11.7692    9.6448   10.5608    9.8375   10.2173    7.8892    6.6174    6.4206    7.3024    9.1411   10.5955   11.0581   11.8970   11.9185    8.1628   12.0423   11.5228    8.6519   10.7488    7.8136   12.5422   10.0550    9.4251    9.3222   11.8463   10.2910    9.3156    7.1779    8.4146   10.5674   10.5408    9.8400    7.9692    8.2758   10.7374    9.6843   10.7325    8.9383    9.7141   13.6967    9.6193   10.7136   10.2786    7.2980    9.9704   10.9672    8.8814   12.6661    8.1065   10.0503   10.0634    9.2148    9.5922   11.5466    8.8162    7.9303   10.1960    8.7309   12.0017    9.0606   10.2244   10.2671    9.1856   12.3553   10.6114   12.2769   10.4295    9.7997    9.2518   11.0126   10.2386    9.0547    9.2696   11.9006
 
