# Supplementary material for: Inclusive Composite Interval Mapping of QTL by Environment Interactions in Biparental Populations
Source: PLoS One. 2015 Jul 10;10(7):e0132414. doi: 10.1371/journal.pone.0132414 (PMC4498613; doi:10.1371/journal.pone.0132414)
Supplement: S4 File — (ZIP) [file pone.0132414.s004.zip › H=0.1/L1/run_00156.met]

!**********************Note: lines staring with "!" are remarks and will be ignored in the program********************
!*********************************General Information**********************************
!Assuming F1 = P1 x P2, populations available in QTL IciMapping are: 
!  1, P1BC1F1 = P1 x F1, the first backcrossing where P1 is used as the recurrent parent;
!  2, P2BC1F1 = P2 x F1, the first backcrossing where P2 is used as the recurrent parent;
!  3, F1DH, F1-derived doubled haploids; 
!  4, RIL or F1RIL, recombination inbred lines through the repeated selfing of F1;
!  5, P1BC1RIL, recombination inbred lines through the repeated selfing of P1BC1F1;
!  6, P2BC1RIL, recombination inbred lines through the repeated selfing of P2BC1F1;
!  7, F2, the selfing generation of F1;
!  8, F3, the selfing generation of F2;
!  9, P1BC2F1, the second backcrossing where P1 is used as the recurrent parent; 
! 10, P2BC2F1, the second backcrossing where P2 is used as the recurrent parent;
! 11, P1BC2RIL, recombination inred lines through the repeated selfing of P1BC2F1; 
! 12, P2BC2RIL, recombination inred lines through the repeated selfing of P2BC2F1; 
! 13, P1BC1F2, the selfing generation of P1BC1F1; 
! 14, P2BC1F2, the selfing generation of P2BC1F1; 
! 15, P1BC2F2, the selfing generation of P1BC2F1; 
! 16, P2BC2F2, the selfing generation of P2BC2F1; 
! 17, P1BC1DH, P1BC1F1-derived doubled haploids; 
! 18, P2BC1DH, P2BC1F1-derived doubled haploids; 
! 19, P1BC2DH, P1BC2F1-derived doubled haploids; 
! 20, P2BC2DH, P2BC2F1-derived doubled haploids; 
   3      !Mapping Population (see remarks above)
   2      !Mapping Function (1 for Kosambi; 2 for Haldane; 3 for Morgan)
   2      !Marker Space Type (1 for intervals; 2 for positions)
   1      !Marker Space Unit(1 for centiMorgans; 2 for Morgan)
   6      !Number of Chromosomes (or Linkage Groups)
 200      !Size of the mapping population
   2      !Number of environments
 
!***************************************** Chromosomes and Linkage Maps **********************************************
!Chromosome                 NumMarkers
-CH1                        16
-CH2                        16
-CH3                        16
-CH4                        16
-CH5                        16
-CH6                        16
!Linkage map (Marker name followed by position or the interval length)
 MK-1-1                1     0.000
 MK-1-2                1    10.000
 MK-1-3                1    20.000
 MK-1-4                1    30.000
 MK-1-5                1    40.000
 MK-1-6                1    50.000
 MK-1-7                1    60.000
 MK-1-8                1    70.000
 MK-1-9                1    80.000
 MK-1-10               1    90.000
 MK-1-11               1   100.000
 MK-1-12               1   110.000
 MK-1-13               1   120.000
 MK-1-14               1   130.000
 MK-1-15               1   140.000
 MK-1-16               1   150.000
 MK-2-1                2     0.000
 MK-2-2                2    10.000
 MK-2-3                2    20.000
 MK-2-4                2    30.000
 MK-2-5                2    40.000
 MK-2-6                2    50.000
 MK-2-7                2    60.000
 MK-2-8                2    70.000
 MK-2-9                2    80.000
 MK-2-10               2    90.000
 MK-2-11               2   100.000
 MK-2-12               2   110.000
 MK-2-13               2   120.000
 MK-2-14               2   130.000
 MK-2-15               2   140.000
 MK-2-16               2   150.000
 MK-3-1                3     0.000
 MK-3-2                3    10.000
 MK-3-3                3    20.000
 MK-3-4                3    30.000
 MK-3-5                3    40.000
 MK-3-6                3    50.000
 MK-3-7                3    60.000
 MK-3-8                3    70.000
 MK-3-9                3    80.000
 MK-3-10               3    90.000
 MK-3-11               3   100.000
 MK-3-12               3   110.000
 MK-3-13               3   120.000
 MK-3-14               3   130.000
 MK-3-15               3   140.000
 MK-3-16               3   150.000
 MK-4-1                4     0.000
 MK-4-2                4    10.000
 MK-4-3                4    20.000
 MK-4-4                4    30.000
 MK-4-5                4    40.000
 MK-4-6                4    50.000
 MK-4-7                4    60.000
 MK-4-8                4    70.000
 MK-4-9                4    80.000
 MK-4-10               4    90.000
 MK-4-11               4   100.000
 MK-4-12               4   110.000
 MK-4-13               4   120.000
 MK-4-14               4   130.000
 MK-4-15               4   140.000
 MK-4-16               4   150.000
 MK-5-1                5     0.000
 MK-5-2                5    10.000
 MK-5-3                5    20.000
 MK-5-4                5    30.000
 MK-5-5                5    40.000
 MK-5-6                5    50.000
 MK-5-7                5    60.000
 MK-5-8                5    70.000
 MK-5-9                5    80.000
 MK-5-10               5    90.000
 MK-5-11               5   100.000
 MK-5-12               5   110.000
 MK-5-13               5   120.000
 MK-5-14               5   130.000
 MK-5-15               5   140.000
 MK-5-16               5   150.000
 MK-6-1                6     0.000
 MK-6-2                6    10.000
 MK-6-3                6    20.000
 MK-6-4                6    30.000
 MK-6-5                6    40.000
 MK-6-6                6    50.000
 MK-6-7                6    60.000
 MK-6-8                6    70.000
 MK-6-9                6    80.000
 MK-6-10               6    90.000
 MK-6-11               6   100.000
 MK-6-12               6   110.000
 MK-6-13               6   120.000
 MK-6-14               6   130.000
 MK-6-15               6   140.000
 MK-6-16               6   150.000
!*********************************** Marker Types ********************************************************************
!Co-dominant marker: When heterozygote F1 is present, P1 is coded as 2, F1 is coded as 1, and P2 is coded as 0; Otherwise, P1 is coded as 2, and P2 is coded as 0. 
!Dominant marker: When heterozygote F1 is present, P1 and F1 are coded as 12, and P2 is coded as 0; Otherwise, P1 is coded as 2, and P2 is coded as 0.  
!Recessive markers: When heterozygote F1 is present, P1 is coded as 2, and F1 and P2 are coded as 10; Otherwise, P1 is coded as 2, and P2 is coded as 0. 
!Missing marker is coded as -1. 
 MK-1-1                 0   2   2   2   0   2   0   0   2   2   2   2   0   0   0   2   0   0   2   2   0   0   0   2   0   2   0   0   2   2   0   2   0   2   2   0   0   0   0   0   2   0   0   2   2   2   0   0   0   0   2   2   0   0   0   2   2   2   2   2   0   2   0   0   0   0   0   2   0   2   2   2   2   2   0   0   0   0   2   0   2   0   2   0   2   0   2   2   2   2   0   2   0   0   0   2   0   0   0   2   2   2   0   2   0   2   0   2   0   2   2   2   0   0   2   0   2   0   2   2   2   2   2   2   0   0   2   0   2   0   2   0   2   0   2   0   0   2   2   0   2   2   2   2   0   2   2   2   0   2   2   2   0   2   2   0   2   0   2   0   2   2   2   0   2   0   0   2   0   0   2   2   2   0   0   2   0   2   0   0   2   2   2   0   0   0   0   0   2   2   2   0   2   0   0   0   0   2   2   0
 MK-1-2                 2   2   2   2   0   2   0   0   0   2   2   2   0   0   0   2   0   0   2   2   0   2   0   2   0   2   0   0   2   2   2   2   2   2   2   0   2   2   0   0   2   0   0   0   2   2   2   2   0   0   2   2   2   0   0   2   2   2   2   2   0   2   0   0   0   0   0   2   0   2   2   2   2   2   0   0   0   0   2   0   2   0   2   0   2   0   2   2   2   2   0   2   0   0   0   2   0   0   0   2   2   2   2   2   0   2   0   2   0   2   2   2   0   0   2   0   0   0   2   2   2   2   2   2   0   0   2   0   2   0   2   2   2   2   2   0   0   2   2   0   2   2   2   2   0   2   2   2   0   2   2   2   0   2   2   0   2   0   2   0   0   2   2   2   2   0   2   2   0   0   0   2   2   0   2   2   0   2   0   0   2   2   2   0   0   2   0   0   2   2   2   0   2   2   0   0   0   2   2   0
 MK-1-3                 2   2   0   0   0   2   0   0   0   2   0   2   0   0   0   2   0   0   2   2   0   2   0   2   0   2   0   0   2   2   2   0   2   0   2   0   2   2   0   0   2   0   0   0   2   2   2   2   0   0   2   2   2   2   0   2   2   2   2   2   0   2   0   0   0   0   2   2   0   2   2   2   2   2   0   0   0   0   2   0   2   0   2   0   2   0   2   0   2   2   0   2   0   0   0   2   0   0   0   2   2   2   2   2   0   2   0   2   0   2   2   2   0   0   0   0   0   0   2   2   2   2   2   2   0   0   2   0   2   0   2   2   2   2   2   0   0   0   2   0   2   0   2   0   0   2   2   0   0   2   2   0   0   2   2   2   2   0   2   0   0   2   2   2   2   0   2   2   0   0   2   2   2   0   2   2   0   2   0   0   2   0   2   0   0   2   0   0   2   2   0   0   0   0   2   0   0   2   2   0
 MK-1-4                 2   2   2   0   0   2   0   0   0   2   0   2   0   2   0   0   0   0   2   2   0   2   0   2   0   2   0   0   2   2   2   0   2   0   2   0   2   2   0   0   2   0   0   2   2   2   2   2   0   0   2   2   2   0   0   2   2   2   2   2   0   2   0   0   0   0   2   2   0   0   2   2   2   2   0   0   0   0   2   0   2   0   2   0   2   0   2   0   2   2   0   2   0   0   2   2   2   0   0   2   2   2   2   2   0   2   0   2   0   2   2   2   0   0   0   0   2   2   2   2   2   2   2   2   0   2   2   0   2   0   2   2   2   2   2   0   0   0   2   0   2   0   2   0   0   2   2   0   0   2   0   0   0   2   2   2   2   0   2   0   0   2   2   2   0   0   2   2   0   0   2   2   2   0   2   2   0   2   0   0   2   0   2   0   0   2   0   0   2   2   0   2   0   0   2   0   0   2   2   0
 MK-1-5                 2   2   2   0   0   2   0   0   0   2   2   2   2   2   0   0   0   0   2   2   0   2   0   2   0   2   2   0   2   0   2   0   2   2   2   2   2   2   0   0   2   0   0   2   2   2   2   2   0   0   2   2   2   0   0   2   2   2   2   2   0   2   0   0   0   0   2   2   0   0   0   2   2   2   0   2   0   0   2   2   2   0   2   2   2   0   2   0   2   2   2   2   0   0   2   2   2   0   0   2   2   2   2   2   0   2   2   2   0   2   2   2   0   0   0   0   2   2   2   2   0   2   2   2   0   2   2   0   2   2   2   2   2   2   2   2   0   0   2   0   2   0   2   0   0   2   2   0   0   2   0   0   0   2   2   2   2   0   2   0   0   2   2   2   0   0   2   2   0   2   2   0   2   0   2   2   0   2   2   0   2   0   2   0   0   2   0   0   2   2   0   2   0   0   2   0   0   2   2   0
 MK-1-6                 2   2   0   0   2   2   0   0   0   2   0   2   2   2   0   0   0   0   2   2   0   2   0   2   0   2   2   0   2   0   2   0   2   2   2   2   2   2   0   2   2   0   0   2   2   2   2   2   0   0   2   2   2   0   0   2   2   2   2   0   0   2   2   0   0   0   2   2   0   0   0   2   2   0   0   2   0   0   2   2   2   0   2   2   2   0   2   0   2   2   2   2   0   2   2   2   2   0   2   2   2   2   2   0   2   2   2   2   0   2   2   2   0   0   0   0   2   2   2   2   0   2   2   2   0   2   2   0   2   2   2   2   2   2   2   2   0   0   2   0   2   0   2   0   0   2   2   2   0   2   0   0   0   2   2   2   2   0   2   0   0   2   2   0   0   2   2   2   0   0   2   0   2   0   2   2   0   2   0   0   2   0   2   0   0   2   0   0   2   2   0   2   0   0   2   0   0   2   2   0
 MK-1-7                 2   2   0   0   2   2   0   0   0   2   0   2   2   2   0   2   0   0   2   2   0   2   2   2   0   2   2   0   0   0   2   0   2   2   2   2   2   2   0   2   2   0   0   2   2   2   2   2   0   0   2   2   2   0   0   2   0   0   2   0   0   2   2   0   0   0   2   2   0   0   2   2   2   0   0   2   0   0   2   2   2   0   2   2   2   0   0   0   2   2   2   0   0   2   2   2   2   0   2   2   2   0   2   2   2   2   2   0   0   2   2   0   0   0   0   0   0   2   2   2   0   0   2   2   0   0   2   0   0   2   2   2   2   2   2   2   2   0   2   0   2   0   2   0   0   2   2   2   0   2   0   0   0   2   2   2   2   0   2   0   2   2   2   0   0   2   2   2   0   0   0   0   2   0   2   2   0   2   0   0   2   0   2   0   0   2   0   0   2   2   0   2   0   0   2   0   0   2   2   0
 MK-1-8                 2   2   0   2   2   2   0   0   0   2   0   2   2   2   0   2   0   0   2   0   0   0   2   2   0   2   2   0   0   0   2   0   2   2   2   2   2   2   0   2   2   0   0   2   2   2   2   2   0   0   2   2   2   0   0   2   0   0   2   2   0   2   2   0   0   0   2   0   0   0   2   2   2   0   0   2   0   0   2   2   2   2   2   2   2   0   0   0   2   2   2   0   0   2   2   2   2   2   2   2   2   2   2   2   2   2   0   0   0   2   2   0   0   0   0   0   0   2   0   2   0   0   2   2   0   0   2   0   0   2   2   2   2   2   2   2   2   0   2   0   2   0   2   0   0   2   2   2   2   2   0   0   0   2   2   2   2   0   2   2   2   2   2   0   0   2   2   2   0   0   0   0   2   0   2   2   0   0   0   0   2   0   2   0   0   2   0   0   2   2   0   2   0   0   2   0   0   2   2   0
 MK-1-9                 2   2   0   0   2   2   0   0   0   2   2   2   2   2   0   2   0   0   2   0   0   0   2   2   0   0   2   0   0   0   2   0   2   2   2   2   2   2   0   2   2   0   0   2   2   2   0   2   0   0   0   2   2   0   0   2   0   0   2   2   2   2   2   0   0   0   2   0   0   0   2   2   2   0   0   2   2   2   2   2   2   2   2   2   2   0   0   0   2   2   2   0   0   2   2   0   2   2   2   2   2   2   2   2   2   2   0   0   0   2   2   0   0   0   0   0   0   2   0   0   0   0   2   2   0   0   2   0   0   2   2   2   2   2   2   2   2   0   2   0   2   0   2   0   0   2   2   2   0   2   0   0   0   2   2   0   2   0   0   0   2   2   2   0   0   2   2   2   0   0   0   0   2   0   2   2   0   0   0   0   2   2   2   2   0   2   0   0   2   2   2   2   0   0   2   2   0   2   2   0
 MK-1-10                2   2   0   0   2   2   0   0   0   2   2   2   2   2   0   2   0   0   2   0   0   0   2   2   0   0   2   0   0   0   0   0   0   2   2   2   2   2   0   2   2   0   0   2   2   2   0   2   0   0   0   2   2   0   0   2   0   2   2   0   2   2   2   0   0   0   2   0   0   0   2   2   2   0   0   2   0   2   2   2   2   2   2   2   2   2   0   0   0   2   2   0   0   2   2   0   2   2   2   2   0   2   2   2   2   2   0   0   0   2   2   0   2   0   0   0   0   2   0   0   0   0   2   2   0   0   2   0   2   2   2   2   2   2   2   2   2   0   2   0   0   0   2   0   0   2   2   2   0   2   0   0   0   2   2   0   2   0   0   0   2   2   2   0   0   2   2   2   0   0   0   0   2   0   2   2   0   0   0   0   2   2   0   0   0   2   0   0   2   0   2   2   0   0   0   2   0   2   2   0
 MK-1-11                2   2   0   0   2   2   0   0   0   0   0   2   2   2   0   2   0   0   2   0   0   2   2   0   0   0   2   0   0   0   0   0   0   2   2   2   2   2   0   2   2   2   0   2   2   2   0   2   0   0   2   2   2   0   0   2   0   2   2   0   0   2   2   0   0   0   2   2   0   0   2   2   2   0   0   2   0   2   2   2   2   2   2   2   2   2   2   0   0   2   2   0   0   2   2   2   2   0   2   2   0   2   0   2   2   2   0   0   0   2   2   0   2   0   0   0   0   2   0   0   0   2   2   2   0   0   2   0   2   2   2   2   2   2   2   2   2   0   0   0   0   0   2   0   0   2   2   0   0   2   0   0   0   2   2   0   2   0   0   0   2   2   2   0   0   2   2   2   0   2   0   0   2   0   2   2   0   0   0   0   2   2   2   0   0   2   0   0   2   0   2   2   0   0   0   2   0   2   2   2
 MK-1-12                2   2   2   0   2   2   0   0   0   0   0   2   2   0   2   2   0   0   0   0   0   2   2   0   0   0   0   0   0   0   0   0   0   2   2   2   2   2   0   2   2   2   0   2   2   2   0   2   0   0   2   2   2   0   0   2   0   2   0   0   0   2   2   0   0   0   2   2   0   0   2   2   2   0   0   2   0   2   2   2   2   2   2   2   2   2   0   0   0   2   2   0   0   0   0   2   2   0   2   2   0   2   0   2   0   2   0   0   0   2   2   0   2   0   0   0   0   2   0   2   0   2   0   2   0   0   2   0   2   2   0   2   2   2   2   2   2   0   2   2   0   0   2   0   2   2   2   0   0   2   0   0   0   2   2   0   2   0   0   0   2   2   2   0   0   2   2   2   0   2   0   0   2   0   2   2   2   0   2   0   2   0   2   0   0   2   0   0   2   0   2   2   0   0   0   2   0   2   2   2
 MK-1-13                2   2   2   0   0   2   2   0   0   0   0   2   2   0   2   0   0   0   0   0   0   0   2   0   0   0   0   0   0   0   0   0   0   2   2   2   2   2   0   2   2   2   2   2   2   2   0   2   0   0   2   2   2   0   0   2   0   0   0   0   0   2   2   0   0   0   2   2   0   0   2   2   2   0   0   2   0   2   0   2   2   2   2   2   2   2   0   0   0   2   2   0   2   0   0   2   2   0   2   2   0   2   0   2   0   2   0   0   0   2   2   0   2   0   0   0   0   2   0   2   0   2   0   2   0   0   2   0   2   2   0   2   2   2   2   2   2   0   2   2   0   0   2   0   2   2   2   0   0   2   0   0   0   2   2   0   0   0   0   0   2   2   2   0   0   2   0   2   0   2   0   0   2   0   2   2   2   0   0   0   2   0   2   0   0   0   0   0   2   0   2   2   0   0   0   0   2   0   0   2
 MK-1-14                2   2   0   0   2   2   2   2   0   0   0   2   2   0   2   0   0   0   0   0   0   0   2   0   0   0   0   0   0   0   0   0   0   2   0   2   0   0   0   2   2   2   2   2   2   2   0   2   0   0   2   2   2   0   0   2   0   0   0   0   0   2   2   2   0   0   2   0   0   0   2   2   2   0   0   2   0   2   2   2   2   2   2   2   2   2   0   0   0   2   2   0   0   0   2   2   2   0   2   2   0   2   0   0   0   2   0   0   0   2   2   0   2   0   0   0   0   2   0   2   0   2   0   2   0   0   2   0   2   2   0   2   2   2   0   2   2   2   2   2   0   0   2   0   2   2   2   0   0   2   0   0   0   2   2   2   0   0   0   2   2   2   2   0   0   2   0   2   0   2   0   0   2   0   2   2   2   0   0   0   2   0   2   0   0   0   0   0   2   0   2   2   0   0   0   0   2   0   0   2
 MK-1-15                0   0   0   0   0   2   2   2   0   0   0   2   2   0   2   0   2   0   0   2   0   0   0   0   0   0   0   0   2   0   0   2   0   2   0   2   0   0   0   2   2   2   2   2   2   2   0   2   0   0   2   2   2   0   0   2   0   0   2   0   0   2   2   2   2   0   2   0   0   0   2   2   2   0   0   0   0   2   2   2   2   0   2   0   2   2   0   0   0   0   2   0   0   0   2   2   2   0   0   2   0   2   0   0   0   2   0   0   2   2   2   2   0   0   0   0   0   2   0   2   0   2   0   2   0   0   2   0   0   2   0   2   2   2   0   2   2   2   2   2   0   0   2   0   2   0   2   0   0   0   0   0   0   2   2   2   2   0   0   2   2   2   2   0   0   2   0   2   0   2   0   0   2   0   2   2   2   0   0   0   2   0   2   0   0   0   0   0   2   0   2   2   0   0   0   0   2   0   0   2
 MK-1-16                0   0   0   0   0   2   2   2   0   0   0   2   2   0   2   0   0   0   0   2   0   0   0   0   0   0   0   0   2   2   0   2   0   2   0   2   0   2   0   2   2   2   2   2   2   0   0   0   0   0   2   2   2   0   0   2   0   0   2   0   2   2   0   2   2   0   0   0   0   0   2   2   0   0   2   0   2   2   2   2   0   0   2   0   2   2   0   0   0   0   2   0   0   0   2   2   2   0   0   2   0   2   0   0   0   2   0   2   2   2   2   2   0   0   0   0   0   2   0   2   0   2   0   2   0   0   2   0   2   2   0   2   2   2   0   2   2   2   0   2   0   0   2   0   2   0   2   0   0   0   0   0   0   2   2   2   2   0   0   2   0   2   2   0   0   2   0   2   0   2   0   0   2   0   2   2   2   2   0   0   2   0   2   0   0   0   0   0   2   0   2   2   0   0   0   0   2   0   0   2
 MK-2-1                 0   0   0   2   0   2   2   0   0   0   2   0   2   2   0   0   0   0   0   2   0   2   2   0   0   0   2   2   2   2   0   0   2   0   2   2   0   2   2   0   0   0   2   2   0   2   2   0   0   0   2   0   0   0   2   0   2   0   0   0   0   2   0   2   2   2   0   0   0   0   0   2   2   2   0   0   0   2   2   0   2   0   0   2   2   2   2   2   2   0   0   0   2   0   2   0   2   0   0   0   2   2   0   2   0   2   2   2   0   0   2   2   2   0   2   0   0   0   2   0   2   0   2   2   2   2   0   2   2   0   0   0   0   2   0   2   2   2   2   0   0   0   0   2   0   2   2   2   2   0   2   0   2   2   0   0   2   2   0   2   0   2   0   0   0   2   0   2   0   2   2   2   0   0   0   2   0   0   0   0   0   2   2   0   2   0   2   2   0   2   0   0   0   2   2   0   2   0   2   0
 MK-2-2                 0   0   0   2   0   2   2   2   0   0   2   0   2   2   0   0   0   0   0   2   0   2   2   0   2   0   2   2   2   2   0   2   2   0   2   2   0   0   2   0   0   0   2   2   0   2   0   0   0   0   2   0   0   0   2   0   2   0   0   0   0   2   0   2   2   2   0   0   0   0   0   2   2   2   0   0   0   2   2   0   2   0   0   2   2   2   2   2   2   2   0   0   2   0   2   0   2   0   0   0   2   2   0   2   0   2   2   2   0   0   2   2   2   0   2   0   0   0   2   0   2   0   2   2   2   2   0   2   2   0   0   0   0   2   0   2   2   2   2   0   0   0   0   2   0   0   2   2   2   0   2   2   2   2   0   0   0   2   0   2   0   2   0   0   0   2   0   2   0   2   2   2   2   0   0   2   0   2   0   0   0   2   2   0   2   0   2   2   0   2   0   0   0   2   2   0   0   0   0   0
 MK-2-3                 0   0   0   2   0   2   2   2   0   0   2   0   2   2   2   0   0   0   0   2   0   2   2   2   2   0   2   2   2   0   0   2   0   0   2   2   0   0   2   0   0   0   2   2   0   2   0   2   0   0   2   0   0   0   2   0   2   0   0   0   0   2   0   2   2   2   0   0   0   0   0   2   0   2   0   0   0   0   2   0   2   0   0   2   2   2   2   2   2   2   0   0   2   0   2   0   2   0   0   0   2   2   0   2   0   2   2   2   0   0   2   2   2   2   2   0   0   2   2   0   0   2   2   2   2   0   0   2   2   0   0   0   0   2   0   2   2   2   2   0   0   0   0   2   0   0   0   2   2   0   2   2   2   2   0   2   0   2   0   2   0   2   0   0   2   2   0   2   0   2   2   0   2   0   0   2   0   2   0   0   0   2   2   0   2   2   0   0   0   2   0   0   0   2   2   0   0   0   0   0
 MK-2-4                 0   0   0   2   0   2   2   2   2   0   2   0   2   2   2   0   0   0   0   2   0   2   0   0   2   0   2   2   2   0   0   2   0   0   2   2   0   0   0   0   0   0   2   2   0   2   0   2   0   0   2   0   0   0   2   0   2   0   0   0   0   2   0   2   2   2   0   0   0   0   0   2   0   2   0   0   0   0   0   0   2   0   0   2   2   2   2   2   2   0   0   0   2   0   0   0   2   0   0   0   2   2   0   0   0   2   2   2   0   0   2   2   2   2   2   0   0   2   2   0   0   2   2   2   2   0   0   2   2   0   0   0   0   2   0   2   2   2   2   0   2   0   0   2   0   0   0   0   0   0   2   2   2   2   0   2   0   2   0   2   0   2   0   2   0   2   0   2   0   2   2   0   2   0   0   2   0   2   0   0   0   2   2   0   2   2   0   2   0   2   0   0   2   2   2   0   0   0   0   0
 MK-2-5                 0   0   0   2   0   0   2   2   2   2   2   0   2   2   2   0   0   0   0   2   0   2   0   0   2   0   0   2   2   0   2   2   0   0   2   2   0   0   2   0   0   0   2   2   0   2   0   2   0   0   0   0   0   0   2   0   2   0   0   0   0   2   0   2   2   2   0   0   0   0   2   2   0   2   0   0   0   2   0   0   2   2   0   2   2   2   0   2   2   0   0   2   2   0   2   0   2   0   0   0   2   2   0   2   0   2   2   0   0   2   2   2   2   2   2   0   0   2   2   0   0   2   2   2   2   0   0   2   2   0   0   0   0   0   0   0   2   2   2   0   2   0   0   2   0   0   0   0   0   0   2   2   2   2   0   2   2   2   0   2   0   2   0   2   0   2   0   2   0   2   2   0   2   0   2   2   2   2   0   0   0   2   2   0   2   2   0   2   0   2   0   2   2   2   2   0   0   0   0   0
 MK-2-6                 0   0   0   2   0   0   2   2   2   0   2   0   2   2   2   0   0   0   0   2   0   0   0   0   2   0   0   2   2   0   2   2   0   0   2   2   0   0   2   0   0   0   2   2   2   2   0   0   0   0   0   2   0   0   2   0   2   0   0   0   0   2   0   2   2   2   0   0   0   0   2   2   0   2   0   0   0   2   0   0   2   0   0   2   0   2   2   2   2   0   0   2   2   0   2   2   2   2   0   0   2   2   0   2   0   2   2   0   0   2   2   2   2   2   2   0   0   2   2   0   2   2   2   2   2   0   2   0   2   0   0   0   0   0   0   0   2   2   2   0   0   0   0   2   0   0   0   0   0   0   2   2   2   2   0   2   2   2   0   2   0   2   0   2   0   2   0   2   0   2   2   0   2   0   2   2   2   2   0   0   0   2   2   0   2   2   0   2   0   2   0   2   2   2   2   2   0   2   0   0
 MK-2-7                 0   0   0   2   0   0   2   2   2   0   2   0   2   2   2   0   0   0   0   2   0   0   0   0   2   0   0   2   2   0   2   2   0   0   2   2   0   0   2   0   0   0   2   2   2   0   0   0   0   0   0   2   0   0   2   0   2   0   0   0   0   2   0   2   2   2   0   0   0   0   2   2   0   2   0   0   0   2   0   0   2   0   0   2   0   2   2   2   2   0   0   2   2   0   2   2   2   2   0   0   2   2   0   0   0   2   2   0   0   2   2   2   2   0   2   0   0   2   2   0   2   2   2   2   2   0   2   0   2   0   0   0   0   0   0   0   2   2   0   0   0   0   0   0   0   0   0   0   0   0   2   2   0   2   0   0   2   2   0   2   0   2   0   2   0   2   0   2   0   2   2   0   2   2   2   2   2   2   0   0   0   2   0   0   2   2   0   2   0   2   0   2   2   2   2   2   0   2   2   0
 MK-2-8                 0   0   0   2   0   0   2   2   2   0   0   0   2   2   2   2   0   0   0   2   0   0   0   0   0   0   0   2   2   0   2   2   0   0   2   2   0   0   2   0   0   0   2   0   2   2   0   0   0   0   0   2   0   0   2   0   2   0   0   0   0   2   0   2   2   2   0   0   0   0   2   2   0   2   0   0   0   2   0   0   2   0   0   0   0   2   2   2   0   0   0   2   2   0   2   2   2   2   2   0   2   2   0   0   0   2   2   0   0   2   2   2   2   2   2   0   2   0   2   0   2   0   2   2   2   0   2   0   2   0   2   0   0   0   0   0   2   2   0   0   2   0   0   0   0   0   0   0   0   0   2   2   0   2   0   0   2   2   0   2   0   2   0   2   0   2   0   2   0   2   2   2   2   2   2   2   2   2   0   0   0   0   2   0   2   2   2   2   0   2   0   2   2   2   2   2   0   2   2   0
 MK-2-9                 0   0   0   2   0   0   2   2   2   0   0   0   2   2   2   2   2   0   0   0   0   0   0   0   0   0   2   2   2   0   2   2   0   0   2   2   0   0   2   0   0   0   2   0   2   2   0   0   0   0   0   0   0   0   2   0   2   0   0   0   0   0   0   2   0   2   0   0   0   0   2   2   0   2   0   0   0   2   0   0   2   0   0   0   0   2   2   2   0   0   0   2   2   0   2   2   2   0   2   0   0   0   2   0   0   2   2   0   0   2   2   0   2   2   2   0   2   0   2   0   2   0   2   2   2   0   2   2   2   0   2   2   0   0   0   0   2   2   0   0   2   0   0   0   0   0   0   0   0   0   2   2   2   2   0   0   0   0   0   2   2   2   0   2   0   2   0   2   0   2   2   0   0   2   2   2   2   2   0   0   0   0   2   0   2   2   2   2   2   2   0   2   2   0   2   2   2   0   2   0
 MK-2-10                0   2   0   2   0   0   2   2   2   0   0   2   2   2   2   2   2   0   0   0   2   0   0   0   0   0   0   2   0   2   2   0   0   2   2   2   2   0   2   0   0   0   2   0   2   2   0   0   0   0   0   0   0   0   0   0   2   0   0   0   0   0   0   2   0   2   0   0   0   0   2   2   0   2   0   2   0   2   0   0   2   0   2   0   2   2   2   2   0   0   0   2   2   0   2   2   2   0   0   0   0   0   0   0   0   0   2   0   2   2   2   0   2   2   2   0   2   0   2   0   2   0   2   2   2   0   2   2   2   0   2   2   0   2   0   0   2   2   0   0   2   0   0   0   0   0   0   2   0   2   2   2   2   2   0   0   0   0   0   2   2   2   0   0   0   0   0   2   0   2   2   0   0   2   2   2   2   2   0   0   0   0   2   2   2   2   2   2   2   2   0   2   2   2   0   2   2   0   0   0
 MK-2-11                0   2   0   2   0   0   2   2   2   0   0   2   2   2   2   2   2   0   2   0   2   0   0   0   0   0   0   2   0   2   2   0   0   2   2   2   2   0   2   0   0   0   0   0   2   2   0   0   0   0   0   2   0   0   0   0   2   0   0   0   0   0   0   2   0   0   0   0   0   0   0   2   0   2   0   2   0   2   0   0   2   0   2   0   2   2   2   2   0   0   0   2   2   0   0   2   2   0   0   0   0   0   2   0   0   0   0   0   2   2   2   0   2   2   2   0   2   0   2   2   2   0   2   2   2   0   2   2   2   0   2   0   0   2   2   0   0   2   0   0   2   0   0   0   0   0   0   2   0   2   2   2   2   2   0   0   0   0   0   2   2   2   0   0   0   0   0   2   0   2   2   0   0   2   2   2   2   2   0   0   0   0   2   2   2   2   2   2   2   2   0   2   2   2   0   2   2   2   0   0
 MK-2-12                0   2   0   2   0   0   0   2   2   0   0   2   2   2   2   2   2   0   2   0   2   0   0   2   0   0   0   2   0   2   2   0   0   2   2   2   2   0   2   0   0   0   0   0   2   2   2   0   0   0   0   2   0   0   0   0   2   0   0   0   0   0   0   0   0   0   0   0   0   0   0   2   0   2   0   2   0   2   0   0   2   0   2   0   2   2   2   2   0   0   0   2   2   0   0   2   2   0   0   0   0   2   2   0   0   0   2   0   2   2   2   0   2   2   2   0   0   0   2   2   2   0   2   2   2   0   2   2   2   0   2   0   0   2   2   0   0   0   0   2   2   0   0   0   0   0   0   2   0   2   2   2   2   2   0   0   0   0   0   0   2   2   0   0   0   0   0   2   0   0   2   0   2   2   2   2   2   2   0   0   0   2   2   2   2   2   2   2   2   2   2   0   2   2   0   2   2   2   2   0
 MK-2-13                0   2   0   2   0   0   0   2   2   0   0   2   2   2   2   2   2   0   0   0   2   0   2   2   0   0   0   2   0   2   2   0   0   2   2   2   2   0   0   0   0   0   0   0   2   2   0   0   0   0   0   2   0   0   0   0   2   0   0   0   0   0   0   0   0   0   0   0   0   0   0   2   0   2   0   0   2   0   0   0   2   0   2   0   2   2   2   2   0   0   0   0   2   2   0   2   0   2   0   0   0   2   2   0   0   0   2   0   2   2   2   0   2   2   0   0   0   0   2   2   2   0   2   2   0   0   2   2   2   0   2   0   2   2   0   0   0   0   0   0   2   0   0   0   0   0   0   2   0   2   2   2   2   2   0   0   0   0   0   0   2   2   0   0   0   0   0   2   0   0   2   0   2   2   2   2   2   2   0   0   0   2   2   0   2   2   2   2   2   2   0   0   2   2   0   2   0   2   0   2
 MK-2-14                0   2   0   2   0   0   0   2   2   0   0   2   2   2   0   2   2   0   0   0   2   0   2   2   2   0   0   2   0   2   2   0   0   2   2   2   2   0   0   0   0   0   0   0   2   2   0   0   0   0   0   2   0   0   0   0   2   0   0   0   0   0   0   0   0   0   0   0   0   0   0   2   0   2   0   0   0   2   0   0   2   0   2   0   2   2   2   0   0   0   0   2   2   2   0   2   0   2   0   0   0   2   2   0   0   0   2   2   2   0   2   0   2   2   0   0   0   0   2   2   2   0   2   2   0   0   0   2   2   0   2   0   2   2   0   0   0   0   0   0   2   0   0   0   0   0   0   2   2   2   2   2   2   2   0   0   0   0   2   0   2   2   0   0   0   0   0   2   0   2   2   0   2   2   2   2   2   2   0   0   0   2   0   0   2   0   2   2   0   2   0   0   2   2   2   2   0   2   0   2
 MK-2-15                0   2   0   2   0   0   0   0   2   2   0   2   2   2   0   2   2   0   2   0   2   0   2   2   2   0   0   2   0   2   2   0   0   2   2   2   2   0   0   0   0   2   0   0   2   2   0   0   2   0   0   2   0   0   0   0   2   0   0   0   0   0   2   0   0   2   0   2   0   0   0   2   0   2   0   0   0   2   0   0   2   0   2   0   2   2   2   0   0   0   0   2   2   2   0   2   0   0   0   0   0   2   2   2   0   0   2   2   2   0   2   0   2   2   2   0   0   0   2   2   2   0   2   2   0   0   0   2   2   0   2   2   2   2   2   0   0   0   0   0   2   0   0   0   0   0   2   2   2   0   2   2   2   2   0   0   0   0   2   0   2   0   0   0   0   0   0   0   2   2   2   2   2   2   2   2   0   0   0   0   0   2   0   0   2   2   2   2   0   2   0   0   2   2   2   2   0   2   0   2
 MK-2-16                0   2   0   2   0   0   0   2   2   2   0   2   2   2   0   2   2   0   2   0   2   0   2   2   2   0   0   2   0   2   2   0   0   2   2   2   2   0   0   2   0   2   0   0   2   2   0   0   2   2   0   2   2   2   0   0   2   0   0   0   0   0   2   0   0   2   0   2   0   0   0   2   0   2   0   0   0   2   0   0   2   0   2   2   2   2   2   0   0   0   0   0   2   2   0   2   2   2   0   0   2   2   2   2   0   0   2   2   2   0   2   0   2   2   2   0   0   0   2   2   2   0   2   2   0   0   0   2   2   2   2   2   2   2   2   0   0   0   0   0   2   2   0   0   0   0   2   0   2   0   2   2   2   2   0   0   0   0   2   0   2   0   0   0   0   2   0   0   0   2   2   2   2   2   2   2   0   0   0   0   0   0   0   0   0   2   2   2   0   0   0   0   0   2   2   2   0   2   0   2
 MK-3-1                 0   2   0   0   0   0   2   0   0   0   0   2   2   0   0   0   2   0   0   2   2   0   2   0   2   2   2   0   0   0   0   2   0   2   2   2   2   2   0   2   0   2   2   2   2   0   2   0   0   2   2   2   2   2   0   2   0   2   0   2   2   2   0   2   0   2   2   0   0   0   2   2   0   0   0   2   0   2   2   0   0   2   0   2   2   0   0   0   0   0   0   0   0   0   2   0   0   2   0   2   0   0   2   0   0   0   2   2   2   0   0   0   2   2   2   2   2   2   2   0   2   2   2   0   0   0   0   0   0   2   2   0   2   0   2   2   2   0   2   2   0   0   2   2   2   0   0   2   2   0   0   0   2   0   0   0   2   0   2   2   0   0   2   2   2   2   0   2   0   2   0   0   0   2   0   2   2   2   2   2   0   0   2   0   2   2   2   2   0   2   0   0   0   2   0   0   2   0   0   0
 MK-3-2                 0   0   0   0   0   2   2   0   0   0   2   2   2   0   0   0   2   0   0   2   2   2   2   0   2   0   2   0   0   0   0   2   0   2   0   2   2   2   0   2   0   2   2   2   2   0   2   0   0   2   2   2   2   2   0   2   0   2   2   2   2   2   2   2   0   2   2   0   0   0   0   0   0   0   0   2   2   2   0   0   0   2   0   0   0   0   0   0   0   0   0   0   0   0   2   0   0   2   0   2   0   0   2   0   0   0   0   2   2   2   0   0   2   2   2   2   2   2   2   0   0   2   2   0   0   0   0   0   0   2   2   0   2   2   2   2   0   0   2   0   0   0   2   2   2   0   0   2   2   0   0   0   0   0   0   0   2   2   2   2   0   0   2   2   2   2   0   0   0   2   0   0   0   2   0   2   2   2   0   2   0   0   2   2   2   2   2   2   0   2   2   0   0   2   0   0   2   0   0   0
 MK-3-3                 0   0   2   0   0   2   2   0   0   0   2   2   2   0   0   0   2   0   0   2   2   2   2   0   2   0   2   0   0   0   2   2   0   2   0   2   2   2   2   2   0   2   0   2   2   0   2   0   0   2   2   2   2   2   0   2   0   2   2   2   2   2   2   2   0   2   2   2   0   0   0   0   0   0   0   2   0   2   0   2   0   2   0   0   0   0   0   0   0   0   0   0   0   0   2   2   0   2   0   2   0   0   2   2   0   0   0   2   2   2   0   0   2   2   2   2   2   2   2   0   0   2   2   0   0   2   0   0   0   2   2   0   2   2   2   2   0   0   2   0   0   0   2   2   2   0   0   2   2   0   0   0   0   0   0   2   2   2   2   2   0   0   2   2   2   2   0   0   0   2   0   0   0   2   0   2   2   2   0   2   0   0   2   2   2   2   0   2   2   2   2   0   0   2   0   0   2   0   0   0
 MK-3-4                 0   0   2   0   0   2   2   2   0   0   2   0   2   2   0   0   2   0   0   0   2   2   2   0   0   0   2   0   0   0   2   0   0   2   0   2   2   0   2   2   0   2   0   2   2   0   2   0   0   2   2   2   2   2   0   2   0   2   2   2   2   2   2   2   0   2   2   2   0   0   0   0   2   0   0   2   0   2   0   2   0   2   0   0   0   0   0   0   0   0   0   0   0   2   2   2   0   2   0   2   0   0   2   2   0   0   0   2   2   2   0   2   2   2   2   2   2   2   2   0   0   2   2   0   0   0   0   0   0   2   2   2   2   2   2   2   0   0   0   0   2   0   2   2   2   0   0   2   2   0   0   0   0   0   0   2   2   2   2   2   0   0   2   2   2   2   0   0   0   2   0   0   0   2   0   2   2   2   0   2   0   0   2   0   2   2   0   2   2   2   2   0   0   2   0   2   2   0   0   0
 MK-3-5                 0   0   2   0   0   2   2   2   0   2   0   0   2   2   0   0   2   0   0   0   2   2   2   0   0   0   2   0   0   0   2   0   0   2   0   2   2   0   2   2   2   2   0   2   2   0   2   0   0   0   2   2   2   2   0   2   0   2   2   2   2   2   2   2   2   2   2   2   0   0   0   0   2   0   0   2   0   2   0   2   2   0   0   0   0   0   0   0   2   0   0   0   0   0   2   2   0   2   0   2   0   0   2   2   0   0   0   2   2   2   0   2   2   2   2   2   2   2   2   0   0   2   2   0   0   2   0   2   0   2   2   2   2   2   2   2   0   0   0   0   2   0   2   2   2   0   0   2   2   0   2   0   0   0   0   0   0   2   2   2   0   0   2   2   2   2   0   0   0   2   0   0   0   0   0   2   2   2   0   2   0   0   2   0   0   2   2   2   2   0   2   0   0   2   0   2   2   0   0   0
 MK-3-6                 0   0   2   0   0   2   2   2   0   0   0   0   2   2   2   0   2   0   0   0   2   2   2   0   0   0   0   2   0   0   2   0   0   2   0   2   2   0   2   2   2   2   0   2   2   0   2   0   0   0   2   2   2   2   0   2   0   2   2   2   2   2   2   2   2   2   0   2   0   2   0   0   2   0   0   2   0   2   0   2   2   0   0   0   0   0   0   0   2   0   2   0   0   0   2   2   0   2   0   0   0   0   2   2   0   0   0   2   2   2   0   2   2   2   2   2   0   2   2   0   0   2   2   0   2   2   0   2   0   2   2   2   2   2   2   2   0   0   2   0   2   2   2   2   2   0   0   2   2   2   2   0   0   0   0   0   0   2   2   2   0   0   2   2   2   2   0   2   0   0   0   0   0   0   0   2   2   2   0   2   2   0   2   0   0   2   2   2   2   0   0   0   0   2   0   2   2   0   0   0
 MK-3-7                 0   0   0   0   0   2   0   2   0   0   0   0   2   2   2   0   2   0   0   0   2   2   2   0   0   0   0   2   0   0   2   0   0   2   0   2   0   0   2   2   2   0   2   2   2   0   2   0   0   0   0   2   2   2   0   2   0   2   0   2   2   2   2   2   2   2   0   2   2   0   0   2   2   0   0   2   0   2   0   2   2   0   0   0   0   0   0   0   2   0   0   0   0   0   2   2   0   2   0   0   2   0   0   2   0   0   0   2   2   2   0   0   2   2   2   2   0   2   2   2   0   2   2   0   2   2   0   2   0   2   2   2   2   2   2   2   2   0   2   0   2   2   2   2   2   0   0   2   2   2   2   0   0   0   0   0   0   2   2   2   0   0   2   2   2   2   0   2   0   0   0   0   0   0   0   2   2   2   0   2   2   0   0   0   0   2   2   2   0   2   0   0   0   2   0   2   2   0   0   2
 MK-3-8                 0   0   0   0   0   2   0   2   0   0   0   0   2   2   2   0   2   0   0   0   2   2   2   0   2   0   2   2   0   2   2   0   0   2   0   2   0   0   2   2   0   0   2   2   0   0   2   0   0   0   0   2   0   2   0   2   2   2   0   2   2   2   2   2   0   2   0   2   2   0   2   2   2   0   0   2   0   2   0   2   2   0   0   2   0   0   0   0   2   0   0   0   0   0   2   2   0   2   0   0   2   2   0   2   0   0   0   2   2   2   0   0   2   2   2   2   0   2   2   2   0   2   2   0   2   2   0   2   0   2   2   2   2   2   2   2   0   0   2   2   2   2   2   2   2   0   0   2   2   2   2   0   2   0   0   2   0   2   2   2   2   0   2   2   2   2   0   2   2   0   0   0   0   0   0   2   2   2   0   2   2   0   2   0   0   2   2   2   0   2   0   0   0   2   0   0   2   0   0   2
 MK-3-9                 0   0   0   0   0   2   0   2   0   0   2   0   2   2   2   0   2   0   0   2   2   2   2   0   2   0   2   2   0   2   2   0   0   2   0   2   2   0   2   2   0   0   2   2   0   0   2   0   0   0   0   2   2   2   0   2   2   2   0   2   2   0   2   0   0   2   0   0   2   0   2   2   2   2   0   2   0   2   0   2   2   0   0   2   0   0   0   0   0   0   0   0   0   0   2   2   0   2   0   0   2   2   0   2   2   0   0   2   2   2   0   0   2   2   0   2   0   2   2   2   0   0   2   0   2   2   0   2   0   2   2   2   0   2   2   2   0   0   2   0   2   2   2   2   2   0   2   2   2   2   2   0   2   0   0   2   0   2   0   2   2   2   2   0   2   0   0   2   2   0   0   0   0   0   0   2   2   2   0   2   2   0   2   2   0   2   2   2   0   2   0   0   0   2   0   0   2   0   0   2
 MK-3-10                0   0   2   0   0   2   0   2   0   0   2   0   2   2   2   0   2   0   0   2   2   2   2   0   2   0   2   2   0   2   2   0   0   2   0   2   2   0   2   2   0   0   2   0   0   0   2   0   0   0   0   2   2   0   0   0   2   2   0   2   2   2   2   0   0   0   0   0   2   2   2   2   2   2   2   2   0   2   2   2   2   0   0   2   0   0   0   0   0   0   0   0   0   0   2   2   0   2   0   2   2   2   0   2   2   0   0   2   2   2   0   0   2   2   0   2   0   2   2   2   2   0   2   0   2   2   2   0   0   2   2   0   0   2   2   2   2   0   0   0   0   2   2   2   2   2   2   2   2   2   2   0   2   0   0   2   0   0   0   2   2   2   2   2   2   0   2   2   2   0   0   0   0   0   0   0   2   2   0   2   2   0   2   2   0   2   2   2   0   2   0   0   0   2   0   0   0   0   0   2
 MK-3-11                0   0   2   0   0   2   0   2   0   0   2   0   2   2   2   2   0   0   0   2   2   2   2   0   0   0   2   2   0   2   2   0   0   2   0   2   2   0   2   0   0   0   2   0   0   0   2   2   0   0   0   2   0   2   0   0   2   2   2   2   2   2   2   0   0   0   0   2   2   2   2   2   2   2   0   2   0   2   2   2   2   0   0   2   0   0   0   0   0   0   0   2   0   0   2   2   0   2   0   2   0   2   0   2   0   0   0   2   2   0   0   0   2   2   0   2   0   2   0   2   2   0   2   0   2   2   2   0   0   0   0   0   0   2   2   2   2   2   0   0   0   2   2   2   2   2   2   2   2   2   2   0   2   0   0   2   0   0   0   2   2   2   0   2   2   2   2   2   2   0   0   0   0   0   0   0   2   2   0   2   0   0   2   2   2   0   2   2   0   2   0   0   0   2   0   0   0   0   0   2
 MK-3-12                0   2   2   0   0   2   0   2   0   0   0   0   2   2   2   0   0   2   0   2   2   2   2   0   0   0   0   2   0   2   2   0   0   2   0   2   2   0   2   0   0   0   2   0   0   0   0   2   0   0   0   2   0   2   0   0   2   2   2   2   0   2   2   0   0   2   0   2   0   0   2   2   0   2   0   0   0   2   2   2   2   0   2   2   0   0   0   0   0   0   0   2   0   0   2   2   0   2   0   2   0   0   0   2   0   0   0   2   2   0   0   0   2   2   0   2   0   2   0   2   2   0   2   0   2   2   2   0   0   0   0   0   0   0   2   2   2   0   2   0   0   2   2   2   2   2   2   2   2   2   2   0   2   0   0   2   0   0   0   2   2   2   0   2   2   2   2   0   2   0   0   0   0   2   0   0   2   2   0   2   0   0   2   2   2   2   2   2   2   2   2   0   0   2   0   0   0   2   0   2
 MK-3-13                0   2   2   0   0   2   0   2   0   0   2   0   2   2   2   0   0   2   0   2   2   2   0   0   0   2   0   2   0   2   2   0   0   2   0   2   2   0   2   0   0   0   2   0   0   0   0   2   0   0   0   2   0   2   0   0   2   2   2   2   0   2   2   0   0   2   0   2   0   0   2   0   0   2   0   0   0   2   2   2   0   0   2   2   0   0   0   0   2   0   0   2   0   0   2   2   0   2   0   2   0   0   0   2   0   0   0   2   2   0   0   2   2   2   0   2   2   2   0   2   2   0   2   2   2   2   2   0   2   0   0   0   0   0   0   2   2   2   2   0   0   2   2   2   2   2   0   2   2   2   2   0   2   0   0   2   0   0   0   2   2   2   0   0   2   2   2   2   2   0   0   0   2   2   0   0   0   2   0   2   0   0   2   2   2   2   2   2   2   2   2   0   0   2   0   2   0   2   0   2
 MK-3-14                0   2   2   0   0   2   0   0   0   0   2   0   0   0   2   0   0   2   0   2   2   2   0   0   0   2   0   2   0   2   2   0   0   2   0   2   0   0   2   0   0   0   2   2   0   0   0   2   0   0   0   2   0   2   0   0   2   2   2   2   0   2   2   0   0   2   0   2   0   2   2   0   0   0   0   0   0   2   2   2   0   0   2   2   0   0   0   0   2   0   0   2   0   0   2   2   0   2   0   0   0   0   0   2   0   0   0   0   2   0   0   2   2   2   0   2   2   2   0   2   0   0   2   2   2   2   2   0   2   0   0   0   0   0   0   2   2   2   2   0   0   2   2   2   2   2   0   2   2   2   2   0   0   0   0   2   0   0   0   2   0   0   0   0   2   2   2   2   0   0   0   0   2   2   0   0   0   2   0   2   0   0   2   2   2   2   2   2   2   2   2   0   2   2   0   2   0   2   0   2
 MK-3-15                0   2   2   0   0   2   2   0   0   0   2   0   0   0   2   0   0   2   0   2   2   2   0   2   0   2   0   2   0   2   2   0   0   2   0   2   0   0   2   0   0   0   2   2   0   2   0   2   0   2   0   2   0   2   0   0   2   2   2   2   0   2   2   0   0   2   0   2   0   2   2   0   0   0   0   0   0   0   2   2   0   0   2   2   0   0   0   0   2   0   0   2   0   2   2   2   0   2   0   0   0   0   0   2   2   0   0   0   2   0   0   2   2   2   0   0   2   2   2   2   0   0   2   2   2   2   2   0   2   0   2   0   2   0   0   2   2   0   2   0   0   2   2   2   2   2   0   2   2   2   2   0   0   0   0   2   0   0   2   2   0   0   0   0   2   2   2   2   0   0   0   0   2   2   0   0   0   2   0   2   0   0   2   2   2   2   2   2   2   2   2   0   2   2   0   2   2   2   0   2
 MK-3-16                0   2   2   0   0   2   2   0   0   0   2   0   0   0   2   0   2   2   0   2   2   2   0   2   0   2   0   2   0   0   2   0   0   2   0   2   0   0   2   0   0   0   2   2   0   2   0   2   0   2   0   2   0   2   0   0   2   0   2   2   0   2   2   0   0   0   0   2   0   2   0   2   0   0   0   0   0   0   2   2   0   0   2   2   0   0   0   0   2   0   0   2   0   2   2   2   0   2   0   2   0   0   0   2   2   0   0   0   2   0   0   2   2   2   2   0   2   2   2   2   0   0   2   2   2   2   2   0   2   0   2   0   2   0   0   2   2   0   2   0   0   2   2   2   2   0   0   2   2   2   2   0   0   0   0   2   0   0   2   2   0   0   0   0   2   2   2   2   0   0   2   0   2   2   0   0   0   2   0   2   0   0   2   2   2   2   2   0   2   2   2   0   2   2   0   0   2   0   0   2
 MK-4-1                 2   0   2   0   0   2   0   0   0   2   2   2   0   2   0   0   2   0   2   2   0   0   0   0   2   0   2   0   2   0   2   0   0   2   2   0   2   0   0   2   2   0   0   2   0   0   2   2   2   2   0   0   0   0   2   2   0   0   2   2   0   0   0   0   2   0   2   0   2   2   0   0   0   2   0   0   2   2   0   0   0   2   2   2   0   0   0   0   0   2   2   0   2   0   2   0   2   0   0   2   0   2   0   0   2   2   2   0   2   0   0   0   0   2   2   0   0   2   0   2   0   2   2   2   2   0   0   0   0   2   0   2   0   2   2   2   0   2   2   0   0   0   0   0   0   2   0   2   0   2   0   0   2   2   2   2   0   0   0   0   2   2   0   0   2   2   0   2   0   2   2   2   0   2   0   0   2   0   2   2   2   2   0   0   2   0   0   0   2   2   0   2   0   2   2   2   0   2   2   2
 MK-4-2                 2   2   2   0   0   2   0   0   0   2   2   2   2   2   0   0   2   0   0   2   0   0   0   0   2   0   2   2   2   0   2   0   0   2   2   0   2   0   0   2   2   0   0   2   0   0   2   2   2   2   0   0   0   0   2   2   0   0   2   2   0   0   0   0   0   0   2   0   2   2   0   0   0   2   2   0   0   2   0   2   0   2   2   2   0   0   0   0   0   2   2   0   2   0   2   0   2   0   0   2   0   2   0   0   2   2   2   0   2   0   0   0   0   2   2   2   0   2   0   2   0   2   2   2   2   0   0   0   0   2   0   2   0   2   2   2   0   2   2   0   0   0   0   0   0   2   0   2   0   2   0   0   2   2   2   2   0   0   0   0   2   2   0   0   2   2   0   2   0   2   2   2   0   2   0   0   2   0   0   2   2   2   0   0   2   2   0   0   2   2   0   2   0   2   2   2   0   2   2   2
 MK-4-3                 2   2   2   0   0   2   0   0   0   2   2   2   2   2   0   0   2   0   0   2   0   0   0   0   0   0   2   0   2   0   2   0   0   2   2   2   2   2   0   2   2   0   0   2   0   2   2   0   2   2   0   2   0   2   2   2   0   0   0   2   0   0   0   0   0   0   2   0   2   2   0   0   0   2   0   0   0   2   0   2   0   2   2   2   0   0   0   0   0   2   2   0   2   2   2   0   2   0   0   2   0   2   0   0   2   2   2   0   2   0   0   0   0   2   2   2   2   2   0   2   0   2   2   2   2   0   0   0   0   2   0   2   0   2   2   2   0   0   2   0   0   0   2   0   0   2   0   0   0   2   0   2   2   2   0   2   2   2   0   0   2   2   0   0   0   0   0   2   0   2   2   2   0   2   0   0   2   0   0   0   2   2   0   0   2   2   2   0   2   2   0   2   0   2   2   2   0   2   2   0
 MK-4-4                 2   2   2   0   0   2   0   0   0   2   2   2   0   2   0   0   0   0   0   2   0   0   0   0   0   0   2   2   2   0   2   0   0   2   2   2   0   2   0   2   2   0   0   2   2   2   2   2   2   2   0   0   2   2   2   2   0   0   0   2   0   0   0   0   0   0   2   0   2   2   2   2   0   2   0   0   2   2   0   2   0   2   2   2   0   0   0   0   0   2   0   0   2   2   2   0   2   2   0   2   0   2   0   0   2   2   2   0   2   0   0   0   0   2   2   2   2   2   0   2   0   2   2   2   2   0   0   0   0   0   0   2   0   2   2   2   0   0   2   0   0   0   2   0   0   2   0   2   0   2   0   2   2   2   0   2   0   2   0   0   2   2   0   2   0   0   0   0   0   2   2   2   0   2   0   2   0   0   2   0   2   2   0   0   2   2   0   0   2   2   0   2   0   2   2   2   0   2   2   0
 MK-4-5                 2   2   2   0   0   2   0   0   0   2   2   2   0   2   0   0   0   0   0   2   0   0   0   2   0   0   2   2   2   2   2   0   0   2   2   2   0   2   0   2   2   0   0   2   2   2   2   2   2   0   0   0   2   2   2   2   2   0   0   2   0   0   0   2   0   0   0   0   2   2   2   2   0   2   0   0   2   2   0   2   0   2   2   2   0   0   0   0   2   2   0   0   2   2   2   2   2   0   0   2   0   2   0   0   2   2   0   0   2   0   0   0   0   2   2   2   2   2   0   2   0   2   2   0   2   0   0   0   2   0   0   2   0   2   0   2   0   0   2   0   0   0   2   0   0   2   0   2   0   0   0   2   2   2   0   2   0   2   2   0   2   2   0   2   0   0   0   0   0   2   2   2   0   0   2   2   0   0   2   0   2   2   0   0   2   0   0   0   2   2   2   2   2   2   2   2   2   2   2   0
 MK-4-6                 2   2   2   0   2   2   0   0   0   0   2   2   0   2   0   2   0   0   0   2   0   0   0   2   0   2   2   2   2   0   2   2   0   2   2   2   2   2   0   2   2   0   0   2   2   2   2   2   0   0   0   0   2   2   2   0   2   0   0   0   0   0   0   2   0   0   0   2   2   2   0   2   0   2   0   0   2   2   0   2   0   2   2   2   0   0   0   2   2   2   0   0   2   2   2   2   2   0   0   2   0   2   0   0   2   2   0   0   0   0   0   0   0   2   0   2   2   2   0   2   0   2   2   0   2   0   0   0   2   0   2   2   0   2   0   2   0   0   2   0   0   0   2   0   0   2   0   2   0   0   0   2   2   2   0   0   0   2   2   0   2   2   0   2   0   2   0   0   0   2   2   2   0   0   2   2   0   0   2   0   2   2   0   2   2   0   0   0   2   2   2   2   2   2   2   2   2   2   2   0
 MK-4-7                 2   2   2   0   2   2   0   0   0   0   2   2   0   2   0   2   0   2   0   2   0   0   2   2   0   2   2   2   2   2   2   2   0   2   2   2   2   2   0   2   2   0   0   2   2   2   2   2   0   0   0   2   2   2   2   0   0   2   0   0   0   0   0   0   0   0   0   2   2   2   0   2   0   2   0   0   2   2   0   2   0   2   0   2   2   0   0   2   2   2   2   0   2   2   0   0   2   0   0   2   0   2   0   0   2   2   0   0   0   0   2   0   2   0   0   2   2   0   0   2   0   2   2   0   2   0   0   0   0   0   2   2   0   2   0   2   0   2   2   0   0   0   2   0   0   2   0   2   0   0   0   2   2   2   0   0   0   2   2   0   2   2   0   2   0   2   0   0   0   2   2   2   2   0   2   2   0   0   2   0   2   2   0   2   2   0   0   0   2   0   2   2   2   2   2   2   2   2   2   0
 MK-4-8                 2   0   0   0   2   2   0   2   0   0   2   2   0   2   0   0   0   2   0   2   0   0   2   2   2   2   2   0   2   2   2   2   0   2   2   2   2   2   0   0   2   2   0   2   2   2   2   2   0   0   0   2   2   2   2   0   0   2   0   0   0   0   0   0   0   0   0   2   2   2   0   2   0   2   0   0   2   2   0   2   0   2   0   2   2   0   0   2   2   2   2   0   2   2   0   0   2   0   0   2   0   2   2   0   2   2   0   0   0   0   2   0   2   0   0   2   2   0   0   2   0   2   2   0   2   0   0   0   2   0   2   2   0   2   0   0   0   2   2   0   0   0   2   0   0   2   0   2   0   0   0   2   2   2   0   0   0   2   2   0   2   2   0   2   0   2   0   0   0   2   2   2   2   0   2   2   0   0   2   0   2   2   0   2   2   0   0   0   2   0   2   2   2   2   0   2   0   2   2   0
 MK-4-9                 2   0   0   0   2   2   0   2   0   0   2   2   0   0   0   0   0   2   0   2   0   0   2   0   2   2   2   0   2   2   0   2   0   2   2   2   2   2   0   0   2   0   0   2   2   2   2   0   0   0   0   0   2   2   2   0   0   2   0   0   0   0   0   0   0   0   0   2   2   2   0   2   2   2   0   0   2   2   0   2   0   2   0   2   2   0   0   2   2   2   2   2   2   2   0   2   2   0   0   2   0   2   2   0   2   2   0   0   0   0   2   0   2   0   0   2   2   0   0   2   0   2   2   0   2   0   2   0   0   0   2   2   0   2   0   0   0   2   2   0   0   0   2   0   0   2   0   2   0   0   0   2   0   2   0   0   0   2   2   0   2   2   0   2   0   2   0   0   0   2   2   0   2   0   2   2   0   2   0   0   0   2   0   2   2   2   0   0   2   0   2   2   2   2   0   0   0   2   2   0
 MK-4-10                2   0   0   0   2   2   0   2   0   0   2   2   0   0   0   0   0   2   0   2   0   0   2   0   2   2   2   0   0   2   0   2   0   0   2   2   2   2   0   0   2   2   0   0   2   2   2   0   0   0   0   0   2   2   2   0   0   2   0   0   0   0   2   0   0   0   0   2   2   2   2   2   2   2   0   0   2   2   0   2   0   2   0   2   2   0   0   2   2   2   2   2   2   2   0   2   2   0   0   2   0   2   2   0   2   2   0   0   0   0   2   0   2   0   0   2   2   0   0   2   0   2   2   2   2   0   2   0   0   2   2   2   0   2   0   0   0   2   2   0   0   0   2   0   0   0   0   2   0   0   2   2   0   2   0   0   0   2   2   0   2   2   0   2   0   2   0   0   0   2   2   0   0   0   2   2   0   2   0   0   0   2   0   2   0   0   0   0   2   0   2   2   2   2   0   0   0   0   2   0
 MK-4-11                2   0   0   0   2   0   0   2   2   0   2   2   0   0   0   0   0   2   2   2   0   2   2   0   2   2   2   0   0   2   0   2   0   0   0   0   0   2   0   0   0   2   0   0   2   2   2   0   0   0   0   0   2   2   2   0   0   2   0   0   0   0   2   0   0   0   0   2   2   2   2   0   2   2   0   0   2   2   0   0   0   2   0   2   0   0   0   2   2   2   2   2   0   2   0   0   2   0   2   2   0   0   2   0   2   2   0   0   0   0   0   0   2   0   0   2   2   0   2   2   0   2   2   2   2   0   2   0   0   2   2   2   0   2   0   0   2   2   2   0   0   0   2   0   0   0   0   2   0   0   2   2   0   2   0   0   0   2   2   0   0   2   0   2   0   2   0   0   0   2   2   0   2   0   2   2   0   2   0   0   0   2   0   2   0   0   0   0   2   0   0   2   0   2   2   0   0   0   2   0
 MK-4-12                2   0   0   0   2   2   0   2   2   0   2   2   0   0   0   0   0   2   2   2   0   2   2   0   2   2   2   2   0   2   0   2   0   0   0   0   0   2   0   0   0   2   0   0   2   2   2   0   0   0   0   0   0   2   2   0   0   2   0   0   0   0   2   0   0   0   0   2   2   2   2   0   2   2   0   0   0   0   0   0   0   2   0   2   0   0   2   0   2   2   2   2   0   2   0   0   2   0   2   2   0   0   2   0   0   2   0   0   0   0   0   0   2   0   0   2   2   0   2   2   0   2   2   2   2   0   2   0   0   2   2   2   0   0   0   0   2   2   2   2   0   0   2   0   0   0   0   2   0   0   2   2   0   0   0   0   2   2   2   0   0   0   0   2   0   2   0   0   0   2   0   0   2   2   2   2   0   2   0   0   0   2   0   2   0   0   0   0   2   2   0   2   0   2   2   0   0   0   0   0
 MK-4-13                2   0   0   0   2   2   0   2   2   0   2   2   2   0   0   0   0   2   2   2   0   2   2   0   2   2   2   2   0   2   0   2   0   0   0   0   0   2   0   0   0   2   0   0   2   2   2   0   0   0   0   0   2   2   2   0   0   0   0   0   0   0   2   0   0   0   2   2   2   2   0   0   2   0   0   0   2   0   0   0   0   2   0   2   0   2   2   0   2   2   2   2   0   2   0   0   2   0   2   2   0   0   2   0   0   2   0   0   0   0   0   2   2   0   2   2   2   0   2   2   0   2   2   2   2   0   2   0   0   0   2   2   0   0   0   0   0   2   2   2   0   0   2   0   0   0   0   2   0   0   2   2   0   0   0   2   2   2   2   0   0   0   2   0   0   2   0   0   0   2   0   2   2   2   2   2   0   2   0   0   0   2   0   2   0   0   0   0   2   2   0   2   2   2   2   0   0   0   0   0
 MK-4-14                2   0   0   0   2   2   2   2   2   0   2   0   2   0   0   0   0   2   2   2   0   0   0   0   2   2   2   2   0   2   0   2   0   0   0   0   0   2   0   0   0   2   2   0   2   2   2   0   0   0   0   0   2   2   2   0   0   0   0   0   0   0   2   0   0   0   2   2   2   2   0   2   2   0   2   0   2   2   0   0   0   2   0   2   0   2   0   0   2   2   2   2   0   0   0   0   2   0   0   2   0   0   2   0   0   2   2   0   0   0   0   0   2   0   2   2   2   0   2   2   0   2   2   2   2   0   0   0   2   0   2   2   0   2   0   0   0   2   2   2   0   2   2   0   0   0   0   2   0   0   2   2   0   0   0   2   2   2   2   0   0   0   2   0   0   0   0   0   0   2   0   2   2   2   2   2   2   2   2   0   0   0   0   2   0   0   0   0   2   2   0   2   2   2   2   0   0   2   0   0
 MK-4-15                2   0   0   0   2   0   0   2   2   0   2   0   2   0   0   0   0   2   2   2   0   0   0   0   2   2   0   2   0   2   2   0   0   0   0   0   0   2   0   0   0   2   2   0   2   2   2   0   0   0   0   0   0   2   2   0   0   0   0   0   2   0   0   0   0   0   2   2   2   2   0   0   2   0   0   0   2   2   0   0   0   2   2   2   0   2   0   0   2   2   2   2   0   2   0   0   2   0   0   2   0   0   2   0   0   2   0   0   0   0   0   0   2   0   0   2   2   0   2   2   0   2   2   2   2   0   0   0   2   0   2   2   0   2   0   0   0   2   2   2   0   0   2   0   0   0   0   2   0   0   2   0   0   0   0   2   2   2   2   0   0   0   2   0   0   0   0   0   0   2   0   2   2   2   2   2   2   2   2   0   0   0   0   2   0   2   2   0   2   2   0   2   2   2   2   0   0   2   0   0
 MK-4-16                0   0   0   0   2   0   0   0   2   0   2   0   2   2   0   0   0   2   0   2   0   0   0   0   2   2   0   2   0   2   2   2   0   0   0   0   0   2   0   0   0   2   2   2   2   2   2   0   0   0   0   0   0   2   2   2   0   2   0   0   2   0   0   0   0   2   2   2   2   2   0   0   2   0   0   0   2   2   0   2   0   2   0   0   0   2   0   0   2   0   2   2   0   2   0   0   2   0   0   2   0   0   2   2   2   2   0   0   0   0   0   0   2   0   0   2   2   0   2   2   0   2   2   2   2   0   0   0   2   0   2   0   0   2   0   0   0   2   2   2   0   0   2   0   0   0   0   2   0   2   2   0   0   0   0   2   0   2   2   0   0   2   2   0   0   0   0   0   0   2   2   2   2   2   2   2   2   2   2   0   0   0   0   2   0   2   2   0   0   2   0   2   2   2   2   2   0   2   0   0
 MK-5-1                 2   2   2   2   0   0   0   2   0   2   0   0   0   2   2   2   2   2   2   0   2   0   2   0   0   0   2   2   0   0   2   2   0   0   2   0   2   0   0   2   2   2   0   2   0   2   2   0   0   2   2   2   0   2   2   2   0   2   2   0   0   0   2   0   0   2   2   2   2   2   0   0   0   0   2   0   0   0   0   0   2   0   2   0   0   0   0   2   0   2   0   2   2   0   2   2   0   0   2   2   0   0   2   0   2   0   2   0   2   2   2   2   2   2   0   0   0   2   2   0   0   2   0   0   2   2   2   0   2   0   0   2   0   0   2   2   0   2   0   2   2   0   2   0   2   2   2   2   0   0   2   2   0   2   0   0   0   2   0   0   2   2   0   2   0   2   2   0   2   2   2   0   0   0   2   2   0   0   2   2   2   0   0   0   2   2   0   2   2   0   2   0   0   2   2   2   0   0   0   2
 MK-5-2                 2   2   2   2   0   0   0   2   0   0   2   0   0   2   2   2   2   2   2   0   0   0   2   0   0   0   2   2   0   0   2   2   2   2   0   2   2   0   0   2   2   2   0   2   0   2   2   0   0   2   2   0   0   2   2   2   0   2   2   0   0   0   2   2   0   2   2   0   2   2   0   0   0   0   2   0   0   0   0   0   2   0   2   0   0   2   0   0   2   2   0   2   2   0   2   2   0   0   0   2   0   0   0   0   2   0   2   0   2   2   2   2   2   2   0   0   0   2   2   0   0   2   0   0   2   2   0   0   2   0   0   2   0   0   2   0   0   2   0   2   2   0   2   0   2   2   2   2   0   2   2   2   0   2   2   0   0   2   0   0   2   2   0   2   0   2   2   0   2   2   2   0   0   0   2   2   2   2   2   0   2   2   0   0   2   2   0   2   2   0   0   0   0   2   2   2   0   0   0   2
 MK-5-3                 2   2   2   2   0   0   0   2   0   0   2   0   0   2   2   2   2   2   2   0   0   0   2   0   0   0   2   2   0   0   2   2   2   2   0   0   2   0   0   2   0   0   0   2   0   2   2   0   0   2   2   0   0   2   2   2   0   2   2   0   0   0   2   2   0   0   2   0   2   2   0   0   0   0   2   0   0   0   0   0   2   0   2   0   0   2   0   0   2   2   0   2   2   0   2   2   0   0   0   0   0   0   0   2   2   0   2   0   2   2   2   2   2   2   0   0   0   2   2   0   0   2   0   0   0   2   0   0   2   0   0   2   0   0   2   0   0   2   0   2   2   0   2   2   2   2   2   2   0   2   2   2   0   2   2   0   0   0   0   0   2   2   0   2   0   2   2   0   2   0   2   0   0   0   2   2   2   2   2   0   2   2   0   2   0   2   0   2   0   0   0   0   0   2   2   2   0   0   0   2
 MK-5-4                 2   2   2   2   0   0   0   2   0   0   0   0   0   2   2   0   2   2   2   0   0   0   2   0   0   0   2   2   0   0   2   2   2   2   0   0   2   2   0   2   2   0   2   2   0   2   2   0   0   2   2   0   0   0   0   2   2   2   2   0   0   0   2   2   0   0   2   0   2   2   2   0   0   0   2   0   0   0   2   0   2   2   2   0   0   2   0   0   2   2   2   2   2   0   0   2   2   0   0   0   0   0   0   2   2   0   0   0   2   2   2   0   2   2   0   0   0   2   2   0   0   2   0   0   0   2   0   0   2   0   0   0   0   0   2   0   0   2   0   2   0   0   2   2   2   2   2   2   0   2   2   0   0   2   2   0   0   0   0   0   2   2   0   2   0   2   2   0   2   0   2   0   0   0   2   2   2   2   2   0   2   2   0   2   0   2   0   2   0   0   0   0   0   2   2   2   0   0   0   2
 MK-5-5                 2   2   2   2   2   0   0   2   0   0   0   0   0   2   0   0   2   2   2   0   0   0   2   0   0   0   2   2   0   2   2   0   2   2   0   2   0   2   0   2   2   0   2   2   0   2   2   0   0   2   2   0   0   0   0   2   2   2   2   2   0   0   2   2   0   0   2   0   2   2   2   0   0   0   2   0   2   0   2   0   2   2   2   0   2   2   0   0   0   2   2   2   2   0   0   2   0   0   0   0   0   0   0   2   2   0   0   0   2   0   0   0   2   0   0   0   0   2   2   0   0   2   2   0   0   2   0   0   2   0   0   0   0   0   2   0   0   2   0   2   0   2   2   2   2   2   2   2   0   2   2   0   2   2   2   0   0   0   0   0   2   2   0   0   0   2   2   0   2   0   2   0   0   0   2   2   2   2   0   2   2   2   0   2   0   2   0   2   0   0   0   0   0   2   2   2   0   0   0   2
 MK-5-6                 2   2   2   0   2   0   0   2   0   0   0   0   0   2   0   0   2   2   2   0   0   0   2   0   0   0   0   2   0   2   2   0   2   2   0   0   0   2   0   2   2   0   2   0   0   2   2   0   0   2   2   0   0   0   0   2   2   2   2   2   0   0   2   2   0   0   2   0   2   2   2   0   0   0   2   2   2   0   2   0   2   2   2   0   2   2   0   0   0   2   2   2   2   0   0   2   2   0   0   0   0   0   0   2   2   0   0   0   2   0   0   2   2   0   0   0   0   2   2   0   0   2   2   0   0   2   0   0   2   0   0   0   0   0   2   0   0   2   0   2   0   2   2   2   2   0   2   2   0   2   0   0   2   2   2   0   0   0   0   0   2   2   0   0   0   2   2   0   2   0   0   0   0   0   2   2   2   2   0   2   0   2   0   2   0   2   2   2   0   0   0   0   0   2   0   2   0   0   0   2
 MK-5-7                 2   2   2   0   2   0   0   2   0   0   0   0   0   2   0   0   2   2   2   0   0   0   2   0   0   0   2   2   0   2   2   0   2   2   0   0   0   2   0   0   2   0   2   0   0   2   2   0   0   2   2   2   0   0   0   2   2   0   2   2   0   0   2   2   0   0   2   0   2   2   2   0   2   0   2   2   0   0   2   2   2   2   2   0   0   2   2   0   0   2   2   2   2   0   0   2   2   0   0   0   0   0   0   0   2   0   0   0   2   0   0   2   2   0   0   2   0   2   2   0   0   2   2   0   0   2   0   0   2   2   0   0   0   0   2   0   0   2   0   2   0   2   2   2   2   0   2   2   0   2   0   0   2   2   2   0   0   0   0   0   2   2   0   0   0   2   2   0   2   0   0   0   0   0   2   2   2   2   0   2   2   2   0   2   0   2   2   2   0   0   0   0   0   2   0   2   0   0   0   2
 MK-5-8                 2   2   0   0   2   0   0   2   2   0   0   0   0   2   0   2   2   2   2   0   0   0   2   0   2   0   2   2   0   2   2   0   2   2   0   0   0   2   0   0   2   0   0   0   0   2   2   0   0   2   2   2   0   0   0   2   2   0   2   2   0   0   2   2   0   0   2   0   2   2   2   0   2   0   2   2   2   0   2   2   2   2   2   0   2   2   2   0   0   2   2   2   2   0   0   0   2   0   0   0   2   0   0   0   2   0   0   0   2   0   0   2   2   0   0   2   0   2   2   0   0   2   0   2   0   2   0   0   2   2   0   0   0   2   2   2   0   2   0   2   0   2   2   2   2   0   2   2   0   2   0   0   2   2   2   0   0   0   0   0   2   2   0   0   0   2   0   0   2   0   0   2   0   0   2   2   2   2   0   2   2   2   0   2   0   0   2   2   0   0   0   0   0   2   0   2   0   0   0   2
 MK-5-9                 2   2   0   0   2   0   0   0   2   0   2   0   0   0   0   2   2   2   0   0   0   0   2   0   2   0   2   2   0   2   2   2   2   2   0   0   0   2   0   0   2   0   0   0   0   0   2   0   0   2   2   2   0   2   0   2   2   0   2   2   0   0   2   2   0   0   2   0   2   2   2   0   2   0   2   2   2   2   2   2   2   2   2   0   2   2   2   0   0   2   2   2   2   0   0   0   2   0   0   0   2   0   0   0   2   0   0   2   2   0   0   2   2   0   2   2   0   2   2   0   0   2   0   2   0   2   0   0   2   2   0   2   0   2   2   0   0   2   0   2   0   0   2   2   2   0   2   2   0   2   0   0   2   2   2   0   0   0   0   0   2   2   0   0   0   2   2   0   0   0   0   2   0   0   2   2   0   2   0   2   2   2   0   2   2   0   2   2   0   0   0   0   0   2   0   2   0   0   0   2
 MK-5-10                2   2   0   0   2   0   0   0   2   0   2   0   0   2   0   2   2   2   0   0   0   0   2   0   2   0   2   2   0   2   2   2   0   2   0   0   0   2   0   0   2   0   0   0   0   0   2   0   0   2   2   2   0   2   0   2   2   0   2   2   0   0   2   2   0   0   2   0   2   2   0   0   2   0   2   2   2   2   2   2   2   2   2   0   2   2   2   0   0   2   2   0   2   0   0   0   2   0   0   0   2   0   0   0   2   0   0   2   2   0   0   2   2   0   2   2   0   2   2   0   0   2   0   2   0   2   0   0   2   2   0   2   0   2   2   0   0   0   0   2   0   0   2   0   2   0   2   2   0   2   0   0   2   2   2   0   0   2   0   0   2   2   0   2   2   2   2   2   0   0   0   2   0   0   2   2   0   2   0   2   0   2   0   2   2   0   2   0   0   0   0   0   0   2   0   2   0   0   0   2
 MK-5-11                2   2   0   0   2   0   0   0   2   0   2   0   2   2   0   2   2   2   0   0   0   0   2   0   2   0   2   2   0   2   2   0   0   2   0   0   0   2   0   0   2   0   0   0   0   0   0   0   0   2   2   2   2   2   0   2   2   0   2   2   0   0   2   2   0   0   2   0   2   0   0   0   0   0   2   2   2   2   2   2   0   2   2   0   2   2   2   0   0   2   2   0   2   2   2   2   0   0   0   0   2   0   0   0   2   0   0   2   2   0   0   2   2   0   2   2   2   2   2   0   0   2   0   2   2   2   0   0   2   2   0   2   0   2   2   2   2   0   0   0   0   0   2   0   2   0   2   2   0   2   0   0   2   2   2   0   0   2   0   0   2   2   0   2   0   2   2   2   0   0   0   2   0   0   2   2   0   2   2   2   0   2   0   2   2   0   2   0   0   0   0   0   0   2   0   2   0   0   0   2
 MK-5-12                2   2   0   0   2   0   0   0   2   0   2   0   2   2   0   2   2   2   0   0   0   2   2   0   2   0   2   2   0   0   2   0   0   2   0   0   0   2   0   0   2   0   0   0   0   0   2   0   0   2   2   0   2   2   2   2   2   0   2   2   0   0   2   2   0   0   2   2   2   2   0   0   0   2   2   2   2   2   2   0   0   2   2   0   2   2   2   0   0   2   2   0   2   2   2   2   0   0   0   0   2   2   0   0   2   0   0   0   2   0   2   2   2   0   2   2   2   2   0   0   0   2   0   2   2   2   0   0   2   2   0   2   0   2   2   2   2   0   0   0   0   0   2   0   2   0   2   2   0   2   2   0   2   2   2   0   0   2   0   0   2   2   0   2   0   2   2   2   0   0   0   0   0   0   2   2   0   2   2   2   0   2   0   2   2   0   2   0   0   0   0   0   0   2   0   2   2   0   0   2
 MK-5-13                2   2   2   0   2   0   0   0   2   0   0   0   0   2   2   2   2   0   0   0   0   0   2   0   2   0   2   2   0   0   2   0   0   2   0   0   0   0   0   0   2   0   2   0   0   0   2   0   0   2   2   0   2   2   2   2   2   0   2   2   0   0   2   2   0   0   2   2   2   2   0   0   0   2   2   2   2   2   2   0   0   0   2   0   2   2   2   0   0   2   2   0   2   2   2   2   0   0   0   0   2   2   0   0   2   0   0   0   0   0   2   2   2   0   2   2   2   2   2   0   0   2   0   0   0   2   0   2   0   2   2   2   0   2   2   2   2   0   0   0   0   2   2   0   2   0   2   2   0   2   2   0   0   2   0   0   2   2   0   0   2   2   0   2   0   2   2   2   0   2   0   0   0   0   2   2   2   2   2   2   0   2   0   2   2   0   2   0   0   2   0   0   0   0   0   2   2   0   0   2
 MK-5-14                2   2   2   0   2   0   0   0   2   0   0   0   0   2   2   2   0   0   0   0   0   0   2   0   2   0   2   2   0   0   2   0   2   2   0   0   0   0   0   0   0   0   0   0   0   2   2   0   0   0   2   0   2   2   2   2   2   0   2   2   0   0   2   2   2   0   2   2   2   2   0   0   0   2   2   2   2   2   2   0   0   0   2   0   2   2   2   0   0   2   2   0   0   2   2   2   2   0   0   2   2   2   0   0   2   0   0   0   0   0   2   2   2   0   0   2   0   2   2   0   0   2   0   0   0   2   0   2   0   2   2   2   0   2   2   0   2   0   0   0   0   2   2   0   0   0   2   2   0   2   2   0   0   2   0   0   2   0   0   0   2   2   0   2   0   2   2   2   0   2   0   0   0   0   2   2   2   2   0   2   0   0   0   0   2   0   2   0   0   2   0   0   0   0   0   2   2   0   2   2
 MK-5-15                2   0   2   0   0   2   0   0   2   0   0   0   0   2   2   0   0   0   0   0   2   0   2   0   2   0   2   2   0   0   2   0   2   2   0   0   0   0   2   0   0   0   0   0   0   2   2   0   0   0   2   0   2   2   2   2   2   0   2   2   2   0   2   2   0   0   2   2   2   2   0   0   0   2   2   2   0   2   2   0   0   0   2   2   2   2   2   0   0   2   2   0   0   2   2   2   2   0   0   2   2   2   0   0   2   0   0   0   0   0   2   2   2   0   0   2   0   2   2   0   0   2   2   0   0   2   2   2   0   2   0   2   0   2   2   0   2   0   0   2   0   2   0   2   0   0   2   2   0   2   2   2   0   2   0   0   0   0   0   0   2   2   0   2   0   2   2   2   0   2   0   0   0   0   2   2   0   2   0   2   0   0   0   0   0   0   2   0   0   2   0   0   0   0   0   2   2   0   2   2
 MK-5-16                2   0   2   2   0   2   0   2   2   0   0   0   0   2   2   0   0   0   0   0   2   0   2   0   2   0   2   2   0   0   2   0   2   2   0   0   0   0   2   0   0   2   0   0   2   0   2   0   0   0   2   0   2   2   2   2   2   0   0   0   2   0   2   2   0   0   2   2   2   2   0   0   0   2   2   2   0   2   2   0   0   0   2   2   2   2   2   0   0   0   2   2   0   2   2   2   2   0   0   2   2   2   0   0   2   0   0   0   2   0   2   2   2   2   2   2   0   2   2   0   0   2   0   0   2   2   2   2   0   2   0   2   0   2   2   0   2   0   0   0   0   2   0   2   2   0   0   2   0   2   2   2   0   2   0   0   0   0   0   0   0   2   2   2   0   2   2   2   0   2   0   0   0   0   2   2   0   2   0   2   0   0   2   0   0   0   2   2   0   2   2   0   0   0   0   2   0   0   2   0
 MK-6-1                 2   0   0   2   0   2   0   2   0   0   2   2   2   2   2   0   2   2   2   0   0   2   0   0   2   0   2   0   2   0   2   0   2   2   0   2   2   2   0   0   0   0   2   0   0   0   2   0   0   0   2   0   2   2   2   0   0   0   2   0   0   2   0   2   0   0   0   2   0   0   0   2   2   2   0   0   2   0   0   2   2   0   0   0   2   0   2   2   0   2   0   2   0   2   0   2   2   2   0   2   0   2   0   2   2   2   2   0   0   0   0   0   0   0   2   2   0   2   0   2   0   2   0   2   0   0   2   2   0   0   2   2   0   2   2   0   0   0   2   2   2   2   0   2   0   2   0   0   2   2   0   0   2   0   2   0   0   2   2   0   0   0   0   0   2   2   0   0   2   2   2   0   2   2   2   0   2   2   0   2   0   2   0   2   0   2   0   0   0   2   0   2   0   0   0   0   2   0   0   0
 MK-6-2                 2   0   2   2   0   2   0   2   0   0   2   2   2   2   2   2   2   0   2   0   0   0   0   0   2   0   2   0   2   0   2   0   2   2   2   2   2   2   0   0   0   0   2   0   0   0   2   0   0   0   2   0   2   2   0   0   0   0   2   0   2   2   0   2   0   0   0   2   0   0   0   2   2   2   0   0   2   0   0   2   2   0   0   0   2   0   2   2   0   2   0   2   2   2   0   2   2   2   0   2   0   2   0   2   0   2   2   0   0   0   0   0   0   0   2   2   0   2   0   2   0   2   0   2   0   0   2   2   0   0   2   0   0   2   2   0   0   2   2   0   2   2   0   2   0   2   0   0   2   0   0   0   2   0   2   0   0   2   2   0   0   0   0   2   0   2   0   0   2   2   0   0   2   2   2   2   2   2   0   2   0   2   0   2   0   2   0   0   0   2   0   2   0   0   0   0   2   2   0   0
 MK-6-3                 2   0   2   2   0   2   2   2   0   0   2   2   2   2   2   2   0   0   2   0   0   0   0   0   2   0   0   0   2   0   2   0   2   2   2   0   2   2   0   0   0   0   2   0   0   0   2   0   2   2   2   0   2   2   0   0   0   2   2   0   2   2   0   2   0   0   0   2   0   2   0   2   2   2   0   0   2   0   0   2   2   0   0   0   2   0   2   2   0   2   0   2   2   0   0   2   2   2   0   0   0   2   2   2   0   2   2   2   0   0   0   2   0   0   2   2   0   2   0   2   0   2   0   2   0   0   2   2   2   0   2   0   0   2   0   0   0   2   2   0   2   2   0   2   0   2   2   0   2   0   0   0   2   0   2   0   0   2   2   0   0   0   0   2   0   2   0   0   2   2   2   0   2   2   2   2   2   2   0   2   0   2   0   2   0   2   0   0   0   2   2   0   0   0   0   0   2   2   0   0
 MK-6-4                 2   0   2   2   0   2   2   2   0   0   2   2   2   2   2   2   0   0   2   0   0   0   0   0   2   0   0   0   2   2   2   0   0   2   2   0   2   2   0   0   0   0   0   0   0   0   2   0   2   2   2   0   2   0   2   0   0   2   2   0   2   2   0   2   0   0   0   2   0   2   0   2   2   2   0   0   2   0   0   2   0   0   0   0   2   0   2   2   0   2   0   2   2   0   0   2   2   2   2   0   0   2   2   0   2   2   2   2   0   0   0   2   2   0   2   2   0   2   2   2   0   0   0   2   0   0   2   2   0   0   2   0   2   2   0   0   0   2   2   0   2   2   0   2   0   0   0   0   2   0   0   0   2   0   2   0   0   2   0   2   0   2   0   2   0   2   0   0   2   2   2   0   2   2   2   2   2   2   0   2   0   2   0   2   0   2   0   0   0   2   2   0   0   0   0   0   2   0   0   0
 MK-6-5                 2   0   2   2   0   2   2   2   0   0   2   2   2   2   2   2   2   0   2   0   0   0   0   0   2   0   2   0   0   0   2   0   0   2   0   0   2   2   0   0   0   0   0   0   0   0   2   0   2   2   2   0   2   0   2   0   0   2   2   0   2   2   0   2   0   0   0   2   0   0   0   0   2   2   0   0   2   0   0   2   0   0   2   2   2   2   2   2   0   2   0   2   2   0   0   2   2   2   2   0   0   0   2   2   2   2   2   2   0   2   0   2   2   0   0   2   0   2   2   2   0   0   2   0   0   0   2   2   0   0   2   0   2   2   0   0   0   2   2   0   2   2   0   2   0   0   2   0   2   0   0   0   0   0   0   0   0   2   0   0   0   2   0   2   0   2   0   0   2   0   2   0   2   2   2   2   2   0   0   2   0   2   0   2   0   2   2   0   0   2   2   0   0   0   0   2   2   0   0   0
 MK-6-6                 2   0   2   2   2   2   2   2   2   0   2   2   2   2   0   2   2   0   0   0   0   0   0   0   2   0   2   2   2   0   2   0   0   2   0   0   2   2   0   0   0   0   0   0   0   0   2   0   2   2   0   0   2   0   2   0   0   2   2   0   2   2   0   2   0   0   0   2   0   0   0   0   2   2   0   0   2   0   0   2   0   0   2   2   2   2   2   2   0   0   0   0   2   0   0   2   2   0   2   0   0   0   2   2   2   2   2   2   0   2   0   2   2   0   2   2   0   2   2   2   0   0   2   0   0   0   2   2   0   0   2   0   2   2   0   0   0   0   2   0   2   2   0   2   0   0   0   2   2   0   0   0   0   0   0   0   0   2   0   0   0   2   0   2   0   2   0   0   2   0   2   0   2   2   2   0   2   0   0   2   0   2   0   2   0   2   2   0   0   2   2   0   0   0   0   2   2   0   0   0
 MK-6-7                 2   2   2   2   2   2   2   2   2   0   2   2   2   2   0   2   2   0   0   0   0   0   0   0   2   0   2   2   2   2   2   0   0   2   0   0   2   2   2   0   0   0   0   0   0   0   2   0   2   2   0   0   2   2   0   0   0   2   2   0   2   2   0   2   2   0   0   2   0   0   0   0   2   2   0   2   2   0   0   0   0   0   2   2   2   2   2   2   2   0   0   0   0   0   0   2   2   0   0   0   0   0   2   2   2   2   2   2   0   2   0   2   2   2   0   2   0   2   2   2   0   0   2   0   0   0   2   2   0   2   2   0   2   2   0   0   2   0   2   0   0   0   0   2   0   0   0   2   2   0   0   0   0   0   0   0   0   2   0   0   0   2   2   2   0   2   0   0   2   0   2   0   2   2   0   0   2   0   0   2   0   2   0   2   0   2   2   0   2   2   2   0   0   0   0   2   2   0   0   0
 MK-6-8                 2   2   0   2   2   2   2   2   2   0   2   2   2   2   0   2   2   0   0   0   0   2   0   0   2   0   2   2   2   2   2   0   0   2   0   2   2   2   2   0   0   2   0   0   0   0   2   0   2   2   0   0   2   2   0   0   0   2   2   2   2   0   0   0   2   0   0   2   0   0   0   2   2   2   0   2   2   0   0   0   0   2   2   2   2   2   2   2   2   0   0   0   0   0   0   2   2   0   0   0   0   0   2   2   2   2   2   0   0   2   0   2   2   2   0   2   0   2   2   2   0   0   2   0   0   0   2   2   0   2   2   2   2   2   0   0   2   0   2   0   0   0   0   2   0   0   0   0   2   2   0   0   0   0   0   0   0   2   0   0   0   2   2   0   0   2   2   0   0   0   2   0   2   2   0   0   2   0   0   2   0   2   0   2   0   2   0   0   2   2   2   0   0   0   0   2   2   0   0   0
 MK-6-9                 0   0   2   2   2   2   2   2   2   0   2   2   2   2   0   2   2   0   0   0   0   2   0   0   2   0   2   2   2   0   0   0   0   2   0   2   2   2   2   0   0   2   0   2   0   0   2   0   2   2   0   0   2   0   0   0   0   2   2   2   2   0   0   0   2   0   0   2   0   0   0   2   2   0   0   2   2   0   0   0   0   2   2   2   2   2   0   2   2   0   0   0   0   0   0   2   2   0   2   0   0   0   2   2   2   0   2   0   0   2   0   2   2   0   0   2   0   2   2   2   0   0   2   0   0   0   2   2   0   2   2   2   2   2   0   0   2   0   2   0   0   0   0   2   2   2   0   2   2   2   0   0   0   0   0   0   0   2   0   0   0   2   2   0   0   2   2   0   0   0   2   0   2   2   0   0   0   0   0   2   0   2   0   2   0   2   0   0   0   2   2   0   0   0   0   2   2   0   0   2
 MK-6-10                0   0   2   2   2   2   0   2   2   0   2   2   2   2   0   2   2   0   0   0   0   2   0   0   2   0   2   2   0   0   0   0   0   2   2   2   2   0   2   0   0   2   0   2   0   0   2   0   2   2   0   0   2   0   0   0   0   2   2   2   2   0   0   0   2   0   0   0   0   0   0   2   2   0   0   2   2   0   0   0   0   2   2   2   2   2   0   2   2   0   0   0   0   0   0   2   2   0   0   0   0   0   2   0   2   0   2   0   2   2   0   2   2   0   0   2   0   2   2   2   0   0   2   2   0   0   0   2   0   2   2   2   2   2   0   2   2   0   2   0   2   0   0   0   2   2   0   2   0   2   0   2   0   0   0   0   0   2   0   0   0   2   2   0   0   2   2   0   0   0   2   0   2   2   0   0   0   0   0   2   0   2   0   2   0   2   0   0   0   2   2   2   0   0   2   2   2   0   0   0
 MK-6-11                0   2   0   2   2   2   0   2   2   0   2   2   2   2   0   2   2   0   0   0   0   2   0   0   2   0   2   2   0   0   0   0   0   2   2   0   2   0   2   0   0   2   0   2   0   0   2   0   2   2   0   0   2   0   2   0   0   0   2   2   2   0   0   0   2   0   0   0   0   0   0   2   2   0   0   2   2   2   0   0   0   2   2   0   2   2   0   2   2   0   0   2   0   0   0   2   0   0   0   0   0   0   2   2   2   0   2   0   2   2   0   2   2   2   2   0   0   2   2   2   0   0   2   2   2   0   0   0   0   2   2   0   2   2   0   2   2   0   2   0   2   0   0   0   2   2   0   2   2   2   2   0   0   0   2   0   0   2   0   0   0   2   2   0   0   2   2   0   0   0   2   0   2   2   0   2   0   0   0   2   0   2   0   2   0   2   0   0   0   2   2   2   0   0   2   2   2   2   0   0
 MK-6-12                0   2   0   2   2   2   0   0   2   2   2   2   2   2   0   2   2   2   0   0   0   2   0   0   2   0   2   2   0   0   0   0   0   2   2   0   2   0   2   0   0   2   0   2   0   0   2   0   2   2   0   0   2   0   2   0   0   0   2   2   2   0   0   0   2   0   2   2   0   0   0   0   2   0   0   2   2   2   0   0   0   2   0   0   2   2   0   2   2   0   0   2   0   0   0   2   0   0   0   0   2   0   2   2   2   0   2   0   2   2   0   2   0   2   0   0   0   2   2   2   0   0   2   2   2   0   0   0   0   2   2   0   2   2   0   2   2   0   2   0   2   0   0   0   2   2   0   2   2   2   2   0   0   0   2   0   0   2   0   0   0   0   2   0   0   2   2   0   0   0   0   2   2   0   0   0   0   0   0   0   0   2   0   2   0   2   0   0   0   2   2   2   0   0   2   2   2   2   0   0
 MK-6-13                0   0   0   0   0   2   0   2   2   2   2   0   2   0   0   2   0   0   0   0   0   2   0   0   2   0   2   2   0   0   0   0   0   2   2   0   2   2   0   0   2   2   0   2   0   0   2   0   2   2   0   0   2   0   2   2   0   0   2   0   0   2   0   0   2   0   2   2   0   0   0   2   2   0   0   2   2   2   0   0   0   2   0   2   2   2   0   2   2   2   0   2   0   0   0   2   0   0   0   0   2   0   2   2   2   0   0   0   2   2   0   2   0   2   0   0   0   2   2   2   2   0   2   2   2   0   2   0   0   2   2   0   2   2   0   2   2   0   2   0   2   0   0   0   2   2   0   2   2   2   2   2   2   0   2   2   0   2   2   0   0   0   2   0   0   2   2   0   0   0   0   2   2   0   0   0   0   0   0   0   0   2   0   2   0   0   0   0   0   2   2   2   2   0   2   2   2   2   0   0
 MK-6-14                0   0   0   0   0   2   0   2   2   2   2   0   2   0   0   2   2   0   0   0   0   2   0   2   2   0   2   2   0   0   0   0   0   2   2   0   2   2   0   0   2   2   0   2   0   0   2   0   2   2   0   0   2   0   2   2   0   0   2   0   0   0   0   0   2   0   2   2   0   0   0   2   2   0   0   2   2   2   0   0   0   0   0   2   2   0   0   2   2   2   0   2   0   0   0   2   0   0   0   0   2   0   2   2   2   0   0   0   2   2   0   2   0   2   0   0   0   2   2   2   2   0   0   2   2   0   2   0   2   0   2   0   2   2   0   2   2   0   2   0   2   0   0   0   2   2   2   2   2   0   2   2   2   0   2   2   0   2   2   0   0   0   2   0   0   2   2   0   0   0   0   0   2   0   0   0   0   0   0   0   0   2   2   2   0   0   2   0   0   2   2   2   2   0   2   2   2   2   0   0
 MK-6-15                2   0   0   0   0   2   0   2   2   2   2   0   0   0   0   2   0   0   2   0   0   2   0   2   2   0   2   2   0   0   0   0   0   2   0   0   2   2   0   0   2   2   0   2   0   0   2   0   2   2   0   2   2   0   2   2   0   0   2   0   0   0   0   0   0   0   0   2   0   0   0   2   2   0   0   2   2   0   0   0   0   0   0   2   2   0   0   2   2   2   0   2   0   0   2   2   0   0   0   0   2   2   2   2   2   0   0   0   2   2   0   2   0   2   0   0   0   0   0   2   2   0   2   2   2   0   2   0   2   0   2   2   0   2   0   2   2   0   2   0   2   0   0   0   2   2   2   2   2   0   2   2   2   0   2   2   0   2   2   0   0   0   2   0   0   2   2   0   0   0   0   0   2   0   0   0   0   0   0   0   0   2   2   2   0   0   2   0   0   0   2   2   2   0   2   2   2   2   0   0
 MK-6-16                2   0   0   0   0   2   0   2   2   2   2   0   0   2   2   2   0   0   2   0   0   2   0   2   2   0   2   2   0   0   0   0   0   2   2   0   2   2   0   0   2   2   0   2   0   0   2   0   2   2   0   2   2   0   2   2   0   0   2   0   0   0   0   0   0   0   0   2   2   2   0   2   2   0   0   2   2   0   0   0   0   0   0   2   2   0   0   2   0   2   0   2   2   2   2   0   0   0   0   0   2   2   2   2   2   2   0   0   2   2   0   2   0   2   2   0   0   0   0   2   0   0   0   2   2   0   2   0   0   0   2   2   0   0   0   2   0   0   2   0   2   0   0   2   2   2   2   2   2   2   2   2   2   0   2   2   0   2   0   0   0   0   2   0   0   2   2   0   0   0   0   0   0   0   0   0   0   0   0   0   0   2   2   2   0   0   2   0   0   0   2   2   0   0   2   0   2   2   0   2
 
!****************************************** Phenotypic Data **********************************************************
!-100.0 is resevred for missing phenotype
SimulatedTrait1        20.4362   17.6102   15.0715   19.5128    9.6790   16.7431   12.1316   16.2170   16.2270   15.5176    8.9628   16.1106   19.0361   13.9891   14.9009   12.8039   13.7767   18.8506   15.9120   15.1695   17.9236   17.0296   18.9469   13.9112   16.3499   12.1828   11.8113   14.9150   17.9824   19.7420   14.4143   11.9420   16.2932   16.1807   12.2943   17.0794   16.1178   15.9344   10.7413   11.7429   13.8062   15.6231   10.8500   17.2667   16.1545   19.7511   16.6470   15.0826   12.3776   11.5255   12.8356   15.7042   16.9135   16.9570   11.0245   14.8023   19.1819   14.8318   16.8112    9.3815   12.5688   21.0833   17.0495   12.7097   12.9567   12.9834   18.2755   14.7754   12.9134   15.7845   11.6253   16.5151   17.0776   14.2838   15.5205   18.8209   10.6436   10.2668   13.7041   22.7097   11.7771   15.2813   13.5512   16.1127   13.9667   13.4043   16.8843   14.8434   17.0299   14.1127   13.0166   10.0962   12.3635   17.3343   23.2531   10.6595   17.7765   16.2177   13.5713   15.4975   20.7241   13.5461   20.2121   14.2252   16.0213   16.5140   15.5014   14.9604   13.9265   13.2127   16.4903   18.9755   12.9450   13.1239   13.6950   12.0319   13.1284   15.9126   15.0702   16.9990   17.0511   18.7781   16.2353   13.1956   12.9897   12.6832   13.8124   11.2327   14.3437   15.2997   16.9073   13.3537   14.0997   15.4125   14.7348   12.6287    9.5293   17.3113   20.5346   14.1758   16.7317   13.8629   15.1205   13.1377   11.7925   17.2969   18.3502   15.1953   10.2644   15.9098   17.6703   10.2389   13.5868   16.3936   14.8951   23.1629   13.8226   17.2813   15.6183   13.9946   16.4885   19.7749   15.0596   19.1655   13.1840   17.2272   15.4333   18.5535   10.0944   12.6116   18.2813   14.9193   16.3317   17.6117   11.5206   16.0534   16.9335   14.9163   11.1406   14.7189   17.1995   16.2467   15.5585   11.2024   10.0171   14.6796   13.8614   13.8697   17.0027   15.1518   14.9292   16.6244   12.0805   16.8872   18.2142   15.0702   16.1356   17.6691   16.9094   17.5629
SimulatedTrait2         9.5777    9.9061   10.0062   10.2848    9.5704    6.9115    8.3541    8.7873    7.8233    6.7830    7.9015    9.5671   10.5764   10.3201    9.4280    7.4818    7.7773   13.3888    7.4578    8.4170    8.9949    8.5816    9.8813    9.1297   12.0021   10.2641   13.5332   11.6834    7.6356    9.3720    9.6911    9.8441   11.5164   12.5910   10.4234   11.1798    9.7034   11.0748   13.2308   10.3710    9.0251   11.1733    7.9972   10.9311    8.8593    8.8673    9.4037    8.4810    8.0234   11.6527    8.0280    9.4175    7.8909    7.3940    9.5136   10.6679    9.3612    8.6153   11.4544   11.1371    9.5770   12.3624    9.5661    8.7491   12.2409   12.6101    9.4652    9.2836   10.6978    6.5624   10.3955    9.7302    8.3148    8.8085   10.1767   10.7563    9.9216    9.9913   11.4851   10.1264   10.3563   10.4580   10.3681    9.4004    8.8966   10.5198   12.1681   11.2517    5.7417   13.8858   10.9718    9.9969    8.5714   10.7504   12.1243    9.2575    7.5912    9.6477    9.6720   10.9820   13.0158   10.5993    9.4564    8.5817   11.5330   10.4735    8.8162   12.3856   10.3387    8.4165   10.9784   11.1278    8.4665   10.2037   11.3045   11.5318   10.3545   12.1668    9.1600    9.2500   12.4458    7.2055    8.9744    8.1612    9.3307   10.4409    6.8030   11.6522   12.1779   11.9558   10.7988    8.9582    7.7205    9.3148    9.6669    8.9861    9.8470   11.6444   10.4264    9.1092    8.3897    9.9802    9.2984   10.1561   10.6232    8.1031    6.6766    9.7351   10.5316   10.7686   10.8369    9.4032    8.6201    8.6025    9.4025    8.0093    7.8505   10.8108   10.9820   11.6209   10.6415    8.2344   11.1200   11.4467    8.2139    9.3715    6.7302   11.5845   10.6658   11.7118   12.7906   10.3433   10.1527   11.5073   10.4809   10.6122   11.0914   10.9964   10.6447   11.2148   13.2396   12.5087    8.5895    9.1526    8.2945    8.7469   10.3368   10.7021    8.3342   10.1300   12.4954    9.5027    8.9827    9.0611    7.0837    7.1999    8.7812    8.7011    9.1485   10.2648
 
