# Supplementary material for: Inclusive Composite Interval Mapping of QTL by Environment Interactions in Biparental Populations
Source: PLoS One. 2015 Jul 10;10(7):e0132414. doi: 10.1371/journal.pone.0132414 (PMC4498613; doi:10.1371/journal.pone.0132414)
Supplement: S4 File — (ZIP) [file pone.0132414.s004.zip › H=0.1/L1/run_00157.met]

!**********************Note: lines staring with "!" are remarks and will be ignored in the program********************
!*********************************General Information**********************************
!Assuming F1 = P1 x P2, populations available in QTL IciMapping are: 
!  1, P1BC1F1 = P1 x F1, the first backcrossing where P1 is used as the recurrent parent;
!  2, P2BC1F1 = P2 x F1, the first backcrossing where P2 is used as the recurrent parent;
!  3, F1DH, F1-derived doubled haploids; 
!  4, RIL or F1RIL, recombination inbred lines through the repeated selfing of F1;
!  5, P1BC1RIL, recombination inbred lines through the repeated selfing of P1BC1F1;
!  6, P2BC1RIL, recombination inbred lines through the repeated selfing of P2BC1F1;
!  7, F2, the selfing generation of F1;
!  8, F3, the selfing generation of F2;
!  9, P1BC2F1, the second backcrossing where P1 is used as the recurrent parent; 
! 10, P2BC2F1, the second backcrossing where P2 is used as the recurrent parent;
! 11, P1BC2RIL, recombination inred lines through the repeated selfing of P1BC2F1; 
! 12, P2BC2RIL, recombination inred lines through the repeated selfing of P2BC2F1; 
! 13, P1BC1F2, the selfing generation of P1BC1F1; 
! 14, P2BC1F2, the selfing generation of P2BC1F1; 
! 15, P1BC2F2, the selfing generation of P1BC2F1; 
! 16, P2BC2F2, the selfing generation of P2BC2F1; 
! 17, P1BC1DH, P1BC1F1-derived doubled haploids; 
! 18, P2BC1DH, P2BC1F1-derived doubled haploids; 
! 19, P1BC2DH, P1BC2F1-derived doubled haploids; 
! 20, P2BC2DH, P2BC2F1-derived doubled haploids; 
   3      !Mapping Population (see remarks above)
   2      !Mapping Function (1 for Kosambi; 2 for Haldane; 3 for Morgan)
   2      !Marker Space Type (1 for intervals; 2 for positions)
   1      !Marker Space Unit(1 for centiMorgans; 2 for Morgan)
   6      !Number of Chromosomes (or Linkage Groups)
 200      !Size of the mapping population
   2      !Number of environments
 
!***************************************** Chromosomes and Linkage Maps **********************************************
!Chromosome                 NumMarkers
-CH1                        16
-CH2                        16
-CH3                        16
-CH4                        16
-CH5                        16
-CH6                        16
!Linkage map (Marker name followed by position or the interval length)
 MK-1-1                1     0.000
 MK-1-2                1    10.000
 MK-1-3                1    20.000
 MK-1-4                1    30.000
 MK-1-5                1    40.000
 MK-1-6                1    50.000
 MK-1-7                1    60.000
 MK-1-8                1    70.000
 MK-1-9                1    80.000
 MK-1-10               1    90.000
 MK-1-11               1   100.000
 MK-1-12               1   110.000
 MK-1-13               1   120.000
 MK-1-14               1   130.000
 MK-1-15               1   140.000
 MK-1-16               1   150.000
 MK-2-1                2     0.000
 MK-2-2                2    10.000
 MK-2-3                2    20.000
 MK-2-4                2    30.000
 MK-2-5                2    40.000
 MK-2-6                2    50.000
 MK-2-7                2    60.000
 MK-2-8                2    70.000
 MK-2-9                2    80.000
 MK-2-10               2    90.000
 MK-2-11               2   100.000
 MK-2-12               2   110.000
 MK-2-13               2   120.000
 MK-2-14               2   130.000
 MK-2-15               2   140.000
 MK-2-16               2   150.000
 MK-3-1                3     0.000
 MK-3-2                3    10.000
 MK-3-3                3    20.000
 MK-3-4                3    30.000
 MK-3-5                3    40.000
 MK-3-6                3    50.000
 MK-3-7                3    60.000
 MK-3-8                3    70.000
 MK-3-9                3    80.000
 MK-3-10               3    90.000
 MK-3-11               3   100.000
 MK-3-12               3   110.000
 MK-3-13               3   120.000
 MK-3-14               3   130.000
 MK-3-15               3   140.000
 MK-3-16               3   150.000
 MK-4-1                4     0.000
 MK-4-2                4    10.000
 MK-4-3                4    20.000
 MK-4-4                4    30.000
 MK-4-5                4    40.000
 MK-4-6                4    50.000
 MK-4-7                4    60.000
 MK-4-8                4    70.000
 MK-4-9                4    80.000
 MK-4-10               4    90.000
 MK-4-11               4   100.000
 MK-4-12               4   110.000
 MK-4-13               4   120.000
 MK-4-14               4   130.000
 MK-4-15               4   140.000
 MK-4-16               4   150.000
 MK-5-1                5     0.000
 MK-5-2                5    10.000
 MK-5-3                5    20.000
 MK-5-4                5    30.000
 MK-5-5                5    40.000
 MK-5-6                5    50.000
 MK-5-7                5    60.000
 MK-5-8                5    70.000
 MK-5-9                5    80.000
 MK-5-10               5    90.000
 MK-5-11               5   100.000
 MK-5-12               5   110.000
 MK-5-13               5   120.000
 MK-5-14               5   130.000
 MK-5-15               5   140.000
 MK-5-16               5   150.000
 MK-6-1                6     0.000
 MK-6-2                6    10.000
 MK-6-3                6    20.000
 MK-6-4                6    30.000
 MK-6-5                6    40.000
 MK-6-6                6    50.000
 MK-6-7                6    60.000
 MK-6-8                6    70.000
 MK-6-9                6    80.000
 MK-6-10               6    90.000
 MK-6-11               6   100.000
 MK-6-12               6   110.000
 MK-6-13               6   120.000
 MK-6-14               6   130.000
 MK-6-15               6   140.000
 MK-6-16               6   150.000
!*********************************** Marker Types ********************************************************************
!Co-dominant marker: When heterozygote F1 is present, P1 is coded as 2, F1 is coded as 1, and P2 is coded as 0; Otherwise, P1 is coded as 2, and P2 is coded as 0. 
!Dominant marker: When heterozygote F1 is present, P1 and F1 are coded as 12, and P2 is coded as 0; Otherwise, P1 is coded as 2, and P2 is coded as 0.  
!Recessive markers: When heterozygote F1 is present, P1 is coded as 2, and F1 and P2 are coded as 10; Otherwise, P1 is coded as 2, and P2 is coded as 0. 
!Missing marker is coded as -1. 
 MK-1-1                 0   2   0   2   2   0   0   2   2   0   0   0   0   2   0   2   0   2   2   2   0   2   2   2   0   0   2   0   0   2   2   2   0   0   2   2   2   2   0   2   0   2   0   2   0   2   2   0   2   0   0   2   2   0   0   0   0   2   0   2   0   0   2   2   2   0   0   2   0   2   0   0   2   0   0   2   0   0   2   2   2   2   2   0   2   0   0   0   2   2   2   2   0   2   2   0   2   2   0   0   2   0   0   2   0   2   0   2   0   0   0   0   2   0   0   0   2   2   0   0   2   2   0   2   2   0   2   2   2   0   0   2   0   2   2   2   0   2   0   0   0   2   0   0   2   0   2   2   0   0   0   2   0   0   0   0   2   0   2   0   2   0   0   2   2   2   0   0   0   0   0   2   0   0   2   0   0   0   2   2   2   0   2   2   2   2   2   2   0   0   0   2   2   0   0   0   0   2   2   2
 MK-1-2                 0   2   0   2   0   0   0   0   2   0   0   0   0   2   0   2   0   2   2   2   0   0   0   2   0   0   2   2   0   2   2   2   0   0   2   2   2   2   0   2   0   2   0   2   0   2   0   0   2   0   0   2   2   0   0   0   0   2   0   2   2   2   2   2   2   0   0   2   0   2   0   0   2   0   0   2   0   0   0   2   2   0   2   2   2   0   0   0   0   2   2   2   0   2   2   0   2   2   0   0   0   0   0   0   2   2   0   2   0   0   0   0   2   0   0   0   2   2   0   0   2   2   0   2   2   0   2   2   2   0   0   0   0   2   0   2   2   0   0   0   0   2   0   0   2   0   2   2   2   0   0   0   0   0   0   0   2   0   2   0   2   0   0   0   2   0   0   0   0   0   0   2   0   0   2   0   0   0   2   2   2   0   2   2   2   2   2   2   0   0   2   2   2   2   0   0   0   2   2   2
 MK-1-3                 0   2   0   2   0   0   0   0   2   0   0   0   0   2   0   2   0   2   2   2   0   0   0   2   0   0   2   2   0   2   2   2   0   2   2   2   2   2   0   2   0   2   0   2   0   0   0   0   2   0   0   2   2   2   0   0   0   2   0   2   2   2   2   2   2   0   0   2   0   2   0   0   2   0   0   2   0   0   2   2   2   0   2   2   2   0   0   0   0   2   2   2   0   2   2   0   2   2   0   0   0   0   0   0   2   2   0   2   0   0   0   0   2   0   0   0   2   0   0   2   0   2   0   2   2   0   2   2   2   0   2   0   0   2   2   2   0   0   0   2   0   2   0   0   2   0   2   2   2   0   0   0   0   0   0   2   2   2   2   0   2   0   0   0   2   0   0   2   0   0   0   2   0   2   2   0   0   0   0   2   2   0   0   2   2   2   2   2   0   2   2   2   2   2   0   0   0   2   2   2
 MK-1-4                 0   2   0   2   0   0   0   0   0   0   0   0   0   2   0   2   0   2   2   2   0   0   0   2   0   0   2   2   0   2   2   2   0   2   2   2   2   2   0   2   0   2   0   2   0   0   0   0   2   0   0   2   2   2   0   0   0   2   0   2   2   2   2   2   2   0   0   2   0   2   0   0   2   0   0   2   2   0   2   2   2   0   2   2   0   0   0   0   0   2   2   2   0   2   2   0   2   0   0   0   0   0   0   0   2   2   0   2   0   0   0   0   2   2   0   0   2   0   0   2   0   2   0   2   2   0   2   2   2   0   2   0   0   2   2   2   0   0   0   2   0   2   0   2   2   0   2   2   0   0   2   0   0   0   0   2   2   2   2   0   2   0   0   0   2   0   0   2   0   0   0   2   2   2   2   0   0   0   0   2   2   0   0   2   2   2   2   0   0   2   2   2   2   0   0   0   0   2   2   2
 MK-1-5                 2   2   2   2   0   0   2   0   0   0   0   0   0   2   0   2   0   2   2   2   0   0   0   2   0   2   2   2   0   2   2   0   0   2   2   2   2   2   0   2   0   0   0   2   0   0   0   0   2   0   0   2   2   2   0   0   0   2   0   2   2   2   2   2   2   0   0   2   0   2   0   0   2   0   0   2   0   0   2   0   2   0   2   2   0   0   0   0   0   2   2   2   0   2   2   0   2   0   0   0   0   0   0   0   2   0   0   0   0   0   2   0   2   2   0   0   2   0   0   2   2   2   0   2   2   0   2   2   2   0   2   0   0   2   2   2   0   0   0   2   2   2   0   2   2   0   2   2   0   2   2   0   0   0   0   2   2   2   2   0   2   0   0   0   2   0   0   2   0   0   0   2   2   2   2   0   0   0   0   2   2   0   2   2   2   2   2   0   0   0   2   2   2   0   0   2   0   0   2   2
 MK-1-6                 2   2   2   2   0   0   2   0   0   0   0   0   0   2   0   2   0   2   2   2   0   0   0   0   0   2   0   2   0   2   2   0   0   2   2   2   2   2   0   2   0   0   0   2   0   0   0   2   2   0   0   2   2   2   0   0   0   2   0   2   2   2   2   2   2   2   0   2   0   0   0   0   2   0   0   2   0   0   2   2   2   0   2   0   0   0   0   0   0   2   2   2   0   0   2   0   2   0   0   0   0   2   0   0   2   0   0   2   0   2   2   0   2   2   2   0   2   0   0   2   0   2   0   2   2   0   2   0   2   0   2   0   0   2   0   2   0   0   0   2   2   2   0   0   0   0   2   2   0   2   2   0   0   0   2   2   2   2   2   0   2   0   0   0   2   0   0   0   0   0   2   2   2   2   2   0   0   0   2   2   2   0   2   2   2   2   2   0   0   0   2   0   2   0   0   2   0   0   2   2
 MK-1-7                 0   2   2   0   2   2   2   0   0   0   0   0   0   2   0   2   0   2   2   2   0   0   0   0   0   2   0   0   0   2   0   0   2   2   2   2   0   2   0   2   2   0   0   0   0   0   0   0   2   0   0   2   2   2   0   0   0   2   0   2   2   2   2   0   2   2   0   2   0   0   0   0   2   0   0   2   0   0   2   2   2   0   2   0   0   0   0   0   2   2   2   2   0   0   2   0   2   0   0   0   0   2   0   0   2   0   0   2   0   2   2   0   2   0   2   0   2   0   0   2   0   2   0   2   2   0   2   0   2   0   2   0   0   0   0   2   0   0   0   2   2   2   0   0   0   0   2   2   0   2   2   0   0   0   2   0   2   2   2   0   2   0   0   0   2   0   0   0   0   0   2   2   2   2   2   0   0   0   2   2   2   0   2   2   2   2   2   0   0   0   2   0   0   0   0   2   0   0   2   2
 MK-1-8                 0   0   2   0   2   2   2   0   0   2   0   0   0   2   0   2   2   2   0   2   0   0   0   0   0   2   0   0   0   2   0   0   2   2   2   2   0   2   0   2   2   0   2   0   0   0   0   0   2   0   0   2   2   2   0   2   0   2   0   2   2   2   2   0   0   2   0   2   0   0   0   0   2   0   0   0   0   0   0   2   0   2   2   0   0   0   0   0   2   2   2   2   0   0   2   0   2   0   0   2   0   2   0   0   2   2   0   2   0   2   2   0   2   0   2   0   2   0   0   2   0   0   0   2   2   0   2   0   2   0   2   0   0   0   0   2   0   0   0   2   2   2   0   0   0   0   2   2   2   2   2   0   0   0   2   0   2   2   2   0   2   0   0   0   2   0   0   0   2   0   0   2   2   2   2   0   0   0   2   2   2   0   2   0   0   2   2   0   0   0   2   0   0   2   0   2   0   0   2   2
 MK-1-9                 0   0   2   0   2   2   2   0   0   2   2   0   0   2   2   2   2   2   0   2   0   0   0   0   0   2   0   0   0   2   0   0   2   0   2   2   0   2   0   2   2   2   0   0   0   0   0   0   0   0   0   2   2   2   0   2   0   0   0   2   2   2   2   0   0   2   0   2   0   0   0   0   2   0   0   0   0   0   0   2   0   2   2   0   0   0   0   0   2   2   2   2   0   0   2   0   2   0   0   2   0   2   0   0   2   2   2   2   0   2   2   0   2   0   2   2   2   0   0   0   0   0   0   0   2   0   2   0   2   0   2   0   0   0   0   2   2   0   0   2   2   2   0   2   0   0   2   2   2   2   2   0   0   0   2   0   2   2   0   0   2   0   2   0   2   0   0   2   2   0   0   2   2   2   2   0   0   0   0   2   2   0   2   0   0   2   2   0   0   0   2   0   0   2   0   2   2   0   2   2
 MK-1-10                0   0   2   0   2   2   2   0   0   2   2   0   0   2   2   2   2   2   0   2   2   0   0   0   0   2   0   0   0   2   0   0   2   0   2   2   0   2   0   0   2   2   0   0   0   0   0   0   0   0   0   2   2   2   0   2   0   0   0   2   2   2   2   0   2   2   0   2   0   2   0   0   2   0   0   0   0   0   0   2   0   2   2   0   0   0   0   0   2   2   2   2   0   0   2   0   2   0   2   2   0   2   0   0   2   2   2   2   0   2   2   0   2   0   2   2   2   0   0   0   0   0   0   0   2   0   2   0   2   0   0   0   2   2   0   2   2   2   0   2   2   2   0   0   0   0   2   2   2   2   2   0   0   0   2   0   2   0   0   0   2   0   2   0   0   0   0   2   2   0   0   2   2   2   2   0   0   0   0   2   2   0   2   0   0   2   2   0   2   0   2   0   0   2   0   2   2   0   2   2
 MK-1-11                0   0   2   0   2   2   2   0   0   2   2   0   0   2   0   2   2   2   0   2   2   0   0   0   0   2   0   0   0   2   0   0   2   0   2   0   0   2   0   2   2   2   0   0   0   0   0   0   0   0   0   2   2   2   0   0   0   2   0   2   2   0   2   0   2   2   0   2   2   2   0   0   2   0   0   0   2   0   0   2   0   2   2   0   0   0   0   0   2   2   2   2   0   0   2   0   2   0   2   2   0   2   2   0   2   0   2   2   0   2   0   0   2   2   0   2   2   0   2   0   0   0   0   0   2   0   2   0   2   0   0   0   2   2   0   2   0   2   0   2   2   2   0   0   0   0   2   2   2   2   2   0   0   0   2   0   2   2   0   0   2   2   2   0   0   0   0   2   2   0   0   2   2   2   2   0   0   2   0   2   2   0   2   0   0   2   2   0   2   0   2   2   0   2   0   2   2   0   2   2
 MK-1-12                0   0   2   0   2   2   2   0   0   2   2   0   0   2   0   2   2   2   0   2   0   0   0   0   2   0   0   0   0   0   0   0   2   0   2   0   2   2   0   0   0   2   0   0   0   0   2   0   0   0   0   2   2   2   0   0   0   2   0   2   2   0   2   0   2   2   0   2   2   2   2   0   2   0   0   0   2   2   0   2   0   2   2   0   0   0   0   0   0   2   2   2   0   0   2   0   2   0   2   2   0   2   0   0   2   0   2   2   0   2   0   0   2   2   0   2   2   0   2   0   0   0   0   0   2   0   2   0   2   0   0   0   2   2   0   2   0   2   0   2   2   2   0   0   0   0   2   2   2   2   2   0   0   0   2   0   2   2   0   0   0   2   2   0   0   0   0   2   2   0   0   2   2   0   2   0   0   0   0   2   0   0   2   0   0   2   2   0   2   2   2   2   2   2   0   2   0   0   0   2
 MK-1-13                0   0   2   0   2   2   2   0   0   2   2   0   0   2   0   2   2   2   0   2   0   0   2   0   2   0   0   0   2   0   0   0   2   0   2   2   2   2   0   0   0   2   0   0   0   0   2   0   0   0   0   2   0   0   0   0   0   2   0   2   2   0   2   2   2   2   0   2   2   2   2   0   2   0   0   0   2   2   0   2   0   2   2   0   0   0   0   0   0   2   2   2   0   0   2   0   2   0   2   2   0   2   0   0   2   0   2   2   0   2   0   0   2   2   0   2   2   0   2   0   0   2   0   0   2   0   2   0   2   0   0   0   2   2   0   2   0   2   0   2   2   2   0   2   0   0   2   2   2   2   2   0   0   0   2   0   2   2   0   0   2   2   2   0   0   0   0   2   2   0   0   2   2   0   2   0   0   0   0   2   0   0   2   0   0   2   2   0   2   2   2   2   2   2   0   2   0   0   0   2
 MK-1-14                2   0   2   0   2   2   2   0   0   2   2   0   2   2   0   0   2   2   0   2   0   0   2   0   2   0   0   0   2   2   0   0   2   0   2   2   2   2   0   0   0   2   2   0   0   0   2   0   2   0   0   0   0   0   0   0   2   2   0   2   2   0   2   2   2   2   0   2   2   2   2   0   2   0   0   0   2   2   0   2   0   2   2   0   0   0   0   0   0   0   2   2   0   0   0   0   2   2   2   2   0   0   0   0   0   0   2   2   0   2   0   0   2   2   0   2   0   0   2   0   0   2   0   0   2   0   2   0   0   0   2   0   2   2   0   2   0   2   0   2   0   2   0   2   0   0   2   0   2   2   0   0   0   0   2   0   2   2   0   0   2   2   2   0   0   0   0   2   2   0   0   2   2   0   2   0   0   0   0   2   0   0   2   0   0   2   0   0   2   2   2   2   2   2   0   2   0   0   2   2
 MK-1-15                2   0   2   0   2   0   2   0   0   2   2   0   2   2   0   0   2   2   0   2   0   0   2   0   2   0   0   0   2   2   0   0   0   0   0   2   0   2   0   2   0   2   2   2   0   0   2   2   2   0   0   0   0   0   0   0   2   2   0   2   2   0   0   0   2   2   0   2   2   2   2   0   0   0   0   0   0   2   0   2   0   0   2   0   0   0   0   0   0   0   2   2   0   0   0   0   0   2   2   2   0   0   0   0   0   0   2   0   0   2   0   0   2   0   0   2   0   0   0   2   0   2   0   0   2   0   2   2   0   0   2   0   2   2   0   2   0   2   0   2   0   2   0   0   0   0   2   0   2   2   0   0   0   0   2   0   2   2   0   0   2   0   2   0   0   0   0   2   2   0   0   2   2   0   2   0   0   2   0   2   0   0   2   0   0   2   2   0   2   2   2   2   2   2   0   2   0   2   2   2
 MK-1-16                2   0   2   0   2   0   2   0   0   2   2   0   2   2   2   0   2   2   0   0   0   0   0   0   2   0   0   0   2   2   0   0   0   0   0   2   0   2   0   2   0   2   2   2   0   0   2   2   2   0   0   0   0   0   0   0   2   2   0   2   2   0   0   0   2   2   2   2   2   2   2   0   0   0   0   2   0   2   0   2   0   2   2   0   0   0   0   0   0   0   0   2   0   0   0   0   0   2   2   2   0   2   0   0   2   0   2   0   0   2   0   0   2   2   0   2   2   0   0   0   0   2   0   0   2   0   2   2   0   0   2   0   2   2   0   2   0   0   0   2   0   2   0   0   0   0   2   0   2   2   0   0   0   0   2   0   2   2   0   0   2   0   0   0   0   0   0   2   0   0   0   0   2   2   2   0   0   2   0   2   0   2   2   0   0   2   2   0   2   2   2   2   2   2   0   2   0   2   2   2
 MK-2-1                 2   0   0   2   0   2   0   2   0   0   2   2   2   2   0   0   2   2   2   0   0   2   0   0   2   0   2   2   2   0   2   0   0   0   2   0   2   2   2   0   2   2   2   2   0   0   2   0   0   0   2   2   2   0   0   0   2   0   2   0   0   2   2   2   2   0   0   0   2   2   2   0   2   2   2   0   2   2   0   2   2   2   0   2   0   2   0   0   0   0   0   0   0   0   0   2   2   2   2   0   0   0   0   0   2   2   0   2   2   2   0   2   2   2   2   2   0   2   2   0   2   0   2   2   2   2   0   0   2   2   2   0   2   2   0   2   0   2   0   2   0   2   0   0   0   2   0   0   2   2   2   2   0   2   0   0   2   2   2   0   2   0   0   0   0   0   0   2   0   2   2   2   2   2   0   2   0   0   2   0   2   0   2   0   0   0   2   0   0   2   2   2   2   2   2   0   0   2   2   2
 MK-2-2                 2   0   0   2   0   2   0   2   0   0   2   2   2   2   0   0   2   2   2   0   0   2   0   0   2   2   2   0   2   0   2   0   0   0   2   0   2   2   2   0   2   2   2   2   0   0   0   0   0   0   2   2   2   0   0   0   2   0   2   0   0   2   2   2   2   0   0   0   2   0   2   0   2   0   2   0   2   2   0   2   2   2   0   0   0   2   0   0   0   2   0   0   0   0   0   2   2   2   2   0   0   0   0   0   0   2   0   2   2   2   0   2   2   2   2   2   0   2   2   0   2   0   2   2   0   2   0   0   2   2   0   0   2   2   0   2   0   2   0   2   0   2   0   0   0   2   0   0   2   2   2   2   0   2   0   0   2   2   2   0   2   0   0   0   0   0   0   2   0   2   2   2   2   2   0   0   0   0   2   0   2   0   2   0   0   0   2   0   2   2   2   2   2   2   2   0   0   2   2   2
 MK-2-3                 2   0   0   2   0   2   0   2   0   0   2   2   2   2   0   0   2   2   2   0   0   2   0   0   2   2   2   0   2   0   2   0   0   0   2   0   2   2   2   0   2   2   2   2   0   0   0   0   0   0   2   2   2   0   0   0   0   0   2   0   0   2   2   2   2   0   2   0   2   2   0   0   2   0   2   0   2   2   0   2   2   0   0   0   0   0   0   0   2   2   2   0   0   0   0   2   0   2   2   0   0   0   0   0   0   2   0   2   2   2   0   2   2   2   0   0   0   2   2   0   2   0   2   2   0   2   0   0   2   2   0   0   2   2   2   2   0   0   0   2   0   2   0   0   0   2   0   0   2   2   2   2   0   2   2   0   2   2   2   0   2   0   0   0   0   0   0   2   0   2   2   2   2   2   2   0   0   0   2   0   2   0   2   0   0   0   2   0   0   2   2   2   2   2   2   0   0   2   2   0
 MK-2-4                 2   0   0   2   0   0   0   2   0   0   2   2   2   2   0   0   2   2   2   0   0   2   0   0   2   0   2   0   0   0   2   0   0   0   0   0   2   0   2   0   0   2   2   2   0   0   0   0   0   0   2   2   2   0   0   0   0   0   2   0   0   2   2   2   2   0   2   0   2   2   0   0   2   0   2   0   2   2   0   2   2   0   0   0   0   0   0   2   2   2   2   0   0   0   0   2   0   2   2   0   0   0   0   0   0   2   0   2   2   2   0   2   2   2   0   0   0   0   2   2   2   0   2   0   0   2   0   0   2   2   0   0   2   2   2   2   0   2   0   2   0   2   0   0   0   2   0   0   2   2   2   2   0   2   2   0   2   2   0   0   0   0   0   0   0   0   2   0   0   2   2   2   2   2   2   2   0   2   2   0   2   0   2   0   0   0   2   0   0   2   0   2   2   2   2   0   0   2   2   0
 MK-2-5                 2   2   0   0   0   0   0   2   0   0   2   2   2   2   0   0   2   2   2   0   0   2   2   0   2   0   2   0   0   0   2   0   0   0   0   0   2   0   2   0   0   2   2   2   0   0   0   2   0   0   2   2   2   0   0   0   0   0   2   0   0   2   2   2   2   0   2   0   2   2   0   2   2   0   2   0   2   2   2   0   2   0   0   0   0   0   0   2   0   0   2   0   0   2   0   2   2   2   2   0   0   0   0   2   0   2   0   2   2   2   0   2   2   2   0   0   0   2   2   2   2   0   2   0   0   2   2   0   2   2   0   0   2   2   2   2   0   0   0   2   0   2   0   0   0   2   0   0   2   2   2   2   0   2   2   0   2   2   0   0   0   0   0   2   0   0   2   0   0   2   2   2   2   2   2   2   0   2   2   2   2   0   2   0   0   0   2   2   0   2   0   2   2   2   2   0   2   2   2   0
 MK-2-6                 2   2   0   0   0   0   0   2   0   0   2   2   2   2   0   0   2   2   2   0   2   2   2   0   2   0   2   0   2   0   0   0   0   0   0   0   2   2   2   0   2   2   2   2   0   2   0   2   0   0   0   2   2   0   2   0   0   0   2   0   0   2   2   2   2   0   2   0   2   2   0   2   2   0   2   0   2   2   2   0   0   0   0   0   0   0   0   2   0   0   2   0   0   2   0   2   2   2   2   0   0   0   2   2   2   2   0   0   2   2   0   2   2   2   0   0   0   2   2   2   2   0   2   0   2   2   2   0   0   0   0   0   2   2   2   2   2   0   0   2   0   2   0   0   0   2   0   0   2   0   2   2   0   2   2   0   2   2   0   0   0   0   0   2   0   0   2   0   0   2   2   0   0   2   2   2   0   2   2   2   2   0   2   0   0   0   2   2   0   2   0   2   2   0   2   0   2   2   2   0
 MK-2-7                 2   2   0   0   0   0   0   2   0   2   2   2   2   2   0   0   2   2   2   0   2   2   2   0   2   0   2   0   2   0   0   2   0   0   0   0   2   0   2   0   2   2   2   2   0   2   0   0   0   0   0   2   2   0   2   0   0   0   2   0   2   0   2   2   2   0   2   0   2   2   0   2   2   0   2   0   0   2   2   0   2   0   0   0   0   0   0   2   0   0   2   0   0   2   0   0   2   2   2   0   0   0   2   2   2   2   0   0   2   2   0   2   2   2   2   0   0   2   2   2   2   0   2   0   2   2   2   2   0   0   0   0   0   2   2   2   2   0   0   2   0   2   0   0   0   2   0   0   2   2   2   2   0   2   2   0   2   2   0   0   0   0   0   2   0   0   2   0   0   0   2   0   0   2   2   2   0   2   2   2   2   0   2   0   0   0   2   2   0   2   0   0   2   0   2   0   0   2   2   0
 MK-2-8                 2   0   0   0   0   0   0   2   0   2   2   2   2   2   0   0   2   2   2   0   2   2   2   0   2   0   2   0   2   0   0   2   0   0   0   0   2   0   0   0   2   2   2   2   0   2   2   0   0   0   0   2   0   0   2   0   0   0   2   0   2   0   2   0   2   0   0   0   2   2   2   2   2   0   2   2   0   2   2   2   2   0   0   0   0   0   0   2   0   0   2   0   0   2   0   2   2   2   2   0   0   0   2   0   2   2   2   0   2   2   0   0   0   2   2   2   0   2   2   2   2   0   0   0   2   2   2   2   0   0   0   0   0   2   2   2   2   0   0   2   0   2   0   0   0   2   0   0   2   2   2   0   0   2   2   0   2   2   0   0   2   0   0   2   0   0   2   0   0   0   2   0   0   2   2   2   2   2   2   2   0   0   2   0   0   0   0   2   0   2   2   0   2   0   2   0   0   2   2   0
 MK-2-9                 2   0   0   0   0   0   0   2   0   2   2   2   2   2   0   0   2   2   0   0   2   0   2   0   2   2   2   0   2   0   0   2   0   0   0   0   0   0   0   0   2   2   2   0   0   2   2   0   0   0   0   2   0   0   0   0   0   0   2   0   2   0   2   0   2   0   0   0   2   2   2   2   2   0   2   2   0   2   2   2   2   0   0   0   2   0   0   2   0   0   2   0   0   2   0   2   2   2   2   0   0   0   2   0   2   2   2   0   2   2   0   0   0   2   2   2   0   2   2   2   2   0   0   0   2   2   2   2   0   0   0   0   0   2   2   2   0   0   0   2   2   2   0   0   0   2   0   0   2   2   2   0   0   2   2   2   2   2   0   2   2   0   0   2   0   0   2   2   2   0   2   0   0   2   0   2   2   2   2   2   0   0   0   0   0   0   0   2   0   2   2   0   2   0   0   0   0   2   2   0
 MK-2-10                2   0   0   0   0   0   0   2   0   2   2   2   0   2   0   0   2   2   0   0   0   0   2   0   2   2   2   0   2   0   0   2   0   0   0   0   0   0   0   0   2   2   0   0   0   2   2   0   0   0   0   2   0   2   0   0   0   0   2   2   2   0   2   0   0   0   0   0   2   2   2   2   2   0   2   2   0   2   2   2   2   0   0   0   2   0   0   0   0   0   2   0   2   2   0   2   2   2   2   0   0   0   2   0   0   2   2   2   2   2   0   0   0   2   2   2   0   2   2   2   0   0   0   0   2   2   2   2   0   0   0   0   0   2   2   2   0   0   0   2   2   2   0   0   0   2   0   2   2   2   0   0   0   2   2   0   2   2   0   2   2   0   0   2   0   0   2   2   2   0   2   0   0   2   0   2   2   2   2   0   0   0   0   0   2   0   0   2   0   2   2   0   2   0   0   0   0   0   2   0
 MK-2-11                2   0   0   0   0   0   0   2   0   2   2   2   0   2   0   0   2   2   0   0   0   0   2   0   2   2   2   2   2   0   0   2   0   0   0   0   0   0   2   2   2   2   0   0   0   2   2   0   0   0   0   2   0   2   0   0   0   0   2   2   2   0   2   0   0   0   0   0   2   2   2   2   2   0   2   0   0   2   2   2   2   0   0   0   2   0   0   0   0   0   2   0   2   2   0   2   2   2   2   0   0   0   2   0   2   2   2   2   2   2   0   0   0   2   2   2   2   2   2   2   0   0   0   0   2   2   2   2   0   0   0   0   0   2   2   2   0   0   0   2   2   2   0   0   2   2   0   2   2   2   2   0   0   0   2   0   2   0   0   2   2   0   0   2   0   0   2   2   2   0   0   0   0   0   0   2   0   2   2   0   0   0   0   0   2   0   2   2   0   2   2   0   2   0   0   0   0   2   2   0
 MK-2-12                2   2   0   0   2   0   0   2   0   2   0   2   0   2   0   0   2   2   0   0   0   0   2   0   2   2   2   2   2   0   0   2   0   0   0   0   0   0   2   2   2   2   0   0   2   0   2   0   0   0   0   2   2   2   0   0   0   0   2   2   2   0   0   0   0   0   0   0   2   2   2   2   2   2   2   0   2   2   2   2   2   0   0   0   2   2   0   0   0   0   2   0   2   2   2   2   2   2   0   0   0   0   2   0   2   2   2   2   2   2   0   0   0   2   2   2   2   2   2   0   0   0   0   0   2   0   2   2   0   0   0   0   0   2   2   2   0   0   0   2   2   2   0   0   2   0   0   2   2   2   2   0   0   0   2   0   2   0   2   2   0   0   0   2   0   0   2   2   2   0   0   0   0   0   0   2   0   2   2   0   0   0   0   2   2   0   2   2   0   0   2   0   2   0   0   0   0   2   0   0
 MK-2-13                2   0   0   0   0   0   0   2   0   2   0   2   0   0   0   0   2   0   0   2   0   0   2   0   2   2   2   2   2   2   0   2   0   0   0   0   0   0   2   2   2   2   0   0   2   0   2   0   0   0   0   2   2   2   2   0   0   0   2   2   2   0   0   0   0   0   2   0   0   2   2   2   2   2   2   0   0   2   2   2   2   0   0   0   2   2   0   0   0   2   2   0   2   2   2   2   2   2   0   0   0   0   0   0   2   2   0   2   2   2   0   0   2   2   2   2   2   2   2   0   0   0   0   0   2   0   2   2   0   0   0   0   2   2   2   2   0   0   2   2   2   2   0   0   2   0   0   2   0   2   2   2   0   0   2   0   2   0   2   2   0   0   0   2   0   0   2   2   2   2   0   0   0   2   0   2   0   2   2   0   0   0   0   2   2   0   2   2   0   0   2   2   2   0   0   0   0   2   0   0
 MK-2-14                2   0   0   0   0   0   0   2   0   2   0   0   2   0   0   0   2   0   2   2   0   0   2   0   2   2   2   2   2   2   0   0   0   0   0   0   0   2   2   2   2   2   0   0   2   0   2   0   0   0   0   2   0   2   2   0   0   0   2   2   0   0   2   0   2   0   2   0   0   2   2   2   2   2   2   0   0   2   2   2   2   0   0   2   2   2   0   0   0   0   2   0   2   2   2   2   2   2   0   0   0   0   0   0   0   2   0   2   0   2   0   0   2   0   2   2   2   2   2   0   0   0   0   0   2   0   2   2   0   0   2   0   2   2   2   2   0   0   2   2   2   2   0   0   2   0   2   2   0   2   0   2   0   0   2   0   2   0   2   2   0   0   0   2   0   0   2   2   0   2   0   0   0   2   0   2   0   2   2   0   0   0   0   2   2   0   2   2   0   0   2   2   2   0   0   0   0   2   0   0
 MK-2-15                2   0   0   0   0   0   0   2   0   2   0   2   2   0   2   0   2   0   2   2   0   0   2   0   2   2   2   2   2   2   0   0   0   0   0   0   0   2   2   2   2   2   0   0   2   0   2   0   0   0   0   2   2   2   2   0   0   0   2   2   0   0   2   0   2   0   2   0   0   2   2   2   2   2   2   0   0   2   2   2   2   0   0   2   2   2   0   0   0   0   2   0   2   2   2   2   2   2   0   0   0   0   0   0   0   2   0   2   0   2   0   2   2   0   0   2   2   2   2   0   0   0   0   2   0   0   2   2   2   0   2   0   2   2   2   0   0   0   2   2   0   2   0   0   2   0   2   2   0   2   2   2   0   0   2   0   2   0   2   2   0   0   0   2   0   2   0   2   0   2   0   2   0   0   0   2   0   2   2   0   0   0   0   2   2   2   2   2   0   0   2   2   2   0   0   0   0   0   0   0
 MK-2-16                0   0   0   0   0   0   0   2   0   2   0   2   2   0   2   0   2   0   0   2   0   0   2   2   2   2   2   2   2   2   2   0   0   0   0   0   0   2   2   2   2   2   0   0   2   0   2   0   0   0   0   2   0   2   2   0   0   0   2   2   0   0   2   0   2   0   2   0   0   2   2   0   2   2   2   2   0   2   2   2   2   0   0   2   0   2   2   0   0   0   0   0   2   2   2   2   2   2   0   0   0   0   0   0   0   2   0   2   0   2   0   2   2   0   0   2   2   2   2   0   0   0   0   2   0   2   2   2   2   2   2   2   2   2   2   2   0   0   2   2   0   0   0   0   2   0   2   2   0   0   2   2   0   0   2   0   2   0   2   0   0   0   0   2   2   2   0   2   0   2   0   2   0   0   0   2   0   2   2   0   2   0   0   2   2   0   2   2   0   0   2   2   2   0   0   0   0   0   0   0
 MK-3-1                 2   2   2   2   0   0   0   2   0   0   2   0   2   0   2   2   2   2   0   2   2   0   2   0   0   2   2   0   2   0   2   2   0   2   2   2   2   2   0   0   2   2   2   0   0   2   0   2   0   2   2   0   0   0   0   0   2   2   0   0   2   2   2   2   2   2   2   0   0   2   0   0   0   2   0   2   0   0   0   2   0   2   2   2   2   2   2   2   0   0   0   2   0   0   2   2   2   2   2   0   0   2   0   0   0   0   2   0   2   2   0   2   2   0   2   0   2   0   0   0   2   0   0   0   2   2   2   0   0   0   0   2   0   2   0   2   2   2   2   2   2   0   2   2   0   0   2   0   2   2   2   0   2   2   0   0   0   2   2   0   2   0   2   2   0   2   2   2   2   2   2   2   0   0   2   2   2   2   0   2   2   0   2   0   0   2   2   0   2   2   0   0   0   0   2   2   2   0   2   0
 MK-3-2                 2   2   2   0   2   0   0   2   2   0   0   0   2   0   2   2   2   2   0   0   2   0   2   0   0   2   2   0   2   0   2   2   0   2   2   2   2   2   0   0   2   2   2   0   0   2   0   2   0   2   2   0   0   0   0   0   2   2   0   0   2   2   2   2   2   2   2   0   0   2   0   0   0   2   0   2   0   2   0   2   0   0   2   2   2   2   2   2   0   0   0   2   0   0   2   2   2   2   2   0   0   0   0   0   0   2   2   0   0   2   0   2   2   0   0   0   2   0   0   0   2   0   0   0   2   2   2   0   0   0   0   2   2   2   2   2   2   0   2   2   2   0   0   0   0   0   2   0   2   2   2   0   2   2   0   2   0   2   2   0   2   0   2   2   0   0   2   2   0   2   2   2   0   0   2   2   2   2   0   2   2   2   2   0   2   0   2   0   2   2   0   0   0   0   2   2   0   0   2   0
 MK-3-3                 2   2   2   0   2   0   0   2   2   0   0   0   2   0   0   2   2   0   0   2   2   0   2   0   0   2   0   0   2   2   2   0   0   2   2   2   2   2   0   0   2   2   2   0   0   2   0   2   0   2   2   0   0   0   0   0   2   2   0   0   2   0   2   0   2   2   2   0   0   2   0   0   0   2   0   0   0   2   0   2   0   0   2   2   2   2   2   2   0   0   0   2   0   0   2   0   2   2   0   0   0   0   0   0   0   2   2   0   0   2   2   2   2   0   0   0   2   0   0   0   2   0   0   0   0   2   2   0   0   0   0   2   2   2   2   2   2   2   2   2   0   0   0   0   0   0   2   0   2   2   2   0   0   2   0   2   0   2   2   2   2   0   2   2   0   0   0   2   0   2   2   2   0   2   2   2   2   2   0   2   2   2   2   0   2   2   2   0   2   2   0   0   0   0   2   2   0   0   2   0
 MK-3-4                 2   2   2   0   2   0   0   2   2   0   0   0   2   0   2   2   2   0   0   2   2   0   2   0   0   2   0   0   0   2   2   2   0   2   2   2   2   2   0   0   2   2   2   0   0   2   0   2   0   2   2   2   0   0   0   0   0   2   0   0   2   0   2   0   2   2   2   0   0   2   0   0   0   2   0   2   0   2   0   2   0   2   2   2   2   0   2   2   0   0   2   2   0   0   2   0   2   2   0   0   0   0   2   0   0   2   2   2   0   2   2   2   0   0   0   0   2   0   0   0   2   0   0   0   0   2   0   0   0   0   0   2   2   2   2   2   2   2   2   2   0   0   0   2   2   0   2   0   2   2   2   0   0   2   2   2   0   2   2   2   2   0   2   2   0   2   0   2   0   2   2   2   0   2   2   2   2   2   0   2   2   0   2   0   2   0   2   0   2   2   0   0   0   0   2   2   0   0   2   0
 MK-3-5                 2   2   0   0   2   0   0   0   2   0   0   0   2   0   2   2   2   0   0   2   0   0   2   0   0   2   0   2   0   2   2   2   0   2   2   0   2   2   0   0   0   2   2   0   0   2   0   2   0   2   2   2   0   0   0   0   0   2   0   0   2   2   2   0   2   2   0   0   0   2   0   0   0   2   2   2   0   0   0   2   0   2   2   2   2   0   2   2   0   0   2   2   0   0   0   0   2   2   0   0   2   0   2   0   0   2   2   2   0   2   2   2   0   0   0   0   2   0   2   0   2   2   0   0   0   2   0   0   0   0   0   2   2   2   2   2   2   2   2   2   0   0   0   2   2   0   2   0   2   2   0   2   0   2   2   2   0   2   2   0   2   2   2   2   0   2   0   2   0   2   2   2   0   2   0   2   2   2   0   2   2   0   2   0   2   2   2   0   0   2   0   0   0   0   2   2   0   0   2   0
 MK-3-6                 2   2   0   0   2   0   0   0   2   0   0   0   2   0   2   0   2   0   0   2   0   0   2   0   0   2   2   2   0   2   2   2   0   2   2   0   2   2   0   0   0   2   2   0   2   2   0   2   0   2   2   2   0   2   0   0   0   2   0   0   2   2   2   0   2   2   0   2   0   2   0   0   0   2   2   2   0   0   0   2   0   2   0   2   2   0   2   2   0   0   2   2   0   0   2   0   2   2   0   0   2   2   2   2   0   2   0   0   0   2   2   0   0   2   0   0   2   0   2   2   0   2   2   0   0   2   0   0   0   0   0   2   2   2   2   2   2   2   2   2   0   0   0   2   2   0   2   0   2   2   0   2   0   2   2   2   0   2   2   2   2   2   2   2   0   2   0   0   0   2   2   2   0   2   0   2   2   2   0   2   2   0   2   2   2   2   2   0   2   2   0   0   2   0   2   2   0   0   2   2
 MK-3-7                 2   2   0   0   2   0   0   0   2   0   0   0   2   0   0   0   2   2   0   2   0   0   2   0   0   2   2   2   0   0   2   2   0   2   2   0   0   2   0   2   0   2   2   0   2   2   0   2   0   2   2   2   0   2   0   0   0   0   0   0   2   2   2   0   2   2   0   2   0   2   0   0   0   2   2   0   0   0   0   0   0   2   0   2   2   0   2   2   0   0   2   2   0   0   2   0   2   2   0   0   2   2   2   0   0   2   0   0   0   2   0   0   0   2   2   0   2   2   2   2   0   2   2   0   0   2   0   0   0   0   0   2   2   2   2   2   2   2   2   2   0   0   2   2   2   0   2   0   2   2   0   2   0   2   0   2   0   0   2   2   2   2   2   2   0   2   0   0   2   2   2   2   0   2   0   2   2   2   0   2   2   0   2   2   2   2   0   0   2   0   0   0   2   0   2   2   0   0   2   2
 MK-3-8                 2   2   0   0   2   0   0   0   2   0   0   0   2   0   0   0   2   2   0   2   0   0   2   0   0   2   2   2   0   0   2   2   0   2   2   0   0   0   0   2   2   2   2   0   0   2   2   2   0   2   0   2   0   2   0   0   0   0   0   0   2   2   2   0   2   2   0   2   0   2   0   0   2   2   2   0   0   0   0   0   0   0   0   2   2   0   0   2   0   0   2   2   0   0   2   2   2   2   0   0   2   2   0   2   0   2   0   2   0   2   0   0   0   2   2   0   2   2   2   2   2   2   2   2   0   2   0   0   0   0   0   2   2   2   2   2   2   2   2   2   0   0   2   2   2   0   2   0   2   2   0   2   0   2   0   2   0   0   2   2   2   2   2   2   0   2   0   0   2   2   2   2   0   2   0   0   2   2   2   2   2   0   2   2   2   2   0   0   2   0   0   0   0   0   2   2   0   0   2   2
 MK-3-9                 2   2   0   0   2   0   0   0   2   0   0   0   2   0   0   0   2   2   0   2   0   0   2   2   0   0   2   2   0   0   2   0   0   2   2   2   0   0   0   2   2   2   2   0   0   2   2   2   0   2   0   2   0   2   0   0   2   0   0   0   2   2   2   0   2   0   2   2   0   2   0   2   2   2   2   0   2   0   0   0   0   0   0   2   2   0   0   2   0   0   2   2   0   0   2   2   2   2   0   0   0   2   0   2   0   2   0   2   0   2   0   0   0   2   2   0   2   0   2   2   2   2   2   2   0   2   0   0   0   0   0   2   2   2   2   2   2   2   2   2   0   0   2   0   2   0   2   0   2   2   0   2   0   2   0   2   0   0   2   2   2   2   0   2   0   0   0   0   2   2   2   2   2   2   0   0   2   2   2   2   2   0   2   2   2   2   0   0   2   2   2   0   0   0   2   2   0   0   2   2
 MK-3-10                2   0   0   0   0   0   0   0   2   0   0   0   2   0   0   0   2   2   0   2   0   0   2   2   0   0   2   2   0   0   2   0   0   2   2   2   0   0   0   2   2   2   2   0   0   2   2   2   0   2   0   2   0   2   0   0   2   0   2   0   2   2   2   0   2   0   2   2   0   0   2   2   2   2   2   0   2   0   2   0   0   0   0   2   2   0   0   2   0   2   2   2   0   0   2   2   2   2   0   0   0   0   0   0   0   2   0   2   0   2   0   0   0   2   2   0   2   0   2   2   2   2   2   2   0   2   2   2   0   0   0   2   2   0   2   2   0   2   2   2   0   0   2   0   2   0   2   0   2   2   0   2   0   2   0   2   0   0   2   2   2   2   0   2   0   0   0   0   2   2   2   2   2   2   0   0   2   2   2   2   2   0   0   0   2   2   0   0   2   2   2   0   0   0   2   2   0   0   2   0
 MK-3-11                2   0   0   2   0   0   0   2   2   0   2   0   2   0   2   0   2   2   0   2   2   0   2   2   2   0   2   2   0   0   2   0   0   2   2   2   2   0   0   2   2   2   2   0   0   2   2   2   0   2   0   2   0   2   0   0   2   0   2   0   2   2   2   0   2   0   2   2   0   0   2   0   2   2   2   0   2   0   2   0   0   0   0   2   2   0   0   0   0   2   2   2   2   0   2   2   2   2   0   0   0   0   0   0   2   2   0   2   2   2   0   0   0   2   2   0   2   0   2   2   2   2   2   2   0   2   2   2   2   0   0   2   2   0   2   2   0   2   2   2   0   0   2   2   2   0   2   0   0   2   0   2   0   2   0   2   0   0   2   2   0   2   0   2   0   0   0   0   2   2   0   2   2   2   0   2   2   0   2   2   0   0   0   0   2   0   0   0   2   2   2   2   0   0   2   2   0   0   2   0
 MK-3-12                2   0   0   2   0   0   0   2   2   0   2   0   2   2   2   2   2   2   2   2   2   0   2   2   2   0   2   2   0   0   2   0   0   0   0   2   2   0   0   2   2   2   2   0   0   2   2   2   0   2   0   2   0   2   0   0   2   0   2   0   2   2   2   0   0   0   2   2   0   0   0   0   2   2   2   0   2   0   2   0   0   0   0   2   2   0   0   0   2   2   2   2   2   0   2   2   2   2   0   0   0   0   0   0   2   2   0   2   2   2   0   0   0   2   2   2   2   0   2   2   0   2   2   2   0   2   2   2   2   0   0   2   2   0   2   2   0   2   0   2   2   0   2   2   2   0   2   0   0   2   2   2   2   2   0   2   0   0   2   2   0   2   0   0   0   0   0   0   2   2   2   2   2   2   0   2   2   0   2   2   0   0   0   0   2   0   0   0   2   2   2   2   0   0   2   2   0   0   2   0
 MK-3-13                2   0   0   2   0   0   0   2   2   0   2   0   2   2   2   2   2   2   2   2   2   0   0   2   2   0   2   2   0   0   2   0   0   0   0   2   2   0   0   2   2   0   2   0   0   2   2   0   0   2   0   2   0   2   2   0   2   0   0   0   2   2   2   2   0   0   2   2   0   0   0   0   0   2   2   0   2   0   2   0   0   0   0   2   2   0   0   0   2   0   2   2   2   0   2   2   2   2   0   0   0   0   0   0   2   2   0   2   0   2   0   0   0   2   2   2   2   0   2   2   2   2   2   2   0   2   2   2   2   0   0   2   0   0   2   2   0   2   0   2   2   0   2   2   2   0   2   0   2   0   2   2   2   2   0   2   0   0   2   2   0   2   0   2   0   0   0   0   2   2   2   2   2   0   0   2   0   0   2   2   0   0   0   0   2   0   0   0   2   2   2   2   0   0   2   2   0   0   2   0
 MK-3-14                0   0   0   2   0   0   0   2   2   0   2   0   2   2   2   2   2   2   2   2   2   0   0   2   0   0   2   2   0   0   2   0   0   0   2   2   2   0   0   2   2   0   2   0   2   2   2   0   0   0   0   2   0   2   0   0   2   0   0   0   2   2   2   2   0   0   2   2   0   0   0   2   0   2   2   0   2   0   2   0   0   0   0   2   2   0   0   0   2   0   2   2   2   0   2   2   2   2   0   0   0   0   0   0   2   2   0   2   0   2   0   0   2   2   2   2   2   0   2   2   2   2   2   2   0   2   2   2   2   0   0   2   0   0   2   2   0   2   0   2   2   0   2   2   2   0   2   0   2   0   0   2   2   2   0   2   0   0   2   0   0   2   0   2   0   0   0   0   2   2   2   2   2   0   0   2   0   0   2   0   0   0   0   0   2   0   0   0   2   2   2   2   0   0   2   0   0   0   2   0
 MK-3-15                0   0   0   2   0   0   0   2   2   0   2   0   2   2   2   2   2   2   2   2   2   0   0   2   0   2   2   2   0   0   2   0   0   0   2   2   2   0   0   2   2   0   2   0   2   0   2   0   0   0   0   2   0   2   0   2   2   0   0   0   2   2   2   2   2   0   2   2   0   0   0   2   0   2   2   0   2   0   2   0   0   0   0   2   2   0   0   0   2   0   2   2   2   0   2   2   2   2   0   0   0   0   0   0   2   0   0   2   2   2   0   0   2   2   2   2   2   0   2   2   0   2   2   2   0   2   2   0   2   0   0   2   0   0   2   2   0   2   0   2   2   0   0   2   2   0   2   0   2   2   0   2   2   2   0   2   2   0   2   0   0   2   0   2   0   0   2   0   2   2   2   2   2   0   2   2   0   0   2   0   0   0   0   0   0   0   0   0   2   2   2   2   0   0   2   0   0   2   2   2
 MK-3-16                0   0   0   2   0   0   0   2   2   0   2   0   2   0   2   2   2   2   2   2   2   0   2   2   0   2   2   2   0   2   2   0   0   0   2   2   2   0   0   2   0   2   0   0   2   0   2   0   0   0   0   2   0   2   0   0   2   0   0   0   2   2   2   2   2   2   2   0   0   0   0   2   0   2   2   0   2   0   2   0   0   0   2   2   2   2   0   0   2   0   2   2   2   0   2   2   2   0   2   0   2   0   0   0   2   0   0   2   2   2   0   0   2   2   2   2   2   0   2   2   0   2   2   2   0   2   2   0   2   0   0   2   0   0   2   0   0   2   0   2   2   0   0   2   2   0   2   2   2   0   0   2   2   2   0   2   2   0   2   0   0   2   0   2   0   0   2   0   2   2   2   2   2   2   2   2   0   0   2   0   0   0   0   0   0   0   0   0   2   2   2   2   0   0   2   0   0   2   2   2
 MK-4-1                 0   2   2   0   0   2   2   2   0   0   2   2   2   0   2   0   0   0   0   2   0   0   2   2   2   0   0   2   2   2   0   0   2   0   0   2   0   0   0   0   0   2   0   0   0   0   2   0   2   0   0   2   2   2   2   2   2   2   0   0   0   0   2   2   2   2   2   0   0   0   2   2   0   0   0   2   2   0   0   0   0   0   2   2   2   0   2   0   2   0   0   0   2   0   2   2   2   0   2   0   0   0   0   2   0   0   0   2   0   2   2   0   0   0   0   2   0   2   2   0   0   0   2   2   2   2   0   0   2   0   2   0   2   2   2   0   0   0   0   0   0   0   2   2   2   0   0   0   2   0   0   0   2   2   0   0   0   2   0   2   0   2   2   0   2   0   2   2   0   0   2   2   0   2   0   0   2   0   0   0   2   2   2   2   0   0   2   0   2   2   0   0   0   0   2   2   0   0   2   0
 MK-4-2                 0   2   2   0   2   2   2   2   0   0   2   2   2   0   2   0   0   0   0   2   0   0   0   2   0   0   0   2   2   2   0   2   2   0   0   0   0   0   0   0   0   2   0   0   0   0   2   0   2   0   0   2   2   2   2   2   2   2   0   0   0   0   0   2   2   2   2   0   0   0   2   2   0   0   0   2   2   0   0   0   0   0   2   2   2   0   2   0   2   2   0   0   2   0   2   2   2   0   0   0   0   0   0   2   0   0   0   2   0   2   2   0   0   0   0   2   0   2   2   2   0   0   2   2   2   2   0   0   2   2   2   0   2   0   2   0   0   0   0   0   2   0   2   2   0   0   0   2   2   0   0   0   2   2   0   0   0   2   0   2   2   2   2   0   2   0   2   2   0   0   2   2   0   2   0   0   2   0   0   0   2   2   2   2   2   0   2   2   0   2   0   0   0   0   2   2   0   0   2   0
 MK-4-3                 0   2   2   0   2   2   2   2   0   0   2   2   2   0   2   0   0   0   0   2   0   0   0   2   0   0   0   2   0   2   0   0   2   0   0   0   0   0   0   0   0   2   0   2   0   0   2   2   0   0   0   2   2   2   2   0   2   2   0   0   0   0   0   2   0   2   2   0   0   0   2   2   0   0   0   2   2   0   0   0   2   0   2   2   2   0   2   0   2   2   0   0   2   0   2   2   2   0   0   0   0   0   0   2   0   0   0   2   0   2   2   0   0   0   2   2   0   2   2   2   0   0   2   0   2   2   0   0   2   2   2   0   2   0   2   0   2   0   0   0   2   0   2   2   0   0   0   2   2   0   0   2   2   2   0   0   0   2   0   2   2   2   2   0   2   0   0   2   0   0   2   2   0   0   0   0   2   0   0   0   0   2   2   2   2   0   2   2   0   0   0   0   2   0   2   2   0   2   2   0
 MK-4-4                 0   2   0   0   2   2   2   2   0   0   2   2   2   0   2   0   0   0   2   2   0   0   2   2   0   0   0   2   0   2   2   2   2   0   2   0   0   0   0   0   0   2   0   2   0   2   2   2   0   0   0   2   2   2   2   0   0   2   0   0   0   0   0   2   0   2   2   0   0   0   2   2   0   0   0   0   2   0   0   0   2   0   0   2   2   0   2   0   2   2   0   0   2   0   2   2   2   0   0   0   0   0   2   0   0   0   0   2   0   2   2   0   0   0   2   2   0   2   2   2   0   0   2   0   2   2   0   0   2   2   2   0   0   0   2   0   2   0   0   0   2   0   2   2   0   0   0   2   2   0   0   2   0   2   0   0   2   2   0   2   2   2   2   0   2   0   0   2   0   0   2   2   0   0   0   2   2   0   0   0   0   2   2   2   0   0   2   2   0   0   2   0   2   0   2   2   0   0   2   0
 MK-4-5                 2   2   0   0   2   2   2   2   2   2   0   2   2   0   2   0   0   0   2   2   0   0   2   2   0   0   0   2   2   2   2   2   2   0   2   0   0   0   0   0   0   2   2   2   0   0   2   2   0   0   0   2   2   2   2   0   2   2   0   0   2   2   0   2   0   2   2   0   0   0   2   2   0   0   0   0   2   0   0   0   2   0   0   2   2   0   2   0   2   2   0   0   2   0   2   2   2   0   0   0   0   0   2   0   0   0   2   2   0   2   2   0   0   2   2   2   0   2   2   2   0   0   2   0   2   2   0   0   2   2   2   0   0   0   2   0   2   0   0   0   0   0   2   2   0   0   0   2   2   0   0   2   0   2   0   0   2   2   0   2   2   2   0   0   2   0   0   2   0   0   2   2   0   0   0   2   2   0   0   0   0   2   2   2   0   0   2   2   0   0   2   0   2   0   0   2   0   0   2   0
 MK-4-6                 2   2   2   0   2   2   2   2   2   2   0   2   2   0   2   0   0   0   2   2   0   0   2   2   0   0   0   2   2   2   0   2   2   0   2   2   0   2   0   0   0   2   2   0   0   0   2   2   0   0   0   0   2   2   2   0   0   2   0   0   2   2   0   0   0   2   2   0   0   0   2   2   0   0   0   2   2   0   0   0   2   0   0   2   2   0   2   0   2   2   0   2   2   0   2   2   2   0   0   0   0   0   2   0   0   0   2   2   0   2   2   0   0   2   2   2   0   2   2   2   0   0   2   0   2   2   0   2   2   2   0   0   0   2   2   0   2   0   0   0   2   0   2   2   0   0   0   2   2   0   0   2   0   2   0   0   2   2   0   2   2   2   0   0   2   0   0   2   0   2   2   2   0   0   0   2   2   0   0   0   0   2   2   2   0   0   2   2   0   0   2   0   2   0   0   2   0   0   2   0
 MK-4-7                 0   2   0   0   2   2   2   2   2   2   0   2   2   0   2   0   0   0   2   0   0   2   2   2   0   0   0   2   2   2   0   2   2   0   2   2   0   2   0   0   2   2   2   0   0   0   2   2   0   0   0   0   2   2   2   0   0   2   0   0   2   2   0   0   0   2   2   0   0   0   2   2   0   0   0   2   2   0   0   0   2   0   0   2   2   0   0   0   2   2   0   2   2   0   2   2   2   0   0   0   0   0   2   0   0   0   2   2   2   2   2   0   0   2   0   2   0   2   2   2   0   0   2   0   2   2   0   2   2   2   0   0   0   2   2   0   2   0   0   0   2   0   2   0   2   0   0   2   2   0   0   2   0   2   0   0   2   2   0   2   2   2   0   0   2   0   0   2   0   2   2   2   0   0   0   2   2   0   0   0   2   2   2   2   0   0   2   2   0   0   2   0   2   0   0   0   0   0   2   0
 MK-4-8                 0   2   0   0   2   2   2   2   2   2   0   2   2   0   2   0   0   0   2   0   0   2   2   2   0   0   0   2   2   2   2   2   2   0   2   2   0   2   0   0   2   2   2   0   0   0   2   2   0   0   0   0   2   2   2   0   0   2   0   0   2   2   0   2   0   2   2   0   0   0   2   0   0   0   0   2   2   0   0   0   2   2   0   2   2   0   2   0   2   2   0   2   0   0   2   2   2   0   0   0   0   0   2   0   0   0   2   2   2   2   2   0   0   2   0   2   0   2   2   2   0   0   2   0   2   2   0   2   2   2   2   0   0   2   2   0   2   0   0   0   2   2   2   0   2   0   2   2   0   0   0   2   0   2   0   0   2   2   0   2   2   2   0   0   2   0   0   2   0   2   2   2   0   0   0   2   2   0   0   0   0   2   2   2   0   0   2   2   0   0   2   0   2   0   2   0   0   0   2   0
 MK-4-9                 0   2   0   0   2   2   2   2   2   2   2   2   2   0   2   0   0   0   2   0   0   0   0   2   0   0   0   2   2   2   2   2   2   0   2   2   0   2   0   0   2   2   2   0   2   2   2   2   2   2   0   0   2   2   2   2   2   2   0   0   0   2   0   2   0   2   2   0   0   0   2   0   2   0   2   0   2   0   2   0   2   2   2   2   2   2   2   0   2   2   0   2   0   0   2   0   2   2   0   0   0   2   2   0   0   0   2   0   2   2   2   0   0   0   0   2   0   2   2   2   0   0   2   0   2   2   0   2   2   2   2   0   0   0   2   0   2   0   0   0   2   2   2   0   2   0   2   2   0   0   0   2   0   2   0   2   2   2   0   2   2   2   0   0   2   0   0   2   0   2   2   2   0   0   0   2   2   0   0   0   0   2   2   2   2   0   0   0   0   0   2   0   2   0   2   0   0   0   2   0
 MK-4-10                0   2   0   2   2   2   2   2   2   2   2   2   2   0   0   0   0   0   2   0   0   0   0   2   0   0   0   0   2   0   2   2   2   0   2   2   0   2   0   0   2   2   2   0   2   2   2   2   2   2   2   0   2   2   2   2   2   2   0   0   0   2   0   2   0   2   2   0   0   2   2   0   2   0   0   2   2   0   2   0   2   2   2   2   2   2   2   0   2   2   2   2   2   0   0   0   2   2   2   0   0   2   2   0   0   0   2   0   2   2   2   0   0   0   0   2   0   2   2   2   0   0   2   0   2   2   0   2   2   2   2   0   0   0   2   0   2   0   0   0   2   2   0   0   2   2   2   2   0   0   0   2   0   2   0   2   2   2   2   2   2   2   0   0   2   0   0   2   0   2   2   2   0   0   0   2   2   0   0   0   2   2   2   2   2   0   0   0   0   0   2   0   0   0   2   0   0   0   2   0
 MK-4-11                2   2   0   2   2   2   2   2   2   2   2   2   2   0   0   0   0   0   2   0   0   0   0   2   0   0   0   0   2   0   2   2   2   0   2   2   0   2   0   0   2   2   2   2   2   2   2   0   2   2   0   0   2   2   0   2   2   2   2   0   0   2   0   2   2   2   2   0   0   2   2   0   2   0   0   2   2   0   2   0   2   2   2   2   0   2   2   0   2   0   2   2   2   2   0   0   2   2   2   0   0   2   2   0   0   0   2   0   2   2   2   0   0   0   2   2   0   2   2   2   0   0   0   0   2   2   0   2   2   2   2   0   0   0   2   0   2   0   0   0   2   2   0   0   2   2   2   2   0   0   0   0   0   2   0   2   2   0   2   0   0   0   0   0   2   2   0   2   0   2   2   2   2   0   0   2   2   0   0   0   2   2   2   2   2   0   2   0   0   0   2   0   0   2   2   0   0   0   2   0
 MK-4-12                2   2   0   2   2   2   2   2   2   2   2   2   2   0   0   0   0   2   2   0   0   0   0   2   0   0   0   0   2   0   2   2   2   0   2   2   0   2   0   0   2   2   2   2   2   0   2   0   0   2   0   0   2   2   0   2   2   2   2   0   0   2   0   2   0   2   0   0   0   2   2   0   2   0   0   2   0   0   2   0   2   2   2   2   2   2   2   2   2   2   2   2   2   2   0   0   2   2   2   0   0   2   2   0   0   0   2   0   2   2   0   2   2   0   2   2   0   2   2   2   0   0   0   0   2   2   0   2   2   2   2   0   0   2   2   0   2   0   2   0   2   2   0   0   2   2   2   2   0   2   0   0   0   2   0   0   2   0   2   0   0   0   2   0   0   2   0   0   0   2   2   2   2   0   0   2   2   0   0   0   2   2   2   0   2   0   2   0   0   0   2   0   0   2   2   0   0   0   2   0
 MK-4-13                2   2   0   2   2   2   2   2   2   2   2   2   2   0   0   0   0   2   2   0   0   0   2   2   0   0   0   0   2   2   2   2   2   0   2   2   0   2   0   0   0   0   2   2   2   0   2   0   0   2   0   0   2   2   0   2   2   2   2   0   2   2   0   2   0   2   0   0   0   2   2   2   2   2   0   2   0   0   2   0   2   2   2   2   2   2   2   2   2   2   2   2   2   2   2   0   2   2   2   0   0   2   2   0   0   0   2   0   2   2   0   2   2   0   2   2   0   2   2   2   2   0   0   0   2   2   0   2   2   2   2   0   0   2   2   0   2   0   2   0   0   2   0   0   2   2   0   2   0   2   0   0   0   2   0   0   2   0   2   0   2   0   0   0   0   0   0   0   0   2   0   2   2   0   0   2   2   0   0   0   2   2   2   0   2   0   0   0   0   0   2   0   0   2   2   0   0   0   2   2
 MK-4-14                0   0   0   2   2   2   2   2   2   2   2   2   2   0   0   0   0   2   2   2   2   0   2   2   2   0   0   2   2   2   2   2   2   0   2   2   0   2   0   0   0   0   2   2   2   2   2   0   0   2   0   0   2   2   0   2   0   2   2   0   2   2   0   2   0   2   0   0   0   0   2   0   2   2   0   2   0   0   2   0   2   2   2   2   2   2   2   2   2   0   2   2   2   2   2   0   2   2   2   0   0   2   2   0   0   2   2   2   2   2   0   2   2   0   2   2   0   2   2   2   2   0   0   0   2   2   0   2   2   0   2   0   0   2   2   0   2   0   2   0   0   2   2   0   2   2   0   2   0   0   0   0   0   2   0   2   2   0   2   0   2   0   0   0   0   2   0   0   2   2   0   0   2   0   0   2   2   0   0   0   2   2   2   0   2   0   0   0   2   0   2   0   0   2   2   0   0   0   2   2
 MK-4-15                0   0   0   2   2   2   2   2   2   0   2   2   2   0   0   2   0   2   2   2   2   2   2   2   2   0   0   2   2   2   2   2   0   0   2   2   0   2   0   0   0   0   2   2   2   2   2   0   0   2   0   0   2   2   0   2   2   2   2   0   2   2   0   2   0   2   0   0   0   0   2   0   0   2   0   2   0   0   2   2   2   2   2   2   2   2   2   2   2   0   2   0   2   2   2   2   0   2   2   0   0   2   2   0   0   2   2   2   0   2   2   0   0   0   2   2   0   2   2   2   2   0   0   0   2   2   0   2   2   0   2   0   0   2   2   0   2   0   2   0   0   2   2   0   2   2   2   2   0   0   0   0   0   0   2   2   2   0   0   0   0   2   2   0   0   2   0   0   2   2   0   0   2   2   0   2   2   0   0   0   2   2   2   0   2   0   0   0   2   0   2   0   0   2   2   0   0   2   2   2
 MK-4-16                2   2   2   0   2   2   2   2   2   0   2   2   2   0   2   2   0   0   2   2   2   2   2   2   2   2   0   2   2   2   2   2   0   0   2   2   0   2   0   0   0   0   2   0   0   2   2   0   0   2   0   2   2   2   0   0   2   2   2   0   2   2   0   2   0   2   0   0   0   0   2   0   0   2   0   2   0   0   2   2   2   2   2   2   2   2   2   2   2   0   2   0   2   2   2   2   0   2   2   0   0   2   2   0   2   2   2   2   0   2   2   0   0   0   2   2   0   2   2   2   2   0   0   0   0   0   0   2   2   0   2   0   0   2   2   0   2   2   0   0   0   2   2   0   2   2   2   2   0   0   0   0   0   0   2   2   2   0   0   0   0   2   2   0   0   2   0   0   2   2   0   0   2   2   0   2   2   0   0   0   2   2   2   0   2   0   0   0   2   0   2   0   0   2   2   0   0   2   2   2
 MK-5-1                 2   0   0   0   0   0   2   0   2   2   0   2   2   0   0   2   0   0   0   0   2   2   0   2   0   2   2   0   0   2   0   0   0   2   0   2   0   2   2   2   2   2   2   0   0   0   0   0   2   0   0   0   0   0   0   0   2   2   0   2   2   0   2   0   2   0   2   2   0   2   2   0   2   0   0   2   2   2   0   2   0   2   0   0   0   0   0   2   0   2   2   0   0   2   2   0   2   0   2   2   2   0   2   0   0   0   2   2   0   0   2   2   2   0   0   2   2   2   2   2   2   2   0   0   0   0   2   0   0   2   2   0   0   2   2   2   2   2   0   2   2   2   0   2   2   0   0   0   2   2   0   0   2   0   2   2   2   2   2   2   2   2   2   2   2   2   0   2   2   0   2   2   2   0   2   2   2   2   2   2   0   0   2   0   2   2   2   2   0   0   2   2   0   0   0   0   2   0   0   2
 MK-5-2                 2   0   0   0   0   0   2   0   2   2   0   2   2   0   0   2   0   0   0   0   2   2   0   2   0   2   2   0   0   2   0   0   0   2   0   2   0   2   2   2   2   2   2   0   2   0   0   2   2   0   0   0   0   0   0   0   2   2   2   2   0   0   2   2   0   0   2   2   0   2   2   0   2   0   0   2   2   0   2   2   0   2   0   2   0   0   0   2   2   2   2   0   0   2   2   0   2   0   2   2   2   0   2   0   0   0   2   2   0   0   2   2   2   0   0   2   2   2   2   2   2   2   2   0   2   0   2   0   0   2   2   0   2   2   2   2   2   2   0   2   2   2   2   2   2   0   0   0   2   2   0   0   2   0   2   2   2   2   2   2   2   2   2   2   2   2   0   2   2   0   2   2   2   0   2   0   2   2   2   2   0   0   2   0   2   2   2   0   0   0   2   2   0   0   0   0   2   0   0   2
 MK-5-3                 2   0   0   0   0   0   2   0   2   2   0   2   2   0   0   2   0   0   0   0   2   2   0   2   0   2   0   2   0   2   0   0   0   2   2   2   0   2   0   2   2   2   0   0   2   2   0   0   2   0   0   0   0   0   0   0   2   0   2   2   0   0   2   2   0   0   2   2   0   2   2   0   0   0   0   2   2   0   2   2   0   2   0   2   0   0   0   2   2   2   2   2   0   2   2   0   2   0   2   2   2   0   2   0   0   0   0   2   2   0   2   0   2   0   0   2   2   2   2   2   2   2   2   2   2   0   0   0   0   2   2   0   2   0   2   2   2   2   2   2   2   2   2   2   2   0   0   0   2   2   0   0   2   0   2   2   2   2   2   2   2   2   2   2   2   2   0   2   2   0   2   2   2   0   2   0   2   0   2   2   0   0   2   0   2   2   2   0   0   0   2   2   0   0   2   0   2   0   0   2
 MK-5-4                 2   0   0   0   0   0   2   0   2   2   0   0   0   0   0   2   0   0   0   0   2   2   0   2   0   2   0   2   0   2   0   0   0   2   0   2   2   2   0   2   2   2   0   0   2   2   0   0   2   0   0   0   0   0   0   0   2   0   2   2   0   0   2   2   0   0   2   2   0   2   2   0   0   2   0   2   2   0   2   2   0   2   0   0   0   0   0   2   0   2   2   2   0   2   2   0   2   0   0   2   2   0   2   0   0   0   0   2   2   0   2   0   2   0   0   2   2   0   2   2   2   2   2   0   0   0   0   2   0   2   2   0   0   0   2   2   2   2   0   2   2   2   2   2   0   0   0   0   0   0   0   0   2   0   0   2   2   2   2   2   2   2   2   2   2   2   0   0   2   0   2   2   2   0   0   0   2   0   2   2   0   2   2   0   2   2   2   0   0   0   2   2   0   0   2   0   2   0   0   2
 MK-5-5                 2   0   0   0   0   0   2   0   2   0   0   0   2   0   0   2   0   0   0   0   2   2   2   2   0   2   0   2   0   2   0   0   0   2   0   2   2   2   0   2   2   2   0   0   2   2   0   0   2   0   0   0   0   0   0   0   2   0   2   2   0   0   0   2   0   2   0   2   0   2   2   0   0   2   0   2   2   0   2   0   0   2   0   0   0   0   0   2   0   2   2   2   0   2   2   0   2   0   0   2   2   0   2   0   0   0   0   2   2   2   0   0   2   0   0   0   2   0   2   0   2   2   2   0   0   0   0   2   2   2   2   0   0   0   2   0   2   2   0   2   2   2   2   2   0   0   2   0   0   0   0   0   2   0   0   2   2   2   2   2   0   0   2   2   2   2   0   0   2   0   2   2   2   0   0   0   2   0   2   2   0   0   0   0   2   2   2   0   0   0   2   2   0   0   2   0   2   2   0   2
 MK-5-6                 2   0   0   0   0   2   2   2   2   0   0   0   2   0   0   2   0   0   0   2   2   2   2   2   0   2   0   2   0   2   0   0   0   2   0   0   2   2   0   0   0   2   0   0   2   2   0   0   2   0   2   2   2   0   0   0   2   0   2   2   0   0   0   2   0   2   2   2   0   2   2   0   0   2   0   2   2   0   2   0   0   2   0   0   0   2   2   2   0   2   2   2   0   2   2   0   2   0   0   2   0   0   2   2   0   0   0   2   2   2   0   0   2   0   2   0   2   0   2   2   2   2   2   0   0   0   0   2   0   2   2   0   0   0   2   0   2   0   0   0   2   0   0   2   0   0   2   0   0   0   0   0   2   0   0   2   2   2   0   2   0   0   2   2   2   2   0   0   2   0   2   2   2   0   0   0   2   0   2   2   0   0   0   0   2   2   2   0   0   0   2   2   0   0   2   0   2   2   0   2
 MK-5-7                 2   0   0   0   0   2   0   2   2   0   0   0   2   0   0   2   0   2   0   2   2   2   2   2   2   2   2   0   0   2   0   0   0   2   0   0   2   0   0   0   0   2   0   0   0   2   0   0   2   2   0   2   2   0   0   0   2   0   2   2   0   0   0   2   0   2   2   2   0   2   2   0   0   2   0   2   2   0   2   0   0   2   0   0   0   2   0   2   0   2   2   2   0   2   2   0   2   0   0   2   0   0   2   2   0   0   2   2   2   2   0   0   2   0   2   0   2   0   2   2   2   2   2   0   0   0   0   2   0   2   2   0   0   0   0   0   2   0   0   0   2   0   0   2   0   0   2   2   0   0   0   0   2   0   0   2   0   2   0   2   0   0   2   2   2   2   0   0   2   0   2   2   2   2   0   0   2   0   2   2   2   0   0   0   2   2   2   0   0   0   2   2   0   2   2   0   2   2   0   2
 MK-5-8                 2   0   0   0   0   2   0   2   2   0   0   0   2   2   0   2   0   2   0   2   2   2   0   0   2   2   2   0   0   2   0   0   0   2   0   0   2   0   0   0   0   2   2   0   0   2   0   0   2   2   2   2   2   0   0   0   2   2   0   2   0   0   0   2   0   2   2   2   0   0   0   0   0   2   0   2   2   0   2   0   0   2   0   0   0   0   0   2   0   2   2   2   0   0   2   0   2   0   0   2   0   0   2   2   0   0   2   2   0   2   0   0   2   0   2   0   2   0   2   2   2   2   2   0   0   2   2   2   0   2   2   0   0   0   0   0   2   0   0   0   2   0   0   2   0   0   2   2   0   0   0   0   2   0   0   2   0   2   0   2   2   2   2   2   2   0   0   0   2   2   2   2   2   2   0   0   2   2   2   2   2   0   0   2   0   2   2   0   0   0   0   2   0   2   2   0   2   2   2   2
 MK-5-9                 2   0   0   0   0   2   0   2   2   0   0   0   2   2   0   2   0   2   0   2   2   2   0   0   0   2   2   2   0   2   2   0   0   2   0   0   2   0   2   2   0   2   2   0   0   2   0   0   0   2   2   0   2   0   0   0   2   2   0   2   2   0   0   2   0   0   2   2   0   0   0   0   0   2   0   0   2   0   2   0   0   2   0   2   0   0   0   2   0   2   2   2   0   0   2   0   2   0   0   2   0   2   2   2   0   0   2   2   0   2   0   0   2   0   2   0   2   0   2   2   2   2   0   0   0   2   2   2   0   2   2   0   0   0   0   0   2   2   0   0   2   0   2   2   0   0   2   2   0   2   0   0   2   0   0   2   0   2   0   2   0   0   0   2   2   0   0   0   0   2   2   2   2   2   0   0   0   2   2   2   2   0   0   2   0   2   2   0   0   0   0   2   0   2   2   2   2   2   2   2
 MK-5-10                2   0   0   0   0   2   0   2   2   0   0   0   2   2   0   2   0   2   0   2   2   2   0   0   0   2   2   2   0   2   2   0   0   2   0   0   2   0   0   2   0   2   2   0   0   2   0   0   0   2   2   0   2   0   0   2   2   2   0   2   2   0   0   2   0   0   2   2   0   0   0   0   2   2   0   0   2   0   2   0   0   2   0   2   0   0   0   2   0   2   2   2   0   0   2   0   2   0   0   2   0   2   2   2   0   0   2   2   0   2   0   0   2   2   2   0   2   0   0   2   2   2   0   0   2   2   2   2   0   2   2   0   0   0   0   0   2   2   2   0   2   0   2   2   0   0   2   2   0   2   0   0   2   0   2   2   0   2   0   2   0   0   0   2   2   0   0   0   0   2   2   2   0   2   0   0   0   2   2   2   2   0   0   2   0   2   2   0   0   2   0   2   0   2   0   2   2   2   2   2
 MK-5-11                0   0   2   0   2   2   0   2   2   0   0   0   2   2   0   2   2   2   0   2   2   2   2   0   0   2   2   2   0   2   0   0   0   2   2   0   2   2   0   0   2   2   2   0   2   2   2   2   2   2   2   0   0   0   0   2   2   2   0   2   2   0   2   2   0   0   2   2   0   0   0   0   2   2   0   0   2   0   2   0   0   2   0   2   0   2   0   2   0   2   2   2   0   0   2   0   2   0   0   2   0   2   2   2   0   2   2   2   0   2   0   0   2   0   2   0   2   0   0   2   2   2   0   0   2   2   2   2   0   2   2   0   0   0   0   2   2   2   2   0   2   0   2   2   0   0   2   2   0   2   0   0   2   0   2   2   0   2   0   2   0   2   0   2   2   0   0   0   0   2   2   2   0   2   0   0   0   2   2   2   2   0   0   2   0   2   2   0   0   2   0   2   0   2   0   2   2   2   2   0
 MK-5-12                2   0   2   0   2   2   0   2   2   0   0   0   2   2   0   2   2   2   2   2   2   2   0   0   0   2   2   2   0   2   0   0   0   2   2   0   2   2   0   0   2   0   2   0   0   2   2   2   2   0   0   0   0   0   0   2   2   2   0   2   2   0   2   2   0   0   2   2   0   0   0   0   2   2   0   0   2   0   2   0   0   2   0   0   0   2   0   2   0   2   2   2   2   0   2   0   2   0   0   2   0   0   2   0   0   2   2   2   0   2   0   0   2   0   2   0   2   0   0   2   2   2   0   0   2   2   2   2   0   2   2   0   0   0   0   2   2   0   2   0   0   2   2   2   0   0   2   2   2   2   0   0   2   0   2   2   0   2   0   2   0   2   0   2   2   2   0   0   0   2   2   2   0   2   0   0   0   2   2   2   2   0   0   2   2   2   0   0   0   2   0   2   0   2   0   2   2   2   2   0
 MK-5-13                2   2   2   0   2   2   0   2   2   2   2   0   2   2   0   0   2   2   2   2   2   2   0   0   0   2   2   2   0   2   0   0   0   2   2   0   2   2   0   0   2   2   2   0   0   2   2   2   2   0   2   2   0   0   0   2   0   2   0   2   2   0   0   2   0   0   2   2   0   0   0   0   0   2   0   0   2   0   2   0   0   2   0   0   0   2   2   2   0   2   2   2   0   2   2   0   2   0   0   2   0   0   0   0   0   2   2   2   0   2   0   0   2   0   2   0   2   0   2   2   2   2   0   2   2   2   2   2   0   2   2   0   0   0   0   2   2   0   2   0   0   2   2   2   0   0   2   2   2   2   0   0   2   0   2   2   0   2   0   2   0   2   0   2   2   2   0   0   0   2   2   2   0   2   0   0   0   0   2   2   2   0   0   2   2   2   0   0   0   2   0   2   0   0   0   2   0   2   2   0
 MK-5-14                0   2   2   0   2   2   0   2   2   2   2   0   2   2   0   0   2   2   2   2   2   2   0   0   0   2   2   2   0   2   0   0   0   2   0   0   2   0   0   0   2   2   2   0   2   2   2   2   2   0   2   2   0   0   0   2   0   2   0   2   2   0   0   2   2   0   2   2   0   0   0   0   0   2   2   0   2   0   2   0   0   2   0   0   0   2   2   2   0   2   2   0   0   2   2   0   2   0   0   2   2   0   0   0   0   2   2   2   0   2   2   0   2   0   2   0   2   0   0   2   2   2   0   2   2   2   2   2   0   2   2   0   2   0   0   2   2   0   2   0   0   2   2   2   0   2   2   2   2   0   0   0   2   0   2   0   0   2   0   2   0   2   0   0   2   0   0   0   0   2   0   2   0   0   0   0   2   0   0   2   2   0   2   2   2   2   2   0   0   2   0   2   0   0   0   2   0   2   2   0
 MK-5-15                0   2   2   0   2   2   0   2   2   0   2   0   2   2   0   0   2   0   0   2   2   2   0   0   0   2   2   2   0   2   0   0   0   2   0   0   2   0   0   0   0   2   2   0   0   2   2   2   2   0   2   2   0   0   0   2   0   0   0   2   0   0   0   0   2   0   0   2   2   0   0   0   0   2   2   0   2   2   2   2   0   2   0   0   0   2   2   2   0   0   0   0   0   2   0   0   2   0   0   0   2   0   0   0   2   2   2   2   0   2   2   0   2   0   2   0   2   0   0   2   0   2   2   2   2   2   2   2   0   2   2   0   2   0   0   2   2   0   0   0   2   2   0   2   0   2   2   2   2   2   0   0   2   0   2   0   2   2   0   2   0   2   0   0   2   0   0   0   0   2   0   2   0   0   0   0   2   0   2   2   2   0   2   2   2   2   2   0   0   2   0   2   0   0   0   0   2   0   2   0
 MK-5-16                0   2   2   0   2   2   2   2   2   0   2   2   2   2   0   0   2   0   0   2   2   2   0   0   0   2   0   2   0   2   2   0   0   2   0   0   2   0   0   0   0   2   2   0   0   2   2   2   2   0   2   2   2   0   0   2   0   0   0   2   2   0   0   0   2   0   0   2   2   0   0   0   0   2   2   0   2   2   2   2   0   2   0   0   2   2   2   2   2   0   0   0   2   2   0   2   2   0   0   0   2   0   2   0   2   2   2   2   0   2   2   2   2   0   2   0   2   0   0   2   2   2   2   2   2   2   2   2   0   2   2   0   2   0   0   2   2   0   0   0   2   2   0   0   0   2   2   2   2   2   0   0   2   2   2   0   0   0   0   2   0   2   0   0   2   0   0   0   2   2   0   2   0   0   0   0   0   0   0   2   2   0   2   2   2   2   2   0   2   2   0   2   0   0   0   0   2   0   2   0
 MK-6-1                 0   0   0   0   2   2   2   2   2   2   2   2   0   0   2   0   0   2   2   2   2   2   2   0   0   2   2   2   0   0   2   0   0   0   2   0   2   2   2   2   2   0   0   0   2   2   0   2   2   0   0   2   2   2   0   2   0   0   0   0   0   2   2   0   2   2   2   2   2   2   0   0   0   0   2   2   2   0   2   2   0   2   0   0   2   2   0   2   2   2   0   0   0   2   0   2   0   0   2   0   2   0   0   0   0   0   2   2   0   2   2   0   2   0   0   2   0   0   0   2   0   2   0   2   2   0   2   2   2   2   0   2   2   2   0   2   2   2   0   0   2   2   0   2   0   2   0   0   0   2   0   2   2   0   2   0   2   0   2   0   2   0   2   2   0   0   2   0   0   0   2   0   0   2   0   2   0   0   0   2   2   2   2   0   2   0   2   2   0   0   0   0   0   2   2   2   2   0   2   2
 MK-6-2                 0   0   0   0   0   2   0   2   2   2   2   2   0   0   2   0   0   2   0   2   2   2   2   0   0   0   2   2   0   0   2   0   0   0   2   2   0   2   2   2   2   0   0   0   2   2   0   2   2   2   0   2   2   2   0   2   0   0   0   0   0   2   2   0   2   2   2   2   2   2   0   0   0   2   0   0   2   0   2   2   0   2   0   0   2   2   0   2   2   2   0   0   0   2   0   2   0   0   2   0   2   0   0   0   0   0   0   2   0   2   2   0   2   0   0   2   0   0   2   2   0   2   0   0   2   0   2   2   0   0   0   2   2   2   0   2   2   2   0   2   2   2   0   2   0   2   0   0   0   2   0   2   2   0   2   0   2   0   2   0   2   0   2   2   0   2   2   2   0   2   2   0   0   2   0   2   0   0   0   2   2   2   2   2   2   0   2   2   0   0   0   0   0   2   0   2   2   0   2   2
 MK-6-3                 0   0   0   0   0   2   0   2   2   2   0   2   0   0   2   0   0   2   2   2   2   0   2   0   0   0   2   2   0   0   2   0   0   0   2   2   0   2   0   2   0   2   0   2   2   2   0   2   2   2   0   0   2   2   2   2   0   0   0   0   0   2   2   0   0   2   2   2   2   2   0   0   0   2   0   0   0   0   2   2   0   2   0   0   2   2   0   2   2   2   0   0   0   2   0   2   0   2   2   2   2   0   0   0   0   2   0   2   0   2   2   0   2   0   0   2   0   2   2   2   0   2   0   0   2   2   2   2   0   0   0   2   2   2   0   2   2   2   0   2   2   2   0   2   0   0   0   0   0   2   0   0   2   2   2   0   2   0   2   0   2   2   2   2   0   2   2   2   0   2   2   0   0   2   0   2   0   0   0   2   2   2   2   2   2   0   2   0   0   0   0   0   0   2   0   2   2   0   2   2
 MK-6-4                 2   0   2   0   2   2   2   2   0   2   0   2   0   0   0   0   0   2   2   2   2   2   2   0   0   0   0   2   0   2   2   0   0   0   2   2   0   2   2   2   0   2   0   2   2   2   0   2   2   2   0   0   2   2   2   2   2   0   0   0   0   2   0   0   0   2   2   2   2   2   0   0   0   2   0   0   0   0   2   2   0   0   0   0   2   2   0   2   2   2   0   0   0   0   0   2   0   2   2   2   2   0   0   0   0   2   0   2   0   2   2   0   2   2   2   2   0   2   0   2   0   2   0   0   2   2   2   2   0   0   0   2   2   2   0   2   2   2   0   0   2   0   0   2   0   0   0   0   2   2   0   0   2   0   2   2   2   0   2   0   2   2   2   2   0   2   2   2   0   2   2   0   0   2   0   0   0   0   0   2   2   2   2   2   2   0   2   0   0   0   0   0   0   0   2   2   2   0   0   2
 MK-6-5                 2   0   2   0   2   0   2   2   0   2   0   2   2   0   0   0   0   2   2   2   2   2   2   0   0   0   2   2   0   2   2   0   0   2   2   2   0   2   2   2   0   2   0   2   2   0   0   2   2   2   0   0   2   2   0   2   0   0   0   0   0   2   2   0   0   2   0   2   2   2   0   0   0   2   0   0   0   0   2   2   0   0   0   0   2   2   0   2   2   2   0   0   0   0   0   2   0   2   2   2   2   0   0   0   0   2   0   2   2   2   2   0   2   2   2   2   0   2   0   2   0   2   0   0   2   2   2   2   0   0   0   2   2   2   0   2   2   2   0   0   2   0   0   2   0   0   0   0   2   2   0   0   2   0   2   2   2   2   2   0   2   0   2   2   0   0   2   2   0   2   2   0   0   2   0   0   0   0   0   2   2   2   2   0   2   0   2   0   0   0   2   0   0   0   2   2   2   0   0   0
 MK-6-6                 2   0   2   0   2   0   2   2   0   2   2   2   2   0   0   0   0   2   2   2   2   2   2   0   0   0   2   2   0   2   2   0   0   0   2   2   2   2   0   2   0   2   0   2   2   0   0   0   2   2   0   0   2   2   0   2   0   0   0   0   0   2   2   0   2   2   0   2   2   2   0   0   0   2   0   0   0   0   2   2   0   0   0   0   2   2   0   2   2   2   0   0   2   0   0   2   0   2   2   2   2   0   0   0   0   2   0   2   2   2   0   0   2   2   0   2   0   2   0   0   0   2   0   2   2   2   2   2   0   0   0   2   2   2   2   2   2   2   0   0   2   0   0   2   2   0   0   0   2   2   0   0   2   0   2   2   2   2   2   0   2   0   2   2   0   0   2   2   0   0   2   0   0   2   0   0   0   0   0   2   2   2   2   0   2   0   2   0   0   0   2   0   0   0   2   2   0   0   0   0
 MK-6-7                 0   0   2   2   2   0   2   2   0   2   2   2   2   0   0   0   0   0   2   2   2   2   2   0   0   0   2   2   0   2   2   2   0   0   2   2   2   2   0   2   2   2   0   2   2   2   0   0   2   2   0   0   2   2   0   2   0   0   0   0   0   2   2   0   2   2   0   2   2   2   0   0   0   2   0   0   0   0   2   2   0   0   2   2   2   2   0   0   2   2   0   0   2   0   0   2   0   2   2   2   0   0   0   0   0   2   0   2   2   2   0   0   2   2   0   2   0   2   0   0   0   0   0   2   2   2   0   2   0   2   0   2   2   2   2   2   0   2   0   0   2   0   0   2   2   0   0   0   2   2   0   0   2   0   2   2   0   2   2   0   2   0   2   0   0   0   2   0   0   0   2   0   0   2   0   0   0   0   0   2   2   2   0   0   2   0   2   0   0   0   2   0   0   0   2   2   0   0   0   0
 MK-6-8                 2   0   2   2   2   0   2   2   0   2   2   2   2   2   0   0   0   0   2   0   2   2   2   0   0   0   0   2   0   2   2   2   0   0   2   0   2   2   0   2   2   2   2   2   2   2   0   0   2   2   0   0   2   2   0   2   0   0   0   0   0   2   2   0   2   2   2   2   2   2   0   0   0   2   0   0   0   0   2   2   0   0   2   2   2   2   0   0   2   2   0   2   2   0   2   2   0   2   2   2   0   0   0   0   2   2   0   2   0   2   0   0   2   2   0   2   0   2   0   0   0   2   2   2   2   2   0   2   0   2   0   2   2   2   2   2   0   2   0   0   2   0   0   2   2   2   0   0   2   2   0   0   2   0   2   2   0   2   2   0   2   0   2   0   0   2   2   0   0   0   2   0   0   0   0   0   0   0   2   2   2   2   0   0   2   0   0   0   0   0   2   0   0   0   2   2   0   0   0   0
 MK-6-9                 2   2   2   2   2   0   2   2   0   2   2   2   2   2   0   0   2   0   2   2   2   2   2   2   2   0   0   2   0   2   2   2   0   0   2   0   2   2   0   2   2   2   2   2   0   2   0   0   2   2   0   0   2   2   0   2   0   0   0   0   0   2   2   0   2   2   2   2   2   2   0   0   0   2   0   0   0   0   2   2   0   0   2   2   0   2   0   0   2   2   0   2   2   0   2   2   0   2   2   2   0   0   0   0   2   2   0   0   0   2   0   0   2   2   0   2   0   2   0   0   0   2   2   2   2   2   0   2   0   2   2   2   2   2   2   2   0   0   0   2   2   0   0   2   2   0   0   0   2   2   0   0   2   0   0   2   0   2   2   0   2   0   2   0   0   2   2   2   0   0   2   0   0   0   0   0   0   2   2   2   2   2   0   0   2   2   0   0   0   0   2   0   2   2   0   2   0   0   0   2
 MK-6-10                2   2   2   2   2   0   2   2   0   0   2   2   2   2   0   0   2   0   2   2   2   0   2   2   2   0   0   2   0   0   2   2   0   2   2   0   2   2   0   2   2   2   2   2   2   2   0   0   2   2   0   0   2   0   0   2   0   0   0   0   0   2   2   0   0   2   2   2   2   2   0   0   0   2   0   0   0   2   2   2   0   0   2   2   0   2   0   0   2   2   0   2   2   0   0   2   0   0   2   0   2   0   0   0   2   2   0   0   0   2   0   0   2   2   0   2   0   2   0   0   0   2   2   2   2   2   0   0   0   2   2   2   2   2   2   2   0   0   0   2   2   0   0   2   2   0   0   0   2   2   0   0   2   0   0   2   0   2   2   0   2   0   2   0   0   2   0   2   0   0   2   0   2   0   0   0   0   2   2   2   0   2   0   0   2   2   0   2   0   0   2   0   0   0   0   2   0   0   0   2
 MK-6-11                2   2   2   2   2   0   0   2   0   0   2   2   2   2   0   2   2   0   2   2   2   0   2   2   2   0   0   2   0   0   2   0   0   2   2   2   2   2   0   2   0   2   2   2   2   2   0   0   2   2   0   0   2   0   0   2   2   0   0   0   0   2   0   0   0   2   2   2   2   2   2   0   0   2   0   0   0   2   0   2   0   0   2   2   0   2   0   0   0   2   0   2   2   0   2   2   0   2   2   2   2   0   0   0   0   2   0   0   0   2   0   2   2   2   0   2   0   2   0   0   0   2   2   2   2   2   0   0   0   2   0   2   0   2   2   2   0   0   0   2   2   0   0   2   2   0   0   0   2   2   0   0   2   0   0   2   0   2   2   0   0   0   2   0   0   2   0   2   0   0   2   2   2   0   0   0   0   2   2   2   0   2   0   2   2   2   0   2   0   0   2   0   0   0   0   2   0   2   0   2
 MK-6-12                2   2   2   2   2   0   0   2   0   2   2   2   2   2   0   2   2   0   2   2   2   0   0   2   2   0   0   2   0   0   0   0   0   2   2   2   2   2   0   2   0   2   2   2   0   2   0   2   2   2   0   0   2   0   0   2   2   0   0   0   0   2   0   2   0   2   2   2   2   2   0   0   0   0   2   0   2   2   0   2   0   0   0   0   2   2   0   0   0   2   0   0   2   0   2   2   0   2   2   2   2   0   0   0   0   2   0   0   0   2   0   2   2   2   0   2   0   2   0   0   0   2   2   2   2   2   0   0   0   2   0   0   0   2   2   2   2   0   2   2   2   0   0   2   2   0   0   0   2   2   2   0   2   0   0   2   0   2   2   0   0   0   2   0   0   2   0   2   0   0   2   2   2   0   0   0   0   2   2   2   0   2   0   2   2   2   0   2   0   0   0   0   0   0   0   2   0   2   0   2
 MK-6-13                2   2   2   2   2   0   0   2   0   2   2   2   2   2   0   2   2   0   2   0   2   0   0   0   0   0   0   2   0   0   2   0   0   2   2   2   2   0   0   2   0   2   2   2   2   2   0   2   2   2   0   0   2   0   0   2   0   0   0   0   0   2   0   2   0   2   2   2   2   2   0   0   0   0   2   0   2   2   0   2   0   0   0   0   2   2   0   0   0   2   0   2   2   0   2   2   0   2   2   2   2   0   0   2   0   2   0   0   0   2   2   2   2   2   2   0   0   2   0   0   0   2   0   2   2   2   0   0   0   2   0   0   0   2   2   0   2   0   2   2   2   0   0   0   2   0   0   0   2   0   2   0   2   0   0   2   0   2   2   0   0   0   2   0   0   0   0   2   0   0   2   2   2   0   0   0   0   2   2   2   0   2   0   2   2   2   0   2   0   0   0   0   0   0   0   0   0   0   0   2
 MK-6-14                2   2   2   2   2   0   0   2   0   2   2   2   2   2   0   2   2   0   2   0   2   0   0   0   0   0   0   2   0   2   2   2   0   2   0   2   2   0   0   2   0   2   2   2   0   2   0   2   2   2   0   0   2   0   0   2   0   0   0   0   0   2   0   2   2   2   2   2   2   2   0   0   0   0   2   0   2   2   0   2   0   0   0   0   2   2   0   0   0   2   0   2   2   0   2   0   2   2   2   2   2   0   0   2   0   2   0   0   0   2   2   0   2   2   2   0   0   2   0   0   0   2   0   2   2   2   0   0   0   2   0   0   0   2   2   0   2   0   2   2   2   0   0   0   0   0   0   0   2   0   0   0   2   0   0   2   2   2   2   0   0   0   2   0   0   0   0   2   0   0   2   2   2   0   0   0   0   2   2   2   2   2   0   2   2   2   0   2   2   0   0   0   0   0   0   0   0   0   0   2
 MK-6-15                0   2   2   2   2   0   0   2   0   2   2   0   2   2   0   2   2   0   2   0   2   0   0   0   0   0   2   2   0   2   2   2   0   2   0   2   2   0   0   2   0   2   2   2   0   2   2   0   2   2   0   0   2   0   0   2   0   0   0   0   0   2   0   2   0   2   2   2   2   2   0   0   0   0   2   0   2   2   0   2   0   0   2   0   2   2   0   0   0   2   0   2   2   0   2   0   2   2   2   2   2   0   0   2   0   0   0   0   0   2   2   0   2   2   2   0   0   2   0   0   0   2   0   2   2   2   0   0   0   2   0   0   0   2   0   0   2   0   2   0   2   0   0   0   0   0   0   0   2   0   0   0   2   0   0   2   2   0   0   0   0   2   2   0   2   0   0   2   0   0   2   2   2   0   0   2   0   2   2   2   2   2   0   2   2   2   0   2   2   0   0   0   0   0   0   0   0   0   0   2
 MK-6-16                0   2   0   2   0   0   0   2   0   2   2   0   2   0   2   2   2   0   2   0   2   0   0   0   0   0   2   0   0   2   2   2   0   2   0   2   2   0   0   2   0   2   2   2   0   2   2   2   2   2   0   0   2   0   0   2   0   0   0   0   0   2   0   2   0   2   2   2   2   2   0   0   0   0   2   0   2   2   0   2   0   0   2   0   2   2   0   0   0   0   0   2   2   0   2   0   2   2   2   2   2   0   0   2   0   0   0   0   0   2   2   0   2   0   2   0   0   2   2   0   0   2   0   2   2   2   0   0   0   2   0   0   0   2   0   2   2   0   2   0   2   0   0   0   0   2   0   0   2   0   0   0   2   0   0   2   2   0   0   0   0   2   2   0   2   0   0   0   0   0   2   2   2   0   0   0   0   2   2   2   2   2   0   2   2   2   2   2   2   0   0   0   0   0   0   2   0   0   0   0
 
!****************************************** Phenotypic Data **********************************************************
!-100.0 is resevred for missing phenotype
SimulatedTrait1        12.5780   13.5550   13.3683   11.9331   14.5363   16.4736    9.9544   15.9003   19.1987   14.8583   10.7700   12.2261   14.2550   18.2561    9.3893   18.5736   13.8173   12.8419   13.2875   16.8053   16.0217   13.5046   14.5127   17.9458   13.7065   16.4874   14.8827   10.8066   15.4100   17.3226   17.9830    9.5931   21.2454   15.1151   18.9775   10.5772   15.4932   16.8317    9.5343   14.0977   19.8406   17.0583   10.1993   14.1164    8.1920   12.3236   12.0409   12.4226   17.5397   11.4783   19.1450   15.5755   13.0877   14.3607    9.2626   15.5771   10.2750   15.6597   10.7050   17.4366   21.4926   20.5240   15.3819   18.4028   18.3400   17.5362   15.3239   14.4252   18.6903   15.7682   12.7278   16.3066   14.0318   17.9384   12.0921   15.0245   16.7737   16.0294   18.8287   15.4601   10.5870   15.1640   15.2143   17.3121   20.2375   17.2992   17.7120   16.7292   18.5556   12.9546   17.7160   10.2661   16.2483   17.0453   14.8262   13.0249   14.8341    9.9743   12.5956   14.0002   15.9341   16.7987   13.1022   15.0226   13.8548   13.9530    9.6221   13.3836   15.7421   13.4137   14.6459   12.9093   17.9891   13.6831   10.1778   15.7159   11.2868   14.9574   12.7990   13.0579   10.5150   20.5152   18.8512   15.4909   17.1961   15.3316   13.6493   11.8078   13.8750   13.5493   15.6978   17.2289   14.5677   17.8675   17.4079   10.6445   14.0090   10.7521   15.8165   15.5511   10.9329   13.6807   13.6825   13.2300   15.5162   15.0500   15.3991   17.7517   14.7450   15.4499   17.2785   13.8167   14.1662   11.5307   17.6003   17.8115   15.1640   19.5097   14.4216   14.0862   17.5289   11.6822   14.5222   11.6974   11.6260   10.7624   18.6425   11.0391   16.4483   11.9164   19.5775   20.1884   13.0058   20.0487   14.2283   16.2227    9.1754   15.7367   16.5692   15.5101   12.3520   12.0540   18.4403   14.5632   17.9761   14.4966   15.3021   14.8640   15.3980   20.0209   15.5775   14.8623   14.2620   12.8480   13.4055   13.1546   13.1892   18.6152   15.1918   14.3690
SimulatedTrait2         8.3972   10.2429    9.9084   11.9196    9.4395    9.5257   10.8631   13.0443    7.3628   10.8905   10.9074   11.5896   10.8753   12.1669   10.1382   12.4236   11.9633    8.9539    9.6269    6.8578   14.5509   11.9986    7.8329    8.5414   11.2315   13.8357    7.7311    9.0708   10.6602    7.4093    8.0786   12.2194    9.9667    5.8353   13.7736    8.7878   11.1455    9.3259    9.8078    7.7941   11.4332   10.7262   10.8638    7.6819    9.1327   10.3860    9.0537   12.3856   11.2989    9.7196   11.7354    7.7305    9.4098   11.6417    9.2267   12.2851   10.8396   10.6747    9.7483    7.0719    9.0232    9.5356   10.5016   12.6584   12.3417    9.4391   11.7459   11.2217    9.9790    8.2560   11.0141    9.8210    9.2175   11.8296    7.3472    7.4748   10.8921   11.4756    8.1739   10.4168   10.5867   11.2815    9.3958    8.5774    9.3012    8.7447    9.0928   11.1851   12.1244    8.4949    9.3814    9.2864    9.5291    6.7448    9.5968   13.7914    8.0340    9.5122   12.6370   11.1200   11.7039   10.5090    9.9572   13.9034   11.6277   12.0203   11.1581    7.6592   11.8088   10.4360   12.8844   12.1221   11.1293    8.8801   11.3802   10.7614   11.2899   12.6088   11.6038    7.0772    9.6718    9.2224    6.9471    9.8842   11.5494    9.6007    7.3997   10.7221   11.7921   10.4986    8.9882    8.7661    8.2312   10.9856   11.3968   11.7719    8.1755   12.1353   10.2860   10.2381   13.5936   10.2306   13.9190   11.6868   10.8617   11.7455    9.2734    8.7900    9.9683   12.3788   10.0824   12.7513   10.6434   13.7121   10.2901   10.7249   10.0489   10.5696   10.0017   11.2850   11.6632   12.2118   12.5298   10.1120   10.9965   10.5552    8.1724    8.5027    9.5700   14.5247    9.0929   10.1684    9.8657   10.9606    8.2612   10.2834   10.9926   11.3352    7.7044    7.2957    9.4032    9.6627   11.8125   11.9741   10.2253    7.4394    8.6813    9.4148    8.4604    7.9992    8.9364    7.6591    9.5129   13.5829    9.6722   11.5658   13.0830   11.5647    9.8057    8.1579
 
