# Supplementary material for: Inclusive Composite Interval Mapping of QTL by Environment Interactions in Biparental Populations
Source: PLoS One. 2015 Jul 10;10(7):e0132414. doi: 10.1371/journal.pone.0132414 (PMC4498613; doi:10.1371/journal.pone.0132414)
Supplement: S4 File — (ZIP) [file pone.0132414.s004.zip › H=0.1/L1/run_00158.met]

!**********************Note: lines staring with "!" are remarks and will be ignored in the program********************
!*********************************General Information**********************************
!Assuming F1 = P1 x P2, populations available in QTL IciMapping are: 
!  1, P1BC1F1 = P1 x F1, the first backcrossing where P1 is used as the recurrent parent;
!  2, P2BC1F1 = P2 x F1, the first backcrossing where P2 is used as the recurrent parent;
!  3, F1DH, F1-derived doubled haploids; 
!  4, RIL or F1RIL, recombination inbred lines through the repeated selfing of F1;
!  5, P1BC1RIL, recombination inbred lines through the repeated selfing of P1BC1F1;
!  6, P2BC1RIL, recombination inbred lines through the repeated selfing of P2BC1F1;
!  7, F2, the selfing generation of F1;
!  8, F3, the selfing generation of F2;
!  9, P1BC2F1, the second backcrossing where P1 is used as the recurrent parent; 
! 10, P2BC2F1, the second backcrossing where P2 is used as the recurrent parent;
! 11, P1BC2RIL, recombination inred lines through the repeated selfing of P1BC2F1; 
! 12, P2BC2RIL, recombination inred lines through the repeated selfing of P2BC2F1; 
! 13, P1BC1F2, the selfing generation of P1BC1F1; 
! 14, P2BC1F2, the selfing generation of P2BC1F1; 
! 15, P1BC2F2, the selfing generation of P1BC2F1; 
! 16, P2BC2F2, the selfing generation of P2BC2F1; 
! 17, P1BC1DH, P1BC1F1-derived doubled haploids; 
! 18, P2BC1DH, P2BC1F1-derived doubled haploids; 
! 19, P1BC2DH, P1BC2F1-derived doubled haploids; 
! 20, P2BC2DH, P2BC2F1-derived doubled haploids; 
   3      !Mapping Population (see remarks above)
   2      !Mapping Function (1 for Kosambi; 2 for Haldane; 3 for Morgan)
   2      !Marker Space Type (1 for intervals; 2 for positions)
   1      !Marker Space Unit(1 for centiMorgans; 2 for Morgan)
   6      !Number of Chromosomes (or Linkage Groups)
 200      !Size of the mapping population
   2      !Number of environments
 
!***************************************** Chromosomes and Linkage Maps **********************************************
!Chromosome                 NumMarkers
-CH1                        16
-CH2                        16
-CH3                        16
-CH4                        16
-CH5                        16
-CH6                        16
!Linkage map (Marker name followed by position or the interval length)
 MK-1-1                1     0.000
 MK-1-2                1    10.000
 MK-1-3                1    20.000
 MK-1-4                1    30.000
 MK-1-5                1    40.000
 MK-1-6                1    50.000
 MK-1-7                1    60.000
 MK-1-8                1    70.000
 MK-1-9                1    80.000
 MK-1-10               1    90.000
 MK-1-11               1   100.000
 MK-1-12               1   110.000
 MK-1-13               1   120.000
 MK-1-14               1   130.000
 MK-1-15               1   140.000
 MK-1-16               1   150.000
 MK-2-1                2     0.000
 MK-2-2                2    10.000
 MK-2-3                2    20.000
 MK-2-4                2    30.000
 MK-2-5                2    40.000
 MK-2-6                2    50.000
 MK-2-7                2    60.000
 MK-2-8                2    70.000
 MK-2-9                2    80.000
 MK-2-10               2    90.000
 MK-2-11               2   100.000
 MK-2-12               2   110.000
 MK-2-13               2   120.000
 MK-2-14               2   130.000
 MK-2-15               2   140.000
 MK-2-16               2   150.000
 MK-3-1                3     0.000
 MK-3-2                3    10.000
 MK-3-3                3    20.000
 MK-3-4                3    30.000
 MK-3-5                3    40.000
 MK-3-6                3    50.000
 MK-3-7                3    60.000
 MK-3-8                3    70.000
 MK-3-9                3    80.000
 MK-3-10               3    90.000
 MK-3-11               3   100.000
 MK-3-12               3   110.000
 MK-3-13               3   120.000
 MK-3-14               3   130.000
 MK-3-15               3   140.000
 MK-3-16               3   150.000
 MK-4-1                4     0.000
 MK-4-2                4    10.000
 MK-4-3                4    20.000
 MK-4-4                4    30.000
 MK-4-5                4    40.000
 MK-4-6                4    50.000
 MK-4-7                4    60.000
 MK-4-8                4    70.000
 MK-4-9                4    80.000
 MK-4-10               4    90.000
 MK-4-11               4   100.000
 MK-4-12               4   110.000
 MK-4-13               4   120.000
 MK-4-14               4   130.000
 MK-4-15               4   140.000
 MK-4-16               4   150.000
 MK-5-1                5     0.000
 MK-5-2                5    10.000
 MK-5-3                5    20.000
 MK-5-4                5    30.000
 MK-5-5                5    40.000
 MK-5-6                5    50.000
 MK-5-7                5    60.000
 MK-5-8                5    70.000
 MK-5-9                5    80.000
 MK-5-10               5    90.000
 MK-5-11               5   100.000
 MK-5-12               5   110.000
 MK-5-13               5   120.000
 MK-5-14               5   130.000
 MK-5-15               5   140.000
 MK-5-16               5   150.000
 MK-6-1                6     0.000
 MK-6-2                6    10.000
 MK-6-3                6    20.000
 MK-6-4                6    30.000
 MK-6-5                6    40.000
 MK-6-6                6    50.000
 MK-6-7                6    60.000
 MK-6-8                6    70.000
 MK-6-9                6    80.000
 MK-6-10               6    90.000
 MK-6-11               6   100.000
 MK-6-12               6   110.000
 MK-6-13               6   120.000
 MK-6-14               6   130.000
 MK-6-15               6   140.000
 MK-6-16               6   150.000
!*********************************** Marker Types ********************************************************************
!Co-dominant marker: When heterozygote F1 is present, P1 is coded as 2, F1 is coded as 1, and P2 is coded as 0; Otherwise, P1 is coded as 2, and P2 is coded as 0. 
!Dominant marker: When heterozygote F1 is present, P1 and F1 are coded as 12, and P2 is coded as 0; Otherwise, P1 is coded as 2, and P2 is coded as 0.  
!Recessive markers: When heterozygote F1 is present, P1 is coded as 2, and F1 and P2 are coded as 10; Otherwise, P1 is coded as 2, and P2 is coded as 0. 
!Missing marker is coded as -1. 
 MK-1-1                 0   0   0   0   2   2   2   2   2   2   2   0   0   2   2   2   0   0   2   0   0   2   2   2   2   0   0   0   0   2   2   2   0   0   2   0   2   0   2   0   0   0   2   0   2   0   0   2   2   2   2   2   0   2   0   2   0   2   2   2   2   2   0   0   0   2   2   0   0   2   0   2   0   2   0   0   2   2   0   0   2   0   2   0   2   0   0   2   0   2   2   0   2   2   2   0   0   0   0   0   2   0   2   2   0   2   2   0   2   2   0   0   0   0   2   2   2   2   2   2   2   0   0   2   2   0   2   0   2   2   0   0   2   2   2   2   2   0   0   0   0   2   2   0   2   2   2   0   0   2   0   0   0   0   0   0   0   0   0   2   0   0   0   0   0   2   0   0   0   0   2   2   0   2   2   2   2   2   0   2   0   2   2   2   0   0   2   0   0   2   0   2   2   0   2   0   2   2   2   0
 MK-1-2                 0   0   0   0   2   2   2   2   2   2   2   0   0   2   2   2   0   0   2   0   0   2   2   2   2   0   0   0   0   2   2   2   2   0   2   0   0   0   2   0   0   0   2   0   2   0   0   2   2   2   2   2   0   2   0   2   0   2   2   2   2   2   0   0   2   2   2   0   0   2   0   2   0   2   2   0   2   2   2   0   2   0   0   0   2   0   0   2   0   2   2   0   2   2   2   0   0   0   0   0   0   0   2   2   0   2   2   0   2   2   0   0   0   0   2   2   2   2   2   2   2   0   0   2   2   0   2   0   2   0   0   0   0   2   2   2   2   0   0   2   0   2   2   0   2   2   2   2   2   2   0   0   0   0   0   0   2   0   0   2   2   0   2   0   0   2   0   0   0   0   2   2   0   2   2   2   0   2   0   2   0   2   0   2   0   0   2   0   0   2   0   2   2   0   2   0   2   2   2   2
 MK-1-3                 0   2   0   0   2   2   2   2   2   2   2   0   0   2   2   2   0   0   2   0   0   2   2   2   2   0   2   0   0   2   2   2   2   2   2   0   2   0   2   0   0   0   2   0   2   2   0   2   2   0   2   2   0   2   0   2   0   2   2   2   2   2   0   0   2   2   2   0   0   2   2   2   0   2   2   0   2   2   2   0   2   0   0   0   2   0   0   0   0   2   2   0   2   2   2   0   0   0   0   0   2   0   2   2   0   2   2   0   2   2   0   0   0   0   2   2   2   2   2   2   2   0   0   2   0   0   2   0   2   0   0   0   0   2   2   2   2   2   0   0   0   2   2   0   2   2   2   2   2   2   0   0   0   0   0   0   2   0   0   2   2   0   2   0   0   2   0   0   0   0   2   0   2   2   2   2   0   2   0   2   0   2   0   2   0   0   2   0   0   2   0   2   2   0   2   0   0   2   2   2
 MK-1-4                 0   2   2   2   2   2   2   2   2   2   2   0   0   2   2   2   0   0   2   0   0   2   2   2   2   0   2   0   0   2   2   2   2   2   2   0   2   0   2   0   0   0   2   0   2   2   0   2   2   0   2   2   0   2   0   2   0   2   2   2   2   0   0   0   2   2   0   0   0   2   2   2   0   2   2   0   2   2   0   0   2   0   0   0   2   0   0   0   0   2   2   0   0   2   2   2   0   0   0   0   2   0   2   2   0   2   2   0   2   2   0   0   0   2   2   0   2   2   2   2   0   0   0   2   0   0   2   0   2   0   0   0   0   2   2   2   2   2   0   0   0   2   2   0   2   2   2   2   2   2   0   0   0   0   0   0   0   2   0   2   2   0   2   2   0   2   2   0   0   0   2   0   2   0   2   2   0   2   0   2   0   2   2   2   0   0   2   0   0   2   2   2   2   0   2   2   0   2   2   2
 MK-1-5                 2   2   0   2   2   2   0   0   2   2   2   0   0   2   2   2   0   0   2   0   0   2   2   2   2   0   2   0   0   2   2   2   0   2   0   0   2   0   2   0   0   0   2   0   2   2   0   2   0   0   2   2   2   2   0   2   0   2   2   2   2   2   0   0   2   2   0   0   0   2   0   0   0   0   2   0   2   2   0   0   2   0   0   2   0   0   0   0   0   2   2   0   2   2   2   2   0   0   0   2   2   0   2   2   0   0   2   0   2   2   0   0   0   2   2   0   2   2   2   2   0   2   0   2   0   0   2   0   0   0   0   0   2   2   2   0   2   2   0   0   0   2   2   0   0   2   2   2   2   2   0   0   0   0   0   0   0   2   0   2   2   0   2   2   0   2   2   0   0   0   2   0   2   2   2   2   0   2   0   2   0   2   2   2   0   0   2   0   0   2   2   2   2   0   2   0   0   2   2   2
 MK-1-6                 2   2   0   2   2   2   0   2   2   2   2   0   0   2   2   2   0   2   0   2   0   0   2   2   2   0   2   0   0   2   2   0   0   2   0   0   2   0   2   0   0   0   2   0   2   2   0   2   0   0   2   2   0   2   0   2   0   2   2   2   2   2   0   0   2   2   0   2   0   2   0   0   0   0   0   0   2   2   0   0   2   0   0   2   0   0   0   0   0   2   2   0   0   2   2   0   0   0   0   2   2   0   0   2   0   0   2   0   0   2   0   0   0   2   2   0   0   2   2   2   0   2   0   2   0   2   2   2   0   0   0   0   2   2   2   0   2   2   0   0   0   2   2   0   0   2   2   2   2   2   0   0   0   0   0   0   0   0   0   2   2   0   2   0   0   2   0   0   0   0   2   0   2   2   2   2   0   2   0   2   0   2   2   2   0   0   0   0   2   2   2   2   2   0   2   0   0   2   2   0
 MK-1-7                 2   2   2   0   2   2   0   2   2   2   2   0   0   2   2   2   0   2   0   2   0   0   2   0   2   0   2   0   0   2   2   0   0   2   0   0   2   0   2   0   0   0   2   0   2   0   0   2   0   0   2   0   0   2   0   2   0   2   2   2   2   2   0   0   2   2   0   2   0   2   0   2   2   0   0   0   2   2   0   0   2   0   0   2   0   0   0   0   0   2   2   0   0   2   2   0   0   0   0   2   2   0   0   2   0   0   2   0   0   2   0   0   0   2   2   0   2   2   2   2   0   2   0   2   0   2   2   2   0   0   0   0   2   2   2   0   2   2   0   0   0   2   2   0   0   2   2   2   2   2   0   0   0   0   0   0   0   0   0   2   2   0   2   0   0   2   0   0   0   0   2   0   2   2   2   2   0   2   0   2   2   0   2   2   2   2   0   0   2   2   2   2   2   0   0   0   2   2   2   0
 MK-1-8                 2   2   2   0   2   2   0   2   0   2   2   0   0   2   0   2   0   2   0   2   0   0   2   0   2   0   2   0   0   2   0   0   2   2   2   0   2   2   2   0   0   0   2   0   2   0   0   2   0   0   2   0   2   2   0   2   0   2   2   2   2   2   0   0   2   2   0   0   0   2   0   2   2   0   0   0   2   2   2   0   2   0   0   2   0   0   0   0   0   2   2   2   2   2   2   0   0   0   0   2   2   0   0   2   0   0   2   0   0   2   0   0   0   2   2   0   2   2   2   2   0   2   0   2   0   2   0   2   0   0   0   0   0   2   2   0   2   2   0   0   0   2   0   0   0   2   2   2   2   2   2   0   2   0   0   0   0   0   0   0   2   0   2   2   2   2   0   0   0   0   2   2   2   2   2   2   0   2   0   2   0   2   2   2   2   2   0   0   2   2   2   2   2   0   0   0   0   2   2   0
 MK-1-9                 2   2   2   0   2   2   0   2   0   2   2   0   0   2   0   2   0   2   0   2   0   0   2   0   2   0   2   0   0   2   0   0   2   2   2   0   2   2   2   0   0   0   2   0   2   0   0   2   0   0   2   0   2   2   0   2   0   2   2   2   2   2   0   0   2   2   0   0   0   2   0   2   2   0   0   0   2   0   0   0   2   0   0   2   0   0   0   0   0   2   2   2   2   2   2   0   0   0   0   2   0   0   0   0   0   2   2   0   0   2   0   0   0   2   2   0   2   2   2   2   0   2   0   2   0   2   0   2   0   0   2   0   0   2   2   0   2   2   0   0   0   2   0   0   0   2   2   2   2   0   2   0   2   0   0   0   0   0   0   0   2   0   0   2   2   2   0   0   0   0   2   2   2   2   0   2   0   2   0   2   0   2   2   2   2   2   0   2   2   2   2   0   2   0   0   0   0   2   2   0
 MK-1-10                2   2   2   0   2   2   0   0   0   2   0   0   0   2   0   2   0   2   0   2   0   0   2   0   2   0   2   0   0   2   0   0   2   2   2   0   0   2   2   0   0   0   2   2   2   0   0   2   0   0   2   0   2   2   2   0   0   2   2   2   0   2   0   0   2   2   0   0   0   2   0   2   0   0   0   0   2   0   0   0   2   0   0   0   0   0   2   0   0   2   2   2   2   2   0   0   0   0   0   0   0   0   0   0   0   2   2   0   0   2   2   0   0   2   2   0   2   2   2   2   0   0   2   2   0   2   0   2   0   0   2   0   0   2   2   2   2   2   0   0   0   2   0   0   0   0   2   2   2   0   2   0   2   2   0   0   0   0   0   0   2   0   0   2   0   2   0   0   0   0   2   2   2   2   0   2   0   2   0   2   0   2   2   2   2   2   2   2   2   2   2   0   2   0   0   0   0   2   2   0
 MK-1-11                2   2   2   0   2   2   0   0   0   2   0   0   0   2   0   2   0   2   0   2   0   0   2   0   2   0   2   2   0   2   2   0   2   2   2   0   0   2   0   2   0   0   0   2   2   0   2   2   2   0   2   2   2   2   2   0   0   2   2   2   0   2   0   0   2   0   0   0   0   2   0   2   0   0   0   0   0   0   0   0   2   0   0   0   0   0   2   0   0   2   0   2   2   2   0   0   0   0   0   0   0   0   0   0   0   2   2   0   0   0   2   0   0   2   2   0   0   0   2   2   0   0   2   2   0   2   0   2   2   0   2   0   0   2   2   2   2   0   2   0   0   2   0   0   0   0   2   2   2   0   2   0   2   2   0   0   0   0   0   0   2   2   0   0   2   2   0   0   0   0   2   2   2   2   0   2   0   2   0   2   0   2   0   2   2   2   0   2   2   2   2   0   2   0   0   0   0   2   2   0
 MK-1-12                2   2   2   0   2   2   2   0   0   2   0   2   0   2   0   2   0   2   0   2   0   0   2   0   2   0   2   2   0   0   2   0   2   2   2   0   0   2   0   2   0   0   0   2   2   0   2   2   2   0   2   2   2   2   2   0   0   2   2   2   0   2   0   0   2   0   0   0   0   2   0   2   0   0   0   0   0   0   0   0   2   0   0   0   0   0   2   0   0   2   0   2   0   0   0   0   0   0   0   0   0   0   0   0   0   2   2   0   0   0   2   0   0   2   2   0   0   0   2   2   2   2   2   2   0   2   0   0   2   0   2   0   0   2   2   2   2   2   2   0   0   2   2   0   0   0   2   2   2   0   2   0   2   0   0   0   0   0   2   0   2   2   0   0   2   2   0   0   0   0   2   2   2   2   0   2   0   2   0   2   2   2   0   2   2   2   0   2   2   2   2   0   2   0   0   0   0   2   2   2
 MK-1-13                2   2   2   0   2   2   0   0   0   2   0   2   2   2   0   2   0   2   0   2   2   0   2   0   2   0   2   2   0   0   2   0   0   2   2   0   2   2   0   2   0   0   0   2   2   0   2   2   2   0   2   2   2   0   2   0   0   2   2   2   0   2   0   0   2   2   0   0   0   2   2   2   0   0   0   0   0   0   0   0   2   0   0   0   0   0   2   0   0   2   0   2   0   0   0   0   0   2   2   0   0   0   0   0   2   2   2   0   0   0   2   0   0   0   2   0   0   0   2   2   2   2   2   2   0   2   0   0   2   0   2   0   2   2   2   2   2   2   2   0   0   2   2   0   0   0   2   2   2   0   2   2   2   0   0   0   0   0   0   0   2   0   0   2   2   2   0   0   2   0   2   2   2   2   0   2   0   2   0   2   2   2   0   2   2   2   2   2   2   2   0   0   2   0   0   0   0   2   2   2
 MK-1-14                2   2   2   0   2   2   0   0   0   2   0   2   2   2   0   2   0   2   0   2   2   0   2   2   2   0   2   2   0   0   2   0   0   2   2   0   2   2   0   2   2   0   0   2   0   0   2   2   2   0   2   2   2   0   2   0   2   2   2   0   0   2   0   0   2   2   0   0   0   2   2   2   0   0   0   0   0   0   0   0   2   0   0   0   0   0   2   0   0   2   0   2   0   0   0   0   0   2   2   0   0   0   0   0   2   2   2   0   0   0   2   0   0   0   2   0   0   0   2   2   2   2   0   2   0   2   0   0   2   0   2   0   2   2   2   2   2   2   2   0   0   2   2   0   0   0   2   2   2   0   0   2   2   0   0   0   0   2   0   0   2   0   0   2   2   2   0   0   2   0   2   0   2   2   0   2   2   0   0   2   2   2   2   0   2   2   2   2   2   2   0   0   0   0   0   0   0   2   2   0
 MK-1-15                2   2   2   0   2   2   0   0   0   2   0   0   2   0   0   2   0   2   0   2   2   0   2   2   2   0   2   2   0   0   2   0   2   2   2   0   2   2   0   2   2   0   0   2   2   0   2   2   2   0   2   2   2   0   0   0   2   2   2   0   0   2   0   0   0   2   0   0   0   2   2   2   0   0   0   0   0   0   0   0   2   0   0   0   2   0   2   0   0   2   0   2   0   0   0   0   0   2   0   0   0   0   0   0   2   2   0   0   0   0   2   0   0   0   2   0   0   0   2   0   2   2   0   2   0   2   0   2   2   0   2   0   2   2   2   2   2   2   2   0   0   2   2   0   0   0   2   2   2   2   0   2   2   0   0   0   0   2   0   0   0   0   0   2   2   0   0   0   2   0   0   0   2   2   0   2   2   0   0   2   2   0   2   0   2   2   2   2   2   2   2   0   0   0   0   0   0   0   2   0
 MK-1-16                2   2   2   0   2   2   0   0   0   2   0   0   2   0   0   2   0   2   0   2   2   0   2   2   2   0   2   2   0   0   2   0   2   2   0   0   2   2   0   2   2   0   0   2   2   0   2   2   2   0   2   2   2   2   0   0   0   0   2   0   0   2   0   0   0   2   0   0   0   2   2   2   0   0   0   0   0   2   0   0   2   0   0   0   2   0   0   0   0   2   2   2   0   0   0   0   0   2   0   0   0   0   0   0   2   0   0   0   0   0   2   0   0   0   2   0   0   0   2   0   2   2   0   2   0   2   0   2   2   0   2   0   2   2   2   2   2   2   2   0   0   2   2   0   0   0   2   2   2   2   0   2   2   0   2   0   0   2   0   0   0   0   0   2   2   0   2   0   2   0   0   0   2   2   0   2   2   0   0   2   2   0   2   0   0   2   2   2   2   2   2   0   0   0   0   0   0   0   2   0
 MK-2-1                 2   0   2   2   2   2   2   0   2   2   2   0   0   0   0   2   2   0   0   0   2   0   2   2   2   0   0   2   2   0   0   2   0   2   0   0   0   0   2   0   0   0   0   2   0   0   2   0   2   2   2   0   2   0   2   0   2   2   0   2   0   2   2   2   2   0   0   2   2   0   0   2   2   2   0   0   0   2   2   2   2   2   2   2   2   2   2   2   2   0   2   0   2   0   0   2   0   0   2   2   0   0   0   2   2   2   2   2   0   2   2   2   2   2   0   2   0   2   2   2   2   2   2   2   0   0   2   2   0   0   2   0   0   2   2   0   2   2   0   2   0   0   0   2   2   0   0   0   2   0   2   2   2   2   2   2   0   0   0   0   2   2   2   2   2   2   2   2   2   2   2   2   2   0   0   0   0   2   0   0   2   0   2   0   2   0   2   0   2   2   2   2   0   2   0   0   0   0   2   0
 MK-2-2                 2   0   2   2   2   2   2   0   2   2   2   0   0   0   0   0   2   0   0   0   2   0   2   2   2   0   0   2   2   2   2   2   0   2   0   0   0   0   2   0   0   0   0   2   0   0   2   0   2   2   2   0   2   0   2   2   0   2   0   2   0   2   2   2   2   0   0   2   2   0   0   0   0   2   0   0   0   2   2   2   0   2   2   2   2   2   2   2   2   0   2   0   2   0   0   2   0   0   0   2   0   0   2   2   2   2   2   2   0   2   2   2   2   2   0   2   0   2   2   2   2   2   2   2   0   0   2   2   0   0   2   0   0   2   2   0   2   0   0   2   0   0   0   2   2   0   2   0   0   2   2   2   2   2   2   2   0   0   2   0   2   2   2   2   2   0   2   2   2   0   2   2   2   0   0   0   0   2   0   0   2   0   2   0   2   0   2   0   2   2   2   2   0   2   0   0   0   0   2   0
 MK-2-3                 2   2   2   2   2   2   2   0   0   2   2   0   0   0   0   0   2   0   0   0   2   0   2   2   2   0   0   0   2   2   2   2   0   2   0   0   0   0   2   0   2   0   0   2   0   0   2   0   2   2   2   2   2   0   2   2   0   2   0   2   0   2   2   2   2   0   0   2   2   0   0   0   0   0   0   0   0   2   0   2   0   2   2   2   2   2   2   2   2   0   2   0   0   0   0   2   0   0   0   2   0   0   2   2   2   2   2   2   0   2   2   2   2   2   0   2   0   2   2   2   2   2   2   2   0   0   2   2   2   0   2   0   0   2   2   0   0   0   0   2   0   0   0   2   2   0   2   0   0   2   2   2   2   2   2   2   0   0   2   0   2   2   2   0   2   2   2   0   2   0   2   2   2   0   0   0   0   2   0   0   2   0   2   0   2   0   2   0   2   2   2   0   0   2   0   0   0   0   2   0
 MK-2-4                 2   2   2   2   2   2   0   0   0   2   2   0   0   0   0   0   2   0   0   0   2   0   2   2   2   0   0   0   2   2   2   2   0   2   0   0   0   0   2   0   2   0   0   2   0   0   2   2   2   2   2   2   2   0   2   2   0   2   0   2   0   2   2   2   2   0   0   2   2   0   0   0   0   0   0   0   0   2   0   2   0   2   2   2   2   2   2   2   2   0   2   0   0   0   0   2   0   0   0   2   0   0   0   2   2   2   2   2   0   2   2   2   2   2   0   2   0   2   2   2   2   2   2   2   0   0   2   2   2   0   2   0   0   2   2   0   0   0   0   2   0   2   0   2   2   0   2   0   0   2   2   2   2   2   2   2   0   0   2   0   2   2   0   0   2   0   0   0   2   0   2   2   0   0   0   2   0   2   0   0   2   0   2   0   2   0   2   0   2   2   2   0   2   2   0   0   0   0   2   0
 MK-2-5                 2   2   2   2   2   2   0   0   0   2   2   0   0   0   0   0   2   0   0   0   2   0   2   2   2   0   0   2   0   2   0   2   0   2   0   0   0   0   2   0   2   0   0   0   0   2   2   2   0   2   2   2   2   0   2   2   0   2   0   2   0   2   2   2   2   0   2   2   2   2   0   0   0   2   0   0   0   2   0   0   0   2   2   2   2   2   2   0   2   0   0   0   0   0   0   0   0   0   2   2   0   0   0   2   2   2   2   2   0   0   2   2   2   2   0   2   0   2   2   2   2   2   2   2   0   0   2   0   0   0   2   0   0   2   2   0   0   0   0   2   0   2   0   2   2   0   2   0   2   2   2   2   2   2   2   2   2   0   2   0   2   2   0   0   2   0   0   0   2   0   2   0   0   0   0   2   0   2   0   0   2   0   2   0   2   0   0   0   2   2   2   0   0   2   0   2   0   0   2   0
 MK-2-6                 2   2   0   0   2   2   0   0   0   2   2   0   0   0   0   0   2   0   0   0   2   0   2   2   2   0   0   2   0   0   0   2   0   0   0   0   0   0   2   0   2   0   0   0   0   2   2   2   0   2   2   2   2   0   2   2   0   2   2   2   0   2   2   2   0   0   2   2   2   2   0   0   2   2   0   0   0   2   0   0   0   0   2   0   2   2   2   0   2   0   0   0   0   0   0   0   0   0   2   2   0   0   0   2   2   2   2   2   0   0   2   2   2   2   0   2   0   2   2   2   2   0   2   2   0   0   2   0   2   0   2   0   0   2   2   2   0   0   0   2   0   2   0   0   2   0   2   0   2   2   2   2   2   0   2   2   2   0   2   0   2   2   0   0   2   0   0   0   2   0   2   0   0   0   0   2   0   2   0   0   2   0   0   0   2   0   0   0   2   0   2   0   0   2   0   2   0   0   2   0
 MK-2-7                 2   2   0   0   2   2   0   0   0   2   2   0   0   2   0   0   2   0   0   0   2   0   2   2   0   0   0   2   0   0   0   2   0   0   0   0   0   0   0   0   0   0   0   0   0   2   0   2   0   2   2   2   2   0   2   2   0   2   2   2   0   2   2   2   0   0   2   2   2   2   2   0   2   0   0   0   0   2   0   0   0   0   2   2   0   2   2   0   2   0   0   0   0   0   0   0   0   0   2   2   0   0   0   2   2   2   2   2   0   0   0   2   2   2   0   2   0   2   2   2   2   0   2   2   0   0   2   0   0   0   2   0   0   2   2   2   0   0   0   2   0   2   0   0   2   0   0   0   2   2   2   0   2   0   2   2   2   0   2   0   2   2   2   0   2   0   0   0   2   0   2   2   2   2   0   2   0   2   0   0   2   0   0   0   2   0   0   0   2   0   2   0   0   2   0   2   0   0   2   2
 MK-2-8                 0   2   0   0   2   2   0   0   0   2   2   0   0   2   0   0   2   0   0   0   2   0   2   2   2   0   0   2   0   0   0   2   0   0   0   0   0   0   0   0   0   0   0   0   0   2   0   2   0   2   2   2   2   0   2   0   0   2   2   2   0   2   2   2   0   0   2   2   2   2   2   0   2   0   2   0   0   2   0   0   0   0   2   2   0   2   2   0   2   0   0   0   0   0   0   0   0   2   2   2   2   0   0   2   2   2   2   2   0   0   0   0   2   2   0   2   0   2   2   2   2   0   2   2   0   0   2   0   0   0   2   0   0   2   2   2   0   0   0   2   0   2   0   0   2   0   0   0   2   2   2   0   2   0   2   2   2   0   0   0   2   2   2   0   2   0   0   0   2   2   2   2   2   2   0   2   0   2   0   0   2   0   0   0   2   0   0   0   2   0   2   0   0   2   2   2   0   0   2   2
 MK-2-9                 0   2   0   0   2   2   0   0   0   2   2   0   0   2   0   0   2   0   0   0   2   0   2   2   2   0   0   2   0   0   0   2   0   0   0   0   0   0   0   0   0   0   0   0   0   2   0   2   0   2   2   2   0   0   2   0   0   2   2   2   0   0   2   2   0   0   2   2   0   2   0   0   2   2   2   0   0   2   0   0   0   0   2   2   0   2   2   0   2   0   0   2   0   0   0   0   2   0   2   2   2   2   0   2   2   2   2   2   0   0   0   0   2   2   0   2   0   2   2   2   2   0   2   2   0   0   2   0   2   0   2   0   0   0   2   2   0   0   0   2   0   2   0   0   2   0   0   0   0   2   2   0   2   0   2   2   2   0   0   0   2   2   0   0   2   2   0   0   2   2   0   2   2   2   0   2   0   0   0   0   2   0   0   0   2   0   0   2   2   0   2   0   0   2   2   2   0   0   2   2
 MK-2-10                0   2   0   0   2   2   0   0   0   2   2   0   0   2   0   0   2   0   0   0   2   0   2   2   2   0   0   2   0   2   0   2   0   0   0   0   0   0   0   0   0   0   0   0   0   2   0   0   0   2   2   2   0   0   0   0   0   2   2   2   0   0   2   2   0   0   2   0   0   2   0   2   2   2   2   0   0   2   0   0   0   0   2   2   0   2   2   0   2   0   0   2   0   0   0   0   2   0   2   2   2   2   0   2   2   2   2   2   0   0   0   0   0   2   0   2   0   2   0   2   2   0   2   2   0   0   2   0   0   0   2   0   0   0   2   2   0   0   0   2   0   2   0   0   2   0   0   0   0   0   0   0   2   0   2   2   2   0   0   0   2   2   0   0   2   2   0   0   2   2   0   2   2   2   0   0   0   0   0   0   2   0   0   0   2   0   0   2   2   2   2   2   2   2   2   2   0   0   2   0
 MK-2-11                0   2   0   0   2   2   0   2   0   2   2   2   0   0   0   0   2   0   0   0   2   0   2   0   2   0   0   2   0   0   0   2   0   0   0   0   2   2   0   0   0   0   0   0   0   2   0   0   0   2   2   2   0   0   0   0   0   2   2   2   0   2   2   2   0   0   0   0   0   2   0   2   2   2   2   0   2   2   0   0   0   0   2   2   0   2   2   0   2   0   2   2   0   0   2   0   2   0   2   2   2   2   0   2   2   2   2   2   0   0   0   0   0   2   0   2   0   2   0   2   2   0   2   0   0   0   2   0   0   0   2   0   0   0   2   2   0   0   0   2   0   2   0   0   0   0   0   0   2   0   0   0   2   0   2   2   2   0   2   0   2   2   0   0   2   2   0   0   2   2   0   2   0   2   0   2   0   0   0   0   0   0   0   0   2   0   0   0   2   0   0   2   2   2   2   2   0   0   2   0
 MK-2-12                0   2   0   0   2   2   2   2   0   2   0   2   0   2   2   0   2   0   0   0   2   0   2   0   2   2   0   2   0   0   0   2   2   0   0   0   2   2   0   2   0   0   0   0   0   2   0   0   0   0   2   2   0   0   0   0   2   2   2   0   0   2   2   2   0   0   0   0   2   2   0   2   2   2   2   0   2   0   0   0   0   0   2   2   0   2   2   0   2   0   0   2   2   0   2   0   2   0   2   2   2   2   0   2   2   0   0   2   0   0   2   0   2   0   2   2   0   2   0   2   2   0   2   0   0   0   2   0   0   0   2   0   0   0   2   2   0   0   0   2   0   2   0   0   0   0   0   0   2   0   0   0   2   0   2   2   2   0   2   0   2   2   0   0   2   2   0   0   2   2   2   2   2   2   0   2   0   0   0   0   0   0   0   0   0   0   0   0   0   0   2   2   2   2   2   2   0   0   2   0
 MK-2-13                0   2   0   0   2   2   2   2   0   2   0   2   0   2   2   0   2   0   0   0   2   0   2   0   2   2   0   2   0   0   0   2   2   0   0   0   2   0   0   2   0   0   0   0   2   2   0   0   0   0   2   2   0   0   0   0   2   2   2   0   0   2   2   2   0   0   0   2   2   2   0   2   2   2   2   0   2   0   0   0   0   2   2   2   0   2   2   0   2   0   0   2   2   0   2   0   2   0   2   2   2   2   2   2   2   0   0   2   0   0   2   0   2   0   2   2   0   2   0   2   0   0   2   0   0   0   2   0   0   0   2   0   0   0   2   2   0   2   0   2   0   2   0   0   0   0   2   0   2   0   0   0   2   0   2   0   2   0   2   0   2   2   0   0   2   2   0   0   2   0   2   2   2   2   0   2   0   0   0   0   0   0   0   0   0   0   0   0   0   0   2   2   2   0   2   2   0   0   2   0
 MK-2-14                0   2   0   0   2   2   2   2   0   2   0   2   0   2   2   0   2   0   2   0   0   2   2   0   2   2   0   2   0   0   0   2   2   0   0   0   2   0   0   2   0   0   0   0   2   2   0   0   0   0   2   2   2   0   0   0   2   2   2   0   0   2   2   2   0   0   0   2   2   2   0   2   2   2   2   2   0   0   0   0   2   2   0   2   0   0   2   0   2   0   0   2   2   0   2   0   2   0   0   2   2   2   2   0   2   0   0   2   0   0   2   0   2   0   2   2   0   2   2   2   2   0   2   2   0   0   2   2   0   0   2   0   0   0   2   2   0   2   0   2   0   2   0   0   0   0   2   2   2   0   0   0   2   2   2   0   2   0   2   0   2   2   0   0   2   2   0   0   2   0   2   2   2   2   0   2   0   2   0   0   0   0   0   0   0   0   0   0   0   0   0   2   2   0   0   2   2   0   2   0
 MK-2-15                0   2   0   0   2   2   2   2   0   2   2   2   0   2   2   0   0   0   2   0   0   2   0   0   2   2   0   2   0   0   0   2   0   0   0   0   2   0   0   2   0   0   0   0   2   2   0   0   0   0   2   2   2   0   0   0   2   2   2   0   0   2   2   2   0   0   0   2   2   2   0   2   2   2   0   2   0   2   0   0   2   2   0   2   0   0   2   0   2   0   0   2   2   0   0   0   2   0   0   2   2   2   2   0   2   0   0   2   0   0   2   0   2   0   2   2   2   2   2   2   2   0   2   2   0   0   2   2   0   2   2   0   0   0   2   2   0   2   0   2   0   2   0   0   0   0   2   2   2   0   0   0   2   2   2   0   2   0   2   0   2   2   0   0   2   2   0   0   2   0   2   0   0   2   0   2   0   2   0   0   0   0   0   0   0   0   0   0   0   0   0   2   2   2   0   2   2   0   2   0
 MK-2-16                2   2   0   0   2   2   2   2   0   2   2   2   0   0   0   0   0   2   2   0   0   2   0   0   2   2   0   2   0   0   0   2   0   0   0   0   2   0   0   2   0   2   0   0   2   2   0   0   0   0   2   2   0   0   2   0   2   2   2   0   0   2   2   2   0   0   0   2   2   2   0   2   2   2   0   2   0   0   0   0   2   2   0   2   0   0   2   2   2   0   0   2   2   0   0   0   0   0   0   2   2   2   2   0   2   0   0   2   0   0   2   0   2   0   0   0   2   2   2   2   2   0   2   2   0   2   2   2   0   2   2   0   0   0   0   2   0   2   0   2   2   2   0   0   2   0   2   2   2   0   0   2   2   2   2   0   0   0   0   0   2   2   0   0   2   2   0   0   2   0   2   0   0   0   0   0   0   2   0   0   0   0   0   0   0   0   0   0   0   0   0   2   2   2   0   2   2   0   2   0
 MK-3-1                 0   2   2   2   0   2   0   2   2   2   2   0   0   2   2   0   2   0   0   0   2   2   2   0   2   2   0   2   0   0   0   0   2   0   0   0   0   0   0   0   2   0   0   0   0   2   0   2   0   2   2   0   0   2   0   0   2   2   2   0   0   0   2   0   0   0   0   0   0   0   2   2   2   0   0   0   2   2   2   2   0   0   0   0   2   2   2   0   0   2   0   0   0   2   2   0   2   2   2   0   2   2   0   2   0   0   2   2   0   0   2   2   0   0   0   0   2   0   2   2   2   0   0   2   2   2   2   0   2   2   0   0   2   0   0   2   2   0   2   0   0   2   0   0   2   2   0   0   0   2   0   2   0   0   2   0   0   2   0   2   2   2   0   0   0   2   0   2   2   2   0   2   0   2   0   0   2   0   0   0   2   2   0   2   0   2   0   0   2   2   0   2   0   2   2   2   0   2   0   2
 MK-3-2                 0   2   0   0   0   2   0   2   2   2   2   0   0   2   2   0   2   0   0   0   2   2   2   0   0   2   0   2   0   0   0   0   2   0   0   0   0   0   0   2   2   0   0   0   0   2   0   2   0   2   2   2   0   2   0   2   2   2   2   0   0   0   2   0   0   0   0   0   0   2   0   2   2   0   2   0   0   2   0   2   0   0   0   0   2   2   0   0   2   2   0   0   0   2   2   2   2   2   2   0   2   2   0   2   0   2   2   2   0   0   2   2   0   0   0   0   2   0   2   2   2   0   0   2   2   2   2   0   2   2   2   0   2   0   0   2   2   0   2   0   0   2   0   0   2   2   0   0   0   2   0   2   0   0   2   0   0   2   0   2   2   2   0   0   0   0   0   2   2   2   0   0   0   2   0   0   2   0   0   0   2   2   0   2   2   2   0   2   0   2   0   2   0   2   2   2   0   2   0   2
 MK-3-3                 0   2   0   0   2   2   2   2   2   2   2   0   0   0   2   0   2   0   0   0   2   0   2   0   0   2   0   2   0   0   0   0   2   2   2   0   0   0   0   2   2   0   0   0   0   2   0   0   0   2   2   2   0   2   0   2   2   2   2   0   0   0   2   0   0   0   0   0   0   2   0   2   2   0   0   0   2   2   0   2   0   0   0   0   2   2   0   0   2   2   0   0   0   2   2   2   2   2   2   0   0   2   2   2   2   2   2   2   0   0   2   2   2   0   0   0   2   0   2   2   2   2   0   2   2   2   0   0   2   2   2   0   2   0   0   2   2   0   2   0   0   2   2   0   2   2   0   2   0   2   0   2   0   0   2   2   0   2   0   2   2   2   2   0   2   0   0   2   2   2   0   0   0   2   0   2   2   0   0   0   2   2   0   2   0   2   0   2   0   2   0   0   0   2   2   2   2   2   0   2
 MK-3-4                 0   2   0   0   0   2   2   2   2   2   2   2   0   0   2   0   2   0   0   0   0   0   0   0   0   2   0   2   0   0   2   0   2   0   0   0   0   0   0   0   2   0   0   0   0   2   0   0   0   2   2   2   0   2   0   2   2   2   2   0   0   0   2   0   0   0   0   0   0   2   0   2   2   0   0   0   2   2   0   0   0   0   0   0   2   2   0   0   2   2   0   0   0   2   2   0   2   2   2   0   0   2   2   2   2   2   2   2   0   0   2   2   2   0   0   2   0   0   2   2   2   2   0   2   2   2   0   0   2   2   0   2   2   0   0   2   2   0   2   0   0   2   2   0   2   2   2   2   0   2   0   2   0   0   0   2   0   2   0   2   2   2   2   0   2   0   0   2   2   2   0   0   0   2   0   2   0   0   0   0   2   2   0   2   0   2   0   0   0   2   0   0   0   2   2   2   2   0   0   2
 MK-3-5                 0   0   0   2   0   2   2   2   2   2   2   2   0   0   2   0   0   0   0   0   0   0   0   0   0   2   0   2   2   2   2   0   2   0   0   0   0   0   0   0   2   2   0   0   0   2   0   0   0   2   2   2   0   2   0   2   0   2   2   2   0   0   2   0   0   2   0   2   0   2   0   2   2   0   0   0   2   0   0   0   0   0   0   0   0   2   0   0   2   2   0   0   0   2   2   0   2   2   2   0   2   2   2   2   2   2   2   2   0   0   2   2   0   0   0   2   0   0   2   2   2   2   0   2   2   2   0   0   2   2   0   2   2   0   0   2   0   0   2   0   0   2   2   0   2   2   2   2   0   2   0   2   0   2   0   2   0   2   0   2   2   2   2   0   2   0   0   2   2   2   0   0   0   2   2   2   0   0   0   0   2   2   0   2   0   2   0   2   0   2   0   0   0   2   2   2   2   0   0   0
 MK-3-6                 0   0   0   2   0   2   2   2   2   2   0   2   0   0   2   0   0   0   0   0   0   0   0   0   0   2   0   2   2   2   2   0   2   2   2   0   0   0   0   0   2   2   0   0   2   2   0   0   2   0   2   0   0   2   0   2   0   2   2   2   0   0   2   0   0   2   2   2   0   2   2   0   2   0   0   0   2   0   0   0   0   0   2   0   2   2   0   0   2   2   0   0   0   2   2   0   2   2   2   0   2   2   2   2   2   2   2   2   0   0   2   2   2   0   0   0   0   0   2   2   2   2   0   2   2   2   2   0   2   2   2   2   0   0   2   2   2   0   2   0   0   2   0   0   2   2   2   2   2   0   0   2   0   2   0   2   0   2   0   2   2   2   2   0   2   0   0   0   0   2   0   0   2   2   2   2   0   0   0   0   2   2   0   2   0   2   0   2   0   2   0   2   0   2   0   2   2   0   0   0
 MK-3-7                 2   0   0   2   0   2   2   2   2   2   0   2   0   0   2   0   0   0   0   0   0   0   2   0   0   0   0   2   2   2   2   0   2   2   0   0   0   0   0   0   2   0   0   0   2   2   0   0   2   0   2   0   0   2   2   2   0   2   2   2   0   2   2   0   0   2   2   2   0   2   2   0   2   0   0   0   2   0   2   0   0   0   2   0   2   2   0   0   2   2   0   0   0   2   2   0   2   0   2   0   2   2   2   2   2   2   2   2   0   0   2   2   2   0   2   0   0   0   2   2   2   2   0   2   2   2   2   0   2   2   2   2   2   0   2   2   2   0   2   0   0   2   0   0   2   0   2   2   2   0   0   2   0   2   0   2   0   0   0   2   2   2   2   0   2   0   0   0   0   2   0   0   2   2   2   2   2   0   0   0   2   2   0   2   0   2   0   2   0   2   0   2   0   2   0   2   2   0   0   0
 MK-3-8                 2   0   0   0   0   2   0   2   2   2   0   0   0   0   2   0   0   0   0   2   0   0   2   0   0   0   0   2   2   2   2   0   2   2   0   0   0   0   0   0   2   0   0   0   2   2   0   0   2   0   2   0   0   2   2   2   0   2   2   2   0   2   2   0   0   2   2   2   0   2   0   0   2   0   2   0   2   0   2   0   0   0   2   2   2   2   0   0   2   2   0   0   0   2   2   0   2   0   2   2   2   0   2   2   2   2   2   2   0   0   2   2   2   2   2   0   0   0   2   2   2   2   0   2   0   2   2   0   2   0   2   2   2   0   2   2   2   0   2   2   0   2   0   2   2   0   2   2   2   0   0   2   0   2   0   2   0   0   0   2   2   2   2   0   2   0   0   0   0   2   0   0   2   2   2   2   2   0   0   0   2   0   0   2   0   2   0   2   0   2   0   2   0   2   0   2   2   0   0   2
 MK-3-9                 2   0   0   0   0   2   0   2   2   2   0   0   0   0   2   0   0   0   0   2   0   0   2   0   0   0   0   2   2   2   2   0   2   2   0   0   0   0   0   0   0   0   0   0   0   2   0   0   2   0   2   0   0   2   2   2   2   2   2   2   0   2   2   0   0   2   2   2   0   2   0   0   2   0   2   2   2   2   0   0   0   0   2   2   2   0   0   0   2   2   0   0   0   2   2   0   2   0   2   2   2   0   2   0   2   2   2   2   0   0   2   2   2   2   2   0   0   0   2   2   2   2   0   2   0   2   0   0   2   0   2   2   2   0   2   2   2   0   2   2   0   2   0   2   2   0   2   2   2   0   0   2   0   2   0   2   2   0   0   2   2   2   2   0   2   0   0   0   0   2   0   0   2   2   2   2   2   0   0   0   2   0   0   2   0   2   2   2   0   2   0   2   0   2   0   2   2   0   0   2
 MK-3-10                2   0   0   0   0   2   0   2   2   2   0   2   0   0   2   0   2   0   2   2   0   0   2   0   0   0   0   0   2   2   2   0   2   2   0   2   0   0   0   0   0   0   0   0   0   2   0   0   2   0   2   0   0   2   2   2   2   2   2   2   0   2   2   0   0   2   2   2   2   2   2   0   2   0   2   2   2   2   0   0   0   0   2   2   2   0   2   0   2   2   0   0   0   2   2   2   2   0   2   2   2   0   2   0   2   2   2   2   0   0   2   2   2   2   2   0   0   2   2   2   2   2   0   2   0   2   0   0   2   0   0   0   2   0   2   2   2   0   2   0   0   2   0   0   2   0   2   2   2   2   0   2   0   2   0   2   2   0   0   2   2   2   2   0   2   0   0   0   2   2   0   2   2   2   0   2   2   0   0   0   2   0   0   0   0   2   2   2   0   0   0   2   0   2   0   2   2   0   0   0
 MK-3-11                2   0   0   2   0   2   0   2   2   2   0   2   0   0   2   0   2   0   2   2   0   0   2   2   0   0   0   2   2   2   2   0   2   2   0   2   0   0   0   0   0   0   0   0   0   2   0   0   2   0   2   0   0   2   2   2   2   2   2   2   0   0   2   0   0   0   2   2   2   2   2   0   2   2   2   2   0   2   0   0   2   0   0   2   2   0   2   0   2   2   0   0   0   2   2   2   2   0   2   2   2   0   2   0   2   2   0   2   2   0   2   2   2   2   2   0   0   2   2   2   2   2   0   2   0   2   0   0   2   0   0   0   2   0   2   2   2   0   2   0   0   2   0   0   2   0   2   2   2   2   0   2   0   2   0   2   2   0   0   2   2   2   2   2   2   0   0   0   2   2   2   2   2   2   2   2   0   0   0   0   0   2   0   2   0   2   2   2   0   0   2   0   0   2   0   2   2   0   0   0
 MK-3-12                2   0   0   2   0   2   0   2   2   2   0   2   2   0   2   0   2   0   2   2   0   0   2   2   0   0   0   2   2   2   0   0   2   2   0   2   0   0   0   0   0   0   0   0   0   2   2   0   2   0   2   0   0   2   2   2   0   2   2   0   0   0   2   0   0   0   2   2   2   2   2   2   2   2   2   2   0   2   0   0   2   0   0   2   2   0   2   0   2   0   0   0   0   2   2   2   2   0   2   2   2   0   2   0   2   2   0   2   2   0   2   2   2   2   2   0   0   2   2   2   2   2   0   0   0   2   0   0   2   0   0   0   2   0   0   2   2   0   2   0   0   0   0   2   2   0   2   2   2   2   0   2   0   2   0   2   2   0   0   2   2   2   2   2   2   0   0   0   2   2   2   2   2   2   2   2   0   0   0   2   0   2   0   2   0   2   2   2   0   0   2   0   0   2   0   2   2   0   0   0
 MK-3-13                2   0   0   2   0   2   0   2   2   2   0   2   2   0   2   0   2   0   2   2   0   0   2   2   0   0   0   2   2   2   0   0   0   2   0   2   0   0   2   0   0   0   0   0   0   2   0   0   2   0   2   0   0   2   2   2   2   0   2   0   2   0   2   0   0   0   2   2   2   2   2   2   0   2   2   2   0   2   0   0   2   2   2   2   2   0   2   0   2   0   0   0   0   2   2   2   2   0   2   2   2   0   0   0   2   2   0   2   2   0   2   2   0   2   2   0   0   2   2   2   2   2   0   0   0   2   0   0   2   0   0   0   2   0   0   2   2   0   2   0   0   0   0   2   2   0   2   2   2   0   0   0   0   2   0   2   2   0   0   2   2   2   2   2   2   0   0   0   2   2   2   2   0   2   2   2   2   0   2   2   2   2   0   2   0   2   2   2   0   0   2   0   0   2   0   2   2   0   0   2
 MK-3-14                0   0   0   2   0   2   0   2   2   2   0   2   2   0   2   0   2   0   2   2   0   0   2   2   0   0   2   2   0   2   0   0   0   2   0   2   0   0   2   0   0   0   0   0   0   2   2   0   2   0   2   0   0   2   2   2   2   0   2   0   2   0   2   0   2   0   2   2   2   0   2   2   0   2   2   2   0   2   0   0   2   2   2   2   2   0   2   0   2   2   0   0   0   2   2   2   2   0   2   2   2   0   0   0   2   2   0   2   2   0   2   2   0   2   2   0   0   2   2   2   2   0   0   0   0   2   0   0   2   0   0   0   2   0   0   2   2   0   2   0   0   0   0   2   2   0   2   0   2   0   0   0   0   2   0   2   2   0   2   2   2   0   2   2   2   0   0   0   2   2   2   2   0   2   2   2   0   0   2   2   0   2   0   2   0   2   2   2   0   0   2   0   0   2   0   2   2   0   0   2
 MK-3-15                0   0   0   2   0   2   2   2   2   2   0   2   2   0   2   0   2   0   2   2   0   0   2   2   0   0   2   2   0   2   0   0   0   2   0   0   0   2   2   0   0   0   0   0   0   2   2   0   2   0   2   0   0   2   2   2   2   0   2   0   2   0   2   0   2   0   0   2   0   0   2   2   0   0   2   0   0   2   0   0   2   2   2   2   2   0   2   0   2   2   0   0   0   0   2   2   0   0   2   2   2   0   0   0   2   2   0   2   2   0   2   2   0   2   2   0   0   2   2   2   2   0   0   0   0   2   0   0   2   0   0   0   0   0   0   2   0   0   2   0   0   2   0   2   2   0   0   2   2   0   0   0   0   2   0   2   2   0   2   2   2   0   2   2   2   2   0   0   0   2   2   2   0   2   2   2   0   0   2   2   0   2   0   2   0   2   2   2   0   0   2   0   0   2   0   2   2   0   0   2
 MK-3-16                0   0   0   2   0   2   2   2   2   2   0   0   2   0   0   2   0   0   2   2   0   0   2   2   2   0   2   2   0   2   0   0   0   0   0   0   0   2   2   0   0   0   0   0   0   2   0   0   2   0   2   0   0   2   2   2   2   0   2   2   2   2   2   0   2   0   0   2   0   0   2   0   0   0   2   0   2   0   0   0   2   2   2   2   2   0   2   0   2   2   0   0   0   2   2   2   0   0   2   2   2   0   0   2   2   2   0   2   2   0   2   2   0   2   2   2   2   2   2   2   2   0   0   0   0   2   0   0   0   0   0   0   2   2   0   2   0   0   2   0   0   2   0   2   2   0   0   2   2   0   0   0   2   2   0   2   2   0   2   2   2   0   2   2   2   2   0   0   0   2   2   2   0   2   2   2   0   0   2   0   0   2   0   2   0   2   2   2   0   0   2   2   0   2   2   2   2   0   0   2
 MK-4-1                 2   2   2   0   0   0   2   2   2   0   0   2   2   2   0   0   2   2   0   2   2   2   0   0   0   0   0   0   2   2   0   2   0   0   2   0   0   0   0   2   0   2   2   2   2   2   0   0   0   0   2   2   0   2   0   0   2   0   0   0   0   0   2   2   0   2   0   0   2   0   0   0   0   2   0   2   0   2   0   0   2   2   0   2   0   2   2   2   0   0   2   2   2   0   2   0   2   0   2   2   0   2   2   0   0   2   2   0   0   2   2   2   0   2   0   2   2   2   0   2   0   0   0   2   0   2   2   0   2   2   2   0   0   0   0   0   2   2   0   0   2   0   2   2   0   2   0   2   2   2   0   2   2   2   2   2   2   0   2   2   0   0   2   2   0   2   2   0   0   0   0   2   0   0   2   2   0   2   2   2   2   2   2   0   2   2   0   0   2   2   2   2   0   2   0   2   2   0   0   2
 MK-4-2                 2   2   2   0   0   0   2   2   2   0   0   2   2   2   0   0   2   2   0   2   2   2   0   0   0   2   0   0   2   0   0   2   0   0   2   0   0   0   0   2   0   2   2   2   0   2   0   0   0   0   2   2   0   2   0   0   2   0   0   0   0   0   2   2   0   2   0   0   2   0   0   0   0   2   0   2   0   2   0   0   2   2   0   2   0   2   2   2   2   0   2   2   2   0   2   0   2   0   2   2   0   0   2   0   0   2   2   0   0   2   2   2   2   2   0   0   2   2   0   2   0   0   2   2   0   2   2   2   2   0   2   0   2   0   0   2   2   2   0   0   2   0   2   2   0   0   0   2   2   2   0   2   2   2   2   0   2   0   2   2   0   0   2   2   0   2   0   0   0   0   0   2   2   0   2   2   0   2   2   2   2   2   2   0   2   2   0   0   2   2   2   2   0   2   0   2   2   0   0   2
 MK-4-3                 2   2   2   0   0   0   2   2   2   0   0   2   2   2   0   0   2   2   0   2   2   2   0   0   0   2   0   0   2   0   0   2   0   0   2   0   0   0   0   2   0   2   2   2   0   2   0   0   0   0   2   2   0   2   0   0   2   0   2   0   0   0   2   2   0   2   0   0   2   0   0   0   0   2   0   2   0   2   0   0   2   2   0   2   0   0   2   2   2   0   2   2   0   0   2   0   2   0   2   2   0   0   2   0   0   2   2   0   0   2   2   0   2   2   2   0   2   2   0   2   0   0   2   2   0   2   2   2   2   0   2   0   2   0   2   2   2   2   0   0   2   0   2   0   0   0   0   2   2   2   0   2   2   2   2   0   0   0   2   2   0   0   2   2   0   2   0   0   0   0   2   2   2   0   2   2   0   0   2   2   2   2   2   0   2   2   0   0   2   2   2   2   0   2   0   2   2   0   0   2
 MK-4-4                 2   2   2   0   0   0   2   2   0   0   0   2   2   2   0   0   2   2   0   2   2   0   0   0   0   2   2   2   2   0   0   2   0   0   2   0   2   0   0   0   0   2   2   2   0   2   2   0   0   0   2   2   0   2   0   0   2   0   2   0   0   0   2   2   2   2   2   0   2   0   0   0   0   0   0   2   0   2   0   0   2   2   0   2   0   0   2   2   2   0   2   2   0   0   2   0   2   0   2   2   0   0   2   0   0   2   2   0   0   0   2   0   2   2   2   0   2   0   0   2   0   0   2   2   0   2   2   2   2   0   0   0   2   0   2   2   2   0   0   0   0   0   2   2   0   0   0   2   2   2   0   2   2   2   2   0   2   0   0   2   0   2   2   2   0   2   0   0   0   0   2   2   2   2   0   2   0   0   2   2   2   2   2   0   2   2   0   0   2   2   2   2   0   2   0   2   2   0   0   2
 MK-4-5                 2   2   2   0   0   0   2   2   0   0   0   2   2   2   0   0   2   2   0   2   2   0   0   2   0   2   2   2   2   0   0   2   0   0   0   0   2   0   0   0   0   2   2   2   0   2   2   0   0   0   2   2   0   2   0   0   2   0   2   2   0   0   0   2   2   2   2   0   2   0   0   0   0   0   0   2   0   2   0   0   2   2   0   2   0   0   2   2   2   2   2   2   0   0   2   0   2   0   2   2   0   0   2   0   0   2   2   0   0   0   2   0   2   2   0   2   2   0   0   2   0   0   2   0   0   2   2   2   2   0   0   0   2   0   2   0   2   0   0   0   0   2   2   2   0   0   0   2   2   2   0   2   2   2   2   0   2   0   0   0   0   2   2   2   0   2   0   0   0   0   2   2   2   2   0   2   0   0   2   2   2   2   2   0   2   0   0   0   2   2   2   2   2   0   0   2   2   0   0   2
 MK-4-6                 2   2   2   0   0   0   2   0   0   2   0   2   2   2   0   0   2   0   0   2   2   0   2   2   0   2   2   2   2   0   0   0   0   0   0   0   2   0   0   0   0   2   2   2   0   0   2   0   2   0   2   2   0   2   0   0   2   0   2   2   0   0   0   2   2   2   2   0   2   0   0   0   0   0   0   2   0   2   0   0   2   2   0   2   0   0   2   2   2   2   2   2   0   2   2   2   2   0   2   2   0   0   2   0   0   2   2   0   0   0   2   0   2   2   0   0   2   0   0   2   0   0   2   0   0   2   2   2   2   0   0   0   2   0   2   2   2   0   0   0   0   2   2   2   0   0   0   2   0   2   0   2   2   2   2   0   2   0   0   0   0   2   0   2   0   2   0   0   2   0   0   2   2   2   0   2   0   0   2   2   2   2   2   0   2   0   0   0   0   2   2   2   2   0   2   2   2   0   0   2
 MK-4-7                 2   2   2   0   0   0   0   0   0   2   0   2   2   2   2   0   0   0   2   2   2   0   2   2   0   2   2   2   2   0   0   0   0   0   0   0   2   0   0   0   0   2   2   2   0   0   2   0   2   0   0   2   0   2   0   0   0   0   2   2   0   0   0   2   2   2   2   0   2   0   0   0   0   0   0   2   0   2   0   0   2   2   0   2   0   0   2   2   0   2   2   2   2   2   0   2   2   0   2   2   0   0   2   0   0   2   2   0   0   2   2   0   2   0   0   2   2   0   0   2   0   0   2   0   0   2   2   2   2   0   0   0   2   0   0   2   2   0   0   0   0   2   0   2   2   0   0   2   0   2   0   2   2   2   2   0   2   0   0   0   0   2   0   2   2   2   0   0   0   0   0   2   2   2   0   2   0   0   2   2   2   2   2   0   2   0   0   0   0   2   2   2   0   0   2   2   2   0   0   2
 MK-4-8                 2   2   2   2   0   0   0   0   0   2   0   2   2   2   2   0   0   0   2   2   2   2   2   2   0   2   2   2   2   0   0   0   0   0   0   0   0   0   0   2   0   2   2   2   0   0   2   0   2   0   0   2   2   2   0   0   0   0   2   2   0   0   0   2   2   0   2   0   2   0   0   2   0   0   0   2   0   2   0   0   2   2   2   2   0   0   2   2   0   2   2   2   0   2   0   2   2   0   2   2   0   0   2   0   2   2   2   0   0   0   2   0   2   0   0   2   2   0   0   0   0   0   2   0   0   2   2   2   2   0   0   0   2   2   0   2   2   0   0   2   0   0   0   2   2   2   0   2   0   2   2   2   2   2   0   0   2   0   0   0   0   0   2   2   2   2   0   0   0   0   0   2   2   2   0   2   0   0   2   2   2   2   2   0   2   0   0   0   0   2   2   0   0   0   2   2   2   0   0   2
 MK-4-9                 2   2   0   0   0   0   0   0   0   2   0   2   2   2   2   0   0   0   2   2   2   2   2   2   0   2   2   2   0   0   2   0   0   2   0   0   0   0   0   2   0   2   2   2   0   0   2   0   2   0   0   2   2   2   0   0   0   0   0   0   0   0   0   2   2   0   0   0   2   0   0   2   0   0   0   0   0   2   0   0   2   2   2   2   0   0   2   2   0   2   0   2   0   2   0   0   2   0   2   2   0   0   2   2   2   0   2   0   2   0   2   0   2   0   0   2   2   2   0   0   0   0   0   2   0   2   2   2   2   2   0   0   2   2   0   2   2   0   0   2   0   0   0   2   2   2   0   2   0   2   2   2   2   2   0   0   2   0   0   0   0   0   2   2   2   0   0   0   0   0   0   2   2   2   0   2   0   0   2   2   2   2   2   0   2   0   0   0   2   2   2   0   0   0   2   0   2   0   0   2
 MK-4-10                2   2   2   0   0   0   0   0   0   2   0   2   2   2   2   0   0   0   2   2   2   2   2   2   0   0   2   2   0   0   2   0   0   2   0   0   0   0   0   2   0   2   2   2   0   0   2   0   2   0   2   2   2   0   0   0   0   0   0   0   0   0   2   2   2   0   0   0   2   0   0   2   0   0   0   0   0   2   0   0   2   2   2   2   0   0   2   2   0   0   0   2   0   2   0   0   2   0   2   2   0   0   2   2   2   0   2   0   2   2   2   2   0   0   0   2   2   2   0   0   0   2   0   2   0   2   2   2   2   2   0   0   2   2   0   2   2   0   0   0   0   0   0   2   0   2   0   2   0   2   2   2   2   2   0   0   0   0   0   0   0   0   2   0   0   0   0   0   0   2   0   2   2   2   0   2   0   0   2   0   2   2   0   0   2   0   2   0   2   2   2   0   0   0   2   2   2   0   2   2
 MK-4-11                2   2   2   0   0   0   0   0   0   2   0   2   2   2   2   0   2   0   2   2   2   2   2   2   0   0   2   2   0   0   0   0   0   2   0   0   0   2   0   2   0   2   2   2   0   0   2   0   2   0   2   2   2   0   0   0   0   0   0   0   0   0   2   2   2   2   0   0   2   0   0   2   0   0   0   0   0   2   0   0   2   2   2   2   0   0   2   2   0   0   2   2   0   2   0   2   2   0   2   2   0   0   2   2   2   0   2   0   2   2   2   0   0   2   2   2   2   2   0   0   0   2   0   2   0   0   2   2   2   2   0   0   2   2   0   2   2   0   0   0   0   0   0   2   0   2   2   2   0   2   2   2   2   2   0   0   0   0   0   0   0   0   2   0   0   0   0   0   2   2   0   2   2   2   2   2   2   2   2   0   2   2   0   0   0   0   2   0   2   2   2   2   2   0   2   2   2   0   2   2
 MK-4-12                2   2   2   0   2   0   0   0   0   2   0   2   2   2   2   2   2   0   2   2   2   2   2   2   2   0   2   2   0   0   0   0   0   2   0   0   0   2   0   2   2   2   2   2   0   0   2   0   2   0   2   2   2   0   0   0   0   0   0   0   0   0   2   2   2   2   0   0   0   0   0   2   0   0   0   0   2   2   0   0   2   2   2   2   0   0   2   2   0   0   2   2   0   2   0   2   2   0   2   2   0   2   2   2   2   0   2   0   2   2   2   0   0   0   2   2   2   2   0   0   0   2   0   2   0   0   2   2   2   2   0   0   0   2   0   2   0   2   0   0   2   0   0   2   0   2   2   2   0   2   2   0   2   2   0   0   0   0   0   0   0   0   2   0   0   0   0   0   2   2   0   2   2   0   2   2   2   2   2   0   2   0   0   0   0   0   0   0   2   2   2   2   2   0   2   2   2   0   2   2
 MK-4-13                2   2   2   0   2   0   0   0   0   2   0   2   2   2   2   0   2   0   2   2   2   2   2   2   2   0   2   2   0   0   0   0   0   2   0   0   2   2   0   2   0   0   2   2   0   0   2   0   0   0   2   2   2   0   0   2   0   0   0   0   0   0   2   0   2   2   0   2   0   0   0   2   0   0   0   0   2   2   0   0   2   2   2   2   0   0   2   2   2   0   2   2   0   2   0   2   2   0   2   2   0   2   2   2   0   0   2   0   2   2   2   0   0   0   2   2   2   2   0   0   0   2   0   0   0   0   2   0   2   2   0   0   0   2   0   2   0   2   0   0   2   0   0   2   0   2   2   2   0   2   2   0   2   2   0   0   0   0   0   0   0   0   2   0   0   0   0   0   2   2   0   2   2   0   2   2   2   2   2   0   2   0   0   2   2   0   0   0   2   2   2   2   2   0   2   2   2   0   2   2
 MK-4-14                2   2   0   0   2   0   0   0   0   2   0   2   2   2   2   0   2   0   2   0   2   2   2   2   2   0   2   2   0   0   2   0   0   2   0   0   2   2   0   2   0   0   2   2   0   0   2   0   0   0   0   2   2   0   0   2   0   0   0   0   0   0   2   0   2   2   0   0   0   0   0   2   0   0   0   0   2   2   0   0   2   2   0   2   0   0   2   2   2   0   2   2   2   2   0   2   2   0   2   2   0   2   2   2   0   2   2   0   2   2   2   0   0   0   2   2   2   2   0   0   0   2   0   0   0   0   2   0   2   2   0   0   0   2   0   2   0   0   0   0   2   0   0   2   0   2   2   2   0   2   2   0   2   2   0   2   0   0   0   0   0   0   2   0   0   0   0   0   2   2   0   2   2   0   2   2   2   2   2   0   2   0   0   2   0   2   2   0   2   2   2   2   2   0   2   2   2   0   2   2
 MK-4-15                2   2   0   0   2   0   2   0   0   2   0   2   0   2   2   0   2   0   2   2   2   2   2   2   2   0   0   2   0   0   2   0   0   2   0   0   2   2   0   2   0   2   2   2   0   0   2   0   0   0   2   2   2   2   0   2   0   0   0   0   0   0   2   0   2   2   0   0   0   0   0   2   0   0   0   0   2   2   0   0   2   2   0   0   0   0   0   2   2   0   2   2   0   2   0   2   2   0   2   2   0   2   2   2   2   2   2   0   2   2   2   0   2   0   2   2   2   2   0   0   0   2   0   0   2   0   0   0   2   2   0   2   2   0   0   2   0   0   0   0   2   0   0   2   0   2   2   2   0   2   2   0   2   2   0   2   0   0   0   0   0   0   0   0   0   0   0   2   2   2   2   0   2   0   2   2   2   2   2   0   2   0   0   2   0   2   2   0   2   2   2   2   2   0   2   2   2   0   2   2
 MK-4-16                2   2   0   0   2   0   0   0   0   0   0   2   0   2   0   2   2   0   2   2   2   2   2   2   2   0   0   2   0   0   0   0   0   2   0   0   2   2   0   2   0   2   0   2   0   2   2   0   0   0   2   2   2   0   0   2   0   2   0   0   0   0   2   0   2   2   0   0   2   2   0   2   0   2   0   0   0   2   0   0   0   2   0   0   0   0   0   2   2   0   0   2   0   2   0   2   2   0   2   2   0   2   2   2   2   2   2   0   2   2   2   0   0   0   0   2   2   0   0   0   0   2   0   0   2   0   0   0   2   2   0   2   2   0   0   2   0   2   0   0   2   0   0   2   0   2   2   2   0   2   2   0   2   2   0   0   0   0   0   0   0   0   0   0   0   0   0   2   2   2   2   0   2   0   2   2   2   2   0   0   2   0   0   2   0   2   2   0   2   2   2   2   2   0   0   2   2   0   2   2
 MK-5-1                 2   2   2   0   0   2   2   0   0   2   2   2   2   0   2   0   2   2   2   2   0   0   2   0   0   0   0   0   0   2   2   2   2   2   2   2   2   0   2   2   2   0   2   2   2   2   2   2   2   0   2   2   0   0   0   2   2   0   2   0   0   2   2   2   2   2   0   2   2   0   0   2   0   2   0   0   0   0   2   0   0   2   2   0   2   0   2   2   0   0   2   0   2   2   0   0   0   2   2   0   2   0   0   0   0   2   2   0   0   2   0   2   0   2   0   2   0   0   0   0   0   0   0   2   2   2   0   2   2   0   2   2   0   0   2   2   2   2   2   2   0   2   2   2   2   0   0   0   2   0   2   2   2   0   2   2   0   0   0   2   2   2   2   2   0   0   0   2   2   2   2   2   0   0   0   2   0   0   2   2   2   0   0   2   0   0   0   2   2   0   0   2   0   0   2   0   0   2   2   2
 MK-5-2                 2   2   2   0   0   2   2   0   0   2   2   2   2   0   2   0   2   2   2   2   0   0   2   0   0   2   0   0   0   2   2   2   2   2   2   2   2   0   2   2   2   0   0   2   2   2   2   2   2   0   2   2   0   0   0   2   2   0   2   0   0   2   2   2   0   2   0   2   2   0   0   2   0   2   0   0   0   0   2   0   0   2   0   2   0   0   2   2   0   0   2   0   2   2   2   0   0   2   2   0   2   0   0   0   0   2   2   0   0   2   0   2   2   2   0   2   0   0   0   0   0   0   0   2   2   2   0   2   2   2   2   2   2   0   2   2   2   2   2   2   0   2   2   2   2   0   0   0   0   2   2   2   2   0   2   2   0   2   0   2   2   2   2   2   0   0   0   2   2   2   2   2   0   0   0   2   0   0   2   2   2   0   0   2   0   0   0   2   2   2   0   2   0   0   2   0   0   2   2   2
 MK-5-3                 2   2   0   0   0   2   2   0   0   2   2   2   2   2   2   0   2   2   2   2   0   0   2   0   0   2   0   0   0   0   2   2   2   2   2   2   2   0   2   2   2   0   0   2   2   2   2   2   2   0   0   2   0   0   0   2   2   0   0   0   0   2   2   2   0   2   0   2   2   0   0   2   0   2   0   0   0   0   0   0   0   2   0   0   0   0   2   2   0   0   2   0   2   2   2   0   0   2   2   0   2   0   0   0   0   2   2   0   0   2   0   0   2   2   0   2   0   0   0   0   0   0   0   2   0   2   0   2   2   2   2   2   2   0   2   2   2   2   2   2   0   2   2   2   2   0   0   0   0   2   2   2   2   0   2   2   0   2   0   2   2   2   2   2   0   0   0   2   2   0   2   2   0   0   0   2   0   0   2   2   0   0   0   2   0   0   0   2   2   2   0   2   0   0   2   0   0   2   2   2
 MK-5-4                 2   2   0   2   0   2   2   2   0   0   2   2   2   2   2   0   2   2   0   0   0   2   2   0   2   2   0   0   0   0   2   2   2   2   2   0   2   0   2   2   2   0   0   2   2   2   2   2   2   0   0   2   0   0   0   2   2   0   0   0   0   2   2   2   2   2   0   2   0   0   0   2   0   0   0   0   0   0   0   0   0   2   0   0   0   2   2   2   0   0   2   0   2   2   2   0   0   2   0   0   2   0   0   0   0   2   2   0   0   2   0   0   2   2   0   2   0   0   0   0   0   0   0   0   0   0   0   2   2   2   2   2   0   0   2   2   2   0   2   2   0   2   2   2   2   0   0   0   0   2   2   2   2   0   2   0   0   2   0   2   2   2   2   2   0   0   0   2   2   0   2   2   0   0   0   2   0   0   2   2   0   0   0   2   0   0   0   2   2   2   0   2   0   0   2   0   0   2   2   2
 MK-5-5                 2   2   2   2   0   2   2   2   0   0   2   2   2   2   2   2   0   2   0   0   0   2   2   0   2   2   0   0   0   0   2   2   2   2   0   2   2   0   0   2   2   0   2   2   2   2   2   2   2   0   0   2   2   0   0   2   2   0   0   2   0   2   2   2   2   2   0   2   0   0   0   2   0   0   0   0   0   0   0   0   0   2   0   0   0   0   2   2   0   0   2   0   2   2   2   0   0   2   2   0   0   0   0   0   2   2   2   0   0   0   0   0   2   2   0   2   0   0   0   0   0   0   0   0   0   0   0   2   2   2   2   2   0   0   0   0   2   0   0   2   0   2   2   2   2   0   0   0   0   2   2   2   2   0   2   0   0   2   0   2   2   2   2   2   0   0   0   2   2   0   0   2   0   0   0   2   2   2   2   2   2   0   0   0   0   0   0   2   2   2   0   2   0   0   2   0   0   2   2   2
 MK-5-6                 2   2   2   2   0   2   2   2   0   0   2   2   0   2   0   0   0   2   0   0   0   2   2   0   2   0   0   0   0   0   2   2   2   2   0   2   2   0   2   2   2   0   2   2   0   2   2   0   2   0   0   2   2   0   0   2   2   0   0   2   0   2   2   2   2   2   0   2   0   0   0   2   0   0   0   0   0   0   0   0   0   2   0   0   0   0   2   2   0   0   2   0   2   2   2   0   0   0   2   0   0   0   0   0   2   2   2   0   0   0   0   0   2   2   0   2   0   0   0   0   0   0   0   0   0   0   0   2   2   2   2   2   0   0   0   0   2   0   0   2   0   2   2   2   2   0   0   0   2   2   2   2   2   0   2   0   0   2   0   2   2   2   2   2   0   0   2   2   2   0   0   0   0   0   0   2   2   2   2   2   2   0   0   0   0   2   0   2   2   2   0   2   0   0   2   0   0   2   2   2
 MK-5-7                 2   2   2   2   0   0   2   2   0   0   2   2   0   2   0   0   0   2   0   0   0   2   2   0   2   0   0   0   2   0   2   2   2   2   2   2   2   2   2   2   2   0   2   2   0   2   2   0   2   0   0   2   2   0   0   2   2   0   0   0   0   2   2   2   2   2   0   2   0   0   2   2   0   0   0   0   0   0   0   0   0   2   0   0   0   0   2   2   0   0   2   0   2   2   0   0   0   0   2   0   0   0   0   0   2   2   2   0   2   2   0   0   2   2   0   2   0   0   0   0   0   0   0   0   0   0   0   2   2   2   0   2   0   0   0   0   2   0   0   2   0   2   2   2   0   0   0   0   2   0   2   2   2   0   2   0   0   2   0   0   2   2   2   2   0   0   2   2   2   0   0   0   0   0   0   2   2   2   2   2   2   0   0   0   0   2   0   2   2   0   0   2   0   0   2   0   0   2   2   2
 MK-5-8                 2   2   2   2   0   0   2   2   0   0   2   2   0   2   0   0   0   2   0   0   0   2   2   0   2   0   0   0   2   0   2   2   2   2   2   2   2   2   2   2   2   0   2   2   0   2   2   0   2   0   0   2   2   0   0   2   0   0   0   0   0   2   2   2   2   2   0   2   0   0   2   2   2   0   0   0   0   0   0   0   0   2   0   0   0   0   2   2   0   0   2   0   2   2   0   0   0   0   2   2   0   0   0   0   2   0   2   0   2   2   0   0   2   2   0   2   0   0   0   0   0   0   0   0   0   0   0   2   2   2   0   2   0   0   0   0   2   0   0   2   0   0   2   2   0   0   0   0   2   0   2   2   2   0   2   0   0   2   0   0   2   2   2   0   0   0   2   2   2   0   0   0   0   0   0   0   2   2   2   0   2   0   2   0   0   2   0   2   2   0   0   2   0   0   2   0   0   2   2   2
 MK-5-9                 2   2   0   2   0   0   2   2   0   0   2   2   0   2   0   0   0   2   0   0   0   2   2   0   2   0   0   0   2   0   2   2   2   2   2   2   2   2   2   2   2   0   2   2   0   2   2   0   2   0   0   2   2   0   0   2   0   0   0   0   0   2   2   2   2   2   0   2   0   0   2   2   2   0   0   0   0   2   0   0   0   2   0   0   0   0   2   2   0   0   2   0   2   2   0   0   0   0   2   2   0   2   0   0   0   0   2   0   2   2   0   0   0   2   0   2   2   0   0   0   0   0   0   0   0   2   0   2   2   2   0   2   0   0   0   0   2   0   0   2   0   0   0   2   0   0   0   0   2   0   2   2   2   0   2   2   0   2   0   0   2   2   0   0   0   0   2   2   2   0   0   0   0   0   0   0   2   2   0   0   2   0   2   0   0   2   0   2   2   0   0   2   0   0   2   0   0   2   0   2
 MK-5-10                2   2   0   2   0   0   2   0   0   0   2   2   0   2   0   0   0   2   0   2   0   2   2   0   2   0   2   0   2   0   2   2   2   2   2   0   2   2   2   2   2   0   2   2   0   2   2   0   2   0   0   0   2   2   0   2   0   0   2   0   0   0   2   2   2   0   0   0   0   0   2   2   2   0   2   0   0   2   0   0   0   2   0   2   0   0   2   2   0   0   2   0   2   2   0   0   0   0   2   2   0   2   0   0   0   0   2   0   2   2   0   0   0   2   0   2   2   0   0   0   0   0   0   0   0   2   0   2   2   2   0   2   0   0   0   0   2   0   0   2   0   0   0   2   0   0   0   0   2   0   2   2   2   0   2   2   0   2   0   0   2   2   0   0   0   0   2   2   2   0   0   0   0   0   0   0   2   2   0   0   2   0   0   0   0   2   0   0   2   2   0   2   0   0   2   0   0   2   0   2
 MK-5-11                2   2   0   2   0   0   2   0   0   0   2   2   0   2   0   0   0   2   2   2   2   2   2   0   2   2   2   0   2   0   2   2   0   2   2   0   2   2   2   2   2   0   2   2   0   2   2   0   2   0   2   0   2   2   0   2   2   0   2   0   0   0   2   2   2   0   0   0   0   0   2   2   2   0   2   0   0   2   0   0   2   2   0   2   0   0   2   2   0   0   2   2   2   2   0   0   0   0   2   2   0   2   0   0   0   0   2   0   2   0   0   0   0   2   0   2   2   0   0   0   0   0   0   0   0   2   0   2   2   0   0   2   2   0   0   0   2   0   0   2   0   0   0   2   0   2   0   0   2   2   2   2   2   0   2   2   0   2   0   0   2   2   0   0   0   0   2   2   2   0   0   2   0   0   0   0   2   2   0   0   2   0   0   0   0   2   0   2   2   2   0   2   0   0   2   0   0   2   0   2
 MK-5-12                2   2   0   2   0   0   2   0   0   2   2   2   0   2   0   0   0   2   2   2   0   2   2   0   2   2   2   0   2   0   2   2   0   2   2   0   2   2   2   2   2   0   0   2   0   2   2   0   0   2   0   0   2   2   2   2   2   0   2   0   0   0   2   2   2   0   0   0   0   0   2   0   2   0   2   0   0   2   0   2   2   2   0   2   0   0   2   2   0   0   2   2   2   2   0   0   0   2   2   2   0   2   0   0   0   0   2   0   2   0   0   0   2   2   0   2   2   0   0   0   0   0   0   0   0   2   0   2   2   0   0   2   2   0   0   0   2   2   0   2   0   0   0   2   0   2   2   0   2   2   0   2   2   0   2   2   2   2   0   2   2   0   0   0   0   0   2   2   2   0   0   2   0   0   0   0   2   2   0   0   2   0   0   0   0   2   2   0   2   2   0   2   0   0   2   0   0   0   0   2
 MK-5-13                2   2   0   2   0   0   2   2   0   2   2   2   0   2   0   0   0   2   2   2   0   2   2   0   2   2   2   0   2   0   2   2   0   2   2   0   2   2   2   2   2   2   0   2   0   2   2   0   0   2   0   0   2   2   2   2   0   0   2   0   0   0   2   2   2   0   0   0   2   0   0   0   0   0   2   0   0   2   0   2   2   2   0   2   0   0   2   0   0   0   2   2   2   2   0   0   0   2   2   2   0   2   0   0   0   0   2   0   2   0   2   2   2   2   0   2   2   0   0   0   0   2   0   0   0   2   0   2   2   2   0   0   2   2   0   0   2   2   0   2   0   0   0   0   0   2   2   2   2   2   0   2   2   0   2   0   2   2   0   2   2   0   0   0   2   0   2   2   0   0   0   2   0   0   0   2   2   2   0   0   2   0   0   0   0   2   2   0   2   2   0   2   0   0   2   0   0   0   0   2
 MK-5-14                2   2   0   2   0   0   2   2   0   2   2   2   2   2   0   0   0   2   2   2   0   2   2   0   2   2   2   0   0   2   2   2   2   2   2   0   0   2   2   2   2   0   0   2   0   2   2   0   0   2   0   0   2   2   2   2   0   2   2   0   0   0   2   0   2   2   2   0   2   0   0   0   0   0   2   0   0   2   0   2   2   2   0   2   0   0   2   0   0   0   2   2   2   2   0   0   0   2   0   2   0   2   0   0   0   0   2   0   2   0   2   2   2   2   0   2   2   2   0   0   0   2   2   0   0   2   0   2   2   2   0   0   0   2   0   0   2   2   2   2   0   0   2   0   0   2   0   2   2   0   2   2   2   0   2   0   2   2   2   2   2   0   0   0   2   0   2   2   0   0   0   0   0   0   0   2   2   2   0   0   2   0   0   0   0   0   2   2   2   0   0   2   0   0   2   0   0   0   0   2
 MK-5-15                2   2   0   2   2   0   2   2   0   2   2   2   2   2   0   0   0   2   2   2   0   2   0   2   2   2   2   0   0   2   2   0   2   0   2   2   0   2   0   2   2   0   0   2   0   2   2   0   0   2   0   0   2   0   2   2   0   2   0   0   0   0   2   0   2   2   2   0   2   2   0   0   2   0   0   0   0   2   0   2   2   2   0   2   0   0   2   2   0   0   2   2   2   2   0   0   0   2   0   2   0   2   0   0   0   0   2   2   2   0   2   2   2   2   0   2   2   2   0   0   0   2   2   0   2   2   0   2   2   2   0   0   0   2   0   0   2   2   2   2   0   0   2   0   2   2   0   2   2   0   2   2   2   0   2   0   2   2   2   2   2   0   0   0   2   0   2   2   0   0   2   0   2   0   0   2   2   2   0   0   2   0   0   0   0   0   2   2   2   0   0   2   0   0   2   0   0   2   0   2
 MK-5-16                2   2   0   2   2   0   2   2   0   0   2   2   2   2   0   0   0   2   2   2   0   2   0   2   2   2   2   0   0   2   2   0   2   0   2   0   0   2   0   2   2   0   0   2   0   2   2   0   2   2   0   0   2   0   2   2   0   0   0   0   0   0   2   0   2   2   2   0   2   2   0   0   2   0   0   0   2   2   0   2   2   2   0   2   0   0   2   2   0   0   2   2   2   2   0   0   0   2   0   2   0   2   0   0   0   0   2   2   2   0   2   0   0   0   0   2   2   2   0   0   0   2   2   0   2   2   0   2   2   2   0   0   0   2   0   0   2   2   2   0   0   2   0   0   2   2   0   2   2   0   2   0   0   0   0   0   2   2   2   2   2   0   0   0   2   0   0   0   0   0   2   0   2   0   0   2   2   2   0   0   2   0   0   0   0   0   2   2   2   0   0   2   2   0   2   0   0   2   0   2
 MK-6-1                 0   0   0   2   2   0   2   0   0   0   2   0   2   2   2   0   0   2   0   2   0   0   2   0   2   0   0   0   0   0   2   0   0   0   0   0   0   0   0   0   0   0   0   2   0   0   2   0   0   2   0   2   0   2   0   2   2   2   2   2   2   2   0   2   0   2   0   0   2   2   0   2   2   2   0   0   0   2   0   2   0   2   0   2   2   2   0   0   0   2   0   2   0   2   2   2   2   0   0   2   0   2   0   0   0   2   2   0   0   0   2   2   0   0   2   0   0   2   2   2   0   0   2   2   2   0   2   0   0   2   2   2   0   2   0   2   2   2   2   2   0   2   0   2   2   0   0   2   0   2   0   0   0   2   2   2   2   2   2   0   0   0   0   2   2   2   2   2   0   2   2   2   0   2   2   0   2   0   0   2   2   0   0   2   0   2   0   0   2   2   0   2   0   0   0   2   0   0   0   2
 MK-6-2                 0   0   0   2   2   0   2   0   0   0   0   0   2   2   2   0   0   2   0   2   0   0   0   0   2   0   0   0   0   0   2   0   0   0   0   0   0   0   0   0   0   0   2   2   0   0   2   0   0   0   2   0   2   2   0   2   0   2   2   2   2   2   0   2   0   2   2   0   2   2   0   0   2   2   0   0   0   2   0   0   0   2   0   2   2   2   0   2   0   2   0   0   0   2   2   2   2   0   0   2   0   2   0   0   2   2   2   0   2   0   2   0   0   0   2   0   0   0   2   2   0   0   2   0   2   0   2   0   0   2   2   0   0   2   0   2   2   0   0   2   0   2   0   2   2   2   0   0   0   2   0   2   0   2   2   0   2   2   2   0   2   0   0   2   2   0   2   2   0   2   2   2   0   2   2   0   2   0   0   2   2   0   0   2   0   2   0   0   2   2   0   2   2   0   0   2   0   0   0   2
 MK-6-3                 0   0   0   2   0   0   2   0   0   0   0   0   2   2   2   0   0   2   0   2   0   0   2   2   2   2   0   0   0   0   2   0   0   0   0   0   0   0   0   0   0   0   2   2   2   0   2   0   0   0   2   2   0   2   2   2   0   2   2   2   2   2   0   2   0   2   2   0   2   2   0   0   2   2   0   0   0   2   0   0   2   2   0   2   2   2   0   2   0   2   0   2   0   2   2   2   2   0   0   2   2   2   0   0   2   2   2   0   2   2   2   0   0   0   2   0   0   0   2   2   0   0   2   0   2   0   2   2   0   2   2   0   0   2   0   2   2   0   0   2   0   0   0   2   2   0   0   0   0   2   0   2   0   2   2   0   2   0   2   0   2   0   2   2   2   0   2   2   0   2   2   2   0   2   2   0   2   0   0   2   2   2   0   2   0   2   0   0   2   2   2   2   0   0   0   2   0   0   0   2
 MK-6-4                 2   0   0   2   0   0   2   0   0   0   0   0   2   2   2   0   0   2   0   2   0   0   2   2   2   2   0   0   0   0   2   0   0   0   0   0   0   0   0   2   0   0   2   2   2   0   2   0   0   0   2   2   0   2   2   2   0   2   2   2   2   2   0   0   2   2   2   0   2   0   0   0   2   2   0   0   0   2   0   0   0   2   0   0   2   2   0   2   0   2   0   2   0   2   2   2   2   0   0   2   2   2   0   0   2   2   2   0   2   2   2   0   0   0   2   0   2   0   2   2   0   0   2   0   2   0   2   0   0   2   0   0   0   2   0   2   2   0   0   2   0   0   0   2   2   0   0   0   0   2   0   2   0   2   2   0   2   0   2   0   2   0   2   2   0   0   2   0   0   2   0   2   0   2   2   0   2   0   0   2   2   2   0   2   0   2   0   0   2   2   2   2   2   0   0   0   2   0   0   2
 MK-6-5                 0   0   2   2   0   0   2   0   0   0   0   0   2   2   0   0   0   2   0   0   2   2   0   2   0   2   0   0   0   0   2   0   0   0   0   0   0   0   0   2   0   0   2   2   2   0   2   0   0   0   2   2   0   2   2   2   0   2   2   2   2   2   0   0   2   2   2   0   2   0   0   0   2   2   2   0   2   2   0   0   0   2   0   0   2   2   0   2   0   2   0   2   0   0   2   0   2   0   0   2   2   2   0   0   2   2   2   0   2   2   2   0   0   0   2   0   2   0   2   2   0   0   2   0   2   2   2   0   0   2   0   0   0   2   0   2   2   0   0   2   0   0   0   2   2   0   0   0   0   2   0   0   0   2   2   0   2   0   2   2   2   0   2   2   0   0   2   0   0   2   0   2   0   2   2   0   2   0   0   2   2   2   0   2   2   2   0   0   2   2   2   2   2   0   0   0   2   0   0   2
 MK-6-6                 0   0   2   2   0   0   2   0   0   0   0   0   2   2   0   0   0   2   0   0   2   2   0   2   0   2   0   0   0   0   2   0   0   0   0   0   0   0   0   2   0   0   2   2   2   2   2   0   0   2   2   2   0   2   2   2   0   2   2   2   2   0   0   0   2   2   2   0   2   2   2   0   2   2   2   0   2   2   0   0   0   2   0   0   2   2   0   2   2   2   2   0   2   0   2   0   2   0   0   2   2   0   0   0   2   2   2   0   2   2   2   0   0   0   2   0   2   0   2   2   0   0   2   0   2   2   2   0   0   2   0   0   0   2   0   2   2   2   0   2   0   0   0   2   2   0   0   0   0   2   0   0   0   2   2   0   2   2   2   2   0   0   2   2   0   0   2   0   0   2   0   2   0   2   2   0   2   0   0   2   2   2   0   2   2   2   0   0   2   2   2   2   2   2   2   0   0   2   0   2
 MK-6-7                 0   0   2   0   0   0   2   0   0   0   0   0   2   2   0   0   0   2   2   0   0   2   0   2   0   2   2   0   0   0   2   0   0   0   0   2   0   0   0   2   0   0   2   2   2   2   0   0   0   2   0   2   0   2   2   2   2   2   0   2   2   0   0   0   0   2   2   0   0   2   2   0   2   2   2   0   2   2   0   0   0   0   0   0   2   0   0   2   2   2   2   0   2   0   2   0   2   0   0   2   2   0   0   0   0   2   2   0   2   2   2   0   0   0   2   0   2   0   2   0   0   0   2   0   2   2   2   0   0   2   0   0   0   0   0   2   2   2   0   2   0   2   0   2   2   0   0   0   2   2   0   0   2   2   0   0   2   2   2   2   2   0   2   2   0   0   2   0   0   0   0   2   0   2   2   0   2   0   0   2   0   2   0   2   2   2   0   0   2   2   2   2   0   2   2   0   0   2   0   2
 MK-6-8                 0   0   2   0   0   0   2   0   0   0   0   0   2   2   0   0   0   0   2   0   0   2   0   2   0   2   2   0   0   2   2   0   0   0   0   0   0   0   0   2   0   0   0   2   2   2   0   0   0   2   0   2   0   2   2   2   2   2   2   2   2   2   0   0   0   0   2   0   0   2   2   0   2   2   2   0   0   2   0   0   0   0   0   0   2   0   0   2   0   2   2   0   2   2   2   0   2   2   0   2   2   0   0   0   0   2   2   0   2   2   2   0   0   0   2   0   2   0   2   0   0   0   2   0   2   0   2   0   0   2   0   0   0   0   0   2   2   2   0   2   0   2   0   2   2   0   0   2   2   2   0   0   2   2   0   0   0   2   2   2   2   0   2   0   0   2   2   2   0   0   0   2   0   2   2   0   2   0   0   2   0   2   2   2   2   2   0   0   2   2   2   2   0   2   2   0   0   2   0   2
 MK-6-9                 0   0   2   0   0   0   2   0   0   0   0   0   0   2   0   0   0   0   2   0   0   2   0   2   0   2   0   0   0   2   2   0   0   2   0   0   0   2   0   2   0   0   0   2   2   2   2   0   0   2   0   2   0   2   2   2   2   2   2   2   2   2   0   0   0   0   2   2   0   2   2   2   2   2   2   0   0   2   0   0   0   0   0   2   2   0   0   2   0   2   2   0   2   2   2   0   2   2   0   2   2   0   0   0   0   2   2   0   0   2   0   2   0   0   2   0   2   0   2   0   0   0   2   0   2   2   2   0   0   2   0   0   0   0   0   2   2   2   0   2   0   2   0   2   2   0   0   2   2   2   0   0   0   2   0   0   2   2   2   2   2   0   2   0   0   2   2   2   0   2   0   2   0   0   2   0   2   0   0   2   0   2   2   2   2   2   0   0   0   2   2   0   0   2   2   0   0   2   0   2
 MK-6-10                0   0   0   2   0   0   2   0   0   2   0   0   0   2   0   0   0   0   2   0   0   2   0   2   0   2   0   0   0   2   2   0   0   2   0   0   0   2   0   2   0   0   0   2   0   2   2   0   0   2   0   2   0   0   2   2   2   2   2   2   2   2   2   0   0   0   2   2   0   2   0   2   2   2   0   0   2   0   0   0   0   0   0   2   2   0   0   0   0   2   0   0   2   2   2   0   2   2   0   2   2   0   0   0   0   2   2   0   0   2   0   2   0   0   2   0   2   0   2   0   0   0   2   2   2   2   0   0   0   2   0   0   0   0   0   2   2   2   0   2   0   2   0   2   2   0   0   2   2   2   0   2   0   2   0   0   2   2   2   2   0   0   2   0   0   2   2   2   0   2   0   0   0   0   2   2   2   0   0   2   0   2   2   2   2   2   0   0   0   2   2   0   0   2   2   0   0   2   0   2
 MK-6-11                0   0   0   2   2   0   2   2   0   2   0   0   0   0   2   0   0   0   2   2   0   2   0   2   0   2   0   0   0   2   2   0   0   2   2   0   0   2   0   2   0   0   0   2   0   2   2   0   0   2   0   2   0   0   2   2   0   2   2   2   2   2   0   0   0   0   2   2   0   2   0   2   2   2   2   0   2   0   0   0   0   0   0   2   2   0   0   0   0   0   0   0   2   2   2   0   0   2   0   2   2   2   0   0   0   2   2   0   0   2   0   0   0   0   0   0   2   2   2   0   0   0   2   2   2   2   0   0   0   2   0   0   0   0   0   2   0   0   0   2   0   2   0   2   2   0   2   2   2   2   0   2   0   2   0   0   2   2   2   2   0   2   2   0   0   0   2   2   0   2   0   0   0   0   2   2   2   0   0   2   0   2   2   2   2   2   0   0   0   2   2   0   0   2   2   0   0   2   0   2
 MK-6-12                2   0   0   2   2   0   0   2   0   2   0   0   0   0   2   0   0   0   0   2   0   2   0   2   0   0   0   2   0   2   2   0   0   2   2   0   0   2   0   2   0   0   0   2   0   2   2   0   2   2   0   2   0   0   2   2   0   2   0   2   2   2   0   0   0   2   0   2   0   2   0   0   2   2   2   0   2   0   0   0   0   0   2   2   2   0   0   0   0   0   0   0   2   2   2   0   0   2   0   2   2   2   0   0   0   2   2   0   0   2   0   0   0   0   0   0   2   2   2   0   0   0   2   2   2   2   0   0   0   2   0   0   0   0   0   2   0   2   0   2   0   2   0   2   2   0   2   2   2   2   0   2   0   0   0   0   2   2   2   2   0   2   0   0   0   0   2   2   2   2   0   0   0   0   2   2   0   0   2   2   0   2   2   2   0   2   0   2   0   2   2   0   0   2   2   0   0   2   0   2
 MK-6-13                2   0   0   0   2   0   0   2   0   2   0   0   0   2   2   0   0   0   2   2   0   2   0   0   0   0   2   2   0   2   2   0   0   2   2   0   0   0   2   2   0   2   0   2   0   2   2   0   2   2   0   2   0   0   0   2   0   2   0   2   2   2   2   0   0   2   0   2   0   2   0   0   2   2   2   0   2   0   2   0   0   0   0   2   2   0   0   0   2   0   0   0   2   0   2   0   0   2   0   2   2   2   0   0   0   2   2   0   0   0   0   0   0   0   0   0   2   2   2   0   0   0   2   2   0   2   0   0   0   2   0   0   2   0   0   2   0   2   0   2   0   2   0   2   2   0   2   2   2   2   0   2   0   0   0   0   2   0   2   2   0   2   0   0   0   0   2   2   2   0   0   0   0   2   2   2   2   0   2   0   0   2   2   2   0   2   0   0   0   2   2   0   0   2   2   0   0   2   0   0
 MK-6-14                2   0   0   0   2   0   2   2   0   2   0   0   0   2   2   0   0   0   2   2   0   2   0   0   0   0   2   2   0   2   2   0   0   2   2   0   0   0   0   2   0   2   0   2   0   2   2   2   2   2   0   2   0   0   0   2   0   2   0   2   2   2   2   0   2   2   0   2   0   2   2   0   2   2   2   0   0   0   2   0   0   0   0   2   2   0   0   0   2   0   0   0   2   0   0   0   0   0   0   2   2   2   0   0   0   2   2   2   0   0   0   0   0   2   0   0   0   2   0   0   0   0   2   2   0   2   0   0   0   2   0   0   2   0   0   2   0   0   0   2   0   2   0   2   2   0   2   2   2   2   0   2   2   0   0   2   2   0   0   0   0   2   0   0   0   0   2   2   2   0   0   0   0   2   2   2   2   0   2   0   0   0   2   2   0   2   0   0   0   2   2   0   0   2   2   0   0   2   0   0
 MK-6-15                2   0   0   0   2   0   2   2   2   2   0   0   0   2   2   0   0   0   2   2   0   0   0   0   0   2   2   0   0   2   2   0   0   0   2   0   0   0   0   2   0   2   0   2   0   2   2   2   2   2   0   0   0   0   0   2   0   2   0   2   2   2   2   0   2   2   0   0   0   2   2   0   2   2   2   0   0   0   2   0   0   2   0   2   2   0   0   0   2   0   0   2   2   0   2   0   0   0   0   2   2   2   0   0   0   2   2   2   0   0   0   0   0   2   0   0   0   2   0   0   0   0   2   0   0   2   0   0   0   2   0   0   2   0   0   2   0   0   0   2   0   2   0   2   2   0   2   2   2   0   0   2   2   0   0   2   2   0   0   0   2   2   0   0   0   0   2   0   2   0   0   0   0   2   2   2   0   0   0   0   0   0   2   2   0   2   0   0   0   2   2   0   0   2   2   0   0   2   0   0
 MK-6-16                2   0   0   2   0   0   2   2   2   2   0   0   0   2   2   0   0   0   2   2   2   0   0   0   0   2   2   0   0   2   2   0   0   0   2   0   0   0   0   2   0   2   0   0   0   2   2   0   2   2   0   0   0   0   0   2   0   2   0   2   2   2   2   2   2   2   0   0   0   2   2   0   2   0   2   0   0   2   2   0   0   2   2   0   2   0   0   0   2   0   0   2   2   0   2   0   0   0   0   2   2   2   0   0   0   2   2   2   0   0   0   0   0   2   0   0   0   2   0   0   0   0   2   0   0   2   0   0   0   2   0   0   2   0   0   2   0   0   0   2   0   2   0   0   2   0   0   0   2   0   0   2   2   0   0   2   2   0   0   0   2   0   0   0   2   0   2   0   2   0   0   2   0   2   2   2   0   0   0   0   0   0   2   2   0   2   0   0   0   2   2   2   0   2   2   0   0   2   0   0
 
!****************************************** Phenotypic Data **********************************************************
!-100.0 is resevred for missing phenotype
SimulatedTrait1        15.5274   20.0479   12.6916    9.6780   13.4813   11.9658   20.3820   17.3682   13.4625   15.9000   13.4055   11.6917   17.8891   10.9437   18.8874   17.7438    9.7535   18.0145   13.6191   14.2387   14.4713   11.3428   14.7776   17.0862   13.9426   10.1310   16.6751   10.3522   11.8597   19.6419   18.3553   14.6689   17.0070   17.4793   17.7311   15.0971   16.1592   14.1946   15.2293   19.9166   13.4221   12.2243   18.0701   13.0912   16.7258   16.4581   10.7073   15.6527   16.2831   17.1486   14.2104   12.5726   14.8744   17.0291    8.8025   16.3157   10.9935   12.7854   16.7226   12.3668   15.6675   19.9117   14.4718   10.6479   14.0860   14.0315   13.0220   13.3122   13.3724   19.4316   17.3070   19.5826   13.7858   15.5074   17.1471   15.4750   15.0937   13.0214   15.5288   10.6113   14.6219   16.1784   12.5143   12.3739   13.0467   13.1740   15.5965   15.3999   18.3006   23.7698   17.0118   11.7251   13.3118   15.6234   14.6939   14.3904   17.3864   16.1183   16.3318   16.6202   12.3151   14.8736   17.6899   14.1783   13.0482   17.4264   18.7132   11.6098   14.0700   16.0073   11.6676   14.5278   17.2439   16.2998   15.6849   13.9835    8.6370   14.4734   17.4444   12.6998   15.3656   16.3200   17.1716   15.7899   14.4538   17.0403   14.8969   15.5805   11.7439   14.0956   10.9904   13.9845   14.7303   18.6216   14.8320   15.0450   17.1764   16.4520   21.8694   14.6934   17.6313   12.4155   15.3082   16.8049   13.5929   13.0987   16.3756   17.8286   16.4135   11.5979   17.0250   14.2737   16.9037   11.1283   11.8703   20.6399   15.4195    8.7136   11.5110   17.8005   19.8526   13.9936   15.6325    8.9916   14.3328   14.9131   17.7178   11.5886   12.6168   11.0836   21.4849   13.6458   17.6893   18.7944   15.9596   14.0973   12.6301    9.5481    9.2133   18.6008   11.8674   19.3043   19.5977   10.6496   10.8947   15.8104   16.1290   12.7742   14.9454   15.1295   17.7062   11.8944   11.4742   12.1287   12.1820   14.1253   21.5606   15.1919   15.6495   15.0384
SimulatedTrait2         7.6985   11.7374    7.9578   10.0515    9.0110    9.8462   10.1157    8.6341    9.7156   10.7688   13.1135    9.8531   10.1804   10.6928    9.0497    8.5525   10.4670    9.6355   11.3181    9.6563    9.1126   10.4995   10.4693   11.3561    9.6816   11.1781   11.6357   11.7859    9.7079   12.1933   13.0478   12.0561    9.4242   11.5255    9.3472    9.4858    9.3647    9.6642    6.8625   12.3631    9.2911   12.9409    8.3548   11.0819    8.7866   11.4944   10.5863    9.7848   10.4419   11.9643   10.6958   11.8999    7.7720    8.0713   10.7202    9.8585   11.0246   11.4123    7.2053    9.9772   11.9476    8.3505   10.8405    8.7927    9.8391    8.1541   11.1151   12.2804    6.5928   10.0765   10.6579    8.9596   12.7707    8.8030    9.2351    8.0424   10.5723    9.0824    8.4460    9.7668    9.1774   12.6036   12.1901    9.3221    8.3306    9.2996    9.1265   12.4646   13.2438    8.1093   10.6770   11.0382    7.3107   10.2879    7.8557    9.2849    8.2606   11.0427    9.4709    7.0877    9.5144   10.4259   10.7641    9.7867   11.3607   10.3703    8.2511    9.8939    8.9489   10.9020    8.2743   11.7250   11.5009    8.4245   11.4749    8.2102   10.8670    7.4751    9.0235    8.5922    8.8362   10.9758   10.4184    9.7766   10.0977   11.3500   10.5512   10.7466   11.1584   11.7878    9.9905   10.6354   10.8490   12.3282   11.1497   10.2005   11.9671    9.2263   11.6488   10.4329   10.7901   12.7609    6.8162   10.8339    9.9775    8.3902    9.8211    6.9795   10.2510    7.4764    8.4780    9.5281    8.2892   10.3071   12.2979   10.3433    9.8750    9.7572   10.0805   10.7604    8.2867   10.3282    8.5332   11.4731   10.3400   12.0763   11.9200    8.3025   11.1391   12.4130    9.4486   12.0819   10.3909   11.4913    9.5431   10.9433   10.0440   12.1395    9.5359    8.6697    8.5625   12.8657   11.0008    9.4575    9.3447    9.7007    8.7549    9.3693   10.5574    9.3454   11.6080   12.3689    9.0921   12.1363    8.1062    9.1808    9.0953    7.3042   10.5989   11.1343
 
