# Supplementary material for: Inclusive Composite Interval Mapping of QTL by Environment Interactions in Biparental Populations
Source: PLoS One. 2015 Jul 10;10(7):e0132414. doi: 10.1371/journal.pone.0132414 (PMC4498613; doi:10.1371/journal.pone.0132414)
Supplement: S4 File — (ZIP) [file pone.0132414.s004.zip › H=0.1/L1/run_00160.met]

!**********************Note: lines staring with "!" are remarks and will be ignored in the program********************
!*********************************General Information**********************************
!Assuming F1 = P1 x P2, populations available in QTL IciMapping are: 
!  1, P1BC1F1 = P1 x F1, the first backcrossing where P1 is used as the recurrent parent;
!  2, P2BC1F1 = P2 x F1, the first backcrossing where P2 is used as the recurrent parent;
!  3, F1DH, F1-derived doubled haploids; 
!  4, RIL or F1RIL, recombination inbred lines through the repeated selfing of F1;
!  5, P1BC1RIL, recombination inbred lines through the repeated selfing of P1BC1F1;
!  6, P2BC1RIL, recombination inbred lines through the repeated selfing of P2BC1F1;
!  7, F2, the selfing generation of F1;
!  8, F3, the selfing generation of F2;
!  9, P1BC2F1, the second backcrossing where P1 is used as the recurrent parent; 
! 10, P2BC2F1, the second backcrossing where P2 is used as the recurrent parent;
! 11, P1BC2RIL, recombination inred lines through the repeated selfing of P1BC2F1; 
! 12, P2BC2RIL, recombination inred lines through the repeated selfing of P2BC2F1; 
! 13, P1BC1F2, the selfing generation of P1BC1F1; 
! 14, P2BC1F2, the selfing generation of P2BC1F1; 
! 15, P1BC2F2, the selfing generation of P1BC2F1; 
! 16, P2BC2F2, the selfing generation of P2BC2F1; 
! 17, P1BC1DH, P1BC1F1-derived doubled haploids; 
! 18, P2BC1DH, P2BC1F1-derived doubled haploids; 
! 19, P1BC2DH, P1BC2F1-derived doubled haploids; 
! 20, P2BC2DH, P2BC2F1-derived doubled haploids; 
   3      !Mapping Population (see remarks above)
   2      !Mapping Function (1 for Kosambi; 2 for Haldane; 3 for Morgan)
   2      !Marker Space Type (1 for intervals; 2 for positions)
   1      !Marker Space Unit(1 for centiMorgans; 2 for Morgan)
   6      !Number of Chromosomes (or Linkage Groups)
 200      !Size of the mapping population
   2      !Number of environments
 
!***************************************** Chromosomes and Linkage Maps **********************************************
!Chromosome                 NumMarkers
-CH1                        16
-CH2                        16
-CH3                        16
-CH4                        16
-CH5                        16
-CH6                        16
!Linkage map (Marker name followed by position or the interval length)
 MK-1-1                1     0.000
 MK-1-2                1    10.000
 MK-1-3                1    20.000
 MK-1-4                1    30.000
 MK-1-5                1    40.000
 MK-1-6                1    50.000
 MK-1-7                1    60.000
 MK-1-8                1    70.000
 MK-1-9                1    80.000
 MK-1-10               1    90.000
 MK-1-11               1   100.000
 MK-1-12               1   110.000
 MK-1-13               1   120.000
 MK-1-14               1   130.000
 MK-1-15               1   140.000
 MK-1-16               1   150.000
 MK-2-1                2     0.000
 MK-2-2                2    10.000
 MK-2-3                2    20.000
 MK-2-4                2    30.000
 MK-2-5                2    40.000
 MK-2-6                2    50.000
 MK-2-7                2    60.000
 MK-2-8                2    70.000
 MK-2-9                2    80.000
 MK-2-10               2    90.000
 MK-2-11               2   100.000
 MK-2-12               2   110.000
 MK-2-13               2   120.000
 MK-2-14               2   130.000
 MK-2-15               2   140.000
 MK-2-16               2   150.000
 MK-3-1                3     0.000
 MK-3-2                3    10.000
 MK-3-3                3    20.000
 MK-3-4                3    30.000
 MK-3-5                3    40.000
 MK-3-6                3    50.000
 MK-3-7                3    60.000
 MK-3-8                3    70.000
 MK-3-9                3    80.000
 MK-3-10               3    90.000
 MK-3-11               3   100.000
 MK-3-12               3   110.000
 MK-3-13               3   120.000
 MK-3-14               3   130.000
 MK-3-15               3   140.000
 MK-3-16               3   150.000
 MK-4-1                4     0.000
 MK-4-2                4    10.000
 MK-4-3                4    20.000
 MK-4-4                4    30.000
 MK-4-5                4    40.000
 MK-4-6                4    50.000
 MK-4-7                4    60.000
 MK-4-8                4    70.000
 MK-4-9                4    80.000
 MK-4-10               4    90.000
 MK-4-11               4   100.000
 MK-4-12               4   110.000
 MK-4-13               4   120.000
 MK-4-14               4   130.000
 MK-4-15               4   140.000
 MK-4-16               4   150.000
 MK-5-1                5     0.000
 MK-5-2                5    10.000
 MK-5-3                5    20.000
 MK-5-4                5    30.000
 MK-5-5                5    40.000
 MK-5-6                5    50.000
 MK-5-7                5    60.000
 MK-5-8                5    70.000
 MK-5-9                5    80.000
 MK-5-10               5    90.000
 MK-5-11               5   100.000
 MK-5-12               5   110.000
 MK-5-13               5   120.000
 MK-5-14               5   130.000
 MK-5-15               5   140.000
 MK-5-16               5   150.000
 MK-6-1                6     0.000
 MK-6-2                6    10.000
 MK-6-3                6    20.000
 MK-6-4                6    30.000
 MK-6-5                6    40.000
 MK-6-6                6    50.000
 MK-6-7                6    60.000
 MK-6-8                6    70.000
 MK-6-9                6    80.000
 MK-6-10               6    90.000
 MK-6-11               6   100.000
 MK-6-12               6   110.000
 MK-6-13               6   120.000
 MK-6-14               6   130.000
 MK-6-15               6   140.000
 MK-6-16               6   150.000
!*********************************** Marker Types ********************************************************************
!Co-dominant marker: When heterozygote F1 is present, P1 is coded as 2, F1 is coded as 1, and P2 is coded as 0; Otherwise, P1 is coded as 2, and P2 is coded as 0. 
!Dominant marker: When heterozygote F1 is present, P1 and F1 are coded as 12, and P2 is coded as 0; Otherwise, P1 is coded as 2, and P2 is coded as 0.  
!Recessive markers: When heterozygote F1 is present, P1 is coded as 2, and F1 and P2 are coded as 10; Otherwise, P1 is coded as 2, and P2 is coded as 0. 
!Missing marker is coded as -1. 
 MK-1-1                 0   0   2   0   2   2   2   0   2   0   0   2   0   2   0   2   2   0   0   2   0   0   2   0   2   2   2   2   0   0   0   0   0   0   0   2   0   0   0   0   2   0   2   0   2   2   2   2   0   0   0   2   2   0   2   0   2   0   0   0   0   2   2   2   0   2   0   2   2   2   2   0   2   0   2   2   2   0   0   2   0   0   2   0   2   0   0   2   2   0   0   2   2   2   0   0   0   2   2   2   0   2   2   0   2   2   0   2   2   0   2   0   0   0   0   2   2   2   0   0   0   2   0   2   0   0   0   0   0   2   2   0   2   0   0   0   2   0   2   2   0   2   2   0   2   0   0   2   2   2   0   2   2   0   2   0   0   0   2   0   0   0   0   0   2   0   2   0   0   2   2   2   0   0   2   0   0   0   0   0   0   0   2   2   0   0   0   0   0   2   2   0   0   2   0   2   0   2   2   2
 MK-1-2                 0   0   0   0   2   2   2   2   2   0   0   2   0   0   2   2   2   0   0   2   0   0   2   0   2   2   2   2   0   0   0   0   0   0   0   2   0   2   0   0   2   0   2   0   2   0   0   2   0   0   0   2   2   0   2   2   2   0   0   0   2   2   2   2   0   2   0   2   2   2   2   0   2   0   2   2   2   0   0   2   0   0   2   0   2   0   0   2   2   0   0   0   2   2   0   0   0   2   2   0   0   2   0   0   2   2   0   0   2   2   2   0   2   0   0   2   2   2   0   0   0   2   2   2   0   0   0   0   0   2   2   0   2   0   0   0   2   0   2   2   0   2   2   0   2   0   0   2   2   2   0   2   2   0   2   0   0   0   2   2   0   0   0   0   2   0   2   0   0   0   2   2   0   0   2   0   0   0   0   0   0   0   0   0   0   0   0   0   0   2   2   0   0   2   0   2   0   2   2   0
 MK-1-3                 0   2   0   0   2   2   2   2   2   0   0   2   0   0   2   2   2   0   0   2   0   0   2   0   2   2   2   2   0   0   0   0   0   0   0   2   0   2   0   0   2   0   2   0   2   0   0   2   2   0   0   2   2   0   2   2   2   0   0   0   2   2   2   2   0   2   0   2   0   2   2   0   2   0   2   2   2   0   0   2   0   0   2   0   0   0   0   2   2   0   0   0   2   2   0   0   0   2   2   2   0   2   0   0   2   2   0   0   2   2   2   0   2   0   0   2   2   2   0   0   0   2   2   2   0   0   0   0   0   2   0   0   2   0   0   0   2   0   2   2   0   2   2   0   0   0   0   2   2   0   0   2   2   0   2   2   0   0   0   2   0   0   0   0   2   0   2   0   0   0   2   2   0   0   2   0   0   2   0   2   0   0   0   0   0   0   0   2   0   2   2   0   0   2   0   2   0   2   2   0
 MK-1-4                 0   2   0   0   2   2   2   2   2   0   2   0   2   0   2   2   2   0   2   2   0   0   2   0   2   2   2   2   0   0   0   2   0   0   0   2   0   0   0   0   0   0   2   0   2   0   0   2   2   0   2   2   2   0   2   2   2   0   0   0   2   2   2   2   0   2   0   2   0   2   2   2   2   0   2   2   0   0   0   2   0   0   2   2   0   0   0   0   2   0   0   0   2   2   0   0   0   2   2   2   2   2   0   0   2   2   0   0   2   2   2   2   2   2   0   2   2   2   0   0   0   2   2   2   0   0   0   0   2   2   0   0   2   0   0   0   2   0   2   2   0   2   0   0   0   0   2   2   2   0   0   2   2   2   2   2   0   0   0   2   0   0   0   0   2   0   2   0   0   0   2   2   0   0   2   0   0   2   0   2   2   0   0   0   0   0   0   2   0   2   2   0   0   2   0   2   0   2   2   0
 MK-1-5                 0   2   0   2   2   2   2   2   2   0   2   0   2   0   2   2   2   0   2   2   0   0   2   0   2   2   2   2   0   0   0   2   0   0   0   2   0   0   0   0   0   0   2   0   2   0   0   2   2   0   2   2   2   0   0   2   2   0   0   0   2   2   2   2   0   2   0   2   0   2   2   0   2   0   2   2   0   0   0   0   0   0   2   2   0   0   0   0   2   0   0   0   2   2   0   0   0   2   2   2   2   2   0   0   2   2   2   0   2   0   2   2   2   2   2   2   2   2   0   0   0   0   2   2   0   0   2   0   2   2   0   0   2   0   0   0   2   0   2   2   0   2   0   2   0   0   2   2   0   0   0   2   2   2   2   2   0   0   0   2   0   0   0   2   2   0   0   0   0   0   2   2   0   0   2   0   0   2   0   2   2   2   0   0   0   0   0   2   0   2   2   0   0   2   0   2   2   0   2   0
 MK-1-6                 2   2   0   2   2   2   2   2   2   0   2   0   2   0   2   2   2   2   2   2   0   0   2   0   2   2   2   2   0   0   0   2   0   0   0   2   0   0   0   2   0   0   2   0   2   0   0   2   0   0   2   2   2   0   0   0   2   0   0   0   2   2   2   2   0   2   2   2   0   2   0   0   2   0   2   2   0   2   0   0   0   0   2   2   0   0   0   0   2   0   0   2   2   2   0   0   0   2   2   2   2   2   0   0   2   2   0   0   2   0   0   2   2   2   2   2   2   2   0   0   0   0   2   2   0   0   2   0   2   2   0   2   2   0   0   0   2   0   2   2   0   2   0   2   0   0   2   2   0   0   0   2   2   2   2   2   2   2   0   2   0   2   0   2   2   0   0   0   0   0   2   2   0   0   2   0   0   2   0   2   2   2   0   0   0   0   0   2   0   2   2   2   0   2   0   2   2   0   2   0
 MK-1-7                 2   2   0   2   2   2   2   0   2   2   2   0   0   0   2   2   2   2   2   2   0   0   2   0   2   2   2   2   2   0   0   2   0   0   0   2   0   0   0   2   0   0   2   0   2   0   0   0   2   0   2   2   2   0   0   0   0   0   0   0   2   2   0   2   2   2   2   2   0   2   0   0   0   0   2   2   0   2   0   2   0   0   2   2   0   0   0   0   2   0   0   2   2   2   0   2   0   2   2   2   2   2   0   0   2   2   0   0   2   0   0   2   2   2   2   0   2   2   2   0   0   0   2   2   2   0   2   0   0   2   2   2   2   0   0   0   2   0   2   2   0   2   0   0   0   2   2   2   0   0   0   2   2   2   2   2   2   2   0   2   0   2   0   2   2   0   0   0   0   0   2   2   0   0   2   0   0   2   0   2   2   2   0   0   2   0   0   2   0   2   2   0   0   2   0   2   2   0   2   0
 MK-1-8                 2   0   0   2   0   2   2   2   0   2   2   0   0   0   2   2   2   0   2   2   0   0   2   0   2   2   0   2   2   0   0   2   0   0   0   2   0   0   0   2   0   0   2   0   2   0   0   0   2   0   2   2   2   0   0   0   0   0   0   0   2   2   0   2   2   2   2   2   0   2   0   0   0   0   2   2   0   2   0   2   2   0   2   2   0   0   0   0   2   0   0   2   2   2   0   2   0   2   2   0   2   2   0   0   0   2   2   0   2   0   0   2   2   2   2   0   2   2   2   0   0   0   2   2   0   2   2   0   0   2   2   2   2   0   0   0   2   0   0   2   0   2   0   0   0   2   2   2   0   2   0   0   2   2   0   2   2   2   0   2   0   2   0   2   2   0   0   0   0   0   2   2   0   0   2   0   0   2   0   2   2   2   0   0   2   0   0   2   0   2   2   0   0   2   0   0   2   0   2   0
 MK-1-9                 2   0   0   2   0   2   2   2   0   2   2   0   0   0   2   2   2   0   0   2   0   0   2   0   2   2   0   2   2   0   0   2   0   0   0   2   0   0   0   2   0   0   2   0   2   0   0   0   2   0   2   2   2   0   0   0   0   0   0   0   2   2   0   2   2   2   2   2   0   2   0   0   0   0   2   2   0   2   0   2   2   0   2   2   0   0   0   0   2   0   0   0   2   2   0   2   0   2   2   0   2   2   0   2   0   2   0   0   0   0   0   2   2   2   2   0   2   2   2   0   0   0   0   2   0   2   2   0   0   2   2   0   2   0   0   0   2   2   0   0   0   2   0   0   0   2   2   2   0   2   0   0   2   2   0   2   0   0   2   2   0   2   0   2   0   2   0   0   0   0   2   2   2   0   2   0   0   2   0   2   2   2   0   0   2   0   0   2   0   0   2   0   0   2   0   0   2   0   2   0
 MK-1-10                2   0   2   2   0   2   2   2   0   2   2   0   0   2   2   2   2   0   0   2   0   0   2   0   0   2   0   2   2   2   0   2   0   0   0   2   0   0   0   2   0   0   2   2   2   0   0   0   0   0   2   0   2   0   0   0   0   0   0   0   2   2   0   2   0   0   2   2   0   2   2   2   0   0   0   0   2   2   0   2   2   0   2   2   0   0   2   0   0   0   0   0   2   2   0   2   0   2   0   0   2   0   0   2   0   0   0   0   0   0   0   2   0   2   2   2   2   2   2   0   0   0   0   2   0   2   2   0   0   2   2   0   2   0   0   0   2   2   0   0   0   2   0   0   0   2   2   0   0   2   0   0   2   2   2   2   0   0   2   2   0   2   0   2   0   2   0   0   0   0   2   2   2   0   2   0   0   2   0   2   2   2   0   0   2   0   0   2   0   0   2   0   0   2   0   0   2   0   2   0
 MK-1-11                2   0   2   2   0   2   2   2   0   2   2   0   0   0   2   2   2   0   0   2   0   0   0   0   0   2   0   0   2   2   0   2   2   0   0   2   0   2   2   2   0   0   0   2   2   0   0   0   0   0   2   0   2   0   0   0   0   2   0   0   2   2   2   2   0   0   2   2   0   2   2   2   2   0   0   0   2   2   0   2   2   0   2   0   0   0   2   0   0   0   0   0   2   2   0   2   2   2   0   2   2   0   0   2   0   0   0   0   0   0   0   2   0   2   2   0   2   2   2   0   0   2   0   2   0   2   2   0   0   2   2   0   2   0   0   0   0   2   2   0   2   2   0   0   0   2   2   0   0   2   0   0   2   2   2   2   0   0   2   2   0   2   2   0   0   2   0   0   0   0   2   2   2   0   2   0   0   2   0   2   2   2   2   0   0   0   0   2   0   0   2   0   2   2   0   0   2   0   0   0
 MK-1-12                2   0   2   2   0   2   2   2   0   2   2   2   0   0   2   2   2   0   0   2   0   0   0   0   0   2   0   0   2   0   0   2   0   0   0   2   0   2   0   2   0   2   0   2   2   0   0   0   0   0   2   0   2   0   0   0   0   2   0   0   2   2   2   2   0   0   2   2   0   2   0   2   2   0   0   0   2   2   0   2   2   0   2   0   0   0   2   0   0   0   0   0   2   2   0   2   2   2   0   2   2   0   0   2   2   0   0   0   0   0   0   2   2   2   2   0   0   2   2   0   0   0   0   2   0   2   2   0   0   2   2   0   0   0   2   0   0   2   2   0   0   2   0   0   0   2   2   0   0   2   0   0   2   2   2   2   0   0   2   2   0   2   2   0   0   2   0   0   0   0   2   2   2   0   2   0   0   2   0   2   2   2   2   0   2   0   0   2   2   0   2   0   2   2   0   0   2   0   0   0
 MK-1-13                2   0   2   2   0   2   2   0   0   2   2   2   0   0   2   2   2   0   0   2   0   0   0   2   0   2   0   0   2   2   0   2   0   2   0   2   0   2   0   2   2   2   0   2   2   0   0   0   0   0   2   0   2   0   0   2   0   2   0   0   0   2   2   2   0   0   0   2   2   2   2   2   2   0   0   0   2   2   0   2   2   0   2   2   0   0   2   0   0   0   0   0   2   2   2   2   2   2   0   2   2   2   0   2   2   2   0   0   0   2   0   0   2   2   2   2   0   2   2   0   0   0   0   2   0   2   2   0   0   2   2   0   0   0   2   0   0   2   2   0   0   2   0   0   0   2   0   0   0   2   0   0   2   2   2   2   0   0   2   0   0   2   2   0   0   2   0   0   0   0   2   2   2   0   2   0   0   2   0   2   2   2   2   0   2   2   0   2   2   0   2   0   2   2   0   2   2   0   2   0
 MK-1-14                2   0   2   2   0   2   2   0   2   2   2   2   0   0   2   2   2   0   0   2   0   0   0   0   0   2   0   0   2   2   0   2   0   2   0   2   0   2   0   0   0   0   0   2   2   0   0   0   0   2   2   0   2   0   2   2   0   2   0   0   0   2   2   2   0   2   0   0   2   2   2   2   2   0   0   0   2   2   0   2   2   2   2   2   0   0   2   0   0   0   0   0   2   2   2   2   2   2   0   2   0   0   0   2   2   2   0   0   0   2   0   0   2   0   2   2   0   2   2   0   0   0   2   2   0   2   2   2   0   2   2   2   0   0   2   0   2   0   2   0   0   2   0   0   0   2   0   0   0   2   0   0   2   2   2   0   0   0   2   0   0   2   2   0   0   2   0   0   0   0   2   2   2   2   0   0   0   2   0   2   2   2   2   0   2   2   0   2   2   0   2   0   2   2   0   2   2   0   2   0
 MK-1-15                0   0   0   2   0   2   2   0   2   2   2   2   0   0   2   2   2   0   0   2   0   0   0   0   0   2   0   0   0   2   0   2   2   2   0   2   0   2   0   2   0   0   0   2   2   0   0   0   0   2   0   0   2   0   2   0   0   2   0   0   0   2   2   0   0   2   2   0   2   2   2   2   2   0   0   0   2   2   0   2   2   2   2   2   0   0   2   0   0   0   0   0   2   2   2   2   0   2   0   2   0   0   0   2   2   2   0   0   0   2   0   0   2   0   2   2   0   2   2   0   0   0   0   2   0   2   2   2   0   2   0   2   0   2   2   0   0   0   2   0   0   2   0   0   0   2   0   0   0   2   0   0   2   2   0   0   0   0   2   0   0   2   0   2   0   2   0   0   0   0   2   2   2   2   0   0   0   2   0   2   2   0   2   0   2   2   0   2   0   0   2   0   0   2   0   2   2   2   2   0
 MK-1-16                0   2   0   2   0   2   2   0   2   2   2   2   0   0   2   2   2   0   0   2   2   0   0   0   0   2   0   0   0   2   0   2   2   2   0   2   0   2   0   2   0   0   0   0   2   0   0   0   0   2   0   0   2   0   2   0   0   2   0   0   0   2   2   0   0   2   2   0   2   2   2   2   2   0   0   0   2   2   0   2   2   2   2   2   0   2   2   0   0   0   0   0   2   2   2   2   0   2   0   2   0   0   0   2   2   0   0   0   0   2   0   0   2   0   2   2   0   2   2   0   0   0   0   2   0   2   0   2   0   2   0   2   0   2   2   0   0   0   2   0   0   2   0   0   0   2   0   0   0   2   0   0   2   2   0   0   0   0   2   2   0   2   0   2   0   2   0   0   0   0   2   2   2   2   0   0   0   2   0   0   2   0   2   0   2   2   2   2   0   0   2   0   0   2   0   2   2   2   2   2
 MK-2-1                 0   0   0   2   2   0   0   2   2   2   0   2   2   2   0   2   2   2   2   0   0   2   2   0   0   2   2   0   0   0   0   2   2   2   0   2   0   0   0   0   0   0   0   0   0   2   0   2   0   2   2   2   2   2   0   2   0   2   2   0   0   0   0   0   0   2   2   2   0   0   2   0   2   0   0   2   2   0   2   0   2   0   0   0   2   2   0   2   2   0   0   2   2   2   2   2   0   2   0   2   2   2   2   0   2   2   0   0   0   0   0   2   0   2   2   2   2   0   2   2   0   2   0   2   0   0   2   2   2   0   2   0   0   0   2   0   0   0   2   0   2   0   0   0   0   0   2   0   0   2   0   2   2   2   0   0   2   2   0   2   2   2   0   0   2   0   2   0   0   2   2   2   2   0   0   0   0   0   0   2   0   0   2   0   0   0   0   0   2   0   0   0   2   0   2   2   2   0   0   0
 MK-2-2                 0   0   0   2   0   2   0   2   2   2   0   2   2   2   0   2   2   2   0   0   0   2   2   0   0   2   2   2   0   0   2   2   2   2   0   2   0   0   0   0   0   0   0   0   0   2   0   2   0   2   0   2   2   2   0   2   0   2   2   0   0   0   0   0   0   2   2   2   0   0   2   0   2   0   0   2   0   0   2   0   2   0   0   0   0   2   0   2   2   0   0   2   2   2   2   2   0   2   0   2   2   2   2   0   2   2   0   0   0   0   0   2   0   2   2   2   2   2   2   2   0   2   0   2   2   0   2   2   2   0   2   0   0   0   2   0   0   0   2   0   2   0   0   0   0   0   2   0   0   2   0   2   2   2   0   0   2   2   2   2   2   2   0   2   2   0   0   0   0   2   2   2   2   0   0   0   0   0   0   2   0   0   2   0   0   0   0   2   2   0   0   0   2   0   2   2   0   0   0   0
 MK-2-3                 0   0   0   2   0   2   0   0   2   0   0   2   2   2   0   2   0   2   0   0   0   2   2   0   0   0   2   2   0   0   0   2   2   2   0   2   2   0   0   0   0   0   0   0   0   2   0   2   0   2   0   2   2   2   0   0   0   2   2   0   0   2   0   0   0   2   2   2   0   0   2   0   2   0   2   2   0   0   2   0   2   0   0   0   0   2   0   2   2   0   0   2   2   2   2   2   0   0   2   0   2   2   2   0   2   2   2   2   0   0   0   2   0   2   0   0   2   2   2   2   0   2   0   2   2   0   2   2   2   0   2   0   0   0   0   0   0   0   2   0   0   0   0   0   0   0   2   0   0   2   0   2   2   2   0   0   2   2   2   2   2   2   0   2   2   0   0   0   0   2   2   2   2   2   0   0   0   0   0   0   0   0   2   0   0   0   0   2   2   0   0   0   2   2   2   2   0   0   0   0
 MK-2-4                 0   0   0   2   0   2   2   0   2   0   2   2   2   2   0   0   0   2   0   2   0   2   2   0   2   0   2   2   0   0   0   2   2   2   2   2   2   0   0   0   0   0   0   2   0   2   0   2   0   2   0   2   2   2   0   0   0   2   2   0   0   0   2   0   0   2   2   2   0   0   2   0   2   0   2   2   0   0   2   0   2   0   0   0   0   2   0   2   2   2   2   2   0   2   2   2   0   0   2   0   2   0   0   0   2   2   2   2   0   0   0   2   0   2   2   2   0   2   2   2   0   2   0   2   2   0   2   2   2   0   2   0   0   0   0   2   0   0   2   0   0   2   0   2   0   0   2   0   0   2   0   2   2   2   0   0   2   2   2   2   2   0   0   2   2   0   0   0   0   2   2   0   2   2   2   0   0   2   2   2   0   0   2   2   0   0   0   2   2   0   0   0   2   2   2   2   0   0   0   0
 MK-2-5                 0   0   0   2   0   2   0   0   0   0   2   2   2   0   0   0   0   2   0   2   0   2   2   0   2   0   2   2   0   0   0   2   2   2   2   2   2   2   0   2   0   0   0   2   0   2   0   2   0   2   0   2   0   2   2   0   0   2   2   2   0   0   2   0   0   2   2   2   0   0   2   0   2   0   2   2   0   0   2   0   0   0   0   0   0   2   2   2   2   2   2   2   2   2   2   2   0   0   2   0   2   0   0   0   2   2   2   2   0   0   0   2   0   2   2   2   0   2   2   2   0   2   0   2   2   0   0   2   2   0   2   0   0   0   0   2   0   0   2   0   0   2   2   2   0   0   2   0   0   2   0   2   2   2   2   0   2   2   2   0   0   0   0   0   2   0   0   0   0   2   2   0   2   2   2   2   0   2   2   2   0   0   2   2   0   2   0   2   2   0   0   2   0   0   2   2   0   2   0   0
 MK-2-6                 0   0   2   0   0   2   0   0   0   2   2   2   2   0   0   0   0   2   0   2   0   2   0   0   2   0   2   2   0   0   0   0   2   2   2   2   2   2   2   2   0   0   0   2   0   2   0   2   0   2   0   2   0   2   2   0   0   2   2   2   0   0   2   0   0   2   2   2   2   0   2   0   2   0   2   0   0   0   2   0   0   0   0   0   0   2   2   2   2   2   2   2   0   2   2   2   0   0   2   0   2   0   0   0   2   2   2   2   2   0   2   2   0   2   2   2   0   2   2   2   0   2   0   2   2   2   0   2   2   0   2   0   0   0   0   2   0   0   2   0   0   2   2   0   0   2   2   0   0   2   0   0   2   2   2   0   2   2   2   0   0   0   0   0   2   0   0   0   0   2   2   0   2   2   0   2   0   2   2   2   0   0   0   2   0   2   0   2   2   0   0   0   0   0   2   2   0   2   0   0
 MK-2-7                 0   0   2   0   0   2   0   0   0   2   2   2   2   0   0   0   0   2   0   2   0   2   0   0   2   2   0   2   0   0   0   0   2   2   2   2   2   2   2   2   0   0   0   0   0   2   0   0   0   2   0   2   0   2   2   0   0   2   2   2   0   0   2   0   0   2   2   2   2   0   2   0   2   0   2   0   0   0   2   0   0   0   0   0   0   2   2   0   0   2   2   2   0   2   2   2   0   0   2   0   2   0   2   0   2   2   2   2   2   0   2   2   0   2   2   2   0   2   2   2   0   2   0   2   2   2   0   2   2   0   2   0   2   0   0   2   0   0   2   0   0   2   2   0   0   2   2   0   0   2   0   0   2   2   2   2   2   2   2   0   0   0   0   0   0   0   0   0   0   2   2   0   2   2   2   0   0   2   2   2   0   0   2   2   0   2   0   2   2   0   0   0   0   0   2   0   0   2   0   0
 MK-2-8                 0   2   2   0   0   2   0   0   0   2   2   2   2   0   0   0   0   2   0   2   0   0   0   0   2   2   0   2   0   0   0   0   2   0   2   2   2   2   2   2   2   0   0   0   0   2   0   0   0   2   0   0   0   2   2   0   0   2   2   2   0   0   2   0   0   2   2   2   2   0   2   0   2   0   0   0   0   0   2   0   0   0   0   0   0   2   2   0   0   2   2   2   0   2   2   2   0   0   0   0   2   0   2   0   2   2   2   2   2   0   2   2   0   2   2   2   0   2   2   2   0   2   0   2   2   2   0   2   2   0   2   0   2   2   0   2   0   2   2   0   2   2   2   0   0   2   2   0   2   2   0   0   2   2   2   2   2   2   2   0   0   0   2   0   0   0   0   0   0   2   2   0   2   2   2   0   0   2   2   2   0   0   0   2   0   2   0   2   2   0   0   0   0   0   2   0   0   2   0   0
 MK-2-9                 0   2   2   0   0   2   0   0   0   2   2   2   2   0   0   0   0   2   0   2   0   0   0   2   2   2   0   2   0   0   0   0   2   0   2   2   2   2   2   2   2   0   0   0   0   2   0   0   0   2   0   0   0   2   2   0   0   2   2   2   0   0   2   0   0   2   2   2   0   0   2   0   2   0   0   0   0   2   2   0   0   0   0   0   0   2   2   0   0   2   2   2   0   2   0   2   2   0   0   0   2   2   2   0   2   2   2   2   2   0   2   2   0   2   2   2   0   2   2   2   0   2   0   2   2   2   0   2   2   0   2   0   2   0   0   2   0   2   2   0   2   2   2   0   0   2   2   0   2   2   0   0   2   2   2   2   2   2   2   0   0   2   2   0   0   0   0   2   0   2   2   0   2   2   2   2   0   2   2   2   0   0   0   2   0   2   0   2   2   0   0   2   2   0   2   0   2   2   2   0
 MK-2-10                0   0   2   0   0   2   0   0   0   2   2   2   2   0   0   0   0   2   0   2   0   0   2   2   2   2   0   2   0   0   0   0   2   0   2   2   2   2   2   2   2   0   0   0   0   2   0   0   0   0   0   0   0   2   2   0   0   2   2   2   2   0   2   0   2   2   2   2   0   0   2   0   2   0   0   0   0   2   2   2   0   0   0   0   0   2   2   0   0   2   2   2   2   2   0   2   2   0   0   0   2   2   2   0   2   2   2   2   2   0   0   2   2   2   0   2   0   2   2   2   2   2   0   0   2   2   0   2   2   0   2   0   2   0   0   2   0   2   0   0   2   2   2   0   0   2   2   0   2   2   0   0   2   2   2   2   2   2   2   0   2   2   0   0   0   0   0   2   0   0   2   0   2   2   2   2   0   2   2   2   0   0   0   2   0   2   0   2   2   0   0   2   2   0   0   0   2   2   2   0
 MK-2-11                0   0   2   0   0   0   0   0   0   2   2   2   2   0   0   0   2   2   0   2   0   0   0   2   2   2   0   2   0   0   0   0   2   0   2   2   2   2   2   2   2   0   0   0   0   2   0   0   0   0   0   0   0   2   2   0   0   2   2   2   2   0   2   0   2   2   2   2   2   0   2   0   2   0   0   0   0   2   2   2   0   0   0   0   0   2   2   0   0   0   2   2   2   2   0   2   2   2   0   0   2   2   2   2   2   2   2   2   2   0   0   2   2   2   0   2   0   2   2   2   2   2   0   0   2   2   0   2   2   0   2   0   0   0   0   2   2   2   2   0   2   2   2   0   0   2   2   0   2   2   0   0   2   2   2   2   2   2   2   0   2   2   0   2   0   0   0   2   0   0   2   0   2   2   2   2   0   2   2   2   0   0   0   2   0   2   0   2   2   0   0   2   0   2   0   0   2   2   2   2
 MK-2-12                0   2   2   0   0   0   0   0   0   2   2   2   2   0   2   0   2   2   0   2   0   0   0   2   2   2   0   2   0   0   0   0   2   0   2   2   2   2   0   2   0   0   0   0   0   2   0   0   0   0   0   0   0   0   2   0   0   2   2   0   2   0   2   2   2   2   2   2   2   2   2   0   2   0   0   0   0   2   2   0   0   0   0   0   0   2   2   0   0   0   2   2   0   2   0   2   2   2   0   0   2   2   2   2   2   2   2   2   2   0   0   2   2   2   0   2   0   2   2   2   2   2   0   0   2   2   0   0   0   0   2   0   0   0   0   2   2   2   2   0   2   0   2   0   0   2   2   0   2   2   0   0   2   2   0   2   2   2   2   2   2   2   0   0   2   2   0   0   0   0   2   0   2   2   0   2   2   2   2   2   0   0   0   2   0   2   2   2   2   0   0   2   0   2   0   0   2   0   2   2
 MK-2-13                0   2   2   0   0   0   0   0   0   2   2   2   2   2   2   2   2   2   0   2   0   2   0   2   2   0   0   2   0   0   0   2   2   0   2   0   2   0   0   2   0   0   0   0   0   2   0   0   0   0   0   0   0   0   2   0   2   2   2   0   2   0   2   2   0   2   2   2   2   2   2   2   2   0   2   0   0   2   2   2   0   0   0   0   0   2   2   0   2   0   2   0   0   2   0   2   2   2   0   0   2   2   2   2   2   2   2   2   2   2   0   2   2   2   0   2   0   0   2   2   2   2   0   0   2   2   0   0   0   0   2   0   0   0   0   2   2   2   2   0   2   0   2   0   0   2   2   0   2   2   0   0   2   2   0   2   2   2   2   2   2   2   2   2   2   2   0   0   0   0   2   0   2   0   0   2   2   2   2   2   0   2   0   2   0   0   2   2   2   0   0   2   2   2   0   2   2   0   0   2
 MK-2-14                0   2   2   0   0   0   0   2   0   2   2   2   2   2   2   2   2   2   0   0   0   2   0   2   2   0   0   2   0   0   0   2   2   0   2   0   2   2   0   0   0   0   0   0   0   2   0   0   2   0   0   0   0   0   2   0   0   2   2   0   2   0   2   2   0   2   0   2   2   2   2   2   2   0   2   2   0   0   2   2   2   0   0   0   0   0   2   0   2   0   2   0   0   2   0   2   0   2   0   0   2   2   2   2   0   0   2   2   2   0   0   2   2   2   0   2   0   0   2   2   2   2   0   0   2   2   0   0   0   0   2   2   0   2   0   2   2   2   2   0   2   0   2   0   0   2   2   0   2   2   0   0   2   2   0   2   2   2   2   2   2   2   2   2   2   2   0   0   0   0   2   0   2   0   0   2   2   2   2   2   0   2   0   2   2   0   2   2   2   0   0   2   2   2   0   2   2   0   0   2
 MK-2-15                0   2   2   0   0   0   0   2   0   2   2   0   2   2   2   2   2   2   0   0   0   2   0   2   2   0   0   2   0   0   0   2   2   0   2   0   0   2   0   0   0   0   0   0   0   2   0   0   2   2   0   0   0   2   2   0   0   2   2   0   2   0   2   2   0   2   0   2   2   2   0   2   2   0   2   0   0   2   2   2   2   0   0   0   0   0   0   0   2   0   2   0   2   0   0   2   0   2   0   0   2   0   2   2   0   0   2   2   2   0   0   2   2   2   0   2   0   0   2   2   2   2   0   0   2   2   0   0   2   0   2   2   0   0   0   2   2   2   2   0   2   0   2   0   0   2   0   0   2   2   0   0   0   2   0   2   2   2   2   2   2   2   2   2   2   2   0   0   0   0   0   0   2   0   0   2   2   2   2   2   0   2   0   2   2   2   2   2   2   0   0   2   2   2   0   2   2   0   0   2
 MK-2-16                0   2   2   0   0   0   2   2   0   2   2   0   2   2   2   2   2   2   0   0   0   2   0   2   2   0   0   2   0   0   0   2   2   0   2   0   0   2   0   0   0   0   0   0   0   2   0   0   2   2   0   0   0   2   2   2   0   2   2   0   2   0   0   2   0   2   0   2   2   2   0   2   0   0   2   2   0   2   2   2   2   0   0   0   0   0   0   0   2   0   2   0   2   0   0   2   0   2   0   0   2   2   2   2   0   0   0   2   2   0   2   2   2   2   0   2   0   0   2   2   2   2   0   0   2   2   0   0   2   0   2   2   0   0   0   2   2   2   2   0   2   0   2   0   0   2   0   0   2   2   0   0   0   2   0   2   0   2   2   2   2   2   2   2   2   2   2   0   2   0   2   0   0   0   2   2   2   2   2   2   0   2   0   2   2   2   2   2   2   0   0   2   2   2   0   2   2   0   0   2
 MK-3-1                 2   2   0   0   0   0   0   2   0   0   0   0   0   2   2   0   2   2   2   2   0   2   2   0   0   0   0   2   2   2   2   2   2   0   0   2   0   0   2   2   2   0   0   2   2   0   2   0   2   2   2   2   0   0   0   0   0   2   2   2   2   2   2   2   0   0   2   0   0   0   0   0   0   0   2   0   0   0   0   0   2   2   2   2   2   2   2   0   2   2   2   2   0   0   0   0   2   0   0   2   0   2   0   2   2   0   0   2   2   2   0   0   0   0   2   0   2   2   2   2   0   0   2   2   2   2   2   0   2   2   2   2   2   2   0   0   2   0   2   2   2   0   0   0   2   2   2   0   2   0   0   2   2   2   2   2   2   0   2   0   0   2   0   0   0   0   2   2   0   2   0   0   2   2   0   0   2   0   2   0   0   0   0   2   2   2   0   0   2   2   0   2   2   0   2   2   2   2   2   0
 MK-3-2                 0   2   0   0   0   0   0   2   0   0   0   0   0   2   2   2   0   2   0   2   0   2   2   0   0   0   0   2   2   2   2   2   2   0   0   2   0   0   2   2   2   0   0   2   2   0   2   0   2   2   2   2   0   0   0   0   0   2   2   2   2   2   2   2   0   0   2   0   0   0   0   0   0   0   2   0   0   0   0   0   2   2   2   2   2   2   2   0   2   2   2   2   0   0   0   0   2   0   0   2   2   2   0   2   0   2   0   2   2   2   0   0   0   0   2   0   2   2   2   2   0   0   0   2   2   0   2   2   2   2   2   2   2   2   0   0   0   0   2   2   2   0   0   0   2   0   2   0   2   0   0   2   2   2   2   2   2   0   2   0   2   2   0   0   0   0   2   2   0   2   0   0   2   2   0   0   2   0   2   0   0   0   0   2   2   2   0   2   0   2   0   0   2   0   2   2   2   2   2   0
 MK-3-3                 0   2   0   0   0   0   0   2   2   0   0   0   0   2   2   2   0   0   0   2   0   2   2   0   0   0   0   2   2   2   2   2   2   0   0   0   0   0   2   2   2   0   0   2   2   0   2   0   2   2   2   2   0   0   2   0   0   2   2   0   2   2   2   2   0   0   2   0   0   0   0   0   0   0   2   0   0   0   0   0   2   2   2   2   2   2   2   0   2   2   2   2   0   0   0   0   2   0   0   2   2   2   0   2   0   2   0   2   2   2   0   0   0   0   2   0   2   2   2   2   0   0   0   2   0   0   2   0   2   2   2   2   2   2   0   0   0   0   2   2   2   0   0   0   0   0   2   0   2   0   0   2   2   2   2   2   2   0   2   0   2   2   0   0   0   0   2   2   0   2   0   0   0   2   0   0   2   0   0   0   0   0   0   2   2   2   0   0   2   2   0   0   2   0   2   2   2   2   2   0
 MK-3-4                 0   2   0   0   0   0   0   2   2   0   0   0   0   2   2   2   0   0   0   2   0   2   2   2   0   0   0   2   2   2   2   2   0   0   0   0   0   0   2   2   2   0   0   2   2   0   2   0   2   2   2   2   0   0   0   0   0   0   2   0   2   2   2   2   0   0   2   0   0   0   2   0   0   0   2   0   0   0   0   0   2   2   2   2   2   2   2   0   2   2   2   2   0   0   0   0   0   0   0   0   2   2   0   2   0   2   0   0   2   2   0   0   0   0   2   0   2   2   2   2   0   0   0   2   0   0   2   0   2   2   0   2   2   2   0   0   2   0   2   2   2   0   0   2   0   0   2   0   2   0   0   2   2   2   2   2   2   0   2   0   2   2   0   0   0   0   2   2   0   2   0   0   0   0   0   0   2   0   0   0   0   0   0   0   0   2   0   0   0   2   0   0   2   0   2   2   2   2   2   0
 MK-3-5                 0   2   0   0   0   0   0   2   2   0   0   0   0   2   2   2   0   0   0   0   0   2   2   2   0   0   0   2   2   2   2   2   0   0   0   0   2   0   2   2   2   0   0   2   2   0   0   0   2   2   2   2   0   2   0   2   0   0   0   0   2   2   2   2   0   0   0   0   0   0   2   0   0   0   0   0   2   2   0   0   2   2   2   2   2   2   2   0   2   2   2   2   0   0   0   0   0   0   0   2   2   2   0   2   0   2   0   0   2   2   0   0   0   0   2   0   0   2   2   2   0   0   0   2   0   0   2   0   2   2   0   2   2   2   0   0   2   0   2   2   2   0   0   2   0   0   2   0   2   0   2   2   2   2   2   2   2   0   2   0   2   2   0   0   2   0   2   2   0   0   0   0   0   0   0   0   2   0   0   2   0   0   0   0   0   0   0   0   0   2   0   0   2   0   2   0   0   2   2   0
 MK-3-6                 0   2   0   0   0   0   2   2   2   0   0   0   0   2   2   2   0   0   2   0   2   0   2   2   0   0   0   2   2   2   2   2   0   0   0   2   2   0   2   2   2   0   0   2   2   0   0   0   0   2   2   2   0   2   0   2   0   0   0   0   0   2   2   2   0   0   0   0   0   0   2   0   0   0   0   0   2   2   0   0   2   2   2   0   2   2   2   0   2   2   2   2   0   0   0   0   0   2   0   2   0   2   0   0   0   2   0   2   2   2   0   0   0   0   2   2   0   2   2   2   0   0   0   2   0   0   2   0   2   2   0   2   2   2   0   0   2   0   2   2   2   2   0   2   2   0   2   0   2   0   2   2   2   0   2   2   2   0   2   0   2   2   0   0   2   0   2   2   2   2   0   0   0   0   0   0   2   0   0   2   0   0   0   0   0   0   0   2   0   2   0   0   2   0   2   0   0   2   2   0
 MK-3-7                 0   2   0   0   0   0   2   2   2   0   0   0   0   2   2   2   0   0   2   2   2   0   2   2   0   0   2   2   2   2   2   2   0   0   0   0   2   0   2   2   2   0   2   2   2   0   0   0   0   2   2   2   0   2   0   2   0   0   2   0   0   2   0   2   0   0   0   2   2   0   2   0   0   0   0   0   2   2   0   0   0   2   2   0   2   2   2   0   2   2   0   2   0   2   2   0   0   2   0   2   0   2   0   2   0   2   0   2   2   2   0   0   0   0   2   2   0   2   2   2   0   0   0   2   0   0   2   0   2   0   2   2   2   2   0   0   2   0   2   2   2   2   0   2   2   0   2   0   2   0   2   2   2   0   2   0   2   0   2   0   2   2   0   0   0   0   2   2   2   2   0   0   0   0   0   0   2   0   0   2   0   0   0   0   0   0   0   2   0   0   0   0   2   0   2   0   0   2   2   0
 MK-3-8                 0   2   0   0   0   0   2   2   2   0   0   0   0   2   2   2   0   0   2   2   2   0   2   2   0   0   2   2   2   2   2   2   0   0   0   0   2   0   2   2   2   2   2   2   2   2   0   0   0   2   2   2   0   2   0   2   0   0   2   0   0   2   0   2   0   2   0   2   0   0   2   2   0   0   0   0   2   2   0   0   0   2   2   0   2   2   2   0   2   2   0   0   0   2   2   0   0   2   0   0   0   2   0   2   2   2   0   2   2   2   0   0   0   0   2   2   0   2   2   2   0   0   0   2   0   2   2   0   2   0   2   2   2   2   0   2   2   2   2   2   2   2   0   2   2   0   2   0   2   0   2   2   2   0   2   0   2   0   2   0   2   2   0   2   0   2   0   2   2   2   2   0   0   0   0   0   2   0   0   2   0   0   0   0   0   0   0   2   0   0   0   0   2   0   2   0   0   2   2   0
 MK-3-9                 0   2   0   0   0   0   2   2   2   0   0   0   0   2   2   2   0   2   2   2   2   0   2   2   0   0   2   2   2   2   2   2   0   0   0   0   2   0   2   2   2   2   0   2   2   2   0   0   0   2   2   2   0   2   0   2   0   0   2   0   0   2   0   2   0   0   0   2   0   0   2   2   0   0   0   0   2   2   0   2   0   2   2   0   2   0   2   0   2   2   0   0   2   2   2   0   0   2   0   0   0   2   0   2   2   2   0   2   2   2   0   2   0   0   2   2   0   2   2   2   0   2   0   2   0   2   2   0   2   0   2   2   2   0   0   2   2   2   0   2   2   2   0   2   2   0   0   0   2   2   2   2   2   0   2   0   2   0   2   0   2   2   0   2   0   2   0   2   2   2   2   0   0   0   0   0   2   0   0   2   0   0   0   2   0   0   0   2   0   2   0   0   2   0   2   0   0   2   2   0
 MK-3-10                0   2   0   0   0   0   2   2   2   0   0   0   0   2   2   2   0   0   2   2   2   0   2   2   0   2   2   0   2   2   2   2   0   0   0   0   2   0   2   2   2   2   0   2   2   2   2   0   0   2   2   2   0   2   0   2   0   0   2   0   0   2   0   2   2   0   0   2   0   0   0   0   0   0   2   2   2   2   0   2   0   2   2   0   2   0   2   0   2   2   0   0   2   2   2   0   2   2   0   0   0   2   0   2   2   2   0   2   2   2   0   2   0   0   2   0   0   2   0   2   0   2   0   2   0   2   2   0   0   0   2   2   2   0   2   2   0   2   0   2   2   2   0   2   2   0   0   0   2   0   0   2   2   0   2   2   2   0   2   0   2   2   0   2   0   2   2   2   2   0   2   0   0   0   0   0   2   0   0   2   0   0   0   2   0   0   0   2   0   2   0   0   2   0   2   0   0   2   0   0
 MK-3-11                0   2   0   0   0   0   2   2   2   0   0   0   0   2   2   2   0   0   0   2   2   2   2   2   0   2   0   0   2   2   2   2   0   2   0   0   2   2   2   0   2   2   0   2   2   2   2   0   0   2   2   2   0   2   2   2   0   0   2   0   0   2   0   2   2   0   0   2   0   0   0   0   0   0   2   2   2   2   0   2   0   2   2   2   2   2   2   0   2   2   0   0   2   2   2   0   2   2   0   0   0   2   0   2   0   0   0   2   2   2   0   0   0   0   2   0   2   2   0   2   0   2   2   2   2   2   2   0   0   0   2   2   2   0   2   0   0   2   0   2   2   2   0   2   2   0   0   2   2   0   2   0   0   0   2   2   2   0   2   0   2   2   0   2   0   2   2   2   2   0   2   0   0   0   0   0   2   0   0   2   0   0   0   2   2   2   0   2   0   2   2   0   0   0   2   0   0   2   0   0
 MK-3-12                0   2   0   2   0   0   2   2   2   0   0   0   0   2   2   2   0   0   0   2   2   2   0   2   2   2   0   0   0   2   2   2   0   2   0   0   2   2   2   0   0   2   0   0   0   0   2   0   2   2   2   0   0   2   2   0   0   0   2   0   0   0   0   2   0   0   0   2   2   2   2   0   0   0   2   0   2   2   0   2   2   2   2   2   2   2   2   0   2   2   0   0   2   2   2   0   2   2   0   0   0   2   2   2   0   0   0   2   2   2   0   0   0   0   2   0   0   2   0   2   0   2   2   2   0   2   2   0   0   2   0   0   2   0   2   0   0   2   2   2   2   2   0   2   2   0   0   2   2   0   2   0   0   0   2   2   2   0   0   2   2   2   0   2   0   2   2   2   2   0   2   0   0   0   0   0   2   0   0   2   0   0   0   2   2   2   0   2   0   2   2   0   0   0   2   2   0   2   0   0
 MK-3-13                0   2   2   2   0   0   2   0   2   0   0   0   0   0   2   2   0   0   0   2   2   2   2   0   0   2   0   0   0   2   2   2   0   2   0   2   2   2   2   0   0   2   2   0   2   2   2   0   2   2   2   0   0   2   2   0   0   0   0   0   0   0   0   2   2   0   0   2   2   2   2   0   0   0   2   2   2   2   0   2   2   2   2   2   2   2   2   2   2   2   0   0   2   2   2   0   2   0   0   0   0   2   0   2   0   0   0   0   2   2   0   2   0   2   2   0   0   2   0   0   0   2   2   2   0   2   2   0   0   2   0   0   2   0   2   0   0   2   0   2   2   0   0   2   0   0   0   2   2   0   2   0   0   0   2   2   2   0   0   2   2   2   0   2   0   2   0   2   2   0   0   0   2   0   0   0   2   0   2   2   0   2   0   2   2   2   0   2   0   2   2   0   0   0   2   2   0   2   0   0
 MK-3-14                0   2   2   2   0   0   2   0   2   0   0   0   0   0   2   2   0   0   2   2   0   0   2   0   0   2   0   0   0   2   2   0   0   2   0   2   2   2   2   0   0   2   2   0   2   0   2   0   2   2   2   0   0   2   2   0   0   0   0   0   0   2   2   2   2   0   0   2   2   2   2   0   0   0   2   2   2   2   0   2   0   2   2   0   2   2   2   2   2   2   0   0   2   2   2   0   2   0   0   0   0   2   0   0   0   0   0   0   2   2   0   0   0   2   2   0   0   2   0   0   0   2   2   2   0   0   2   0   0   0   0   0   2   0   2   0   0   2   0   2   2   0   0   2   0   0   0   2   0   0   2   0   0   0   0   2   2   0   0   2   2   2   0   2   2   2   0   0   2   0   0   0   2   0   0   0   2   0   2   2   0   2   0   2   2   2   0   2   0   2   2   0   0   0   2   2   0   2   0   0
 MK-3-15                0   2   0   2   0   0   2   0   2   0   0   0   0   0   2   2   0   0   2   2   0   0   2   0   0   2   0   0   0   2   2   0   0   2   0   2   2   2   2   0   2   2   2   0   2   2   2   0   2   2   2   0   0   2   0   0   0   0   0   0   0   2   2   2   2   0   0   0   2   2   2   2   0   0   2   2   0   2   0   2   0   2   2   0   2   2   2   2   2   2   0   0   0   2   2   0   2   0   0   0   0   2   0   0   0   0   0   0   2   0   0   0   0   2   2   0   0   0   0   0   0   0   2   2   0   0   2   0   0   0   0   0   0   2   2   0   0   0   0   2   2   0   0   2   0   0   0   2   0   0   2   0   0   0   0   2   0   0   0   2   2   2   0   2   2   2   0   0   2   0   0   0   2   0   0   0   2   0   2   2   0   2   0   2   2   2   0   2   2   2   2   0   0   0   2   2   0   2   0   0
 MK-3-16                0   2   2   2   2   2   2   0   2   0   0   0   0   2   0   0   0   0   0   2   2   0   2   0   0   2   0   0   0   2   2   0   0   2   0   2   2   2   2   0   2   2   2   0   2   2   2   0   2   2   2   0   0   2   0   0   0   0   0   0   0   2   2   2   2   0   0   0   2   0   0   2   0   0   2   2   0   2   0   0   0   2   2   0   2   2   2   2   2   2   0   0   0   0   2   0   2   0   0   0   0   2   0   0   0   2   0   0   2   0   0   0   0   0   2   2   0   0   0   0   0   0   0   2   0   0   2   0   0   0   2   0   0   2   2   2   0   0   0   2   2   0   0   0   0   0   2   2   0   0   2   0   0   0   0   2   0   0   0   2   2   2   0   2   2   2   0   0   2   0   0   0   2   0   0   0   2   0   0   2   0   2   0   2   2   2   0   2   0   2   2   0   0   0   2   2   0   2   0   0
 MK-4-1                 2   0   2   0   0   0   2   2   0   2   0   2   2   2   2   2   0   2   0   0   0   0   0   0   2   2   0   2   2   2   2   0   0   2   0   2   0   2   2   0   0   0   2   0   0   2   0   0   0   0   2   0   2   0   2   2   0   0   2   2   2   2   2   2   0   2   2   0   2   2   2   0   0   0   2   2   0   0   0   0   2   2   0   2   0   2   2   2   2   2   2   2   2   0   0   0   2   0   2   2   2   0   0   0   0   2   0   0   2   2   0   2   2   2   2   2   2   2   2   2   0   2   0   2   0   0   2   0   0   0   2   2   0   2   2   2   0   0   0   2   2   0   2   2   0   0   2   2   2   0   0   0   0   2   2   0   2   0   2   2   2   2   0   2   2   2   0   2   0   2   0   0   0   2   0   0   0   2   2   2   2   0   0   0   0   2   0   2   2   0   0   0   0   2   2   2   0   0   0   0
 MK-4-2                 2   0   2   0   0   0   2   2   0   2   0   2   2   2   2   2   0   2   0   0   0   0   2   0   2   2   0   2   2   2   2   0   0   0   0   2   0   2   2   0   0   0   2   0   0   2   0   0   0   0   2   0   2   0   2   0   0   0   2   2   2   2   2   0   0   2   2   0   0   2   2   0   2   0   0   2   0   0   0   0   2   2   0   2   0   0   2   2   2   2   2   2   0   0   0   0   0   0   2   2   0   0   0   0   2   2   0   0   2   0   0   2   2   2   2   2   2   2   2   2   0   2   2   2   0   0   2   0   0   2   2   2   0   2   2   2   0   0   0   2   2   0   2   2   2   0   0   2   2   0   0   0   0   2   2   0   2   0   2   2   2   0   0   2   2   2   0   2   0   2   0   0   0   2   2   0   0   2   2   2   2   0   0   0   0   2   0   2   2   2   2   0   0   2   2   2   0   0   2   0
 MK-4-3                 2   2   2   0   0   0   2   0   0   2   0   2   2   2   2   0   0   2   0   0   2   0   2   0   0   2   0   2   0   2   2   0   0   0   0   2   0   2   2   0   0   0   2   0   2   2   0   0   0   0   2   0   2   2   2   0   0   0   2   2   2   2   2   0   0   2   2   0   0   2   2   0   2   2   0   2   0   0   0   0   2   2   2   2   2   2   2   2   2   2   0   2   0   0   0   0   0   0   2   2   0   0   0   2   2   2   0   0   2   0   0   2   2   2   2   2   0   0   2   2   0   2   2   2   0   0   2   0   0   2   2   2   0   2   0   2   0   0   0   2   2   0   2   2   2   0   0   0   2   0   0   0   0   2   2   0   2   0   2   2   2   0   0   2   2   2   0   2   0   2   2   0   0   2   2   0   0   2   2   2   2   0   0   0   0   0   0   2   2   2   2   0   0   2   0   2   0   0   2   0
 MK-4-4                 2   2   2   0   0   0   2   0   2   2   0   2   2   2   2   0   0   2   0   0   2   0   2   0   0   2   0   2   0   2   2   0   0   0   0   2   0   2   0   0   0   0   2   2   2   2   0   0   0   0   2   0   2   2   2   0   0   0   2   2   2   2   2   0   0   2   2   0   0   2   2   0   2   2   0   2   0   0   0   0   2   2   2   2   2   2   2   2   2   2   0   2   0   0   0   0   0   0   2   2   0   0   2   2   2   2   0   2   2   0   0   2   2   2   2   2   0   0   2   2   0   2   2   2   0   0   2   0   2   2   2   2   0   0   0   2   0   0   0   2   2   0   2   2   0   2   0   0   2   0   0   0   2   2   2   0   2   0   0   2   2   0   0   2   2   2   0   0   0   2   0   0   0   2   2   0   0   2   2   0   2   0   0   0   0   0   0   2   2   2   2   0   0   2   0   2   0   0   2   0
 MK-4-5                 2   2   2   0   2   0   2   0   2   0   0   2   2   2   0   0   0   2   0   0   2   0   2   0   0   0   0   2   0   2   0   0   0   0   0   2   0   2   0   0   0   0   2   2   2   0   0   0   0   0   2   0   2   2   2   0   0   0   2   2   2   2   0   0   2   2   2   0   0   2   2   0   2   2   0   2   0   0   2   0   2   2   2   2   2   2   2   0   2   0   0   2   0   0   0   0   0   0   0   2   0   0   2   2   2   2   0   2   2   0   0   2   2   2   2   2   0   0   2   2   0   2   2   2   0   0   2   0   2   2   2   2   0   0   0   2   0   0   0   2   2   0   0   2   0   2   0   0   2   0   0   0   0   2   2   0   2   0   2   2   2   0   0   2   2   0   2   0   0   2   0   0   0   2   2   0   0   2   2   0   2   0   0   0   0   0   0   2   2   2   2   2   0   2   0   2   0   0   2   0
 MK-4-6                 2   2   2   0   2   0   2   0   2   0   0   2   2   0   0   0   0   2   0   0   2   0   2   0   2   0   0   2   2   2   0   0   0   0   0   2   0   2   0   0   0   0   2   2   2   2   0   0   0   0   2   0   2   2   2   0   0   0   2   2   2   2   2   0   2   2   2   0   0   2   2   0   2   2   0   2   2   0   2   0   2   2   2   2   2   2   0   0   2   0   0   2   2   0   0   0   0   0   0   2   0   0   2   2   2   2   2   2   2   0   0   2   2   2   2   2   0   0   2   2   0   2   2   2   2   0   2   0   2   2   2   2   0   0   0   2   0   2   0   2   2   0   0   2   0   2   0   0   2   0   0   0   0   2   2   2   2   0   2   2   2   0   0   2   2   0   2   2   0   2   0   0   0   2   2   0   0   2   2   0   2   0   0   0   0   0   0   2   2   2   2   2   0   2   0   2   2   0   2   0
 MK-4-7                 2   2   2   2   2   0   2   0   2   0   0   2   0   0   0   0   0   2   0   0   2   0   2   0   2   0   0   2   2   2   0   0   0   0   0   2   0   2   0   0   0   0   0   2   2   2   0   0   0   0   2   0   2   2   2   0   0   0   0   2   2   2   2   2   2   2   2   0   0   2   0   0   2   2   0   2   2   0   2   0   2   2   2   2   0   2   0   0   2   0   0   2   2   0   2   0   0   0   0   2   0   0   2   2   2   2   2   2   2   0   0   2   2   2   2   2   0   0   0   2   0   2   2   2   2   0   2   0   2   2   2   2   0   0   0   2   0   2   0   2   2   0   0   2   0   2   0   0   2   0   0   0   0   2   2   2   2   0   2   2   2   0   0   2   2   0   2   2   0   2   0   2   0   2   2   0   0   2   0   0   2   0   2   0   0   0   0   2   2   2   2   2   2   2   0   2   2   0   2   0
 MK-4-8                 2   2   2   2   2   0   2   2   2   0   0   2   0   0   0   0   0   2   0   0   2   0   0   2   0   0   0   2   2   2   0   0   0   0   0   2   0   2   0   0   0   0   0   2   2   2   0   0   0   0   2   0   2   2   2   2   2   0   0   2   2   2   2   2   2   2   2   0   0   2   0   0   2   0   0   2   2   0   2   0   2   2   2   2   0   2   2   0   2   0   0   2   2   0   2   0   0   0   0   2   0   0   0   2   2   2   2   2   0   0   0   2   2   2   2   2   2   0   0   2   0   2   2   2   2   0   2   0   2   2   2   2   2   0   0   2   0   2   2   2   2   0   0   2   2   2   0   0   2   0   0   0   2   2   2   2   2   2   2   2   2   0   0   2   2   0   2   2   0   2   0   2   0   2   2   0   2   2   0   0   2   0   2   0   0   0   0   2   2   2   2   2   2   2   0   2   2   0   2   0
 MK-4-9                 2   2   2   2   2   0   0   2   2   2   0   2   0   2   0   0   2   2   0   0   2   0   0   2   0   0   0   2   2   2   0   2   0   0   0   2   2   2   0   2   0   2   0   2   2   2   0   0   0   0   2   0   2   2   2   2   2   0   0   2   2   2   2   2   2   2   2   0   0   2   0   0   2   0   0   2   2   0   2   0   2   2   2   2   0   2   2   0   2   2   0   2   2   0   2   0   2   0   0   2   0   2   0   2   2   2   2   2   2   0   0   2   0   2   2   2   2   2   0   2   0   2   2   2   2   0   2   0   0   2   2   2   2   0   0   2   0   2   2   2   2   2   0   2   2   2   0   0   2   0   0   2   2   2   2   2   2   0   2   2   2   0   0   2   2   0   2   2   0   2   0   2   0   2   2   0   2   2   0   0   2   0   2   0   0   0   0   2   2   2   2   2   2   2   0   2   2   0   2   0
 MK-4-10                2   2   2   2   2   0   0   2   2   2   0   2   0   2   2   0   2   2   0   0   2   0   0   2   0   0   0   2   2   2   0   2   0   0   0   2   0   2   0   2   0   2   2   2   2   2   0   0   0   0   2   0   2   2   2   2   2   0   0   2   0   2   2   2   2   2   0   0   0   0   0   2   2   2   0   2   2   0   2   0   2   2   2   2   0   2   2   2   2   2   0   2   2   0   2   0   2   0   2   2   0   2   0   2   2   2   2   2   2   2   0   2   0   2   2   2   2   2   0   2   0   2   2   2   2   0   2   0   0   2   2   2   2   0   0   2   0   2   2   2   2   2   0   2   0   2   0   0   2   0   0   2   2   2   2   2   2   0   2   2   2   0   2   2   2   2   2   2   0   2   0   2   0   2   2   0   2   2   0   0   0   0   2   0   0   0   0   2   2   2   2   2   2   2   0   2   2   0   2   0
 MK-4-11                0   0   0   2   2   0   0   2   2   2   0   2   0   2   2   0   2   2   0   0   2   0   0   2   0   0   0   2   2   2   0   2   2   0   0   2   0   2   0   2   0   2   2   2   2   2   0   0   0   0   2   0   2   2   2   2   2   0   0   2   0   2   2   2   2   2   0   0   0   0   2   2   2   0   0   2   2   0   2   0   2   2   2   2   0   2   2   2   0   2   0   2   2   2   2   0   2   0   2   2   0   2   0   2   2   2   2   2   2   2   0   2   0   2   2   2   2   2   0   2   0   2   2   2   2   0   2   0   0   2   2   2   2   0   0   2   0   2   2   2   2   2   0   0   0   0   0   0   0   0   0   2   2   2   2   2   2   0   0   2   2   0   2   2   2   2   2   2   0   2   0   2   0   2   0   0   2   2   0   0   0   0   0   0   0   0   2   2   2   2   2   2   2   2   0   2   2   0   0   0
 MK-4-12                0   0   0   0   2   0   0   2   2   0   0   2   0   2   2   0   2   2   0   0   2   0   0   2   0   0   0   2   2   2   0   2   2   0   0   2   2   2   0   2   0   2   2   2   2   2   0   0   0   0   2   0   2   2   2   2   2   0   0   2   0   2   2   0   0   2   0   0   0   0   2   2   2   0   0   2   2   0   2   0   2   2   2   2   0   2   2   2   0   2   0   2   2   2   2   0   2   0   2   0   0   2   0   0   2   2   2   2   2   2   0   2   0   2   2   2   2   2   2   2   0   2   2   2   2   0   2   0   2   0   2   2   2   0   0   2   0   0   2   2   2   2   0   0   0   0   0   0   0   0   0   2   0   2   2   2   2   0   2   2   2   0   2   2   2   0   2   2   0   2   0   2   0   2   0   2   2   2   0   0   2   0   0   0   0   0   2   2   2   0   2   2   2   2   0   2   2   0   0   0
 MK-4-13                0   0   0   0   2   0   0   2   2   0   2   2   2   2   2   0   2   2   0   0   0   0   0   2   0   0   0   2   2   2   0   2   2   0   0   2   2   0   0   2   0   2   2   2   2   2   0   2   0   0   2   0   2   2   2   2   0   0   2   2   0   2   2   0   0   2   0   0   0   0   2   2   0   0   0   2   2   0   2   0   2   2   2   2   0   2   2   2   0   2   0   2   2   2   2   0   2   0   2   0   2   2   0   0   2   2   2   2   2   2   0   0   0   2   2   2   0   2   2   2   0   2   2   2   2   2   2   0   2   0   2   2   2   0   0   2   0   0   2   2   2   2   0   0   0   0   0   0   0   0   0   2   0   2   2   2   2   0   2   0   2   0   2   2   2   0   2   2   0   2   0   2   0   2   2   2   2   2   0   0   2   0   0   0   0   0   2   2   2   0   2   2   2   0   0   2   2   0   0   0
 MK-4-14                0   0   0   0   2   0   0   2   2   2   0   2   2   2   2   0   2   2   0   0   0   0   0   2   0   0   0   2   2   2   0   2   2   0   0   2   2   0   2   2   0   2   2   0   2   2   0   2   0   0   0   0   2   0   2   2   2   0   2   2   0   2   0   0   0   2   0   0   0   0   0   2   0   0   0   0   2   0   0   0   2   2   2   2   0   0   0   2   2   2   0   2   2   2   2   0   2   0   2   0   2   2   0   0   2   0   2   2   2   2   0   0   0   2   2   2   0   2   2   2   0   2   2   2   0   2   0   0   2   0   2   2   2   0   0   2   0   2   2   2   2   0   2   0   0   0   0   0   0   0   0   2   0   2   2   2   2   0   2   0   2   0   0   2   2   0   2   0   0   2   0   2   0   2   0   2   2   2   0   0   2   0   0   0   0   0   2   2   2   0   2   2   2   0   2   2   2   0   0   0
 MK-4-15                0   0   0   0   2   0   0   2   2   2   2   2   2   2   2   0   2   2   0   0   2   0   0   0   0   0   0   2   2   2   2   0   2   0   0   2   2   0   2   2   0   2   2   0   2   2   0   2   0   0   0   0   2   0   2   2   2   0   2   2   0   2   0   0   0   2   0   0   0   2   0   2   0   0   0   0   2   0   2   0   2   2   0   2   0   0   0   2   2   2   0   2   2   2   2   0   2   0   2   0   2   2   0   0   0   0   2   2   2   2   0   0   0   2   2   2   0   2   2   2   0   2   0   2   0   2   0   0   2   0   2   2   2   2   0   2   0   2   2   0   2   0   2   0   0   0   0   0   0   0   0   2   0   2   2   2   2   0   2   0   2   0   0   2   2   0   2   0   0   2   0   2   0   2   0   2   2   2   0   0   2   0   0   0   0   0   2   2   2   0   2   0   2   0   2   2   2   0   0   0
 MK-4-16                0   0   0   0   2   0   0   2   2   2   2   2   2   2   2   0   2   2   0   2   2   0   0   0   0   0   0   2   2   2   2   0   2   0   0   2   2   0   2   0   0   2   2   0   2   2   0   2   0   0   0   0   2   0   2   2   2   2   2   2   0   2   0   0   0   2   0   0   0   0   0   2   2   0   0   0   2   0   2   0   2   2   0   2   0   0   0   2   2   2   0   2   2   2   2   0   2   2   2   2   2   2   0   0   0   0   2   2   2   2   0   0   0   2   2   2   0   0   2   2   0   2   0   2   0   2   0   0   0   0   2   2   2   0   0   2   0   2   2   0   2   0   2   2   0   0   0   0   0   0   0   2   0   2   0   2   2   0   2   0   2   0   0   2   2   0   2   0   0   2   0   2   0   2   0   2   2   2   0   0   2   0   0   0   0   0   2   0   0   0   2   0   2   0   2   2   0   0   0   0
 MK-5-1                 2   0   0   2   0   2   0   0   2   0   0   0   2   0   2   2   0   2   2   0   2   0   2   0   0   2   0   2   0   2   2   0   0   2   0   2   0   2   2   2   0   2   0   0   0   2   2   0   0   0   2   0   2   2   2   0   2   2   0   2   2   0   2   2   0   2   0   2   0   2   0   2   0   2   2   0   2   0   2   2   2   0   2   2   0   0   0   2   0   2   2   0   0   2   2   2   0   2   0   2   0   0   0   0   0   0   0   2   2   2   0   0   0   0   2   0   2   0   0   2   0   0   0   0   2   2   2   0   0   2   2   0   2   0   2   2   0   2   0   0   2   0   2   2   0   0   2   0   0   2   0   2   2   2   2   2   0   2   0   0   0   0   2   2   2   0   2   2   2   0   0   2   2   0   2   0   2   2   2   0   0   0   0   2   2   0   0   0   0   0   0   0   2   0   2   0   0   0   0   0
 MK-5-2                 2   0   0   2   0   2   0   0   2   0   0   0   2   0   2   2   0   2   2   0   2   0   2   0   0   0   0   2   0   2   2   0   0   2   2   2   0   2   2   2   0   2   2   0   0   2   2   0   0   0   2   0   2   2   2   0   2   2   0   2   2   0   2   2   0   0   0   2   0   2   0   2   0   2   2   0   2   0   2   2   2   0   2   2   0   0   0   2   0   2   2   0   0   0   2   2   0   2   0   2   0   0   0   0   0   0   0   2   2   2   0   0   0   0   2   0   2   2   0   2   0   0   0   0   2   0   2   0   0   2   2   0   2   0   2   2   0   2   0   0   2   0   2   0   0   0   2   0   0   2   0   2   2   2   2   2   0   0   2   0   0   0   0   0   2   2   2   2   2   0   0   2   2   0   2   2   0   2   2   0   0   2   0   2   0   0   2   0   0   0   0   0   2   0   2   0   0   0   0   0
 MK-5-3                 2   0   0   2   0   2   0   0   2   0   0   2   2   0   2   2   2   2   0   0   2   0   2   0   0   0   0   2   0   2   2   0   0   0   0   2   0   2   2   2   0   2   2   2   0   2   0   0   0   0   0   0   2   2   2   0   2   0   0   2   0   0   2   0   0   0   0   2   0   0   0   0   0   0   2   0   2   0   2   2   2   0   2   2   0   0   2   2   0   2   2   0   0   0   2   0   0   2   0   0   0   0   0   0   0   0   0   2   0   2   0   0   0   0   2   2   0   2   0   2   0   2   0   0   2   0   2   0   0   2   2   0   2   0   0   2   0   2   0   0   2   2   2   0   0   0   2   0   0   0   0   2   2   2   2   2   2   0   2   0   0   0   0   0   2   2   2   2   2   0   0   2   2   0   0   2   0   2   2   0   0   2   0   2   2   0   2   0   0   0   0   0   2   0   2   0   0   0   0   0
 MK-5-4                 2   0   2   2   2   2   0   0   2   0   0   2   2   0   2   0   2   2   0   0   2   2   2   0   0   0   0   2   0   2   2   0   2   0   0   2   0   2   2   2   0   2   2   2   0   2   0   0   0   0   0   0   2   2   2   0   2   0   0   2   2   2   2   2   2   0   0   2   0   0   0   0   0   0   2   0   2   0   2   2   2   0   2   2   0   2   2   2   0   2   2   0   2   0   2   0   0   2   0   0   0   0   0   0   0   0   0   2   0   2   0   2   0   0   2   2   0   2   0   0   0   2   0   0   0   0   2   0   0   2   2   0   2   0   0   2   0   2   0   2   2   2   2   0   0   0   2   0   0   0   0   2   2   0   2   2   2   0   2   0   0   0   0   0   2   2   2   2   2   0   0   2   0   0   2   2   2   2   2   0   0   2   0   0   2   0   2   0   0   0   0   0   2   0   2   0   0   0   0   0
 MK-5-5                 2   0   2   2   2   2   0   0   2   0   0   2   0   0   2   0   2   2   0   0   2   2   2   0   0   0   0   2   0   2   2   0   0   0   0   2   0   2   2   2   0   2   2   2   0   2   0   0   0   0   0   2   0   2   2   0   2   0   2   2   2   2   2   0   2   0   0   2   0   0   0   0   0   0   2   0   2   0   2   2   2   0   2   2   0   2   2   2   2   2   2   0   2   0   2   0   0   2   0   0   0   0   0   0   2   0   0   2   0   2   0   2   0   0   2   2   0   2   0   0   0   2   0   0   0   0   2   0   0   2   2   0   2   2   0   2   0   2   0   0   2   2   2   0   0   0   2   0   0   0   0   2   2   0   2   2   2   0   0   0   0   0   0   0   2   2   2   2   0   0   0   0   0   0   2   2   2   2   2   0   0   2   0   0   2   0   2   2   0   0   0   0   2   2   2   0   0   0   2   0
 MK-5-6                 2   0   0   2   2   2   0   0   2   0   0   2   0   0   2   0   2   0   2   0   2   2   2   0   0   0   0   2   0   0   2   0   0   0   0   2   0   2   0   2   0   0   2   2   0   2   0   0   0   0   0   2   0   2   0   0   2   0   2   2   2   2   0   0   2   0   0   2   0   0   2   0   0   0   0   0   2   0   2   2   0   0   2   2   0   2   0   2   0   2   2   0   0   2   0   0   0   2   0   0   0   0   0   0   2   0   0   0   0   2   0   2   0   0   2   2   0   2   0   0   0   2   0   0   0   0   2   0   0   2   2   0   2   2   0   2   0   2   0   0   2   2   2   2   0   0   0   0   0   0   0   2   2   0   2   2   2   0   0   2   0   0   0   0   2   2   0   2   0   0   0   0   0   0   2   2   2   2   2   0   0   2   0   0   2   0   2   0   0   0   0   0   0   2   2   0   0   0   2   2
 MK-5-7                 0   0   0   2   0   2   0   0   2   0   0   2   0   0   2   0   0   0   2   0   2   2   2   2   0   0   0   0   2   0   0   0   0   2   0   2   0   2   0   2   0   0   2   2   0   2   0   0   0   0   0   2   2   2   0   0   2   2   2   2   2   0   0   0   2   0   0   2   0   2   2   0   0   0   2   0   2   0   2   2   0   0   2   2   2   2   0   2   0   2   2   0   0   2   0   0   0   0   0   0   0   0   0   0   2   2   0   0   0   0   0   2   2   0   2   2   2   2   0   0   0   2   0   0   2   0   2   0   0   2   2   0   2   2   0   0   0   2   0   0   2   2   2   0   0   0   2   0   0   0   0   2   2   0   2   2   2   0   0   2   0   0   0   0   2   2   0   2   0   0   0   0   0   0   2   2   2   2   2   0   0   2   0   0   0   0   2   0   0   0   0   0   0   2   2   0   0   0   2   2
 MK-5-8                 0   0   0   2   0   0   2   0   2   0   0   0   0   0   2   0   2   0   2   0   2   2   2   2   0   0   0   0   2   0   0   0   0   2   0   2   0   2   0   2   0   0   0   2   0   2   0   0   0   0   0   2   2   2   0   2   0   2   2   2   2   2   0   0   2   2   0   2   0   0   2   0   2   0   2   2   2   0   2   2   0   0   2   2   0   2   0   2   0   2   2   0   0   2   0   0   0   0   0   0   0   0   0   0   2   2   0   0   0   0   0   2   2   2   2   2   2   2   0   0   0   2   0   0   2   2   2   0   0   2   2   2   2   2   0   0   0   2   0   2   2   2   2   0   0   0   2   0   0   0   0   2   2   2   2   2   2   0   0   0   0   0   0   2   2   2   0   2   0   0   0   0   0   0   2   2   2   2   2   0   0   2   0   0   0   0   2   0   0   0   2   0   0   2   2   0   0   0   2   0
 MK-5-9                 0   0   0   0   0   0   2   0   2   0   0   0   0   0   2   0   2   2   2   0   2   2   2   2   0   0   0   0   2   0   0   0   0   2   0   2   0   2   0   2   0   0   0   2   0   2   0   0   0   0   2   2   2   2   0   2   0   2   2   2   0   2   0   0   2   0   0   2   0   0   2   0   2   0   2   2   2   0   2   2   0   0   2   2   0   2   0   2   2   2   2   0   0   2   2   0   0   0   0   0   0   0   0   0   2   2   0   0   0   0   0   2   2   2   2   2   2   0   0   0   0   2   0   0   2   2   2   0   0   2   2   2   2   2   0   0   0   2   0   2   2   2   2   0   0   0   2   2   0   0   0   2   2   2   2   2   2   0   0   2   2   0   0   2   2   2   0   2   0   0   2   0   0   0   2   2   2   2   2   0   0   2   0   2   2   0   0   0   0   0   2   0   0   2   2   0   0   0   2   0
 MK-5-10                0   0   0   0   0   0   2   0   2   0   0   0   0   0   2   0   2   2   2   0   2   2   2   2   0   0   0   2   2   0   0   0   0   2   0   2   2   2   0   2   2   0   0   2   0   2   0   0   0   2   2   2   2   2   0   2   0   2   2   2   0   2   0   0   2   0   0   2   0   2   2   0   2   0   2   2   2   0   2   0   2   0   2   2   0   0   0   2   2   2   2   0   0   2   2   0   0   0   0   0   0   0   0   0   2   2   2   0   0   0   0   2   0   2   2   2   2   2   0   0   0   2   0   0   2   2   2   0   2   2   2   2   2   2   0   0   0   2   0   2   2   2   2   0   0   0   2   0   0   0   0   0   2   2   2   2   2   0   0   2   0   0   0   2   2   2   0   2   0   0   2   0   0   0   0   2   0   2   2   2   0   2   0   2   2   0   0   0   0   0   2   0   0   2   2   0   0   0   2   2
 MK-5-11                0   0   0   0   0   0   2   0   2   0   0   0   0   0   2   0   2   2   2   0   2   2   2   2   0   0   0   2   2   2   0   0   0   2   0   2   2   2   0   2   2   0   0   2   0   2   0   0   0   2   2   2   2   2   0   2   0   2   2   2   0   0   0   0   2   0   0   0   0   2   2   0   2   0   2   2   2   2   2   0   2   0   2   2   2   0   0   2   2   2   2   0   0   2   2   0   0   0   0   2   2   0   0   0   2   2   2   0   0   0   0   2   0   2   2   2   2   2   0   0   0   2   0   2   0   2   0   0   2   2   2   2   2   2   0   0   0   2   0   2   2   2   2   0   0   0   0   0   0   0   0   0   2   2   2   2   2   0   0   0   0   0   0   2   2   2   0   2   0   0   2   0   0   2   0   2   2   2   2   2   0   2   0   2   2   2   0   0   0   0   2   0   0   2   2   0   0   2   2   2
 MK-5-12                0   0   0   0   0   0   2   0   2   0   0   0   0   0   2   0   2   0   2   0   2   2   2   2   0   0   0   2   2   2   0   0   0   2   0   2   2   2   0   2   2   0   0   2   0   2   0   0   0   2   2   2   2   2   0   2   2   2   0   2   0   0   0   0   2   0   0   0   0   0   2   0   2   0   2   2   2   2   2   0   2   0   0   2   2   2   0   2   2   2   2   0   2   2   2   0   0   0   0   2   2   0   0   0   2   2   2   0   0   0   0   2   0   2   0   2   0   2   0   0   2   2   0   2   2   2   0   0   2   2   2   2   2   2   2   0   0   2   0   2   2   2   2   0   2   0   0   0   0   0   0   0   2   2   2   2   2   0   0   0   0   0   0   2   2   2   0   2   0   2   0   0   0   2   2   2   2   2   2   2   0   2   0   2   2   0   0   2   0   0   0   0   0   0   2   0   0   2   2   2
 MK-5-13                0   2   0   0   2   0   2   0   2   0   0   2   0   0   2   0   2   2   2   0   2   2   2   2   0   0   0   2   2   2   0   0   0   2   0   2   2   2   0   2   2   0   0   2   0   2   0   2   0   0   2   2   2   2   0   0   2   2   0   2   0   0   0   0   2   0   0   0   0   2   2   0   2   0   2   0   2   0   2   0   2   0   0   2   2   2   0   2   2   2   2   0   0   2   2   0   0   0   0   0   2   0   0   0   2   2   2   0   0   2   0   2   0   2   0   2   0   2   0   0   2   2   0   2   2   2   2   0   2   2   2   2   2   2   2   0   0   0   0   2   2   2   2   0   2   0   0   0   0   0   0   0   2   2   2   2   2   2   0   0   0   0   0   2   2   2   0   2   0   2   0   0   0   2   2   2   2   2   2   2   0   2   0   0   2   0   0   2   0   0   0   0   0   0   2   0   0   2   2   2
 MK-5-14                0   2   0   0   2   0   2   0   2   0   0   2   0   0   2   0   2   2   2   0   2   2   2   2   0   0   0   2   2   2   0   0   0   2   0   2   0   0   0   2   2   0   0   2   0   0   0   2   0   0   2   2   2   2   2   0   2   2   0   2   0   0   0   0   2   0   0   0   0   2   2   0   2   0   2   0   2   0   2   0   2   0   0   2   2   2   0   2   2   2   2   0   0   2   2   0   0   0   0   0   2   0   0   0   0   2   2   0   0   2   0   2   0   2   0   2   0   2   0   0   2   2   0   2   2   2   2   0   2   0   0   2   2   2   2   0   0   0   0   2   2   2   2   0   2   0   0   0   0   0   0   0   2   2   2   2   2   2   0   0   0   0   0   2   2   2   0   2   0   2   0   0   0   2   2   2   2   0   2   2   0   2   0   0   2   0   0   2   0   0   0   0   0   0   0   0   0   2   2   2
 MK-5-15                0   2   0   0   2   0   2   0   2   2   2   2   0   0   2   2   2   2   2   0   2   2   2   2   0   0   0   2   2   2   0   0   0   0   0   2   0   0   2   2   2   0   2   2   0   0   0   0   0   0   2   2   2   2   2   0   2   2   0   2   0   2   0   2   2   0   0   0   0   0   0   0   2   0   2   0   0   0   2   2   2   0   2   2   2   2   0   0   2   2   2   0   0   2   0   0   0   2   0   0   2   0   0   2   0   2   2   0   0   2   0   2   0   2   2   2   0   2   2   0   2   0   0   2   2   2   2   0   2   0   0   2   2   2   2   0   0   2   0   0   2   2   2   0   2   0   0   0   2   0   0   0   0   2   2   2   2   2   0   0   0   0   0   2   2   2   0   2   0   2   0   0   0   2   0   2   2   2   2   2   0   2   0   0   2   0   0   2   0   2   0   0   0   0   0   0   0   2   2   2
 MK-5-16                2   0   0   0   2   0   2   0   2   2   2   2   2   0   2   2   2   2   2   0   2   2   2   2   0   0   2   0   2   2   0   0   0   0   0   2   0   0   2   2   2   0   2   2   0   0   0   0   0   0   2   2   2   2   2   0   2   2   0   2   0   0   0   0   0   0   0   0   0   0   0   0   2   0   2   0   0   0   2   2   2   0   2   2   2   2   0   0   0   2   2   0   0   2   0   0   0   2   0   0   2   2   0   2   0   2   2   0   2   2   2   2   0   2   2   2   0   2   2   0   2   2   0   2   2   0   2   0   2   0   2   2   0   0   2   0   0   2   0   2   2   2   2   0   2   0   0   0   2   0   0   0   0   2   2   2   2   2   0   0   0   0   0   2   2   2   0   2   0   2   0   0   0   2   0   2   2   2   2   2   0   2   0   0   2   0   0   2   0   2   2   0   0   0   0   0   0   2   2   2
 MK-6-1                 0   2   0   2   2   2   0   2   2   0   2   0   2   2   0   0   2   0   0   0   2   0   2   2   0   2   2   2   2   2   0   0   0   2   0   0   0   0   2   2   0   0   0   0   2   2   2   0   0   2   2   2   0   0   2   0   2   0   2   2   2   0   0   0   2   0   2   0   2   2   0   2   0   0   2   2   0   0   0   0   0   2   0   0   2   0   0   0   0   0   0   0   2   0   0   0   0   0   2   2   2   2   0   0   0   0   2   2   0   2   2   0   0   0   2   0   2   2   0   0   2   0   0   0   0   0   0   0   0   2   0   0   2   2   2   2   0   2   2   2   2   2   2   0   2   2   0   2   2   2   0   0   2   2   2   2   0   0   2   2   2   2   0   2   0   2   2   0   0   2   2   2   2   2   0   2   2   2   2   2   0   2   2   0   2   0   0   2   0   2   0   2   0   0   0   2   2   2   2   2
 MK-6-2                 0   2   0   2   2   2   0   2   2   0   2   0   2   2   0   0   2   0   0   0   2   0   2   2   0   2   2   2   2   2   0   0   0   2   0   0   0   0   2   2   0   0   0   0   2   2   2   2   0   2   2   2   0   0   2   0   2   0   2   2   2   0   0   0   2   0   2   0   2   0   0   2   0   0   2   0   0   0   0   0   0   2   0   0   2   0   0   0   0   0   0   0   2   0   0   0   0   0   2   2   2   2   0   0   0   0   2   2   0   2   2   2   0   0   2   0   2   2   0   0   0   0   0   2   0   0   0   0   0   2   0   0   2   2   2   2   0   2   2   2   2   2   2   0   2   2   0   0   2   2   0   2   2   2   2   2   0   0   2   2   2   2   0   2   0   2   0   0   0   2   2   2   2   2   0   2   2   2   2   2   0   2   2   0   2   0   0   2   0   2   0   2   2   0   0   2   2   2   2   2
 MK-6-3                 0   0   0   2   2   0   0   2   2   0   2   0   2   2   0   0   2   0   0   0   2   0   2   2   0   2   2   2   2   2   0   0   0   2   0   0   0   0   2   2   0   0   2   0   0   2   2   2   0   2   2   2   0   0   2   0   2   0   2   0   2   0   0   2   2   0   2   2   2   0   0   2   0   2   2   0   0   0   0   0   0   2   0   2   2   0   0   0   0   0   0   0   2   0   0   0   0   0   2   2   2   2   0   0   0   0   2   2   0   2   2   2   0   0   2   0   2   2   0   2   0   0   0   2   0   0   0   0   2   2   0   0   2   2   2   0   0   2   0   2   2   2   2   0   0   2   0   0   2   2   2   2   2   2   2   2   0   0   2   2   0   2   0   2   0   0   0   0   0   2   2   2   2   2   0   2   2   2   2   2   0   2   2   0   2   0   0   2   0   0   0   2   2   0   0   2   2   2   0   2
 MK-6-4                 0   0   0   2   2   0   0   2   2   0   2   0   2   2   0   0   0   0   0   0   2   0   2   0   0   2   2   0   2   2   0   0   0   2   0   0   0   0   2   2   0   0   0   0   0   2   2   2   0   2   2   2   0   2   2   0   2   0   2   0   0   0   0   2   2   0   2   2   2   0   0   2   0   2   2   0   0   0   0   0   0   2   0   2   2   0   0   0   0   2   0   0   2   0   0   0   2   0   2   2   0   2   0   0   0   0   2   2   0   2   2   2   0   2   2   0   2   2   2   2   0   0   0   2   0   0   0   0   0   2   0   2   2   0   2   0   0   2   0   2   2   2   2   0   0   0   0   0   0   2   0   2   2   2   0   2   0   0   2   2   2   2   0   2   0   0   0   0   0   2   2   2   2   2   0   2   2   2   2   2   0   2   2   0   2   0   0   2   2   0   0   2   2   0   0   2   0   2   2   2
 MK-6-5                 0   0   0   2   2   0   0   2   2   0   2   0   2   2   0   0   0   0   0   0   0   0   2   0   2   2   2   0   0   2   2   0   0   2   0   0   2   0   2   2   0   0   0   0   0   2   2   0   0   2   0   2   0   2   2   0   2   0   2   0   0   0   0   2   2   0   2   2   2   0   0   2   0   2   2   0   0   0   0   0   0   2   0   2   2   0   0   0   0   2   2   0   2   0   0   0   2   0   2   2   0   2   0   0   0   0   2   2   0   2   2   2   0   2   2   0   2   2   2   0   0   2   0   2   0   0   0   0   0   2   0   2   2   0   2   0   0   2   0   2   2   2   2   0   0   0   0   0   0   2   0   2   2   2   0   0   2   0   0   2   2   2   0   2   0   0   2   2   0   2   2   2   2   2   0   2   2   2   2   2   0   2   2   0   2   0   0   0   2   0   0   2   2   0   0   2   0   2   2   2
 MK-6-6                 0   0   0   2   2   0   0   2   2   2   2   0   0   2   0   0   0   2   0   0   2   0   2   0   2   2   2   0   0   2   2   0   0   2   0   0   2   0   2   2   0   0   0   0   0   2   0   0   0   0   0   2   0   2   2   2   2   0   2   0   0   0   0   2   0   0   2   2   2   0   0   2   0   2   2   0   0   0   0   2   0   2   0   2   2   0   0   0   0   2   2   0   2   0   0   0   2   2   2   2   0   2   2   0   0   2   0   2   0   2   2   2   0   2   2   0   2   2   2   0   0   2   0   2   0   0   2   0   0   2   0   2   2   0   2   0   0   2   2   2   2   2   0   0   0   0   0   0   0   2   0   2   2   0   0   0   2   0   2   0   2   2   0   2   0   0   0   2   0   2   2   2   2   2   2   0   2   2   2   2   0   2   2   0   2   0   0   0   2   0   2   2   2   0   0   2   0   2   2   2
 MK-6-7                 0   0   0   2   2   0   0   2   2   2   2   0   0   2   0   0   0   2   0   0   2   0   2   0   2   2   2   0   0   0   2   0   0   2   0   0   2   0   2   2   0   0   0   0   0   2   0   0   0   0   0   2   0   2   2   2   2   0   0   0   2   0   0   2   0   0   2   2   2   0   0   2   0   2   2   0   0   0   0   2   0   2   2   2   2   0   0   0   0   2   2   0   0   0   0   0   2   2   2   2   0   2   2   0   0   2   0   2   0   2   2   2   0   2   0   0   2   2   2   0   0   2   0   2   2   0   2   0   0   2   0   2   2   0   2   0   0   2   2   2   2   2   0   0   0   0   0   0   0   2   0   2   2   0   0   0   2   0   2   0   2   2   0   2   0   0   0   2   0   2   2   2   2   2   2   0   2   2   2   2   0   2   2   0   2   0   0   0   0   0   2   2   0   2   0   2   0   2   2   2
 MK-6-8                 0   2   0   2   2   0   0   2   2   2   2   0   0   2   0   2   0   2   0   0   2   0   2   0   2   0   2   0   0   2   2   2   0   2   0   0   2   0   2   2   0   0   0   0   0   2   0   0   0   0   0   2   0   2   2   2   2   0   0   0   2   0   0   2   0   0   2   2   2   0   0   2   0   2   0   0   0   0   0   2   0   0   2   2   2   0   0   0   2   2   2   0   0   0   0   0   2   2   2   2   0   2   2   0   2   2   2   2   0   2   2   2   0   2   0   0   2   2   2   0   0   2   0   2   2   0   2   0   0   2   0   2   2   0   2   0   0   2   2   2   2   2   0   0   0   0   0   0   0   2   2   2   2   0   0   0   2   0   0   0   2   2   2   2   0   2   0   2   0   2   2   2   2   2   2   0   2   2   2   2   0   2   2   0   2   0   0   0   0   0   2   2   0   2   0   2   0   2   2   2
 MK-6-9                 0   2   0   2   2   0   0   2   2   2   2   0   0   2   0   2   0   2   0   0   0   2   2   0   2   0   2   2   0   2   2   2   0   2   2   0   2   0   2   2   0   0   2   0   0   2   0   2   0   0   0   2   2   2   0   2   2   2   0   0   2   0   0   2   0   0   2   2   2   0   0   2   0   2   0   0   0   0   0   2   0   0   2   0   2   0   0   2   2   2   0   0   0   0   0   2   2   2   2   2   0   2   2   0   2   0   2   2   0   2   2   2   0   0   0   0   0   2   2   0   0   2   0   0   2   0   2   0   0   0   2   2   2   0   2   0   0   2   2   2   2   2   0   0   0   2   0   0   0   2   2   2   2   0   0   0   2   2   0   0   2   2   2   2   0   2   0   2   0   2   2   0   2   2   2   0   2   2   0   2   0   2   2   0   2   0   0   0   0   0   2   2   2   2   0   2   0   2   2   2
 MK-6-10                0   2   2   2   2   0   0   2   2   2   2   0   0   2   0   2   2   2   2   0   0   2   2   0   2   0   2   2   0   2   2   2   2   2   2   0   2   0   0   2   0   0   2   0   0   2   2   2   0   2   2   2   2   2   0   2   2   0   2   0   2   0   0   2   0   0   0   2   0   0   0   2   0   2   0   0   0   0   0   2   2   0   2   0   2   0   0   2   2   2   0   0   0   0   0   2   2   2   2   2   0   0   2   0   2   0   0   2   2   2   2   2   0   2   0   0   0   2   2   2   0   2   0   0   0   0   2   0   2   0   2   2   0   0   2   0   0   2   0   2   2   2   0   0   0   2   2   0   2   2   2   0   2   0   2   0   2   0   0   0   2   2   2   2   0   2   0   2   0   2   2   0   2   2   2   0   2   2   0   2   0   2   2   0   2   0   0   0   0   0   2   0   0   2   0   2   0   2   2   2
 MK-6-11                0   2   2   2   2   2   0   2   2   2   2   0   0   2   0   0   2   2   2   0   0   2   2   0   2   0   2   2   2   2   2   0   2   2   2   0   2   0   2   2   0   0   0   0   0   2   2   0   2   2   2   2   2   2   2   2   2   0   2   0   2   0   0   2   0   2   0   0   0   0   0   2   0   2   0   0   0   0   0   2   2   0   2   0   2   0   0   2   2   2   0   0   0   0   0   2   2   2   2   2   0   0   2   0   2   0   2   2   2   0   2   2   0   2   0   0   0   2   0   2   0   2   0   0   0   0   2   0   2   0   2   2   0   0   2   0   0   2   0   2   2   2   2   0   0   0   2   0   2   2   2   0   0   0   2   0   2   0   0   0   2   2   2   2   0   2   0   2   2   2   2   0   2   0   2   0   2   0   0   0   0   2   0   0   2   2   0   0   0   0   2   2   0   2   0   0   0   2   2   2
 MK-6-12                0   0   2   2   2   2   0   2   2   2   2   0   0   2   0   0   2   0   2   0   0   2   2   0   2   0   2   2   2   0   2   0   2   2   2   0   2   0   0   2   0   0   0   0   0   2   2   0   0   2   0   2   2   2   2   2   2   0   2   0   2   0   0   2   0   0   0   2   0   0   0   2   0   2   0   0   0   0   0   2   2   0   2   0   2   0   0   2   2   2   0   2   0   0   0   2   2   2   2   0   0   0   2   0   2   2   2   2   2   0   2   2   0   2   2   0   0   2   0   2   0   2   0   0   0   0   2   0   2   0   2   2   0   0   2   0   0   2   0   2   2   2   2   0   0   0   2   0   2   2   2   0   0   0   2   0   2   0   0   2   2   2   2   2   0   2   0   2   2   2   2   0   2   0   2   0   2   0   0   0   0   2   0   0   2   2   0   0   0   0   2   2   2   2   0   0   2   0   2   2
 MK-6-13                0   0   2   2   0   2   0   2   2   2   2   0   0   2   0   0   0   0   2   0   0   2   2   0   2   0   2   0   2   0   2   0   2   2   2   0   2   0   0   2   0   0   0   0   0   2   0   0   0   2   0   2   2   0   2   0   2   0   2   0   2   0   0   2   0   0   0   2   0   0   0   2   0   2   0   0   0   0   0   2   2   0   2   0   2   2   0   2   2   2   0   2   0   0   0   2   2   2   2   0   0   0   0   0   2   2   2   2   2   0   2   2   0   2   2   0   0   2   0   0   0   2   0   0   0   0   2   0   2   0   2   0   0   2   2   0   0   0   0   2   2   2   0   0   0   0   2   0   0   2   2   0   0   0   0   0   2   0   0   2   2   2   2   2   0   2   0   0   0   2   2   0   2   0   2   0   0   0   0   0   0   2   2   0   2   0   0   0   0   0   2   2   2   2   0   0   2   0   2   2
 MK-6-14                2   0   2   2   0   2   0   2   2   2   2   0   0   2   0   0   0   0   2   0   0   2   2   2   2   0   2   0   2   0   2   0   2   2   2   0   2   0   0   0   0   0   0   0   0   2   2   2   0   0   0   2   2   0   2   0   2   0   2   0   2   0   0   2   0   0   0   0   0   0   0   2   0   0   0   0   0   0   2   0   2   0   2   2   2   2   2   2   2   0   0   2   0   0   0   2   2   2   2   0   0   0   0   0   2   2   2   2   2   0   2   2   0   2   2   0   0   2   2   0   0   2   0   0   0   0   2   0   2   0   2   0   2   2   0   0   0   0   0   2   2   2   0   0   0   0   2   0   0   2   2   2   0   0   0   0   2   0   0   0   2   2   2   2   0   0   0   0   0   2   2   0   0   0   2   0   0   2   0   0   0   2   2   0   2   0   0   0   2   0   2   2   2   0   0   0   2   0   2   2
 MK-6-15                2   0   2   2   0   2   0   2   2   0   2   0   0   2   0   0   0   0   2   0   2   2   2   2   2   0   2   0   2   0   2   0   2   2   2   0   2   0   0   0   0   0   0   0   2   2   2   2   0   0   0   0   2   0   2   0   2   0   2   0   2   0   0   2   0   0   0   0   0   0   0   2   0   2   2   0   0   0   2   0   2   2   2   2   2   2   2   2   2   0   0   2   0   0   0   2   2   2   2   0   2   0   0   0   2   2   2   2   2   0   2   2   0   2   2   0   0   2   2   0   2   2   0   0   0   0   2   0   2   2   2   0   2   2   0   0   0   0   2   2   0   2   2   0   0   0   2   0   0   2   2   2   0   0   0   0   2   0   0   0   2   2   2   0   0   0   0   0   0   2   2   0   0   0   2   0   0   2   0   0   2   2   2   0   2   0   0   0   2   0   2   2   2   2   0   0   2   0   2   2
 MK-6-16                2   0   2   2   0   2   0   0   2   0   2   0   0   2   0   0   0   2   2   0   2   2   2   0   2   0   2   0   2   0   2   0   2   0   2   2   2   0   0   0   0   0   0   0   2   2   2   2   0   0   0   2   0   0   2   0   2   0   0   0   2   2   0   2   2   0   0   2   0   0   0   2   0   2   0   0   0   0   0   0   2   2   2   2   2   2   2   2   2   0   0   2   0   0   0   2   2   2   2   0   2   2   0   0   2   2   2   2   0   0   2   2   0   2   2   0   0   0   2   0   2   2   0   0   2   0   2   0   2   2   2   0   2   2   2   0   2   0   2   2   0   2   2   0   0   0   2   0   0   2   2   0   0   0   0   2   2   0   0   0   2   2   2   2   0   0   0   0   0   2   2   0   0   0   2   0   0   2   2   0   2   2   2   0   2   2   0   0   2   0   2   2   2   2   0   0   2   0   2   2
 
!****************************************** Phenotypic Data **********************************************************
!-100.0 is resevred for missing phenotype
SimulatedTrait1        16.0573   19.0028   15.2586   18.8315   17.0738   16.1116   14.5736   15.9446   13.3746   16.9608   18.3819   13.3946   12.7146   15.4345   16.3671   20.4045   16.9817   18.5934   15.2937   14.8915   13.2317   14.6583   17.6411   19.8958   11.3803   11.7454   17.7789   17.4740   12.6830   18.0398   12.5106   12.1561   14.4320   14.6683   13.0474   14.5849   11.3728   18.4130   15.0894   13.7108   10.8896   14.6173   17.4864   14.5012   15.7696   16.4957   17.7235   10.5558   18.7467   11.0570   17.6680   16.4335   16.3820   18.3719   15.2918   17.3454   12.6985   11.6388    9.9197   13.2384   15.6798   16.5554   16.2064   14.4522   11.1043   16.7845   15.9751   14.2952   11.1307   11.2688   18.0486   12.5559    9.4413   14.8354   17.1835   14.4817   13.9880   14.4125   11.6473   15.0044   13.5582   19.4327   13.1341    9.9354   10.0418   15.6954   15.0332   14.6500   17.6585   11.1587   10.8914   14.8856   17.5301   12.6173   15.4391   15.0869   11.7684   10.8571   13.4926   13.1745   14.5418   20.5752    9.8796   15.2077   12.5684   14.1584   13.8657   15.0074   16.3746   12.4846   12.2601   14.6660   10.5064   15.1153   17.3271   16.7640   11.6763   14.6990   15.6111    9.3349   13.2094   13.7449   15.5502   21.2815   12.3232   11.4262   15.2894   17.6044   16.4330   13.9491   12.2114   11.2252   13.5724   15.0061   14.8896   14.0295   13.1811   10.7499   14.5675   18.6079   15.6639   17.9600   16.3786   14.1009   14.0943   17.8081   18.7243   20.1961   14.0782   15.0167   11.7158   16.9783   15.1118   16.1220   14.1955   14.5270   13.6443   12.3464   14.6684   19.2484   12.5290   17.4873   16.1437   15.7878   20.5983   11.2624   12.3584   10.8051   14.2568   18.2070   19.7202   20.7279   14.0916   12.1399   16.6984   18.8475   11.1322   16.6604   14.4146   14.7517   15.5305   18.4218   17.6885   14.2567   17.9653   14.5388   16.3008   14.5809   11.5115   18.5592   17.2481   11.8456   10.4655   15.1847   13.2234   16.5213   19.0446   17.7202   21.9043   11.8461
SimulatedTrait2         9.4876    8.6768   11.1784   13.0964    9.5712   10.5338   11.3258   11.1677   11.1249   10.3012   11.8879   10.1852   10.9291    9.8300    8.1943    8.3527    7.0699   13.6372   13.0919    7.3747   11.0945   10.7887    9.5016   11.3158    9.8223   10.9022    8.5080   12.9120    8.3150   12.0851   10.2568    9.9058   11.7576    8.6569   10.3870    8.1265   10.0725    9.8045   12.7664   10.5381   12.3992    8.0215   11.8655   11.6301    7.3540    9.1177    9.2996    9.4300    7.3987   11.2131    8.7427    7.7015   10.0617   11.8338   10.7914   11.6335    8.5482   10.8111   12.7992   13.2813    8.1130    9.2005    9.2540   10.6330   10.6414   10.2571   10.9918    8.5986   12.7458    9.6498    9.8887    9.5103    9.5349    9.7474   10.3118   11.4375    9.8048    8.3995    8.6052    9.3368   11.3342    6.3108   11.7197    9.4306    9.6135   12.4772   11.9003    9.5505    8.3959   10.4542   10.4209   10.7142    5.9827    9.7828   11.4903   12.1392   11.0037   11.1608   10.6849    7.7762   10.2117   10.9881   11.3500   10.8294    9.3638   11.3522   10.1212   10.3917    8.4353   10.5433    7.2477    8.8945   10.9783   10.2149   10.1470    9.9738    7.1732    6.3782    8.4548    9.7463   10.5579    7.8711    8.7058    7.2377   11.0335   10.2549   11.2047    9.1828    6.5484    9.1538   11.6646   12.0366    8.2020   10.2820    9.2319   11.2811    9.1839   10.8580    9.2913   10.4773    9.9506    8.8338    9.0551   11.4424   10.7622   10.7541    7.8924   10.4079   10.4896    9.0637   11.1332    8.6308   10.1767    7.3924   10.9532   10.3872    8.5689   11.7794    9.8647    8.4826    9.5642   14.4482    9.2676    9.9477    7.7646   12.1877    8.1795   12.9490   11.9610    9.4563    7.9999   10.6050   11.2850    9.8508    7.2896   10.6956   11.6142   10.7547    7.9339    8.8077   13.5906    8.2249    8.4178    9.7601    8.6540   14.1698   10.9841    7.6491   14.2285   11.6207    8.7278   12.2177   10.3888    9.6095   11.8102    7.0841    8.8188    9.3445    8.9627   10.4865
 
