# Supplementary material for: Inclusive Composite Interval Mapping of QTL by Environment Interactions in Biparental Populations
Source: PLoS One. 2015 Jul 10;10(7):e0132414. doi: 10.1371/journal.pone.0132414 (PMC4498613; doi:10.1371/journal.pone.0132414)
Supplement: S4 File — (ZIP) [file pone.0132414.s004.zip › H=0.1/L1/run_00161.met]

!**********************Note: lines staring with "!" are remarks and will be ignored in the program********************
!*********************************General Information**********************************
!Assuming F1 = P1 x P2, populations available in QTL IciMapping are: 
!  1, P1BC1F1 = P1 x F1, the first backcrossing where P1 is used as the recurrent parent;
!  2, P2BC1F1 = P2 x F1, the first backcrossing where P2 is used as the recurrent parent;
!  3, F1DH, F1-derived doubled haploids; 
!  4, RIL or F1RIL, recombination inbred lines through the repeated selfing of F1;
!  5, P1BC1RIL, recombination inbred lines through the repeated selfing of P1BC1F1;
!  6, P2BC1RIL, recombination inbred lines through the repeated selfing of P2BC1F1;
!  7, F2, the selfing generation of F1;
!  8, F3, the selfing generation of F2;
!  9, P1BC2F1, the second backcrossing where P1 is used as the recurrent parent; 
! 10, P2BC2F1, the second backcrossing where P2 is used as the recurrent parent;
! 11, P1BC2RIL, recombination inred lines through the repeated selfing of P1BC2F1; 
! 12, P2BC2RIL, recombination inred lines through the repeated selfing of P2BC2F1; 
! 13, P1BC1F2, the selfing generation of P1BC1F1; 
! 14, P2BC1F2, the selfing generation of P2BC1F1; 
! 15, P1BC2F2, the selfing generation of P1BC2F1; 
! 16, P2BC2F2, the selfing generation of P2BC2F1; 
! 17, P1BC1DH, P1BC1F1-derived doubled haploids; 
! 18, P2BC1DH, P2BC1F1-derived doubled haploids; 
! 19, P1BC2DH, P1BC2F1-derived doubled haploids; 
! 20, P2BC2DH, P2BC2F1-derived doubled haploids; 
   3      !Mapping Population (see remarks above)
   2      !Mapping Function (1 for Kosambi; 2 for Haldane; 3 for Morgan)
   2      !Marker Space Type (1 for intervals; 2 for positions)
   1      !Marker Space Unit(1 for centiMorgans; 2 for Morgan)
   6      !Number of Chromosomes (or Linkage Groups)
 200      !Size of the mapping population
   2      !Number of environments
 
!***************************************** Chromosomes and Linkage Maps **********************************************
!Chromosome                 NumMarkers
-CH1                        16
-CH2                        16
-CH3                        16
-CH4                        16
-CH5                        16
-CH6                        16
!Linkage map (Marker name followed by position or the interval length)
 MK-1-1                1     0.000
 MK-1-2                1    10.000
 MK-1-3                1    20.000
 MK-1-4                1    30.000
 MK-1-5                1    40.000
 MK-1-6                1    50.000
 MK-1-7                1    60.000
 MK-1-8                1    70.000
 MK-1-9                1    80.000
 MK-1-10               1    90.000
 MK-1-11               1   100.000
 MK-1-12               1   110.000
 MK-1-13               1   120.000
 MK-1-14               1   130.000
 MK-1-15               1   140.000
 MK-1-16               1   150.000
 MK-2-1                2     0.000
 MK-2-2                2    10.000
 MK-2-3                2    20.000
 MK-2-4                2    30.000
 MK-2-5                2    40.000
 MK-2-6                2    50.000
 MK-2-7                2    60.000
 MK-2-8                2    70.000
 MK-2-9                2    80.000
 MK-2-10               2    90.000
 MK-2-11               2   100.000
 MK-2-12               2   110.000
 MK-2-13               2   120.000
 MK-2-14               2   130.000
 MK-2-15               2   140.000
 MK-2-16               2   150.000
 MK-3-1                3     0.000
 MK-3-2                3    10.000
 MK-3-3                3    20.000
 MK-3-4                3    30.000
 MK-3-5                3    40.000
 MK-3-6                3    50.000
 MK-3-7                3    60.000
 MK-3-8                3    70.000
 MK-3-9                3    80.000
 MK-3-10               3    90.000
 MK-3-11               3   100.000
 MK-3-12               3   110.000
 MK-3-13               3   120.000
 MK-3-14               3   130.000
 MK-3-15               3   140.000
 MK-3-16               3   150.000
 MK-4-1                4     0.000
 MK-4-2                4    10.000
 MK-4-3                4    20.000
 MK-4-4                4    30.000
 MK-4-5                4    40.000
 MK-4-6                4    50.000
 MK-4-7                4    60.000
 MK-4-8                4    70.000
 MK-4-9                4    80.000
 MK-4-10               4    90.000
 MK-4-11               4   100.000
 MK-4-12               4   110.000
 MK-4-13               4   120.000
 MK-4-14               4   130.000
 MK-4-15               4   140.000
 MK-4-16               4   150.000
 MK-5-1                5     0.000
 MK-5-2                5    10.000
 MK-5-3                5    20.000
 MK-5-4                5    30.000
 MK-5-5                5    40.000
 MK-5-6                5    50.000
 MK-5-7                5    60.000
 MK-5-8                5    70.000
 MK-5-9                5    80.000
 MK-5-10               5    90.000
 MK-5-11               5   100.000
 MK-5-12               5   110.000
 MK-5-13               5   120.000
 MK-5-14               5   130.000
 MK-5-15               5   140.000
 MK-5-16               5   150.000
 MK-6-1                6     0.000
 MK-6-2                6    10.000
 MK-6-3                6    20.000
 MK-6-4                6    30.000
 MK-6-5                6    40.000
 MK-6-6                6    50.000
 MK-6-7                6    60.000
 MK-6-8                6    70.000
 MK-6-9                6    80.000
 MK-6-10               6    90.000
 MK-6-11               6   100.000
 MK-6-12               6   110.000
 MK-6-13               6   120.000
 MK-6-14               6   130.000
 MK-6-15               6   140.000
 MK-6-16               6   150.000
!*********************************** Marker Types ********************************************************************
!Co-dominant marker: When heterozygote F1 is present, P1 is coded as 2, F1 is coded as 1, and P2 is coded as 0; Otherwise, P1 is coded as 2, and P2 is coded as 0. 
!Dominant marker: When heterozygote F1 is present, P1 and F1 are coded as 12, and P2 is coded as 0; Otherwise, P1 is coded as 2, and P2 is coded as 0.  
!Recessive markers: When heterozygote F1 is present, P1 is coded as 2, and F1 and P2 are coded as 10; Otherwise, P1 is coded as 2, and P2 is coded as 0. 
!Missing marker is coded as -1. 
 MK-1-1                 2   2   0   0   2   0   0   0   0   0   2   0   2   2   0   2   2   0   0   2   0   2   2   2   2   0   0   0   2   0   0   0   2   2   0   2   0   0   0   2   0   0   0   2   2   0   0   2   0   0   2   2   2   0   0   0   2   2   0   2   2   0   0   0   0   0   0   0   0   0   0   0   0   2   2   2   2   2   2   0   2   0   0   0   2   2   2   2   0   2   0   0   2   0   0   2   2   0   2   2   0   0   2   0   0   0   2   0   0   0   2   2   2   2   2   0   0   0   2   0   2   0   0   2   0   0   0   2   2   0   2   2   0   2   2   2   0   2   2   2   2   0   0   0   2   0   0   0   0   2   2   2   0   0   0   2   2   0   2   0   2   0   0   2   2   0   0   0   0   0   0   2   0   2   2   0   0   0   0   2   2   0   2   2   2   2   0   2   0   2   0   2   2   0   2   2   0   2   2   2
 MK-1-2                 2   2   0   0   2   0   0   0   0   0   2   0   2   2   0   2   2   0   0   2   0   2   2   2   2   0   0   0   2   0   0   0   2   2   0   2   0   2   0   2   0   0   0   2   2   0   0   2   0   0   2   2   2   0   0   0   2   2   0   2   2   0   0   0   0   0   0   0   0   0   0   0   0   2   2   2   2   2   2   0   2   0   0   0   2   2   2   2   0   2   0   2   2   0   0   2   2   0   2   2   0   0   0   0   0   0   2   0   0   0   2   2   2   2   0   0   0   0   2   0   2   0   0   2   0   0   0   2   2   0   2   2   0   2   2   2   0   2   2   2   2   0   0   0   2   0   0   0   2   2   2   2   0   0   0   2   2   0   0   0   0   0   0   2   2   0   0   0   0   0   0   2   0   2   2   2   0   0   0   2   2   0   0   2   2   2   0   2   0   2   0   2   2   0   2   2   0   2   0   2
 MK-1-3                 2   2   0   0   0   0   0   0   0   0   2   0   2   2   0   2   2   0   2   2   0   2   2   2   2   0   0   0   2   0   2   0   0   2   0   2   2   2   0   2   2   0   0   2   2   0   0   0   0   0   2   2   2   0   0   0   2   2   0   2   2   0   0   0   0   0   0   0   0   2   0   0   0   2   2   2   2   2   2   0   2   0   0   0   0   2   2   2   0   2   0   2   2   0   0   0   2   0   2   2   0   0   0   0   0   0   2   0   0   0   2   0   0   2   0   0   0   0   2   0   2   0   0   2   0   0   2   2   2   0   2   2   0   0   2   2   2   2   2   2   2   0   2   0   2   0   0   0   2   2   2   2   0   2   0   2   2   0   0   0   0   0   0   2   2   0   0   0   0   0   0   2   0   2   2   2   0   0   0   2   2   0   0   2   2   2   0   2   0   2   0   2   2   0   2   2   0   2   0   2
 MK-1-4                 2   2   0   0   0   0   0   0   0   0   2   0   2   2   0   2   2   2   2   2   0   2   2   2   2   0   0   0   2   0   2   0   0   2   0   2   2   2   0   2   2   0   0   2   2   0   0   0   0   0   2   2   2   0   0   0   2   2   0   2   2   0   0   2   2   0   0   0   0   2   0   0   0   2   2   0   2   2   2   0   2   0   0   0   0   2   2   2   0   2   0   2   2   0   0   0   2   0   2   2   0   2   0   0   2   0   2   0   0   0   2   0   0   2   0   0   0   0   2   0   2   0   0   2   0   0   2   0   2   2   2   2   0   0   2   0   2   2   2   2   2   0   2   0   2   0   2   0   2   2   2   2   0   2   0   2   2   0   2   0   0   0   0   2   2   0   0   0   0   0   0   2   0   2   2   2   0   0   0   2   2   0   0   2   2   2   0   2   0   2   0   2   2   0   0   2   2   2   0   2
 MK-1-5                 2   2   0   0   0   0   0   0   0   0   2   0   2   2   0   2   2   2   2   2   0   2   2   2   2   0   2   0   2   0   2   2   0   2   0   2   2   2   0   0   0   0   0   2   2   2   0   0   0   0   0   2   2   2   0   0   2   2   0   2   2   0   0   2   2   0   0   0   0   2   0   0   0   2   2   0   2   2   2   0   2   0   0   0   0   2   2   2   0   2   0   0   2   0   0   0   0   0   2   2   2   2   0   2   2   0   2   0   0   0   2   0   0   2   0   0   0   2   2   0   2   0   0   2   0   0   2   0   2   2   2   0   0   0   2   0   2   2   2   2   2   2   2   0   2   0   2   0   2   0   2   2   0   2   0   2   2   0   2   0   0   0   0   2   2   0   2   0   0   0   0   2   2   2   0   2   0   0   0   2   2   0   2   2   2   2   0   2   0   2   2   2   2   0   0   2   2   2   0   2
 MK-1-6                 2   2   0   0   2   0   0   0   2   0   2   0   2   2   0   2   2   2   2   2   0   2   2   2   0   0   0   0   0   0   2   2   0   2   0   2   2   2   0   0   0   0   0   2   2   2   0   0   0   2   2   2   2   2   0   0   2   0   0   2   2   0   0   2   2   0   0   0   2   2   0   2   0   2   2   0   2   0   2   0   2   0   0   0   0   2   2   2   0   2   0   0   2   2   0   0   2   0   2   2   2   2   0   2   2   0   2   2   0   0   2   0   0   2   0   0   2   2   2   2   2   0   0   2   0   0   2   0   2   2   2   0   0   0   2   0   2   2   2   0   2   2   2   0   2   0   2   0   2   0   2   0   0   2   0   2   2   0   2   2   0   0   0   2   2   0   2   0   0   0   0   2   2   2   0   2   0   0   0   2   2   0   2   2   2   2   0   2   0   2   2   0   2   0   0   2   2   2   2   2
 MK-1-7                 2   2   0   0   2   0   0   0   2   0   0   0   0   0   0   2   2   2   2   2   0   2   2   2   0   0   0   0   0   0   0   2   0   2   0   2   2   0   0   0   0   0   0   2   2   2   0   0   0   2   2   2   2   2   0   2   2   0   0   2   2   0   0   2   2   0   0   0   2   2   0   2   0   2   0   0   2   2   2   2   2   0   0   0   0   2   2   2   2   2   0   0   2   2   0   0   2   0   2   0   2   2   0   2   2   0   2   2   0   0   2   0   0   2   0   0   2   0   2   2   2   0   0   2   0   0   2   0   0   2   2   0   0   0   2   0   2   2   2   0   2   2   2   0   2   0   2   0   2   0   0   0   0   2   0   2   2   0   2   2   0   0   0   2   2   0   2   0   0   0   0   2   2   2   0   2   2   0   2   2   2   0   2   2   2   2   0   2   0   2   2   0   2   0   0   2   2   2   2   2
 MK-1-8                 2   2   0   0   2   0   0   2   2   2   0   0   0   0   0   2   2   2   2   2   0   2   2   2   0   0   0   0   0   2   0   2   0   0   0   2   2   0   0   0   0   0   0   2   2   2   0   0   0   2   2   2   2   2   0   2   2   2   0   0   2   0   0   0   2   0   0   0   2   2   0   2   0   2   0   2   2   2   2   2   2   0   0   0   0   2   2   2   2   2   0   0   2   2   0   0   2   0   2   0   2   2   0   2   2   0   2   2   0   0   2   0   0   2   0   0   2   0   2   2   2   0   0   2   2   0   2   0   0   2   0   0   0   2   2   2   2   2   2   0   2   2   2   0   2   0   2   0   2   0   0   0   2   2   0   2   2   2   2   2   0   0   0   2   2   0   2   0   0   0   0   2   2   2   0   2   2   0   2   2   2   0   2   2   2   2   0   2   0   2   2   0   2   0   2   2   2   0   2   2
 MK-1-9                 2   0   0   0   2   0   0   2   2   2   0   0   0   0   0   2   2   2   2   2   0   2   2   2   2   0   0   2   0   2   0   2   0   0   2   2   2   0   0   0   0   0   0   2   2   2   0   0   0   0   2   2   0   2   0   2   2   0   0   0   0   0   0   0   0   0   0   2   2   2   0   2   0   2   0   2   2   0   2   2   2   0   0   0   2   2   2   2   2   2   0   0   2   2   2   2   2   0   2   0   2   2   0   2   2   0   2   2   0   0   2   0   0   2   0   0   0   0   2   2   2   0   0   2   2   2   2   2   0   2   0   0   0   2   2   0   2   2   2   0   2   2   2   0   2   0   2   0   2   0   2   0   2   2   0   2   2   2   2   2   0   2   0   2   2   0   2   0   0   0   0   2   2   2   0   2   2   0   2   2   2   0   2   2   2   2   0   2   0   2   2   0   2   0   2   0   2   2   0   2
 MK-1-10                2   0   0   0   2   0   0   0   2   2   0   0   2   0   2   2   2   2   2   2   0   2   2   2   2   2   2   2   0   2   0   2   0   0   2   2   2   0   0   2   0   0   0   2   2   2   0   0   0   0   2   2   0   2   0   2   0   0   0   0   0   0   0   0   0   0   0   2   2   2   0   2   0   2   0   2   2   0   2   2   2   2   0   0   2   2   2   2   2   2   0   0   2   2   2   2   2   0   0   0   2   2   0   2   2   0   2   2   0   0   2   0   0   2   0   0   0   2   2   2   2   0   0   0   2   2   2   2   0   2   0   0   0   2   2   0   0   2   2   0   2   2   2   0   2   0   2   2   0   0   2   0   2   2   0   2   2   2   2   2   0   2   0   2   2   0   2   0   0   0   0   2   2   2   0   2   2   0   2   2   2   0   2   2   2   2   0   2   0   2   2   0   2   0   2   0   2   2   0   2
 MK-1-11                2   0   2   0   2   0   0   0   2   0   0   2   2   0   2   2   2   2   2   2   0   2   2   2   2   2   2   2   0   2   0   2   0   0   2   2   0   0   0   2   0   0   0   2   2   2   0   0   0   0   2   2   0   2   0   2   0   0   0   0   0   2   0   0   0   0   0   2   2   2   0   2   0   2   0   2   2   0   0   2   2   2   0   0   0   2   2   2   2   2   0   0   2   2   2   2   2   0   0   0   2   2   0   2   2   0   2   0   0   2   2   2   0   2   0   2   0   0   2   2   2   0   0   0   2   2   2   2   0   2   0   0   2   2   2   0   0   2   0   0   2   2   2   0   2   0   2   2   0   0   2   0   2   2   0   2   2   2   2   2   0   2   0   2   2   0   2   0   2   2   0   2   2   2   0   0   2   2   0   0   2   0   2   2   2   2   0   2   0   2   2   0   2   0   2   0   2   2   0   2
 MK-1-12                2   0   2   0   2   0   0   0   2   0   0   2   2   0   2   2   2   2   2   2   0   2   2   2   2   2   2   2   0   2   0   0   2   0   2   2   0   0   0   2   0   0   0   2   2   2   0   0   0   0   2   2   0   2   0   2   0   0   0   0   0   0   0   0   0   0   0   0   2   2   0   2   0   2   0   2   2   0   0   2   2   2   0   0   0   2   2   2   2   2   2   2   0   2   2   2   2   0   0   0   2   0   0   2   2   0   2   2   0   2   2   2   0   2   0   2   0   0   2   2   2   0   0   0   2   2   2   2   0   2   0   0   2   2   0   0   0   2   2   0   2   2   2   0   2   0   2   2   2   2   2   0   2   2   0   2   2   0   0   2   0   0   0   2   2   2   2   0   2   2   0   2   0   2   0   0   2   0   0   0   2   0   2   2   2   2   0   2   0   2   2   0   2   0   2   0   2   2   0   2
 MK-1-13                2   0   0   0   2   2   0   0   2   0   0   2   2   0   2   2   2   2   2   2   0   2   2   0   2   2   2   2   0   2   0   0   2   0   2   0   0   2   0   2   0   2   0   0   2   2   0   0   0   0   2   2   0   2   0   2   0   0   2   2   0   0   0   0   0   0   0   0   2   2   0   2   0   2   0   0   2   0   0   2   2   2   0   0   0   0   0   2   2   2   2   2   0   2   2   2   2   0   0   0   2   0   0   2   2   2   2   2   0   2   2   2   0   2   0   2   0   0   2   0   2   0   0   0   2   2   2   2   0   2   0   0   2   2   0   0   2   2   2   2   2   2   2   0   2   2   2   2   2   2   2   0   2   2   0   2   0   0   0   0   0   0   0   0   2   0   2   0   2   2   0   2   0   2   0   0   2   0   0   0   0   0   2   2   2   0   2   2   0   2   2   0   2   0   2   0   2   2   0   0
 MK-1-14                0   0   0   0   2   2   0   0   2   0   0   2   2   0   2   2   2   2   2   2   0   2   2   0   2   2   2   2   0   2   0   0   2   0   2   0   0   0   2   2   0   0   0   0   0   2   0   0   0   0   2   2   0   2   2   2   0   0   0   2   0   2   0   0   0   0   0   0   2   2   0   2   0   2   0   0   2   0   0   2   2   2   0   0   0   0   0   2   0   2   2   0   0   2   2   0   2   0   0   0   2   0   0   2   2   0   2   2   0   2   2   2   0   2   0   2   0   0   2   0   2   0   0   0   2   2   2   2   0   2   0   0   2   2   0   0   2   2   2   2   2   2   2   0   2   2   2   2   2   2   2   0   2   2   2   2   0   0   2   0   0   0   0   0   2   0   2   0   2   2   0   0   0   2   0   0   2   2   0   0   0   2   2   2   2   0   2   2   0   2   2   0   2   0   2   0   2   0   0   0
 MK-1-15                0   0   0   0   2   2   0   0   2   0   0   2   2   0   2   2   2   2   2   2   0   2   2   0   2   2   2   2   0   2   0   0   0   0   2   0   2   0   2   2   0   0   0   2   0   2   0   0   0   0   2   2   0   0   2   2   0   0   0   2   2   2   0   0   2   0   0   0   2   0   0   2   2   2   0   0   0   0   0   0   2   2   0   2   0   0   0   2   0   2   2   0   0   2   2   2   2   0   0   2   2   0   0   2   2   0   2   2   2   2   2   2   0   2   0   2   0   0   2   0   0   2   0   0   2   0   2   2   0   0   0   0   2   0   0   0   2   2   2   2   2   2   0   0   2   2   2   2   2   0   2   0   2   2   0   2   0   0   2   0   0   0   0   0   2   0   2   0   0   2   0   0   0   2   0   0   2   0   0   0   0   2   2   2   2   0   2   2   0   2   2   0   2   0   2   0   2   2   0   0
 MK-1-16                0   0   0   0   2   2   0   0   2   0   0   2   2   0   2   2   2   2   2   2   0   2   2   0   2   2   2   2   0   2   0   2   0   0   2   0   2   0   0   2   0   0   0   2   0   2   0   0   0   0   2   2   0   0   2   2   0   0   0   2   2   2   0   0   0   0   0   2   2   0   0   2   2   2   0   0   0   0   0   0   2   2   0   2   0   0   0   2   0   2   2   0   0   2   2   2   2   0   0   2   2   0   0   2   2   0   2   2   2   2   2   2   0   2   0   2   0   0   2   0   2   2   0   0   2   0   2   2   0   0   0   2   2   0   0   0   2   2   2   2   2   2   0   0   2   2   2   0   2   2   2   0   2   0   0   2   0   0   0   0   0   0   0   0   2   0   2   0   0   2   0   0   0   2   0   0   2   0   0   0   0   2   2   2   2   0   2   2   0   2   2   0   0   0   2   0   2   2   0   0
 MK-2-1                 2   0   2   2   0   0   2   0   2   2   2   2   2   0   2   0   0   0   2   0   0   2   2   2   2   2   2   2   0   2   2   2   2   2   0   0   0   2   0   2   2   0   2   0   2   2   0   0   0   2   2   0   2   2   2   2   0   2   0   2   0   0   0   2   2   0   0   0   2   2   0   0   0   0   2   0   0   0   0   2   0   2   2   2   2   0   0   0   0   2   2   2   2   0   0   0   0   2   0   2   2   0   2   2   2   2   0   0   2   0   2   0   2   0   2   2   2   0   2   0   2   0   2   2   2   0   2   0   2   0   0   2   0   0   2   2   2   2   0   0   0   2   2   2   2   0   0   2   0   2   0   0   2   2   2   0   2   2   0   2   0   2   0   0   2   2   2   0   0   2   0   2   2   0   0   2   0   2   2   0   0   0   0   2   2   0   0   2   0   0   2   0   2   0   0   0   0   0   0   0
 MK-2-2                 2   0   2   2   0   0   2   0   2   2   2   2   2   0   2   0   0   0   2   0   0   2   2   2   2   2   2   2   0   2   2   2   2   2   0   0   0   2   0   2   2   0   2   0   2   2   0   0   0   2   2   0   2   2   0   2   0   2   0   2   0   0   2   0   2   0   2   0   2   2   0   0   2   0   2   0   0   2   0   2   0   2   2   2   2   0   0   0   0   2   2   2   2   0   0   0   0   2   0   2   0   0   0   2   2   0   0   0   2   0   0   2   2   0   2   2   2   0   2   0   2   0   2   2   2   0   2   0   2   0   0   2   0   0   2   2   2   2   0   0   0   2   2   2   0   0   0   2   0   2   0   2   2   0   2   2   2   2   0   2   2   2   0   0   0   2   2   0   0   2   0   2   2   0   0   2   0   2   2   0   2   0   2   2   2   2   0   0   2   0   2   0   2   0   0   0   0   0   0   0
 MK-2-3                 2   0   2   2   0   0   2   0   0   2   2   2   2   0   2   2   2   0   2   0   0   2   2   2   2   2   2   2   0   2   2   2   2   2   0   0   0   2   0   2   2   0   2   0   2   2   0   0   0   2   2   0   2   0   0   2   2   2   2   2   0   2   2   0   2   0   2   0   2   2   2   0   2   0   2   0   0   2   0   2   2   2   2   2   2   0   0   0   0   2   0   2   2   0   0   0   2   2   0   2   0   2   0   2   2   0   0   0   2   0   0   2   2   0   2   2   2   2   2   0   0   0   2   2   2   0   0   0   0   2   0   2   0   0   0   2   2   2   0   0   0   2   2   2   0   0   0   2   0   2   0   2   2   0   2   2   2   2   0   0   2   2   0   0   0   2   2   0   0   2   0   2   2   0   0   2   0   2   2   0   2   0   2   2   2   2   0   0   2   0   2   0   2   0   0   0   2   0   0   0
 MK-2-4                 2   0   0   2   0   0   2   2   0   2   0   2   2   0   2   2   0   0   2   0   2   2   2   2   2   2   0   2   0   2   2   2   2   0   0   0   2   2   0   2   2   0   0   0   2   2   0   0   0   2   0   0   2   0   0   2   0   0   2   2   2   2   2   0   0   0   2   0   2   2   2   2   2   0   2   0   0   2   0   2   2   2   2   2   0   0   0   2   0   0   0   2   2   0   0   0   2   2   0   2   0   2   0   2   2   2   0   0   2   0   0   2   2   0   2   2   2   2   2   0   0   0   2   2   2   0   2   0   0   2   0   0   0   0   0   0   2   2   0   0   0   2   2   2   0   0   0   2   0   0   0   2   2   0   2   2   2   2   0   0   2   2   0   0   0   2   2   0   0   2   0   2   2   0   0   2   0   2   2   0   2   0   2   2   2   2   0   0   2   0   2   0   2   0   0   2   2   0   0   0
 MK-2-5                 2   0   0   2   0   0   2   2   0   2   0   2   2   0   2   0   0   0   2   0   2   2   2   2   2   2   0   0   0   2   2   0   2   0   0   0   2   2   0   2   2   0   0   0   2   2   0   0   0   2   0   0   2   0   0   2   0   0   2   2   2   2   0   0   0   0   2   0   2   2   2   2   2   0   2   0   0   2   2   2   2   2   2   2   0   0   0   2   0   0   0   2   2   0   2   0   2   2   0   2   0   2   0   2   2   2   0   0   2   0   0   2   2   0   2   2   2   2   2   0   2   0   2   2   0   0   0   0   0   2   0   0   0   0   0   0   0   2   0   0   0   2   0   2   0   0   0   2   0   0   0   2   2   0   2   2   2   2   2   0   2   2   0   0   0   2   2   0   0   2   0   2   2   0   0   2   0   0   0   0   2   0   2   2   0   2   0   0   0   2   2   0   2   0   0   2   2   0   0   0
 MK-2-6                 2   0   0   2   0   0   0   2   0   2   0   2   2   2   2   0   0   0   2   0   2   2   2   2   0   2   0   0   0   2   2   0   2   2   2   0   2   2   2   2   2   0   0   0   2   2   0   2   0   2   0   0   2   2   0   2   0   0   2   2   2   2   0   0   0   0   2   0   2   2   2   2   2   2   2   0   0   2   2   2   2   2   2   2   0   2   0   2   2   2   0   2   2   0   2   0   0   2   0   2   0   2   2   2   2   2   0   0   2   0   0   2   0   0   2   2   2   2   2   0   2   0   2   2   0   0   0   0   2   2   0   0   0   0   0   0   0   0   0   0   2   2   0   2   0   0   0   2   0   0   0   2   2   0   2   2   2   2   2   2   2   2   0   0   0   0   2   2   2   2   0   2   2   0   0   2   0   0   0   0   2   2   2   2   0   2   2   0   0   0   2   0   2   0   0   2   2   0   0   0
 MK-2-7                 2   0   0   2   0   0   2   2   0   2   0   2   0   2   2   0   0   0   2   0   2   0   2   2   0   2   0   0   0   2   2   0   2   2   2   0   0   0   2   2   2   0   0   0   2   0   0   0   0   2   0   0   2   2   0   2   0   0   2   0   2   2   0   0   0   0   2   0   2   2   2   2   2   2   2   0   0   2   2   2   2   0   2   2   0   2   0   2   2   2   0   2   2   0   2   0   0   2   0   2   0   2   2   2   2   2   0   0   2   0   0   2   2   0   0   2   2   2   2   0   2   0   2   2   0   0   0   0   2   2   2   0   0   0   0   0   0   0   0   0   2   2   0   2   0   0   0   0   0   0   0   2   2   0   2   2   0   2   2   2   2   2   0   0   0   0   2   2   0   2   2   2   2   0   0   2   0   0   0   0   2   2   2   2   0   2   2   0   2   0   2   0   2   0   0   2   2   0   2   0
 MK-2-8                 2   0   2   2   0   0   2   2   0   2   0   2   0   2   2   0   0   2   0   0   2   0   2   2   0   2   0   0   0   2   2   0   2   2   2   0   0   0   2   2   2   0   0   0   2   0   2   0   0   2   0   0   2   0   0   2   0   0   2   0   2   2   0   0   0   0   2   0   0   2   2   2   2   2   2   0   2   2   2   2   2   0   2   2   0   2   0   2   2   2   0   2   2   0   2   0   0   2   0   2   0   2   0   2   2   2   0   0   2   0   0   2   2   0   0   2   2   2   2   0   2   0   2   0   0   0   0   0   2   2   2   0   0   0   0   2   0   0   0   0   2   2   0   2   0   0   0   0   0   0   0   0   2   0   2   2   0   2   2   0   0   2   0   0   0   0   2   2   0   2   2   2   2   2   0   2   0   0   0   0   2   2   2   2   0   2   2   0   2   0   2   0   0   2   0   2   2   0   2   0
 MK-2-9                 2   0   2   2   0   0   2   0   0   2   0   2   0   2   2   0   0   2   0   0   2   0   0   2   2   2   0   0   0   0   0   0   2   2   2   0   0   0   2   2   2   0   0   0   2   0   2   0   0   0   0   0   2   0   0   2   0   0   2   0   2   2   0   0   0   0   2   0   0   2   2   2   2   2   2   0   2   2   2   2   2   0   2   2   0   2   0   2   2   2   0   2   2   0   2   0   0   2   0   2   0   2   0   0   2   0   0   0   2   2   0   2   2   0   0   2   2   2   2   0   2   0   2   0   0   0   0   0   2   2   2   0   0   0   0   2   0   2   0   0   2   2   0   2   0   0   0   0   2   0   0   0   2   0   2   2   0   2   0   0   0   2   0   0   2   0   0   2   0   0   0   2   2   2   0   2   0   0   0   0   2   2   2   2   0   2   2   0   2   0   2   0   2   2   0   2   0   0   2   0
 MK-2-10                2   0   2   2   0   0   2   0   0   2   2   2   0   2   2   0   2   2   0   0   2   0   0   2   0   2   0   0   0   0   0   0   2   2   2   0   0   0   2   2   2   0   0   0   2   0   2   0   0   0   0   0   2   0   0   2   0   0   2   0   2   2   0   0   0   0   2   0   0   2   0   2   2   2   2   0   2   2   2   2   2   0   2   0   0   2   0   2   2   2   0   2   2   0   2   0   0   2   0   0   0   2   0   0   0   0   0   0   2   2   0   2   2   0   0   2   2   2   2   0   2   0   2   0   0   0   0   0   2   2   2   0   0   0   0   2   0   2   0   0   2   2   0   2   0   0   0   0   2   0   0   0   2   0   2   2   0   2   0   0   0   2   0   0   2   0   0   0   0   0   0   2   2   2   0   2   0   0   0   0   2   2   2   2   0   2   2   0   0   0   2   0   2   2   0   2   0   0   2   0
 MK-2-11                2   0   2   2   0   0   2   0   0   2   2   2   0   2   2   0   2   2   0   0   2   0   0   2   0   0   0   0   0   0   0   0   2   2   2   0   0   0   2   2   2   0   0   2   2   2   2   0   2   2   0   0   2   0   0   2   0   0   2   2   2   2   0   0   2   2   2   0   0   0   0   2   2   2   2   2   2   2   2   2   2   0   2   0   0   2   0   2   2   2   2   2   2   0   2   0   0   2   0   0   0   2   0   0   0   0   0   0   2   0   0   2   2   0   0   2   2   2   2   0   2   0   2   2   0   2   0   0   2   2   2   0   0   0   0   2   0   2   0   0   2   2   0   2   2   0   0   0   2   0   0   2   2   0   2   2   0   2   0   0   0   2   0   0   2   0   0   0   0   0   0   2   2   2   0   2   0   2   0   0   2   2   2   2   0   2   2   0   0   0   0   0   2   2   2   2   0   0   2   0
 MK-2-12                2   0   2   2   0   0   2   0   0   2   2   2   0   2   2   2   0   2   0   0   2   0   0   0   0   0   0   0   0   0   0   0   2   2   2   0   0   2   2   2   0   0   0   2   2   2   2   0   2   2   0   2   2   0   0   2   2   0   2   2   2   2   0   0   2   2   2   0   0   0   0   2   2   2   2   2   0   0   2   2   2   0   2   0   0   2   0   2   2   0   2   2   0   0   2   0   0   2   0   0   0   2   0   0   0   0   0   0   2   0   0   2   2   0   0   2   2   2   2   0   2   0   2   2   0   2   2   0   2   2   2   2   0   0   0   0   0   2   0   0   2   2   0   2   2   0   0   0   2   2   2   2   2   0   2   2   0   2   2   0   0   2   0   0   2   0   0   0   0   0   0   2   2   2   0   2   0   2   0   2   2   2   2   2   2   2   2   0   0   0   0   0   2   2   2   2   0   2   0   0
 MK-2-13                2   0   0   2   0   0   2   0   0   2   2   2   0   2   0   2   0   0   0   0   2   0   0   0   0   0   0   0   0   0   0   0   2   2   2   2   2   2   2   2   0   0   0   2   2   2   2   0   2   2   0   2   2   0   0   0   2   0   2   2   2   2   0   0   2   2   2   0   0   2   0   2   2   2   2   2   0   0   2   0   2   0   2   0   0   2   0   2   2   0   2   2   2   0   2   0   0   2   0   0   0   2   0   0   0   0   0   0   2   0   0   2   2   0   0   2   2   2   2   0   2   0   2   2   0   2   2   2   2   2   2   2   0   2   2   0   0   2   0   0   2   2   0   2   2   2   0   0   2   2   0   2   0   0   2   2   0   2   2   2   0   2   0   2   2   0   0   0   0   0   0   2   0   2   0   2   0   2   2   2   2   2   2   2   2   2   2   0   0   0   0   0   2   2   2   2   0   2   0   0
 MK-2-14                2   0   0   2   0   0   0   0   0   2   2   2   0   2   0   2   0   0   0   2   2   0   0   0   0   0   0   0   0   0   0   0   2   2   2   2   2   2   2   2   0   0   0   0   2   2   2   0   2   2   2   2   2   0   0   0   2   0   2   2   2   2   0   0   2   2   2   0   0   2   0   2   2   2   2   2   0   0   0   0   2   0   0   0   0   2   0   2   2   0   2   0   2   0   2   0   0   2   0   0   0   2   0   0   0   0   0   0   2   0   0   2   2   0   0   2   2   2   2   0   2   0   2   2   0   2   2   2   2   2   2   2   0   2   2   0   0   2   0   0   2   2   0   0   2   2   0   0   2   2   0   0   0   0   2   2   0   0   2   2   0   2   0   2   2   0   0   0   0   0   0   2   2   2   0   2   0   0   2   2   2   2   2   2   2   2   2   2   0   0   0   0   2   2   2   2   0   2   0   0
 MK-2-15                2   2   0   2   0   0   0   0   0   2   2   2   0   2   0   2   2   0   0   2   2   0   0   2   0   0   0   0   0   0   0   0   2   2   2   2   2   2   2   2   0   0   0   2   0   2   2   0   0   2   2   2   2   0   0   0   2   0   2   2   2   2   0   0   2   2   2   2   2   2   0   2   2   2   2   2   0   0   0   0   0   0   0   0   2   2   0   2   2   0   0   0   2   0   2   0   0   2   0   0   0   2   0   0   0   0   0   0   2   0   2   2   2   0   0   2   2   2   2   0   2   0   2   2   0   2   2   2   2   2   2   2   0   2   2   0   0   2   0   0   2   2   0   0   2   2   0   0   2   2   0   0   0   0   2   2   0   0   2   2   0   2   0   2   2   0   0   0   0   0   0   0   2   2   0   2   0   0   2   2   2   2   2   2   2   2   2   2   0   0   2   0   2   2   2   2   0   0   0   0
 MK-2-16                2   2   0   2   0   0   2   0   0   2   2   2   0   2   0   2   0   0   0   0   2   0   0   2   0   0   0   0   0   2   2   0   2   2   2   2   2   2   2   2   0   2   0   2   0   2   2   0   0   2   0   2   0   0   0   0   2   0   2   2   2   0   0   0   0   2   2   2   2   2   0   2   2   2   2   2   0   0   0   0   0   0   0   0   2   2   2   2   2   0   0   0   2   0   2   0   0   2   0   0   0   2   2   0   0   0   0   0   2   0   2   2   2   0   0   2   2   2   2   0   2   0   2   2   2   2   2   2   2   0   2   2   2   2   2   0   0   2   2   0   2   0   0   0   2   2   0   0   2   0   0   0   0   0   0   2   0   0   2   2   0   0   0   2   2   0   2   0   0   0   2   0   2   2   0   2   0   0   2   2   2   2   2   2   2   2   2   2   0   0   2   0   2   2   2   2   0   0   0   2
 MK-3-1                 2   2   0   0   2   0   2   0   2   0   0   2   2   0   2   2   2   2   0   2   0   2   0   0   0   2   2   2   0   2   0   2   2   2   0   2   2   0   2   0   0   2   2   0   2   2   2   0   0   2   0   2   2   0   0   0   0   0   2   0   2   0   0   0   2   0   2   0   0   2   2   2   0   0   2   0   2   0   0   2   2   0   2   0   0   0   2   0   0   0   0   2   2   0   0   2   0   2   0   2   2   2   2   0   0   2   2   2   0   0   2   2   2   2   2   2   2   2   0   2   2   0   0   2   0   0   2   2   0   0   2   0   0   0   2   0   0   0   2   2   2   0   2   2   2   0   0   0   2   0   0   0   2   0   0   0   2   0   0   0   0   0   0   0   0   2   0   2   2   0   2   2   2   0   0   0   2   0   0   2   2   2   0   0   2   0   0   2   2   2   2   0   0   2   0   0   2   2   2   2
 MK-3-2                 2   2   0   0   2   0   2   0   2   0   2   2   2   0   2   2   2   2   2   2   0   2   0   0   0   2   2   0   0   2   0   2   0   2   0   2   2   0   2   0   0   2   2   0   2   2   2   0   0   2   0   0   2   0   0   0   0   0   2   0   2   2   0   0   2   0   2   0   0   2   2   2   0   0   2   0   2   0   0   2   2   0   2   0   0   0   2   0   0   0   0   2   2   0   0   2   2   2   0   2   2   0   2   0   0   2   2   2   0   0   2   2   0   2   2   2   2   2   2   2   2   0   0   2   0   0   2   2   0   0   2   0   2   0   2   0   0   0   2   2   2   0   0   2   2   0   0   2   2   2   0   0   0   0   0   0   2   0   0   0   0   0   2   0   0   2   2   2   2   0   0   2   2   0   0   2   2   0   0   2   2   2   0   0   2   0   2   2   2   2   2   0   0   2   0   2   2   2   2   2
 MK-3-3                 0   2   0   0   2   0   2   0   2   2   2   2   2   0   2   2   2   2   2   0   0   2   0   2   0   0   2   0   0   2   0   2   0   2   0   2   2   0   2   0   2   2   2   0   2   2   2   0   0   2   0   2   2   0   0   0   2   0   2   0   2   2   0   0   2   0   2   0   0   2   2   0   0   2   2   0   2   0   0   2   2   0   2   0   0   2   2   2   0   0   0   2   2   0   0   2   2   0   0   2   0   0   2   0   0   2   2   0   0   2   2   2   0   2   0   2   2   2   2   2   2   0   0   2   0   0   2   2   2   0   2   0   0   0   2   0   0   0   2   2   2   2   0   2   2   2   0   2   2   2   0   0   0   0   0   0   2   2   0   0   0   0   2   2   0   2   2   2   2   0   0   2   2   0   0   2   2   2   0   2   2   0   0   0   2   2   2   2   2   2   0   2   0   2   0   2   2   2   2   2
 MK-3-4                 0   2   0   0   2   0   2   0   2   2   2   2   2   0   2   2   2   2   0   0   0   2   2   2   0   0   2   0   0   2   0   2   0   2   0   2   2   0   2   0   2   2   2   0   2   2   2   0   0   2   0   0   2   0   0   0   2   2   2   0   2   0   0   0   2   0   2   0   0   2   2   0   0   2   2   0   2   0   0   2   2   0   2   0   0   2   2   2   0   0   0   2   2   0   0   2   2   0   0   2   0   0   2   0   2   2   2   0   0   2   2   2   0   2   0   0   2   2   2   2   0   0   0   2   0   0   2   2   2   0   0   0   0   0   2   0   0   0   2   2   2   2   0   2   2   2   0   2   2   2   0   0   0   0   0   0   2   2   0   0   0   0   2   2   0   2   2   2   2   0   0   2   2   0   2   2   2   2   0   2   2   0   0   0   2   2   2   2   0   2   0   2   0   2   0   2   0   2   2   2
 MK-3-5                 0   2   0   2   2   0   2   0   2   2   2   2   0   0   2   0   2   2   0   0   0   2   2   2   0   0   2   0   0   0   0   2   0   2   0   2   2   0   0   0   2   2   2   2   2   2   2   0   0   2   0   0   2   0   0   0   2   2   0   0   2   0   0   0   2   0   2   0   2   2   2   0   0   2   2   0   2   0   0   2   2   0   2   0   0   2   2   2   0   0   0   2   2   0   0   2   2   0   0   2   0   0   2   0   2   2   2   0   0   2   2   2   0   2   0   0   2   2   2   2   0   0   0   2   2   0   2   0   2   0   0   0   0   2   0   0   0   0   2   2   2   2   2   0   2   0   0   2   2   2   0   0   0   0   0   0   2   0   0   0   0   0   2   0   0   2   2   2   2   0   0   2   0   0   2   2   2   2   0   2   2   0   2   0   2   2   2   2   0   2   0   2   0   2   2   2   2   2   2   2
 MK-3-6                 0   2   0   2   2   0   2   0   2   2   2   2   0   0   2   0   2   2   0   0   0   0   2   0   0   0   2   0   0   0   0   2   0   2   0   2   2   0   0   0   2   2   2   2   2   0   2   0   0   2   0   0   2   0   0   0   2   2   2   0   2   0   0   0   2   0   2   0   0   2   2   0   0   2   2   2   2   0   0   2   2   2   2   0   2   2   2   2   0   0   0   2   2   0   0   2   2   0   0   2   0   0   2   0   0   2   2   0   0   2   2   2   0   2   0   0   2   0   2   2   0   0   0   2   2   0   0   0   2   0   0   2   0   2   0   0   0   0   2   2   2   2   2   0   0   0   0   2   2   2   0   0   0   0   0   0   2   2   0   0   0   0   2   0   0   2   2   2   2   0   0   2   0   0   2   2   0   2   0   0   0   0   2   0   2   2   2   2   0   2   0   2   0   2   2   2   2   2   2   2
 MK-3-7                 0   2   0   2   2   0   2   0   2   2   2   2   0   0   2   0   2   2   2   0   2   0   2   0   0   2   2   0   0   0   0   2   0   2   0   2   0   0   0   0   2   2   2   2   2   0   2   0   0   0   0   0   2   0   0   0   2   2   2   0   2   0   0   2   2   0   2   0   0   2   2   0   0   2   2   2   2   0   0   2   2   2   2   2   2   2   2   2   0   0   0   2   2   0   0   2   2   0   0   2   0   0   2   0   0   2   2   0   0   2   0   2   0   2   0   0   2   0   2   2   0   0   0   2   2   0   0   0   2   0   0   2   0   2   0   2   0   0   2   2   2   2   2   0   0   0   0   0   2   2   0   0   0   0   0   0   2   0   0   0   0   0   2   0   0   2   2   2   2   2   0   2   0   0   2   2   0   2   0   0   0   0   2   0   0   2   2   2   0   2   0   2   0   2   0   2   2   2   2   2
 MK-3-8                 0   2   0   2   2   0   2   0   2   2   2   2   0   0   2   0   2   2   2   0   2   0   2   0   0   2   2   0   0   0   0   2   0   2   0   2   0   2   0   0   2   2   2   2   0   0   2   0   0   0   0   0   2   0   0   0   2   2   2   0   2   2   0   2   2   0   2   0   0   2   2   0   0   2   2   2   2   0   2   2   2   2   2   2   2   2   2   2   0   0   0   2   2   0   0   2   2   0   0   2   0   0   2   0   0   2   2   2   0   2   0   0   0   2   0   0   2   0   2   2   0   0   0   2   2   0   0   0   2   0   0   0   0   2   0   2   2   0   2   2   2   0   2   0   0   0   0   0   2   2   0   0   0   0   0   0   2   0   0   0   0   0   2   0   0   2   2   2   0   2   0   2   0   0   2   2   0   2   0   0   0   0   2   0   0   2   2   2   0   2   0   0   0   2   0   2   2   2   2   2
 MK-3-9                 0   2   2   2   2   0   2   2   2   2   2   2   0   0   2   0   2   2   2   2   2   0   2   0   0   2   0   0   0   0   0   2   0   2   0   2   0   2   0   0   2   0   2   2   2   0   2   0   0   0   2   0   2   0   0   0   2   2   2   0   2   2   0   2   2   0   2   0   0   2   2   0   0   2   2   2   2   0   2   2   2   2   0   2   2   2   2   0   0   0   2   2   2   0   0   2   0   0   0   2   0   0   2   0   2   2   2   2   0   2   0   0   0   2   0   0   2   0   2   2   0   0   0   2   0   0   0   0   2   0   0   0   0   2   0   2   2   0   2   2   2   0   2   0   0   0   0   0   2   2   0   0   0   0   0   2   2   0   0   0   0   0   2   0   0   2   2   2   0   2   0   2   0   0   2   2   0   2   2   0   0   0   2   0   0   2   2   2   0   0   0   0   0   2   0   2   2   2   2   2
 MK-3-10                0   2   2   2   2   0   2   0   2   2   2   2   0   0   2   0   2   2   2   2   2   0   2   0   0   2   0   0   0   2   0   2   0   2   0   2   0   2   0   0   2   0   2   2   2   2   2   0   0   0   2   0   2   0   0   0   2   2   2   0   2   2   0   2   2   0   2   0   0   2   2   0   2   2   2   2   2   0   0   2   2   2   0   2   2   2   2   0   0   0   2   2   2   0   2   0   0   0   0   2   0   0   2   0   2   2   2   2   0   2   0   0   2   2   0   0   2   0   2   2   0   0   0   2   0   0   0   0   2   0   0   0   0   2   0   2   0   0   2   2   2   0   2   0   0   0   0   0   2   0   0   0   0   0   0   2   2   0   0   0   0   0   2   2   0   2   2   2   0   2   0   2   0   0   2   2   0   2   0   0   0   0   2   0   0   2   2   2   0   0   0   0   0   2   0   2   2   2   2   0
 MK-3-11                0   0   2   2   2   0   2   0   2   2   2   2   0   0   2   0   2   2   2   2   2   0   2   0   0   0   0   0   0   2   0   2   2   2   0   2   0   2   0   0   2   0   2   2   2   2   2   0   0   0   2   0   2   0   0   0   2   0   2   0   2   2   0   2   2   0   2   0   0   2   2   0   2   2   2   2   0   0   0   2   2   2   0   2   0   2   0   0   0   0   2   2   2   0   2   0   0   0   0   2   0   0   2   0   2   2   2   2   2   2   0   0   2   2   0   0   2   0   2   2   0   0   0   2   0   0   0   0   2   0   0   0   0   2   0   2   0   0   2   2   2   0   2   0   0   0   0   0   2   0   0   0   0   0   0   2   2   0   0   0   0   0   0   2   0   2   2   2   0   2   0   2   0   0   2   2   2   2   0   0   0   0   0   2   0   2   2   2   0   0   0   0   0   0   0   2   2   2   2   0
 MK-3-12                0   0   2   2   2   0   2   0   2   2   2   2   2   2   2   0   2   2   2   2   2   0   2   0   0   0   0   0   0   2   0   2   2   2   0   2   0   2   0   0   2   0   2   2   2   2   2   0   0   0   2   2   0   0   2   0   2   0   2   0   2   0   0   2   0   0   2   0   2   2   2   0   2   2   2   2   0   0   0   2   2   2   0   2   0   2   0   0   0   0   2   2   2   0   2   0   0   0   0   2   0   0   2   0   2   2   2   2   2   2   0   0   2   2   0   0   2   0   2   2   0   0   0   2   0   0   2   0   2   0   0   0   0   2   0   2   0   0   2   2   0   0   2   0   0   0   0   0   2   0   0   0   0   0   0   2   2   0   0   2   0   0   0   2   0   2   2   2   0   2   0   2   0   0   0   2   2   2   0   0   0   0   0   2   2   0   2   0   0   0   0   0   0   0   0   2   0   2   2   0
 MK-3-13                0   0   0   2   2   0   2   0   2   2   2   2   2   2   2   0   2   2   2   2   2   0   2   0   0   0   0   0   0   2   0   0   0   2   2   2   0   2   0   0   2   0   2   2   2   2   2   0   0   0   2   2   2   0   2   2   2   0   2   0   2   2   0   2   0   2   2   0   2   2   2   0   2   2   2   2   0   2   0   2   2   2   0   2   0   2   0   0   0   0   2   2   2   0   2   2   0   0   0   2   0   0   2   0   2   2   2   2   2   2   0   0   2   0   0   0   2   0   2   2   0   0   2   2   0   2   2   0   2   0   0   0   0   2   0   2   0   0   2   2   0   0   2   0   0   0   0   0   2   0   0   0   0   0   0   2   2   0   2   0   0   0   2   2   0   2   2   2   0   2   0   2   0   0   0   0   2   2   0   0   0   0   0   2   2   0   2   0   0   0   0   0   0   0   0   2   0   0   2   0
 MK-3-14                2   0   0   2   2   0   2   0   2   2   2   2   2   2   2   0   2   2   2   2   2   0   2   0   0   0   0   0   0   2   0   0   0   2   2   0   0   2   0   0   2   0   2   2   2   2   2   0   0   0   2   2   2   0   2   2   2   0   0   0   2   2   0   2   0   2   2   0   2   2   2   0   2   2   2   2   0   2   2   2   0   2   2   2   0   2   2   0   0   0   2   2   2   0   2   2   0   0   0   2   0   0   2   0   2   2   2   2   2   2   0   0   2   0   0   0   0   0   0   0   0   0   2   2   0   0   2   0   2   0   0   2   0   2   0   2   0   0   2   2   0   0   2   0   0   0   0   0   2   2   0   0   0   0   0   2   2   0   2   0   0   0   2   2   0   2   2   2   0   0   0   2   0   0   0   0   2   2   0   0   0   0   0   2   2   0   2   0   0   0   0   0   2   0   0   2   0   0   2   0
 MK-3-15                2   0   0   2   2   0   2   0   2   2   2   2   2   0   2   0   2   2   2   2   0   2   0   0   0   0   0   0   0   2   0   0   0   2   2   0   0   0   0   0   2   0   2   2   2   2   2   0   0   0   2   2   2   0   2   2   2   0   0   0   0   2   2   2   0   2   2   0   2   2   2   0   2   2   2   2   0   2   2   2   0   2   2   2   2   2   2   0   2   0   2   0   2   2   2   2   0   0   0   2   0   0   0   0   2   2   2   2   2   2   0   0   2   0   0   0   0   0   0   0   2   0   0   2   0   0   2   0   2   0   0   2   2   2   0   2   2   0   2   2   0   0   2   0   0   0   0   0   2   2   0   0   0   0   0   2   2   0   2   0   0   0   0   2   0   2   2   0   0   0   0   2   0   0   0   0   0   2   0   0   0   0   0   2   2   0   2   0   0   0   0   0   2   0   0   2   0   0   2   2
 MK-3-16                2   2   0   2   2   0   2   0   2   0   0   2   2   0   2   0   2   2   2   2   0   2   0   0   0   0   0   0   0   2   0   0   0   0   2   0   0   0   0   0   2   0   2   2   2   0   2   0   2   0   2   2   2   2   2   2   0   0   0   0   0   2   0   2   0   2   2   0   2   0   2   0   2   2   2   0   0   2   2   2   0   0   2   2   2   2   2   0   2   2   2   0   2   2   2   2   0   0   0   2   0   0   0   0   2   2   2   0   2   2   0   0   2   0   2   0   0   0   0   0   2   0   0   2   0   0   2   0   2   0   0   2   2   2   0   2   2   0   2   0   0   0   2   0   0   0   0   0   2   2   0   0   0   0   0   2   0   0   2   0   2   0   0   2   0   2   2   0   0   0   0   2   0   0   0   0   0   2   0   0   0   0   0   2   2   0   2   0   0   2   0   0   2   0   0   2   2   0   2   2
 MK-4-1                 0   0   0   0   0   2   0   2   0   2   0   0   2   0   0   0   2   0   2   0   2   2   2   2   0   2   0   2   0   2   2   2   2   2   2   2   2   2   2   0   2   2   0   2   2   2   0   2   2   2   2   2   0   2   2   2   0   0   0   2   0   0   2   0   0   2   0   2   0   2   2   2   0   2   0   0   0   0   2   2   0   0   0   2   0   0   0   2   2   0   2   0   0   0   0   0   0   2   0   0   2   2   2   2   0   2   2   2   0   2   0   0   2   0   2   2   2   0   2   2   2   0   0   2   2   2   2   2   2   2   2   2   0   0   0   2   2   0   0   0   2   2   0   0   2   0   0   0   2   0   2   2   0   2   0   0   0   0   2   0   2   2   2   0   0   2   2   2   0   2   2   2   0   0   0   2   2   0   2   2   2   2   0   2   0   0   2   2   0   0   0   0   2   2   2   0   0   2   0   2
 MK-4-2                 0   0   0   0   0   2   0   2   0   2   0   0   2   0   0   2   2   0   2   2   0   2   2   2   0   2   0   2   0   2   2   2   2   2   0   2   2   2   0   2   2   2   0   2   2   2   0   2   2   2   2   2   0   2   2   0   0   0   0   2   0   2   2   0   0   0   0   2   0   2   2   2   0   2   0   0   0   0   2   0   0   0   0   2   2   2   0   2   2   2   2   0   0   0   0   0   0   2   0   0   2   2   2   2   0   0   2   2   0   2   0   0   2   0   2   2   2   2   2   2   2   0   0   2   2   2   2   2   2   2   2   2   0   0   0   2   2   0   0   0   2   2   0   0   2   0   0   0   2   0   2   2   0   2   2   0   0   0   2   2   2   2   2   0   0   2   2   2   0   2   2   2   2   0   2   2   2   0   2   2   2   2   0   0   0   2   2   2   0   0   0   0   2   2   2   0   0   2   0   2
 MK-4-3                 0   0   2   0   0   2   0   2   0   2   0   0   2   0   0   2   0   0   2   2   0   2   2   2   0   2   0   2   0   2   2   2   2   2   0   2   2   2   0   0   2   2   0   0   2   2   0   0   2   2   2   2   0   2   2   0   0   0   0   2   0   2   2   0   0   0   0   0   0   2   2   2   2   2   0   0   0   0   2   0   0   2   0   2   2   0   0   2   0   0   2   0   0   0   0   0   0   2   0   0   2   2   2   2   0   0   2   2   0   2   0   0   0   0   2   2   2   2   2   2   2   0   0   2   2   2   2   0   2   2   2   2   0   0   0   2   2   0   0   0   2   2   0   0   2   0   0   0   2   0   2   2   0   2   2   0   0   0   0   0   2   2   2   0   0   2   2   2   0   2   2   2   2   0   2   2   2   0   2   2   2   2   0   0   0   2   2   2   0   2   0   0   2   2   2   0   0   2   0   2
 MK-4-4                 0   0   2   0   0   2   0   2   0   2   0   0   2   0   0   2   0   0   2   2   0   0   2   2   0   2   0   2   0   2   2   2   2   2   2   2   0   2   0   0   2   2   0   0   2   2   0   0   0   2   2   2   0   2   2   2   0   0   0   2   0   2   2   0   0   0   0   0   0   2   2   0   2   2   0   0   0   0   2   0   0   0   0   2   2   0   0   2   0   0   2   0   0   0   0   0   0   2   0   0   2   2   2   2   0   0   2   2   0   2   0   0   0   0   2   2   2   2   2   2   2   0   0   2   2   0   2   0   0   2   2   2   0   0   0   2   2   0   0   0   2   2   0   0   2   0   0   0   2   0   2   2   0   2   0   0   0   2   0   0   2   0   2   0   0   2   2   2   0   2   2   2   2   0   2   2   2   0   2   2   2   2   0   0   0   2   2   2   0   2   0   0   2   2   2   0   0   2   0   0
 MK-4-5                 0   0   2   0   0   2   0   2   0   2   0   0   2   0   0   2   2   0   2   0   0   0   2   0   0   0   0   2   0   2   2   2   2   2   2   2   0   2   0   0   2   2   0   0   2   2   0   0   0   0   2   0   0   2   2   2   0   0   0   2   2   2   2   0   0   0   0   0   0   2   2   2   2   2   0   0   0   0   2   0   0   0   0   2   2   0   0   0   0   0   2   0   0   0   0   0   0   2   0   0   2   0   2   2   0   0   0   2   0   2   0   0   0   0   0   2   2   2   2   2   2   0   0   2   2   2   2   0   0   2   2   2   2   0   0   2   2   0   0   0   2   2   0   0   2   0   0   0   0   0   2   2   0   2   0   2   0   2   0   0   0   0   2   0   0   2   2   2   0   2   2   2   2   0   2   2   2   0   0   2   2   2   0   2   0   2   0   0   0   2   0   0   2   2   2   0   0   2   0   0
 MK-4-6                 0   0   2   2   0   2   0   2   0   2   0   0   2   0   0   2   2   0   2   0   0   0   0   2   0   2   0   0   2   2   2   2   0   2   2   2   0   2   0   0   2   2   0   0   2   2   0   0   0   0   2   0   2   2   2   2   0   0   0   2   2   2   2   0   2   0   0   2   0   2   2   2   2   2   0   2   0   0   2   0   2   0   0   2   2   0   0   2   0   0   2   0   0   0   0   0   0   2   0   2   2   0   2   2   0   0   0   2   0   2   0   0   0   2   0   2   2   2   2   2   2   0   2   2   2   2   0   0   0   2   2   2   2   0   0   2   2   0   0   0   2   0   0   0   2   0   0   0   0   0   2   2   0   2   0   2   0   2   0   0   0   0   2   0   2   2   2   2   0   2   2   2   2   0   2   2   2   0   0   2   2   2   0   2   0   2   0   0   2   2   0   0   2   2   2   0   0   2   0   0
 MK-4-7                 0   2   2   2   0   2   0   2   0   2   0   0   2   0   2   0   2   0   2   0   0   0   0   2   0   2   0   0   2   2   2   2   2   0   2   2   0   2   0   0   2   2   0   0   2   2   0   0   0   0   2   0   2   2   2   2   0   0   0   2   0   2   2   0   0   0   0   2   0   0   2   2   0   2   2   2   0   0   0   0   0   0   0   2   2   0   0   2   0   2   2   0   0   2   0   0   0   2   0   2   2   0   2   0   0   0   0   2   0   2   2   0   0   2   0   2   2   2   2   2   2   0   2   0   2   2   0   0   0   2   2   2   2   0   0   2   2   2   0   0   2   0   0   0   2   2   0   0   0   0   2   2   0   2   0   0   0   2   0   0   0   0   2   0   2   2   2   2   2   2   2   2   2   0   2   0   2   0   0   2   2   2   0   2   0   2   2   2   2   2   2   0   2   2   2   0   0   2   0   0
 MK-4-8                 0   2   2   2   0   2   0   2   0   2   0   0   2   2   2   0   0   0   0   0   2   0   0   2   0   2   0   0   2   2   2   2   2   0   2   2   0   2   0   0   2   2   0   0   2   2   0   0   0   0   2   0   2   2   2   2   0   0   0   2   0   2   2   0   0   0   0   2   0   0   2   2   0   2   2   0   0   0   0   0   0   0   0   2   2   0   0   2   0   2   2   0   0   2   0   0   0   2   0   2   2   0   0   0   0   0   0   2   0   2   2   0   0   2   0   2   2   2   2   2   2   0   2   0   2   2   0   0   0   2   2   2   2   0   0   2   2   2   0   0   2   0   0   0   0   0   0   0   2   2   2   2   0   2   0   0   0   2   0   0   0   0   0   0   2   2   2   0   2   2   0   2   2   0   2   0   2   0   0   0   0   2   0   2   0   2   2   2   0   2   2   0   2   2   2   0   0   2   0   0
 MK-4-9                 0   2   2   2   0   2   0   2   0   2   0   0   2   2   0   0   0   0   0   2   2   0   0   2   0   2   0   0   2   2   2   2   2   0   0   2   0   2   0   0   2   2   0   0   0   2   0   0   0   0   2   0   2   2   2   2   0   0   0   2   0   2   2   0   0   0   0   2   0   0   2   2   0   2   2   0   0   0   0   0   0   0   0   2   0   0   0   0   0   2   2   0   0   2   0   0   2   2   0   2   2   0   0   0   0   0   0   2   0   2   2   0   2   2   0   2   2   2   2   2   2   0   2   2   2   2   0   2   0   2   2   2   2   0   0   0   2   2   0   2   2   0   0   0   0   0   0   0   2   2   2   2   0   0   0   0   0   2   2   0   0   0   0   0   2   2   0   0   2   2   0   0   2   0   2   0   0   0   0   0   0   2   0   2   2   2   2   2   0   2   2   0   2   2   2   0   0   0   0   0
 MK-4-10                0   2   2   2   0   0   0   0   0   2   0   0   2   2   0   0   0   0   0   0   2   0   0   2   0   2   0   0   2   2   2   2   2   0   0   2   0   2   0   0   2   2   0   0   2   2   0   0   2   2   2   0   2   2   2   2   0   2   0   2   2   2   2   0   0   0   0   2   2   0   2   0   0   2   2   0   0   0   0   0   0   2   0   2   0   0   0   0   0   2   2   0   0   0   0   2   0   2   0   2   2   0   0   0   0   0   0   0   0   2   2   0   2   2   0   2   2   2   2   2   2   0   2   2   2   2   0   2   0   2   2   2   2   2   0   0   2   2   2   2   2   0   0   0   0   0   0   0   2   2   2   2   0   0   0   0   0   2   2   0   0   0   0   0   2   2   0   0   2   2   0   0   2   0   2   0   0   0   0   0   2   2   0   2   2   2   2   2   0   2   2   2   2   2   2   0   0   0   0   0
 MK-4-11                0   2   2   2   0   0   0   0   0   2   0   0   2   2   0   0   2   0   0   0   2   0   0   2   0   2   0   0   2   2   2   2   2   2   0   2   0   2   0   0   2   2   0   2   2   2   0   0   2   2   2   0   2   2   0   2   2   2   0   2   2   2   2   0   0   0   0   2   2   0   2   2   0   2   2   0   0   0   0   0   0   0   0   2   2   0   0   2   0   2   2   2   0   0   0   2   0   2   0   2   2   0   0   0   0   0   2   0   0   2   2   0   2   2   0   2   2   2   2   2   2   0   2   0   2   2   0   2   0   0   2   2   2   2   0   0   2   2   2   2   2   0   0   0   0   0   0   0   0   2   2   2   0   0   0   0   0   2   2   0   2   0   0   0   2   2   0   0   2   2   0   0   2   0   2   0   2   0   0   0   2   0   0   2   2   2   2   2   0   2   2   2   0   2   2   0   0   0   0   0
 MK-4-12                0   2   2   2   0   0   0   0   0   0   0   0   2   2   0   0   2   0   0   0   2   0   0   2   0   2   0   2   2   2   2   2   2   2   0   0   0   2   0   0   2   0   0   2   2   2   0   0   2   2   2   0   2   2   0   2   2   2   0   0   2   2   2   0   0   0   0   2   2   0   2   2   0   2   0   0   0   0   0   0   0   0   0   2   2   0   0   2   0   2   2   0   0   0   0   2   0   2   0   2   2   0   0   0   0   0   2   0   0   2   2   0   2   2   0   2   0   2   2   2   2   0   0   0   2   2   0   2   0   0   0   2   2   2   2   2   2   2   2   2   2   0   0   0   0   0   0   0   0   2   2   2   0   0   0   0   0   2   2   2   2   0   0   0   2   2   0   0   2   2   0   0   2   0   2   0   0   0   0   2   2   0   2   0   2   2   2   2   0   2   2   0   0   2   2   0   0   0   0   2
 MK-4-13                0   2   2   2   0   0   0   0   0   0   0   0   2   2   0   0   2   0   0   0   2   0   0   2   0   2   0   2   2   2   2   2   2   2   0   2   0   2   0   2   2   0   0   2   2   2   0   0   2   2   2   0   0   2   0   2   2   2   0   0   2   2   2   0   0   0   0   2   0   0   2   2   0   2   0   0   0   0   0   0   0   0   0   2   2   0   0   0   0   2   2   0   0   0   0   2   0   2   0   2   2   0   0   0   0   0   2   0   0   2   2   0   2   2   0   2   0   2   2   2   2   0   0   2   2   2   0   2   0   0   0   2   2   2   2   2   2   2   2   0   2   0   0   0   0   2   0   0   0   2   2   2   0   0   0   0   0   2   2   2   2   0   0   0   2   2   0   0   2   2   0   0   2   0   2   0   2   0   0   2   2   0   2   0   2   2   2   2   0   2   2   0   0   2   2   0   0   0   0   2
 MK-4-14                0   2   2   2   0   0   0   0   0   0   0   0   2   2   0   0   2   0   0   2   2   0   0   2   0   2   0   2   2   2   2   2   0   2   0   2   0   2   0   2   2   0   0   2   2   2   0   0   2   2   2   0   0   0   0   2   2   2   0   0   2   2   2   0   0   0   0   2   0   2   2   2   2   2   0   0   0   0   0   2   0   0   0   2   2   2   0   0   0   2   0   0   2   0   0   2   0   2   0   2   2   0   0   0   0   0   2   0   0   2   2   0   2   2   2   2   0   2   2   2   2   2   0   2   0   2   0   2   0   0   0   0   2   2   2   2   2   2   2   0   2   0   0   0   0   2   0   0   2   2   2   0   0   0   0   0   0   2   2   2   2   0   0   0   2   0   2   0   2   0   0   0   2   0   2   0   2   0   0   2   2   0   2   0   2   2   2   2   0   2   2   0   0   2   2   0   0   0   0   2
 MK-4-15                0   2   2   2   2   0   0   0   0   0   0   0   2   2   2   0   2   0   0   2   2   0   0   2   0   2   0   2   2   2   2   2   0   0   0   2   0   2   0   2   2   0   2   2   2   0   0   2   2   2   0   0   0   0   2   2   2   2   0   0   2   2   2   0   0   2   0   2   0   2   2   2   2   0   0   0   2   0   0   2   0   0   0   2   2   2   0   2   0   2   0   0   2   0   0   2   0   2   0   2   2   0   0   0   0   0   0   0   2   2   2   0   2   2   2   2   0   2   2   2   2   2   0   2   0   2   0   2   0   0   0   0   2   2   2   2   0   2   2   0   0   0   0   0   0   2   0   0   2   2   0   0   0   0   0   0   0   0   2   2   2   0   0   0   2   0   0   0   2   0   0   0   2   0   2   0   2   0   0   2   2   0   0   0   2   2   2   2   2   2   2   2   0   2   0   0   0   0   0   2
 MK-4-16                0   2   2   2   2   0   0   0   0   0   0   0   2   2   2   0   2   0   0   2   2   0   0   2   0   2   0   2   2   2   2   2   0   0   0   2   0   2   0   2   2   0   2   2   2   0   0   2   2   2   0   0   2   0   2   2   2   2   0   0   2   2   2   0   0   2   0   2   0   2   2   2   2   0   0   0   2   0   0   2   0   0   0   2   2   2   0   2   0   2   0   0   2   0   0   0   0   2   0   2   2   0   0   0   0   0   2   0   2   2   2   0   2   2   2   2   0   2   2   2   2   2   0   2   0   2   0   2   0   0   0   2   2   2   2   2   0   2   2   0   0   0   0   0   0   2   0   0   2   2   0   0   0   0   0   0   0   0   2   2   2   0   0   0   2   0   0   0   2   0   0   0   2   0   2   0   2   0   2   2   2   0   0   0   2   2   2   2   2   2   2   2   0   0   0   2   0   0   0   2
 MK-5-1                 0   2   2   0   0   2   2   0   2   2   2   2   0   2   2   0   0   0   2   0   0   2   0   2   2   0   0   0   0   0   2   2   2   0   0   0   0   0   2   0   2   2   0   2   0   2   0   2   2   2   0   0   2   2   2   2   2   2   2   0   2   0   0   2   0   2   2   2   0   0   2   2   0   2   2   0   0   0   0   0   2   0   2   2   2   2   2   2   2   0   2   2   2   2   0   2   2   0   2   0   0   0   2   0   0   2   0   2   2   2   2   2   2   2   2   2   2   2   0   0   0   2   2   2   0   2   0   0   2   0   2   0   0   2   0   2   0   0   0   0   2   2   2   0   0   2   2   2   0   0   0   2   2   2   2   0   2   0   2   2   2   0   0   0   0   0   0   0   2   2   2   2   2   0   0   0   2   2   2   0   0   2   2   2   0   0   0   2   2   2   2   0   0   0   0   2   2   0   2   0
 MK-5-2                 0   2   2   0   0   2   0   0   2   2   2   2   0   2   2   0   0   0   2   0   0   2   0   2   2   2   0   0   0   0   2   2   2   0   0   0   0   0   2   0   2   2   0   2   0   2   0   2   0   2   0   0   2   2   2   2   2   2   2   0   2   0   0   2   2   2   2   2   0   0   2   2   0   2   2   0   0   0   0   0   2   0   2   2   2   2   2   2   2   0   2   2   2   2   0   2   2   0   2   0   0   0   2   0   2   2   0   2   2   2   2   2   0   2   2   2   2   2   0   0   0   2   2   2   0   0   0   2   0   0   2   0   0   2   2   2   0   0   0   0   2   0   2   0   0   2   2   2   2   0   0   2   2   2   2   0   2   0   2   2   2   0   0   0   0   0   0   0   2   0   2   0   2   0   2   0   2   2   2   0   0   2   2   2   0   2   0   2   2   2   2   0   0   0   0   0   2   0   2   0
 MK-5-3                 0   2   2   0   0   2   2   0   0   2   0   0   0   2   2   0   0   0   2   2   2   2   0   2   2   2   0   2   0   0   2   2   2   0   0   0   0   0   2   0   2   2   0   2   0   0   0   2   0   2   0   0   2   2   2   2   2   2   2   0   2   0   0   2   2   2   2   2   0   0   2   2   0   2   0   0   0   0   0   0   2   2   2   2   2   2   2   2   2   0   2   2   2   2   0   2   2   2   2   0   0   0   2   0   0   2   0   2   0   2   2   2   0   2   2   2   2   2   0   0   0   2   0   2   2   0   2   2   0   0   2   0   0   2   0   2   0   0   0   0   0   0   2   0   0   0   2   2   2   2   0   2   0   2   2   0   2   0   2   2   2   2   0   0   0   2   0   0   2   0   0   0   2   0   0   2   2   2   2   0   0   0   2   2   0   2   0   2   2   2   2   0   0   0   0   0   2   0   2   0
 MK-5-4                 0   2   2   0   0   2   2   2   0   2   0   0   0   2   2   0   0   0   0   2   2   2   0   2   2   2   2   2   2   0   2   2   2   0   0   0   0   0   2   0   2   0   0   2   2   0   0   2   0   2   0   2   2   2   2   0   2   2   2   0   2   0   0   2   2   2   2   2   0   0   2   2   0   2   0   0   0   0   0   0   2   0   2   2   2   2   2   2   2   2   2   2   2   2   0   2   2   2   2   0   0   0   2   0   0   2   0   2   0   2   2   0   0   2   2   2   2   2   0   0   0   2   0   2   2   0   2   2   2   0   2   0   0   2   0   2   0   2   0   0   0   0   2   0   0   0   2   2   2   2   0   2   0   0   0   2   2   0   2   2   2   2   0   0   2   0   2   0   2   0   0   0   2   0   0   2   2   2   2   2   0   0   2   2   0   2   0   2   2   0   2   0   2   0   0   0   2   0   2   0
 MK-5-5                 0   2   2   0   0   2   2   2   0   2   0   0   0   2   2   0   0   0   0   2   2   2   0   2   2   2   2   2   2   0   2   2   2   2   0   0   0   0   2   0   2   2   0   2   2   0   0   2   0   2   0   2   2   2   0   0   2   2   2   0   2   0   0   2   2   2   2   2   0   0   2   2   0   2   0   0   0   0   0   0   2   0   2   2   2   2   0   2   2   2   2   2   2   2   0   2   2   2   2   0   0   0   2   0   0   2   0   2   2   2   2   0   0   2   0   0   2   2   0   0   0   2   0   2   2   2   2   2   2   0   2   0   0   2   0   2   0   2   0   0   0   0   2   0   0   0   2   2   2   2   0   2   0   0   0   2   2   0   2   2   2   2   0   0   0   0   2   0   2   0   2   0   0   0   0   2   2   2   2   2   0   0   2   2   0   2   0   2   2   0   0   0   2   0   0   0   2   2   2   2
 MK-5-6                 0   2   2   0   0   2   2   2   0   0   0   0   0   2   2   2   0   0   0   2   2   2   2   2   2   2   0   2   2   0   2   2   2   2   0   0   0   0   2   0   2   2   2   2   0   0   0   2   0   2   0   2   2   2   0   0   2   2   2   0   2   0   0   2   0   2   2   2   0   0   0   2   0   2   2   0   0   0   0   0   2   0   0   2   2   2   0   0   2   2   2   2   2   0   0   2   2   2   2   0   0   0   2   0   0   2   0   2   2   2   2   0   0   2   2   0   2   2   0   0   0   2   0   2   0   2   2   2   2   0   2   0   0   2   0   2   0   2   0   0   0   0   2   0   0   0   2   2   2   2   0   2   0   0   2   2   2   2   2   2   2   2   0   0   0   0   0   0   2   0   0   0   0   0   0   0   2   2   2   2   0   0   2   2   0   2   0   2   2   0   0   0   2   0   0   0   2   2   2   2
 MK-5-7                 0   0   2   0   0   2   2   2   0   0   0   0   0   2   2   2   0   0   0   2   2   2   2   2   2   2   0   2   2   0   2   2   2   2   0   0   0   2   0   0   2   2   2   2   0   0   0   2   0   0   0   2   2   2   0   0   2   0   2   0   2   0   0   2   0   2   2   2   0   0   0   2   0   2   2   2   0   0   0   0   2   0   0   0   2   0   0   0   2   2   2   2   2   0   0   2   2   2   2   0   0   0   2   2   0   2   2   2   2   2   2   0   0   2   2   0   2   2   0   0   0   2   0   2   0   2   0   2   2   2   2   0   0   2   0   2   0   2   2   0   0   0   0   0   0   2   2   2   2   2   0   2   0   0   2   2   2   2   2   2   2   2   0   2   0   0   0   2   2   2   0   0   0   2   0   0   2   2   2   2   0   0   2   2   0   2   0   2   2   0   0   0   2   0   0   0   2   0   2   2
 MK-5-8                 0   0   2   0   2   2   2   2   0   0   0   0   0   0   2   2   0   0   0   2   2   2   2   2   2   2   0   2   2   0   2   2   2   2   0   0   0   2   0   0   2   2   2   2   0   0   0   2   0   0   0   2   2   0   2   0   2   0   2   0   2   0   0   2   0   2   2   2   0   0   0   2   0   2   2   2   0   0   0   2   2   0   0   0   2   0   0   0   2   2   2   0   2   0   0   0   2   2   2   0   0   0   2   2   2   2   2   2   2   0   2   0   0   2   0   0   2   2   0   0   0   2   0   2   0   2   0   2   2   2   2   0   0   2   0   0   0   2   2   2   0   0   0   0   0   2   2   2   2   2   0   2   0   0   2   2   2   2   2   0   2   2   0   2   0   0   0   2   2   2   0   0   0   2   0   0   2   2   2   2   0   0   2   2   2   2   0   0   2   0   0   0   2   0   0   0   2   0   2   2
 MK-5-9                 0   0   2   0   2   2   2   2   0   0   0   0   0   0   2   0   0   0   0   0   2   2   2   2   2   2   0   2   2   0   2   2   2   2   0   0   0   2   0   0   2   2   2   2   0   0   0   2   2   0   0   2   2   0   2   0   2   0   0   0   2   0   0   2   0   0   2   2   0   0   0   2   0   2   0   2   0   0   0   2   2   0   0   0   2   0   0   0   0   2   2   2   2   0   0   2   2   2   2   2   2   0   2   0   2   2   2   2   2   0   2   0   0   0   0   0   0   2   0   0   0   2   0   2   0   2   2   2   2   2   0   0   0   2   0   0   0   2   2   2   0   0   0   0   0   2   2   0   2   2   0   2   0   0   2   2   2   2   2   0   2   2   0   2   0   0   2   2   2   0   2   0   0   2   0   0   2   2   2   2   0   0   2   2   2   2   0   0   0   0   0   0   2   0   0   0   2   0   2   2
 MK-5-10                0   2   2   0   2   2   2   2   0   0   0   0   0   0   0   0   0   0   0   0   2   2   0   0   2   2   2   2   2   0   2   2   2   2   0   0   0   2   0   0   2   2   2   2   0   0   0   2   2   0   0   2   2   0   2   2   2   0   2   0   2   0   0   2   0   0   2   2   0   0   0   2   0   2   2   0   0   0   0   2   0   0   0   0   2   0   0   0   0   2   0   0   2   0   0   2   2   2   2   2   2   0   2   0   2   2   2   2   0   0   2   0   0   0   0   0   0   2   2   0   2   2   2   2   0   2   2   2   2   2   0   0   0   2   0   2   0   2   2   0   0   0   0   0   0   2   2   0   2   2   0   2   0   0   2   2   2   2   0   0   2   2   2   2   0   2   2   2   2   0   2   0   0   2   0   0   2   2   2   2   0   0   2   2   0   0   2   0   0   0   0   0   2   0   0   0   2   0   2   2
 MK-5-11                0   2   2   0   2   2   2   2   0   0   0   0   0   0   0   0   0   2   0   0   2   2   0   0   2   2   2   2   2   0   2   2   2   2   0   0   0   2   0   0   2   2   2   2   0   0   0   2   2   0   0   2   2   2   2   0   2   0   2   0   2   2   0   2   0   0   2   2   0   0   0   2   2   2   2   0   0   0   2   2   0   0   0   0   2   0   2   0   0   2   2   0   2   0   0   0   2   2   2   2   2   0   2   0   2   2   2   2   0   0   2   0   0   0   0   0   0   2   0   0   0   2   2   2   0   2   2   2   2   2   2   2   0   2   2   2   0   0   2   0   0   0   0   0   0   0   2   0   2   2   0   2   0   0   2   2   0   2   0   0   2   2   2   2   0   2   2   0   2   0   2   0   0   2   0   0   2   2   2   2   0   0   0   2   0   0   2   0   0   0   0   0   2   2   0   0   2   0   2   2
 MK-5-12                0   2   2   2   2   0   0   2   0   0   0   2   0   0   0   0   0   2   0   0   2   2   0   0   2   2   2   2   2   0   2   2   2   2   0   0   0   2   0   0   2   2   0   2   2   0   0   2   2   0   0   2   2   2   2   0   2   2   2   0   0   2   0   0   0   0   2   0   0   0   0   2   2   0   2   0   0   2   2   2   0   0   0   0   2   0   2   0   0   0   2   0   2   0   0   0   2   2   2   2   2   0   2   0   2   2   2   2   0   0   2   0   0   0   0   0   0   2   2   0   0   2   2   2   0   2   2   2   2   2   2   2   0   2   0   2   0   0   2   0   0   0   0   0   0   0   2   0   2   2   0   2   0   0   2   2   0   2   0   0   2   2   2   2   0   2   2   2   2   0   2   0   0   2   0   0   2   2   2   2   0   0   0   2   0   0   2   0   0   0   0   0   2   2   0   0   2   0   2   2
 MK-5-13                0   2   2   2   2   0   0   0   0   2   0   2   0   0   0   0   0   2   0   0   2   2   0   0   2   2   2   2   2   0   2   0   2   2   0   0   0   2   0   2   2   2   0   2   2   2   2   2   2   2   0   2   2   2   0   0   2   0   2   2   0   2   2   0   0   0   2   0   0   0   0   2   2   0   2   0   0   2   2   2   0   2   0   0   2   0   2   0   0   0   2   0   2   0   0   0   2   2   2   2   2   0   2   0   2   2   2   2   2   0   2   0   0   0   0   0   0   0   2   0   0   2   2   2   0   2   2   2   2   2   2   2   0   2   0   2   0   0   2   0   2   0   0   0   0   0   0   0   2   2   0   2   0   0   2   0   0   2   0   0   2   2   2   2   0   2   0   2   2   0   0   0   0   2   0   0   2   2   2   2   0   0   0   2   0   2   2   0   0   0   0   0   2   2   0   0   2   0   2   2
 MK-5-14                0   2   2   2   2   0   0   0   0   2   0   2   2   0   2   0   0   2   0   0   2   2   0   0   2   2   2   2   2   0   2   0   2   2   0   0   0   2   0   2   2   2   0   2   0   2   2   2   2   2   0   2   0   2   0   0   2   0   2   2   0   2   2   0   0   0   2   0   0   0   0   0   2   0   2   0   0   2   2   2   2   0   0   0   0   0   2   0   0   0   2   0   2   0   0   0   2   2   2   0   2   0   2   0   2   2   2   2   2   0   2   0   0   0   0   0   0   0   2   0   0   2   2   0   0   2   2   2   2   2   2   2   0   2   0   2   0   0   2   0   2   0   0   0   0   0   0   0   2   2   0   2   0   0   2   0   0   2   0   0   2   0   2   2   0   2   0   2   2   2   0   0   2   2   0   0   2   2   2   2   0   0   0   2   0   2   2   0   0   0   0   0   2   2   0   0   2   0   2   2
 MK-5-15                0   2   2   2   2   0   0   0   0   2   0   2   2   0   2   0   0   2   0   2   2   2   0   0   2   2   2   2   2   2   2   0   2   2   0   0   0   2   0   2   2   2   0   2   0   2   2   2   2   2   0   2   0   2   0   0   2   0   2   2   0   2   2   0   0   0   0   0   0   0   0   2   2   0   2   0   0   2   2   2   2   0   0   0   0   0   0   0   0   0   2   0   2   0   0   0   2   2   2   0   2   0   0   0   2   2   2   2   2   0   2   0   2   0   0   0   0   0   2   0   0   2   2   0   0   2   2   2   2   2   2   2   0   2   0   2   0   0   2   0   2   0   0   0   0   0   0   0   2   2   0   2   0   0   2   0   0   2   0   0   2   0   2   2   2   2   0   2   2   2   2   0   0   2   0   0   2   2   2   2   0   0   0   2   0   2   2   0   0   0   0   0   2   2   0   0   2   0   2   2
 MK-5-16                0   2   0   2   2   0   0   0   2   2   0   2   2   2   2   0   0   2   0   0   2   2   0   0   0   2   2   2   2   0   2   0   2   2   0   0   0   2   0   2   2   0   0   2   2   2   2   2   2   2   0   2   0   2   2   0   2   0   2   2   0   2   2   0   0   0   0   0   0   0   0   2   2   2   0   0   0   0   2   2   2   0   0   0   0   0   0   0   0   0   2   0   2   0   0   0   2   2   0   0   2   0   0   0   2   2   2   2   2   0   0   0   2   0   0   0   0   0   2   0   0   2   2   2   0   2   2   2   2   2   2   2   0   2   0   2   0   0   2   0   2   0   0   0   0   0   0   0   2   2   0   2   0   0   2   0   0   2   0   2   2   0   2   2   2   2   0   2   2   2   2   2   0   2   2   0   0   2   2   2   0   0   0   2   0   2   2   0   0   0   0   0   2   2   0   0   2   0   2   2
 MK-6-1                 0   0   0   0   0   0   2   0   2   0   2   2   2   2   0   0   2   2   0   2   0   0   0   0   2   0   0   0   0   2   0   0   0   2   2   2   0   2   0   0   0   0   0   2   2   2   2   0   0   2   0   2   0   0   0   0   2   2   0   0   2   2   0   2   0   0   0   2   0   2   2   0   2   2   0   0   2   2   2   0   0   2   0   2   0   0   2   2   2   2   0   0   2   2   2   2   0   2   0   2   2   2   2   0   2   0   2   0   0   0   0   2   2   2   2   2   2   0   2   0   2   0   2   2   2   0   2   0   0   2   2   2   2   0   2   2   0   2   0   0   2   2   0   2   2   2   2   2   0   2   2   2   2   2   2   0   0   0   0   0   0   0   2   0   2   2   2   0   2   0   0   2   2   2   2   2   0   2   2   0   0   0   0   2   2   2   2   0   0   2   2   2   0   0   2   0   0   2   0   2
 MK-6-2                 0   0   0   2   0   0   2   0   2   0   2   0   2   2   0   0   2   2   0   0   0   0   0   0   0   2   0   0   0   2   0   0   0   2   2   2   0   2   0   0   0   0   0   0   2   2   2   0   0   2   0   2   0   0   0   0   0   2   0   0   2   2   0   2   0   0   0   2   0   2   2   0   0   2   0   0   2   2   2   0   0   2   0   2   0   0   2   2   2   2   0   0   2   2   0   2   0   2   2   2   2   2   2   0   2   0   2   0   2   0   0   2   2   2   2   0   2   0   2   0   2   0   0   2   2   0   2   0   0   2   2   2   2   0   2   0   0   2   0   0   2   2   0   2   2   2   2   0   0   2   2   2   2   2   2   0   0   0   0   0   0   0   2   2   2   2   2   0   2   0   0   2   2   2   2   0   0   2   2   0   0   0   0   2   2   2   2   0   0   0   0   2   0   0   2   0   0   2   0   2
 MK-6-3                 0   0   0   2   0   0   2   0   2   0   2   0   2   2   0   0   2   2   0   0   0   0   0   0   0   2   0   0   0   2   0   0   0   0   2   2   0   2   0   0   0   0   0   0   2   0   2   0   0   2   2   2   0   0   0   0   0   2   0   0   2   2   0   2   0   0   0   2   0   2   2   0   0   2   0   0   2   2   2   0   0   2   0   2   0   0   0   2   2   2   0   0   0   2   0   2   0   2   2   2   2   2   2   0   2   0   2   0   2   0   0   2   2   2   2   0   2   0   2   0   2   0   0   2   2   0   2   0   0   2   2   2   2   0   0   0   0   2   2   0   0   2   0   2   2   2   2   0   0   2   2   2   0   2   2   2   0   0   0   0   0   0   2   2   2   2   0   0   2   0   0   2   2   2   2   0   0   2   2   2   0   0   2   2   2   2   2   0   0   0   0   2   0   0   2   0   0   2   0   2
 MK-6-4                 0   0   0   2   0   0   2   0   2   2   2   0   2   2   0   0   2   2   0   0   2   2   0   0   2   2   0   0   2   2   0   0   0   0   2   2   0   2   0   0   0   0   0   0   2   0   2   0   0   2   2   2   0   0   0   0   2   0   0   0   0   2   0   2   0   0   0   2   0   2   2   0   0   2   0   0   2   2   2   2   0   2   0   2   0   0   0   2   2   2   2   0   0   0   2   2   0   2   2   2   2   2   2   0   2   0   2   0   2   0   0   2   2   2   2   0   2   0   2   0   2   0   0   2   2   0   2   0   0   2   2   2   2   0   0   0   0   2   2   0   0   2   0   2   2   2   2   0   0   2   2   2   0   2   2   2   0   0   0   0   2   0   2   2   2   2   0   0   2   0   0   2   2   2   2   0   0   2   2   2   0   0   2   2   2   2   2   0   0   0   0   2   0   0   2   0   2   2   0   2
 MK-6-5                 0   0   0   2   0   0   2   0   2   2   0   0   2   2   0   0   2   2   0   0   2   2   0   0   2   2   0   2   2   2   0   0   0   0   2   2   0   2   0   0   2   0   0   0   2   2   2   0   0   2   2   2   0   0   0   0   2   0   0   0   0   2   0   2   0   2   0   2   0   2   0   0   0   2   0   0   2   2   2   2   0   2   0   2   0   0   0   2   2   2   2   2   0   0   2   2   0   2   2   2   2   2   2   0   2   0   2   0   2   0   0   2   2   2   2   0   2   0   2   2   2   0   0   2   2   0   2   2   0   0   2   2   2   0   0   0   0   2   2   0   0   2   0   0   2   2   2   0   0   2   2   2   0   2   2   2   0   0   0   0   2   0   2   2   0   2   0   0   2   2   0   2   2   2   2   0   0   0   2   2   0   0   2   2   2   2   2   0   0   0   0   2   0   0   2   0   2   2   0   2
 MK-6-6                 0   0   0   2   0   0   0   0   2   2   0   0   2   2   0   2   2   2   0   0   2   2   0   0   2   2   0   2   2   2   0   0   0   0   2   2   0   2   0   2   2   0   0   0   2   2   2   0   0   2   2   2   0   0   0   0   2   0   0   0   0   2   0   2   0   2   0   2   0   2   0   2   0   2   0   0   2   2   2   2   0   2   0   2   0   0   0   2   2   2   2   2   0   0   2   2   0   2   0   2   2   2   2   2   2   0   2   0   2   0   0   2   0   2   2   2   2   0   2   2   2   0   0   2   2   2   0   2   0   0   2   2   2   0   0   0   0   2   2   0   0   2   0   0   2   2   2   0   0   2   0   0   0   2   2   2   0   0   0   0   0   0   2   2   0   2   0   2   2   2   0   2   2   2   2   0   0   0   2   0   0   0   2   2   2   2   2   2   0   0   0   2   0   0   2   0   2   2   2   2
 MK-6-7                 2   0   0   2   0   0   0   0   2   2   0   0   2   2   0   2   2   2   0   0   2   0   0   0   2   2   0   2   2   2   0   0   0   0   2   2   0   2   0   2   2   0   0   0   2   2   2   0   0   2   2   2   0   2   0   0   2   0   0   0   0   2   0   2   0   2   0   0   0   2   0   2   0   2   0   2   2   2   2   2   2   2   0   2   0   0   0   2   2   2   2   2   0   0   2   2   0   0   0   2   2   2   2   2   2   0   2   0   2   0   0   2   0   2   2   2   2   0   2   0   2   0   2   2   2   2   0   2   0   0   2   2   2   0   0   0   0   2   2   0   0   2   0   0   2   2   2   0   0   2   0   0   0   2   2   2   2   0   0   2   0   2   2   2   0   2   0   2   2   2   0   2   2   2   2   0   0   0   2   0   0   0   2   2   2   2   2   2   0   0   0   2   0   0   2   0   2   2   0   2
 MK-6-8                 2   0   0   2   0   0   0   0   2   2   0   0   2   0   0   2   2   2   0   0   2   0   0   0   0   2   0   2   2   2   0   2   0   0   2   2   0   2   0   2   2   0   0   0   2   2   2   0   0   2   2   0   0   2   2   0   2   0   0   0   0   2   0   2   0   2   0   0   0   2   0   2   0   2   2   2   2   2   2   2   2   2   0   2   0   0   2   2   2   2   2   2   0   0   2   2   0   0   0   0   2   2   2   2   0   0   2   2   2   0   0   2   0   2   2   2   2   2   0   0   2   0   2   2   2   2   2   2   0   2   2   2   2   0   0   0   0   2   2   0   0   2   0   0   2   2   2   0   0   0   0   0   0   0   2   2   2   0   0   2   0   2   0   2   0   0   0   2   2   0   0   2   2   0   2   0   0   0   2   0   0   2   2   0   2   2   2   2   2   0   0   2   0   0   2   0   2   2   0   2
 MK-6-9                 2   0   0   2   0   0   0   0   2   2   0   0   2   0   0   2   2   2   0   0   2   0   0   0   0   2   0   2   2   2   0   2   0   0   2   0   2   2   2   2   2   0   0   0   0   2   2   0   0   2   2   0   0   2   2   0   2   0   0   0   2   2   0   0   0   0   0   2   0   0   0   2   0   2   2   0   2   2   0   2   2   2   0   2   0   0   2   2   0   2   2   2   0   0   2   2   0   0   2   0   2   2   2   2   0   0   0   2   2   0   0   2   0   2   2   2   2   2   0   0   2   0   0   2   2   2   2   2   0   2   2   0   2   0   0   0   0   2   2   0   0   2   2   0   2   2   2   0   0   0   0   0   0   0   2   2   2   0   0   2   0   2   0   2   2   0   0   2   2   0   0   2   0   0   2   0   0   0   2   0   0   2   2   0   2   2   2   2   2   0   2   2   0   0   2   0   2   2   0   2
 MK-6-10                2   0   0   0   0   0   0   0   2   2   0   2   2   0   0   0   2   2   2   0   2   0   0   2   0   2   0   2   2   2   0   2   0   0   2   0   2   2   2   2   2   0   0   0   0   2   2   0   0   2   2   0   0   0   2   0   2   0   0   0   2   2   0   0   0   0   0   2   0   0   0   2   0   0   2   0   2   2   0   2   2   2   0   2   0   0   2   2   0   0   2   0   0   0   2   2   0   0   2   0   2   2   2   2   0   0   0   2   2   0   0   2   0   2   2   2   2   2   0   2   2   0   0   2   2   2   2   2   0   2   2   0   2   0   0   0   0   2   2   2   0   2   2   2   0   2   2   0   0   0   0   0   0   0   2   2   2   0   0   2   0   2   0   2   2   0   0   2   2   0   2   2   0   0   2   0   0   0   2   0   0   2   2   0   2   2   2   2   2   0   2   2   0   0   0   0   2   2   0   0
 MK-6-11                2   0   2   0   0   0   0   0   2   2   0   2   0   0   0   0   2   2   2   0   2   0   0   2   0   2   0   2   2   2   0   2   0   0   2   0   2   2   0   2   2   0   0   0   0   2   2   0   0   2   2   2   0   0   2   0   2   0   0   0   2   2   2   0   0   0   0   2   0   0   0   2   0   0   2   2   2   2   0   2   2   2   0   2   0   0   2   2   0   0   2   0   0   0   2   2   0   2   2   0   2   2   2   2   0   0   0   0   0   0   0   0   0   2   2   2   2   2   0   2   2   0   2   2   2   2   2   2   0   2   2   0   2   0   0   0   0   2   2   2   0   0   2   2   0   2   2   0   0   0   0   0   0   0   2   2   2   0   0   2   0   2   0   0   2   0   0   2   2   0   2   2   0   0   2   0   0   0   2   0   0   2   2   0   2   2   2   2   2   0   2   2   0   0   2   0   2   2   0   0
 MK-6-12                2   0   2   0   0   0   2   0   2   2   0   2   0   0   0   0   2   2   2   2   0   0   2   2   0   2   0   2   2   2   0   2   0   0   2   0   2   2   0   2   2   0   0   0   0   2   2   0   0   2   0   2   0   0   2   0   2   0   2   0   2   2   2   0   0   0   0   2   0   0   0   2   0   0   2   2   2   2   0   0   2   2   0   2   0   0   2   2   0   0   2   0   0   0   2   0   0   2   2   0   2   2   2   2   0   0   0   2   0   0   0   0   0   0   2   2   2   2   0   2   2   0   2   2   2   2   2   2   0   2   2   0   2   0   0   0   0   2   2   2   0   0   2   2   0   2   2   0   2   0   0   0   0   0   2   2   2   0   0   2   2   2   0   0   2   0   0   0   2   0   2   0   0   0   2   0   0   2   2   2   0   2   2   0   0   2   2   2   2   0   2   2   2   0   2   0   2   2   0   0
 MK-6-13                2   0   2   0   0   0   2   2   2   2   0   2   0   0   0   0   2   2   0   2   0   0   2   2   0   2   0   2   2   2   0   2   0   2   2   0   2   2   2   2   2   0   0   0   0   2   2   0   0   2   0   2   0   0   2   0   2   0   2   0   2   2   2   0   0   0   0   2   0   0   0   2   2   0   2   2   2   2   2   0   2   2   0   2   0   0   2   2   0   2   2   0   0   0   2   0   0   0   2   0   2   2   2   2   0   0   0   2   0   0   0   0   0   0   2   2   2   2   0   2   2   0   2   2   0   2   2   2   0   2   2   0   2   0   0   0   0   2   2   2   0   0   2   2   0   2   0   0   2   0   0   0   2   0   2   2   2   0   0   2   2   2   0   0   2   0   0   0   2   0   2   0   0   0   2   0   0   2   0   2   0   2   2   0   0   2   2   2   0   0   2   2   2   0   2   2   2   2   0   0
 MK-6-14                2   0   2   0   0   0   2   2   2   2   0   2   0   2   0   0   2   2   0   2   0   0   2   2   0   2   0   2   2   2   0   0   0   2   2   0   2   2   2   2   2   0   0   2   0   2   2   0   0   2   0   2   0   0   0   0   2   0   2   0   2   0   2   0   0   0   0   2   0   0   2   2   2   0   2   2   2   2   2   0   2   2   0   2   2   0   2   2   0   2   2   0   0   0   2   0   0   0   2   0   2   2   2   2   0   0   2   2   0   0   0   0   0   2   2   2   2   2   0   2   2   0   2   2   0   2   2   2   0   2   2   0   2   0   0   0   0   2   2   0   0   2   2   2   0   2   0   0   2   2   0   0   2   0   2   2   2   0   0   2   2   2   0   0   2   0   0   0   0   0   2   0   0   0   0   0   0   2   0   2   0   2   2   0   0   2   2   2   2   0   0   2   2   2   2   2   2   2   2   0
 MK-6-15                2   0   2   0   2   0   2   2   2   2   0   2   0   2   0   0   2   2   0   2   0   0   2   2   0   2   0   2   2   2   0   0   0   0   2   0   2   0   0   2   2   0   0   2   0   0   2   0   0   2   0   2   0   0   0   0   2   0   2   0   2   0   2   0   0   0   0   2   0   2   2   2   2   0   2   2   2   2   2   0   2   2   0   2   2   0   2   2   0   0   2   0   0   0   2   2   0   0   2   0   0   0   2   2   0   0   2   2   0   0   0   0   0   2   2   2   2   2   2   2   2   0   2   2   0   2   2   2   0   2   2   0   2   0   0   0   0   0   2   0   2   2   2   2   0   2   0   0   2   2   0   0   2   0   2   2   2   0   0   2   2   2   0   0   2   0   0   2   0   0   2   2   0   0   0   0   0   0   0   2   0   0   2   0   0   2   2   2   2   0   0   2   2   2   2   2   2   2   2   0
 MK-6-16                2   0   2   2   2   0   2   2   2   2   0   2   0   2   0   0   2   2   0   0   0   0   2   2   2   2   0   0   2   2   0   0   0   2   2   2   2   0   0   0   2   0   0   2   0   0   2   0   0   2   0   2   0   0   0   0   0   0   2   2   2   0   2   0   0   0   0   2   0   2   2   0   2   2   2   2   0   2   2   0   2   2   0   2   2   0   2   2   0   0   2   0   0   0   2   2   0   0   2   0   0   0   2   2   2   0   2   2   0   0   0   0   0   2   2   0   2   2   2   2   2   0   2   2   0   2   2   2   0   2   2   0   2   0   0   0   0   0   2   2   2   0   2   0   0   2   0   0   0   0   0   0   2   0   2   2   2   0   0   2   2   2   0   0   2   0   0   2   0   0   0   2   0   0   0   0   0   0   0   2   0   0   2   0   0   2   2   2   2   0   0   2   2   2   2   2   2   2   2   0
 
!****************************************** Phenotypic Data **********************************************************
!-100.0 is resevred for missing phenotype
SimulatedTrait1        18.1002   16.0350   16.3909   16.5309   11.8676   18.4747    9.8038   13.5999   16.5611   15.2270   14.5261   19.4966   13.9888   14.3234   12.0064   12.0897   18.0771   15.9952   20.3894   16.4501    9.0718   18.7430   17.5898   19.3798   11.1766   11.6226    7.6413   16.2278   14.9272   14.2262   13.7413   13.4984    8.9645   11.3055   16.8250   14.9463   16.3983   17.7450   14.4258   17.0686   18.4659   18.7635   16.3160   19.9207   20.5477   16.7247   11.3731   16.3421    8.2373   10.8167   12.2031   16.2512   12.8331   17.5538   15.9198   12.2816   15.1379   14.2398   13.8880   20.4554   16.1921   13.9084   11.9645   18.8700   15.2069   16.5783   16.1662   13.7801   16.1267   16.1210   13.4767   18.4139   10.8093   16.5112   18.0625   12.7366   15.8716   11.4933   14.2421   12.0886   17.7998   18.1446   15.8897    9.2083   16.5655   18.3735   14.9174   12.7164   16.3562   18.3784   12.5131   14.5098   13.3148   17.9825   12.6945   12.4110   17.1555   15.1865   15.5993   11.4770   14.0718   16.8505    7.5314   16.7077   18.0796   16.9503   15.3785   11.6102   13.1845    7.8184   15.3170   17.7870   10.2023   14.2432   11.4866    8.0098   15.1697   14.4939   15.7074   10.9719   17.9195   13.1071   16.5754   13.6505   12.7585   14.6590   18.7938   13.6974    9.8737   16.3741   20.1318   15.6778   13.7078   14.1258   13.4689   14.3444   20.7159   16.2212   11.6827   13.7768    9.8705   16.1070   16.8155   12.8282   24.3929   14.4466   14.8542   14.4081   17.7170   11.5105   16.3497   11.9673   13.9010   19.0363   12.6673   12.1195   16.4893   15.7010   17.2502   16.8428   12.2175   14.9319   14.5397   14.4841   14.1845   19.4360   15.5068    9.6333    8.7094   12.3979   15.3587   11.5595   19.7473   14.3898   13.3745   14.6935   15.9047   15.0699   11.7919   13.7596   16.5290   15.8526   14.4096   19.2328   10.8867   15.1059   11.6167   15.7329   13.2728   12.7207   12.1333   13.2023   12.5970    7.4987   16.1743   12.3400   13.3351   12.1794   14.8165   17.4403
SimulatedTrait2         9.8085    7.2642   11.7677   10.8495    9.0713    9.7810    8.9965   12.5094    8.0281   10.6516    8.3872   12.7987   11.5807    8.5086    9.8675    7.2386    7.0005    8.2175   10.5482   10.5729   11.5203    9.1371    9.5727   12.1613   10.7267    9.6318   10.2878    9.9245    5.8380    9.3992    8.8269   10.1797   10.3633    9.2826    9.1554   10.0959    9.5453   10.2848   12.4831   12.3831    8.9693   13.8076    9.2125   10.6275    9.3050    9.2423    8.7823    8.3185    7.3268   10.1845   10.5118    9.0083    9.9900    9.5252    9.7114   12.4379    9.4498    7.7478    9.6530    7.8309    9.0643   10.8762   10.7434    8.7718   12.0061   11.4529    8.7963    9.2737   10.3579    8.1690   12.3513    9.9012    9.3933   11.2289    7.7474    8.3866    9.0662   10.6840   12.2323   10.6253    8.8926   10.7402   11.4150    8.4921   12.8090    7.7650   13.0231    9.3422    9.6835    9.7014   11.9026    9.1065    9.6978   11.5215   11.1877    8.1280    8.3344   11.1543   11.5819    8.9447   10.0475   12.2695    9.9851   10.8940    9.1242   11.3737    7.6422    8.8902    9.9902    9.3804   10.9855    8.3425    8.3096   10.1423    8.9369   10.3096    9.9411    8.0361    8.6946   13.7530    8.9770    9.2074   12.3362    9.7633   10.8845   13.0568    6.8486   12.7403    6.5407   10.2917    8.4119   10.6406   11.4644   11.8228    6.8750    7.7357   11.5411   10.0539    9.1401    8.0013    7.1786    9.1612    7.5143   10.9739    8.0170   11.7647    7.6580   11.4096    7.2274   10.8149    7.7628    8.3557    9.7373   10.5155    9.4439   10.0965   12.2985   10.4468   11.7913   11.3064   11.0564    9.7591   10.1317    8.5562   11.3063   11.8082    6.2755    9.3570   10.0538   11.4608   13.6964    9.9087    9.0258    8.8923    9.2395    9.4890    8.9943   10.5618   12.3096    6.4895    7.1324   11.6009   12.7608    8.0617   11.0037    9.9170   13.1793   10.8485   12.2151    8.1325   11.1801    9.3304   12.3413   13.5974   10.6316    7.7865    6.0022    7.9235   12.0473    9.3210
 
