# Supplementary material for: Inclusive Composite Interval Mapping of QTL by Environment Interactions in Biparental Populations
Source: PLoS One. 2015 Jul 10;10(7):e0132414. doi: 10.1371/journal.pone.0132414 (PMC4498613; doi:10.1371/journal.pone.0132414)
Supplement: S4 File — (ZIP) [file pone.0132414.s004.zip › H=0.1/L1/run_00163.met]

!**********************Note: lines staring with "!" are remarks and will be ignored in the program********************
!*********************************General Information**********************************
!Assuming F1 = P1 x P2, populations available in QTL IciMapping are: 
!  1, P1BC1F1 = P1 x F1, the first backcrossing where P1 is used as the recurrent parent;
!  2, P2BC1F1 = P2 x F1, the first backcrossing where P2 is used as the recurrent parent;
!  3, F1DH, F1-derived doubled haploids; 
!  4, RIL or F1RIL, recombination inbred lines through the repeated selfing of F1;
!  5, P1BC1RIL, recombination inbred lines through the repeated selfing of P1BC1F1;
!  6, P2BC1RIL, recombination inbred lines through the repeated selfing of P2BC1F1;
!  7, F2, the selfing generation of F1;
!  8, F3, the selfing generation of F2;
!  9, P1BC2F1, the second backcrossing where P1 is used as the recurrent parent; 
! 10, P2BC2F1, the second backcrossing where P2 is used as the recurrent parent;
! 11, P1BC2RIL, recombination inred lines through the repeated selfing of P1BC2F1; 
! 12, P2BC2RIL, recombination inred lines through the repeated selfing of P2BC2F1; 
! 13, P1BC1F2, the selfing generation of P1BC1F1; 
! 14, P2BC1F2, the selfing generation of P2BC1F1; 
! 15, P1BC2F2, the selfing generation of P1BC2F1; 
! 16, P2BC2F2, the selfing generation of P2BC2F1; 
! 17, P1BC1DH, P1BC1F1-derived doubled haploids; 
! 18, P2BC1DH, P2BC1F1-derived doubled haploids; 
! 19, P1BC2DH, P1BC2F1-derived doubled haploids; 
! 20, P2BC2DH, P2BC2F1-derived doubled haploids; 
   3      !Mapping Population (see remarks above)
   2      !Mapping Function (1 for Kosambi; 2 for Haldane; 3 for Morgan)
   2      !Marker Space Type (1 for intervals; 2 for positions)
   1      !Marker Space Unit(1 for centiMorgans; 2 for Morgan)
   6      !Number of Chromosomes (or Linkage Groups)
 200      !Size of the mapping population
   2      !Number of environments
 
!***************************************** Chromosomes and Linkage Maps **********************************************
!Chromosome                 NumMarkers
-CH1                        16
-CH2                        16
-CH3                        16
-CH4                        16
-CH5                        16
-CH6                        16
!Linkage map (Marker name followed by position or the interval length)
 MK-1-1                1     0.000
 MK-1-2                1    10.000
 MK-1-3                1    20.000
 MK-1-4                1    30.000
 MK-1-5                1    40.000
 MK-1-6                1    50.000
 MK-1-7                1    60.000
 MK-1-8                1    70.000
 MK-1-9                1    80.000
 MK-1-10               1    90.000
 MK-1-11               1   100.000
 MK-1-12               1   110.000
 MK-1-13               1   120.000
 MK-1-14               1   130.000
 MK-1-15               1   140.000
 MK-1-16               1   150.000
 MK-2-1                2     0.000
 MK-2-2                2    10.000
 MK-2-3                2    20.000
 MK-2-4                2    30.000
 MK-2-5                2    40.000
 MK-2-6                2    50.000
 MK-2-7                2    60.000
 MK-2-8                2    70.000
 MK-2-9                2    80.000
 MK-2-10               2    90.000
 MK-2-11               2   100.000
 MK-2-12               2   110.000
 MK-2-13               2   120.000
 MK-2-14               2   130.000
 MK-2-15               2   140.000
 MK-2-16               2   150.000
 MK-3-1                3     0.000
 MK-3-2                3    10.000
 MK-3-3                3    20.000
 MK-3-4                3    30.000
 MK-3-5                3    40.000
 MK-3-6                3    50.000
 MK-3-7                3    60.000
 MK-3-8                3    70.000
 MK-3-9                3    80.000
 MK-3-10               3    90.000
 MK-3-11               3   100.000
 MK-3-12               3   110.000
 MK-3-13               3   120.000
 MK-3-14               3   130.000
 MK-3-15               3   140.000
 MK-3-16               3   150.000
 MK-4-1                4     0.000
 MK-4-2                4    10.000
 MK-4-3                4    20.000
 MK-4-4                4    30.000
 MK-4-5                4    40.000
 MK-4-6                4    50.000
 MK-4-7                4    60.000
 MK-4-8                4    70.000
 MK-4-9                4    80.000
 MK-4-10               4    90.000
 MK-4-11               4   100.000
 MK-4-12               4   110.000
 MK-4-13               4   120.000
 MK-4-14               4   130.000
 MK-4-15               4   140.000
 MK-4-16               4   150.000
 MK-5-1                5     0.000
 MK-5-2                5    10.000
 MK-5-3                5    20.000
 MK-5-4                5    30.000
 MK-5-5                5    40.000
 MK-5-6                5    50.000
 MK-5-7                5    60.000
 MK-5-8                5    70.000
 MK-5-9                5    80.000
 MK-5-10               5    90.000
 MK-5-11               5   100.000
 MK-5-12               5   110.000
 MK-5-13               5   120.000
 MK-5-14               5   130.000
 MK-5-15               5   140.000
 MK-5-16               5   150.000
 MK-6-1                6     0.000
 MK-6-2                6    10.000
 MK-6-3                6    20.000
 MK-6-4                6    30.000
 MK-6-5                6    40.000
 MK-6-6                6    50.000
 MK-6-7                6    60.000
 MK-6-8                6    70.000
 MK-6-9                6    80.000
 MK-6-10               6    90.000
 MK-6-11               6   100.000
 MK-6-12               6   110.000
 MK-6-13               6   120.000
 MK-6-14               6   130.000
 MK-6-15               6   140.000
 MK-6-16               6   150.000
!*********************************** Marker Types ********************************************************************
!Co-dominant marker: When heterozygote F1 is present, P1 is coded as 2, F1 is coded as 1, and P2 is coded as 0; Otherwise, P1 is coded as 2, and P2 is coded as 0. 
!Dominant marker: When heterozygote F1 is present, P1 and F1 are coded as 12, and P2 is coded as 0; Otherwise, P1 is coded as 2, and P2 is coded as 0.  
!Recessive markers: When heterozygote F1 is present, P1 is coded as 2, and F1 and P2 are coded as 10; Otherwise, P1 is coded as 2, and P2 is coded as 0. 
!Missing marker is coded as -1. 
 MK-1-1                 2   0   0   0   2   2   2   0   0   2   2   2   0   2   0   2   2   2   0   2   0   2   0   0   2   2   2   2   2   2   2   0   2   2   0   0   0   0   2   0   2   0   0   2   0   0   2   0   2   2   0   2   0   2   2   0   2   0   0   0   2   2   0   0   0   0   2   0   2   2   2   2   2   2   0   2   0   0   0   0   0   0   0   2   2   0   2   2   0   0   2   0   2   2   0   2   0   2   2   2   0   2   2   0   2   2   0   2   0   0   0   0   2   0   2   2   0   2   2   0   0   2   0   0   0   0   2   0   2   2   0   0   2   0   2   2   0   0   0   2   0   2   0   0   0   0   0   0   2   2   0   2   0   0   0   0   0   2   2   0   2   0   2   2   2   0   2   2   2   2   2   0   0   0   2   2   2   0   0   0   2   2   2   2   2   0   0   2   2   2   0   2   2   0   0   0   2   2   0   0
 MK-1-2                 2   0   0   0   0   2   2   0   0   2   2   2   0   2   0   2   2   2   0   2   0   2   0   0   2   0   2   2   2   2   2   0   2   2   0   2   0   0   2   0   2   0   0   2   0   0   2   2   2   2   0   2   0   2   2   0   2   2   0   0   2   2   0   0   0   0   2   0   2   2   2   2   2   2   0   2   0   0   0   0   0   0   0   2   2   0   2   0   0   2   2   0   2   2   0   2   0   2   2   2   0   2   0   0   2   2   0   2   0   0   0   0   2   0   2   2   0   2   2   0   2   2   0   0   0   0   2   0   2   2   0   0   2   0   2   2   0   0   0   0   0   2   0   0   0   2   0   0   2   2   0   2   0   0   0   0   0   0   2   0   2   0   2   2   2   0   0   2   2   2   2   0   0   0   2   2   2   0   0   0   2   2   2   2   2   0   0   2   2   2   0   0   2   0   0   0   2   2   0   0
 MK-1-3                 2   0   0   0   0   2   0   0   2   2   2   2   0   2   0   2   2   2   0   2   0   2   0   0   2   0   2   2   2   2   2   2   0   2   0   2   0   0   2   0   0   0   0   2   0   0   2   2   2   2   0   2   0   2   2   0   2   2   0   0   0   2   0   0   0   2   2   0   2   2   0   2   2   2   0   2   0   0   0   0   0   0   0   2   2   0   0   0   0   2   2   0   2   2   0   2   0   0   2   2   0   0   0   0   0   2   0   0   0   0   0   0   2   0   2   2   0   2   2   2   2   2   0   0   0   0   2   2   2   2   0   0   2   0   2   2   0   0   0   0   0   2   2   0   0   2   0   0   2   2   0   2   0   0   0   0   0   0   2   2   2   0   2   2   2   0   0   0   2   2   2   0   0   0   2   2   2   0   0   0   0   2   2   2   2   0   0   0   2   2   0   0   2   0   0   0   2   2   0   0
 MK-1-4                 2   0   0   0   0   2   0   0   2   2   2   2   0   2   0   2   0   2   0   2   0   0   0   0   2   0   2   2   0   2   2   2   0   2   0   0   0   0   2   0   0   0   0   2   0   0   2   2   2   2   0   2   0   2   2   0   2   0   0   0   0   2   0   2   2   2   2   0   0   2   0   2   2   2   0   2   0   0   2   2   0   0   0   2   2   0   2   0   0   2   2   0   2   2   0   2   2   0   2   2   0   0   0   0   0   2   0   0   0   0   0   0   2   0   0   2   2   2   2   2   2   2   0   0   0   0   2   2   2   2   0   2   2   0   2   2   2   0   0   0   0   2   2   0   2   2   0   0   0   2   0   2   0   0   0   0   0   0   2   0   2   0   2   2   0   0   0   2   2   0   2   0   0   0   2   2   2   0   0   0   0   2   0   2   2   0   0   2   2   2   2   2   2   0   0   0   2   2   0   0
 MK-1-5                 2   0   0   0   0   2   0   0   2   2   2   2   0   2   0   0   0   0   0   2   0   2   0   0   2   0   2   2   0   2   2   2   0   0   0   2   0   0   2   0   2   0   0   2   0   0   0   2   0   2   0   2   0   0   2   0   2   0   2   2   2   2   0   2   2   0   2   0   0   2   0   2   2   2   0   2   0   0   2   2   0   2   2   2   2   0   2   0   0   0   2   0   2   2   0   2   2   0   0   2   0   0   0   0   0   2   0   0   0   0   0   0   0   0   0   2   2   2   2   2   2   2   2   0   2   0   2   2   2   2   0   2   2   0   0   2   2   0   0   0   0   2   2   0   2   2   0   0   0   0   0   2   2   0   0   0   0   0   2   0   2   0   2   2   0   0   0   2   2   0   0   0   0   0   2   2   2   0   0   0   0   2   0   2   2   0   0   2   2   2   2   2   2   0   0   0   2   2   0   0
 MK-1-6                 2   0   0   0   0   0   0   0   2   2   0   2   0   2   0   0   0   0   0   2   0   2   0   0   2   0   2   2   0   2   2   2   0   2   0   2   0   0   2   0   2   2   0   2   2   0   2   2   0   2   0   2   0   0   2   2   2   0   2   2   2   2   2   2   2   0   2   0   0   2   0   2   2   2   0   2   0   0   2   2   0   2   2   2   2   0   2   0   0   0   2   0   2   2   0   2   2   0   0   2   0   0   0   0   0   2   0   2   0   0   0   0   0   0   0   2   2   2   2   2   2   2   2   0   2   0   2   2   2   2   0   2   2   0   0   2   2   0   0   0   0   2   0   0   2   2   0   0   0   0   0   2   2   0   0   0   0   0   2   0   0   0   2   0   0   0   0   0   2   0   0   0   2   2   2   2   2   0   0   0   0   2   0   2   2   0   0   2   2   2   2   2   0   0   0   0   2   0   0   0
 MK-1-7                 2   0   0   0   0   0   0   0   2   2   0   2   0   2   2   0   0   0   0   2   0   2   0   2   2   0   2   2   0   2   2   0   0   2   0   2   0   0   2   0   2   2   0   2   2   0   0   2   0   0   0   2   0   0   2   2   2   0   2   2   2   2   2   2   2   2   2   0   0   2   0   2   0   2   2   2   0   0   2   2   0   2   2   0   2   2   2   0   2   2   2   0   2   2   0   2   2   0   0   2   2   0   0   0   0   0   0   2   0   0   0   0   0   0   0   2   2   2   2   2   2   2   2   0   2   0   2   0   2   2   0   2   2   0   2   2   2   0   0   0   0   2   0   0   2   2   0   0   0   0   0   2   2   0   0   0   0   0   2   0   0   0   2   0   0   0   0   2   2   0   0   0   2   2   2   2   2   0   0   0   0   2   0   2   2   0   0   2   2   2   2   2   0   0   0   0   2   0   0   0
 MK-1-8                 2   0   0   0   0   0   0   0   2   2   0   2   2   2   2   0   0   0   0   2   0   2   2   2   2   0   2   2   0   2   2   0   0   2   0   2   0   0   2   0   2   2   2   2   2   0   2   2   0   0   0   2   0   0   2   2   0   0   2   2   2   2   2   2   2   2   2   0   0   2   0   2   0   2   2   2   0   0   2   2   0   0   2   0   2   2   2   0   2   2   0   0   2   2   0   2   2   0   0   2   2   0   0   2   0   0   0   0   0   0   0   0   0   2   0   2   2   2   2   2   2   2   2   2   2   0   2   2   2   0   0   2   2   0   2   2   0   0   0   0   2   2   0   0   2   2   0   0   0   0   0   2   0   0   2   0   0   0   2   0   0   0   2   0   0   0   0   2   2   0   0   0   2   2   2   2   2   0   0   0   0   2   0   2   2   0   0   2   2   2   2   2   0   0   0   0   2   0   0   0
 MK-1-9                 2   0   0   0   0   0   2   0   2   0   0   2   2   2   2   0   0   0   2   2   0   2   2   2   2   0   0   2   0   0   2   0   0   2   2   2   0   0   2   0   2   2   2   2   2   0   2   2   0   0   0   2   2   0   2   2   0   0   2   2   2   2   2   2   2   2   2   0   0   0   0   2   0   2   2   2   0   0   2   2   0   0   0   0   2   2   0   0   2   2   0   0   2   0   0   2   2   0   0   2   2   0   0   2   0   0   0   0   0   2   0   0   0   2   0   2   2   2   2   2   2   2   2   2   2   0   2   2   2   2   0   2   2   0   2   2   0   2   0   0   2   0   0   0   2   2   0   0   2   0   0   2   0   0   0   0   0   0   0   0   0   0   2   0   0   0   0   2   2   0   0   0   2   2   2   2   2   0   0   0   2   2   0   2   2   2   0   2   2   2   2   2   0   0   0   2   0   0   0   0
 MK-1-10                2   0   0   0   0   0   2   0   2   0   2   2   2   2   2   0   0   0   2   2   2   2   2   2   2   0   0   2   0   2   2   0   0   2   2   2   0   0   2   0   2   2   2   2   2   0   2   2   0   0   0   2   2   0   2   2   0   0   2   2   2   2   2   2   2   2   2   0   0   0   0   2   0   2   2   2   0   0   2   2   0   0   2   0   2   2   0   0   2   2   0   0   2   0   0   2   0   0   0   2   2   0   0   2   0   0   0   0   2   2   0   0   0   2   0   2   2   2   2   2   2   2   2   2   2   2   2   2   2   2   0   2   2   0   2   2   0   2   2   2   2   2   0   0   2   2   0   0   2   0   0   2   0   0   0   2   0   0   0   0   0   0   2   2   0   0   2   2   2   0   0   0   2   2   2   2   2   0   0   0   2   0   0   2   2   2   0   2   2   2   2   2   0   0   2   0   0   0   0   0
 MK-1-11                2   2   0   0   0   0   2   0   2   0   2   0   2   2   2   0   0   0   2   2   0   2   0   2   2   0   0   2   0   2   2   0   0   2   2   2   0   0   2   0   2   2   2   2   2   0   2   2   0   0   0   2   2   0   2   2   2   0   2   2   0   2   2   2   2   2   0   0   2   0   2   2   0   2   2   2   0   0   2   2   0   0   2   0   2   2   0   0   2   2   0   2   2   0   0   2   0   0   0   2   2   0   0   2   0   0   0   0   0   0   0   2   0   2   0   2   2   2   2   2   2   2   2   2   2   2   2   2   2   2   0   2   2   0   2   2   0   2   2   2   2   0   0   0   2   2   0   0   2   0   0   2   0   0   0   0   0   0   0   0   0   0   2   2   0   0   2   2   2   0   0   0   2   2   2   2   2   0   0   0   0   0   0   2   2   2   0   2   2   2   2   2   0   0   2   0   0   0   0   0
 MK-1-12                2   2   0   0   0   0   2   2   2   0   2   0   2   2   0   0   2   0   2   2   0   2   2   2   2   2   0   0   0   2   2   0   0   2   2   2   0   0   2   0   2   2   2   2   0   0   2   2   0   0   0   2   2   0   0   2   2   0   2   2   0   2   2   2   2   0   0   0   0   0   2   2   0   2   2   2   0   0   2   2   0   0   2   0   0   0   0   0   2   2   0   2   2   2   0   2   0   0   0   0   2   0   0   2   0   0   2   0   0   0   2   2   0   2   0   2   2   2   2   2   2   2   2   2   2   0   0   2   2   2   0   2   2   0   2   2   0   2   2   2   2   0   0   0   2   2   0   0   2   0   0   2   0   0   0   2   0   0   0   2   0   2   2   2   0   0   2   2   2   0   0   0   2   2   2   2   2   0   0   0   0   0   0   2   2   2   0   2   2   2   2   2   0   0   2   0   0   0   2   0
 MK-1-13                2   2   0   0   2   0   2   2   2   0   2   0   2   2   0   0   2   2   2   2   0   0   2   0   0   2   0   0   0   2   2   0   0   2   2   2   0   2   2   0   2   2   2   2   2   0   2   2   0   0   0   2   0   0   0   2   2   0   2   0   2   2   2   2   2   0   0   0   0   0   2   2   0   2   2   0   0   0   0   0   0   0   2   2   0   0   0   0   2   2   2   2   2   0   0   2   0   0   0   0   2   0   2   2   0   0   2   0   0   0   2   2   0   2   0   2   2   2   2   2   2   2   2   2   2   0   0   2   2   2   0   0   2   0   2   2   0   2   2   2   2   2   0   0   2   2   0   2   2   2   0   2   0   0   0   2   0   0   0   2   0   2   2   2   0   0   0   2   2   0   2   0   2   2   2   2   2   0   2   0   2   0   0   2   0   2   0   2   2   2   2   2   0   2   2   0   2   0   2   2
 MK-1-14                2   2   0   0   2   0   2   2   2   0   2   0   2   2   0   0   2   2   2   2   0   0   2   0   0   2   0   0   0   2   2   0   0   2   2   2   0   2   2   0   2   2   2   2   0   0   2   2   0   0   0   2   0   0   0   2   0   0   2   0   2   2   2   2   2   0   0   0   0   0   2   2   0   2   2   0   0   0   0   0   0   0   2   2   0   0   0   0   2   2   2   2   2   0   0   2   0   0   0   0   2   0   2   2   0   0   2   2   0   0   2   2   2   2   2   2   2   2   2   2   2   2   2   2   2   0   0   2   2   2   0   0   2   0   2   2   0   2   2   2   2   0   2   0   2   2   0   2   2   2   0   2   0   0   0   2   0   0   0   2   0   2   2   2   0   0   0   2   2   0   2   0   2   2   2   2   2   0   2   0   2   0   0   2   0   0   0   2   2   2   2   2   0   2   2   0   2   0   0   2
 MK-1-15                0   2   0   0   2   2   2   2   2   0   2   0   0   2   0   0   2   2   2   2   0   0   2   0   0   2   0   0   0   2   2   0   0   0   2   2   0   2   2   0   2   2   2   2   0   0   2   2   0   0   0   2   0   2   2   2   2   0   2   0   2   2   2   2   2   0   0   0   0   0   2   2   0   2   2   0   2   0   0   0   0   0   2   2   0   0   0   0   2   2   2   2   2   0   0   2   0   0   0   0   2   0   2   2   0   0   2   2   0   0   2   2   2   2   2   2   2   2   0   2   2   2   2   2   2   0   0   2   2   2   0   0   0   0   2   2   0   2   2   2   2   0   2   0   2   2   0   2   2   2   0   2   0   0   0   2   0   0   2   2   0   2   2   2   2   0   0   2   2   0   2   0   2   2   0   0   2   0   2   0   2   0   0   2   0   0   0   2   2   2   2   2   0   2   2   0   2   0   0   0
 MK-1-16                0   2   0   0   2   2   2   2   0   0   2   0   0   2   0   0   2   2   2   2   0   0   2   0   0   2   0   0   0   2   2   0   0   0   0   2   0   0   2   0   2   2   2   2   0   0   2   2   0   0   0   2   0   2   2   2   2   0   2   0   2   2   2   2   2   0   0   0   2   0   2   2   0   2   2   0   2   2   0   0   0   0   2   2   0   0   0   0   2   2   2   2   0   0   0   2   0   0   0   0   2   0   2   2   0   0   2   2   0   0   2   2   2   2   2   2   2   2   0   2   2   2   2   2   2   0   0   2   2   2   0   0   0   0   2   0   0   0   2   2   2   0   2   0   2   2   0   2   2   2   0   2   0   0   0   0   2   0   0   2   0   2   2   2   2   0   0   2   2   0   2   0   2   2   0   0   2   0   2   0   2   0   0   2   0   0   0   2   2   2   2   2   0   2   2   0   2   0   0   0
 MK-2-1                 0   2   2   2   2   0   0   2   2   0   2   0   0   0   0   0   2   2   2   0   2   2   2   0   0   2   0   2   0   2   0   0   0   0   2   2   2   0   2   0   2   0   0   2   2   2   0   2   0   2   0   0   0   2   0   0   0   0   0   2   2   0   2   2   2   2   0   2   2   0   2   2   2   0   2   2   0   2   0   0   0   0   2   0   0   0   2   0   2   0   0   0   2   0   0   0   0   2   2   0   2   2   0   2   0   0   2   0   0   0   2   2   0   2   0   2   2   0   0   2   0   0   2   2   2   0   0   0   0   2   2   2   0   2   0   2   2   0   2   2   2   2   0   2   0   0   2   0   0   2   2   2   2   0   2   2   2   0   0   2   0   2   0   0   2   0   2   0   0   0   2   2   2   0   0   2   2   2   2   0   0   0   0   2   2   2   2   2   0   2   2   0   0   2   2   2   0   2   0   2
 MK-2-2                 0   2   2   2   2   0   0   2   0   0   2   0   0   0   0   0   2   2   2   0   2   2   2   0   0   2   0   2   0   2   0   0   2   0   2   2   2   0   2   0   2   0   0   2   2   2   0   2   0   2   0   0   2   2   0   0   0   0   0   2   2   0   2   2   0   2   2   2   2   0   2   2   2   0   2   2   0   2   0   0   2   0   2   0   0   0   2   0   2   2   0   0   2   2   0   0   0   2   2   2   2   2   0   2   0   0   2   0   0   0   0   2   0   2   0   2   2   0   0   2   0   0   2   0   0   0   0   0   0   2   2   0   0   2   2   2   2   0   0   2   2   2   0   2   0   2   0   0   0   2   0   2   2   2   2   2   2   0   0   0   0   2   0   0   0   0   2   0   0   0   2   2   2   0   0   2   2   2   2   0   0   0   0   2   2   2   2   2   2   2   0   0   0   2   2   2   0   2   0   2
 MK-2-3                 2   0   2   2   2   0   0   2   2   0   2   0   0   0   0   0   2   2   2   0   2   2   2   0   0   2   0   2   2   2   0   0   2   0   2   2   2   0   2   0   2   0   0   2   2   2   0   2   2   2   0   0   2   2   0   0   0   0   0   2   2   0   2   2   0   2   2   2   2   0   2   2   2   0   2   2   0   2   0   0   2   0   2   0   0   0   2   0   2   2   0   0   2   2   0   0   0   2   2   2   2   0   0   2   0   0   2   0   0   0   0   2   0   2   0   2   0   0   0   2   0   0   2   0   0   0   0   2   0   2   2   0   0   2   2   2   2   2   0   2   2   2   0   2   2   2   0   0   0   0   0   2   2   0   2   0   2   0   0   0   0   2   0   0   0   0   2   0   0   0   2   2   2   0   0   2   2   2   2   0   0   0   2   2   0   2   2   0   2   2   0   0   0   2   2   2   0   2   0   2
 MK-2-4                 2   0   2   2   2   0   0   2   2   0   2   0   0   0   0   0   2   2   2   0   0   2   2   0   2   2   0   2   2   2   0   0   0   0   0   2   2   0   2   2   0   0   0   2   2   2   0   2   2   2   0   0   2   2   0   0   2   0   0   2   2   0   2   2   0   2   2   2   2   2   2   2   2   0   2   0   0   2   0   0   2   0   2   0   0   0   2   0   2   2   0   2   2   2   0   0   2   2   2   2   2   2   0   2   0   0   2   0   0   2   0   0   0   2   0   2   0   0   0   2   0   0   0   0   0   0   0   2   0   2   2   2   0   2   2   2   2   2   2   2   2   2   0   2   2   2   0   0   2   0   2   2   2   0   2   0   2   0   0   0   0   2   0   0   0   0   2   0   0   0   2   2   2   0   0   2   2   0   2   0   0   0   2   0   0   2   2   0   0   2   0   0   0   2   2   2   0   2   2   2
 MK-2-5                 2   2   2   2   2   0   0   2   2   2   2   0   0   0   0   0   2   2   2   0   2   2   2   0   2   2   0   2   2   2   0   0   0   0   0   2   2   0   2   2   0   0   0   2   2   2   2   2   2   2   0   0   2   2   0   0   2   0   0   2   2   0   2   2   0   2   2   2   2   2   2   2   2   0   2   0   0   2   0   0   2   0   2   0   0   0   2   0   2   2   0   2   2   2   0   0   2   2   2   2   0   2   0   2   0   0   2   0   0   2   2   0   0   2   0   2   0   0   0   2   0   0   0   0   0   0   2   2   0   2   2   2   0   2   2   2   2   2   0   0   2   2   0   0   2   0   0   0   2   0   2   2   2   0   2   0   2   0   0   0   2   2   0   0   0   0   2   0   0   0   0   2   2   0   0   2   2   0   2   0   0   0   2   0   0   2   2   0   0   2   2   0   0   2   2   2   0   2   2   2
 MK-2-6                 2   2   0   2   2   0   0   2   2   2   2   0   2   0   0   0   2   2   2   0   2   2   2   0   2   2   0   2   2   2   0   0   0   0   0   2   2   0   2   2   0   0   0   2   2   2   2   2   0   2   0   0   2   2   0   0   2   0   2   2   2   0   2   2   0   2   2   2   2   2   2   2   0   2   2   0   0   2   0   0   2   0   2   0   0   0   2   0   2   0   0   2   2   2   0   2   2   2   2   2   0   2   2   2   0   0   2   0   0   0   2   0   0   2   0   2   0   0   0   2   0   0   2   0   2   0   2   2   0   2   2   2   0   2   2   0   2   2   0   0   2   2   0   2   2   0   0   0   2   0   2   0   2   0   2   0   2   0   0   0   2   2   0   0   0   0   2   0   0   0   0   2   2   0   2   2   2   0   2   2   0   0   2   0   0   2   2   2   0   2   2   0   0   2   2   2   0   2   2   2
 MK-2-7                 2   2   0   2   2   0   0   2   2   2   2   0   2   0   0   0   2   2   2   0   2   2   2   0   2   0   0   2   2   2   0   0   0   2   0   2   2   0   2   2   0   0   0   2   2   2   2   0   0   2   0   0   2   2   0   0   0   0   2   2   0   0   2   2   0   2   2   2   2   2   2   2   0   2   2   0   0   2   0   0   0   0   2   0   0   0   2   0   2   0   0   2   2   2   0   2   2   2   2   2   0   2   2   2   2   0   2   0   0   2   2   0   0   0   0   2   0   0   0   2   0   0   2   0   2   2   2   2   0   2   2   2   0   2   2   0   2   2   0   0   2   2   0   2   2   0   0   0   2   0   2   0   2   0   0   0   2   0   0   0   2   2   0   0   0   0   2   0   0   0   0   2   2   2   0   2   2   0   2   2   0   0   2   0   0   2   2   0   0   2   2   0   0   2   2   2   0   2   2   2
 MK-2-8                 2   2   0   2   2   0   0   2   2   2   0   0   0   0   0   0   2   2   2   0   2   2   0   0   2   2   0   2   2   2   0   0   0   0   0   2   0   2   2   2   0   0   0   2   2   2   2   0   0   2   0   0   2   2   2   0   0   0   2   2   0   2   2   2   0   2   2   2   0   2   2   2   0   2   2   0   0   2   0   2   0   0   2   0   0   0   2   0   2   0   0   2   2   2   0   2   2   2   2   2   0   2   2   2   2   0   2   0   0   0   2   0   0   2   0   2   0   0   0   2   0   0   2   0   2   2   0   2   0   2   2   2   0   2   2   0   2   2   0   0   2   2   0   2   2   0   0   0   2   0   2   0   0   0   0   0   2   0   0   0   2   2   0   0   0   0   2   0   0   0   0   2   2   2   0   2   2   0   2   2   0   0   2   0   0   0   2   0   0   2   2   0   2   2   2   2   0   2   2   2
 MK-2-9                 2   2   0   2   2   0   0   2   2   2   0   0   2   0   0   2   2   2   2   0   2   2   0   2   2   2   0   2   2   2   0   0   0   0   0   2   0   2   2   2   0   2   0   2   2   2   2   0   0   2   0   0   2   2   2   0   0   0   2   2   0   0   2   2   2   2   2   2   0   2   2   2   0   2   2   0   0   2   0   2   0   0   2   0   0   0   2   0   2   0   0   2   0   2   0   2   2   2   2   2   0   2   2   2   2   0   2   0   0   0   2   0   0   2   0   2   0   0   0   2   2   0   2   0   2   2   0   0   0   2   2   2   0   2   0   0   2   2   0   0   2   2   0   2   2   2   0   0   2   0   2   0   0   0   0   0   2   0   2   0   0   2   0   0   0   2   2   0   0   0   0   0   2   2   0   2   2   0   2   2   0   0   2   0   0   0   2   0   0   2   2   0   0   2   0   2   0   2   2   2
 MK-2-10                2   2   0   2   2   0   0   2   2   2   0   0   2   0   0   2   2   2   2   0   2   2   0   2   2   2   0   2   2   2   0   0   0   0   0   2   0   2   2   2   0   2   0   2   2   2   2   0   0   2   0   0   2   2   2   0   0   0   2   2   0   0   2   2   2   2   2   2   0   0   2   0   0   2   2   0   0   2   0   2   0   0   2   0   0   0   2   0   2   0   2   0   0   2   0   2   2   2   2   2   2   2   2   2   2   0   2   0   0   0   2   0   0   2   0   2   0   0   0   2   2   0   2   0   2   2   0   0   2   2   2   2   0   2   0   0   0   0   0   0   0   2   0   2   2   2   0   0   2   0   2   0   0   0   0   0   2   0   2   0   0   2   0   0   0   2   2   0   2   0   0   0   2   2   0   2   2   0   2   2   0   0   0   0   2   0   2   0   0   2   2   2   0   2   0   2   0   2   2   2
 MK-2-11                0   2   0   2   2   0   2   2   2   2   0   0   2   0   0   2   2   2   2   0   2   2   0   0   2   0   0   2   2   2   0   0   0   2   0   2   0   2   2   2   0   2   0   2   2   2   2   0   0   2   0   2   2   2   0   0   0   0   2   2   0   0   2   2   2   2   0   0   0   0   2   0   0   0   2   0   0   2   0   2   0   0   2   0   0   0   2   0   2   0   2   0   0   2   0   2   2   2   2   2   2   0   2   2   2   0   2   0   0   0   2   0   0   0   0   2   0   0   0   2   2   0   2   2   2   2   0   0   2   2   2   2   0   2   0   0   0   0   2   2   0   2   0   2   2   2   0   2   2   0   2   0   0   0   0   0   2   0   2   0   0   0   0   0   0   2   2   0   2   0   0   0   2   2   0   0   2   0   0   0   0   2   0   0   2   0   2   0   0   2   2   2   0   2   0   2   0   2   2   2
 MK-2-12                0   2   0   2   2   2   0   2   2   2   0   0   2   0   0   2   2   2   2   0   0   2   0   0   2   0   0   2   2   2   0   0   0   2   0   2   0   2   2   2   0   2   2   2   2   2   2   0   0   2   0   0   2   2   0   0   0   0   2   2   0   0   0   2   0   2   2   0   0   0   2   0   0   0   2   0   0   2   0   2   0   0   2   0   0   0   2   0   0   0   2   0   0   2   0   2   2   2   2   2   2   0   2   2   2   0   2   0   0   0   2   0   0   0   0   2   0   0   0   2   2   0   2   2   2   2   0   0   2   2   2   2   0   2   2   0   0   0   2   2   0   2   0   0   2   2   0   2   2   0   2   2   0   0   2   2   2   0   2   0   0   0   0   0   2   2   2   0   0   0   0   0   2   2   0   0   2   0   0   0   2   2   0   0   2   0   2   0   0   2   0   2   0   2   0   2   0   2   2   2
 MK-2-13                0   2   0   2   2   2   0   2   2   2   0   0   2   0   0   2   2   2   2   0   0   2   0   0   2   0   0   0   0   2   0   0   0   0   0   2   0   2   2   0   0   2   2   2   2   2   2   0   0   2   0   0   2   2   0   2   0   0   2   2   0   0   0   2   0   2   2   0   2   0   2   0   0   0   2   0   0   2   0   2   0   0   2   0   2   0   2   2   0   0   2   0   0   2   0   2   2   2   2   2   0   0   2   2   2   0   2   2   0   0   2   0   0   0   0   2   0   0   2   2   2   0   2   2   2   2   0   0   2   2   2   2   0   2   2   2   0   0   2   2   0   2   0   0   2   2   0   2   2   2   2   2   0   0   2   2   2   2   2   0   0   0   0   0   0   2   0   0   0   0   0   0   2   2   0   0   2   0   0   0   2   2   2   0   2   0   2   0   0   2   0   2   0   2   2   2   2   2   2   2
 MK-2-14                2   2   0   2   2   2   0   2   2   2   0   0   2   0   0   2   2   2   2   0   0   2   2   0   2   0   0   0   0   0   0   2   0   0   0   2   0   2   2   2   0   0   2   2   2   2   2   0   0   2   0   2   2   2   0   2   2   0   2   2   0   0   0   2   2   2   2   0   2   0   2   0   0   0   2   0   0   0   0   2   0   0   2   0   2   0   2   2   0   2   2   0   0   2   0   2   2   2   2   2   0   0   2   2   2   0   2   0   0   0   2   0   0   0   0   2   0   2   2   2   2   0   2   2   2   2   0   0   2   2   2   2   0   2   2   2   0   0   2   2   0   2   0   0   0   2   0   0   2   2   2   2   0   0   2   2   2   2   2   0   0   0   0   0   0   2   0   2   0   0   0   0   2   2   0   0   0   0   0   0   2   0   2   2   2   0   2   0   2   2   0   2   0   2   2   2   2   0   2   2
 MK-2-15                2   2   0   0   2   2   0   2   2   2   0   0   2   0   0   2   2   0   2   0   2   2   2   0   2   0   0   0   0   0   0   2   0   0   0   2   0   2   2   2   0   0   2   2   2   2   2   0   0   2   0   2   2   2   0   2   2   0   2   0   0   0   0   2   2   0   2   0   2   0   2   0   0   0   2   0   0   0   0   2   0   0   2   0   2   0   2   2   2   0   2   0   0   2   0   2   2   2   2   2   0   0   2   2   0   0   2   0   0   0   2   2   0   0   0   0   0   2   2   2   2   0   2   2   2   2   0   0   2   2   2   2   0   2   2   2   0   0   2   2   0   2   0   0   0   2   0   0   2   2   2   2   0   0   2   2   2   2   2   0   0   0   0   0   0   0   0   2   2   0   0   0   2   2   0   0   2   0   2   0   2   0   2   2   2   0   2   0   2   2   0   2   2   2   2   2   2   0   2   2
 MK-2-16                2   2   0   0   2   2   0   2   2   2   0   0   2   2   0   2   2   2   2   2   2   2   2   0   2   0   0   2   0   0   0   2   0   0   0   2   0   2   2   2   0   0   2   2   2   2   2   0   2   2   0   2   2   2   0   2   2   0   2   0   0   0   0   2   2   0   0   0   2   0   2   0   0   0   2   0   0   2   0   0   0   0   2   0   2   0   2   2   2   0   2   0   0   2   0   2   2   2   0   2   0   0   2   2   0   0   0   0   0   0   2   2   0   0   0   0   0   2   2   2   2   0   2   2   2   2   0   0   2   0   2   2   0   2   2   2   0   0   2   2   0   2   0   0   0   0   2   0   2   2   2   2   0   0   2   2   0   2   2   0   0   0   0   0   0   0   0   2   2   0   0   0   2   0   0   0   2   0   2   0   2   0   2   2   2   0   2   0   2   2   0   2   2   2   2   2   2   0   2   2
 MK-3-1                 0   2   2   2   2   2   2   2   2   0   0   2   0   0   2   0   0   2   2   2   0   0   0   2   2   2   0   0   0   0   0   2   2   0   0   2   2   2   2   2   2   0   2   2   0   2   2   0   0   2   2   2   0   2   0   2   0   0   0   2   2   0   0   0   2   0   2   0   0   0   2   2   2   0   2   0   0   0   2   0   2   0   0   0   0   2   2   0   2   2   0   0   0   0   0   0   2   2   2   0   0   0   0   0   0   0   0   2   0   2   0   0   2   0   0   0   2   0   2   0   2   2   2   0   2   2   2   2   0   0   0   2   2   2   0   2   0   0   2   2   0   0   0   2   2   2   0   0   2   0   2   0   0   0   2   2   0   0   0   2   0   0   0   0   0   2   2   0   0   0   0   0   2   2   2   2   2   2   2   0   0   0   0   2   0   2   0   2   0   0   0   0   0   2   0   0   2   2   0   2
 MK-3-2                 0   2   2   2   2   2   2   2   2   0   0   2   2   0   2   0   0   2   2   2   0   0   2   2   2   2   0   0   0   0   0   2   2   0   0   2   2   2   2   2   2   0   2   2   2   2   2   0   0   2   2   0   0   2   0   2   0   0   0   2   2   0   0   0   2   0   2   0   0   0   2   2   2   0   2   0   0   0   2   0   2   0   2   0   0   2   2   0   2   2   0   0   0   0   0   0   2   2   2   0   0   0   0   2   2   2   0   2   0   2   0   0   2   0   0   0   2   0   2   0   2   2   2   0   2   2   0   2   0   0   0   2   2   2   0   2   0   2   2   2   0   0   0   2   2   2   0   0   2   0   2   0   0   0   2   2   0   0   0   2   0   0   0   0   0   2   2   0   0   0   0   2   2   2   2   2   2   2   0   0   0   0   0   2   0   2   0   0   0   0   0   2   0   2   0   0   2   2   0   0
 MK-3-3                 0   2   2   0   2   2   2   2   2   0   0   2   2   0   2   0   0   2   2   2   0   2   2   2   2   2   0   0   0   0   0   2   2   2   0   2   2   2   2   2   2   0   2   2   2   2   2   0   2   2   2   0   0   2   0   2   2   0   0   2   2   0   0   0   2   0   2   0   0   0   2   2   0   0   2   0   0   0   2   0   2   2   2   0   0   2   2   0   2   2   0   0   0   0   0   0   2   2   2   0   0   0   0   2   2   2   0   2   0   2   0   0   2   2   0   0   0   0   2   0   2   2   2   2   2   2   0   2   0   0   0   2   0   2   0   2   0   2   2   2   0   0   0   2   2   2   0   2   2   0   2   0   0   0   2   2   0   0   0   2   0   0   0   2   0   0   2   0   0   0   0   2   2   2   2   2   2   2   2   0   0   0   0   2   0   2   0   0   0   0   0   2   0   2   0   0   2   2   0   0
 MK-3-4                 0   2   2   2   0   0   2   0   2   0   0   2   2   0   0   0   0   2   2   2   0   2   2   2   2   2   0   2   0   0   0   2   2   2   0   2   2   2   2   2   2   0   2   2   2   2   2   0   2   2   2   0   0   2   0   2   2   0   0   2   2   0   0   2   2   0   2   0   0   0   2   2   0   0   2   0   0   0   0   0   2   2   2   0   2   2   2   0   2   0   0   0   0   0   0   0   2   2   2   0   0   0   0   2   2   2   0   2   0   2   0   0   2   2   0   0   0   0   2   0   2   2   2   2   2   2   0   2   0   0   0   0   0   2   0   2   0   2   2   2   0   0   0   2   2   2   0   2   2   0   2   0   0   2   2   2   2   0   0   2   0   0   2   2   0   0   2   0   0   0   2   2   2   2   2   2   0   2   2   0   0   0   0   2   0   2   0   0   0   0   0   2   0   2   0   0   2   2   0   0
 MK-3-5                 0   2   2   2   0   0   2   0   2   0   0   2   0   0   0   0   0   2   2   2   0   2   0   2   2   0   0   2   0   0   0   2   0   2   0   2   2   2   2   2   2   0   2   2   2   2   2   0   2   2   2   0   0   2   0   0   2   0   0   2   2   0   0   2   2   0   0   0   0   0   2   2   0   0   2   0   0   0   0   0   2   2   2   0   2   2   2   0   2   0   0   0   0   0   0   0   2   2   2   0   0   2   0   2   2   2   0   2   0   2   0   0   2   2   0   0   0   0   2   0   2   2   2   2   2   2   0   2   0   0   0   0   0   2   0   0   0   2   2   0   0   0   0   2   2   2   0   2   2   0   2   0   0   2   2   2   2   0   0   2   2   0   2   2   0   0   2   0   0   0   2   2   2   2   2   2   0   2   2   0   0   0   0   2   0   2   0   0   0   0   2   2   0   2   0   0   2   2   0   0
 MK-3-6                 0   2   2   2   0   0   2   0   2   2   0   2   0   0   0   0   0   2   2   2   0   2   2   2   0   0   0   2   0   0   0   2   0   2   2   2   0   2   2   2   2   0   2   2   2   2   2   0   0   2   2   0   0   2   0   0   2   0   2   2   2   0   0   0   2   0   2   0   0   0   2   2   0   0   2   2   0   0   0   0   2   2   2   2   2   2   0   0   2   0   0   0   0   0   0   0   2   2   2   2   0   0   0   2   0   2   0   2   0   2   0   0   0   2   0   0   0   0   0   2   2   2   2   2   2   2   0   0   0   0   0   0   0   2   0   0   2   2   2   0   0   0   0   2   2   0   0   2   2   0   2   2   0   2   2   2   2   0   0   2   2   0   2   2   0   0   2   0   0   0   2   2   2   2   2   2   2   2   2   0   2   0   0   2   0   2   0   0   0   0   2   2   0   2   0   0   2   2   0   0
 MK-3-7                 0   2   2   2   0   0   2   0   2   2   0   0   0   0   0   0   0   2   2   2   0   0   2   0   0   0   0   2   0   0   0   2   2   2   0   2   0   2   2   2   2   0   0   2   0   2   2   0   0   2   2   0   0   2   0   0   0   0   0   2   2   0   0   0   2   0   0   0   0   0   2   2   0   0   2   2   0   0   0   0   2   2   2   2   2   2   0   0   2   0   0   0   0   2   0   0   0   2   2   2   0   0   0   2   0   2   0   2   0   2   0   0   0   2   0   0   0   0   0   2   2   2   2   2   2   0   0   0   0   0   0   0   0   2   0   0   0   2   2   0   0   0   0   2   2   0   0   2   2   0   2   2   0   2   2   2   2   0   0   2   2   0   2   2   0   0   2   0   0   0   2   2   2   0   2   2   2   2   2   0   2   0   0   2   0   2   0   2   0   0   0   2   0   2   0   0   2   2   0   0
 MK-3-8                 0   2   2   2   0   0   2   0   2   2   0   0   0   0   0   0   0   2   2   2   0   0   2   0   2   0   2   2   0   0   0   2   2   0   0   2   0   2   2   0   2   2   0   2   0   2   2   0   0   0   2   0   0   2   0   0   0   0   0   2   0   0   0   0   2   0   0   0   0   0   2   2   0   0   2   2   0   2   0   0   0   2   2   2   2   2   0   2   2   0   0   0   0   0   0   0   0   2   2   2   0   0   0   2   0   2   0   2   0   2   0   0   0   2   0   0   0   0   0   2   0   2   2   2   2   0   0   0   0   0   0   0   0   2   2   0   0   2   2   0   0   0   0   0   2   0   0   2   2   0   2   2   0   0   2   2   2   0   0   2   2   0   2   2   0   2   2   0   0   0   0   0   2   0   2   2   2   2   2   0   2   0   0   2   0   0   0   2   2   0   0   2   0   2   0   0   2   2   0   0
 MK-3-9                 0   0   2   2   0   0   2   0   2   2   0   0   0   0   0   0   0   2   2   2   0   0   2   0   0   0   2   2   0   0   0   2   2   0   0   2   0   2   2   0   2   2   0   2   0   2   2   0   0   2   2   0   0   2   0   0   0   0   0   2   0   0   0   0   2   0   0   2   0   2   2   2   0   0   2   2   0   2   0   0   0   2   2   2   2   2   0   2   2   0   0   0   0   0   0   0   0   2   2   2   2   0   0   0   0   2   0   2   0   2   0   0   0   2   0   0   0   2   0   2   0   2   0   2   2   0   2   0   0   0   0   0   0   2   2   0   0   2   2   0   2   0   0   0   2   0   0   2   2   0   2   2   0   0   2   2   2   2   0   2   2   0   2   2   0   2   2   2   0   0   0   0   2   0   2   0   0   2   2   0   2   0   0   2   0   0   0   2   2   0   0   2   0   2   2   0   2   2   0   0
 MK-3-10                0   0   2   2   0   0   2   2   2   2   2   0   0   0   0   0   0   2   2   2   0   0   2   0   0   2   2   0   0   0   0   2   2   0   0   2   0   2   2   0   2   2   0   0   0   2   2   0   2   2   2   0   0   2   0   0   0   0   0   2   0   0   0   0   2   0   0   2   0   2   0   2   0   0   2   2   0   2   0   0   0   2   2   2   2   2   0   2   2   0   0   0   0   2   0   0   0   2   2   2   2   0   0   0   0   2   0   2   0   2   0   2   0   2   0   0   0   2   0   0   0   2   0   2   2   0   2   0   0   2   0   0   0   2   2   0   0   2   2   0   2   0   0   0   2   0   0   2   2   0   2   2   0   0   2   2   2   2   0   0   2   0   2   2   0   2   2   2   0   0   0   0   2   0   2   0   0   2   2   0   0   0   0   0   0   0   0   2   0   0   0   2   0   2   2   0   2   2   0   0
 MK-3-11                0   0   2   2   0   0   2   2   2   2   2   0   0   2   0   0   0   2   2   2   0   0   2   0   2   2   2   0   0   0   2   0   2   0   0   2   0   2   2   0   2   0   0   0   0   2   2   0   2   2   2   0   0   2   0   0   0   0   0   2   0   0   2   0   2   0   0   2   0   2   0   2   0   0   2   2   0   2   0   0   0   2   2   2   2   2   0   2   2   0   0   0   0   0   2   2   0   2   2   2   2   0   0   0   0   2   0   2   0   0   0   2   2   2   0   0   0   0   2   2   0   2   0   0   2   0   2   0   0   2   0   0   0   2   2   0   0   2   2   0   2   0   0   0   2   0   0   2   0   0   2   2   0   0   0   2   2   0   0   0   2   0   2   2   0   2   2   2   0   0   0   0   2   2   2   0   0   2   2   0   0   0   0   0   0   2   0   2   0   0   0   2   2   2   2   0   2   2   0   0
 MK-3-12                0   0   2   2   0   0   2   2   2   2   2   0   0   2   0   0   0   2   2   2   0   0   2   0   2   2   2   0   0   0   2   0   2   2   0   2   0   2   2   0   0   0   0   0   0   2   0   0   2   2   2   0   0   2   0   0   0   0   2   2   0   0   2   0   2   0   0   2   2   2   0   2   0   0   2   2   0   2   0   0   0   2   2   2   2   2   0   2   2   0   0   0   0   0   2   2   0   2   2   2   2   0   0   0   2   0   0   2   0   0   0   2   2   2   0   0   0   0   2   2   0   2   2   0   2   0   2   0   0   2   0   0   0   2   2   0   0   2   2   0   2   0   0   0   2   0   0   2   0   0   2   0   0   0   0   2   2   0   0   0   2   0   2   2   0   2   2   2   0   0   0   0   2   2   2   0   0   2   2   0   0   0   0   0   0   0   0   2   2   0   0   2   2   2   2   0   2   2   2   0
 MK-3-13                0   0   2   2   0   0   2   2   2   2   2   0   0   2   0   0   0   2   2   2   0   0   2   0   2   2   2   0   0   0   2   0   2   2   0   2   0   2   2   0   0   0   0   0   0   2   0   0   2   2   2   0   0   2   0   0   2   0   2   0   0   0   2   0   2   0   0   2   0   2   0   0   0   0   2   2   0   2   0   0   0   2   2   2   2   2   0   2   2   0   0   0   0   0   2   2   2   2   2   2   2   0   0   2   2   0   0   2   0   0   0   2   2   2   0   0   0   0   2   2   2   2   2   0   2   0   2   0   0   2   0   0   0   2   2   0   0   2   2   0   2   0   0   0   2   0   0   2   2   0   2   2   2   0   0   2   0   0   0   0   2   0   0   2   0   2   2   2   0   0   0   0   2   2   2   0   0   2   2   2   0   0   0   0   0   2   0   2   2   0   0   2   2   2   2   0   2   2   2   0
 MK-3-14                2   0   2   2   0   0   2   2   2   2   2   0   0   2   0   0   0   2   2   2   0   0   2   0   2   2   2   0   0   0   2   0   2   2   0   2   0   2   0   0   0   0   0   2   2   0   0   0   2   2   2   0   0   2   0   0   2   0   2   0   0   0   2   0   2   0   0   2   0   2   0   0   2   2   2   2   0   2   0   0   0   2   2   2   2   2   2   2   2   0   0   0   0   0   0   2   0   2   2   2   2   0   0   2   2   0   0   0   0   0   0   2   2   2   0   2   0   0   2   2   2   2   2   0   2   0   2   0   0   2   0   0   0   2   2   0   2   2   2   0   2   0   0   0   2   0   0   2   2   0   2   0   2   0   0   2   0   2   0   0   2   0   2   2   0   2   2   2   0   0   0   0   2   2   2   0   0   2   2   2   0   0   0   0   0   2   0   2   2   0   0   2   2   2   2   0   2   2   2   0
 MK-3-15                2   0   2   2   0   0   0   2   2   2   2   0   0   2   0   2   0   2   2   2   0   0   2   0   0   2   0   2   0   0   2   0   2   2   0   2   0   2   0   0   0   0   0   2   2   0   0   0   2   2   2   0   0   0   2   0   2   0   0   0   0   0   2   2   2   0   0   2   0   2   2   0   2   2   2   2   0   2   0   0   0   2   2   2   2   2   2   2   2   0   2   0   0   0   0   2   0   2   2   2   2   0   0   2   2   0   0   2   0   0   0   0   2   2   0   2   0   0   2   2   2   2   2   0   0   0   2   0   2   2   0   0   0   2   2   0   2   2   2   0   2   0   0   2   2   0   0   2   2   0   2   0   2   0   0   2   0   2   0   0   2   0   2   2   0   2   2   2   0   0   0   0   2   2   2   0   0   2   2   2   0   0   0   2   0   2   0   0   2   0   0   2   2   2   2   0   2   2   2   0
 MK-3-16                2   0   2   2   0   0   0   2   2   2   2   0   0   2   0   2   0   2   2   2   0   0   2   0   0   2   2   2   2   0   0   0   2   2   0   2   2   2   0   0   0   0   0   2   0   0   0   0   2   2   2   0   0   0   2   0   2   2   0   0   0   0   2   2   2   0   0   2   2   2   2   0   0   2   2   2   0   2   0   0   0   2   2   2   2   0   2   2   2   0   2   0   0   0   0   2   0   2   2   2   2   0   0   0   2   0   0   2   0   0   0   0   2   0   0   2   0   0   2   2   2   2   2   2   2   0   2   0   2   2   0   0   0   2   2   0   2   2   2   0   2   0   0   2   2   0   0   2   2   0   2   0   2   0   0   2   0   2   0   0   2   0   2   2   0   2   2   2   0   0   0   0   0   2   2   0   0   2   2   2   0   0   2   2   0   2   2   0   0   0   0   2   0   2   2   0   2   2   2   0
 MK-4-1                 2   2   0   0   2   0   0   0   0   0   0   0   0   2   0   2   0   0   2   0   0   2   2   0   0   0   2   0   0   0   0   2   0   2   0   0   0   2   0   2   2   0   2   2   0   0   2   2   0   0   0   0   2   0   2   0   2   0   0   2   0   2   0   0   0   0   2   0   0   2   2   2   0   0   2   2   2   2   2   0   0   2   2   0   0   2   2   2   2   2   0   0   0   2   2   2   0   2   0   0   2   0   0   0   0   0   2   2   0   0   0   0   2   0   0   2   2   0   0   0   2   2   2   0   2   2   2   0   0   0   0   2   0   0   0   2   2   0   2   2   2   0   0   0   0   2   2   2   2   2   2   2   0   0   2   2   2   2   0   0   0   2   0   2   0   0   2   2   0   0   2   0   2   0   0   2   2   2   0   0   0   2   2   0   0   2   2   0   0   2   2   2   2   2   0   0   2   0   0   2
 MK-4-2                 2   2   0   0   2   0   2   0   2   0   0   0   0   2   0   2   0   0   2   0   0   2   2   0   0   0   2   0   0   0   0   2   0   2   0   0   0   2   0   2   2   0   2   2   0   0   2   2   0   0   0   0   2   0   2   0   2   0   0   2   0   2   0   2   0   0   2   0   0   2   2   2   0   0   2   2   2   2   2   0   0   2   2   0   0   0   2   2   2   2   2   0   0   2   2   2   0   2   0   0   2   0   2   0   0   0   2   2   2   0   0   0   2   2   0   2   0   0   0   0   2   0   2   0   2   2   2   0   0   0   0   2   2   0   0   2   2   0   2   2   2   0   0   0   0   2   2   2   2   2   2   2   0   0   2   2   0   2   0   0   0   2   0   2   0   2   0   2   0   0   2   0   2   0   0   2   2   2   0   0   0   2   2   0   0   2   2   0   0   2   2   0   2   2   0   0   2   0   0   2
 MK-4-3                 2   0   0   0   2   0   2   0   2   0   0   0   0   2   0   2   0   0   2   0   0   2   2   2   0   0   2   2   0   0   0   2   0   2   0   0   0   2   0   2   0   0   2   2   0   0   2   2   0   0   0   0   2   0   2   0   2   0   0   0   0   2   0   2   0   0   2   0   0   2   2   2   0   0   2   2   2   2   2   0   0   2   2   0   0   0   2   2   2   2   2   0   0   0   2   2   0   2   0   2   2   0   2   0   2   0   2   2   2   0   0   0   2   2   0   2   2   0   0   0   2   0   2   0   2   2   2   0   0   0   0   2   2   0   0   0   2   0   2   2   2   0   0   0   0   2   2   2   2   2   2   2   0   0   2   2   0   2   0   0   0   2   0   2   0   2   0   2   0   0   2   0   2   0   0   2   2   2   0   0   0   2   2   0   0   2   2   0   0   2   2   0   2   2   0   0   2   0   0   2
 MK-4-4                 2   0   0   0   2   0   0   0   2   0   0   2   0   2   0   2   0   0   2   0   0   0   2   2   0   0   2   2   0   0   0   2   0   2   0   0   0   2   0   2   0   0   2   2   0   0   2   2   0   0   0   0   2   0   2   0   2   0   0   0   0   2   0   2   0   2   2   0   0   2   0   0   0   0   2   2   2   2   2   0   0   2   2   0   0   0   2   2   2   2   2   0   2   0   2   2   0   2   0   2   0   0   2   0   2   0   2   2   2   0   0   0   2   2   0   0   2   0   0   0   2   0   2   0   2   2   2   0   0   0   0   2   2   0   0   0   2   0   2   2   2   0   0   0   0   2   2   2   2   2   2   2   0   0   2   2   0   2   0   0   0   2   0   2   0   2   0   2   0   0   2   0   2   0   0   0   0   2   0   0   0   2   2   0   0   2   2   0   0   2   2   0   2   2   0   0   2   0   0   0
 MK-4-5                 2   0   0   0   2   0   0   2   2   0   0   2   0   2   0   2   2   2   2   0   0   0   2   2   0   0   0   2   0   0   0   2   0   2   0   0   0   0   0   0   2   0   2   2   0   0   2   2   0   0   0   0   2   2   2   0   2   0   2   0   0   2   0   2   0   2   2   0   2   2   0   0   0   2   2   2   2   2   2   0   0   2   2   0   0   0   2   2   2   2   2   0   2   0   0   2   0   2   0   0   2   0   2   0   2   0   2   0   2   0   0   2   2   2   0   2   2   0   0   0   2   0   0   0   2   2   2   2   0   0   0   2   2   0   0   0   2   0   2   2   2   2   0   0   0   0   2   2   2   2   2   2   2   0   2   2   0   2   0   0   0   0   2   2   0   2   0   2   0   0   2   0   0   0   0   0   0   2   0   2   2   2   2   0   0   2   2   0   0   2   0   0   2   2   0   0   2   0   0   0
 MK-4-6                 2   0   0   0   2   0   0   2   2   0   0   2   0   2   0   2   2   2   2   0   0   0   2   2   0   0   0   0   0   0   0   2   0   2   0   0   0   0   0   0   2   0   2   2   0   0   2   2   0   0   2   0   2   2   2   0   2   2   2   0   0   2   2   2   0   2   2   0   2   2   0   0   0   2   2   2   2   2   2   0   0   2   2   2   0   0   2   2   2   2   2   0   2   0   0   2   0   2   0   2   2   0   0   0   2   0   2   0   2   0   0   2   2   2   0   2   2   0   0   0   2   0   2   0   2   2   2   2   0   0   0   2   0   0   0   0   2   2   2   2   2   2   0   0   0   0   2   2   2   2   2   2   2   0   2   2   0   2   0   0   0   0   2   2   0   2   0   0   0   0   2   0   0   0   0   2   0   2   0   2   0   0   2   0   0   2   2   0   0   2   0   0   2   2   0   0   2   0   0   0
 MK-4-7                 2   0   0   0   2   0   0   2   2   2   0   2   0   2   0   0   2   2   2   0   0   2   2   2   0   0   0   0   0   0   0   2   0   2   0   0   0   0   0   0   2   0   2   2   0   0   0   2   0   0   2   0   2   2   2   0   2   2   0   0   0   2   0   2   0   2   2   0   0   2   0   0   0   2   2   2   2   2   2   0   0   2   2   2   0   0   2   2   2   0   2   0   0   0   0   2   0   2   0   2   2   0   0   0   2   0   2   0   2   0   0   2   2   2   0   2   0   0   0   0   0   0   2   0   2   2   2   0   0   0   2   2   0   0   0   0   2   2   2   2   0   2   2   0   0   0   2   2   2   2   2   2   2   2   2   2   0   2   0   0   0   0   2   2   0   0   0   0   0   0   2   2   0   0   0   2   0   2   2   2   0   0   2   0   0   2   2   0   0   2   0   0   2   2   0   0   2   0   0   0
 MK-4-8                 2   0   0   0   0   2   0   2   2   2   0   0   0   2   2   0   2   2   0   2   0   2   2   2   0   0   0   0   0   0   0   2   0   2   0   0   0   2   0   0   2   0   2   2   2   0   0   2   0   0   2   0   2   2   2   2   2   2   0   0   0   2   0   2   0   2   2   0   0   2   0   0   0   2   2   2   2   2   2   0   0   2   0   2   0   0   2   2   2   0   2   0   0   0   0   2   2   2   0   2   2   0   0   0   2   0   2   0   2   0   0   2   2   2   0   2   0   0   0   0   0   2   2   0   2   2   2   0   0   0   2   2   0   0   0   2   2   2   2   2   0   2   2   0   0   0   0   2   2   2   2   2   2   2   2   2   0   2   0   0   0   0   2   0   0   0   0   0   0   0   0   2   0   0   0   2   0   2   2   2   0   0   2   0   0   0   0   0   0   2   2   0   2   2   0   0   2   0   0   0
 MK-4-9                 2   0   0   0   0   2   0   2   2   2   0   0   0   2   2   0   0   2   0   2   0   2   2   2   0   0   0   2   2   0   0   2   0   2   0   0   0   2   0   0   2   0   2   2   2   0   0   2   0   0   2   0   2   2   0   2   2   2   0   0   0   2   0   2   0   2   2   0   0   2   0   0   0   2   2   2   2   2   2   0   0   2   0   0   0   0   2   2   2   2   2   0   0   2   0   2   2   0   2   2   2   0   0   2   2   0   2   0   2   0   0   2   2   2   0   2   0   0   0   2   2   2   2   0   2   2   2   0   0   0   2   2   0   0   2   2   2   2   2   0   0   2   2   2   0   0   0   2   2   2   2   2   2   2   2   2   0   0   0   0   0   0   2   0   0   0   0   0   0   0   0   2   0   2   0   0   0   2   2   2   2   0   2   0   2   0   0   0   0   2   2   0   2   2   0   0   0   0   2   0
 MK-4-10                2   0   0   0   0   2   0   2   2   2   0   0   0   2   2   0   0   2   0   2   0   0   0   2   0   0   0   0   2   0   0   2   0   2   2   0   0   2   0   0   2   0   2   2   2   0   0   2   0   0   2   0   2   2   0   2   2   2   0   0   0   2   2   2   0   2   2   0   0   2   0   0   0   2   2   2   2   2   2   0   0   2   0   0   0   0   2   2   2   2   2   0   0   2   0   2   0   0   2   0   0   0   0   2   2   0   2   0   0   2   0   0   2   2   0   2   0   0   0   2   2   2   2   0   2   2   2   0   0   0   2   2   0   0   2   2   0   2   2   0   0   2   2   2   0   0   0   2   2   2   2   2   2   2   2   2   0   0   0   0   0   0   2   0   0   0   0   0   0   0   0   2   0   2   0   0   0   2   2   0   2   0   2   0   2   2   0   0   0   2   2   0   2   2   0   0   0   0   2   0
 MK-4-11                0   0   0   0   0   2   2   2   2   2   0   0   0   2   2   0   0   2   0   2   0   0   0   2   0   0   0   0   2   0   2   2   0   2   2   0   0   2   0   0   2   0   2   2   2   0   0   2   0   0   2   0   0   2   0   2   2   2   0   2   0   2   2   2   0   2   2   0   0   0   0   0   0   2   2   2   2   2   2   2   2   2   0   0   0   0   2   2   2   2   2   0   0   2   0   2   0   0   2   0   0   0   0   2   2   0   2   2   2   2   0   0   2   2   0   0   0   0   0   2   0   0   2   0   2   2   2   0   0   0   2   2   0   0   2   2   0   2   2   0   0   2   2   2   2   0   2   0   2   2   2   2   2   2   2   2   0   0   0   0   0   2   2   0   0   0   0   0   0   2   0   2   0   2   0   0   0   2   2   0   2   0   2   0   2   2   0   0   0   0   2   0   2   2   0   0   0   0   2   0
 MK-4-12                0   0   0   0   0   2   2   0   2   2   0   0   0   2   2   0   0   2   2   2   0   0   0   2   0   0   0   0   2   0   2   2   0   2   2   0   2   0   0   0   2   0   2   2   2   0   0   2   0   0   2   0   0   2   0   0   2   2   0   2   0   2   2   2   0   2   2   0   0   0   0   0   0   2   2   2   2   2   2   2   2   2   0   2   0   0   2   2   2   2   2   0   2   2   0   2   0   0   0   0   2   0   0   2   2   0   2   2   0   2   0   0   2   2   0   0   0   0   0   2   0   0   2   0   2   2   2   0   0   0   2   2   0   2   2   2   0   2   2   0   2   2   2   2   2   0   2   0   2   0   2   2   2   2   2   2   0   0   0   0   0   2   2   0   0   0   0   0   0   2   0   2   0   2   0   0   0   2   2   0   2   0   2   0   2   2   0   0   0   0   2   0   2   2   0   0   0   2   2   0
 MK-4-13                0   0   0   0   0   2   2   0   2   2   0   0   2   2   2   0   0   2   2   2   0   0   0   2   0   2   0   0   2   0   2   2   0   2   2   2   2   0   0   0   2   0   2   2   2   0   0   0   0   0   2   2   2   2   0   0   0   2   0   2   0   2   2   2   0   2   2   2   0   0   0   0   0   2   2   2   2   2   0   2   2   2   0   2   0   2   2   2   2   2   2   0   0   0   0   2   0   0   0   0   2   0   0   2   2   0   2   2   0   2   0   0   0   2   2   0   0   0   0   2   0   0   2   0   2   2   2   2   0   2   2   2   0   2   2   2   2   2   2   0   2   2   2   0   2   0   0   0   2   0   0   2   2   2   2   2   0   2   2   0   0   2   0   0   0   2   0   0   0   2   0   2   0   2   0   0   2   2   2   0   0   2   2   2   2   2   0   0   0   0   2   0   2   2   0   0   0   2   2   0
 MK-4-14                0   0   0   0   0   2   2   0   0   2   0   2   2   2   2   0   0   2   2   2   0   0   0   2   0   2   0   0   2   0   2   2   0   2   2   2   2   0   2   0   2   0   2   2   2   2   0   0   0   2   2   0   2   2   0   0   0   2   0   2   0   2   2   2   0   2   2   2   0   0   0   0   0   2   2   2   2   2   0   2   0   2   0   0   0   2   2   2   2   2   2   0   0   0   0   2   0   0   0   0   2   0   0   2   0   0   2   0   0   2   0   0   2   2   2   0   0   0   0   2   0   0   2   2   2   0   2   2   0   2   2   2   0   2   2   2   2   2   2   0   2   2   2   0   2   0   2   0   2   0   0   2   2   2   2   2   0   2   2   0   0   2   0   0   0   2   0   0   0   2   0   2   0   2   0   0   2   2   2   0   0   2   2   2   0   2   0   2   0   0   2   0   2   2   0   0   0   2   2   0
 MK-4-15                0   0   0   0   2   2   2   2   2   2   0   2   2   2   2   0   0   2   2   0   0   0   0   2   0   2   0   0   2   0   2   2   0   2   0   2   0   0   2   0   2   0   0   2   2   2   0   0   0   2   2   0   2   2   0   0   0   2   0   2   0   2   2   2   0   0   2   2   0   0   0   0   0   2   2   2   2   2   0   2   0   2   0   0   0   2   2   2   2   2   2   0   2   0   0   2   0   2   0   0   2   0   0   2   0   0   2   0   0   0   0   0   2   2   2   0   0   0   0   2   2   2   2   0   0   0   0   2   0   2   2   2   0   2   2   2   2   2   2   0   2   2   2   0   0   0   2   0   2   0   0   2   2   2   2   2   0   2   2   0   0   2   0   0   0   2   0   0   0   2   0   2   0   2   0   0   2   2   2   0   0   0   2   2   0   2   0   2   0   0   0   0   2   2   0   0   0   2   2   0
 MK-4-16                0   0   0   0   0   2   2   2   2   2   0   2   2   2   2   0   0   2   2   0   0   0   0   2   0   2   0   0   2   0   2   2   0   2   0   2   0   0   2   0   2   0   0   0   2   2   0   0   0   2   2   2   2   2   0   2   0   2   0   2   0   2   2   2   0   0   2   2   0   0   0   0   0   2   2   2   2   2   0   2   0   2   0   0   0   2   2   2   2   2   2   0   2   0   0   2   0   2   0   0   2   0   0   0   0   0   2   2   0   0   0   0   2   2   0   0   0   0   2   2   2   2   2   0   0   0   0   0   0   2   2   2   0   0   2   2   2   2   2   0   2   2   2   2   0   0   2   0   2   0   2   2   2   2   2   2   0   0   2   0   2   2   0   0   2   2   0   0   0   2   2   2   0   2   2   0   2   2   0   0   0   0   2   2   0   2   0   2   0   0   0   0   0   2   0   0   0   2   2   0
 MK-5-1                 2   2   2   2   0   0   2   0   2   0   0   2   0   2   2   0   2   0   2   0   0   0   0   0   2   0   2   2   0   0   0   0   0   2   0   0   2   0   2   2   0   0   0   0   2   2   0   2   0   0   2   0   0   2   0   2   0   0   2   0   0   2   0   2   0   0   0   2   0   0   0   2   0   2   0   2   0   0   0   2   0   2   0   2   0   0   0   2   2   2   2   2   0   2   2   0   2   0   0   0   2   2   2   0   2   0   2   2   2   0   2   2   0   2   2   2   0   0   2   2   0   0   0   0   0   0   0   2   0   2   2   0   2   2   2   2   2   2   0   0   0   0   2   0   0   0   0   2   2   2   0   0   0   2   0   0   2   0   2   0   0   2   0   2   2   2   2   2   2   2   2   2   0   2   2   0   2   0   2   2   0   0   0   0   2   2   2   0   0   2   0   2   0   0   0   0   2   0   0   2
 MK-5-2                 2   2   2   2   0   0   2   0   2   0   0   2   0   2   2   0   2   0   2   0   0   0   0   0   2   0   2   2   0   0   0   0   0   2   0   0   2   0   2   2   0   0   0   0   2   2   0   2   0   0   2   0   0   2   0   2   0   0   2   0   0   2   0   2   0   0   0   0   0   0   0   0   0   2   0   2   0   0   0   2   0   2   0   2   0   0   0   2   2   2   2   2   0   2   2   0   2   0   0   0   2   2   2   0   2   0   2   2   2   0   2   2   0   2   2   2   0   0   2   2   0   2   0   0   2   0   0   2   0   2   2   0   2   2   2   2   2   0   0   0   0   0   2   2   0   0   0   2   2   2   0   0   0   2   0   0   2   0   2   2   0   2   0   2   2   2   2   0   2   0   0   2   0   2   2   0   2   0   2   2   0   0   0   0   2   2   2   0   0   2   0   2   0   0   0   0   2   2   0   2
 MK-5-3                 2   2   0   2   0   0   2   0   0   0   0   2   0   2   2   0   0   0   2   2   0   2   0   0   2   0   2   2   0   0   2   0   2   2   0   0   2   2   2   2   0   0   0   0   0   0   0   2   2   0   2   0   0   2   2   2   0   0   2   0   0   2   0   2   0   0   0   0   0   0   0   0   0   2   0   2   2   0   0   2   0   2   0   2   0   0   0   2   2   2   2   2   0   2   2   0   2   0   2   0   2   2   2   0   2   0   2   2   2   0   2   2   0   2   2   2   2   0   2   2   0   0   0   0   2   0   0   2   0   2   2   0   2   2   2   2   2   0   0   2   0   0   2   2   0   0   0   2   2   2   0   2   0   2   0   0   2   0   2   2   0   2   2   2   2   2   0   0   2   0   0   2   2   2   2   0   2   0   2   2   0   0   0   0   0   2   2   0   0   2   0   2   0   0   0   0   2   2   0   2
 MK-5-4                 2   2   2   2   0   0   2   0   0   0   2   2   0   2   2   0   0   0   0   2   2   2   0   0   2   0   2   2   0   0   2   0   2   2   0   0   2   2   2   2   0   0   0   0   0   0   0   2   2   0   2   0   0   2   2   2   0   0   2   0   0   0   2   0   0   2   0   0   0   0   2   0   0   0   0   2   0   0   0   2   0   2   0   2   2   0   0   2   2   2   2   2   0   2   2   0   2   0   0   0   2   2   2   0   2   0   2   0   0   0   2   0   0   2   2   0   2   0   2   2   0   0   0   0   2   0   0   2   0   2   2   0   2   2   2   2   2   0   0   2   0   2   2   2   0   0   0   2   2   2   2   2   0   0   0   0   0   0   2   2   0   2   2   2   2   2   0   0   2   0   0   2   2   2   2   0   2   0   2   2   0   0   0   0   0   2   2   0   0   2   0   2   0   0   0   2   2   2   0   2
 MK-5-5                 2   2   2   2   0   0   2   0   0   0   2   2   0   2   2   0   0   0   0   2   2   2   2   0   2   0   2   2   0   0   0   2   2   2   0   0   2   2   2   2   0   0   0   0   2   0   0   2   2   0   2   0   0   2   2   2   0   0   2   0   0   0   2   0   0   2   0   0   0   0   2   0   0   0   0   2   0   0   0   2   0   0   0   2   2   0   0   2   2   2   2   2   0   2   2   0   2   0   0   0   2   2   2   2   2   0   2   0   0   0   2   0   0   2   2   0   0   0   2   0   0   2   0   0   2   0   2   2   0   2   2   0   2   2   2   0   2   0   0   2   2   2   2   2   0   0   0   0   2   2   2   2   0   0   0   0   0   0   2   0   0   2   2   2   2   2   0   0   2   0   0   2   0   2   2   0   0   0   2   2   0   0   0   0   0   2   2   0   0   2   0   2   0   0   0   2   2   2   2   2
 MK-5-6                 2   0   2   2   0   2   2   0   0   0   2   0   0   2   2   0   0   0   2   2   2   2   2   0   2   0   2   2   0   0   0   2   2   2   0   0   0   2   2   2   2   0   0   2   2   0   0   2   2   0   2   0   0   2   2   2   0   0   2   0   0   2   2   0   0   2   0   0   0   0   2   0   0   0   2   2   0   0   0   2   0   0   0   2   2   0   0   2   2   2   2   2   0   2   2   0   2   0   0   0   2   2   2   2   2   0   2   0   0   2   2   0   2   2   2   0   0   0   0   0   0   2   0   0   0   0   2   2   0   2   2   0   2   2   2   2   0   0   0   2   2   2   2   2   0   0   2   0   2   2   2   2   0   0   0   0   0   2   2   0   0   2   2   2   2   2   0   0   2   0   0   2   0   0   2   0   0   0   2   2   0   0   0   0   0   2   2   0   0   2   0   2   0   0   0   2   2   2   2   2
 MK-5-7                 0   0   2   2   0   2   2   0   0   0   0   0   0   2   2   0   0   0   2   2   0   2   0   0   2   0   2   2   0   2   0   2   2   2   0   0   0   2   0   2   2   0   0   2   2   0   2   2   2   0   2   2   0   2   0   2   0   0   2   0   0   2   2   0   2   2   0   0   0   0   2   0   0   0   2   2   0   0   0   2   0   0   0   0   2   0   0   2   2   2   2   2   0   2   2   0   2   0   0   0   2   2   2   2   2   0   2   0   0   2   2   0   2   2   2   0   0   2   0   2   0   2   0   0   0   0   2   2   0   2   2   0   2   0   0   2   0   0   0   2   2   2   2   2   0   0   2   0   2   2   2   2   0   0   2   0   0   2   2   0   0   2   2   2   2   2   0   0   2   0   0   2   0   0   2   0   0   0   2   2   0   0   0   0   0   2   2   0   0   2   2   2   0   0   0   2   2   2   2   2
 MK-5-8                 0   0   2   2   0   2   2   0   0   0   0   0   0   2   2   0   0   0   2   2   0   0   0   0   2   0   2   2   0   2   0   2   2   2   0   2   0   2   0   0   2   0   0   2   2   0   2   0   2   0   2   0   0   2   0   2   0   0   2   0   0   2   2   0   2   2   0   0   0   0   2   0   0   0   2   0   2   0   0   2   0   0   0   0   2   0   0   2   2   2   2   2   0   2   2   0   2   0   0   0   2   2   2   2   2   0   2   0   0   2   2   2   2   2   2   0   0   2   0   2   0   2   0   2   0   0   2   2   0   2   2   2   2   0   2   2   0   0   0   2   2   2   2   2   0   0   2   0   2   2   2   2   0   0   2   0   0   2   2   2   0   2   2   2   2   2   0   0   2   0   0   2   0   0   2   0   0   0   2   2   0   0   0   0   0   0   0   2   0   2   2   2   0   2   0   2   2   2   2   2
 MK-5-9                 0   0   2   2   0   2   2   0   0   0   0   0   0   2   2   0   0   0   2   2   0   0   0   0   2   0   0   2   0   2   0   2   2   2   0   2   0   2   0   0   2   0   0   2   2   0   2   0   2   0   2   0   0   2   0   2   0   0   2   0   0   2   2   0   2   2   0   0   0   0   2   0   0   0   2   0   2   0   0   2   0   2   0   0   2   0   0   2   2   2   2   2   0   2   2   0   0   0   0   0   0   2   2   2   2   0   2   0   2   2   2   2   2   0   2   0   2   2   0   2   2   2   0   2   2   2   2   2   2   2   0   2   2   0   2   2   0   0   2   2   2   2   2   2   0   0   2   0   2   2   2   2   0   0   2   0   0   2   2   0   0   2   0   2   2   2   2   0   2   0   0   2   0   0   2   0   0   0   0   2   0   0   0   0   0   0   0   2   0   2   2   2   0   2   0   2   2   0   2   0
 MK-5-10                0   0   2   2   0   2   2   0   0   0   0   0   0   2   2   0   0   0   2   2   0   0   0   0   2   0   0   0   0   2   0   2   2   2   2   2   0   0   0   0   2   0   0   0   2   0   2   0   2   0   2   0   0   2   0   2   0   2   2   0   0   2   2   0   2   2   0   0   0   0   2   0   0   0   2   0   2   0   0   2   0   2   0   0   2   0   0   2   2   2   2   0   0   2   2   0   0   0   0   2   0   2   2   2   0   0   0   2   2   2   2   2   2   0   2   0   0   2   0   2   2   2   0   2   2   2   2   2   2   2   0   2   2   0   2   2   0   0   2   2   0   2   2   2   0   0   2   0   2   0   2   2   0   0   2   0   0   2   2   2   0   2   0   2   2   2   2   2   2   0   0   2   0   0   2   0   2   0   0   2   2   0   0   0   2   0   0   2   0   2   2   2   0   2   0   2   0   0   2   0
 MK-5-11                0   0   2   2   0   2   2   0   0   0   0   0   0   2   2   0   0   0   2   0   0   0   0   0   2   0   0   0   0   2   0   2   2   2   2   0   0   0   0   0   2   0   0   0   2   2   2   0   2   0   2   0   0   2   0   2   0   2   2   0   2   2   2   0   2   2   0   0   0   0   2   0   0   0   2   0   2   0   0   2   0   2   0   0   2   0   0   2   2   2   2   0   0   2   2   0   0   0   0   2   2   2   2   2   0   0   0   2   2   2   2   2   2   0   2   0   0   2   0   0   2   2   0   2   2   0   2   2   2   2   0   2   2   0   2   2   0   0   2   2   0   2   2   0   0   0   2   0   2   0   2   2   0   0   2   0   0   2   2   2   0   2   0   2   0   2   2   2   0   0   0   2   0   0   2   0   2   2   0   2   2   0   0   0   2   2   2   2   0   0   2   2   0   2   0   2   0   0   2   0
 MK-5-12                2   0   2   2   0   2   2   2   0   0   0   0   0   0   0   0   0   0   2   0   0   0   0   0   2   0   0   0   0   2   0   2   2   2   2   0   0   0   0   0   2   0   0   0   2   2   2   0   0   0   2   0   0   2   0   2   2   2   2   0   2   0   2   0   2   2   0   2   0   0   2   0   0   0   2   0   2   2   2   2   0   0   0   0   0   0   0   2   0   2   2   0   0   2   2   0   0   0   0   2   2   2   2   2   0   0   0   2   2   2   2   2   2   0   2   0   0   2   0   0   2   2   2   2   2   0   2   2   2   2   0   0   2   0   2   0   0   2   2   2   0   2   0   0   2   0   0   0   2   0   2   2   0   0   2   0   0   2   2   2   0   2   0   2   0   2   2   2   0   0   0   2   0   0   2   0   2   2   2   2   2   0   0   0   2   2   2   2   0   0   2   2   0   2   0   0   0   0   2   0
 MK-5-13                2   0   2   2   0   2   2   2   2   2   0   0   2   0   0   0   2   0   2   0   0   0   0   2   2   0   0   0   0   2   0   2   0   2   2   2   0   0   0   0   2   0   0   0   2   2   2   0   0   0   2   0   0   2   0   2   2   2   2   0   2   0   2   0   2   2   0   2   0   0   2   0   0   0   2   0   2   2   2   2   0   0   0   0   0   0   0   2   0   2   2   0   0   2   2   0   0   0   2   2   2   2   2   2   0   0   0   2   2   2   2   2   2   0   2   2   0   2   0   0   2   2   2   2   2   0   2   2   2   2   0   0   2   0   2   0   0   2   2   2   2   2   0   0   2   0   0   0   2   0   2   2   0   0   2   0   0   2   2   0   0   2   0   2   0   2   2   2   0   0   0   0   0   0   2   0   2   2   2   2   2   0   0   0   2   0   2   2   0   0   2   2   0   2   0   0   0   0   0   0
 MK-5-14                2   0   2   2   2   2   2   2   2   2   0   2   2   0   0   0   2   0   2   2   0   0   0   2   2   0   0   0   0   2   0   2   0   2   2   2   0   0   0   0   2   0   2   0   2   2   2   2   0   0   2   0   0   2   0   2   2   2   2   0   2   2   2   0   2   2   0   2   0   0   2   0   0   0   2   0   2   2   2   2   0   0   2   0   0   2   0   2   0   2   2   0   0   2   2   0   2   2   2   2   2   2   0   2   0   0   0   0   2   2   2   0   2   0   2   2   0   2   2   0   2   2   2   2   2   0   2   2   2   2   0   0   2   0   2   0   0   2   2   2   2   2   0   0   2   0   0   0   2   0   2   2   0   0   2   0   0   2   2   0   0   2   0   2   0   2   0   2   0   0   0   0   0   0   2   0   2   2   2   2   2   0   0   0   2   0   2   2   0   2   2   2   0   0   0   0   0   0   0   0
 MK-5-15                0   0   2   2   2   2   2   2   2   0   0   2   2   0   0   0   2   0   2   2   0   0   2   2   2   0   0   0   0   0   0   2   0   2   2   2   0   0   0   0   0   0   2   0   2   0   2   2   0   0   2   0   0   2   0   2   2   2   2   0   0   2   2   2   2   2   0   0   0   0   2   0   0   0   2   0   0   2   2   2   0   0   2   0   0   2   0   0   0   2   2   0   0   2   2   0   2   0   2   2   2   2   0   2   0   0   0   0   2   2   2   0   2   0   2   2   0   2   2   0   2   2   2   0   2   0   2   2   2   2   0   0   2   0   2   0   0   2   2   2   2   2   0   0   2   2   0   0   2   0   2   2   0   0   2   0   0   2   2   0   0   2   0   2   0   2   0   2   0   0   0   2   2   0   2   0   2   2   2   2   2   0   0   0   2   0   2   2   0   2   2   2   2   2   0   0   0   2   0   0
 MK-5-16                0   0   2   2   2   0   0   2   2   0   0   2   2   0   0   0   2   0   2   2   2   0   2   2   2   0   0   0   0   2   0   2   2   2   2   2   0   0   0   0   0   0   2   0   2   0   2   2   0   0   2   2   0   0   0   2   2   2   2   0   0   2   2   2   2   2   0   0   2   0   2   0   0   0   2   0   2   2   2   2   0   0   2   0   0   0   0   0   0   2   0   0   0   2   2   0   2   0   2   2   2   0   0   2   0   0   0   0   2   2   2   0   2   0   2   2   0   2   2   0   0   2   2   0   2   0   2   2   2   0   0   0   0   2   2   0   0   0   2   2   2   2   0   0   2   2   0   0   2   0   2   2   2   0   2   0   0   2   2   0   0   2   0   2   0   2   0   2   0   0   0   2   2   2   2   2   2   2   2   2   2   0   0   0   2   0   2   2   0   2   2   2   2   2   0   0   0   0   0   2
 MK-6-1                 0   2   2   2   2   2   2   2   2   2   2   2   0   2   2   2   2   0   0   2   2   2   2   0   0   2   0   2   2   0   0   0   2   2   0   2   0   0   2   2   2   2   0   0   2   0   2   2   0   0   2   2   0   0   0   2   0   2   0   0   2   0   2   0   0   2   0   0   2   2   0   2   2   0   0   2   2   2   2   0   0   2   2   0   0   0   0   2   2   0   2   0   2   0   2   0   2   0   0   0   2   0   2   2   0   0   2   0   0   0   0   0   0   0   0   0   0   2   0   0   0   2   0   0   2   2   2   2   2   2   0   2   0   0   2   2   0   0   2   0   2   2   2   2   0   2   2   2   0   0   2   0   0   0   0   0   2   0   0   0   2   0   2   2   0   0   2   0   0   0   2   0   2   2   2   0   2   2   2   0   2   0   0   0   2   2   0   2   2   2   2   0   2   0   2   0   2   2   2   2
 MK-6-2                 0   2   2   2   2   2   2   2   2   2   2   2   0   2   2   2   0   0   0   2   2   2   2   0   0   0   0   2   2   0   0   0   2   2   0   2   0   0   2   2   2   2   0   0   2   0   2   2   0   0   2   2   0   0   2   2   0   2   0   0   2   0   2   2   0   2   0   0   2   2   0   2   2   0   0   2   2   2   2   0   0   0   2   0   0   0   0   0   2   0   2   0   2   0   2   0   2   0   0   0   2   0   2   2   0   0   2   0   0   0   0   0   0   0   0   0   0   2   2   0   0   2   0   0   2   2   2   2   2   2   0   2   0   0   0   0   0   0   2   0   0   2   2   2   0   0   2   2   0   0   2   0   2   0   0   0   2   0   0   2   2   2   2   2   2   0   0   0   0   0   2   0   2   2   2   0   2   2   2   0   2   0   0   0   0   2   0   2   2   2   2   0   0   0   2   0   0   2   2   2
 MK-6-3                 0   2   2   2   2   2   2   2   2   2   2   2   0   2   2   2   0   0   0   2   2   2   2   0   0   0   0   2   2   0   0   0   2   2   0   2   0   0   2   2   2   2   0   0   2   0   2   2   2   0   2   2   0   0   2   2   0   2   0   0   2   0   2   2   0   2   0   0   2   2   0   2   2   0   2   2   2   2   2   0   0   0   2   0   0   0   0   2   2   0   2   0   2   0   2   0   2   0   0   0   2   0   2   0   2   0   2   0   0   0   0   0   0   0   0   0   0   2   0   0   0   2   0   0   2   2   2   2   2   2   0   2   0   0   0   0   0   0   2   0   0   2   2   0   0   0   2   0   0   0   2   0   2   0   0   0   2   0   0   2   0   0   2   2   2   0   0   0   0   0   2   0   2   2   2   0   2   2   2   0   2   0   0   0   0   2   0   2   2   2   2   0   0   0   2   2   0   2   2   0
 MK-6-4                 0   2   2   2   2   2   2   2   2   2   2   2   0   2   2   2   0   0   0   2   2   2   2   2   0   0   0   2   2   0   0   0   2   2   0   2   0   0   2   0   2   2   0   0   2   0   0   0   2   0   2   2   0   0   2   2   0   2   0   2   2   0   2   2   0   2   0   0   2   2   0   2   2   0   2   2   2   2   2   0   0   0   2   0   0   0   0   2   2   0   0   0   2   0   2   0   2   0   0   0   2   0   2   0   2   0   2   0   0   0   0   0   0   0   0   0   0   2   0   0   0   2   0   0   2   2   0   2   2   2   0   2   0   0   0   0   0   0   2   0   0   2   2   0   0   0   2   0   0   0   0   0   2   0   0   0   2   0   0   0   0   0   2   2   2   2   0   0   0   0   2   0   2   2   2   0   2   2   2   0   2   0   0   0   0   0   0   2   2   2   2   0   0   0   2   2   0   2   2   0
 MK-6-5                 0   2   2   2   2   2   2   2   2   2   2   0   0   2   0   2   0   0   0   2   2   2   2   2   0   0   0   2   2   0   0   0   2   0   0   2   2   0   2   0   2   2   0   0   2   0   0   0   2   0   2   2   0   2   2   2   0   2   0   2   2   0   2   2   0   2   0   0   2   2   0   2   2   0   2   2   2   2   2   2   0   0   2   0   0   0   0   2   2   0   0   0   2   2   2   0   2   0   0   0   2   0   2   0   2   0   2   0   0   0   0   2   0   0   0   0   2   2   0   0   0   2   2   2   2   2   0   2   2   0   0   2   0   0   0   0   0   0   2   0   0   2   2   0   0   0   2   0   0   0   0   0   0   0   2   0   2   0   0   0   2   0   0   2   2   2   0   0   0   0   2   0   2   2   2   0   2   2   2   0   2   0   0   0   0   0   0   2   2   2   2   0   0   0   2   2   0   2   2   0
 MK-6-6                 0   2   2   2   2   2   2   2   2   2   2   0   0   2   0   2   0   0   0   2   2   2   2   2   0   0   0   2   2   0   0   2   2   0   0   0   2   0   2   0   2   2   0   0   0   0   0   0   2   0   2   2   0   2   2   2   2   2   2   2   2   0   2   2   0   2   0   0   2   2   0   2   2   0   2   2   2   2   2   2   0   0   2   0   0   0   2   2   2   0   0   0   0   2   2   0   2   0   0   0   2   0   0   0   2   0   2   0   0   0   0   2   0   0   0   0   2   2   0   0   0   2   0   2   2   2   0   2   0   0   0   2   0   0   0   0   0   0   2   0   0   2   2   0   0   0   2   2   0   0   0   0   0   0   2   0   2   0   0   0   2   0   0   2   2   2   0   0   0   0   2   0   2   2   2   0   2   2   0   0   2   0   0   0   0   0   2   2   2   2   2   0   0   0   2   2   0   2   2   0
 MK-6-7                 0   2   2   2   2   2   2   2   2   2   2   0   0   0   0   2   0   0   0   2   2   2   2   0   0   0   0   2   0   0   0   2   2   0   0   0   2   0   2   0   2   0   0   0   0   0   0   0   2   2   2   2   0   2   2   2   2   2   2   2   2   0   2   2   0   0   0   0   2   2   0   0   2   0   2   2   2   2   0   2   0   0   2   0   0   0   0   2   2   0   0   0   0   2   2   0   2   0   2   0   2   0   0   0   2   0   2   0   0   0   0   2   0   0   0   0   2   2   0   0   0   2   0   2   2   2   2   2   0   0   0   2   0   2   0   2   0   0   2   0   0   2   2   0   0   0   2   2   0   0   0   0   0   0   2   0   2   0   0   0   2   0   2   2   2   2   0   0   0   0   2   0   2   2   2   0   2   0   0   0   2   0   0   0   0   0   2   0   2   2   2   0   0   0   2   2   0   2   2   0
 MK-6-8                 2   2   2   2   2   2   2   2   2   2   2   0   0   0   0   2   0   0   0   2   2   2   0   2   0   0   0   2   0   2   0   2   2   0   0   0   2   0   2   0   2   0   0   0   2   0   0   0   2   2   2   2   0   2   2   2   2   2   2   0   2   0   2   2   0   0   0   2   2   2   0   0   2   0   2   2   2   0   0   0   0   0   2   0   0   0   0   2   2   0   0   0   0   2   2   0   2   0   2   0   2   0   0   0   2   0   2   0   0   0   0   0   0   0   0   0   2   2   0   0   0   2   0   2   2   0   2   2   2   0   2   2   0   2   0   2   0   0   2   0   0   2   2   0   0   0   2   2   0   0   0   0   0   0   2   0   2   2   0   0   2   0   2   2   2   2   0   0   0   2   0   0   2   2   2   0   2   0   0   0   2   0   0   0   0   0   2   0   0   2   2   0   0   2   2   2   0   2   2   0
 MK-6-9                 2   2   2   2   0   2   2   2   2   2   2   0   0   0   0   2   0   0   2   2   2   2   2   2   0   0   0   2   0   2   0   2   2   0   0   0   0   0   2   0   2   0   0   0   2   2   0   0   2   2   2   2   0   0   2   2   2   2   2   0   2   0   2   2   0   2   0   0   2   2   0   2   2   0   2   0   2   0   0   0   0   0   0   0   0   0   0   0   2   0   0   0   0   2   2   0   2   0   2   0   2   0   0   0   2   0   2   0   2   0   0   0   0   2   0   2   2   2   0   0   0   2   0   0   2   0   2   2   2   0   0   2   0   2   0   2   0   0   2   0   2   2   2   0   0   0   2   2   0   0   0   0   0   0   2   2   2   2   0   0   2   0   2   2   0   2   0   0   0   2   0   2   2   2   2   0   2   0   0   0   2   0   0   0   0   0   2   0   0   2   2   0   0   2   2   2   0   2   2   0
 MK-6-10                2   2   2   2   0   2   2   2   2   2   2   2   0   0   0   2   0   0   2   2   2   2   0   2   0   0   0   2   0   2   0   2   2   0   0   0   0   0   2   0   0   0   0   0   0   2   0   0   2   2   2   2   0   0   2   2   2   2   2   0   2   0   2   2   0   2   0   0   2   2   0   2   2   0   2   0   2   2   0   0   0   2   0   0   0   0   2   0   2   0   0   0   0   2   2   0   2   0   2   0   2   0   0   0   2   2   2   0   2   0   0   0   0   2   0   2   2   2   0   0   0   2   2   0   2   2   2   2   2   0   0   2   0   2   0   2   0   0   2   0   2   2   2   0   2   0   2   2   0   0   0   0   0   0   0   2   2   2   0   0   2   0   2   2   0   0   0   0   0   2   0   0   2   2   0   0   2   0   0   0   2   0   0   0   0   0   2   0   0   2   2   0   0   2   0   2   0   2   2   0
 MK-6-11                2   2   0   2   0   2   2   2   2   2   2   2   0   0   0   2   0   0   2   2   2   2   0   2   0   0   0   2   0   2   0   2   2   0   0   0   0   0   2   0   0   0   0   0   0   2   0   0   2   2   2   2   0   0   2   2   2   2   2   2   2   0   2   2   0   2   0   0   2   2   0   2   2   0   2   2   2   2   0   0   2   2   0   0   0   0   2   0   2   0   0   0   0   2   2   0   2   0   2   0   2   0   0   0   2   2   2   0   2   0   0   0   0   2   0   2   2   0   0   0   2   2   2   0   2   2   2   2   0   0   0   0   0   2   0   2   0   0   2   0   2   2   2   0   0   0   2   2   0   0   0   0   0   0   0   2   2   2   0   0   2   0   2   2   0   0   0   0   0   2   0   0   2   0   2   0   2   0   0   0   2   0   0   0   0   0   0   0   0   2   2   0   0   2   0   2   0   2   2   0
 MK-6-12                2   2   0   0   0   2   2   2   2   2   2   2   0   0   0   2   0   0   2   2   2   2   0   2   0   0   0   2   0   0   0   2   2   0   0   0   0   0   2   0   0   0   0   0   0   2   0   0   2   2   2   2   0   0   0   2   2   2   2   2   2   0   2   2   0   2   0   0   2   2   0   0   2   0   2   2   2   2   0   0   2   2   2   0   0   0   2   2   2   0   0   0   0   2   2   0   2   0   2   0   2   0   0   0   2   2   2   0   2   0   0   2   0   2   0   2   0   0   0   2   2   2   2   0   2   2   2   2   0   0   2   0   0   2   0   2   0   0   2   0   2   2   2   0   0   0   2   2   2   0   0   2   2   0   0   2   2   2   0   0   0   0   2   2   0   0   0   0   0   2   0   0   2   0   2   0   2   0   0   2   2   0   0   0   0   2   0   0   0   2   2   0   0   2   0   2   0   2   2   0
 MK-6-13                2   2   0   2   0   0   2   2   2   2   0   2   0   0   0   2   0   0   2   2   2   2   0   2   0   0   0   2   0   0   0   2   2   0   0   0   0   0   2   0   0   0   0   0   0   2   2   0   2   2   2   2   0   0   2   2   2   2   2   2   2   0   2   2   0   2   0   2   2   2   0   0   0   0   0   2   2   0   0   0   2   2   2   0   0   0   2   2   2   0   0   0   0   2   0   0   2   0   2   0   0   2   0   2   2   2   0   2   2   0   0   2   0   2   0   0   0   0   0   2   2   2   2   0   2   0   2   2   0   0   2   0   0   2   0   2   0   0   2   2   2   2   0   0   0   0   2   0   2   0   0   2   0   0   0   2   0   2   0   0   0   0   2   2   0   2   0   0   0   2   0   0   0   0   2   0   2   2   0   2   2   0   0   0   0   2   0   2   0   2   2   0   0   2   0   0   0   2   2   0
 MK-6-14                2   2   0   2   0   2   2   2   2   2   0   2   0   0   0   2   0   0   2   2   2   2   0   2   2   0   0   2   2   0   2   2   2   0   0   0   0   0   0   0   0   0   0   2   0   2   2   0   2   0   2   2   0   0   2   2   2   2   0   2   2   0   2   2   0   2   0   0   2   2   0   0   0   0   0   0   2   0   2   0   0   2   2   0   0   2   2   2   2   0   0   2   0   2   0   0   2   2   2   0   0   2   0   2   2   2   0   2   2   0   0   2   0   2   2   0   0   0   0   2   2   2   2   0   2   0   0   2   0   0   2   0   0   2   0   2   0   0   2   2   2   2   0   0   0   0   2   0   2   0   0   0   0   0   0   2   0   2   0   0   0   0   0   2   2   2   2   0   0   2   2   0   0   0   2   0   2   2   0   2   2   0   0   0   0   2   0   2   0   2   2   0   0   2   0   0   0   0   2   0
 MK-6-15                2   2   0   2   0   2   0   2   2   2   0   2   0   0   0   2   0   0   0   2   2   2   0   2   2   0   2   2   2   0   2   0   2   0   0   2   0   0   0   0   0   0   0   2   0   2   2   0   2   0   2   2   2   0   2   2   2   2   0   2   2   0   2   2   0   2   0   0   2   2   0   0   0   0   0   2   2   0   2   0   0   2   2   0   0   2   0   2   2   0   0   2   0   2   0   0   2   2   2   0   0   2   0   2   2   2   2   2   2   0   0   2   0   2   2   0   0   0   0   2   0   2   2   2   2   0   0   2   0   0   2   0   0   0   0   2   0   0   2   2   2   2   0   0   0   0   2   0   0   0   0   0   0   2   2   2   0   2   0   0   0   2   0   2   0   2   2   0   0   0   2   2   0   0   2   0   2   2   0   2   2   0   0   0   0   2   0   2   0   2   2   0   0   0   2   0   0   0   2   0
 MK-6-16                0   2   0   2   0   2   0   2   2   2   0   2   0   0   0   2   0   0   0   2   2   2   0   2   2   0   0   2   2   0   2   0   2   2   0   2   0   0   0   0   0   0   0   2   0   2   2   0   2   0   2   2   0   0   2   2   2   2   0   2   2   0   2   2   0   2   0   0   2   0   0   0   0   0   0   2   2   0   0   0   2   0   2   0   0   2   0   2   2   0   0   2   2   2   0   2   2   2   2   0   0   2   0   2   2   2   2   2   2   0   0   2   0   2   0   0   0   0   0   0   0   2   2   0   2   0   0   2   0   0   0   0   2   0   0   2   2   0   2   2   2   2   0   0   2   0   0   2   0   0   0   0   0   2   2   2   0   2   0   0   0   2   0   2   0   2   2   0   0   0   0   2   0   0   0   0   2   2   0   2   2   0   0   0   0   0   0   2   0   2   2   2   0   0   2   0   0   0   2   0
 
!****************************************** Phenotypic Data **********************************************************
!-100.0 is resevred for missing phenotype
SimulatedTrait1        16.3375   15.7018   14.4795   12.0854   14.9579   16.3053   14.7230   15.7796   16.9881   12.0907   16.2982   15.4934   17.0767   14.9859   21.3216   14.2929   11.7722   16.6902   12.3697   19.9132   15.8082   11.5542   14.2497   13.4148   15.0676   12.5926   18.0800   23.2475   10.7242   14.4700   16.1159   18.3335   15.3892   16.5884   14.9577   19.0720   11.2161   10.7798   13.8222   15.8024   19.4457   22.1780   13.4235   10.8317   12.4334   13.3366   11.2067   18.1398   15.4201   21.7386   11.5641   15.1100   10.7739   15.5753   15.7697   15.1269   15.2547   12.0840   14.1152   17.4507   21.2346   16.3699   14.7562   15.8619   17.8581   13.5588   10.6352    9.6515   14.5986   14.6635   16.4192   16.2236   16.2362   16.7220   14.4516   15.6448   13.6882   19.6187   15.9146   17.3212    9.7751   16.0156   21.1816   12.9570   17.9238   14.3715   17.2139   17.8546   17.2212   11.0481   16.6340   13.0926   18.8716   18.0588   18.7924   16.0150   14.4507   13.5611   17.2536   13.8813   14.7495   18.4161   13.4564   15.6964   15.9406   15.1540    8.7693   13.5500   13.2759   19.9483   16.1950   14.3789   15.3238   16.6095   14.7169   14.8750   16.9606   13.7295   20.5420   13.7196   17.5566   19.2834   15.2581   14.2129   16.9375   16.2037   15.8598   16.6832   17.5940   18.5416   13.1564   11.4757   21.6840   17.2267   14.1541   16.7676   15.2234   15.6153   10.8244   13.2462   11.7469   16.0342   16.6983   11.2064   20.1998   16.6096   12.3204   13.1399   12.9425   15.6333   11.3412   14.7927   20.6550   13.0951   11.6325   13.9619   16.4880   13.9178   13.0910   13.0594   14.9427   10.7326   15.3600   13.5519   19.8258   12.0975    6.3199   13.8546   14.9541   13.6881   20.8647   13.5867   11.0855   12.7378   16.1115   15.5323   13.7544   18.0702   13.2768   11.7754   11.9591   17.9232   14.6932   16.2117   15.3993   14.6072   11.7926   18.3439   17.6150   16.2608   16.4753   15.1907   19.3793   16.9686   13.2180   17.1333   15.4036   15.3151   10.0525   11.6484
SimulatedTrait2        11.0304   10.1939   10.6231   10.7447    9.9563    7.9231    8.2131   10.7495    8.4616    8.4942   10.5731   11.7960    8.8882   10.8197   11.0390   10.4395    9.8787    6.9702   10.2187   10.4577   10.3554    8.8106   10.9384   13.1748   10.0090   10.4447    9.4876    8.0124   11.5673   11.0046    8.6608    8.6722    9.5125    8.9409    9.2339   11.3505   10.3731   11.4241   12.9815   12.2273   12.3107   11.2220    8.6221    7.5648   11.8828   10.6923    6.8226   10.1416    9.9752    7.1912    9.8556    6.7364    8.9435    8.8067   11.0096    8.2948    8.7253   11.3833   10.0652   10.5057   10.4073   10.5491    9.6668   11.7533    9.5319    9.3741    9.6248   10.1020   11.8556    7.3635   12.0082    9.9865    8.8307   10.3640   10.5634    6.3668   10.6177   10.7782    9.1575    8.8774    9.7901    7.2166    9.8315    9.1662   10.6342    8.7928   10.0557    8.9764   10.9173    8.0611    7.0982   12.8989    9.0879    8.9911    7.5351    7.8175    9.7384    9.7969    9.1517    9.2346   11.1441    9.6694   12.9363   10.0780   12.8003    9.3029   10.7677   12.3601    9.7151    9.7582   11.4976    8.4146    9.8934    9.6881    8.5313    9.3501    9.9266   10.1782    8.3851    9.9737    9.3093   12.2609    9.3387   11.1594   10.3414    7.9077    8.0587    8.8214    8.7998   10.2464   10.2421   10.1007   11.6702    8.5827   11.6497    9.2109   13.5624   12.5961   11.7857   10.7355    9.2851    8.5542    7.6060   11.2932    9.9727   12.7441   10.3925   10.4314   14.1422   10.3209    7.2317   12.1352   12.3754   11.7817    9.6341    9.8435    8.8800    8.8681   11.2243   10.6588    9.4249   13.3093    9.2279    9.4770    9.9623   12.8004   10.5692    9.6917    6.8786    9.4542   10.6069   10.6591   12.8567    9.5371    7.5149    6.4799   12.8510   11.8706   12.5483   10.5737    9.3290    8.3757    8.3047    8.8906    8.8918   10.2315   12.5466   12.3331    8.3119   10.9459   10.5780    8.5677    9.8152    8.8065    9.1866   11.4755    9.7157   10.2105   10.3985   12.5699
 
