# Supplementary material for: Inclusive Composite Interval Mapping of QTL by Environment Interactions in Biparental Populations
Source: PLoS One. 2015 Jul 10;10(7):e0132414. doi: 10.1371/journal.pone.0132414 (PMC4498613; doi:10.1371/journal.pone.0132414)
Supplement: S4 File — (ZIP) [file pone.0132414.s004.zip › H=0.1/L1/run_00164.met]

!**********************Note: lines staring with "!" are remarks and will be ignored in the program********************
!*********************************General Information**********************************
!Assuming F1 = P1 x P2, populations available in QTL IciMapping are: 
!  1, P1BC1F1 = P1 x F1, the first backcrossing where P1 is used as the recurrent parent;
!  2, P2BC1F1 = P2 x F1, the first backcrossing where P2 is used as the recurrent parent;
!  3, F1DH, F1-derived doubled haploids; 
!  4, RIL or F1RIL, recombination inbred lines through the repeated selfing of F1;
!  5, P1BC1RIL, recombination inbred lines through the repeated selfing of P1BC1F1;
!  6, P2BC1RIL, recombination inbred lines through the repeated selfing of P2BC1F1;
!  7, F2, the selfing generation of F1;
!  8, F3, the selfing generation of F2;
!  9, P1BC2F1, the second backcrossing where P1 is used as the recurrent parent; 
! 10, P2BC2F1, the second backcrossing where P2 is used as the recurrent parent;
! 11, P1BC2RIL, recombination inred lines through the repeated selfing of P1BC2F1; 
! 12, P2BC2RIL, recombination inred lines through the repeated selfing of P2BC2F1; 
! 13, P1BC1F2, the selfing generation of P1BC1F1; 
! 14, P2BC1F2, the selfing generation of P2BC1F1; 
! 15, P1BC2F2, the selfing generation of P1BC2F1; 
! 16, P2BC2F2, the selfing generation of P2BC2F1; 
! 17, P1BC1DH, P1BC1F1-derived doubled haploids; 
! 18, P2BC1DH, P2BC1F1-derived doubled haploids; 
! 19, P1BC2DH, P1BC2F1-derived doubled haploids; 
! 20, P2BC2DH, P2BC2F1-derived doubled haploids; 
   3      !Mapping Population (see remarks above)
   2      !Mapping Function (1 for Kosambi; 2 for Haldane; 3 for Morgan)
   2      !Marker Space Type (1 for intervals; 2 for positions)
   1      !Marker Space Unit(1 for centiMorgans; 2 for Morgan)
   6      !Number of Chromosomes (or Linkage Groups)
 200      !Size of the mapping population
   2      !Number of environments
 
!***************************************** Chromosomes and Linkage Maps **********************************************
!Chromosome                 NumMarkers
-CH1                        16
-CH2                        16
-CH3                        16
-CH4                        16
-CH5                        16
-CH6                        16
!Linkage map (Marker name followed by position or the interval length)
 MK-1-1                1     0.000
 MK-1-2                1    10.000
 MK-1-3                1    20.000
 MK-1-4                1    30.000
 MK-1-5                1    40.000
 MK-1-6                1    50.000
 MK-1-7                1    60.000
 MK-1-8                1    70.000
 MK-1-9                1    80.000
 MK-1-10               1    90.000
 MK-1-11               1   100.000
 MK-1-12               1   110.000
 MK-1-13               1   120.000
 MK-1-14               1   130.000
 MK-1-15               1   140.000
 MK-1-16               1   150.000
 MK-2-1                2     0.000
 MK-2-2                2    10.000
 MK-2-3                2    20.000
 MK-2-4                2    30.000
 MK-2-5                2    40.000
 MK-2-6                2    50.000
 MK-2-7                2    60.000
 MK-2-8                2    70.000
 MK-2-9                2    80.000
 MK-2-10               2    90.000
 MK-2-11               2   100.000
 MK-2-12               2   110.000
 MK-2-13               2   120.000
 MK-2-14               2   130.000
 MK-2-15               2   140.000
 MK-2-16               2   150.000
 MK-3-1                3     0.000
 MK-3-2                3    10.000
 MK-3-3                3    20.000
 MK-3-4                3    30.000
 MK-3-5                3    40.000
 MK-3-6                3    50.000
 MK-3-7                3    60.000
 MK-3-8                3    70.000
 MK-3-9                3    80.000
 MK-3-10               3    90.000
 MK-3-11               3   100.000
 MK-3-12               3   110.000
 MK-3-13               3   120.000
 MK-3-14               3   130.000
 MK-3-15               3   140.000
 MK-3-16               3   150.000
 MK-4-1                4     0.000
 MK-4-2                4    10.000
 MK-4-3                4    20.000
 MK-4-4                4    30.000
 MK-4-5                4    40.000
 MK-4-6                4    50.000
 MK-4-7                4    60.000
 MK-4-8                4    70.000
 MK-4-9                4    80.000
 MK-4-10               4    90.000
 MK-4-11               4   100.000
 MK-4-12               4   110.000
 MK-4-13               4   120.000
 MK-4-14               4   130.000
 MK-4-15               4   140.000
 MK-4-16               4   150.000
 MK-5-1                5     0.000
 MK-5-2                5    10.000
 MK-5-3                5    20.000
 MK-5-4                5    30.000
 MK-5-5                5    40.000
 MK-5-6                5    50.000
 MK-5-7                5    60.000
 MK-5-8                5    70.000
 MK-5-9                5    80.000
 MK-5-10               5    90.000
 MK-5-11               5   100.000
 MK-5-12               5   110.000
 MK-5-13               5   120.000
 MK-5-14               5   130.000
 MK-5-15               5   140.000
 MK-5-16               5   150.000
 MK-6-1                6     0.000
 MK-6-2                6    10.000
 MK-6-3                6    20.000
 MK-6-4                6    30.000
 MK-6-5                6    40.000
 MK-6-6                6    50.000
 MK-6-7                6    60.000
 MK-6-8                6    70.000
 MK-6-9                6    80.000
 MK-6-10               6    90.000
 MK-6-11               6   100.000
 MK-6-12               6   110.000
 MK-6-13               6   120.000
 MK-6-14               6   130.000
 MK-6-15               6   140.000
 MK-6-16               6   150.000
!*********************************** Marker Types ********************************************************************
!Co-dominant marker: When heterozygote F1 is present, P1 is coded as 2, F1 is coded as 1, and P2 is coded as 0; Otherwise, P1 is coded as 2, and P2 is coded as 0. 
!Dominant marker: When heterozygote F1 is present, P1 and F1 are coded as 12, and P2 is coded as 0; Otherwise, P1 is coded as 2, and P2 is coded as 0.  
!Recessive markers: When heterozygote F1 is present, P1 is coded as 2, and F1 and P2 are coded as 10; Otherwise, P1 is coded as 2, and P2 is coded as 0. 
!Missing marker is coded as -1. 
 MK-1-1                 0   0   0   0   0   0   2   0   2   2   0   2   0   0   2   0   2   0   0   0   2   0   0   0   2   0   2   0   2   0   0   0   0   2   0   2   0   2   0   0   2   0   0   0   0   2   0   2   2   0   2   0   0   0   2   2   0   0   2   0   0   0   0   0   2   2   0   0   2   0   0   0   2   0   2   2   0   2   2   0   2   2   0   0   0   0   2   2   0   2   0   2   2   0   2   0   2   0   2   0   0   2   2   2   0   2   0   0   2   2   2   2   2   0   0   0   2   0   0   2   2   0   0   2   0   0   2   0   2   2   0   2   2   0   2   0   2   2   0   2   0   2   0   2   0   2   2   2   0   0   0   0   0   0   0   0   0   2   2   2   2   0   0   2   0   2   0   0   0   0   2   0   0   2   0   2   0   2   2   0   2   2   2   2   2   0   0   0   0   2   0   0   0   2   2   2   0   2   2   2
 MK-1-2                 0   0   0   0   0   0   2   0   2   2   0   0   0   2   0   0   2   0   2   0   2   0   0   0   2   0   2   2   2   0   0   0   0   2   0   2   2   2   0   0   0   0   0   0   0   2   0   2   2   0   2   0   2   0   2   2   0   0   2   0   0   0   2   0   0   2   0   0   2   0   0   0   2   0   2   2   0   2   2   0   2   2   0   0   0   0   2   2   0   2   0   0   2   0   2   0   2   0   2   0   0   0   2   2   0   2   0   0   2   2   2   2   2   0   0   0   2   0   2   2   2   0   0   2   0   0   2   0   2   2   0   0   2   0   2   0   2   2   0   2   0   2   0   2   0   2   2   2   0   0   0   0   0   0   0   0   0   2   2   2   2   0   2   2   0   2   0   0   0   0   2   0   0   2   0   0   0   2   2   0   2   2   2   2   2   0   0   0   0   2   0   2   0   2   2   2   0   2   2   2
 MK-1-3                 0   0   0   2   0   0   2   2   2   2   0   0   0   2   0   0   2   2   2   0   2   0   0   0   2   0   0   2   2   0   2   0   0   2   0   2   0   2   0   0   2   0   0   0   0   2   0   2   2   0   2   0   2   0   2   0   0   0   2   0   0   2   2   0   0   2   0   0   2   0   0   0   2   0   2   2   0   2   2   0   0   2   0   0   0   0   2   2   0   2   0   0   2   0   2   0   2   0   2   0   0   0   2   2   0   2   0   2   2   2   2   2   2   2   0   0   2   0   2   2   0   0   0   2   0   2   2   0   2   2   0   0   2   0   0   2   2   2   0   2   0   2   0   2   0   2   2   2   0   0   2   0   2   2   0   0   0   2   2   2   2   0   0   2   0   2   0   0   0   0   2   2   2   2   0   2   0   2   2   0   2   2   2   2   2   0   0   0   0   2   0   2   0   2   2   2   2   2   2   2
 MK-1-4                 0   0   0   2   0   0   2   2   2   2   0   0   2   2   0   0   2   2   2   0   2   0   0   0   2   0   0   2   2   0   2   0   0   2   0   2   0   2   0   0   2   0   0   0   0   0   0   2   2   0   2   0   2   0   0   0   0   0   2   0   0   2   2   0   0   2   0   0   2   0   0   0   2   0   2   2   0   2   2   2   0   2   0   0   0   0   2   2   0   0   0   0   2   0   2   0   2   0   2   0   0   0   2   2   0   2   0   2   2   2   2   2   2   2   0   0   2   0   2   2   0   0   0   2   0   2   0   2   2   2   0   0   2   0   2   2   2   2   0   2   0   0   0   0   0   2   2   0   0   0   2   0   2   2   0   0   0   2   0   2   2   0   2   2   0   2   0   2   0   0   2   2   2   2   0   2   0   2   2   0   2   2   0   2   2   0   0   2   0   2   0   2   0   2   2   2   2   2   2   2
 MK-1-5                 2   0   0   2   0   0   2   2   2   2   0   0   2   2   0   0   2   2   2   0   2   0   0   0   2   0   0   2   2   0   2   0   0   2   0   2   0   2   0   0   2   0   0   0   0   2   0   2   2   0   2   0   0   0   0   0   0   0   2   0   0   2   2   0   0   2   0   0   2   0   0   0   2   2   2   2   0   2   2   2   0   2   0   0   0   0   2   2   0   0   2   0   2   0   2   0   2   0   2   0   0   0   2   2   0   2   0   2   0   2   2   2   2   2   0   0   2   0   2   2   0   0   0   2   0   2   0   2   2   2   0   0   0   0   2   2   2   2   0   2   0   0   0   0   0   2   2   0   0   0   2   0   2   2   0   0   0   2   0   2   2   0   2   2   0   2   0   2   2   0   2   0   2   2   0   2   0   2   2   0   0   2   0   2   2   0   0   2   0   2   0   2   0   2   2   2   2   2   2   2
 MK-1-6                 2   0   0   0   0   0   2   0   0   2   0   0   2   2   0   0   2   0   2   0   2   0   0   0   2   0   2   2   2   0   2   0   0   2   2   2   0   0   0   0   2   0   0   0   0   2   0   2   2   0   2   0   0   0   0   0   0   0   0   0   0   2   2   0   0   2   0   0   2   0   0   0   2   2   2   2   0   2   2   0   0   2   0   0   0   0   2   2   0   0   2   0   2   2   2   0   2   2   2   0   0   0   2   2   0   2   0   2   0   2   0   2   2   2   0   0   2   0   0   2   0   0   2   2   0   2   0   2   2   2   2   0   0   0   2   2   0   0   0   2   0   0   2   0   0   2   2   0   0   0   2   0   2   2   0   0   0   2   0   2   2   0   2   0   0   0   0   2   0   0   2   0   2   2   0   0   0   2   2   0   0   2   0   2   2   2   0   2   0   2   0   2   0   2   2   2   2   2   2   2
 MK-1-7                 2   0   0   0   0   0   2   2   0   2   2   0   2   2   0   0   2   0   2   0   2   0   2   0   2   0   2   2   2   0   2   0   0   2   2   2   0   0   0   0   2   0   0   0   0   2   0   2   0   0   2   0   0   0   0   0   2   0   0   0   0   2   2   0   0   2   0   0   2   0   0   0   2   2   2   2   0   2   2   0   0   2   0   0   0   0   2   2   0   0   2   0   2   2   0   0   2   2   2   0   0   0   2   2   0   2   0   2   0   2   0   2   2   0   0   0   2   0   0   2   0   0   2   2   0   2   0   2   2   2   2   0   0   0   2   2   0   0   0   2   0   0   2   0   0   2   2   0   2   0   0   2   2   2   0   0   0   2   0   2   2   0   2   0   0   2   0   2   0   0   2   0   2   2   2   0   2   2   2   0   0   2   0   2   2   2   0   2   0   2   2   2   0   0   2   2   0   2   2   2
 MK-1-8                 2   0   0   0   0   0   2   2   0   2   2   0   2   2   0   0   2   0   2   0   0   0   2   0   0   0   2   2   2   0   2   0   2   2   2   2   0   0   0   0   2   0   0   0   0   2   0   2   0   0   2   2   0   0   0   0   2   0   0   0   2   2   2   0   0   2   0   0   2   0   0   0   2   2   2   2   0   2   2   0   0   2   0   0   0   0   2   2   0   2   2   0   2   2   0   0   2   2   2   0   0   0   2   2   0   2   0   2   0   2   0   2   2   0   0   0   2   0   0   2   0   0   2   2   0   2   0   2   2   2   2   0   0   0   2   2   0   0   0   2   0   0   2   0   0   2   2   0   2   0   0   2   2   2   0   0   0   2   0   2   2   0   2   0   0   2   0   2   0   0   2   0   2   2   2   0   2   2   2   2   0   2   0   2   2   2   0   2   0   2   0   2   0   0   2   2   0   2   2   2
 MK-1-9                 2   0   2   0   0   0   2   2   2   2   2   0   2   2   0   0   2   0   2   0   0   0   2   2   0   0   2   2   2   0   2   0   2   2   2   2   0   0   0   0   2   0   0   0   2   2   0   2   0   0   0   2   0   0   0   0   0   2   0   0   2   2   2   0   0   0   0   0   2   0   0   0   0   2   2   2   2   2   2   0   0   2   0   0   0   0   2   2   2   2   0   0   2   2   0   0   2   2   2   0   0   0   2   2   0   2   0   2   0   2   2   2   2   0   0   0   2   0   0   2   0   0   2   2   0   2   0   2   2   2   2   0   0   0   0   2   0   0   0   2   0   0   2   0   0   2   2   0   2   0   2   2   2   2   2   0   0   0   0   2   2   0   2   0   0   2   0   2   0   0   2   0   2   2   2   0   2   2   0   2   0   2   0   2   2   2   0   2   0   2   0   2   0   0   2   2   0   2   2   2
 MK-1-10                2   0   0   0   0   0   0   2   2   2   0   0   2   2   0   0   2   0   2   0   0   0   2   0   2   0   2   2   2   0   2   0   2   2   2   2   2   0   0   0   2   0   0   0   2   2   0   2   0   0   0   2   0   0   0   0   0   2   2   0   2   0   2   0   0   0   0   0   0   0   0   0   2   2   2   2   2   2   2   0   0   2   0   0   0   2   2   2   2   2   0   0   2   2   0   0   2   2   2   0   0   0   2   2   0   2   0   2   0   2   2   2   2   0   0   2   2   0   0   2   0   0   2   0   0   2   0   2   2   2   2   0   2   0   0   0   0   0   0   2   0   0   2   0   0   2   2   0   2   2   2   0   2   2   2   0   0   0   0   2   2   0   2   0   0   2   0   2   0   0   2   0   2   2   2   0   0   2   2   2   0   2   0   2   2   0   0   2   0   2   0   2   0   0   2   2   0   2   2   2
 MK-1-11                2   0   0   0   0   0   0   2   2   0   0   0   2   2   0   0   0   0   2   0   0   0   2   0   2   0   2   2   2   0   2   0   2   2   2   2   2   0   0   0   2   0   0   0   2   2   0   2   0   0   0   2   0   0   0   0   0   2   2   0   2   0   0   0   0   2   0   0   0   0   0   0   2   2   2   2   2   2   2   0   0   2   0   0   0   2   0   2   2   2   0   0   2   2   2   0   0   0   0   0   0   0   0   2   0   2   0   2   0   2   2   2   2   0   0   2   2   0   0   0   0   0   2   0   0   2   0   2   2   2   2   0   2   0   0   0   0   0   0   2   0   0   2   0   0   2   2   0   2   2   2   0   2   2   2   2   0   0   0   2   2   2   2   0   0   2   0   2   0   0   2   0   2   2   2   0   0   2   0   0   0   2   0   2   2   0   0   2   0   0   0   0   2   0   2   2   0   2   2   2
 MK-1-12                2   0   0   0   0   0   0   2   0   0   0   0   2   2   0   0   0   2   2   0   0   0   2   0   2   0   2   2   2   0   2   0   2   2   2   2   2   0   2   0   2   0   0   0   2   2   0   2   0   0   0   2   0   0   0   0   0   2   2   0   2   0   0   0   0   2   0   0   2   0   0   0   2   2   2   2   2   2   2   2   0   2   0   0   0   2   0   2   2   2   0   0   2   2   2   0   0   0   0   0   0   0   0   2   0   2   0   2   0   2   2   2   2   2   0   2   2   2   0   0   0   0   2   0   0   2   0   2   2   2   2   0   2   0   2   0   0   2   0   0   2   0   2   0   0   2   2   0   2   2   2   0   2   0   2   0   0   0   0   2   2   0   2   0   0   2   0   2   0   0   2   0   0   2   2   0   0   2   0   0   0   2   0   2   2   0   0   2   0   0   0   0   2   0   0   2   0   0   2   2
 MK-1-13                2   2   0   0   0   0   0   2   2   0   2   0   2   2   0   0   0   2   2   0   0   0   2   0   2   2   2   2   0   0   0   0   2   0   2   2   2   0   2   0   2   0   0   0   2   2   0   2   0   0   0   2   0   0   0   2   0   2   2   0   2   0   0   0   0   0   0   2   0   0   0   0   2   2   2   2   2   2   2   2   2   2   0   0   0   2   0   2   2   2   0   0   2   2   2   0   0   2   0   0   0   0   0   2   0   2   0   2   0   2   2   2   2   2   0   2   2   2   0   0   0   0   2   0   0   0   0   2   2   2   2   0   0   0   2   2   0   2   0   0   2   0   2   0   0   2   2   0   2   2   2   0   0   0   2   0   0   0   0   2   2   0   2   0   0   2   0   2   0   0   2   0   0   2   2   0   0   2   0   0   2   2   0   2   0   0   0   2   0   0   0   0   2   2   0   2   0   0   2   2
 MK-1-14                0   2   0   2   2   2   0   2   2   0   2   0   2   2   0   0   0   0   2   0   2   0   2   2   2   2   2   0   0   0   0   0   2   0   2   2   2   0   2   0   2   2   0   0   2   2   0   2   0   0   0   2   2   2   0   2   0   2   2   0   2   0   0   0   0   0   0   2   0   0   0   0   2   2   2   2   2   2   2   2   2   2   0   0   0   2   0   2   2   2   0   0   2   2   2   0   0   0   0   0   0   0   0   2   0   2   2   2   0   0   2   0   2   2   0   2   2   2   0   0   0   0   2   0   0   2   0   2   2   0   2   0   0   0   2   2   0   2   0   0   2   0   0   0   0   0   2   0   2   2   2   0   0   0   2   0   0   0   0   2   2   0   2   0   0   0   2   2   2   0   2   0   0   2   2   0   0   2   0   0   2   2   0   2   0   0   0   2   0   0   0   0   2   0   0   2   0   0   2   0
 MK-1-15                0   2   0   2   2   2   0   2   2   0   2   0   2   2   0   0   0   0   2   0   2   0   2   2   2   2   2   0   0   0   0   0   2   0   2   2   2   0   2   2   2   2   0   0   2   2   0   2   0   0   0   2   2   2   0   2   0   2   2   0   2   0   0   2   0   0   0   2   0   0   0   2   2   2   2   2   2   2   2   2   2   2   2   0   0   2   0   2   2   2   2   0   2   2   2   0   0   0   0   0   0   0   0   2   0   2   2   2   0   0   2   0   2   2   0   2   0   2   0   0   0   0   2   2   0   2   0   2   2   0   2   0   2   2   2   2   0   2   0   0   2   0   0   0   0   0   2   0   2   2   2   0   2   0   2   0   0   0   0   2   2   0   2   0   0   2   2   2   0   0   2   0   0   2   2   0   0   2   0   0   0   2   0   2   0   2   0   2   0   0   2   0   2   2   0   2   0   0   2   0
 MK-1-16                0   2   0   2   2   2   0   2   0   0   2   0   0   2   0   0   2   0   2   0   2   0   2   2   0   2   2   0   0   0   0   0   2   0   0   2   2   2   2   2   2   2   0   0   2   2   0   2   0   2   0   2   2   2   0   2   0   2   2   0   0   0   0   2   0   0   0   2   0   2   0   2   2   2   2   2   2   2   2   2   2   2   2   0   0   2   2   2   2   2   2   0   2   2   2   0   0   0   0   0   0   0   0   2   0   2   2   2   0   0   2   0   2   2   2   0   0   0   0   0   0   0   2   2   2   2   0   2   0   0   0   0   2   0   0   2   0   2   2   0   2   0   0   0   0   0   2   0   2   2   2   0   2   2   2   0   0   0   0   2   2   0   0   0   2   2   2   2   0   0   2   0   0   2   0   0   0   2   0   0   0   2   0   0   0   2   0   2   0   0   0   0   2   2   0   2   0   0   2   0
 MK-2-1                 0   2   0   2   2   0   0   2   2   2   2   0   0   2   2   2   0   0   0   0   0   0   0   2   0   0   2   0   0   2   0   0   0   2   2   2   0   0   2   0   2   2   0   2   0   2   2   0   0   2   0   2   0   0   0   2   0   2   0   2   0   2   0   0   2   2   2   0   2   0   2   0   2   2   2   2   0   0   2   0   0   0   2   0   2   2   0   2   0   0   2   0   2   0   2   2   0   2   2   0   2   0   2   0   2   0   2   0   2   0   2   0   0   2   0   0   2   2   2   2   2   0   0   2   0   0   2   0   2   0   0   0   2   0   2   0   0   0   2   0   0   0   0   2   0   0   2   2   0   2   0   2   2   0   0   2   2   2   2   0   0   0   0   2   0   2   0   0   0   0   0   0   0   2   2   0   2   0   2   0   2   0   0   0   2   2   2   2   2   0   2   2   2   0   2   0   2   2   0   2
 MK-2-2                 0   2   0   2   2   0   2   2   2   2   0   0   0   2   2   2   0   0   0   0   0   0   0   2   0   0   2   0   0   2   0   0   0   2   2   2   0   0   2   2   2   2   0   2   0   0   2   0   0   2   0   2   0   0   0   2   0   2   0   2   0   2   0   0   0   2   2   0   2   0   2   2   2   2   2   2   0   0   2   0   0   0   2   0   2   2   0   2   0   0   0   0   2   0   2   2   0   2   2   0   2   2   2   0   2   0   0   0   0   0   2   0   0   2   0   0   2   2   2   2   2   0   0   2   0   0   2   0   2   0   0   0   2   0   2   0   2   0   2   0   0   2   0   2   0   0   2   2   2   2   0   2   2   0   0   2   2   2   2   0   0   0   0   2   0   2   0   0   0   0   0   0   0   0   2   0   2   0   2   0   2   0   0   0   2   0   2   2   2   0   2   2   2   0   2   0   2   2   0   2
 MK-2-3                 0   2   0   2   2   0   2   2   2   2   0   0   0   0   2   2   0   0   0   0   0   0   0   2   0   0   2   0   0   2   0   0   0   2   0   2   0   0   2   2   2   2   0   2   0   2   2   0   0   2   0   2   2   0   0   2   2   2   0   2   0   2   0   0   0   2   2   0   2   0   2   2   2   2   2   2   0   0   0   0   0   0   0   0   2   2   0   2   0   0   0   2   2   0   2   2   0   2   2   0   2   2   0   0   2   0   0   0   0   0   2   0   0   2   0   0   2   0   2   2   2   0   0   2   0   0   2   0   2   0   0   0   2   0   0   0   2   0   2   0   0   0   0   2   2   0   2   2   2   2   0   0   2   0   0   2   2   2   2   0   0   0   0   2   0   2   0   0   0   0   0   0   0   0   0   0   2   0   2   0   2   0   0   2   2   0   2   2   2   0   2   2   2   0   2   0   2   2   0   2
 MK-2-4                 0   2   0   2   2   0   0   2   2   2   0   0   0   0   2   2   2   2   2   0   0   0   0   2   0   0   2   0   0   2   0   2   2   2   0   2   0   0   2   2   2   2   0   2   0   2   2   0   0   2   0   2   2   0   0   0   2   2   0   2   0   2   0   0   0   2   2   0   2   0   2   2   2   2   0   2   0   0   0   0   0   0   0   0   2   2   0   2   0   0   0   2   2   0   2   2   0   2   2   0   2   2   0   0   2   0   0   0   0   0   2   0   0   2   0   0   2   0   2   2   2   0   0   2   0   0   2   0   2   0   2   0   2   0   0   0   2   0   2   2   0   0   2   2   2   0   2   2   2   2   0   0   2   2   0   2   2   2   2   0   2   0   0   2   0   2   0   0   0   0   0   0   0   0   0   0   2   0   2   0   2   0   0   2   2   0   2   2   2   2   0   2   2   0   2   0   2   2   0   2
 MK-2-5                 0   0   2   0   2   2   0   2   2   2   0   2   2   0   2   2   2   2   2   0   0   0   0   2   0   0   2   0   0   2   0   0   2   2   0   2   0   0   2   2   2   2   0   2   0   2   2   0   0   0   0   2   2   0   0   0   2   2   0   2   0   2   0   0   0   2   2   0   2   0   2   2   2   2   0   2   2   0   0   0   0   0   0   0   2   2   0   2   0   0   0   2   2   0   2   2   0   2   2   0   2   2   2   0   0   2   0   0   0   0   2   0   0   2   0   0   2   0   2   2   2   0   0   2   2   0   2   0   2   0   2   0   2   0   0   0   2   0   2   2   0   0   2   2   2   0   2   2   2   2   2   0   2   2   0   2   2   2   0   0   2   0   2   2   0   0   0   0   0   0   0   2   0   0   0   0   2   0   0   0   2   0   0   2   2   0   2   2   2   2   0   2   2   0   2   0   2   2   0   2
 MK-2-6                 0   0   2   0   2   2   0   2   0   2   0   0   2   0   2   0   2   0   2   0   0   0   0   2   0   0   2   0   0   2   0   0   0   2   0   2   0   2   2   2   2   2   0   2   0   2   2   0   0   0   0   2   2   0   0   0   2   2   0   2   0   2   0   0   0   2   2   0   2   0   2   2   2   2   0   2   2   0   0   0   0   0   0   0   2   2   0   2   2   0   0   2   2   0   0   2   0   2   2   0   0   2   2   2   0   2   0   0   0   0   2   0   0   2   0   0   2   0   2   2   2   0   2   2   2   0   2   0   2   2   2   0   2   0   0   2   2   0   2   2   0   2   2   2   0   0   2   2   2   2   2   0   2   2   0   2   2   2   0   0   2   0   2   2   0   0   0   0   0   0   0   2   0   0   0   0   0   0   0   0   2   0   2   2   2   0   2   2   2   2   0   2   2   0   2   0   2   0   0   2
 MK-2-7                 0   0   0   0   2   2   0   2   2   2   0   0   2   0   2   0   2   2   2   0   0   0   0   2   0   0   2   0   0   2   0   0   0   2   2   2   0   2   2   2   2   2   0   2   0   2   2   0   0   0   2   2   0   0   0   0   2   2   0   0   0   2   0   0   0   2   2   0   0   0   0   0   2   2   0   2   2   0   0   0   0   0   0   0   2   2   0   2   2   0   0   2   2   0   0   2   0   2   2   0   0   2   2   0   2   2   0   0   0   0   2   0   0   2   0   0   0   2   2   2   2   2   2   2   2   0   2   0   2   0   2   0   2   0   2   2   2   0   2   2   0   2   2   2   0   0   2   2   2   2   2   2   2   2   0   2   2   2   0   0   2   0   2   2   0   0   0   0   0   0   2   2   0   0   0   0   0   2   0   0   2   2   2   2   2   0   2   2   2   2   0   0   2   0   2   0   2   2   2   2
 MK-2-8                 0   2   2   0   2   2   0   2   2   2   0   0   2   0   2   0   2   2   2   0   2   0   0   2   0   0   2   0   0   2   0   0   0   2   2   2   0   2   2   2   2   2   0   2   0   2   2   0   0   0   2   2   0   2   0   0   2   2   0   0   0   2   0   0   0   0   2   0   0   0   0   0   0   2   0   2   2   0   0   0   2   0   0   0   2   2   2   2   0   2   0   0   2   0   2   2   0   2   2   0   0   2   0   0   2   2   2   0   0   0   2   2   0   2   0   0   0   2   2   0   2   2   2   2   2   0   2   0   2   0   2   0   2   0   2   2   2   0   2   2   2   2   2   2   0   0   2   2   2   2   2   2   2   2   0   2   2   2   0   0   2   0   2   2   0   0   0   0   0   0   2   2   0   0   0   0   0   2   0   0   2   2   2   2   2   0   2   2   2   2   0   0   2   0   2   0   2   2   2   2
 MK-2-9                 0   2   2   0   2   2   0   2   2   2   0   0   0   0   2   0   2   2   2   2   2   2   0   2   0   0   2   0   0   2   0   0   0   2   2   2   0   2   2   2   2   2   0   0   0   2   2   0   0   0   2   2   0   2   0   0   2   2   0   0   0   2   0   2   0   0   2   0   0   0   0   0   0   2   0   2   2   0   0   0   2   0   0   0   2   2   2   2   0   2   0   0   2   0   2   2   0   2   2   0   0   2   0   0   2   2   2   2   0   0   2   2   0   2   0   2   0   2   2   0   2   2   2   2   2   0   2   0   0   0   2   0   2   0   0   2   2   0   0   2   2   2   2   2   0   0   2   2   2   0   2   2   2   2   0   0   2   2   0   0   2   0   2   2   0   0   2   0   2   2   2   0   2   0   0   0   0   2   2   0   2   2   2   2   2   0   2   2   2   0   0   0   2   0   2   0   2   2   2   2
 MK-2-10                0   0   2   0   2   0   0   2   2   2   2   0   0   2   2   0   2   0   2   2   2   2   0   0   0   0   2   0   0   2   0   0   0   2   2   2   2   2   2   2   2   2   2   0   0   2   2   0   0   0   2   2   0   2   0   0   0   2   0   0   0   2   0   2   2   0   2   0   0   0   0   0   0   2   0   2   2   0   0   0   2   0   0   2   2   2   2   2   2   2   0   0   2   0   2   2   0   2   2   0   0   2   0   0   2   2   2   2   0   0   2   2   0   2   0   2   0   2   2   0   2   2   2   2   2   0   2   0   0   0   2   0   2   0   0   2   2   0   0   2   2   2   2   2   0   2   2   2   2   0   2   2   2   2   2   0   2   2   0   2   2   0   2   2   0   0   2   0   2   0   2   0   2   0   0   2   0   2   2   0   0   2   0   2   2   0   2   2   2   0   0   0   2   0   2   0   2   2   2   2
 MK-2-11                0   0   2   0   2   0   0   2   2   2   2   0   0   2   2   0   2   0   2   2   2   2   0   0   0   0   2   0   0   2   0   0   0   2   2   2   2   2   2   2   2   2   2   0   0   2   2   0   0   0   2   2   0   2   0   2   0   2   0   0   0   2   0   2   2   0   2   0   0   0   0   0   2   2   0   2   2   0   0   0   2   0   2   2   2   2   2   2   2   2   0   0   2   0   2   2   0   2   2   0   0   2   2   0   2   2   2   2   0   0   0   2   0   2   0   2   0   2   0   0   2   2   2   2   2   0   2   0   0   0   2   0   2   0   2   2   2   0   0   2   2   2   2   0   2   2   2   2   2   0   2   2   2   2   2   0   2   2   0   2   2   0   2   2   0   0   2   0   2   0   2   0   2   0   0   2   0   2   2   0   0   2   0   2   2   0   2   2   2   0   0   0   2   0   2   2   2   2   2   2
 MK-2-12                0   2   2   0   2   0   0   2   2   2   2   0   0   2   2   0   2   0   2   2   2   2   0   0   0   0   2   2   0   2   2   0   0   2   0   0   0   2   2   0   2   2   2   0   0   2   2   2   2   0   2   0   0   2   0   2   0   2   0   2   0   2   0   2   2   0   2   0   2   0   0   0   2   2   0   2   2   2   0   0   2   2   2   2   2   2   2   2   2   2   0   0   2   0   2   2   0   2   2   0   0   0   2   0   2   2   2   2   2   0   0   2   0   0   0   2   0   2   0   0   2   2   0   2   2   0   2   0   0   0   2   0   0   0   2   2   2   0   0   2   2   2   2   2   2   2   2   2   2   0   2   2   2   2   2   0   2   2   0   2   2   0   2   2   0   0   2   0   2   0   2   0   2   0   0   2   0   2   2   0   0   2   0   2   2   0   2   2   2   2   0   0   2   0   2   2   2   0   2   2
 MK-2-13                0   2   2   0   2   0   0   2   0   2   2   0   0   2   2   2   2   0   0   0   2   2   0   0   2   0   2   2   0   2   2   0   2   2   0   0   0   2   0   0   2   2   2   0   0   2   2   2   2   0   0   0   0   2   0   2   0   2   0   2   0   2   0   2   2   0   2   0   2   0   0   0   2   2   0   2   2   2   0   0   2   2   0   2   2   2   2   2   2   0   0   0   2   0   2   2   0   2   2   0   2   0   2   0   2   2   2   2   2   0   0   0   0   0   0   2   0   2   0   0   2   2   0   2   2   0   2   0   0   0   2   0   0   0   0   2   2   0   0   2   2   2   2   2   2   2   2   2   2   0   2   2   2   2   0   0   2   2   0   2   2   0   2   2   0   0   2   0   2   0   2   2   2   0   0   2   0   2   2   0   0   2   0   2   2   0   2   0   2   2   0   0   2   0   2   0   2   0   2   2
 MK-2-14                0   2   2   0   2   0   0   2   0   2   2   0   0   2   2   2   2   0   2   0   2   2   0   0   2   0   2   2   0   2   2   0   2   2   0   0   0   2   0   0   2   2   2   0   0   2   0   2   2   2   0   0   0   2   0   0   0   2   0   2   0   2   0   2   2   0   2   0   2   0   0   0   2   2   0   2   2   2   0   0   2   0   0   2   2   2   2   2   2   0   2   0   2   0   2   2   0   2   2   0   2   0   0   0   2   0   2   2   2   0   0   0   0   0   0   2   2   2   0   0   2   2   0   0   2   0   2   2   0   0   0   2   0   0   0   2   2   0   0   2   2   2   2   2   2   2   2   2   2   2   2   2   2   2   0   0   2   2   0   0   2   0   2   2   2   0   0   0   2   0   2   2   2   0   0   2   0   2   2   0   0   2   0   2   2   0   2   0   2   2   0   0   2   2   2   0   2   0   2   2
 MK-2-15                0   2   2   0   2   0   0   2   0   2   2   0   0   2   2   2   2   0   2   0   2   0   0   0   2   0   2   2   2   2   2   0   2   2   0   0   0   2   0   0   2   2   2   0   0   2   0   2   2   2   0   0   2   2   0   0   0   2   0   2   0   2   2   2   2   0   2   0   0   0   0   0   2   2   0   2   2   2   0   0   2   0   0   2   2   2   2   2   2   0   0   0   2   0   2   2   0   2   2   0   2   0   0   0   2   0   2   2   2   0   0   0   0   0   0   2   2   2   2   0   2   2   0   0   0   0   2   2   0   0   0   2   0   0   0   2   2   0   0   2   2   2   2   2   0   2   2   2   2   2   2   2   2   2   0   2   2   2   0   0   2   2   2   2   2   0   0   0   0   0   2   2   2   0   0   2   0   2   2   0   0   2   0   2   2   0   2   0   2   2   2   0   2   2   2   0   2   2   0   2
 MK-2-16                0   2   2   0   2   0   0   2   0   2   2   0   2   2   2   2   2   0   2   0   2   0   0   0   2   0   2   0   2   2   2   0   0   2   0   0   0   0   0   0   2   0   2   0   0   2   0   2   2   0   0   0   0   2   0   0   0   2   0   2   0   2   2   2   2   0   2   0   2   0   0   2   2   2   0   2   2   2   0   0   2   0   0   0   2   2   2   2   2   0   0   0   2   0   2   0   0   2   2   0   2   0   0   0   2   0   2   0   2   0   0   0   0   0   0   2   2   2   2   0   2   2   0   0   0   0   2   2   0   0   0   2   0   0   0   2   0   0   0   2   2   2   0   2   0   2   2   2   0   2   0   2   2   2   0   2   2   2   0   0   2   2   2   2   2   0   0   0   0   0   2   2   2   0   2   2   0   2   2   2   0   2   0   2   2   0   2   0   2   2   2   0   2   2   2   0   2   2   0   2
 MK-3-1                 2   0   0   2   2   0   2   0   0   0   2   2   2   2   0   0   0   2   0   0   0   2   2   0   2   0   2   2   2   0   0   0   0   0   2   2   0   2   2   0   0   0   2   0   2   2   0   0   0   2   0   0   0   2   0   2   0   2   0   2   0   0   0   0   2   0   2   0   0   2   2   2   2   0   2   0   2   2   0   0   2   2   2   0   2   0   2   2   0   0   2   0   2   0   2   2   2   0   0   2   0   2   2   0   2   2   0   0   2   0   2   2   2   0   2   2   2   0   0   2   2   0   0   2   0   2   0   0   2   2   0   0   2   0   2   0   2   0   0   0   2   0   0   2   0   2   0   0   0   2   0   2   0   2   0   0   2   2   0   2   0   2   2   2   0   0   2   2   2   2   2   2   0   0   0   2   0   2   2   2   0   2   0   0   2   2   0   2   0   0   0   2   2   2   0   2   0   0   2   2
 MK-3-2                 2   0   0   2   2   2   2   0   0   0   0   2   0   2   0   0   0   2   0   0   0   2   2   0   0   0   2   2   2   0   0   0   0   0   2   0   0   2   2   2   0   0   2   0   2   2   0   0   0   0   0   0   0   2   0   2   0   0   0   2   0   2   0   0   2   0   2   0   0   2   2   2   2   2   2   0   2   2   0   0   2   2   2   0   0   0   2   2   0   0   2   0   2   0   2   2   0   0   0   2   0   2   2   0   2   2   0   0   2   2   0   2   2   0   2   2   2   0   0   2   2   0   0   2   0   2   0   0   2   2   0   0   2   0   0   0   2   0   0   0   2   2   0   0   0   2   0   0   2   2   2   2   0   0   0   0   0   2   0   2   0   2   2   2   0   0   0   2   2   2   2   2   0   0   0   2   0   2   2   2   0   2   0   0   2   2   0   0   0   0   0   2   2   2   0   2   0   0   2   2
 MK-3-3                 2   0   2   2   2   2   2   0   0   0   0   0   2   2   2   2   0   2   0   0   0   2   2   0   0   0   0   2   2   0   0   2   0   2   2   0   0   2   2   2   0   0   2   0   2   2   0   0   0   0   0   0   0   2   0   2   2   0   0   2   0   2   0   0   2   0   0   0   2   2   2   2   2   2   2   0   2   2   0   0   2   2   2   2   0   0   0   2   0   0   2   0   2   0   2   2   2   2   0   2   0   2   2   0   2   2   2   0   2   2   0   2   0   0   2   2   2   0   0   2   2   0   0   2   0   2   0   0   2   0   0   0   2   0   0   0   2   0   0   0   0   2   0   0   0   2   0   2   2   0   2   0   0   0   0   0   0   0   2   2   0   2   2   2   0   0   0   2   0   0   2   2   0   0   0   2   0   2   2   2   0   2   0   0   2   2   0   0   0   0   0   2   2   2   0   2   0   0   2   2
 MK-3-4                 2   0   2   2   2   2   2   0   0   2   0   0   2   2   2   2   0   2   0   0   0   0   2   0   0   0   0   2   2   0   0   2   2   2   2   0   2   2   2   2   0   0   2   2   2   0   0   0   0   0   2   0   0   2   0   2   2   0   0   0   2   2   0   0   2   0   0   0   2   2   2   2   2   2   2   0   2   0   0   0   0   2   2   2   0   0   0   2   0   0   2   0   2   0   2   0   2   2   0   2   0   2   2   0   2   2   2   0   2   2   0   2   2   0   2   2   2   0   0   2   2   0   0   2   0   2   0   0   2   0   0   0   2   0   0   0   2   0   0   0   0   2   0   0   0   2   0   2   2   0   2   0   0   0   0   2   0   0   2   2   0   2   2   2   0   0   0   2   0   0   2   2   0   0   2   2   0   2   2   2   0   2   0   0   2   2   0   0   0   0   0   2   2   2   0   2   0   0   2   2
 MK-3-5                 2   0   2   2   2   2   2   0   0   2   0   0   2   2   2   2   0   2   0   0   0   0   2   0   0   0   0   2   2   0   0   2   2   2   0   0   2   2   2   2   0   0   2   2   2   0   0   0   0   0   2   0   0   2   0   0   2   0   0   0   2   2   0   0   2   0   0   0   2   2   2   0   2   2   2   0   2   0   0   0   0   2   2   2   0   0   0   2   0   0   2   0   2   0   2   2   2   2   0   2   0   2   2   0   2   2   2   0   2   2   0   2   2   0   2   2   2   0   0   2   2   0   0   2   2   2   0   0   2   0   0   2   2   0   0   0   0   0   0   0   0   2   0   0   0   2   0   2   2   0   2   0   0   0   0   2   0   0   2   0   0   2   2   2   0   0   0   2   0   0   2   0   0   0   2   2   0   2   2   2   0   2   0   0   2   0   0   0   0   0   2   2   2   2   0   2   2   2   2   2
 MK-3-6                 2   0   2   2   2   2   0   0   0   2   0   2   2   2   2   2   0   2   0   0   0   2   0   0   0   0   0   2   2   0   0   2   2   2   0   0   2   2   2   2   0   0   2   2   2   2   0   0   0   0   2   0   0   2   0   0   2   0   0   0   2   2   0   0   2   0   0   0   2   2   2   2   2   2   2   0   2   2   0   0   0   2   0   2   0   0   0   2   0   2   2   0   2   0   2   2   2   2   0   2   0   2   2   0   2   2   2   0   2   2   0   2   2   0   2   0   2   0   0   2   0   0   0   2   2   2   0   0   2   0   0   2   0   0   0   0   0   0   0   0   0   2   0   0   0   2   2   2   2   0   2   0   0   0   2   2   0   0   2   0   0   2   2   2   0   0   0   2   0   0   2   0   0   2   2   2   0   2   2   0   0   2   0   2   2   0   0   0   0   0   0   2   2   2   0   2   2   2   2   2
 MK-3-7                 2   0   2   2   2   2   0   2   0   2   0   2   2   2   0   2   0   2   0   0   0   2   0   0   2   0   0   2   2   0   0   2   2   2   0   2   0   2   2   2   0   0   2   2   2   2   0   0   0   0   2   0   0   2   0   0   2   0   0   0   2   2   0   0   0   2   0   2   2   0   0   2   2   2   2   0   2   2   0   0   0   2   0   0   0   0   2   0   0   2   2   0   2   0   2   2   2   2   0   2   0   2   2   0   2   2   2   0   2   2   0   2   2   0   2   0   0   0   0   2   0   0   0   2   2   2   2   0   2   0   0   2   0   0   2   0   0   0   0   2   0   2   0   0   0   2   2   2   2   2   2   2   0   0   2   2   0   0   2   0   0   2   2   2   0   0   0   2   0   2   2   2   0   2   0   2   0   2   2   0   0   0   0   2   2   0   0   0   0   0   0   2   2   2   2   2   2   2   2   2
 MK-3-8                 2   0   2   2   2   2   0   2   0   2   0   2   2   2   0   2   0   0   0   0   0   2   0   0   0   0   0   2   2   0   0   2   2   2   0   2   0   2   2   2   0   2   2   2   2   2   0   0   0   0   2   0   2   2   0   0   2   0   0   0   2   2   0   2   0   2   0   2   2   0   0   0   0   2   2   0   2   2   2   0   0   2   0   0   0   0   2   0   0   2   2   0   2   0   2   2   2   2   0   2   0   2   0   0   2   2   2   0   2   2   0   2   2   0   2   0   0   0   0   0   0   0   0   2   2   2   2   0   0   0   0   2   0   0   2   2   0   0   0   2   0   2   0   0   0   2   2   2   2   2   0   2   0   0   2   2   0   0   2   0   0   2   2   2   0   0   0   0   0   2   2   2   2   2   0   2   0   2   2   0   0   0   2   2   2   0   0   0   0   0   0   2   2   2   2   2   0   2   2   2
 MK-3-9                 2   0   2   2   2   2   0   2   0   2   0   2   2   2   0   2   0   0   0   0   0   2   0   0   0   0   0   2   2   0   0   2   2   2   0   2   0   2   2   2   0   2   2   2   2   2   0   0   0   0   2   0   2   2   2   0   2   0   0   0   2   2   0   2   0   2   2   2   2   0   0   0   2   2   2   0   2   2   2   0   0   2   2   0   0   0   2   0   0   2   2   2   0   0   2   2   2   0   0   2   2   2   0   0   2   2   2   0   2   2   0   2   2   0   2   0   0   0   0   0   0   0   0   2   2   2   2   0   0   0   0   2   0   0   2   2   0   0   0   2   0   2   0   2   0   2   2   2   2   2   0   2   0   0   2   2   2   0   2   0   0   2   2   2   0   0   0   0   0   2   0   0   2   2   0   2   0   2   2   0   0   0   2   2   2   0   0   0   0   0   0   2   2   2   2   0   0   2   2   0
 MK-3-10                2   0   2   2   2   2   0   2   0   2   2   2   2   2   0   2   0   0   0   0   0   2   0   0   0   0   0   0   2   0   0   2   2   2   0   0   0   2   2   2   0   2   2   2   2   2   0   0   0   2   2   0   0   2   2   2   2   0   0   0   2   2   0   2   0   2   2   2   2   0   0   0   2   2   2   0   0   2   2   0   0   2   2   0   2   0   0   0   0   2   0   2   0   0   2   2   2   0   0   2   2   2   0   0   2   2   2   0   2   2   2   2   2   0   2   2   0   0   0   0   0   0   0   2   2   2   2   0   0   2   0   2   0   0   2   2   0   0   0   2   0   2   0   2   0   2   2   2   2   2   0   2   0   0   2   2   2   0   2   0   0   2   2   2   0   0   0   0   2   2   0   0   2   2   0   2   0   2   2   2   0   0   2   2   0   0   0   0   0   0   0   2   2   2   2   0   2   2   0   2
 MK-3-11                2   2   2   2   2   2   2   2   0   0   2   2   2   0   0   2   0   0   0   0   0   2   0   0   0   2   0   0   2   0   0   2   2   2   0   0   0   2   2   2   0   2   0   2   2   2   0   2   0   2   2   0   0   2   2   2   2   0   0   2   0   2   0   2   0   2   2   2   2   0   0   0   2   2   2   0   0   2   2   2   0   2   2   0   2   0   0   0   0   0   0   2   2   0   2   2   2   0   2   2   2   2   0   0   2   2   2   0   2   0   2   2   2   0   2   2   2   0   0   0   0   0   0   2   2   2   2   0   0   2   0   2   0   0   2   2   0   0   0   2   0   2   0   2   0   2   2   2   2   2   0   2   0   0   2   2   2   2   2   0   0   2   2   2   0   0   0   0   2   2   0   0   2   2   0   2   0   2   2   2   0   0   2   2   0   0   0   2   0   0   0   2   2   2   2   0   2   2   0   2
 MK-3-12                2   2   2   2   2   2   2   2   0   0   2   2   2   0   0   0   2   0   0   0   0   2   0   0   0   0   0   0   2   0   0   2   2   2   0   0   0   2   2   2   0   0   0   0   2   2   2   2   0   2   2   0   0   2   2   2   2   0   0   2   0   2   0   2   0   2   2   2   2   0   0   0   2   2   2   0   0   2   2   2   0   2   2   0   2   0   0   0   0   0   0   2   2   0   2   2   2   0   2   2   2   2   0   0   2   2   2   0   2   0   2   2   2   2   2   2   2   0   0   0   0   2   0   0   2   2   2   0   0   2   0   2   2   0   2   2   0   0   0   2   0   2   0   2   0   0   2   2   2   2   0   2   0   0   2   2   2   2   0   0   2   2   2   2   0   0   0   0   2   2   0   0   2   2   0   2   0   2   2   2   0   2   2   2   0   0   0   2   0   0   0   2   2   2   2   0   2   2   0   2
 MK-3-13                2   2   2   2   2   2   2   2   0   0   2   2   2   0   0   0   0   0   0   0   0   2   0   0   0   0   0   0   2   0   0   2   2   2   2   0   0   2   0   2   0   0   0   0   2   2   2   2   0   2   2   0   0   2   2   2   2   0   0   0   0   2   0   2   0   2   0   0   2   0   2   0   2   2   0   0   0   2   2   2   0   2   0   0   2   0   0   0   0   0   0   2   2   0   2   2   2   0   2   2   2   2   0   0   2   2   2   0   2   2   2   2   2   2   2   2   2   0   0   0   0   2   2   0   2   2   2   0   0   2   0   2   2   0   2   2   2   0   0   2   0   2   2   2   0   0   2   2   2   0   0   2   2   0   2   2   2   2   0   0   2   2   2   2   2   0   0   0   2   2   0   0   2   2   0   2   0   2   2   2   0   0   2   2   0   0   2   2   0   0   0   0   2   2   2   0   2   2   0   2
 MK-3-14                2   2   2   2   2   2   0   2   0   0   2   2   2   0   0   0   0   0   0   0   0   2   0   0   0   0   0   0   2   0   0   2   0   2   2   0   0   2   2   2   0   0   0   0   2   2   2   2   0   2   2   0   0   2   2   2   2   0   0   0   0   2   0   2   0   2   0   0   2   0   2   0   2   2   0   0   0   2   2   2   0   2   0   0   2   0   0   0   0   0   0   2   2   0   2   2   2   0   2   2   2   2   0   0   2   2   2   0   2   0   2   2   2   2   2   2   2   0   0   0   2   2   0   2   2   2   2   0   0   2   0   2   2   0   0   2   2   0   0   2   0   2   2   2   0   0   2   2   2   0   0   2   2   0   2   2   2   2   0   0   2   2   2   2   2   0   2   0   2   2   0   0   2   2   0   2   0   2   2   2   0   0   2   2   0   0   0   0   2   0   0   0   2   2   2   0   2   2   0   2
 MK-3-15                2   2   2   2   0   2   2   2   0   0   2   2   2   0   0   0   0   0   2   0   0   2   0   0   0   0   0   0   2   0   0   2   2   2   2   0   0   0   0   2   0   0   0   0   2   0   2   2   0   2   2   0   0   2   2   2   2   0   0   0   0   0   0   2   0   2   0   0   2   0   2   0   2   2   0   2   0   2   2   2   2   2   0   0   2   0   0   2   0   0   0   2   2   0   2   2   2   0   2   2   2   2   0   0   2   2   2   0   2   0   2   2   0   2   2   2   2   0   0   0   2   2   0   2   2   2   2   0   2   2   0   2   2   0   0   2   2   0   0   2   0   2   0   2   0   0   2   2   2   2   2   2   2   0   2   2   2   2   0   0   2   2   0   2   2   0   0   0   2   2   0   0   2   2   0   2   0   2   2   2   0   0   2   2   0   0   0   0   2   0   0   0   2   2   2   0   2   2   0   2
 MK-3-16                2   2   2   2   0   2   0   2   0   0   2   0   0   0   0   0   0   0   2   0   0   2   0   2   0   0   0   0   0   0   0   2   2   2   2   0   2   0   0   0   2   0   0   0   0   0   2   2   0   2   2   0   0   2   2   2   2   0   0   0   0   0   0   2   0   2   0   0   2   0   2   0   2   2   0   2   0   2   0   2   2   2   0   0   2   0   2   2   0   0   2   2   2   0   2   2   2   0   2   2   2   2   0   0   2   2   0   0   0   0   2   2   0   2   2   2   2   0   0   0   2   2   0   2   2   2   2   2   2   0   0   2   2   0   0   2   2   0   0   2   0   2   2   2   0   0   2   2   2   2   0   2   2   0   2   2   2   0   0   0   2   0   0   2   2   0   2   0   0   0   0   0   2   2   0   2   2   2   2   2   0   0   2   2   0   0   0   0   2   0   0   2   0   2   2   0   2   2   0   2
 MK-4-1                 2   0   0   0   2   0   0   2   0   0   0   0   2   0   0   0   0   2   0   2   0   0   2   2   0   2   0   2   0   0   0   0   2   2   2   2   2   0   2   2   0   2   0   0   2   2   2   2   0   0   2   0   0   2   0   0   0   2   0   0   0   0   0   2   2   2   2   2   0   2   2   2   2   2   2   2   0   0   0   2   0   2   2   2   0   0   0   0   0   0   0   0   2   0   0   2   0   0   2   0   0   0   0   0   2   0   0   0   0   2   0   2   2   0   0   0   0   0   0   0   2   2   2   0   2   0   2   2   2   0   0   2   2   2   0   0   2   2   0   0   2   2   0   2   0   0   0   2   0   0   2   0   2   0   0   0   2   0   0   0   2   0   2   2   2   0   2   0   0   0   0   0   2   0   0   0   2   2   2   0   2   2   2   0   0   2   0   0   2   2   0   0   2   2   2   2   2   0   2   2
 MK-4-2                 2   0   0   0   2   0   0   2   0   0   0   0   0   2   0   0   0   2   0   2   0   2   2   2   0   2   0   2   0   0   0   2   0   2   2   2   2   0   2   2   0   2   0   2   2   2   2   2   0   0   0   0   0   2   0   0   0   2   0   0   0   0   2   2   2   2   2   2   0   2   2   2   2   2   2   2   0   0   0   2   0   2   2   2   0   2   0   0   0   0   0   2   2   2   0   2   0   0   2   0   2   0   0   0   2   0   0   0   0   2   0   2   2   0   0   0   0   0   0   0   0   2   2   0   2   2   2   2   2   0   0   2   2   2   0   0   2   2   0   0   2   2   0   2   0   0   0   2   0   0   2   0   2   0   0   0   2   0   0   0   2   0   2   2   2   0   2   0   0   0   0   0   2   0   0   0   2   2   2   0   2   2   2   0   0   2   0   0   2   0   0   0   2   0   2   2   2   0   2   2
 MK-4-3                 2   0   0   0   2   0   0   2   0   0   0   0   0   2   0   0   2   2   0   2   0   2   2   2   0   2   0   2   0   0   0   2   0   2   2   2   2   0   0   2   2   2   0   2   2   2   2   2   0   0   0   0   0   2   0   0   0   2   0   0   0   0   2   2   2   2   2   2   0   2   2   2   0   2   2   2   0   0   0   2   0   2   2   2   0   0   0   0   0   0   0   2   2   2   2   2   0   0   2   0   2   0   0   0   2   0   0   0   0   2   0   2   2   0   0   0   0   0   0   0   0   2   2   0   2   2   2   2   2   0   0   2   2   2   2   0   2   2   0   0   2   2   0   2   0   0   0   2   0   0   2   0   2   0   0   0   2   0   0   0   2   0   2   0   2   0   2   0   0   2   0   0   2   0   0   0   2   2   2   0   2   2   2   0   2   2   0   0   2   0   0   2   2   0   2   2   2   0   2   2
 MK-4-4                 2   0   0   0   0   0   0   2   0   0   0   0   0   2   0   0   2   2   0   2   0   2   0   2   0   2   2   2   0   0   0   2   0   2   2   2   2   0   0   2   2   2   0   2   2   2   2   2   0   0   0   0   0   2   0   0   0   2   0   0   0   0   2   2   2   2   2   2   0   2   2   2   0   2   2   2   0   0   0   2   2   0   2   2   0   0   2   0   0   0   0   2   2   2   2   2   2   0   2   0   2   0   0   0   2   2   0   0   0   2   0   2   2   0   2   0   0   0   0   0   0   2   2   0   2   2   2   2   2   0   0   2   2   2   2   0   2   2   0   0   2   0   0   2   0   0   0   2   0   0   2   0   2   0   2   0   2   0   0   0   2   0   2   0   0   0   2   0   0   2   0   0   2   0   0   0   2   2   2   0   2   0   2   0   2   2   0   2   2   0   0   2   2   0   2   2   2   0   2   2
 MK-4-5                 2   0   0   0   0   0   0   2   0   0   0   0   2   2   2   0   2   2   0   2   0   2   0   2   0   2   2   2   0   0   0   2   0   2   2   2   2   0   0   0   2   2   0   0   2   2   2   2   0   0   0   0   0   2   0   0   0   0   0   2   0   0   2   2   2   2   2   2   0   2   2   2   0   0   2   2   0   0   0   2   2   0   2   2   0   0   2   0   0   0   0   0   0   2   2   0   2   0   2   0   2   0   0   0   2   2   0   0   0   2   0   2   2   0   2   0   0   0   0   0   0   0   2   0   2   2   2   2   2   0   0   2   2   2   2   2   2   2   0   0   2   0   0   0   0   0   0   2   0   0   0   2   2   0   2   0   0   0   0   0   2   0   2   2   0   0   0   0   0   0   0   0   2   0   0   0   2   2   2   0   2   0   2   2   2   2   0   2   2   0   0   2   2   0   2   2   0   0   0   0
 MK-4-6                 2   0   0   0   0   0   0   0   0   0   0   0   2   2   2   0   2   2   0   2   0   2   0   2   0   2   2   2   0   0   0   2   0   2   2   2   2   0   0   0   2   2   2   0   2   2   2   2   0   0   0   0   0   2   0   0   0   2   0   2   0   0   2   2   2   0   2   2   0   2   0   2   0   0   2   2   0   0   0   2   2   0   2   2   0   0   2   2   0   2   0   0   0   2   2   0   2   2   2   0   2   0   0   0   2   2   0   0   0   2   0   2   2   0   2   0   0   0   0   0   0   0   2   2   2   2   2   2   2   0   0   2   2   2   2   2   2   2   0   0   2   0   0   0   0   0   2   2   0   0   0   2   2   0   2   0   0   0   0   0   2   0   2   2   0   0   0   2   0   0   0   0   2   0   0   0   2   2   2   0   2   0   2   2   2   2   0   2   2   0   0   0   0   2   2   2   0   0   0   0
 MK-4-7                 2   0   0   0   0   0   0   0   0   0   0   0   2   2   2   0   0   2   2   2   0   2   0   0   0   2   2   2   0   0   2   2   2   2   2   2   2   0   0   0   2   2   2   2   2   2   2   2   0   0   0   0   0   2   0   0   0   2   0   2   0   0   0   2   2   0   2   2   0   2   0   2   0   0   2   2   0   0   0   2   2   0   0   2   2   0   0   0   0   2   0   0   0   2   0   0   2   2   2   0   2   0   0   0   0   2   0   2   0   2   0   2   2   0   2   0   0   0   0   0   0   0   0   2   2   2   0   2   2   0   0   2   2   2   2   2   2   2   0   0   2   0   0   0   0   2   2   2   0   0   2   2   2   0   2   0   0   2   0   0   2   0   2   2   0   0   0   2   2   0   0   0   2   0   0   0   2   2   2   0   2   0   2   2   2   0   0   2   2   0   0   0   0   2   2   2   0   0   0   0
 MK-4-8                 2   0   0   0   0   0   0   0   0   0   0   0   2   2   2   0   2   0   2   2   0   2   2   0   0   2   2   2   0   0   2   2   2   2   2   2   2   2   0   0   2   2   2   2   2   2   2   2   0   0   0   0   0   2   0   0   0   2   0   2   0   0   0   2   2   0   2   2   0   0   0   2   0   0   2   2   2   0   0   2   2   0   0   2   2   0   0   0   0   0   0   0   2   2   0   0   0   2   2   0   2   0   0   0   0   2   0   2   2   2   0   2   2   0   2   0   2   0   2   0   0   0   0   2   2   2   0   2   2   0   0   2   2   2   2   2   2   2   0   0   0   0   0   0   0   2   2   2   2   0   2   2   2   0   2   0   0   0   0   0   0   0   2   2   0   0   0   2   2   0   2   0   2   0   0   0   2   2   2   0   0   0   2   2   2   0   0   2   2   0   0   0   0   2   2   2   0   2   0   0
 MK-4-9                 2   0   0   0   0   0   0   0   0   0   0   0   2   0   0   2   2   0   2   2   0   2   2   0   0   2   2   2   0   0   2   2   2   2   0   2   2   2   0   0   2   2   2   2   2   2   2   2   0   0   0   0   0   2   0   0   2   2   0   2   0   0   0   2   2   0   2   2   0   0   0   2   0   0   2   0   2   0   0   0   0   0   0   2   2   0   0   0   0   0   0   2   2   2   0   0   0   2   2   0   2   0   0   2   0   2   0   0   2   2   0   2   2   0   2   0   0   0   0   0   0   0   0   2   2   2   2   2   2   0   0   2   2   2   2   2   2   2   0   0   0   0   2   0   2   2   2   2   0   0   0   2   2   0   0   0   2   0   0   2   0   0   2   2   0   2   0   2   2   0   2   0   2   0   0   0   2   2   2   0   0   0   2   2   2   0   0   2   2   0   0   0   0   2   2   2   0   2   0   0
 MK-4-10                0   0   0   2   0   0   0   0   0   0   0   0   2   0   0   2   2   0   0   2   0   2   0   0   0   2   2   2   0   0   2   0   2   0   0   2   2   2   0   0   2   2   2   2   2   2   2   2   0   2   0   0   0   2   0   0   0   2   0   2   0   0   0   2   2   0   2   2   0   0   0   2   0   0   0   0   2   2   0   0   0   0   0   2   2   0   0   0   0   0   0   2   2   2   0   0   0   2   2   0   2   0   0   2   0   2   0   2   2   2   0   0   2   2   2   0   0   0   0   0   0   0   0   2   0   2   2   2   2   0   0   2   2   2   2   2   0   2   0   2   0   0   2   0   2   2   2   2   2   0   0   2   2   0   0   0   2   0   0   0   0   0   2   2   0   2   2   2   2   0   2   0   0   0   0   0   2   2   2   2   0   0   2   2   2   0   0   2   2   0   0   0   0   0   2   2   0   0   0   0
 MK-4-11                0   0   0   2   0   0   0   0   0   0   0   0   2   0   0   0   2   0   0   0   2   2   0   2   0   2   2   2   0   0   2   0   2   0   0   2   0   2   2   0   2   2   2   2   2   2   2   2   0   2   0   0   0   2   0   2   2   2   0   2   2   0   0   2   2   2   0   2   0   0   0   2   0   0   0   0   2   0   0   0   0   0   0   2   2   2   0   0   0   0   0   2   2   2   0   0   2   2   2   0   0   0   0   2   0   2   0   2   2   2   0   0   2   2   2   0   2   0   0   0   2   0   0   2   0   2   2   0   2   0   0   2   2   2   2   0   0   2   0   0   0   0   2   0   2   2   2   2   2   0   0   2   0   0   0   2   2   0   0   0   0   0   2   2   2   2   0   2   2   0   2   2   0   0   0   0   2   2   2   2   0   2   2   0   2   0   0   2   0   0   0   0   0   0   2   0   0   0   0   0
 MK-4-12                0   0   0   2   0   0   0   0   0   0   0   0   2   0   0   0   2   0   0   0   2   2   0   2   0   2   2   2   0   0   2   0   2   0   0   2   0   2   2   0   2   2   2   0   2   2   2   0   0   0   0   0   0   2   0   2   2   0   0   2   2   0   2   2   2   2   0   2   0   0   0   2   0   0   0   0   2   0   0   0   0   0   0   2   2   2   0   0   0   0   2   2   2   2   0   2   2   2   2   0   0   0   0   2   0   2   0   2   2   2   0   0   2   2   0   0   2   0   0   0   2   0   0   2   0   2   2   0   2   0   0   2   2   2   2   0   0   2   2   0   0   0   2   0   2   2   2   2   2   0   2   2   0   0   2   2   0   0   0   0   0   0   2   2   2   2   2   2   2   2   2   2   0   0   0   0   0   2   2   0   0   2   2   2   0   0   0   2   0   0   0   2   0   0   2   0   2   0   2   0
 MK-4-13                0   0   0   2   0   0   0   0   0   0   0   0   2   0   0   0   2   0   0   0   2   2   0   2   0   2   2   2   0   0   2   0   2   0   0   2   0   2   2   0   0   2   2   2   2   2   2   0   0   2   0   0   0   2   0   2   2   0   0   0   2   0   0   2   2   2   0   2   0   0   0   2   0   0   0   0   2   0   0   0   0   2   0   2   2   0   2   0   0   0   2   2   2   2   0   2   2   2   2   0   0   0   0   0   0   2   0   2   2   2   2   0   2   2   0   0   2   0   0   0   2   0   0   2   0   2   0   0   2   0   0   2   2   2   2   0   0   2   2   0   2   0   2   0   2   2   0   2   2   0   2   0   0   0   0   2   0   0   0   0   0   0   2   2   2   2   2   2   2   2   2   2   0   0   0   0   0   2   2   0   0   2   2   2   0   0   0   2   0   0   0   2   0   0   2   0   2   0   2   0
 MK-4-14                0   0   0   2   0   2   0   0   0   0   0   0   2   0   2   0   2   2   0   0   2   2   0   2   0   2   2   2   0   2   2   0   2   0   0   2   0   2   2   0   0   2   2   2   0   2   2   0   0   2   0   0   0   2   0   2   2   2   0   0   2   0   0   2   2   2   0   2   0   2   0   2   0   0   0   0   2   0   0   0   0   2   0   2   2   0   0   0   0   0   2   2   2   2   0   2   2   2   2   0   0   0   0   0   0   2   0   2   2   0   2   0   2   2   0   0   2   0   0   0   2   0   0   2   0   2   0   2   2   0   0   2   2   2   2   0   0   2   0   0   2   0   2   0   2   2   0   2   2   0   2   0   0   0   0   2   0   0   0   0   0   0   2   2   2   2   2   2   2   2   2   2   0   0   0   0   2   2   2   0   0   0   2   2   0   0   0   2   0   0   0   2   0   0   2   0   2   2   2   0
 MK-4-15                0   0   0   2   0   2   0   0   0   0   0   0   2   0   2   0   2   2   0   0   2   2   0   2   2   2   2   2   0   2   2   0   2   0   0   0   0   2   2   0   0   0   2   2   0   2   2   0   0   2   0   0   0   2   0   2   2   2   0   0   2   0   0   2   2   2   0   2   0   2   2   2   0   0   0   0   2   0   0   2   2   2   0   0   2   2   0   0   0   0   2   2   2   2   0   2   2   2   2   0   0   0   0   0   0   2   0   2   2   2   0   0   2   2   0   0   0   0   0   0   2   0   0   2   0   2   2   2   2   0   0   0   2   2   2   0   0   2   0   0   2   0   2   0   2   2   0   0   2   0   2   0   0   0   0   2   0   0   0   0   0   0   2   2   2   2   2   2   2   2   2   2   0   0   0   0   2   2   2   0   0   0   0   0   0   0   0   2   0   0   0   2   0   2   2   2   2   2   2   0
 MK-4-16                0   0   0   2   0   2   0   0   0   2   0   2   2   0   2   0   0   2   0   0   2   2   0   2   2   2   2   2   0   0   2   0   2   0   0   0   0   2   2   0   2   0   2   2   0   2   2   0   0   2   0   0   0   2   0   2   2   2   2   0   2   0   0   2   2   2   0   2   0   2   2   2   0   0   0   2   2   0   0   2   2   2   0   0   2   2   0   0   0   2   2   0   2   2   0   0   2   2   2   0   0   2   0   0   0   2   0   2   2   2   0   0   2   0   0   0   0   0   0   0   2   0   2   2   0   2   2   2   2   0   0   2   2   2   2   0   0   2   0   0   2   0   2   0   2   2   0   0   2   0   2   0   0   0   0   2   0   2   0   0   0   0   2   2   2   2   2   2   2   2   2   2   0   0   0   0   2   2   2   0   0   0   0   0   0   0   0   2   0   0   0   2   0   2   2   2   2   2   2   0
 MK-5-1                 0   0   2   2   2   0   2   0   2   2   0   2   2   0   0   2   0   2   2   2   2   0   2   0   0   2   2   0   2   0   0   2   0   0   2   0   2   2   2   0   0   2   0   2   2   0   2   2   2   2   2   2   0   2   2   0   0   0   0   2   0   0   0   0   0   2   2   2   2   2   0   0   0   2   0   0   0   2   2   0   2   0   2   0   0   2   2   0   0   2   2   0   0   0   2   2   0   2   2   2   2   0   0   2   2   2   2   0   2   0   2   0   2   0   0   0   0   2   2   0   0   2   0   0   2   2   2   2   0   2   0   0   2   2   0   0   0   2   2   0   2   0   0   0   2   0   0   2   2   0   2   2   0   2   2   2   2   0   2   2   2   2   2   0   2   0   0   2   0   0   0   0   0   2   2   0   0   0   0   0   0   2   2   0   2   0   0   2   0   2   0   2   2   0   0   2   2   0   2   2
 MK-5-2                 0   0   2   2   2   0   2   0   2   2   0   2   2   0   0   0   0   2   2   0   2   0   2   0   0   0   2   0   0   0   0   2   0   0   2   0   2   2   2   0   0   2   0   2   0   2   2   2   2   2   0   2   2   2   2   0   0   0   0   2   0   0   0   0   0   2   2   2   2   2   0   2   0   2   0   0   0   2   2   0   2   0   2   0   0   2   2   2   0   2   2   0   0   0   2   0   0   2   2   2   2   0   0   2   2   2   2   0   2   0   2   0   2   0   0   0   0   2   2   0   0   2   0   0   2   0   2   2   0   2   0   0   2   2   0   0   2   2   2   0   2   0   0   0   2   0   0   2   2   0   0   2   0   2   2   2   2   0   2   2   2   2   2   0   2   0   0   2   0   0   2   2   0   2   2   0   0   0   0   0   0   2   2   0   2   0   2   2   0   2   0   0   2   0   0   2   0   0   2   2
 MK-5-3                 2   0   2   2   2   0   2   0   2   2   0   0   2   0   0   0   0   2   2   0   0   2   2   0   0   0   2   0   0   2   0   2   0   0   2   2   0   2   2   0   0   2   0   2   0   0   2   2   2   2   2   2   2   0   2   2   0   0   0   2   0   0   0   0   2   0   2   2   2   2   0   2   0   2   0   0   0   2   2   0   2   0   2   0   0   2   2   2   0   2   2   0   2   0   2   0   0   0   2   2   2   0   2   2   0   2   2   0   2   0   2   0   0   0   2   0   0   2   2   0   0   2   0   0   2   0   2   2   0   2   2   0   2   2   0   0   2   0   2   0   2   0   2   0   2   0   0   2   2   0   0   2   0   2   2   2   2   2   2   2   2   2   2   0   2   0   0   2   0   0   2   2   0   2   2   0   0   0   0   0   2   2   2   0   2   0   2   2   0   2   0   0   2   0   0   2   0   2   2   2
 MK-5-4                 2   0   2   2   2   2   2   0   2   2   0   0   2   2   0   2   0   2   2   0   0   2   2   2   0   0   2   0   0   2   0   2   0   0   2   2   0   2   2   2   0   2   0   2   0   0   2   2   2   0   2   0   2   0   2   2   0   0   0   2   0   0   2   0   2   0   2   2   2   0   0   2   0   2   0   0   0   2   2   0   2   0   2   0   0   2   2   2   0   2   0   0   2   0   2   0   0   0   2   2   2   0   2   2   0   2   2   0   2   0   0   2   0   0   2   0   0   2   2   0   0   2   0   0   2   2   2   2   0   2   2   0   0   2   0   0   2   0   2   0   2   0   2   0   0   0   0   2   2   0   0   2   0   2   2   2   2   0   2   2   2   2   2   2   2   0   0   2   0   0   2   2   0   2   2   2   0   0   0   0   2   2   2   0   2   0   2   2   0   2   0   0   2   0   0   2   0   2   2   2
 MK-5-5                 2   0   0   2   2   2   2   0   2   2   0   0   2   2   0   2   0   2   2   0   0   2   2   2   2   0   2   2   0   2   0   2   0   0   2   2   2   2   2   2   0   0   0   2   0   0   2   2   2   0   2   0   2   2   2   2   0   0   0   2   0   0   2   0   2   0   2   2   2   0   0   2   0   2   0   0   0   2   2   0   0   0   2   0   2   0   2   2   0   2   2   0   2   0   2   0   0   0   2   2   2   2   2   2   0   2   2   0   2   2   0   2   0   2   2   0   0   2   2   0   0   2   0   0   2   0   2   2   0   2   2   0   0   0   2   0   2   2   2   0   2   0   2   0   0   0   0   2   2   0   0   2   0   2   2   2   2   2   2   2   2   2   0   2   0   0   0   2   0   0   2   2   0   2   2   0   0   0   0   0   0   2   0   0   2   0   2   2   0   2   0   0   2   2   2   2   0   2   2   2
 MK-5-6                 2   0   0   2   2   2   2   0   2   2   0   0   2   2   0   2   0   2   2   0   0   2   2   2   2   0   2   2   0   2   0   2   0   0   2   2   2   2   0   2   0   0   0   2   0   0   2   2   2   0   2   0   2   2   2   2   0   0   0   2   0   0   2   0   2   0   0   2   2   0   0   2   0   2   0   0   0   2   2   0   2   0   2   0   2   0   2   2   0   2   0   0   2   0   2   0   0   0   2   2   2   2   2   2   0   2   2   0   2   2   0   2   0   2   2   2   2   2   2   0   0   2   0   2   2   0   2   0   0   2   2   2   0   0   2   0   0   2   2   0   2   0   2   0   0   0   0   2   2   0   0   2   0   2   2   2   2   2   2   2   2   2   0   0   0   2   0   2   2   0   2   0   0   2   2   0   0   2   0   0   0   2   0   2   2   0   0   2   0   2   0   2   2   2   2   2   0   2   2   2
 MK-5-7                 2   0   0   2   2   0   2   0   2   2   0   0   2   0   0   2   0   2   2   0   0   2   2   2   2   0   2   2   0   2   0   2   0   2   0   2   2   2   0   2   0   0   0   2   0   0   2   2   0   0   2   0   2   2   2   2   0   0   0   2   0   0   0   0   2   0   0   2   2   0   0   2   0   2   0   0   2   2   0   0   2   0   2   0   2   0   2   2   0   2   0   0   2   0   2   0   0   0   2   2   2   2   2   2   0   2   0   2   2   2   0   2   0   2   2   2   2   2   2   0   0   2   0   2   2   0   2   0   0   0   2   2   0   0   2   0   0   2   2   0   2   0   2   0   0   0   0   2   2   0   0   2   0   2   2   0   2   2   0   2   2   2   2   0   0   2   0   2   2   0   2   0   0   2   2   0   0   2   0   0   2   2   0   2   2   0   0   2   0   2   0   2   2   2   0   2   0   2   2   0
 MK-5-8                 2   0   0   2   2   0   2   0   0   2   0   0   2   0   0   2   2   2   2   0   0   2   2   2   2   0   2   2   0   2   0   2   2   2   0   2   2   2   0   2   0   0   0   2   0   0   2   2   0   0   2   0   2   2   2   2   0   0   2   2   0   0   0   0   2   0   0   2   2   0   0   2   0   2   0   0   2   2   0   2   2   2   2   0   2   0   2   2   0   2   2   0   2   0   2   0   0   0   2   2   0   2   2   2   0   2   0   2   2   0   0   2   0   2   2   2   2   2   2   0   0   2   0   2   2   0   2   0   0   0   2   2   0   0   2   0   0   2   2   0   2   0   2   0   0   2   0   2   2   0   0   2   0   0   2   0   2   2   0   2   0   2   2   0   0   2   0   2   2   0   2   0   2   2   2   0   0   2   0   0   0   2   0   2   2   0   0   2   0   2   0   2   2   2   0   2   0   2   2   0
 MK-5-9                 2   0   0   0   2   0   2   0   0   2   0   0   2   0   0   2   2   2   0   0   0   2   2   2   2   0   2   2   0   0   0   2   2   2   2   2   2   2   0   2   0   0   2   2   0   0   2   2   0   0   2   0   2   2   2   0   2   0   2   2   0   2   0   0   2   0   0   2   2   0   0   2   0   2   0   0   0   2   0   2   2   2   2   2   2   0   2   2   0   2   2   0   2   0   2   2   0   0   2   2   0   2   0   2   0   2   0   2   2   0   0   2   0   2   2   0   2   2   2   0   0   2   0   2   2   0   2   0   0   0   2   2   0   0   2   0   0   2   2   0   2   0   2   0   0   2   0   2   2   0   0   2   0   0   2   0   2   2   0   2   0   2   2   0   0   2   0   2   2   0   2   0   2   2   2   2   0   2   0   0   0   0   0   2   2   0   0   2   0   2   0   2   2   2   2   0   0   2   2   0
 MK-5-10                2   0   0   0   2   0   2   0   0   2   0   0   2   0   0   2   2   0   0   0   0   2   2   2   2   0   2   2   0   0   0   2   2   2   2   2   2   2   2   2   0   0   0   2   0   0   2   0   0   0   2   0   2   2   2   0   2   0   2   2   0   2   0   0   2   0   0   2   2   2   0   2   2   2   0   0   0   0   0   2   2   2   2   0   2   0   2   2   0   2   2   0   0   0   0   0   0   2   2   2   0   2   2   2   0   2   0   2   2   0   0   2   0   2   2   0   2   2   2   0   0   2   0   2   2   0   2   0   0   0   2   2   0   0   2   0   0   2   2   0   2   0   2   0   0   2   0   2   0   2   0   2   0   0   2   0   2   2   0   2   0   2   2   0   0   2   0   2   2   0   0   0   2   2   0   0   0   2   0   0   0   0   0   2   2   0   2   2   0   2   0   2   0   2   2   0   0   2   2   0
 MK-5-11                2   0   0   0   2   0   2   0   0   2   0   0   2   0   0   0   2   0   0   0   0   0   2   2   2   0   2   2   0   0   0   2   2   2   2   2   2   2   2   2   0   0   0   2   0   0   2   0   0   0   2   0   2   2   2   0   2   2   2   2   0   2   0   0   2   2   0   2   2   2   0   2   2   2   0   0   0   0   0   2   2   2   2   0   2   0   2   2   0   2   2   0   0   0   0   0   0   0   2   2   0   2   2   2   0   2   0   2   2   0   0   2   0   2   2   0   0   2   2   0   0   2   0   2   0   2   2   0   0   0   2   2   0   0   2   0   2   2   2   0   2   0   2   0   0   2   0   2   0   2   0   0   0   0   2   0   0   2   0   2   0   2   2   0   0   2   0   2   2   0   0   0   2   2   0   0   0   2   0   0   0   0   0   2   2   0   2   2   0   2   0   2   0   2   2   0   2   2   2   0
 MK-5-12                2   0   0   0   2   0   2   0   0   2   0   0   2   0   0   0   2   0   0   0   0   2   2   2   2   2   2   2   0   0   2   2   2   2   2   2   0   2   2   2   0   0   0   2   0   0   2   0   0   0   2   2   0   2   0   0   2   2   2   2   0   2   0   0   2   2   0   2   0   2   0   2   2   2   0   0   0   0   0   2   2   2   2   0   2   0   0   2   0   2   2   0   0   0   0   0   0   0   2   2   0   2   2   0   0   2   0   2   2   0   0   2   0   2   2   0   0   0   2   0   0   2   0   2   0   2   2   0   0   0   2   2   0   0   2   0   2   2   2   0   2   0   2   0   2   2   0   2   0   2   0   2   0   0   2   2   0   2   0   2   2   2   2   0   0   2   0   2   0   0   0   0   2   2   0   0   0   2   2   2   0   0   0   2   2   0   2   2   0   2   0   2   0   2   2   0   2   2   2   0
 MK-5-13                2   2   0   0   0   0   2   0   0   2   0   0   2   0   0   0   2   0   0   0   0   2   2   2   2   0   2   0   0   0   2   2   2   2   2   2   0   2   0   2   0   2   0   2   0   0   2   0   0   2   2   2   0   2   0   0   2   2   2   2   0   2   0   0   2   2   0   2   0   2   0   2   2   2   0   2   0   0   0   2   2   2   2   0   0   0   2   2   0   0   2   0   0   0   0   0   0   0   2   2   0   2   0   0   0   2   0   2   2   0   0   0   0   2   2   0   0   0   2   0   0   2   0   0   0   2   2   0   0   0   2   2   0   0   2   0   2   2   2   0   2   2   2   0   2   2   0   2   0   2   0   2   0   0   2   2   0   0   0   2   2   2   2   0   0   2   0   2   0   0   0   0   2   2   2   0   0   2   2   2   2   0   0   2   2   0   2   2   2   2   0   2   0   2   2   0   2   2   2   0
 MK-5-14                2   2   2   0   0   0   2   0   0   2   2   0   2   0   0   0   2   0   0   0   0   2   2   2   2   0   2   0   0   0   2   2   2   2   2   2   0   2   0   2   0   2   0   2   2   0   2   0   0   2   2   2   0   2   0   0   2   0   2   2   0   2   0   2   0   2   2   2   0   2   0   2   2   2   0   2   0   2   0   2   0   0   2   0   0   0   2   2   0   0   2   0   0   0   0   0   0   0   2   0   0   2   0   0   0   2   0   2   2   0   0   0   0   2   2   0   0   0   2   0   0   0   0   0   0   2   0   0   2   0   2   2   0   0   2   0   2   2   2   0   2   0   2   0   2   2   0   2   0   2   0   2   0   0   2   2   0   0   0   2   2   2   2   0   0   2   0   2   0   0   0   0   2   2   2   0   0   2   2   0   2   0   2   2   2   0   2   2   0   2   2   2   0   2   2   0   2   0   0   2
 MK-5-15                2   2   2   0   0   0   2   0   0   2   2   0   2   0   0   0   2   0   0   0   0   2   2   0   2   2   2   0   0   0   2   2   2   2   2   2   0   2   0   2   0   0   0   2   2   0   2   0   0   0   2   2   0   2   0   0   2   2   2   0   0   2   0   2   0   2   2   2   0   2   0   2   2   2   0   2   0   2   0   2   0   0   2   0   2   0   2   2   0   0   2   0   0   2   0   0   0   0   2   0   0   2   0   0   0   0   2   2   0   0   0   0   0   2   2   0   0   0   2   0   0   0   2   0   0   2   0   0   0   0   0   2   0   0   2   0   2   2   2   0   2   0   2   2   2   2   0   2   0   2   0   0   0   0   2   2   0   0   0   2   2   2   0   0   0   2   2   2   0   0   0   0   2   2   2   0   0   2   2   0   2   0   2   2   2   0   2   2   2   2   2   0   0   2   2   0   2   0   0   2
 MK-5-16                2   2   2   0   0   0   2   0   0   2   2   0   2   0   0   0   2   0   0   0   0   2   2   0   2   2   2   2   0   0   2   2   2   2   0   2   0   2   0   2   0   0   0   2   2   0   2   2   0   0   2   2   0   0   0   0   0   0   2   0   0   2   0   2   0   0   2   2   0   2   0   2   2   2   0   2   0   2   0   2   0   0   0   0   2   0   2   0   0   0   2   0   2   2   0   0   0   0   2   0   2   2   0   0   0   0   2   2   2   0   0   0   0   2   2   0   0   0   2   0   2   0   2   0   0   2   0   0   0   0   0   2   0   0   0   0   2   2   2   2   2   2   2   2   2   0   0   2   0   2   0   0   0   0   2   2   0   0   0   2   2   2   0   0   0   2   0   2   0   0   0   0   2   2   2   2   2   2   2   2   2   0   2   2   2   0   2   2   2   2   2   0   0   2   2   0   2   0   0   2
 MK-6-1                 2   0   2   2   0   0   0   2   2   0   2   0   0   0   0   2   2   2   0   2   0   0   0   2   0   2   0   2   2   0   0   2   0   0   2   2   2   0   2   0   2   2   2   0   2   0   0   2   0   0   0   0   0   0   0   0   2   2   0   2   0   2   2   0   2   0   0   2   0   2   0   0   0   0   0   2   0   2   0   0   2   2   2   2   0   2   0   0   0   0   0   0   2   2   2   0   0   0   2   0   2   2   2   2   2   0   2   0   2   0   0   0   2   2   2   2   0   0   0   0   2   0   0   0   2   2   0   0   0   2   2   0   0   0   0   2   2   2   0   2   2   2   0   2   2   2   2   0   0   2   0   0   0   0   2   2   0   0   0   0   2   2   2   0   0   0   0   2   2   2   2   2   0   0   2   2   0   0   0   2   2   2   0   2   0   2   0   2   2   0   2   0   0   2   0   2   0   0   0   2
 MK-6-2                 2   0   2   2   0   0   0   2   2   0   2   2   0   0   0   0   2   2   2   2   2   2   0   2   0   2   2   0   2   0   0   0   2   0   2   2   2   0   2   0   2   2   2   0   2   0   0   2   0   0   0   0   0   0   0   0   2   2   0   2   0   2   2   0   2   2   0   2   0   2   0   0   0   0   0   2   0   2   0   0   2   2   2   2   0   2   0   0   0   0   0   0   2   2   2   0   0   0   2   0   2   2   2   2   2   0   2   0   2   0   0   2   2   2   2   2   0   2   0   0   2   0   0   0   0   2   0   0   0   2   0   0   0   0   0   2   2   2   0   2   2   2   0   2   2   2   2   0   0   2   2   0   0   0   2   2   0   0   0   0   2   2   2   0   0   0   0   2   2   2   2   2   0   0   2   2   0   0   0   2   2   2   2   2   0   2   0   2   2   0   2   0   0   2   0   2   0   2   0   2
 MK-6-3                 0   2   2   2   0   0   0   2   0   0   2   2   0   2   2   0   2   2   2   2   2   2   0   2   0   2   2   0   2   2   0   0   2   0   2   2   2   0   2   0   2   2   2   0   2   0   0   2   0   0   0   0   0   0   0   0   2   2   0   2   0   2   2   0   2   2   0   2   0   2   0   0   0   0   0   0   0   2   2   0   2   2   2   2   0   0   0   0   2   0   0   0   2   2   0   0   0   0   2   0   2   2   2   2   2   0   2   0   2   0   0   2   2   2   2   2   0   2   0   0   2   0   0   0   0   2   0   0   0   2   0   2   0   0   0   0   2   0   0   2   2   2   0   2   2   2   2   0   0   2   2   0   0   0   2   2   0   0   0   0   2   0   2   0   2   0   0   2   2   2   2   0   2   0   2   2   0   0   0   2   2   2   2   2   0   2   0   0   2   0   2   0   2   2   0   0   0   2   0   2
 MK-6-4                 0   2   2   0   2   0   0   2   0   0   2   2   0   2   2   0   2   2   2   2   0   2   0   2   0   2   2   0   2   2   0   0   2   0   2   2   2   0   2   0   2   2   2   2   2   0   0   2   0   0   0   0   0   0   0   0   2   2   0   2   0   2   2   0   2   2   0   2   0   2   0   2   0   0   0   2   0   2   2   0   2   2   2   2   0   0   2   0   2   0   0   0   2   2   0   2   0   0   2   0   2   2   2   2   2   0   2   0   2   0   2   2   2   2   2   2   0   2   0   0   2   0   0   2   0   2   0   0   0   2   0   2   2   0   0   0   2   0   2   2   2   2   0   2   2   2   2   0   0   2   2   0   0   0   2   2   2   0   0   0   2   0   2   0   2   0   0   2   2   2   2   0   2   0   2   2   0   0   0   2   2   2   2   2   0   2   2   0   2   0   2   0   2   2   0   0   0   2   0   2
 MK-6-5                 0   2   2   0   2   2   0   2   0   0   2   2   0   2   2   0   2   0   2   2   0   2   2   2   0   2   2   0   2   2   0   0   2   0   2   2   2   0   0   0   2   2   0   2   2   0   0   0   2   0   0   0   0   0   0   0   2   2   0   2   0   2   2   0   2   2   0   2   0   2   0   2   0   0   0   2   0   2   2   0   2   2   2   2   0   0   2   0   2   0   0   0   2   2   0   2   0   0   0   0   2   2   2   2   2   0   2   0   2   0   2   2   2   2   2   2   0   0   0   0   2   0   0   2   0   2   0   0   0   2   0   2   2   0   0   0   2   0   2   2   2   2   0   2   0   2   2   0   2   2   2   0   0   0   2   2   2   0   0   0   2   0   2   0   2   0   0   2   2   2   2   0   2   0   2   2   0   0   0   2   2   2   2   2   0   2   2   0   2   2   2   0   2   2   0   0   0   2   0   2
 MK-6-6                 0   2   0   0   2   2   0   0   0   2   2   2   0   2   2   0   2   0   2   2   0   2   2   2   0   0   2   0   2   2   0   0   2   0   2   2   2   0   2   2   2   2   2   2   2   0   0   0   2   0   0   0   0   0   0   0   2   2   0   2   0   2   0   0   0   2   2   2   0   2   0   2   0   0   0   2   0   2   2   0   2   2   2   2   0   2   2   0   2   0   0   0   2   0   0   2   0   0   0   0   2   2   2   2   2   0   2   0   2   0   2   2   2   2   2   2   0   0   0   0   2   0   0   2   0   2   0   0   2   2   0   2   2   0   0   0   2   0   2   2   2   2   0   2   0   2   2   2   0   2   2   0   0   0   2   2   2   0   0   0   2   0   2   0   2   0   0   2   2   2   2   0   2   0   2   2   0   0   0   2   2   2   0   2   0   2   2   0   2   2   2   2   2   2   0   0   0   0   0   2
 MK-6-7                 0   2   0   0   2   2   2   0   0   2   2   2   0   2   2   0   2   0   2   0   0   2   2   2   2   0   2   2   2   2   0   0   2   0   2   2   0   0   0   0   2   2   2   2   2   0   0   0   2   0   0   0   0   0   0   0   2   2   0   2   0   0   0   0   2   2   2   2   0   2   0   2   0   0   0   2   2   2   2   0   2   2   2   2   0   2   2   0   2   0   0   0   2   0   0   2   0   0   0   0   2   2   2   2   2   0   2   0   2   0   2   0   2   2   2   2   0   0   0   2   2   0   0   2   0   2   2   0   2   2   0   2   2   0   0   0   2   0   2   2   2   2   2   2   0   2   2   2   0   2   2   0   0   0   2   0   2   0   0   2   2   0   0   0   2   0   2   2   2   2   2   0   2   0   2   2   0   0   0   2   2   2   0   0   0   2   2   0   2   2   2   2   2   2   0   0   0   0   0   2
 MK-6-8                 0   2   0   0   2   2   2   0   0   0   2   2   0   2   2   0   2   0   0   0   0   2   2   2   2   0   2   2   2   2   0   0   2   2   2   2   0   0   0   0   2   2   2   2   2   0   0   0   2   0   0   0   0   0   2   0   2   2   0   2   0   0   0   0   2   2   2   2   2   2   0   2   0   0   0   2   2   0   2   0   2   2   2   2   0   2   2   0   2   0   2   0   2   0   0   2   2   0   0   0   2   2   2   2   2   0   2   2   2   0   2   0   2   2   2   2   0   0   0   2   2   0   0   2   2   2   2   0   0   2   0   2   2   0   0   0   2   0   2   2   2   2   2   2   0   2   2   2   0   2   2   0   0   0   2   0   2   0   2   2   2   0   0   0   2   0   2   2   2   2   2   0   0   0   0   2   0   2   0   2   2   2   0   0   2   2   2   0   2   2   2   2   2   0   0   0   0   0   0   2
 MK-6-9                 0   2   0   0   2   0   2   0   2   0   2   2   0   2   0   2   2   0   0   0   0   2   2   2   2   2   2   2   2   2   0   0   2   2   2   2   0   0   0   0   2   0   2   2   2   0   0   0   2   0   0   0   0   0   2   0   0   2   0   2   0   2   0   0   2   2   0   2   2   2   0   2   0   0   0   2   2   0   2   0   2   2   2   2   0   2   2   0   2   0   2   0   2   0   0   2   2   0   0   0   2   0   2   2   0   0   2   2   2   0   2   0   2   0   2   2   0   0   0   2   2   0   0   2   2   2   2   0   0   0   0   2   2   0   0   0   0   0   2   2   2   2   2   2   0   2   2   2   0   2   0   0   0   0   2   0   2   0   2   0   2   0   0   0   2   0   2   2   2   2   2   0   2   0   0   2   2   0   0   2   2   2   0   0   2   2   2   0   2   2   2   2   2   0   0   0   0   0   0   0
 MK-6-10                0   2   0   0   2   0   2   0   2   0   0   2   0   2   0   2   0   0   0   0   0   2   2   2   2   2   2   2   2   2   0   0   2   2   2   2   0   0   0   0   2   0   2   2   2   0   0   0   2   0   0   0   0   0   2   0   0   2   0   2   0   2   0   0   2   2   0   2   2   2   2   2   0   0   0   2   2   0   2   0   0   2   2   2   0   0   2   0   0   0   0   0   2   0   0   2   2   0   0   0   2   0   0   2   0   0   2   2   2   0   2   0   2   0   2   2   0   0   0   2   2   0   0   2   2   2   2   0   0   0   2   0   2   0   0   0   2   0   2   2   0   0   0   0   0   2   0   2   0   2   0   0   0   0   2   0   2   0   2   0   2   0   0   0   2   0   2   2   0   2   2   0   2   0   0   2   2   0   0   2   2   2   0   0   2   2   2   0   2   0   2   2   2   0   0   0   0   0   0   0
 MK-6-11                0   2   0   0   2   0   2   2   2   0   0   2   0   2   2   2   0   0   0   0   0   2   2   0   0   2   2   2   2   2   0   0   2   2   2   2   0   0   0   0   2   0   2   2   2   0   0   0   2   0   0   0   0   0   2   0   0   0   0   2   0   2   0   0   2   0   0   2   2   0   2   2   0   0   0   2   2   2   2   0   0   2   2   2   0   0   2   0   0   0   0   0   2   0   0   2   2   0   0   0   2   0   0   2   0   0   2   2   2   2   2   0   0   0   2   2   0   0   0   2   2   0   0   2   2   2   2   0   0   0   2   0   2   2   0   0   2   0   2   2   0   0   0   0   0   2   2   2   0   2   0   0   0   0   2   0   2   2   2   0   2   2   0   0   2   0   2   2   0   2   2   0   2   0   0   2   2   0   0   2   2   2   0   0   2   2   2   0   2   0   2   0   2   0   0   0   0   0   0   0
 MK-6-12                0   2   0   2   2   0   2   2   2   0   0   2   2   2   2   2   0   0   0   0   0   2   2   0   0   0   2   2   2   0   0   0   2   2   2   2   0   0   0   0   2   2   2   2   2   0   0   0   2   0   0   0   0   0   2   0   0   2   0   2   0   2   0   0   2   0   0   2   2   0   2   2   0   0   0   2   2   2   2   0   0   2   2   2   0   0   2   0   0   0   0   0   2   0   0   2   2   2   0   0   0   0   2   2   0   0   2   2   2   2   0   0   0   0   2   2   0   0   0   2   2   0   0   2   2   2   2   0   0   0   2   0   2   2   0   0   2   0   2   2   0   0   0   0   0   2   0   2   0   2   0   0   0   0   2   0   2   2   2   0   2   2   0   0   2   0   2   2   0   2   2   0   2   0   0   2   2   0   0   2   2   0   0   0   2   0   0   0   2   0   2   0   2   0   0   0   0   0   0   0
 MK-6-13                0   2   0   2   2   0   2   2   2   2   0   2   2   2   0   2   2   0   0   0   0   2   0   0   0   0   2   2   2   0   0   0   2   2   2   2   0   0   0   0   2   2   2   2   2   0   0   0   2   0   0   0   0   0   2   0   0   2   0   2   2   2   0   0   2   0   0   2   2   0   2   2   0   0   0   2   2   2   2   2   0   2   2   2   0   0   2   0   0   0   0   0   2   0   0   2   2   2   2   0   0   2   2   2   0   0   2   2   2   2   0   0   2   0   2   2   0   0   0   2   2   0   0   2   2   2   2   0   0   0   2   0   2   2   0   0   2   0   2   2   2   2   0   0   0   2   0   2   0   2   0   0   0   0   2   0   2   2   2   0   0   2   2   0   2   0   2   2   2   2   2   0   2   0   0   2   2   0   0   2   2   0   0   2   2   0   0   0   2   0   2   0   2   0   0   0   0   0   0   2
 MK-6-14                0   2   0   2   0   0   2   2   2   2   0   2   0   2   0   2   2   2   0   0   0   2   0   2   0   0   2   0   2   0   0   0   2   0   0   2   0   0   0   0   2   2   2   2   2   0   0   0   2   0   0   0   0   0   2   0   0   0   0   2   2   2   0   0   2   0   0   2   2   0   2   2   0   0   0   2   0   2   2   2   0   2   0   2   0   0   2   0   0   0   0   0   2   2   0   2   2   2   2   0   0   2   2   2   0   0   2   2   2   2   0   0   2   0   0   0   2   0   0   0   0   0   2   2   2   2   2   0   0   0   2   0   2   2   0   0   2   0   2   2   2   2   0   2   0   0   0   2   0   2   0   0   0   0   2   0   2   2   2   0   0   2   2   0   2   0   2   2   2   2   2   0   2   0   0   2   2   0   0   2   2   2   0   2   2   0   0   0   2   2   2   0   2   0   0   0   0   0   0   2
 MK-6-15                2   2   2   2   0   0   2   2   2   2   2   2   0   2   0   2   2   2   0   2   2   2   2   2   0   0   2   0   2   0   0   0   2   0   0   2   0   2   0   0   2   2   2   2   2   0   0   0   2   2   0   0   0   0   2   0   0   0   2   2   2   0   0   0   2   0   0   0   2   0   0   2   2   0   0   2   2   2   2   2   2   2   0   2   0   0   2   0   0   0   0   0   2   2   0   2   2   2   2   0   0   2   2   2   2   0   0   2   2   2   0   0   2   0   0   0   2   0   0   0   0   0   2   2   0   2   2   0   0   0   2   0   2   2   2   0   2   0   2   2   2   2   0   2   0   0   0   2   0   2   0   0   0   0   2   0   2   2   2   0   0   2   2   0   2   0   2   2   2   2   2   2   2   0   0   2   2   0   0   2   2   2   0   0   2   0   0   0   2   2   2   0   2   0   0   0   0   0   0   2
 MK-6-16                2   2   2   2   0   0   2   2   0   2   2   2   0   2   0   2   2   2   2   2   2   2   2   2   0   0   2   0   2   0   0   2   2   0   0   2   2   2   2   0   2   2   2   2   2   0   0   0   2   2   0   0   0   0   2   0   0   0   2   2   2   0   0   0   2   0   0   0   2   0   0   2   2   0   0   0   0   2   2   2   2   2   0   0   0   0   2   0   0   0   0   0   2   2   0   2   2   2   2   0   0   2   2   2   2   0   2   2   2   2   0   0   2   0   0   0   2   0   0   0   0   0   2   0   0   0   2   0   0   0   2   0   2   2   2   0   2   0   2   2   2   2   0   2   0   0   0   2   0   2   0   0   0   0   2   0   0   2   2   0   0   2   2   0   2   0   2   2   2   2   2   2   2   0   0   2   0   0   0   2   2   2   0   2   2   0   2   0   0   2   2   0   0   0   0   2   0   0   2   2
 
!****************************************** Phenotypic Data **********************************************************
!-100.0 is resevred for missing phenotype
SimulatedTrait1        11.4443   14.9076   17.7262   18.7093    9.8280   13.6691   15.4118   16.1839   18.1808   17.3103   14.1261   14.6038   11.5954   15.9255   16.1097   12.7631   10.7406   15.2471   15.5224   16.0993   22.4231   12.4387   12.1136   15.0407   12.4121   14.8337   13.6956   21.1202   12.5674   11.0573   18.5231   18.0729    9.9373   19.6530   16.9688   17.2299   18.4293   20.2891   16.5300   11.6748   19.8122   17.8714   14.2775   12.1134   14.4684   13.1785   10.4727   14.3990   15.9054   12.3520   12.5027   10.3298   13.1380   16.3522   10.7691   10.2704    9.6319   10.8322   12.9805    8.1241   15.5385   14.2790   17.7720   17.8561   14.6904   15.0923   11.9636   15.7020   16.7452   11.8422   16.5860   14.0402   12.2623   12.7371   13.1003   22.9678    9.6245   16.0102   18.1724    8.1327   16.4104   20.0494   14.9393   20.4818   13.1685   14.3985   14.2573   14.4744   15.6316   12.2635   18.1483   16.4384   17.6453   17.3223   10.3537   13.8136   15.1824   14.4201   18.4337   12.7425    7.3426   12.7740   18.1353   11.5259   12.7851   17.1122   14.9027   14.3659   12.7967   13.1448   14.7436   14.0985   16.9762   13.7418    9.8540   12.2776   16.2473   14.9076   15.0313   16.3447   15.7060   15.0656   16.2620   13.8881   17.8920   18.8897   12.3247   17.9712   14.8472   14.8514   14.4020   15.2008   17.2365   16.6042   11.8918   14.4543   14.8756   10.1090   13.1171   15.2685   13.6931   11.9810   18.9738   18.6590   19.9264   16.3298   20.4511   12.2804    9.8623   10.6604   21.1553   14.2173   19.4293   16.7444   11.8877   13.8326   16.1200   11.0657   13.3741   18.9155   15.9555   11.8972    8.4444   17.0561   10.9419   18.9615   10.3974   17.6230   16.0729   13.7717   14.6301   22.9091   14.8609   13.7697   15.3243   14.0570   15.6492   17.4042   12.3681   11.4441   12.1493   18.0634   13.2766   11.8550   12.4391   10.5125   13.1445   13.0146    5.4527   21.6427   17.7547   19.1989   18.6176   14.9987   14.1440   12.3591   17.4416   17.6301   16.4960   16.4197
SimulatedTrait2         7.7117    9.5109   12.3632   10.6964   12.5141   10.7147    8.8010   10.4319    9.1026   11.4307   11.2555    9.0662   12.1869    8.5103   10.7475   11.9594    8.7742   12.4105    8.0371   12.2319    6.6822   10.1976   12.6251    9.7673    8.9109   11.0944    9.8267   11.1736   10.8047   13.6578   10.0191    8.2800    9.8332    7.0959   10.7604   11.7659   10.9189    6.9402   11.6670    8.1344   10.0322    9.5364   10.3377   11.4069   10.1897   10.1702   11.6379    7.0415    8.8927    9.9470   11.3000   12.7164    9.1976    9.3372    9.0112    9.3167   11.3642    7.7680   11.0040   11.3740   11.3602    9.4600    9.4271    9.7825    8.0539    6.7026   10.5725   10.1715    8.5618   11.3196   10.6096    9.3208    8.7777   13.1072    9.4210   11.0314   12.1276    8.7017   12.0579   10.0597    9.5585   10.4846   12.2941   11.3301   13.0472   11.2365   10.5110    9.7356    9.0874    8.5691   10.7165   11.5020    9.1320   11.2055   12.2521   11.4831    8.9739   12.0285    6.9895   12.3045   12.3881   12.8970    7.3442    8.9103   13.0167    7.0638   10.2685    9.7729    8.4935    8.7852   11.8681   12.3100    7.0526   10.0918    9.6850   14.3060    9.7317    9.5615    6.5491    9.9171   10.8127   12.8772   11.2034   11.2760   10.6657    8.9343    9.6614    9.8102   11.1569   12.2229   11.8170    9.0923    9.4354   11.2519   10.0856    9.5876   10.9967    9.8185   11.4114    7.4608    8.3533   11.1723   10.4025   12.7381   10.8775   11.1937   10.0016    9.6755   13.2194    9.0114    9.8888   10.5568    8.7346    9.7352   10.8122    6.6881    8.9424   11.7002   10.2618    8.6383   12.2848    9.8282   10.6512    8.9748    8.3623   10.2758    9.7525   11.1266   10.3637   14.6103    9.8008    9.4260   10.0981   10.0708   10.4166    8.9490   11.5696    7.5940    6.5619   12.3838    9.7054    7.7137   10.9026    9.4080    8.3419   10.4910    9.3663   12.0812   10.6609    8.4662   10.6662    8.7102   11.8338   10.4164    8.3343   10.0617   10.7374    9.0033   10.3423   10.1699
 
