# Supplementary material for: Inclusive Composite Interval Mapping of QTL by Environment Interactions in Biparental Populations
Source: PLoS One. 2015 Jul 10;10(7):e0132414. doi: 10.1371/journal.pone.0132414 (PMC4498613; doi:10.1371/journal.pone.0132414)
Supplement: S4 File — (ZIP) [file pone.0132414.s004.zip › H=0.1/L1/run_00165.met]

!**********************Note: lines staring with "!" are remarks and will be ignored in the program********************
!*********************************General Information**********************************
!Assuming F1 = P1 x P2, populations available in QTL IciMapping are: 
!  1, P1BC1F1 = P1 x F1, the first backcrossing where P1 is used as the recurrent parent;
!  2, P2BC1F1 = P2 x F1, the first backcrossing where P2 is used as the recurrent parent;
!  3, F1DH, F1-derived doubled haploids; 
!  4, RIL or F1RIL, recombination inbred lines through the repeated selfing of F1;
!  5, P1BC1RIL, recombination inbred lines through the repeated selfing of P1BC1F1;
!  6, P2BC1RIL, recombination inbred lines through the repeated selfing of P2BC1F1;
!  7, F2, the selfing generation of F1;
!  8, F3, the selfing generation of F2;
!  9, P1BC2F1, the second backcrossing where P1 is used as the recurrent parent; 
! 10, P2BC2F1, the second backcrossing where P2 is used as the recurrent parent;
! 11, P1BC2RIL, recombination inred lines through the repeated selfing of P1BC2F1; 
! 12, P2BC2RIL, recombination inred lines through the repeated selfing of P2BC2F1; 
! 13, P1BC1F2, the selfing generation of P1BC1F1; 
! 14, P2BC1F2, the selfing generation of P2BC1F1; 
! 15, P1BC2F2, the selfing generation of P1BC2F1; 
! 16, P2BC2F2, the selfing generation of P2BC2F1; 
! 17, P1BC1DH, P1BC1F1-derived doubled haploids; 
! 18, P2BC1DH, P2BC1F1-derived doubled haploids; 
! 19, P1BC2DH, P1BC2F1-derived doubled haploids; 
! 20, P2BC2DH, P2BC2F1-derived doubled haploids; 
   3      !Mapping Population (see remarks above)
   2      !Mapping Function (1 for Kosambi; 2 for Haldane; 3 for Morgan)
   2      !Marker Space Type (1 for intervals; 2 for positions)
   1      !Marker Space Unit(1 for centiMorgans; 2 for Morgan)
   6      !Number of Chromosomes (or Linkage Groups)
 200      !Size of the mapping population
   2      !Number of environments
 
!***************************************** Chromosomes and Linkage Maps **********************************************
!Chromosome                 NumMarkers
-CH1                        16
-CH2                        16
-CH3                        16
-CH4                        16
-CH5                        16
-CH6                        16
!Linkage map (Marker name followed by position or the interval length)
 MK-1-1                1     0.000
 MK-1-2                1    10.000
 MK-1-3                1    20.000
 MK-1-4                1    30.000
 MK-1-5                1    40.000
 MK-1-6                1    50.000
 MK-1-7                1    60.000
 MK-1-8                1    70.000
 MK-1-9                1    80.000
 MK-1-10               1    90.000
 MK-1-11               1   100.000
 MK-1-12               1   110.000
 MK-1-13               1   120.000
 MK-1-14               1   130.000
 MK-1-15               1   140.000
 MK-1-16               1   150.000
 MK-2-1                2     0.000
 MK-2-2                2    10.000
 MK-2-3                2    20.000
 MK-2-4                2    30.000
 MK-2-5                2    40.000
 MK-2-6                2    50.000
 MK-2-7                2    60.000
 MK-2-8                2    70.000
 MK-2-9                2    80.000
 MK-2-10               2    90.000
 MK-2-11               2   100.000
 MK-2-12               2   110.000
 MK-2-13               2   120.000
 MK-2-14               2   130.000
 MK-2-15               2   140.000
 MK-2-16               2   150.000
 MK-3-1                3     0.000
 MK-3-2                3    10.000
 MK-3-3                3    20.000
 MK-3-4                3    30.000
 MK-3-5                3    40.000
 MK-3-6                3    50.000
 MK-3-7                3    60.000
 MK-3-8                3    70.000
 MK-3-9                3    80.000
 MK-3-10               3    90.000
 MK-3-11               3   100.000
 MK-3-12               3   110.000
 MK-3-13               3   120.000
 MK-3-14               3   130.000
 MK-3-15               3   140.000
 MK-3-16               3   150.000
 MK-4-1                4     0.000
 MK-4-2                4    10.000
 MK-4-3                4    20.000
 MK-4-4                4    30.000
 MK-4-5                4    40.000
 MK-4-6                4    50.000
 MK-4-7                4    60.000
 MK-4-8                4    70.000
 MK-4-9                4    80.000
 MK-4-10               4    90.000
 MK-4-11               4   100.000
 MK-4-12               4   110.000
 MK-4-13               4   120.000
 MK-4-14               4   130.000
 MK-4-15               4   140.000
 MK-4-16               4   150.000
 MK-5-1                5     0.000
 MK-5-2                5    10.000
 MK-5-3                5    20.000
 MK-5-4                5    30.000
 MK-5-5                5    40.000
 MK-5-6                5    50.000
 MK-5-7                5    60.000
 MK-5-8                5    70.000
 MK-5-9                5    80.000
 MK-5-10               5    90.000
 MK-5-11               5   100.000
 MK-5-12               5   110.000
 MK-5-13               5   120.000
 MK-5-14               5   130.000
 MK-5-15               5   140.000
 MK-5-16               5   150.000
 MK-6-1                6     0.000
 MK-6-2                6    10.000
 MK-6-3                6    20.000
 MK-6-4                6    30.000
 MK-6-5                6    40.000
 MK-6-6                6    50.000
 MK-6-7                6    60.000
 MK-6-8                6    70.000
 MK-6-9                6    80.000
 MK-6-10               6    90.000
 MK-6-11               6   100.000
 MK-6-12               6   110.000
 MK-6-13               6   120.000
 MK-6-14               6   130.000
 MK-6-15               6   140.000
 MK-6-16               6   150.000
!*********************************** Marker Types ********************************************************************
!Co-dominant marker: When heterozygote F1 is present, P1 is coded as 2, F1 is coded as 1, and P2 is coded as 0; Otherwise, P1 is coded as 2, and P2 is coded as 0. 
!Dominant marker: When heterozygote F1 is present, P1 and F1 are coded as 12, and P2 is coded as 0; Otherwise, P1 is coded as 2, and P2 is coded as 0.  
!Recessive markers: When heterozygote F1 is present, P1 is coded as 2, and F1 and P2 are coded as 10; Otherwise, P1 is coded as 2, and P2 is coded as 0. 
!Missing marker is coded as -1. 
 MK-1-1                 0   0   0   2   0   0   0   2   0   0   0   0   2   0   0   2   0   0   2   0   2   2   0   0   2   0   2   0   2   0   2   2   0   2   0   2   0   0   0   0   2   0   0   2   0   2   0   2   2   0   0   0   0   0   0   0   0   0   2   2   0   0   2   0   2   2   0   2   2   2   0   2   0   2   0   0   2   2   0   2   0   2   2   0   2   0   2   0   0   0   2   0   2   2   2   2   2   2   0   2   0   2   2   2   0   2   0   0   2   2   2   0   2   2   2   2   2   0   2   0   2   2   0   2   0   2   2   0   2   2   2   2   0   0   2   0   0   2   0   2   2   0   2   0   0   2   0   0   2   0   2   2   2   0   2   2   0   0   2   0   0   2   0   0   0   2   0   2   0   0   2   0   2   2   2   2   2   0   2   2   0   2   0   2   2   0   2   2   2   2   0   2   2   2   0   2   2   2   2   0
 MK-1-2                 0   0   0   2   0   0   0   2   0   0   0   0   2   0   2   2   0   0   2   2   0   2   0   2   0   0   2   0   2   0   2   2   0   2   0   2   0   2   0   0   2   0   0   2   0   2   0   2   2   0   0   0   0   0   0   0   0   0   2   2   0   0   2   0   2   0   0   2   2   2   0   2   0   2   0   0   2   2   0   2   0   2   2   0   2   0   2   0   2   0   2   0   2   2   2   2   2   2   0   2   0   0   2   2   0   2   0   0   2   0   2   0   2   2   2   2   2   0   2   0   2   2   0   2   0   2   2   0   2   2   2   2   0   0   2   0   0   2   0   2   2   0   2   0   0   2   0   0   2   0   2   2   2   0   2   2   0   0   2   0   0   2   0   0   0   2   0   2   0   0   2   0   2   2   2   2   2   0   2   2   0   2   2   2   2   0   2   2   2   2   0   2   2   2   0   2   2   0   2   0
 MK-1-3                 0   0   0   2   2   0   0   2   0   0   0   0   2   2   2   2   0   0   0   2   2   2   0   2   0   0   2   0   2   0   0   2   0   2   0   2   0   2   0   0   2   0   0   2   0   2   2   2   2   0   0   0   0   0   0   2   0   0   2   2   0   0   2   0   2   0   0   2   2   2   0   2   0   0   0   0   2   2   2   2   0   0   2   0   2   0   2   0   2   0   2   0   2   0   2   2   2   2   0   2   0   2   2   2   0   2   0   0   2   0   2   0   2   2   2   2   2   0   2   0   2   2   0   0   0   2   2   0   0   2   2   2   0   2   2   0   0   2   2   2   2   0   2   0   0   2   0   0   2   0   2   2   2   0   2   2   0   0   2   0   0   2   0   0   0   2   2   0   0   0   2   0   2   2   2   2   2   0   2   2   0   2   2   2   2   0   2   2   2   2   0   2   2   2   0   2   2   0   2   2
 MK-1-4                 0   0   0   2   2   0   0   2   0   0   0   0   2   2   2   2   0   0   0   2   2   2   0   2   0   0   2   0   2   2   0   2   0   2   0   2   0   2   0   0   2   0   0   2   0   2   2   2   2   0   0   2   0   2   0   2   0   0   2   2   0   0   2   0   2   0   0   2   2   2   0   2   0   0   0   0   2   2   2   2   0   0   2   0   0   0   2   0   2   0   2   0   2   2   2   2   2   2   0   2   0   2   2   2   0   2   0   0   2   0   2   0   2   2   2   2   2   2   2   0   2   2   0   0   0   2   2   0   0   2   2   2   0   2   2   0   2   2   2   2   0   0   2   0   0   2   0   0   2   0   2   2   2   0   2   0   0   0   2   0   0   2   0   0   0   2   2   0   0   0   2   0   2   2   2   2   2   2   2   0   0   2   2   0   2   0   2   2   2   2   0   2   2   0   0   2   0   0   2   2
 MK-1-5                 0   2   2   2   2   0   0   2   0   0   0   0   2   2   0   2   0   0   0   2   2   2   0   2   0   2   2   0   2   2   0   2   0   2   0   2   0   2   0   0   2   0   0   2   0   2   2   2   2   2   0   0   2   2   0   2   0   0   2   2   0   0   2   0   2   0   0   2   2   2   0   2   0   0   0   0   2   2   2   2   2   0   2   0   0   2   2   0   2   0   2   0   2   2   2   2   2   2   0   2   0   2   2   2   0   2   0   0   2   0   2   0   2   2   0   2   2   2   2   0   2   2   0   2   0   2   2   0   0   2   2   2   0   2   2   0   2   2   2   2   2   0   2   0   0   2   0   0   2   0   2   2   2   0   2   2   0   0   2   0   0   2   0   0   0   2   2   0   0   0   2   0   2   2   0   2   2   2   2   0   0   2   2   2   2   0   2   0   2   2   0   2   2   0   0   2   2   0   0   0
 MK-1-6                 0   2   2   2   2   0   0   2   0   0   0   0   2   2   0   2   0   0   0   2   2   0   0   2   0   2   2   0   2   2   0   2   0   2   0   2   0   2   0   0   2   0   0   2   0   2   2   0   0   2   0   0   2   0   0   2   0   0   2   2   0   0   2   0   2   0   0   2   2   2   0   2   0   0   0   0   2   2   2   2   2   0   2   0   0   2   2   0   2   0   2   2   2   2   0   2   0   2   0   2   0   2   2   2   0   2   0   0   2   2   2   0   2   0   0   0   2   2   2   0   2   2   0   2   0   2   2   0   0   2   2   2   0   2   2   0   2   2   2   2   2   0   2   2   0   0   0   0   2   0   2   2   2   2   2   2   0   0   2   0   0   2   0   0   0   2   2   0   0   0   2   0   2   2   0   2   2   2   2   0   0   2   2   2   2   0   2   0   2   2   0   2   2   0   0   2   2   0   0   0
 MK-1-7                 0   2   2   2   2   2   0   2   2   0   0   0   2   2   0   2   0   0   0   2   2   0   0   2   0   2   2   0   2   2   0   2   0   2   0   2   0   2   0   0   2   0   0   2   0   2   2   0   0   2   0   0   2   0   0   2   0   0   2   2   0   0   2   0   2   0   0   2   2   2   2   2   0   0   0   0   2   2   2   2   2   0   2   0   2   2   2   0   2   0   2   2   2   2   0   2   0   0   2   2   0   2   2   2   0   2   0   0   2   2   2   0   2   2   0   0   2   2   2   0   2   0   0   2   0   0   2   0   0   2   2   0   0   2   2   0   0   2   2   2   0   0   2   2   0   0   0   0   2   0   2   2   2   2   0   2   0   0   2   0   0   2   0   0   0   2   2   2   0   2   2   0   2   2   2   2   2   0   2   0   0   2   2   2   2   0   2   0   2   2   0   2   2   0   0   2   2   0   0   2
 MK-1-8                 0   2   2   0   2   2   0   2   2   0   0   0   2   2   0   2   0   0   0   2   2   0   0   2   0   2   2   0   0   2   0   0   0   2   0   2   2   2   0   0   2   0   0   2   0   2   2   0   0   2   0   0   2   0   0   2   0   0   2   2   0   0   2   0   2   0   0   2   2   2   2   2   0   0   0   0   2   2   2   2   2   0   2   0   2   0   2   0   2   0   0   0   2   0   0   2   2   2   2   2   0   2   2   0   0   2   0   0   2   2   2   0   0   2   0   0   0   2   2   0   0   0   0   2   2   0   2   0   0   2   2   0   0   2   2   0   0   2   2   2   0   0   2   2   0   0   2   2   2   0   2   2   2   2   0   2   2   0   2   0   0   2   0   0   2   2   2   2   0   2   2   0   2   2   2   2   2   0   0   0   2   2   2   2   2   0   2   0   2   2   0   0   2   0   0   2   2   0   0   2
 MK-1-9                 0   2   2   0   2   2   0   2   2   2   2   0   2   2   0   2   0   0   0   2   2   0   0   2   0   2   2   0   0   2   0   2   0   2   0   2   2   2   0   0   2   0   0   2   0   2   2   0   0   2   0   0   2   0   0   2   0   0   2   2   0   0   2   0   2   0   0   2   2   2   2   2   0   0   0   0   2   2   2   2   2   0   2   0   2   0   2   0   2   0   0   0   2   0   0   2   2   2   0   2   0   2   2   0   0   2   0   0   2   2   2   0   0   2   0   0   0   2   2   0   2   0   0   2   2   0   2   0   0   2   2   0   0   2   0   0   0   2   2   2   0   0   2   2   0   2   2   2   2   0   2   2   0   2   0   2   2   0   2   0   0   2   0   0   0   2   2   0   2   2   2   0   2   0   2   2   2   0   0   0   2   2   2   2   2   0   0   0   0   2   0   0   2   0   0   2   2   0   0   2
 MK-1-10                0   0   2   0   0   2   0   2   2   2   2   0   2   2   2   2   0   0   0   2   2   0   2   2   0   2   2   0   0   2   0   2   0   2   0   2   2   0   0   2   0   0   0   2   0   2   2   0   2   0   0   0   2   2   0   2   0   0   2   2   0   0   2   0   0   0   0   0   2   2   0   2   0   0   0   0   2   2   2   2   2   0   2   2   2   0   2   0   2   0   0   0   2   0   0   2   2   2   0   2   0   2   2   0   0   2   0   0   2   0   2   0   0   2   2   0   0   2   2   0   2   0   0   2   2   0   2   0   0   2   2   0   0   2   0   2   0   0   2   2   0   2   2   2   0   2   2   2   0   0   2   2   0   2   0   2   2   0   2   2   0   2   0   0   0   0   2   0   2   2   2   0   2   0   2   2   2   0   0   0   2   2   2   2   0   0   0   0   0   2   0   0   2   0   0   2   2   0   0   2
 MK-1-11                0   0   2   0   0   2   0   2   0   2   2   0   2   0   2   0   0   0   0   2   2   0   2   2   0   2   2   2   2   2   0   2   0   2   0   2   2   0   0   2   0   0   0   2   0   2   2   0   2   0   2   0   2   2   0   2   0   0   2   2   0   0   2   0   0   0   0   2   2   2   0   2   0   0   0   0   2   0   2   2   2   0   2   2   2   0   2   0   2   0   0   0   2   0   0   2   2   2   0   2   0   2   2   0   0   2   2   0   2   0   2   0   0   2   2   2   0   2   2   0   2   2   0   2   2   0   2   0   0   2   2   2   0   2   0   2   0   0   2   2   0   0   2   2   0   2   2   2   0   0   0   2   0   2   0   2   2   0   0   2   0   2   2   0   0   2   2   0   2   2   2   0   2   0   2   2   2   0   0   2   2   2   2   2   0   0   0   0   0   2   0   0   2   0   0   2   2   0   0   2
 MK-1-12                0   0   2   0   0   2   0   2   0   2   2   0   2   0   2   0   0   0   0   2   2   0   2   2   0   2   2   2   2   2   0   2   0   0   0   2   2   0   0   2   0   0   0   2   0   2   2   0   2   2   0   0   2   2   0   2   0   2   2   2   0   0   2   2   0   0   0   2   0   2   2   2   0   0   0   0   2   0   2   2   2   0   2   2   2   2   2   2   2   0   0   2   0   0   0   2   2   2   0   2   0   2   2   0   0   2   2   0   2   0   2   0   0   2   2   2   0   2   2   0   2   2   0   2   2   0   2   0   0   2   2   2   0   2   0   2   0   0   2   2   0   0   2   2   0   2   2   2   0   0   2   2   0   2   0   2   2   0   0   2   0   2   2   0   0   2   2   0   0   0   2   2   2   0   2   2   2   0   0   0   2   2   2   2   0   0   0   0   0   2   0   0   2   2   0   2   2   2   0   2
 MK-1-13                0   0   2   0   2   2   0   2   0   0   2   0   2   0   2   0   0   0   2   2   2   0   2   2   0   2   2   2   2   2   0   2   2   0   2   2   2   0   0   2   0   0   0   2   2   2   2   0   2   2   0   0   2   2   0   2   0   2   2   2   0   0   2   2   0   2   0   2   0   2   2   2   0   0   0   0   2   0   2   0   2   0   2   2   2   2   2   2   0   0   0   2   0   0   0   2   2   2   0   2   0   2   2   0   0   2   2   2   2   0   2   0   0   2   2   2   0   2   2   0   2   2   0   2   2   0   2   0   0   2   2   2   2   2   0   2   2   0   2   0   0   0   2   2   0   2   2   2   0   0   2   2   0   2   0   2   2   0   0   2   0   2   2   0   0   2   2   2   0   0   2   2   2   0   2   2   2   0   0   0   0   2   2   2   2   0   0   2   2   0   2   0   2   2   0   2   2   2   0   2
 MK-1-14                0   0   2   0   2   2   0   2   0   0   2   0   2   2   2   0   0   0   2   2   0   0   2   0   0   2   2   2   2   2   2   2   2   0   2   2   2   0   0   2   0   0   0   2   2   2   2   0   2   2   0   2   2   2   0   2   0   2   2   2   0   0   2   2   0   2   0   0   0   2   2   2   0   0   0   0   2   0   2   0   2   0   2   2   2   2   2   2   0   0   0   2   0   0   0   2   2   2   0   0   2   2   0   0   0   2   2   2   2   0   2   0   0   2   2   2   0   2   2   0   2   2   0   2   2   0   2   0   0   0   2   2   0   2   0   2   2   0   2   0   2   0   2   2   0   2   0   2   0   0   2   2   0   2   0   2   2   0   0   2   0   2   2   0   2   0   2   2   0   0   2   2   2   0   2   2   2   2   0   0   0   2   2   2   2   0   0   2   2   0   2   0   0   2   0   2   2   2   0   2
 MK-1-15                0   0   2   0   2   2   0   2   0   0   2   0   2   2   2   0   0   0   2   0   0   0   2   0   0   2   2   2   2   2   2   2   2   0   2   2   2   0   0   2   0   0   0   2   2   2   2   2   2   2   0   2   2   2   0   2   0   2   2   2   0   2   2   0   0   2   0   2   0   2   2   2   0   0   0   0   2   0   2   0   2   0   2   2   2   0   2   2   0   0   0   2   0   0   0   2   2   0   0   0   2   2   0   0   2   2   2   2   2   0   2   0   2   2   2   2   0   2   2   0   2   2   0   2   2   0   2   0   0   0   2   2   0   2   0   2   2   0   2   0   0   0   2   2   0   2   0   2   0   0   2   2   0   0   0   2   2   0   0   2   2   0   2   0   2   0   2   2   0   0   2   2   2   0   2   0   2   2   0   0   0   2   2   2   0   0   0   2   2   0   0   0   0   2   0   2   2   2   0   2
 MK-1-16                2   0   2   2   2   2   0   2   2   0   2   0   2   2   2   0   0   0   2   0   0   0   2   0   0   2   2   2   2   2   2   2   2   0   2   2   2   0   0   2   0   0   0   0   2   2   2   2   2   2   0   0   2   2   0   2   2   2   2   0   0   2   0   0   0   2   0   2   0   2   2   2   0   0   0   0   2   0   2   0   0   0   2   2   2   2   2   2   0   2   0   2   0   0   0   2   2   0   0   0   0   2   0   0   2   2   2   2   2   0   2   0   2   2   2   2   0   2   2   0   2   2   0   2   2   0   2   2   0   0   2   2   0   2   0   2   2   0   2   0   0   2   2   2   0   2   0   2   0   0   2   2   0   0   0   2   0   0   0   2   2   0   2   0   2   0   2   2   2   0   2   2   2   0   2   0   0   2   0   0   0   2   2   2   0   0   2   2   2   0   0   2   0   2   2   2   2   2   0   2
 MK-2-1                 0   2   0   0   0   0   0   2   0   0   2   0   0   2   0   2   0   2   0   0   0   2   2   2   2   0   2   0   2   2   2   2   2   0   2   0   2   0   2   0   2   0   0   0   0   2   2   0   0   0   0   0   0   0   0   0   2   0   0   0   0   0   2   2   2   0   0   2   0   0   0   2   0   2   0   2   2   2   2   2   2   0   0   2   2   0   0   2   0   0   2   0   2   2   2   2   0   0   2   2   0   0   0   0   2   0   2   2   0   0   0   2   2   0   0   2   2   2   2   0   2   0   0   0   2   0   2   2   0   2   2   0   0   0   2   0   0   2   2   0   0   0   2   2   0   0   0   2   0   2   0   0   2   0   2   2   2   0   2   0   0   2   0   2   2   0   0   2   0   0   2   0   2   0   2   0   0   2   0   2   0   2   0   0   0   0   0   2   0   0   2   2   0   2   0   2   0   2   0   0
 MK-2-2                 0   2   0   0   0   0   0   2   0   0   2   0   2   2   0   0   0   2   0   0   0   2   2   2   2   0   2   0   2   2   2   2   2   0   0   2   0   0   2   0   2   0   0   0   0   2   0   0   0   0   0   2   0   0   0   0   2   0   0   0   2   0   0   2   0   0   0   2   0   0   0   2   0   2   0   2   2   0   2   2   2   0   0   0   2   0   0   2   2   0   2   2   2   2   2   2   2   0   2   0   0   0   0   2   2   0   2   2   0   0   0   2   2   0   0   2   0   0   2   0   2   0   0   0   0   0   2   2   0   2   2   0   0   0   2   0   0   2   0   0   0   0   2   2   0   0   0   0   2   2   0   0   2   0   2   2   2   0   2   0   0   0   0   2   2   0   0   2   0   0   2   0   2   0   2   0   0   2   0   2   0   2   0   0   0   2   0   2   0   0   2   2   0   2   0   2   0   2   0   2
 MK-2-3                 0   2   0   0   0   0   0   2   0   0   2   0   2   2   0   2   0   2   0   0   0   2   2   2   2   0   2   0   2   2   2   2   2   0   0   2   0   0   2   0   2   0   0   0   0   2   0   0   0   0   0   2   0   0   0   0   0   0   0   0   2   0   0   2   0   0   0   2   0   0   0   2   0   2   0   2   2   2   2   2   2   0   0   0   2   0   0   2   2   0   2   2   2   2   2   2   2   0   2   0   0   0   0   2   2   2   2   2   0   0   0   2   0   0   0   2   0   0   0   2   2   0   0   0   0   0   2   2   0   2   2   0   0   0   2   0   0   2   0   0   0   2   2   2   0   0   0   0   2   2   0   0   2   0   2   2   2   0   2   0   0   0   0   2   0   0   0   2   0   0   2   2   2   0   2   0   0   2   0   0   0   0   0   0   0   2   0   2   2   0   2   2   0   2   0   2   0   2   0   2
 MK-2-4                 0   2   0   0   0   0   0   2   0   0   2   0   2   2   0   2   2   2   0   0   0   2   0   2   2   0   2   0   2   2   2   2   2   0   0   2   0   0   2   0   2   0   2   0   0   2   0   0   0   0   0   2   0   0   0   0   0   0   0   0   2   0   2   2   0   2   2   2   0   0   0   0   0   2   0   2   2   2   2   2   2   2   0   0   2   0   0   2   2   2   2   2   2   2   2   2   2   0   2   0   0   2   0   2   2   2   2   2   0   0   0   2   0   0   0   2   0   0   0   2   0   0   0   0   0   0   0   2   0   2   2   0   0   0   0   0   2   2   0   0   0   2   2   2   0   0   0   0   2   2   0   2   2   0   2   2   2   0   2   2   0   0   0   2   0   0   0   2   0   0   2   2   2   2   2   0   0   0   0   0   0   0   0   0   0   2   0   2   2   0   2   2   0   2   0   2   2   2   0   2
 MK-2-5                 0   2   2   0   0   0   0   0   0   0   2   0   2   2   0   2   2   2   0   0   0   2   2   2   2   0   2   0   2   2   2   2   2   0   0   2   0   0   2   0   2   0   2   0   0   2   0   0   0   0   2   2   0   0   0   0   0   0   0   0   2   0   2   0   0   2   0   2   0   0   0   0   0   2   0   2   2   2   2   2   2   2   0   0   2   0   0   2   2   2   2   2   2   2   2   2   2   0   2   0   0   2   0   2   2   2   0   2   0   0   0   2   0   0   0   2   0   0   2   2   2   0   0   2   0   0   0   2   0   2   2   0   0   0   0   0   2   2   0   0   0   2   2   0   0   0   0   0   2   2   0   0   2   0   2   2   2   0   2   2   0   0   0   2   0   0   0   2   0   0   2   2   2   2   2   0   2   0   0   0   0   0   0   0   0   2   0   2   2   0   2   2   0   2   2   2   2   2   0   2
 MK-2-6                 0   2   2   2   0   0   0   0   0   0   2   0   2   2   0   2   2   2   0   0   0   2   2   2   2   0   2   0   2   2   2   2   2   0   0   2   0   0   2   0   2   0   2   0   0   2   0   0   0   0   2   2   0   0   0   0   0   0   0   0   2   0   2   2   0   2   0   2   0   0   0   0   0   2   2   0   2   2   2   2   2   2   0   0   2   0   2   2   2   2   2   2   2   2   2   2   0   2   2   0   0   2   0   2   2   2   0   2   2   0   0   2   0   0   0   2   0   0   2   2   2   0   0   2   0   0   2   2   0   2   0   0   0   0   0   0   2   2   2   2   0   2   2   0   2   2   0   0   2   2   0   0   0   2   2   2   0   0   2   2   0   2   0   0   0   0   0   2   0   0   2   2   2   2   2   0   2   0   0   0   0   0   0   2   0   2   0   2   2   0   2   2   0   2   2   2   0   2   0   2
 MK-2-7                 0   2   2   2   0   0   0   0   0   0   0   0   2   2   0   2   2   2   0   0   0   0   2   2   2   0   2   0   2   2   0   2   2   0   0   0   2   2   0   0   2   0   2   0   0   0   0   0   0   0   2   2   0   0   0   2   0   2   2   0   2   0   2   2   0   2   0   2   2   0   2   0   2   2   0   0   2   2   0   2   2   2   0   0   2   0   2   2   2   2   2   2   2   2   2   2   0   2   2   0   2   2   0   2   2   0   0   2   2   0   0   2   0   0   0   2   0   0   2   0   2   0   0   0   0   0   2   2   0   2   0   0   0   0   0   0   2   2   2   2   0   2   0   0   2   2   0   0   2   2   2   0   0   2   2   2   0   0   2   2   0   2   0   0   0   0   0   2   0   0   2   2   2   2   2   2   2   0   0   0   0   2   0   2   0   2   2   2   2   0   2   0   0   2   2   2   0   2   2   2
 MK-2-8                 0   2   2   2   0   0   0   0   2   0   2   0   0   2   0   2   2   2   0   2   0   0   2   2   2   0   0   0   2   2   0   2   2   0   0   0   2   2   0   0   2   0   2   0   0   0   0   0   0   0   0   2   0   0   2   2   2   2   2   0   2   0   2   0   0   2   0   2   2   0   2   0   0   2   0   0   2   2   0   2   2   2   0   0   2   0   2   2   2   2   2   2   2   2   2   2   0   2   2   0   2   2   0   2   2   0   0   2   2   0   0   2   0   0   0   2   0   0   2   0   2   0   0   0   0   0   2   2   2   2   0   0   0   0   0   0   2   2   2   2   0   2   2   0   0   2   0   0   2   2   2   0   0   2   2   2   0   0   2   2   0   0   0   0   0   0   2   2   0   0   2   2   2   2   2   2   2   0   0   0   0   0   0   2   0   2   2   0   2   0   2   0   0   2   2   2   0   0   2   2
 MK-2-9                 2   2   2   2   0   2   0   0   2   0   2   0   0   2   0   2   2   2   0   2   0   0   2   2   2   0   0   2   2   2   0   2   2   0   0   0   2   2   0   0   2   0   2   0   0   0   0   0   0   0   0   2   0   0   2   2   2   2   2   0   2   0   2   0   0   2   0   0   2   0   2   0   0   2   0   0   2   2   0   0   2   2   0   0   2   0   2   2   2   0   2   2   2   2   2   2   0   2   2   0   0   0   0   2   2   0   0   2   2   0   0   2   0   0   0   0   0   0   2   2   2   2   2   0   0   0   2   2   2   2   0   0   0   0   0   0   0   0   2   2   0   2   2   0   0   2   0   0   2   2   0   0   0   2   2   2   0   0   0   2   0   0   0   0   0   0   2   2   2   0   2   2   2   2   2   0   0   0   0   0   0   0   0   2   0   2   2   0   2   0   2   0   0   0   2   2   0   0   2   0
 MK-2-10                0   2   2   2   0   2   0   2   2   0   2   0   0   2   0   2   2   2   0   0   2   0   2   2   2   0   0   2   2   2   0   2   2   0   0   0   2   2   0   0   2   0   2   0   0   0   0   0   0   0   0   2   0   2   2   2   2   0   2   0   2   2   2   0   0   2   0   0   2   0   2   0   0   0   2   0   2   2   2   0   2   2   0   0   2   0   2   2   2   0   2   2   2   2   2   2   0   2   2   0   0   0   0   2   2   2   0   2   2   0   0   2   0   0   0   2   0   0   2   2   2   2   2   0   0   0   2   2   2   2   0   0   0   0   0   0   0   0   2   2   0   0   2   0   0   2   0   0   2   2   0   0   0   2   2   2   0   0   0   0   0   0   0   0   0   0   2   0   2   0   2   2   2   2   0   0   0   0   0   0   0   0   0   2   0   2   0   0   2   0   2   0   0   2   2   2   0   0   2   0
 MK-2-11                0   2   2   2   0   2   0   0   2   0   0   0   0   2   0   2   2   2   0   0   2   0   0   2   2   0   0   2   2   0   0   2   2   0   0   0   2   2   0   0   2   0   2   0   0   0   0   0   2   0   0   2   0   2   2   2   2   0   2   0   2   0   2   0   0   2   0   0   2   0   2   0   2   0   2   0   2   2   2   0   2   2   0   0   2   0   0   2   2   2   2   2   2   2   2   2   0   2   2   0   0   0   0   2   2   2   2   2   2   0   0   2   0   0   0   2   0   2   2   0   2   0   2   0   0   0   2   2   2   2   2   0   0   0   0   0   0   0   2   2   0   0   2   0   0   2   0   0   2   2   0   0   0   0   2   2   0   0   0   0   0   0   0   2   0   0   2   0   2   0   2   2   2   2   0   0   0   0   0   0   0   0   2   2   0   2   0   0   2   0   2   0   0   2   2   2   0   0   2   0
 MK-2-12                0   0   2   2   2   2   0   0   2   0   2   0   0   2   0   2   2   2   2   0   2   0   0   2   2   0   0   2   2   0   0   2   2   0   0   0   2   2   0   0   2   0   2   0   0   0   0   2   2   0   0   0   0   0   2   2   2   0   2   0   2   2   2   0   0   0   0   0   2   0   2   0   2   0   2   0   2   2   2   0   2   2   0   0   2   0   0   2   2   2   2   2   2   2   2   2   0   2   2   0   0   0   2   2   2   0   2   0   2   0   0   2   2   0   0   2   0   2   2   0   0   0   2   0   0   0   2   0   2   2   2   0   0   0   0   2   0   0   2   2   0   0   2   0   0   2   0   0   2   2   0   0   0   0   2   2   0   2   0   0   0   0   0   2   0   0   2   0   2   0   2   2   2   2   0   0   2   0   0   0   0   0   2   2   2   2   0   0   2   0   2   0   0   2   2   0   0   0   2   0
 MK-2-13                0   0   2   2   2   2   0   0   2   0   0   0   2   2   0   2   2   2   2   0   2   0   0   2   2   2   0   2   2   0   0   2   0   0   0   0   2   2   0   0   2   0   0   0   0   0   0   2   2   0   0   0   0   0   2   2   2   0   2   0   2   2   2   0   0   0   0   0   2   0   2   0   2   0   2   0   2   2   2   0   0   2   0   2   2   0   2   2   2   2   2   2   2   2   2   2   0   2   2   0   0   0   2   2   2   0   2   0   2   2   0   2   2   0   0   2   0   2   2   0   0   2   2   2   0   0   2   0   2   2   2   0   0   0   0   2   0   0   2   2   0   0   2   0   0   2   2   0   2   2   0   0   0   0   2   2   2   2   0   0   0   2   0   2   0   0   2   0   0   0   2   2   2   2   2   0   2   0   0   0   2   0   2   2   2   2   0   0   2   0   2   0   2   2   0   0   0   0   2   0
 MK-2-14                0   0   2   2   2   2   2   0   2   0   0   0   2   2   0   2   2   2   2   0   0   0   0   2   0   0   0   2   2   0   0   2   0   0   0   0   2   0   0   0   2   0   0   0   0   0   2   2   0   0   0   0   0   0   2   2   2   0   2   2   2   2   2   0   0   0   0   0   0   0   2   0   0   0   2   0   2   2   2   0   0   2   0   2   2   0   2   2   2   2   2   2   2   2   2   2   0   2   2   0   0   0   2   2   0   0   2   0   2   2   0   2   2   0   0   2   0   2   2   0   2   2   2   2   0   2   2   0   2   2   0   0   0   0   0   2   0   0   2   2   0   0   2   0   0   2   2   0   2   2   0   2   0   0   2   0   2   2   0   0   0   2   0   2   0   0   2   0   0   0   2   2   2   2   2   0   2   0   0   0   2   0   0   0   2   2   0   2   2   0   2   2   2   2   0   0   2   2   0   2
 MK-2-15                0   0   2   0   2   2   2   0   2   0   0   0   2   2   0   2   2   2   2   0   0   0   0   2   0   0   2   2   0   0   0   2   0   0   0   0   2   0   2   2   2   0   0   0   0   0   2   2   0   0   0   0   0   0   2   2   0   0   2   0   2   2   2   0   0   0   0   0   0   0   2   0   0   0   2   0   2   2   2   0   0   2   0   2   2   2   2   2   2   2   2   2   2   2   0   2   0   2   2   0   0   2   2   2   0   0   2   0   2   2   0   2   2   0   0   2   0   2   2   0   2   2   2   2   0   2   2   0   2   2   0   0   0   0   0   2   0   0   2   2   0   0   2   0   0   2   2   0   2   2   0   0   0   0   2   0   2   2   0   0   0   2   0   2   0   0   2   0   0   0   2   0   2   2   2   2   2   0   0   2   2   0   0   0   2   2   0   2   2   0   2   0   2   2   0   0   0   2   0   2
 MK-2-16                0   0   2   0   0   2   2   0   2   2   0   0   2   2   0   2   2   2   2   0   0   0   0   2   0   0   2   2   0   0   0   2   0   2   0   0   2   0   2   2   2   2   0   0   0   0   2   2   0   0   0   0   0   0   2   2   0   0   2   0   2   2   2   0   0   0   0   0   0   0   2   0   0   0   2   2   2   2   0   0   0   2   0   2   2   2   2   2   2   2   2   0   2   2   0   2   0   2   2   0   0   2   2   2   0   0   2   0   2   0   2   0   2   0   0   2   0   2   2   0   2   0   2   0   0   2   2   0   0   2   0   0   2   0   0   2   0   0   0   2   0   0   2   2   0   2   2   0   2   2   0   2   0   0   2   0   2   2   0   0   0   0   0   2   0   0   2   0   0   0   2   0   2   2   2   2   2   0   0   2   2   0   0   0   2   0   0   2   2   0   2   0   0   2   0   0   0   2   0   2
 MK-3-1                 2   2   0   0   0   0   0   2   0   0   0   0   0   2   2   0   0   0   2   0   0   2   2   2   2   0   2   2   2   2   0   0   2   0   2   2   0   2   2   0   2   0   2   2   0   2   0   0   0   0   0   0   2   2   2   2   2   0   2   2   2   0   0   0   0   0   0   2   2   0   2   2   2   0   0   0   2   0   0   0   0   0   2   2   2   0   2   2   0   2   0   0   0   2   2   0   2   0   2   2   2   2   2   2   0   0   2   2   0   0   0   0   0   0   0   2   0   0   0   0   0   0   0   0   0   2   2   2   2   0   0   2   0   2   2   0   0   0   0   0   0   0   0   2   0   2   2   2   0   0   2   0   0   0   0   2   2   0   2   2   2   0   0   2   2   2   2   0   0   0   0   0   0   2   0   2   2   0   2   2   2   2   2   2   2   2   2   0   0   2   2   2   2   0   0   2   0   2   0   2
 MK-3-2                 2   2   0   0   0   0   0   2   2   0   0   2   0   2   2   0   0   0   2   0   0   0   2   2   2   0   2   2   2   2   0   0   2   0   2   2   0   2   2   0   2   0   2   2   0   2   0   0   0   0   2   0   2   2   0   2   2   0   2   2   2   0   0   2   0   0   0   2   0   0   2   2   2   0   0   0   2   0   0   0   0   0   2   2   2   0   2   2   0   2   0   0   0   2   2   0   2   0   2   2   2   0   2   2   0   0   2   2   0   0   0   2   0   0   0   2   0   0   0   0   0   0   0   0   0   2   2   2   2   0   0   2   0   2   2   0   0   0   0   0   0   0   0   2   0   2   2   2   0   0   2   0   0   0   2   2   2   0   2   2   2   0   2   0   2   2   2   2   0   0   0   0   0   2   0   2   2   2   2   2   2   2   2   0   2   2   2   0   0   2   2   0   2   0   0   2   0   2   0   2
 MK-3-3                 2   2   0   0   2   0   0   2   2   0   0   2   0   2   0   0   2   0   2   0   0   2   2   2   0   0   2   2   2   2   0   0   2   0   0   2   2   2   2   0   2   0   2   2   0   2   0   0   0   0   2   0   2   2   0   2   2   0   0   2   2   0   0   2   0   0   0   2   0   0   2   2   2   0   2   0   2   0   2   2   0   0   2   2   2   0   2   2   0   2   0   0   0   2   2   0   2   0   2   2   2   0   2   2   0   0   2   2   0   0   0   2   0   0   0   2   0   0   0   0   0   0   0   0   0   0   2   2   2   0   0   2   0   2   2   0   0   0   0   0   0   0   0   2   2   2   2   2   0   2   2   0   0   0   2   2   2   0   2   2   2   0   2   0   2   2   2   2   0   0   0   0   0   2   0   2   2   2   2   2   2   2   2   0   2   2   2   0   2   2   2   0   2   0   0   2   0   0   0   2
 MK-3-4                 2   2   0   0   2   0   0   2   0   0   0   2   0   2   0   0   2   0   2   0   0   2   2   2   0   0   2   2   2   2   0   0   2   2   2   2   2   2   2   0   2   0   2   2   0   2   0   0   0   0   2   0   0   2   0   2   2   0   0   0   2   0   0   2   0   0   0   2   0   0   0   2   0   0   2   0   2   0   2   2   2   0   2   2   2   0   2   0   0   2   0   0   0   2   2   0   2   2   2   2   0   0   2   2   0   0   2   2   0   2   0   0   0   0   0   2   0   0   0   0   0   0   0   0   2   0   2   2   0   0   0   2   0   2   2   0   0   0   0   0   0   0   0   2   2   2   2   2   2   2   2   0   0   0   2   2   2   0   2   2   2   0   2   0   0   2   2   2   0   0   0   0   0   2   0   2   2   2   2   2   2   2   2   0   2   0   2   0   2   2   2   2   2   0   0   2   0   0   0   2
 MK-3-5                 2   2   0   0   0   0   0   2   0   0   0   2   0   0   0   0   2   0   2   0   0   2   2   2   0   0   2   2   0   2   0   0   2   2   2   0   0   2   2   0   2   0   2   2   0   2   0   0   0   0   2   0   0   2   0   2   2   0   0   0   2   0   0   2   0   0   0   2   0   0   0   2   0   0   2   0   2   0   2   2   2   0   2   2   2   0   2   0   2   2   0   0   0   2   2   0   2   2   2   2   0   0   2   2   0   0   2   2   2   2   0   0   0   0   0   2   0   0   0   0   0   0   2   2   2   0   0   2   0   0   0   2   0   2   2   0   0   0   0   0   0   0   2   2   2   2   2   2   2   2   2   0   0   2   2   2   2   0   2   2   2   2   2   0   2   2   2   2   0   2   0   2   0   2   0   2   2   2   2   2   2   2   2   0   2   0   2   0   2   2   2   2   2   0   0   2   0   0   0   2
 MK-3-6                 2   2   0   0   0   0   0   0   0   0   0   2   0   0   0   0   2   0   2   0   0   2   2   2   0   0   2   2   0   2   0   0   0   2   2   0   0   2   2   0   2   0   2   2   0   2   0   0   0   0   2   0   0   2   0   2   2   0   0   0   2   0   0   2   0   0   0   2   0   0   0   2   0   0   0   0   2   0   2   2   2   0   2   2   2   0   2   0   2   0   2   0   0   2   2   0   0   2   2   2   0   0   2   2   0   0   2   2   2   2   0   0   0   0   2   2   2   0   0   0   0   0   2   2   2   0   0   2   0   0   0   2   2   2   2   0   0   0   0   0   0   0   2   2   2   2   2   2   2   2   0   0   0   2   2   2   2   0   0   2   2   0   2   0   2   0   2   2   0   2   0   2   2   2   0   2   2   2   2   2   2   2   2   0   2   0   0   0   2   2   2   2   2   0   0   2   0   0   0   2
 MK-3-7                 2   2   0   0   0   2   0   0   0   0   0   2   0   0   0   0   2   0   2   0   0   2   2   2   0   0   2   2   0   2   0   0   0   2   2   0   0   2   0   0   2   0   2   2   0   0   0   0   0   0   2   0   2   2   0   0   2   0   0   0   2   0   0   2   0   0   0   0   0   0   0   2   0   0   0   0   2   0   2   2   2   0   0   2   2   0   2   0   2   0   2   0   0   2   2   0   2   2   2   2   2   0   2   2   0   0   2   2   2   2   2   0   0   0   2   2   2   0   0   0   0   2   2   0   2   0   0   2   0   0   0   2   2   2   2   0   0   0   0   0   0   0   0   2   2   2   2   2   2   2   0   0   0   0   2   2   2   0   0   2   2   2   2   0   2   0   2   2   0   2   0   2   2   2   0   2   2   2   2   2   2   2   0   0   2   0   0   0   2   2   2   0   2   0   0   0   0   0   0   2
 MK-3-8                 2   0   0   0   0   2   0   0   0   0   2   2   0   0   0   0   2   0   2   0   0   2   2   2   0   0   2   2   0   2   0   2   0   2   2   0   0   2   2   0   2   0   2   2   0   0   0   0   0   0   0   0   2   2   0   0   2   0   0   0   2   0   0   2   0   0   0   0   0   0   0   2   0   0   0   0   2   0   2   2   2   0   0   2   2   0   2   2   2   0   2   0   0   2   2   0   2   2   2   2   2   0   2   2   0   0   2   2   2   0   2   0   0   0   2   2   2   0   0   0   0   2   2   0   2   0   0   2   0   0   0   2   2   2   2   0   0   0   0   0   2   0   2   2   2   2   2   2   2   0   0   0   0   0   0   2   2   0   0   2   2   2   2   2   2   0   2   0   0   2   2   2   2   2   0   2   2   2   2   2   2   2   0   2   0   0   0   0   2   2   2   0   2   0   2   0   0   0   0   2
 MK-3-9                 2   0   0   0   0   2   0   0   0   0   2   2   0   0   0   0   2   0   2   0   0   2   2   0   2   2   2   2   2   2   2   2   0   0   2   2   0   2   2   0   2   0   2   2   0   0   0   2   0   0   0   2   2   2   0   0   2   0   0   0   2   0   0   2   0   0   0   0   0   0   0   2   0   0   0   0   2   0   2   2   2   0   0   2   2   0   2   2   2   0   2   0   0   2   2   0   2   2   2   2   2   0   2   0   0   0   2   0   2   0   2   0   0   2   2   2   2   0   0   0   0   2   2   0   2   0   0   2   0   2   0   2   2   2   2   0   0   2   0   0   2   0   2   2   2   2   2   2   2   0   0   2   0   0   0   2   2   2   0   0   2   2   2   2   2   0   2   0   2   2   2   2   2   2   0   2   2   2   2   2   2   2   0   2   0   0   0   0   2   2   2   0   2   0   2   0   2   0   0   2
 MK-3-10                2   0   0   0   0   2   0   0   0   0   0   2   0   0   2   0   0   0   2   0   0   2   2   0   2   2   2   2   2   2   2   2   0   0   2   2   0   2   2   0   2   0   2   2   0   0   0   2   0   0   0   2   2   2   0   0   2   0   2   0   2   0   2   2   0   2   0   0   0   0   0   2   0   0   0   0   2   0   2   2   2   0   0   2   2   0   2   2   2   0   0   0   0   2   2   0   2   2   2   2   2   0   2   0   0   0   2   0   2   0   2   2   0   0   0   2   2   0   0   0   0   2   2   0   2   0   0   2   0   2   0   2   2   2   2   2   0   2   0   0   2   0   2   2   2   2   2   2   2   0   2   2   0   0   0   2   2   2   0   0   2   2   2   2   2   0   2   0   2   2   2   2   2   2   0   0   2   2   2   2   2   2   0   2   0   0   0   0   2   2   0   0   2   0   2   0   2   0   0   0
 MK-3-11                2   2   0   0   0   2   2   0   0   0   0   2   0   0   2   0   0   0   2   0   0   2   2   0   2   2   2   0   2   2   2   0   0   0   2   2   0   2   0   0   2   0   2   0   0   0   0   2   0   0   0   2   2   2   0   0   2   0   0   0   2   0   2   2   0   2   0   0   0   0   0   2   0   0   0   0   2   2   2   0   2   0   0   2   2   0   2   2   2   0   0   0   0   2   2   0   2   2   2   2   2   0   2   0   0   0   2   0   2   0   2   2   0   0   0   2   2   0   0   0   2   0   2   0   2   0   0   2   0   2   0   2   2   2   2   0   0   2   0   0   2   0   2   2   2   2   2   2   2   0   2   2   0   0   2   2   2   2   0   0   2   2   2   2   2   0   2   0   2   2   2   2   2   2   0   2   0   2   0   2   2   2   0   2   0   0   0   0   0   2   0   0   2   0   2   0   2   0   0   0
 MK-3-12                2   2   0   0   0   2   2   0   0   0   0   2   0   0   2   0   0   0   2   0   0   2   2   0   0   2   0   0   2   2   2   0   0   0   2   2   0   2   0   0   2   0   2   0   0   0   0   2   0   0   2   2   2   2   0   2   2   0   0   0   2   0   2   2   0   2   0   0   0   0   0   2   0   0   0   2   0   2   2   0   0   0   2   2   2   0   2   2   2   2   0   0   0   2   2   0   2   2   2   2   2   0   2   0   0   0   2   0   0   0   2   2   2   0   0   2   2   0   0   0   0   2   2   0   2   2   0   2   0   2   0   0   2   2   2   0   0   0   0   0   2   0   2   2   0   2   2   2   0   0   2   2   0   0   2   2   0   2   2   0   2   2   2   2   2   0   2   0   2   2   2   0   2   2   0   2   0   2   0   2   2   2   0   2   0   0   0   2   0   2   0   0   2   0   2   0   2   0   2   0
 MK-3-13                2   2   2   0   0   2   2   0   0   0   2   2   0   0   2   2   0   0   2   0   0   0   2   0   0   2   0   0   2   2   2   0   0   0   2   2   0   0   0   0   2   0   2   0   0   0   0   2   0   0   2   2   2   2   0   2   2   0   0   0   2   2   2   2   0   2   0   0   0   0   0   2   2   0   0   0   0   2   2   0   0   0   2   2   2   0   2   2   2   2   2   0   0   0   2   0   2   2   2   2   2   0   2   0   0   0   2   2   2   0   2   2   2   0   0   2   2   0   0   0   0   2   2   0   2   2   0   2   0   2   0   0   2   2   2   0   0   0   0   0   0   0   2   0   2   2   2   0   0   0   2   2   2   0   2   2   0   0   2   0   2   2   0   2   2   0   2   0   2   2   2   0   2   2   2   2   0   2   0   2   2   2   0   2   0   0   0   2   0   2   0   0   2   0   2   0   0   0   2   0
 MK-3-14                2   2   2   0   0   2   2   0   2   0   2   2   0   0   2   2   0   0   2   0   0   0   2   0   0   2   0   0   2   2   2   0   0   0   2   2   0   2   0   0   2   2   2   0   0   0   2   2   0   0   2   2   2   2   0   2   2   2   0   0   2   2   2   2   0   2   0   0   0   0   0   2   2   0   0   0   0   0   2   0   0   0   2   2   2   0   2   2   0   2   2   0   0   0   2   0   2   2   2   2   2   0   0   0   0   0   2   0   2   0   2   2   2   0   0   2   2   0   0   0   0   2   2   0   2   2   0   2   0   2   0   0   2   0   2   0   0   0   0   0   0   0   0   0   2   2   0   0   0   2   2   2   2   0   2   2   0   0   0   0   2   2   0   2   2   0   2   0   2   2   2   0   2   2   2   2   0   2   0   2   0   2   0   2   0   0   0   2   2   2   0   0   2   0   2   0   0   0   2   0
 MK-3-15                2   2   2   0   0   2   2   0   2   0   2   2   0   0   2   2   0   0   2   0   0   0   2   2   0   2   0   2   2   2   2   0   0   0   2   0   0   2   0   0   2   2   2   0   0   0   2   2   2   0   2   2   2   2   0   0   2   2   0   0   2   2   2   0   0   0   0   0   2   2   2   2   0   0   0   0   0   0   2   0   0   0   2   2   2   0   2   2   0   2   2   0   0   0   2   0   2   2   2   2   2   2   2   0   0   0   2   2   2   0   2   2   2   0   0   2   2   0   0   0   0   2   0   0   2   2   2   2   0   2   0   0   2   0   2   0   0   0   0   0   0   0   0   0   2   2   0   0   0   2   2   2   2   0   2   2   0   0   0   0   0   2   0   2   2   2   2   0   2   2   2   0   2   0   2   0   0   0   0   2   0   2   0   2   0   0   0   2   2   2   0   0   2   0   2   0   0   0   2   0
 MK-3-16                2   2   2   0   0   2   2   0   2   0   2   2   0   0   2   2   0   0   2   0   0   0   2   2   0   2   0   2   2   2   2   0   0   0   2   0   0   2   2   0   2   2   2   0   0   0   2   2   2   0   2   2   2   2   0   0   2   2   0   2   2   2   2   0   0   0   0   0   2   0   2   2   0   0   0   0   0   0   2   0   0   0   2   2   2   0   2   0   0   2   2   2   0   0   2   0   2   2   2   2   2   2   2   0   0   0   2   2   2   0   2   2   2   0   0   2   0   0   0   0   0   2   0   0   2   2   2   2   0   2   0   0   2   2   0   0   0   0   0   0   0   0   0   0   0   2   0   0   0   0   2   2   0   0   2   2   2   0   0   0   0   2   0   2   2   2   2   0   2   2   2   0   0   0   2   0   0   2   0   2   2   2   0   2   0   0   0   2   2   2   0   0   0   0   2   0   0   0   2   0
 MK-4-1                 0   2   2   2   0   0   2   2   0   2   2   2   2   2   2   0   2   0   2   2   2   2   0   2   2   0   0   0   2   2   2   2   0   0   2   2   0   2   0   0   2   2   0   0   0   0   0   2   0   2   0   2   2   2   0   0   0   2   2   0   2   2   0   0   0   0   2   0   0   0   0   0   2   0   0   0   0   0   2   0   0   0   0   2   2   0   2   2   0   2   2   0   2   2   2   0   0   0   2   2   2   0   0   0   2   0   0   2   2   0   0   2   2   2   2   2   0   2   2   2   0   2   0   0   0   0   2   2   0   2   2   0   0   2   2   0   0   2   0   2   2   0   0   2   2   0   2   0   2   0   2   0   0   0   0   0   0   0   0   2   2   2   0   0   2   0   0   0   0   2   0   2   2   0   0   0   2   2   0   0   2   2   2   0   2   0   2   0   0   2   0   0   2   2   2   0   0   2   0   0
 MK-4-2                 0   2   2   2   0   0   2   0   0   2   2   2   2   2   2   0   2   0   2   2   2   2   0   2   2   0   0   0   2   2   2   2   0   0   2   2   2   2   0   0   2   2   0   0   0   0   0   2   0   2   0   2   2   0   2   0   0   2   2   0   2   2   0   0   0   0   2   0   0   0   0   0   2   0   0   2   0   0   2   0   0   0   2   2   2   0   0   0   0   2   2   0   2   2   0   0   0   0   2   2   2   0   0   0   2   0   0   2   2   0   0   2   2   2   2   2   0   2   2   2   2   0   0   0   0   0   2   2   0   0   2   0   0   2   2   0   0   2   0   2   2   0   0   2   2   0   2   0   2   0   2   0   0   0   0   0   0   0   0   2   2   2   0   0   2   0   0   0   0   2   0   2   2   0   0   0   2   0   0   0   2   2   2   0   2   0   2   0   0   2   0   0   2   2   2   0   0   2   0   0
 MK-4-3                 2   2   2   0   0   0   2   0   0   2   2   2   0   2   2   0   2   0   2   2   2   2   2   2   2   0   0   2   2   2   2   2   0   0   2   2   2   2   0   0   2   2   0   0   0   0   0   0   0   0   0   2   2   0   2   0   0   2   2   0   2   2   0   0   0   0   2   0   0   0   0   0   2   0   0   2   0   0   2   0   0   0   2   2   2   2   0   0   0   2   2   0   2   2   0   0   0   0   0   2   2   2   2   2   2   0   0   0   2   0   0   2   2   0   2   0   2   2   2   2   2   0   2   0   0   0   2   2   0   0   2   0   0   2   2   0   0   2   0   2   2   0   0   2   2   0   2   0   0   0   2   0   0   0   0   0   0   0   0   2   2   2   0   2   2   0   0   0   0   2   0   2   2   0   0   0   2   0   0   0   2   2   2   0   2   0   2   0   0   2   0   0   2   2   2   0   0   2   0   0
 MK-4-4                 2   2   2   2   2   0   2   0   0   0   2   2   0   2   2   0   2   0   2   2   2   2   2   2   2   0   0   2   2   2   2   2   0   0   2   0   2   2   0   0   0   2   0   0   0   0   0   0   0   0   0   2   2   0   2   0   0   2   2   0   2   2   0   0   0   0   2   0   0   0   0   0   2   0   0   2   0   2   2   0   0   0   2   2   2   2   0   0   0   2   2   0   2   0   0   0   0   0   0   0   2   2   2   2   2   0   0   0   2   0   0   2   2   0   2   0   2   2   2   2   2   0   0   0   0   0   2   2   0   0   2   0   2   2   2   0   0   2   0   2   2   0   0   0   2   0   2   0   0   0   2   0   2   0   0   0   0   0   0   2   2   2   0   2   0   0   0   0   0   0   2   2   2   0   0   0   2   0   0   0   2   2   2   0   2   0   2   0   0   0   0   0   2   2   2   0   0   2   0   0
 MK-4-5                 2   2   2   2   2   0   2   0   0   0   2   2   0   2   2   0   2   0   2   2   2   2   2   2   2   0   0   2   0   2   2   2   0   2   2   0   2   2   0   0   0   2   0   0   0   0   0   0   0   0   0   2   2   0   2   0   0   2   2   0   2   2   0   0   0   0   2   0   0   0   0   2   2   0   0   2   0   2   2   0   0   0   2   2   2   2   0   0   0   2   2   0   0   0   0   0   0   0   0   0   2   2   2   2   2   0   0   0   2   0   0   2   2   0   2   0   2   2   2   2   2   0   2   0   0   0   2   0   0   2   2   0   0   2   2   0   0   2   2   2   2   0   0   2   2   0   2   0   0   2   2   0   2   0   0   0   0   0   0   2   2   2   0   2   0   0   2   2   0   0   2   2   2   0   0   0   0   0   0   0   2   2   2   0   2   0   0   0   0   0   0   0   2   2   2   0   0   2   0   0
 MK-4-6                 0   2   2   2   2   0   2   0   0   0   2   2   0   2   2   0   2   0   2   2   0   2   2   2   2   0   0   0   0   2   2   2   0   2   2   0   2   2   0   0   0   2   0   0   0   0   0   0   2   0   2   2   2   0   2   2   0   2   2   0   2   2   0   0   0   0   2   0   2   0   0   2   2   0   0   2   0   2   2   0   0   0   2   2   2   2   0   0   0   2   2   2   0   0   0   0   2   2   0   0   2   2   2   2   2   0   0   0   2   0   0   2   2   0   2   0   2   2   2   2   2   0   2   0   0   0   2   0   0   2   2   0   2   2   2   0   0   2   2   2   2   0   0   2   2   0   2   2   0   2   2   0   2   0   2   0   0   0   0   2   2   2   0   2   0   0   2   2   0   0   2   2   2   0   0   0   0   0   0   0   2   2   2   0   0   0   0   0   0   0   0   2   2   2   2   0   0   2   0   0
 MK-4-7                 0   2   2   2   2   0   2   2   0   0   2   2   0   2   2   0   2   2   0   2   0   2   0   0   2   0   0   0   0   2   2   2   0   2   2   0   2   2   0   2   0   2   0   0   0   0   0   0   2   0   2   2   2   0   2   2   2   2   2   0   2   2   0   0   0   0   2   0   2   0   0   2   2   0   0   2   0   2   2   0   0   0   2   2   2   2   0   0   2   2   2   0   2   0   0   2   2   2   0   0   0   2   0   2   0   0   0   0   2   0   0   2   2   2   2   0   2   2   2   2   2   0   2   2   0   0   2   0   2   2   2   2   2   2   2   0   0   2   2   2   2   0   0   2   2   0   2   2   0   2   2   0   2   2   2   0   0   0   0   2   2   2   0   2   0   0   2   2   2   0   2   2   2   2   0   0   0   0   0   0   2   2   2   0   0   0   0   2   0   0   0   2   2   0   0   0   0   2   0   0
 MK-4-8                 0   2   2   2   2   0   2   2   0   0   2   2   0   2   2   0   2   2   0   2   0   2   0   0   2   0   0   0   2   2   2   2   0   2   0   0   2   2   0   2   0   2   0   0   0   0   2   0   2   0   2   2   2   0   2   2   2   2   2   0   2   2   0   0   0   0   2   0   2   2   0   2   2   0   0   0   0   2   2   0   0   0   2   2   2   2   0   0   2   2   2   0   2   0   0   2   0   2   0   0   0   0   0   2   0   0   0   0   2   0   0   2   2   2   2   0   2   2   2   2   2   2   2   2   0   2   2   0   2   2   2   2   2   2   2   0   0   2   2   2   2   0   0   2   2   0   2   2   2   2   0   2   2   2   2   0   2   0   0   2   2   2   0   2   0   0   2   2   2   0   2   2   2   0   2   0   0   0   0   0   2   2   2   0   0   0   0   2   0   0   2   2   2   0   0   0   0   2   2   0
 MK-4-9                 0   2   2   2   2   0   2   0   0   0   2   2   0   2   2   2   0   2   0   2   0   0   0   0   2   0   2   0   2   2   0   2   0   2   0   0   2   2   0   2   0   2   0   0   0   0   2   0   2   0   2   2   2   0   2   0   2   2   2   0   2   0   0   0   0   0   2   0   2   2   0   2   2   2   0   0   2   2   2   0   0   0   2   2   2   2   0   0   2   2   2   0   2   0   0   2   0   2   0   0   2   0   0   2   0   0   0   0   2   0   0   2   2   2   2   0   0   0   2   2   2   2   2   2   0   2   2   0   0   2   2   0   0   2   2   0   0   2   2   2   2   0   0   0   0   0   2   2   2   2   0   0   2   2   2   0   2   0   0   2   2   2   0   2   0   0   2   2   2   0   2   2   2   2   2   0   0   0   0   0   2   2   2   0   0   0   0   2   0   0   2   2   2   0   0   0   0   2   2   0
 MK-4-10                0   2   2   2   2   0   0   0   0   0   2   2   2   2   2   2   0   2   0   2   0   0   0   0   2   0   2   0   2   2   0   2   0   2   0   0   2   0   0   2   0   0   0   0   0   0   0   0   0   2   2   2   2   2   0   0   2   2   2   0   0   0   0   2   0   0   0   2   2   2   0   2   2   2   0   0   2   2   2   0   0   0   2   2   0   2   0   2   2   2   2   0   2   0   0   2   0   0   0   0   2   0   0   2   0   0   0   0   0   0   0   2   2   2   2   0   0   0   2   2   2   2   2   0   0   2   2   0   0   0   2   0   0   2   2   0   0   2   2   2   2   0   0   0   0   0   2   2   2   2   0   0   2   2   2   0   2   0   0   2   2   2   2   2   0   0   2   2   2   0   2   2   2   2   2   0   0   0   0   0   2   2   2   0   0   0   0   2   0   0   2   2   2   0   0   0   0   2   2   0
 MK-4-11                0   2   0   2   2   0   0   0   0   0   2   2   2   2   2   2   0   2   0   2   0   0   0   0   2   0   2   0   2   2   0   2   0   0   0   0   2   0   0   2   0   0   0   0   0   0   0   0   0   2   2   2   2   2   0   0   2   2   2   0   2   0   0   2   0   0   0   2   2   2   0   2   0   2   0   2   2   2   2   0   0   0   2   0   2   2   0   2   2   2   0   0   2   0   0   2   0   0   0   0   2   0   0   2   0   0   0   0   0   0   0   2   2   2   2   0   2   0   2   2   2   2   2   0   2   0   2   0   0   2   2   2   0   2   2   0   0   2   2   2   2   0   0   0   0   0   2   2   2   2   0   0   2   2   2   0   2   0   0   2   2   2   2   2   0   0   2   0   2   0   2   2   0   2   2   2   0   0   0   0   2   2   2   2   0   0   0   2   0   0   2   2   2   0   0   0   0   2   0   0
 MK-4-12                0   2   0   2   2   0   0   0   2   0   2   0   0   2   2   2   0   2   0   0   0   0   0   0   2   0   2   0   2   2   0   0   0   0   0   0   2   0   2   2   0   0   0   0   0   2   0   0   0   2   2   2   2   2   0   0   2   2   0   0   2   0   0   2   0   0   0   2   2   2   0   0   2   2   0   2   2   2   2   0   0   0   2   0   2   2   2   2   2   2   0   0   2   0   0   2   0   0   0   0   2   0   0   2   0   0   0   0   0   0   0   0   2   2   2   0   2   0   2   2   2   0   2   0   2   0   2   2   0   2   2   0   0   2   2   0   0   2   2   2   0   0   0   0   0   2   2   0   2   0   0   0   2   2   2   0   2   0   0   2   2   2   2   2   0   0   0   0   2   0   2   2   0   2   0   2   0   2   0   0   0   2   2   2   0   0   0   2   2   0   2   2   2   0   2   0   0   2   0   0
 MK-4-13                0   2   0   2   2   0   0   0   2   0   2   0   0   2   2   0   0   2   2   0   0   2   0   0   2   0   2   0   2   2   2   0   0   0   0   0   0   0   2   2   0   2   0   0   0   2   0   2   0   2   2   2   2   2   0   0   2   2   2   0   2   0   0   2   0   0   0   2   2   2   0   2   2   2   0   0   2   2   2   0   0   0   2   0   2   2   2   2   2   2   0   0   2   0   0   2   0   0   0   0   2   0   0   2   0   0   2   0   0   2   0   0   2   2   0   0   2   0   2   2   2   0   2   0   2   0   2   2   0   2   2   0   0   2   2   0   2   2   2   2   0   0   0   0   0   2   2   0   2   2   0   2   0   2   2   0   2   0   0   2   2   2   2   2   2   0   0   0   2   0   2   2   0   2   0   0   2   2   0   0   2   2   2   2   0   0   0   2   2   0   2   2   2   0   2   0   0   2   0   0
 MK-4-14                0   2   0   2   2   2   0   0   2   0   2   0   0   2   2   0   0   2   2   0   0   2   0   0   2   0   2   0   2   2   2   0   0   0   0   2   0   0   2   2   0   2   0   2   0   2   0   2   0   0   2   2   0   2   0   0   2   2   2   0   2   0   0   2   0   2   2   2   2   2   2   2   2   2   0   2   2   2   2   0   2   0   2   0   0   2   2   0   2   2   0   0   2   0   0   2   0   0   0   0   2   0   0   2   0   0   2   0   0   2   0   0   2   2   0   0   2   2   2   2   0   0   0   0   2   0   2   2   0   0   2   0   0   2   2   0   2   2   2   2   0   0   0   0   0   2   2   0   2   2   0   2   0   2   2   0   2   2   0   2   2   2   2   2   2   0   0   0   2   2   2   2   2   2   0   0   2   2   0   0   2   2   2   2   0   0   0   2   2   0   0   2   2   0   2   0   0   2   0   0
 MK-4-15                0   2   0   2   2   2   0   0   2   0   2   0   0   2   0   0   0   2   2   0   0   2   0   0   2   0   2   0   0   2   2   0   2   0   0   2   0   0   2   2   0   2   2   2   0   2   0   2   0   0   2   2   0   0   0   0   2   2   0   0   2   0   0   2   0   2   2   2   0   2   2   2   2   2   0   2   2   2   2   0   2   0   2   0   0   2   2   0   2   2   0   0   0   0   0   2   2   0   0   0   0   0   0   2   2   0   2   0   0   2   0   0   2   2   0   2   2   2   2   2   2   2   0   0   2   0   2   2   0   0   2   0   0   2   2   0   2   2   2   2   0   0   0   0   0   2   0   0   2   2   0   2   0   2   2   0   2   2   0   2   2   2   0   2   2   0   0   2   2   2   0   0   2   0   0   0   2   2   2   0   2   2   2   2   0   0   0   2   2   0   0   2   2   0   2   0   2   2   0   0
 MK-4-16                0   0   0   2   2   2   0   0   0   0   2   0   0   2   0   0   0   2   2   0   0   2   0   0   2   0   2   0   2   2   2   0   2   0   0   2   0   0   2   2   0   2   2   2   0   0   0   2   0   0   0   2   0   0   0   0   2   2   0   0   2   0   0   2   0   2   0   2   0   2   2   2   0   2   0   2   2   2   2   0   2   0   2   0   2   2   2   0   2   0   0   0   0   0   2   2   2   0   0   0   0   0   0   0   2   0   2   0   0   2   0   0   0   2   0   2   2   2   2   2   2   2   2   0   2   0   2   2   0   0   0   0   0   2   2   2   0   2   2   2   0   0   0   0   0   2   2   0   2   2   0   2   0   2   2   0   2   2   0   2   2   2   0   2   2   0   2   2   2   2   2   0   2   0   0   2   2   2   2   0   2   2   2   2   0   2   0   2   2   0   0   0   0   0   2   2   2   2   0   2
 MK-5-1                 0   0   2   0   2   0   2   2   0   2   0   0   2   0   2   0   0   2   0   2   2   0   0   0   2   0   0   2   2   2   2   2   2   0   2   2   0   2   2   0   0   2   0   2   0   0   2   0   0   0   2   2   0   2   0   2   2   2   2   2   0   0   2   2   0   2   2   0   0   0   0   2   0   2   0   0   2   0   2   2   2   0   0   2   2   2   2   2   2   2   2   2   2   0   2   0   0   0   0   0   0   0   2   0   0   0   0   0   2   2   2   2   0   0   2   0   0   2   2   0   0   2   2   0   0   0   0   0   2   2   0   2   0   0   2   2   2   0   2   0   2   2   0   0   0   2   2   2   0   0   0   0   2   0   0   0   0   2   2   0   0   0   0   0   2   2   0   0   2   2   2   2   2   2   0   0   0   0   0   0   0   2   2   2   0   0   2   0   0   0   2   2   2   0   0   0   0   0   2   0
 MK-5-2                 0   0   2   0   2   0   2   2   0   2   2   0   0   0   2   0   0   2   0   0   2   0   0   0   2   0   0   2   2   2   2   2   2   0   0   2   0   2   2   0   0   2   0   2   0   0   2   0   0   0   2   2   0   2   0   2   0   2   2   2   0   0   0   2   0   2   2   0   0   0   2   2   0   2   0   0   2   0   2   2   2   0   2   2   2   2   2   2   2   2   2   2   2   0   2   0   0   0   0   0   0   0   2   0   0   0   2   2   2   2   0   2   0   0   2   0   0   2   2   2   0   2   2   0   0   0   0   0   2   2   0   2   0   0   2   2   0   0   2   0   2   2   0   0   0   2   2   2   2   0   0   0   0   0   0   0   0   2   2   0   0   0   0   0   2   2   0   2   2   2   2   2   2   2   2   0   0   0   0   2   0   2   2   2   0   0   2   0   2   0   2   0   2   0   0   0   0   0   2   0
 MK-5-3                 0   0   0   2   2   0   2   2   0   2   2   0   0   0   2   0   0   2   0   0   2   0   0   2   2   0   0   2   2   2   2   2   2   0   0   2   0   2   2   0   0   2   0   2   0   0   2   0   0   0   0   2   0   2   0   0   0   2   2   2   0   0   0   2   0   2   2   0   0   0   2   2   0   2   0   0   2   0   2   2   2   0   2   2   2   2   2   2   2   2   2   2   2   0   2   0   0   0   2   0   0   0   0   0   0   0   2   2   2   0   0   2   0   0   2   0   0   2   2   2   0   2   2   0   0   0   0   0   2   2   0   0   0   2   2   0   0   2   2   0   2   2   2   0   0   2   2   2   2   2   0   0   0   0   0   0   0   2   2   0   0   0   0   0   2   2   0   0   2   2   2   2   2   0   2   0   0   0   0   0   0   2   2   2   0   0   2   0   0   2   2   0   2   2   0   0   0   0   2   0
 MK-5-4                 0   0   0   2   2   0   2   2   0   2   2   0   0   0   2   0   0   2   0   0   2   0   0   2   2   2   0   2   2   2   2   2   2   0   0   2   0   2   2   0   0   2   0   2   0   2   2   0   2   2   0   2   0   2   0   0   0   2   2   2   0   0   0   2   0   2   2   0   0   0   2   2   0   2   0   0   2   0   2   0   2   0   2   2   2   2   2   2   2   2   2   2   2   0   2   0   0   0   2   2   0   0   0   0   0   0   2   2   2   0   0   2   2   0   0   0   0   2   2   2   0   2   2   0   0   0   0   0   2   2   0   0   2   2   2   0   0   2   2   0   2   2   2   0   0   2   2   2   2   0   0   0   0   0   0   0   0   2   2   0   0   0   0   0   2   2   0   0   2   2   2   2   2   0   2   0   0   0   0   0   0   2   2   2   0   0   2   0   0   2   2   0   2   2   0   0   0   0   2   0
 MK-5-5                 0   0   0   2   2   0   0   2   0   2   2   0   0   2   2   0   0   2   0   0   2   0   0   2   0   2   0   2   2   2   2   0   2   2   0   2   0   2   2   0   0   2   0   2   0   2   2   0   2   2   0   2   0   2   0   2   0   0   2   2   0   0   0   2   0   2   2   0   0   0   2   2   0   2   2   0   2   0   2   0   2   0   2   2   2   2   2   2   2   2   2   2   2   0   2   2   0   0   0   2   0   0   0   0   0   0   2   2   2   2   0   2   2   0   0   0   0   2   2   2   0   2   2   0   0   2   0   0   2   2   0   0   2   2   2   2   0   2   2   0   2   2   2   0   0   2   2   0   2   0   0   0   0   0   0   0   0   2   0   0   0   0   0   0   2   2   2   2   2   2   2   2   2   0   2   2   0   0   0   0   0   2   2   2   0   2   2   0   0   2   2   0   2   2   0   0   0   0   2   0
 MK-5-6                 0   0   0   2   2   0   0   2   0   0   2   0   0   2   2   0   0   2   0   0   2   0   0   2   0   2   0   2   2   2   2   0   2   2   0   2   0   2   2   0   0   2   0   2   0   2   0   0   2   2   0   2   0   2   0   2   0   0   2   2   0   0   0   2   0   0   2   0   0   0   0   2   0   2   2   0   2   0   2   0   2   2   0   2   0   2   2   2   2   2   0   2   2   0   2   2   0   0   0   2   2   0   0   0   0   0   2   2   2   2   0   2   2   2   0   0   2   2   2   2   0   2   2   0   0   2   0   0   2   2   0   0   2   2   2   0   0   2   2   0   0   2   2   0   0   2   2   0   0   0   0   0   0   0   0   0   0   2   0   0   0   0   0   0   2   2   2   2   2   0   2   2   2   0   2   2   0   0   0   2   0   2   2   2   0   2   2   0   2   2   2   0   2   2   0   0   0   0   2   2
 MK-5-7                 0   0   0   2   2   0   2   2   0   0   2   2   0   2   2   0   0   2   2   0   2   0   0   2   2   2   2   0   2   2   2   0   2   2   0   0   2   2   2   0   0   2   0   2   0   2   0   0   2   2   0   2   0   2   0   2   0   0   2   2   0   0   0   2   0   0   2   2   0   0   0   2   0   0   0   0   2   0   0   0   2   0   0   2   0   2   2   2   2   2   0   2   2   2   2   2   0   0   0   2   2   2   0   0   0   0   2   2   2   2   0   2   2   2   0   0   0   2   0   2   0   2   2   0   0   2   0   0   2   2   0   0   2   2   2   0   0   2   2   0   0   2   2   0   0   2   2   2   0   0   0   0   0   0   0   0   0   2   0   0   0   0   0   0   2   2   2   0   2   0   2   2   2   0   2   2   0   2   0   2   0   2   2   2   0   2   2   0   2   2   2   0   2   2   0   0   0   0   2   2
 MK-5-8                 0   0   0   2   2   0   2   2   0   0   2   2   0   2   0   0   0   2   2   0   2   0   0   2   2   2   2   0   0   2   2   0   2   2   0   0   2   2   2   0   0   2   0   0   0   2   0   0   2   2   2   2   2   2   0   2   0   0   2   2   0   0   0   2   0   0   2   2   0   0   0   2   0   0   2   0   2   0   0   0   2   0   0   2   0   2   2   2   2   0   0   2   2   2   2   2   0   2   0   2   0   2   0   0   0   0   0   2   2   2   0   2   2   2   0   0   0   2   0   2   0   2   2   0   0   2   0   0   2   2   0   0   2   2   2   0   0   2   0   0   0   2   2   0   0   2   2   2   0   0   0   0   0   0   0   0   0   0   0   0   0   0   0   2   0   2   2   0   0   0   2   2   2   0   2   2   0   2   2   2   0   2   0   2   0   2   2   0   2   2   2   0   2   2   0   0   0   0   2   2
 MK-5-9                 0   0   0   2   2   0   2   2   0   0   2   2   0   2   0   0   0   0   2   0   2   0   0   2   2   2   2   0   0   2   2   0   2   2   2   0   2   2   2   0   0   2   0   0   0   2   0   0   2   2   2   0   2   0   0   2   0   0   2   2   0   0   0   2   0   0   2   2   0   0   0   2   0   0   2   0   2   0   0   0   2   0   0   2   0   2   2   2   2   0   0   2   2   2   2   2   0   2   0   2   0   2   0   0   0   0   0   2   2   2   0   2   2   2   0   0   2   2   0   2   0   2   2   0   0   0   0   2   2   2   0   0   0   2   2   0   0   0   0   0   0   0   2   0   0   2   2   0   0   0   0   0   0   2   2   0   0   2   0   0   0   0   0   0   0   2   0   0   0   0   2   2   2   0   2   2   0   2   2   2   0   0   0   2   0   2   2   0   2   0   2   0   2   2   0   0   0   0   2   2
 MK-5-10                0   0   0   2   2   0   2   2   0   0   2   2   0   2   0   0   0   0   2   0   2   0   0   2   2   2   2   0   0   2   2   2   2   2   2   2   2   2   2   2   0   0   0   0   0   2   2   0   2   2   2   2   2   0   0   2   0   0   2   2   0   0   0   2   0   0   2   2   2   0   0   2   0   0   0   0   2   0   0   0   2   2   0   2   0   0   2   0   2   0   0   2   2   2   2   2   0   2   0   2   0   2   0   0   0   0   0   2   2   2   0   2   2   2   0   0   0   2   2   2   2   2   2   0   2   0   0   2   2   2   0   0   0   2   2   0   0   0   0   0   0   0   0   0   2   0   2   0   0   0   0   2   0   2   2   0   0   2   0   0   0   0   2   0   0   2   0   0   0   0   2   0   2   2   2   2   2   2   0   2   0   0   0   2   0   0   2   0   2   0   2   0   0   2   0   0   0   0   2   2
 MK-5-11                0   0   0   2   2   0   2   2   0   0   2   2   2   2   0   0   0   0   2   0   2   0   2   2   2   2   2   0   0   2   2   2   2   2   2   0   2   2   2   2   0   0   0   0   0   2   2   0   2   2   2   2   2   0   2   2   2   2   2   2   0   0   0   2   0   0   2   2   2   0   0   2   0   0   0   0   0   0   0   0   0   2   0   2   0   0   2   0   2   2   0   2   2   2   0   2   0   0   2   2   0   2   0   0   2   0   2   2   2   2   0   2   2   2   0   0   0   2   2   2   2   0   2   0   2   0   0   2   0   2   0   0   2   2   2   0   0   0   0   0   0   0   0   0   2   0   2   0   0   0   0   0   0   0   2   0   0   2   0   0   0   0   2   0   0   2   0   0   0   0   2   0   2   2   2   2   2   2   0   2   0   0   0   2   0   0   2   0   2   0   2   0   0   2   0   0   0   0   2   2
 MK-5-12                0   0   0   2   2   0   2   2   0   0   2   2   2   2   0   0   0   0   2   0   2   0   2   2   2   2   2   2   0   2   2   2   2   2   2   0   2   2   2   2   0   0   0   0   0   2   2   2   2   2   2   2   2   0   2   2   2   2   2   2   2   0   0   2   0   0   2   2   2   2   0   0   0   0   2   0   2   0   0   0   0   2   0   2   0   0   2   0   2   2   2   2   2   2   0   2   0   0   2   2   0   2   0   0   2   0   2   2   2   2   0   2   2   2   0   0   0   0   2   2   2   2   2   0   2   0   0   2   0   2   2   2   2   2   2   0   0   0   0   0   0   0   0   0   2   0   2   2   0   2   0   0   0   2   2   0   0   2   0   0   0   0   2   0   0   2   0   0   0   0   2   0   2   0   2   2   2   2   0   2   0   0   0   2   2   0   2   0   2   0   2   0   0   2   2   0   0   0   2   2
 MK-5-13                0   0   0   2   2   0   2   2   0   0   0   2   2   2   0   0   0   0   2   0   2   0   2   2   2   2   2   0   0   2   2   2   2   2   2   2   2   2   2   2   0   0   0   0   0   2   0   2   2   2   2   2   2   0   2   2   2   2   2   2   2   0   0   2   0   0   2   2   2   2   0   2   0   0   2   0   2   0   0   0   0   2   0   2   0   0   2   0   2   2   2   2   2   0   0   2   0   0   2   2   0   2   0   0   2   0   2   2   2   2   0   2   0   2   0   2   0   0   0   2   2   2   2   0   2   0   0   2   0   2   2   2   2   2   2   0   0   0   0   2   0   0   0   0   2   2   2   2   0   2   0   2   0   2   2   0   2   0   0   0   0   0   2   0   0   2   0   2   0   0   2   0   2   0   2   2   2   2   0   2   0   0   0   2   2   0   2   0   2   0   2   0   0   2   2   0   0   0   2   2
 MK-5-14                0   0   0   2   0   0   2   2   0   0   0   2   2   2   0   2   2   0   2   0   2   0   0   0   2   2   2   0   0   2   2   2   2   2   2   2   2   0   2   2   0   0   0   0   0   2   0   2   2   2   0   2   2   0   2   2   2   2   2   2   2   0   0   2   0   0   2   2   2   2   0   2   0   0   2   0   2   0   0   0   0   2   0   2   0   0   0   0   2   0   2   2   2   0   0   2   0   0   2   2   0   2   0   0   2   0   2   2   2   2   0   0   0   2   0   2   0   0   0   2   2   2   2   0   2   0   2   0   0   2   2   2   2   0   2   0   0   0   2   2   0   0   0   0   2   2   2   2   0   2   0   2   0   2   2   0   2   0   0   0   0   0   2   0   0   2   0   2   0   0   2   0   2   0   2   2   2   2   0   2   2   0   0   2   2   0   0   0   2   0   2   0   0   2   2   0   0   0   2   0
 MK-5-15                0   0   2   2   2   0   2   2   0   0   0   0   2   2   0   0   2   0   2   2   2   0   0   0   2   2   2   2   0   2   2   2   2   0   2   2   2   0   2   2   2   0   0   0   0   2   0   2   2   0   2   2   0   0   2   2   2   2   2   0   2   0   0   2   0   0   2   0   2   2   0   2   0   0   2   0   0   0   0   0   0   2   0   2   0   0   0   0   2   0   2   2   2   0   0   2   0   0   2   2   2   2   0   0   2   0   2   2   2   2   0   0   0   2   0   2   0   0   0   2   2   2   2   0   0   0   2   0   0   2   0   0   2   0   2   0   2   0   2   2   0   0   2   0   2   2   2   2   0   2   0   2   0   2   2   0   2   0   0   0   0   0   2   2   0   2   0   2   0   0   2   2   2   0   0   2   2   2   2   0   2   0   0   2   2   0   0   0   2   0   2   0   0   2   0   0   0   0   2   0
 MK-5-16                0   0   2   2   2   0   2   2   0   2   0   0   2   2   2   0   0   0   2   2   2   0   0   0   2   2   2   2   0   2   2   2   2   2   2   2   0   0   2   2   0   0   0   0   0   2   0   2   2   0   2   2   0   0   2   2   0   2   2   0   2   0   0   2   0   0   2   0   2   2   0   2   0   0   2   0   0   0   0   0   0   2   0   2   0   0   0   0   2   0   2   2   0   0   0   2   0   0   0   2   2   2   0   0   2   0   2   2   2   2   0   0   0   2   2   0   0   0   0   2   2   2   2   0   0   0   2   0   0   2   0   0   2   0   2   0   2   0   0   2   0   0   2   0   2   2   2   2   0   2   0   2   0   2   2   0   2   0   0   0   0   0   2   2   2   2   0   2   0   0   2   2   2   0   0   2   2   2   2   0   2   2   0   2   0   0   0   0   2   0   2   0   2   2   0   0   0   0   2   0
 MK-6-1                 2   0   2   2   0   0   0   2   0   2   0   0   0   0   0   2   2   2   0   0   2   0   2   0   0   2   0   0   2   0   2   2   2   0   0   2   2   2   2   2   2   0   0   2   2   0   0   0   2   0   2   2   0   2   2   2   0   0   0   2   2   0   2   0   2   0   2   2   0   0   0   0   0   0   0   0   0   0   0   0   0   2   2   0   0   0   2   0   0   2   0   2   2   0   0   2   2   2   0   2   0   2   0   0   2   0   0   2   2   2   2   0   0   0   0   0   0   0   0   0   0   2   2   2   0   0   2   0   0   2   2   2   0   2   2   0   2   2   2   2   2   0   0   0   0   0   2   2   0   2   0   0   2   0   0   2   2   2   2   2   0   2   2   2   0   0   2   2   0   0   2   0   2   0   2   0   2   2   2   2   0   0   2   0   2   0   0   0   0   2   0   0   2   0   2   0   0   0   0   0
 MK-6-2                 2   0   2   2   0   0   0   2   0   2   0   0   0   2   0   2   2   2   0   0   2   0   2   0   0   2   0   0   2   0   2   2   0   0   0   2   2   2   2   2   2   0   0   2   2   0   0   0   2   2   2   2   0   2   2   2   0   0   0   2   2   0   2   0   2   0   2   2   0   0   0   0   0   0   0   0   0   0   0   0   0   2   0   2   0   0   2   0   0   2   0   2   2   2   0   2   2   2   0   2   0   2   0   0   2   0   0   2   2   2   2   0   0   2   2   0   0   2   0   2   0   2   2   2   2   0   2   0   0   2   2   2   0   2   2   0   2   2   2   0   2   0   0   2   2   0   0   2   0   2   0   0   2   0   0   2   2   2   0   2   0   2   2   0   0   0   2   2   0   0   2   0   2   0   2   0   2   2   2   2   0   0   0   0   2   0   0   0   0   2   0   0   2   0   2   0   2   0   0   0
 MK-6-3                 2   0   2   2   0   0   2   2   0   2   0   0   0   2   0   2   0   2   0   0   2   0   2   0   0   2   0   2   2   0   2   2   0   0   2   2   2   2   2   2   2   0   0   2   2   2   0   0   2   2   2   2   0   2   2   2   0   0   0   2   2   0   2   0   2   0   0   2   0   0   0   0   0   2   0   0   0   0   0   0   0   0   0   2   0   0   2   0   0   2   0   2   2   2   2   2   0   2   0   2   0   0   0   2   2   0   2   2   0   2   2   0   0   2   2   0   0   2   2   2   0   2   2   2   0   0   2   0   0   2   2   2   0   2   2   2   2   2   2   0   0   0   0   2   2   0   0   2   0   2   0   0   2   0   0   2   2   2   0   2   0   2   0   0   0   0   2   2   0   0   2   0   2   0   2   0   2   2   2   2   0   0   0   0   2   0   0   0   2   2   0   0   2   0   2   0   2   0   2   0
 MK-6-4                 2   0   2   2   0   0   2   2   0   2   0   0   0   2   0   2   0   0   0   0   2   0   2   0   0   2   2   2   2   0   0   2   0   0   2   0   2   2   0   2   2   0   0   2   2   2   0   0   2   2   2   0   0   2   2   2   2   0   0   2   2   0   0   0   2   0   0   2   0   0   0   0   0   2   0   0   0   0   0   0   0   0   0   2   0   0   2   0   0   2   0   2   2   2   2   2   0   2   0   2   2   0   2   2   2   0   2   2   0   2   2   0   0   2   2   0   0   0   2   2   0   2   2   0   0   0   2   0   2   2   2   2   0   2   2   2   2   2   0   0   0   0   0   2   2   0   0   2   0   2   0   0   2   0   0   2   2   2   0   2   0   2   0   0   0   0   2   2   0   0   2   0   2   0   2   0   2   2   2   2   0   0   0   0   0   0   0   0   2   2   0   0   2   0   2   0   2   0   2   0
 MK-6-5                 2   0   2   2   0   0   2   2   0   2   0   0   0   2   0   2   0   2   0   0   2   0   0   0   0   2   2   2   2   0   0   2   0   0   2   0   2   2   0   2   2   0   2   2   2   2   0   2   2   2   2   0   0   2   2   2   0   0   0   2   2   0   0   0   2   0   0   2   0   0   0   0   2   2   0   0   0   0   0   0   0   0   0   0   0   0   2   0   0   2   0   2   2   2   2   2   0   0   0   2   2   0   2   2   2   0   2   2   0   2   0   0   0   2   2   0   0   0   2   2   0   2   2   0   0   0   2   0   2   2   2   2   0   2   2   2   2   2   0   0   0   0   0   2   2   0   0   2   0   2   0   0   2   0   0   2   2   2   0   2   0   0   0   0   2   0   2   2   0   0   2   0   2   0   2   0   2   2   2   2   0   0   0   0   0   0   0   0   2   2   0   0   2   0   2   0   2   0   2   0
 MK-6-6                 2   0   2   2   0   0   2   2   0   2   2   0   0   2   0   2   0   2   0   0   2   0   0   0   0   2   2   2   2   0   0   2   0   0   2   0   2   2   0   2   2   0   2   2   2   0   0   2   2   2   0   0   0   2   2   2   0   0   0   2   2   0   0   0   2   0   0   2   2   0   0   0   2   2   0   0   0   0   0   0   0   0   0   0   0   2   2   0   0   2   0   2   2   2   2   2   0   0   0   2   2   0   2   2   2   0   2   0   0   2   0   0   0   2   2   0   0   0   2   2   0   2   2   0   0   0   2   0   2   2   2   2   0   2   2   2   2   2   0   0   0   0   0   2   2   0   0   2   0   0   0   0   2   0   0   0   2   2   2   2   0   0   0   0   2   0   2   2   0   0   2   0   2   0   2   0   0   2   2   0   0   0   0   0   0   0   0   0   2   2   2   0   2   0   2   0   2   0   2   0
 MK-6-7                 0   0   2   2   0   2   2   2   0   2   2   0   0   2   0   2   0   2   0   0   2   0   0   0   0   2   2   0   2   2   2   2   0   0   2   0   2   2   0   2   2   2   2   0   2   2   0   2   0   0   0   2   0   2   2   2   0   0   0   2   2   0   0   0   2   0   0   2   2   0   0   0   2   2   0   0   0   0   0   0   0   0   0   0   0   2   2   0   0   2   0   2   0   2   0   2   0   0   0   2   2   0   0   2   2   0   2   0   0   2   0   0   2   0   2   0   0   0   2   2   0   2   2   0   0   0   2   0   2   2   0   2   0   2   2   2   2   0   0   0   2   0   0   2   2   0   0   2   0   2   0   2   2   0   0   0   0   2   2   2   0   0   0   0   2   0   2   2   0   0   2   2   2   0   2   0   0   2   0   0   0   0   0   0   0   0   2   0   2   2   2   2   2   2   2   0   2   0   2   0
 MK-6-8                 0   0   0   2   0   2   2   2   0   2   2   0   0   2   0   2   0   2   0   0   0   0   0   0   0   2   0   0   0   2   2   2   0   0   0   0   2   2   2   2   0   2   2   0   2   2   0   2   0   0   0   2   0   2   2   2   0   0   0   2   2   0   2   0   2   0   0   2   2   0   0   0   2   2   0   2   0   0   0   0   0   0   0   0   0   0   2   0   0   2   0   2   0   2   0   2   0   0   0   2   2   0   0   2   2   0   2   0   0   2   0   0   0   0   2   0   0   2   2   2   0   2   2   0   0   2   2   0   2   2   0   2   2   2   2   2   2   0   0   0   2   0   0   2   2   0   2   2   0   2   0   2   2   0   0   0   0   2   2   2   2   0   0   0   2   0   2   0   0   0   2   2   2   0   2   0   0   2   0   0   0   0   0   2   0   2   2   0   2   2   2   2   2   2   2   0   2   0   2   0
 MK-6-9                 0   0   0   2   0   2   2   2   2   0   2   2   0   2   0   2   0   0   0   0   0   2   0   0   0   2   0   0   0   2   2   2   0   0   2   2   2   2   2   2   0   2   2   0   0   2   2   2   0   0   0   0   0   2   2   2   0   0   0   2   2   0   2   0   2   0   0   2   2   0   0   0   2   2   0   2   0   0   0   0   0   0   0   0   0   0   2   0   0   2   0   2   0   2   0   2   0   0   0   2   2   0   0   0   2   0   2   2   0   0   0   0   0   0   2   0   0   2   2   2   0   2   2   0   0   2   2   0   0   2   0   2   2   2   2   2   2   0   0   0   2   0   0   2   2   0   2   2   0   2   0   2   2   0   0   2   0   2   2   2   2   0   0   2   2   2   2   0   0   0   2   2   2   0   2   0   0   2   0   0   0   0   0   2   0   2   2   2   2   2   2   2   2   2   2   0   0   0   2   0
 MK-6-10                0   0   2   2   0   2   2   2   2   0   2   2   0   2   0   0   0   0   0   0   2   2   0   0   0   2   0   0   0   2   2   2   2   2   2   2   2   2   0   2   0   2   2   0   0   2   2   2   2   0   0   0   0   2   0   2   0   0   0   2   2   0   2   0   2   0   0   0   2   0   0   0   2   2   0   2   0   0   0   0   0   0   0   0   0   0   2   0   0   2   0   2   0   2   0   2   0   0   0   2   2   0   0   0   2   0   2   0   0   0   0   0   0   0   2   0   0   2   2   2   0   2   2   0   0   2   2   0   0   2   0   2   2   0   2   2   0   0   0   0   2   0   0   0   2   0   2   2   0   0   0   2   2   0   0   2   0   2   2   2   2   2   0   2   2   2   2   0   0   2   2   2   0   0   2   0   0   2   0   0   0   0   2   2   0   2   2   2   2   2   2   2   2   2   2   0   0   0   2   0
 MK-6-11                2   0   2   2   0   2   2   2   2   0   2   0   0   2   0   0   0   0   2   0   2   2   0   0   0   2   0   0   0   2   2   2   2   2   2   2   2   2   0   2   0   2   2   2   0   2   2   2   2   2   0   0   2   2   0   2   0   0   0   2   2   0   2   0   2   0   0   0   2   0   0   2   2   2   0   2   0   0   0   0   0   0   0   0   0   0   2   0   0   2   0   2   0   2   0   2   0   0   0   2   2   0   0   0   2   0   0   0   0   2   0   0   0   0   2   0   0   2   2   2   0   2   0   0   0   2   2   0   0   2   0   0   2   0   2   2   0   0   0   0   2   0   0   0   2   0   2   2   0   0   0   2   2   0   2   2   0   2   2   2   2   0   0   2   2   2   2   0   0   2   2   2   0   0   2   0   0   2   0   0   0   0   2   2   0   2   2   0   0   2   2   2   2   2   2   0   0   0   2   2
 MK-6-12                0   0   2   2   2   2   2   2   2   0   2   2   0   2   0   0   0   0   2   0   2   2   0   2   0   2   0   0   0   0   2   2   2   2   2   2   2   2   0   2   0   2   2   2   0   2   2   2   2   2   0   2   2   2   0   2   0   0   0   2   2   0   0   0   2   0   0   0   2   0   0   2   2   2   0   2   0   2   0   0   0   0   0   0   0   2   2   0   0   2   0   2   0   2   0   2   0   0   0   2   2   0   0   0   2   0   0   0   0   2   0   0   0   0   2   0   0   2   2   2   0   2   0   0   0   2   2   0   0   2   0   0   2   0   2   2   0   0   0   0   2   0   0   0   2   0   2   2   0   2   0   2   2   0   2   2   0   2   2   2   2   0   0   2   2   2   2   0   0   2   2   2   0   0   0   0   0   2   0   0   0   0   2   2   0   2   2   0   0   2   2   2   2   0   2   0   0   0   2   2
 MK-6-13                0   0   2   2   2   0   2   2   2   0   0   2   0   2   0   2   0   0   0   0   2   2   2   2   0   2   0   0   0   0   2   2   2   2   2   2   2   2   0   2   0   2   2   2   0   2   2   0   2   2   0   2   2   2   0   2   0   0   0   2   2   0   0   0   2   0   0   0   2   0   0   2   2   0   0   0   0   2   0   2   0   0   0   0   0   2   2   0   2   2   0   2   0   2   0   2   0   0   0   2   2   0   0   0   2   0   0   0   0   2   0   0   0   0   2   0   0   0   0   2   0   2   0   0   0   2   2   0   0   2   0   0   2   0   2   2   0   0   0   0   0   0   0   0   2   0   0   2   0   2   0   2   2   0   2   2   0   2   2   2   2   0   0   2   0   2   2   0   2   2   2   0   0   0   0   0   0   2   0   0   0   0   2   2   0   2   0   0   0   2   2   2   2   0   2   0   0   0   2   0
 MK-6-14                0   0   2   2   2   0   2   2   2   0   0   2   0   2   0   2   0   0   2   0   2   2   2   2   0   2   0   2   0   0   2   2   2   0   2   2   2   2   0   2   0   2   2   2   0   2   0   0   2   2   0   2   0   2   0   0   0   0   0   2   2   0   0   0   2   0   0   0   2   0   0   2   2   0   0   0   0   2   0   2   0   0   0   0   0   2   2   0   2   2   0   2   0   2   0   2   0   0   0   2   2   0   0   2   2   0   0   0   0   2   0   0   0   0   0   0   0   0   0   2   0   2   0   0   0   0   2   0   0   2   0   0   2   0   0   2   0   0   0   0   2   0   0   0   2   0   0   0   0   2   0   2   2   0   2   2   0   0   2   2   2   0   0   2   0   2   2   0   2   2   2   0   0   0   0   0   0   2   2   0   0   0   2   2   2   2   0   0   0   2   2   2   2   0   0   0   0   0   2   0
 MK-6-15                0   0   2   2   2   2   0   2   2   0   0   2   0   2   0   2   0   0   2   0   2   2   2   2   0   2   0   2   0   0   2   2   2   0   2   2   2   2   0   2   0   2   2   2   2   2   0   0   2   0   0   2   0   2   0   0   0   0   0   0   2   0   0   0   2   2   0   0   2   0   0   2   2   0   0   0   0   2   0   2   0   0   0   0   0   2   2   0   2   2   0   2   2   2   0   2   0   0   0   2   2   0   0   2   2   0   0   0   0   2   0   0   0   0   2   0   0   0   0   2   0   2   0   0   0   0   2   0   2   2   2   0   2   0   0   2   0   0   0   0   2   2   0   0   2   0   0   0   0   2   0   2   2   0   2   2   0   0   2   2   2   0   0   2   0   2   2   0   0   2   2   0   0   0   0   2   0   2   2   0   0   2   2   2   0   2   2   0   0   0   2   2   2   0   0   0   0   0   2   0
 MK-6-16                0   0   2   2   2   2   0   2   2   0   0   2   0   2   0   2   2   0   2   0   2   2   2   2   0   2   0   2   0   0   0   2   2   0   2   2   2   2   0   2   0   0   2   0   0   0   0   2   2   0   0   2   0   2   0   0   0   0   0   2   2   0   0   0   2   2   0   0   2   0   0   0   2   0   0   0   2   2   0   0   0   0   0   0   0   2   2   0   2   0   0   2   2   2   0   2   0   0   0   2   2   0   0   2   2   0   0   0   2   2   0   0   0   0   2   2   0   0   2   0   0   2   0   0   0   0   0   0   0   2   2   0   0   0   2   2   0   0   0   0   2   0   0   0   2   0   0   0   2   2   0   2   0   0   2   2   0   0   2   2   2   0   0   2   0   2   2   0   0   2   2   0   0   0   0   2   0   2   2   0   0   2   2   2   0   2   2   0   0   0   2   2   2   0   0   0   0   0   2   0
 
!****************************************** Phenotypic Data **********************************************************
!-100.0 is resevred for missing phenotype
SimulatedTrait1        13.3143   19.9183   10.5193   13.2145   16.5469   12.2924   12.8924   12.2101   10.5358    9.9343   17.6310   14.6600   14.1707    8.7353   18.3649   12.7783   16.4639   12.9090   12.3065   17.2328   13.0581   16.5617   13.3650   16.0522   13.2659   14.1861   13.8486   15.4354   18.5386   15.1710   12.0254   19.8322   15.1810   16.4325   11.7303   18.8698    9.6814   17.3470   11.6397   17.5190   17.7851   13.9569   12.6826   14.5943   13.0711   14.2006   11.7735   17.4113   17.2903   13.1635   14.5399   10.9948   15.0639   17.0725   15.3022   18.7786   12.1708   12.5302   14.3175   14.4208   16.2393   16.6028   13.4125   11.9921   18.4241   10.9478   12.2582   19.2848   17.4321   12.2178   12.6914   17.9209   12.4735   15.0780   12.0736   12.0083   15.9168   18.7238   18.6625   14.4619   19.6222   14.6495   14.9123   15.6387   12.8090   13.7317   14.7882   16.8878   17.9943    7.4858   13.9958   13.9291   18.0068   11.7771   13.1330   16.9668    9.8870   13.5553   14.8642   12.8643   17.9544   18.0632   16.5323   19.5252   12.2967   18.9212   10.4115   11.2740   16.0369   13.6646   19.7598   11.9791   19.3016   17.7810   16.1156   10.8467   12.6266   18.9131   17.3637   17.9549   13.5510   17.8177   14.5532   17.0278   14.4289   13.8094   14.7249   15.9540   11.0695   14.7631   15.2926   14.1091   17.8601    9.3760   15.2481   16.4828   13.6852   13.7442   17.2623   15.8876   14.6946   16.0743   12.4379   12.6292   15.1349    9.8293   10.9379   10.1881   19.8896   12.4208   11.2545   18.1269   16.7545   16.0390   11.5850   15.6598   12.8630   19.1421   16.0784   18.6181   12.8475   14.4929   11.5705   16.4392   17.5183   16.3343   16.6069   12.1271   10.0429   14.0871   14.6227   15.3351   14.4621   15.0850   16.9151   15.6175   22.3491   17.4883   14.9476   16.2552    5.7797   16.5644   16.8910   16.3712   15.3255    8.7423   13.5045   11.7222   15.9853   17.8490   14.7600   17.7195   12.7649   15.0977   15.0844   12.5598   11.9368   10.8694    8.6631   16.4442
SimulatedTrait2         9.4991   11.3967   10.6448    9.3175    9.4653   10.8879   10.5553    9.5753    9.0037   12.5653    9.1132    9.9617    7.9221   12.9161    7.9223    9.9085    9.3589   13.5094   13.4025   10.3193   11.0623   10.5863   11.8085   12.3103   11.5777   10.9621    8.8154   10.2635    9.1529   12.1954   11.2941   10.2772   11.2674    9.5319    7.4825   11.2147    8.6914   11.3870   11.7941   13.0233    8.8098   12.2218   11.1009   12.6238   11.3547    9.8422    6.6353   10.0638    6.7936   10.7816    9.5805    9.1791    6.2417    9.5202   10.9690    9.4016    8.8765   10.9580    7.6278   12.2463   11.4281   10.4980   10.5617   11.6109   11.2253    9.7473   10.2340    8.1656    9.2906    8.2363    8.0716   11.2526   10.4315   12.9924   11.3112   10.2801    9.5428   10.2052   10.3575   11.1724    9.3655   11.6910    9.4559    9.5775    9.6243   12.6953    9.0215   11.3346    9.0045   10.8126    7.4359    9.1908   10.0821   10.1484   10.1327   10.0623    7.2023    8.2991    9.9721   10.8208    8.4570    9.4256    7.2815    8.6643   11.4349   11.8573   11.4220    9.0914   10.3787   11.2768    6.7358    9.9694   10.2618    8.6285    9.4305    8.9077   11.0536    8.9035    6.2037   10.6076    7.6312    6.9910   11.4138   11.5044   10.1767    8.8385    9.1991   11.8932   12.1191    7.5152   10.4389    8.8728   11.6557    9.1882    8.7023   10.3542    8.6981    7.9936    7.9712    8.2071   11.2422   10.6757    8.2821   10.9351    9.7922    8.0008   12.2340   10.4361    9.8342    9.1207    8.4978    7.6125    9.6751    8.0134    8.5209   11.8135   11.1111   11.5197    9.3027    8.8158   10.6546    7.1512    7.6717   12.0477    7.6544    7.8194    7.7808   10.8676   12.9504    9.8188   10.2169    9.4178    6.5913    9.9366   10.9246    9.0709    8.2975    8.7768    8.7575   11.2902    8.9382   10.3709    8.5607    8.3254    9.4574    9.4954    5.3883    9.4106   10.2459    8.0495   10.4411    9.3744    7.4521    9.8302    9.1709   12.2763    9.4848    9.9548   10.7416    8.4326
 
