# Supplementary material for: Inclusive Composite Interval Mapping of QTL by Environment Interactions in Biparental Populations
Source: PLoS One. 2015 Jul 10;10(7):e0132414. doi: 10.1371/journal.pone.0132414 (PMC4498613; doi:10.1371/journal.pone.0132414)
Supplement: S4 File — (ZIP) [file pone.0132414.s004.zip › H=0.1/L1/run_00167.met]

!**********************Note: lines staring with "!" are remarks and will be ignored in the program********************
!*********************************General Information**********************************
!Assuming F1 = P1 x P2, populations available in QTL IciMapping are: 
!  1, P1BC1F1 = P1 x F1, the first backcrossing where P1 is used as the recurrent parent;
!  2, P2BC1F1 = P2 x F1, the first backcrossing where P2 is used as the recurrent parent;
!  3, F1DH, F1-derived doubled haploids; 
!  4, RIL or F1RIL, recombination inbred lines through the repeated selfing of F1;
!  5, P1BC1RIL, recombination inbred lines through the repeated selfing of P1BC1F1;
!  6, P2BC1RIL, recombination inbred lines through the repeated selfing of P2BC1F1;
!  7, F2, the selfing generation of F1;
!  8, F3, the selfing generation of F2;
!  9, P1BC2F1, the second backcrossing where P1 is used as the recurrent parent; 
! 10, P2BC2F1, the second backcrossing where P2 is used as the recurrent parent;
! 11, P1BC2RIL, recombination inred lines through the repeated selfing of P1BC2F1; 
! 12, P2BC2RIL, recombination inred lines through the repeated selfing of P2BC2F1; 
! 13, P1BC1F2, the selfing generation of P1BC1F1; 
! 14, P2BC1F2, the selfing generation of P2BC1F1; 
! 15, P1BC2F2, the selfing generation of P1BC2F1; 
! 16, P2BC2F2, the selfing generation of P2BC2F1; 
! 17, P1BC1DH, P1BC1F1-derived doubled haploids; 
! 18, P2BC1DH, P2BC1F1-derived doubled haploids; 
! 19, P1BC2DH, P1BC2F1-derived doubled haploids; 
! 20, P2BC2DH, P2BC2F1-derived doubled haploids; 
   3      !Mapping Population (see remarks above)
   2      !Mapping Function (1 for Kosambi; 2 for Haldane; 3 for Morgan)
   2      !Marker Space Type (1 for intervals; 2 for positions)
   1      !Marker Space Unit(1 for centiMorgans; 2 for Morgan)
   6      !Number of Chromosomes (or Linkage Groups)
 200      !Size of the mapping population
   2      !Number of environments
 
!***************************************** Chromosomes and Linkage Maps **********************************************
!Chromosome                 NumMarkers
-CH1                        16
-CH2                        16
-CH3                        16
-CH4                        16
-CH5                        16
-CH6                        16
!Linkage map (Marker name followed by position or the interval length)
 MK-1-1                1     0.000
 MK-1-2                1    10.000
 MK-1-3                1    20.000
 MK-1-4                1    30.000
 MK-1-5                1    40.000
 MK-1-6                1    50.000
 MK-1-7                1    60.000
 MK-1-8                1    70.000
 MK-1-9                1    80.000
 MK-1-10               1    90.000
 MK-1-11               1   100.000
 MK-1-12               1   110.000
 MK-1-13               1   120.000
 MK-1-14               1   130.000
 MK-1-15               1   140.000
 MK-1-16               1   150.000
 MK-2-1                2     0.000
 MK-2-2                2    10.000
 MK-2-3                2    20.000
 MK-2-4                2    30.000
 MK-2-5                2    40.000
 MK-2-6                2    50.000
 MK-2-7                2    60.000
 MK-2-8                2    70.000
 MK-2-9                2    80.000
 MK-2-10               2    90.000
 MK-2-11               2   100.000
 MK-2-12               2   110.000
 MK-2-13               2   120.000
 MK-2-14               2   130.000
 MK-2-15               2   140.000
 MK-2-16               2   150.000
 MK-3-1                3     0.000
 MK-3-2                3    10.000
 MK-3-3                3    20.000
 MK-3-4                3    30.000
 MK-3-5                3    40.000
 MK-3-6                3    50.000
 MK-3-7                3    60.000
 MK-3-8                3    70.000
 MK-3-9                3    80.000
 MK-3-10               3    90.000
 MK-3-11               3   100.000
 MK-3-12               3   110.000
 MK-3-13               3   120.000
 MK-3-14               3   130.000
 MK-3-15               3   140.000
 MK-3-16               3   150.000
 MK-4-1                4     0.000
 MK-4-2                4    10.000
 MK-4-3                4    20.000
 MK-4-4                4    30.000
 MK-4-5                4    40.000
 MK-4-6                4    50.000
 MK-4-7                4    60.000
 MK-4-8                4    70.000
 MK-4-9                4    80.000
 MK-4-10               4    90.000
 MK-4-11               4   100.000
 MK-4-12               4   110.000
 MK-4-13               4   120.000
 MK-4-14               4   130.000
 MK-4-15               4   140.000
 MK-4-16               4   150.000
 MK-5-1                5     0.000
 MK-5-2                5    10.000
 MK-5-3                5    20.000
 MK-5-4                5    30.000
 MK-5-5                5    40.000
 MK-5-6                5    50.000
 MK-5-7                5    60.000
 MK-5-8                5    70.000
 MK-5-9                5    80.000
 MK-5-10               5    90.000
 MK-5-11               5   100.000
 MK-5-12               5   110.000
 MK-5-13               5   120.000
 MK-5-14               5   130.000
 MK-5-15               5   140.000
 MK-5-16               5   150.000
 MK-6-1                6     0.000
 MK-6-2                6    10.000
 MK-6-3                6    20.000
 MK-6-4                6    30.000
 MK-6-5                6    40.000
 MK-6-6                6    50.000
 MK-6-7                6    60.000
 MK-6-8                6    70.000
 MK-6-9                6    80.000
 MK-6-10               6    90.000
 MK-6-11               6   100.000
 MK-6-12               6   110.000
 MK-6-13               6   120.000
 MK-6-14               6   130.000
 MK-6-15               6   140.000
 MK-6-16               6   150.000
!*********************************** Marker Types ********************************************************************
!Co-dominant marker: When heterozygote F1 is present, P1 is coded as 2, F1 is coded as 1, and P2 is coded as 0; Otherwise, P1 is coded as 2, and P2 is coded as 0. 
!Dominant marker: When heterozygote F1 is present, P1 and F1 are coded as 12, and P2 is coded as 0; Otherwise, P1 is coded as 2, and P2 is coded as 0.  
!Recessive markers: When heterozygote F1 is present, P1 is coded as 2, and F1 and P2 are coded as 10; Otherwise, P1 is coded as 2, and P2 is coded as 0. 
!Missing marker is coded as -1. 
 MK-1-1                 2   0   0   0   2   0   0   2   2   0   0   0   0   2   0   2   0   2   0   2   2   2   0   0   2   0   0   0   0   2   2   0   2   2   2   2   0   2   2   0   0   2   2   0   2   2   2   2   2   0   0   2   2   2   2   0   2   2   2   2   2   2   0   2   0   0   0   2   2   0   2   2   2   0   2   0   0   0   2   2   2   0   0   0   0   2   2   2   0   0   0   0   0   0   0   2   0   0   0   2   0   2   0   0   0   0   0   2   0   0   0   2   2   0   0   2   0   0   0   2   0   2   2   0   0   2   2   0   0   2   2   0   2   0   0   0   2   0   2   0   2   0   0   0   0   0   2   2   0   0   2   2   2   0   0   2   0   2   0   2   0   2   2   0   0   2   0   0   0   0   0   0   0   0   2   2   2   0   0   2   0   0   2   2   0   0   2   2   0   2   0   2   0   2   2   0   2   0   0   2
 MK-1-2                 2   0   0   0   0   0   0   2   2   0   0   0   0   2   0   2   0   2   2   2   0   2   0   0   2   0   0   0   0   0   2   2   2   2   2   0   0   2   2   2   0   2   2   0   2   2   2   2   2   0   0   2   2   2   0   0   2   2   2   2   2   2   0   2   0   0   0   2   2   0   2   2   2   0   2   0   2   0   2   2   2   2   2   0   0   2   2   2   0   0   0   0   2   0   0   2   0   0   0   2   0   2   0   2   0   0   0   2   0   2   0   2   2   0   2   2   0   2   0   2   0   2   2   0   0   2   2   0   0   2   2   0   2   0   0   0   2   2   2   0   2   0   0   0   0   0   2   0   0   0   2   2   2   0   0   2   0   2   0   2   0   2   2   0   0   2   0   2   2   0   0   0   0   0   2   2   2   0   2   2   0   0   2   2   0   0   2   2   0   2   0   0   0   2   2   0   2   0   0   2
 MK-1-3                 2   0   0   0   2   0   0   2   2   0   0   0   0   2   0   2   0   2   0   0   0   2   0   0   2   0   0   2   0   0   2   2   2   2   2   0   0   2   2   0   0   2   0   0   2   2   2   2   2   0   0   0   2   2   0   0   2   2   2   2   2   2   0   2   0   0   0   2   0   0   2   2   0   0   2   0   2   0   2   2   0   2   2   0   0   2   2   2   0   0   0   0   2   0   0   2   0   0   0   2   0   2   0   2   0   0   0   2   0   2   0   2   2   0   2   2   0   2   0   2   0   0   2   0   0   2   2   0   0   2   2   0   2   2   0   0   2   2   2   0   2   0   0   0   0   0   2   0   0   0   2   2   2   2   0   2   0   0   0   2   2   2   2   0   0   2   0   2   2   0   0   0   0   0   0   2   2   0   2   2   0   0   2   2   0   0   0   2   0   2   0   0   0   2   2   0   2   0   0   2
 MK-1-4                 2   0   0   0   2   0   0   2   2   0   0   0   0   2   0   2   0   0   0   0   0   2   0   2   2   0   0   2   0   0   2   2   2   2   2   0   0   2   2   0   0   2   0   2   2   2   2   2   2   0   0   0   2   2   0   0   2   2   2   2   2   2   0   0   0   0   0   2   0   0   0   2   0   0   2   0   2   0   2   2   2   2   2   0   0   2   2   0   0   0   0   0   2   0   0   2   0   0   0   2   0   0   0   2   0   0   0   2   2   2   0   2   2   0   2   2   0   2   0   2   0   0   2   0   0   2   0   2   2   0   2   0   2   2   0   0   2   0   2   0   2   0   0   0   0   0   2   0   0   0   2   2   2   2   0   2   0   0   0   2   2   2   2   0   0   2   0   0   2   0   0   2   0   0   0   2   2   2   2   2   0   0   2   2   0   0   0   2   0   2   0   0   0   2   2   0   0   0   0   0
 MK-1-5                 2   0   0   0   2   2   0   2   2   0   0   0   0   2   2   2   0   0   0   0   0   2   0   2   2   0   0   2   0   0   2   2   0   0   2   0   0   2   2   0   0   2   0   2   2   2   2   2   2   0   0   0   2   2   0   0   2   2   2   2   2   2   0   0   0   0   0   2   0   0   0   0   0   0   2   0   2   0   2   2   2   0   2   0   0   0   2   2   0   2   0   0   2   0   0   2   0   0   0   2   0   0   0   0   0   0   0   2   2   2   0   2   2   0   2   2   0   2   0   2   0   0   2   2   2   2   0   2   2   0   2   0   0   2   0   0   0   2   2   0   2   0   0   0   0   0   2   0   0   0   2   2   2   2   0   2   0   2   0   2   2   2   2   2   0   2   0   0   2   0   0   2   0   0   0   2   2   2   2   2   0   0   2   2   0   0   0   2   0   2   0   0   2   2   0   2   0   0   0   0
 MK-1-6                 2   0   0   0   2   2   2   0   0   0   0   0   0   2   2   2   0   0   0   0   0   2   0   2   0   0   0   2   0   0   2   2   0   0   2   0   0   2   2   2   2   2   0   2   2   2   2   2   2   0   0   0   0   2   0   0   2   2   0   2   2   2   0   2   0   0   0   2   0   2   0   0   0   0   2   0   2   0   2   0   0   2   2   0   0   0   2   2   0   2   2   0   2   0   2   2   2   0   0   2   0   0   0   0   0   0   0   2   2   0   0   2   2   0   2   2   0   2   0   2   0   0   0   2   2   2   0   2   2   0   2   0   0   2   0   0   0   2   2   0   2   2   2   0   0   2   2   0   0   0   0   2   2   2   0   2   0   2   0   2   2   2   2   0   0   2   0   0   2   0   0   2   0   0   0   2   2   2   2   2   0   0   2   2   0   0   2   2   0   2   0   0   2   2   0   2   0   2   0   0
 MK-1-7                 2   2   2   0   2   2   2   0   0   0   0   0   0   2   2   2   0   0   0   0   0   0   0   2   0   0   0   2   0   0   2   0   0   0   2   0   0   2   2   2   2   2   0   2   2   2   2   2   0   0   0   0   0   0   0   0   2   2   0   2   2   2   0   2   0   0   0   0   0   2   0   0   0   0   2   0   2   0   2   0   0   2   2   0   0   2   2   2   0   2   0   0   2   0   2   2   2   2   0   2   0   0   0   0   0   0   0   2   2   0   0   2   2   0   2   2   0   2   0   2   0   0   0   2   2   2   0   0   2   0   2   0   0   2   0   0   0   2   2   0   2   2   2   0   0   2   2   0   0   0   0   2   2   0   0   2   0   2   0   2   2   2   2   0   0   2   0   0   0   0   0   2   0   0   0   2   2   0   2   2   0   0   2   2   0   0   2   0   0   2   0   0   2   2   0   2   0   2   0   2
 MK-1-8                 2   2   2   0   2   2   2   0   0   0   0   0   0   2   2   2   0   0   0   0   0   0   0   2   0   0   0   2   0   0   0   0   0   0   2   0   0   2   2   2   2   0   0   2   2   2   2   2   0   0   0   0   0   2   0   0   0   2   0   2   0   2   0   2   0   0   0   0   0   2   0   0   0   0   2   0   2   0   2   0   0   2   2   0   0   2   2   2   0   2   0   0   2   0   2   2   2   2   2   2   2   0   0   0   0   0   0   2   2   0   0   2   2   0   2   2   0   2   0   2   0   0   0   0   2   2   0   0   2   0   2   0   2   2   0   0   0   2   2   2   2   2   2   0   0   2   2   0   0   2   0   2   2   0   2   2   0   2   0   2   2   2   2   0   0   2   0   0   0   0   0   2   0   0   2   2   2   0   2   2   0   0   2   2   0   0   2   0   0   2   0   0   2   2   0   2   0   2   0   2
 MK-1-9                 2   2   0   0   2   2   0   0   0   0   0   0   0   2   2   2   0   0   0   0   0   0   0   2   0   0   0   0   0   0   0   0   2   0   0   0   0   2   2   2   2   0   2   2   0   2   2   2   0   2   0   0   0   0   2   0   0   2   0   2   0   2   0   2   0   0   0   2   2   2   0   0   0   0   2   0   2   0   0   0   0   2   2   0   0   2   2   2   2   2   0   0   2   0   2   2   2   2   0   2   2   0   0   0   0   0   0   2   2   0   0   2   2   0   2   2   0   0   2   2   0   2   0   0   2   2   0   0   2   2   2   0   2   2   0   0   0   2   2   2   2   2   2   0   0   2   2   2   0   2   0   2   2   2   0   2   2   2   0   2   2   2   2   0   0   2   0   0   0   0   0   0   0   0   2   2   0   0   2   2   0   2   2   2   0   0   2   0   0   2   0   0   2   2   0   2   0   2   0   2
 MK-1-10                2   2   0   0   2   0   0   0   0   0   0   0   0   2   2   2   0   0   0   0   0   0   0   2   0   0   0   0   0   0   0   0   2   0   0   0   0   2   2   2   2   0   2   2   0   0   2   2   0   2   0   0   0   0   2   0   2   2   0   2   0   2   0   0   2   0   0   2   0   2   0   0   0   0   2   0   2   0   2   0   0   2   0   0   0   2   2   2   2   2   0   0   0   0   2   2   2   2   0   2   2   0   0   0   0   0   0   0   2   0   0   0   2   0   2   2   0   0   2   2   0   0   0   0   0   2   0   0   2   2   2   0   2   2   0   0   0   2   2   2   2   2   2   0   0   2   2   2   0   2   0   2   2   2   0   0   2   2   0   2   2   0   2   0   0   2   0   0   2   0   0   0   0   0   0   2   0   0   2   2   0   2   2   2   0   0   2   0   2   2   0   0   2   2   2   2   0   2   0   2
 MK-1-11                2   2   0   0   2   0   2   2   0   0   0   0   0   2   2   2   0   0   2   0   0   0   0   2   0   0   0   0   0   0   0   0   2   0   0   0   2   0   2   2   2   0   2   2   0   2   2   2   2   2   0   2   0   0   2   0   2   2   0   2   0   2   0   0   2   0   0   2   0   2   0   0   0   0   2   0   2   0   2   0   0   2   0   0   0   2   2   2   2   2   0   0   0   2   2   2   2   2   0   2   2   0   0   0   0   0   0   0   2   0   0   0   2   0   2   2   0   2   2   2   0   0   0   2   0   2   0   0   2   2   2   0   2   2   0   0   0   2   2   2   2   2   2   2   0   2   2   2   0   2   0   2   2   2   0   0   2   2   0   2   2   0   2   0   0   2   0   0   2   0   0   0   0   0   2   2   0   0   2   2   0   2   0   2   0   0   2   0   2   2   0   0   2   2   2   2   0   2   0   0
 MK-1-12                2   2   0   2   2   0   2   2   0   0   0   0   0   2   2   0   0   0   2   0   0   0   0   2   0   0   0   0   0   0   0   0   2   0   0   0   2   2   2   2   2   0   2   2   0   2   0   2   2   2   0   2   0   0   2   0   2   2   0   2   0   2   2   0   2   0   0   2   0   2   0   0   2   0   2   0   2   0   0   0   0   2   0   0   0   2   2   2   2   2   0   0   0   2   2   2   2   2   2   2   2   0   0   0   0   0   0   0   2   0   0   0   2   0   2   2   0   2   2   2   0   0   0   2   0   2   0   0   2   2   2   0   2   2   0   0   0   2   2   2   2   2   2   2   0   2   2   2   0   2   0   2   2   2   0   0   2   0   0   2   2   0   2   0   0   2   0   0   2   0   0   0   0   0   2   2   0   0   0   2   0   0   0   2   0   0   2   0   2   2   0   0   2   2   2   2   0   2   0   0
 MK-1-13                2   2   0   2   2   0   2   0   0   0   0   0   0   2   2   0   0   0   2   0   0   0   0   2   0   0   0   0   0   0   0   2   2   2   0   0   2   2   2   2   2   0   2   2   0   2   0   2   2   2   0   2   0   2   2   0   2   2   0   0   0   2   2   0   2   2   0   2   0   2   0   0   2   0   2   0   2   0   2   0   0   0   2   0   0   2   0   0   2   2   2   0   0   2   2   2   2   2   2   0   2   0   0   0   0   0   0   0   2   0   0   2   2   0   2   2   0   2   2   2   0   0   0   2   0   0   0   0   2   2   2   0   2   2   0   0   0   2   2   2   2   2   2   2   0   0   2   2   0   2   0   2   2   2   0   0   2   0   0   0   2   0   2   0   0   2   0   0   2   0   0   0   0   0   2   2   2   0   0   2   0   0   0   2   2   0   2   0   2   2   0   2   2   2   2   2   0   2   0   0
 MK-1-14                2   2   0   2   0   0   2   0   0   0   0   0   0   2   0   0   0   0   2   0   2   0   0   2   0   0   0   0   0   0   0   2   2   2   0   0   2   2   2   2   2   0   2   2   0   2   2   2   2   0   0   2   0   2   2   0   2   2   0   0   0   2   2   2   0   2   0   2   0   2   0   0   2   0   2   0   2   2   2   0   0   2   2   0   0   2   0   0   2   0   2   2   0   2   2   2   2   2   2   0   2   0   0   0   2   0   0   2   2   0   0   2   2   2   2   2   0   2   2   2   0   0   0   2   0   0   0   2   2   2   2   0   2   2   0   0   0   2   2   2   2   0   2   2   0   0   2   2   0   2   0   2   2   2   0   0   2   0   2   0   2   0   2   0   0   2   0   2   2   0   0   2   2   0   2   2   2   0   0   2   0   0   0   0   2   0   2   0   2   2   0   2   0   2   2   2   0   2   0   2
 MK-1-15                2   2   2   2   0   2   2   0   0   0   0   0   2   2   0   0   0   0   2   2   2   0   2   2   0   2   2   0   0   0   2   2   2   2   0   0   2   2   2   2   2   0   2   0   0   2   2   2   2   0   0   2   0   2   2   0   2   0   0   0   0   2   2   2   0   2   0   2   0   2   0   2   2   0   2   0   2   2   0   0   0   2   2   0   0   0   0   0   2   0   2   2   0   2   2   2   2   2   2   0   2   0   0   0   2   0   0   2   2   0   2   2   2   2   2   2   0   2   2   2   0   0   0   2   0   0   0   2   2   2   2   0   2   2   0   0   0   2   2   2   0   0   2   0   0   0   2   2   0   2   2   2   2   0   0   0   2   0   2   0   2   0   2   0   0   2   0   2   2   2   0   2   2   0   2   2   2   0   0   2   0   0   0   0   2   0   2   0   2   2   0   2   0   2   2   0   0   2   0   2
 MK-1-16                0   2   2   2   0   2   2   0   0   0   0   0   0   2   0   0   2   0   2   2   2   0   2   2   2   2   2   0   0   2   2   2   0   2   0   0   2   2   2   2   2   0   2   0   0   2   2   2   2   2   0   2   0   2   2   0   2   0   0   0   0   2   0   2   0   0   0   2   0   2   0   2   2   0   2   0   2   2   0   0   2   2   2   0   0   0   0   0   2   0   2   2   0   0   2   2   2   2   0   0   2   0   0   0   2   0   0   2   0   0   2   2   2   2   2   2   0   0   2   2   0   0   0   2   2   0   0   0   2   0   2   0   2   2   0   2   2   2   2   2   0   0   2   0   0   2   2   2   0   2   2   2   2   0   0   0   2   0   2   0   2   0   2   0   2   2   0   2   2   2   0   2   2   0   2   2   2   0   0   0   0   0   0   0   2   0   2   0   2   2   0   2   0   0   2   0   2   2   0   2
 MK-2-1                 2   0   0   2   2   2   2   0   2   0   0   2   0   2   0   2   2   0   2   0   0   0   0   2   0   2   2   0   2   2   2   0   2   2   2   2   2   2   2   2   0   0   2   2   2   2   2   2   2   2   2   0   0   2   2   0   0   2   2   0   0   0   2   0   0   2   2   2   2   2   0   0   0   0   2   2   0   2   2   0   0   2   2   0   2   2   0   0   2   0   0   0   0   0   2   2   0   0   0   0   0   2   0   0   0   2   2   0   0   0   0   0   0   0   0   0   0   0   2   0   0   2   0   0   0   0   0   2   0   0   2   0   2   2   2   0   2   2   0   2   0   2   0   2   0   2   0   2   2   0   2   0   0   2   0   0   0   0   0   0   0   0   0   0   0   2   0   0   2   0   2   2   0   0   2   0   2   0   0   2   2   0   0   0   2   0   0   0   2   2   0   2   0   0   0   2   2   0   0   0
 MK-2-2                 0   0   2   2   2   2   2   2   2   0   2   2   0   2   0   2   2   0   2   0   0   0   0   2   0   0   2   0   2   2   2   2   0   2   2   2   2   2   2   2   0   0   2   2   2   2   2   2   2   2   0   2   0   2   2   0   0   2   2   0   0   0   2   0   0   2   2   2   0   2   0   0   0   0   2   2   0   2   2   0   0   2   2   0   2   2   0   2   2   0   0   0   0   0   2   2   0   0   0   0   0   2   2   0   0   2   2   0   0   0   0   0   0   0   0   0   0   2   2   0   0   2   0   0   0   0   0   2   0   0   2   2   2   2   0   0   2   2   0   2   0   2   2   2   0   2   0   0   2   0   2   0   0   2   0   0   0   0   0   0   0   0   0   2   2   2   2   2   2   0   2   2   0   0   2   0   2   0   0   2   2   0   0   0   2   0   0   0   0   2   0   2   0   2   2   2   2   0   0   0
 MK-2-3                 0   0   2   2   2   2   2   2   2   0   0   2   2   2   0   2   2   0   0   0   0   0   0   2   0   0   2   0   2   2   2   2   0   0   0   2   2   2   2   2   0   0   2   2   2   2   2   2   2   2   0   2   0   2   2   0   0   0   2   0   0   0   2   0   0   2   2   2   0   2   0   0   0   0   2   2   0   2   2   0   2   2   2   0   2   2   0   2   2   2   0   0   0   2   2   2   0   0   0   0   0   2   2   0   2   2   0   0   0   0   0   2   0   0   0   0   0   2   2   0   0   2   0   0   2   0   0   2   0   0   2   2   2   2   0   0   2   2   0   2   2   2   2   2   0   2   0   0   2   0   0   0   0   2   0   0   0   0   0   0   0   0   2   2   2   2   2   2   2   0   2   2   0   0   2   0   0   0   0   2   2   0   0   0   2   0   0   0   0   2   0   2   0   2   2   2   2   0   0   2
 MK-2-4                 0   0   2   2   2   2   2   2   2   0   0   2   0   2   0   2   0   0   0   0   2   0   0   2   0   0   2   0   2   2   2   2   0   0   0   2   2   2   0   2   0   0   2   2   0   2   2   2   2   2   0   2   0   2   2   0   0   0   0   0   2   0   2   0   0   2   2   2   0   0   0   0   0   0   2   2   0   2   2   0   2   0   2   0   2   2   0   2   2   2   2   0   0   2   0   2   2   0   0   0   2   0   2   0   2   2   0   0   0   0   0   2   0   0   0   0   0   2   2   0   0   2   0   0   2   0   0   2   0   2   2   2   2   2   2   0   2   2   0   2   0   2   2   2   0   2   0   0   2   0   0   2   0   2   0   0   0   0   0   0   0   0   2   2   2   2   2   2   2   2   2   2   2   0   2   2   0   0   0   2   2   0   0   2   2   2   2   0   0   2   0   2   0   0   2   2   2   2   0   2
 MK-2-5                 0   0   2   2   2   2   2   2   2   0   0   2   0   2   0   2   0   0   0   0   2   0   0   2   0   0   2   0   2   2   2   2   0   0   0   2   2   2   0   2   0   0   2   0   0   2   2   2   2   2   0   2   0   2   2   0   0   2   0   0   2   0   2   0   0   2   2   2   0   0   0   0   0   0   2   2   0   2   2   0   2   0   2   0   2   2   0   2   0   0   2   0   0   0   0   2   2   0   0   0   2   0   2   0   2   0   0   0   0   0   0   2   0   0   0   0   2   2   2   0   0   2   0   2   2   0   0   2   0   2   2   2   2   2   2   0   2   0   0   0   0   2   2   2   0   2   0   0   2   0   0   2   0   0   0   0   0   0   0   0   0   0   2   2   2   2   2   2   2   2   2   2   2   0   2   0   0   0   0   2   2   0   0   2   2   2   2   0   0   2   0   2   0   2   2   2   2   2   0   2
 MK-2-6                 0   0   2   2   2   2   2   2   2   0   0   2   0   2   2   2   0   0   0   0   2   0   0   2   0   0   0   0   2   2   2   2   0   2   0   2   2   2   0   2   0   0   2   0   0   2   2   2   2   2   0   2   0   2   0   0   0   2   2   0   2   2   2   0   0   2   2   2   0   0   0   0   0   0   2   2   0   2   2   0   2   0   0   2   2   0   2   2   0   0   2   0   2   0   0   2   2   0   0   0   2   0   2   2   2   2   2   0   2   0   0   2   0   0   0   2   2   2   2   0   0   2   0   2   2   0   0   2   0   2   2   2   2   2   2   0   2   0   0   0   0   2   2   2   0   2   0   0   2   0   0   2   0   0   2   0   0   0   0   0   2   0   2   2   2   2   2   2   2   2   2   2   2   0   2   0   0   0   0   2   2   0   0   2   2   2   2   0   0   2   0   2   0   2   2   2   2   0   0   2
 MK-2-7                 0   0   2   2   2   2   2   0   2   0   2   0   0   2   0   2   0   0   0   0   2   0   0   2   0   0   0   0   2   2   2   2   0   2   0   2   2   2   0   0   0   2   2   2   0   2   2   0   2   2   0   2   0   0   0   0   0   2   2   0   2   2   2   0   0   2   2   2   0   0   2   0   0   0   2   2   0   2   0   0   2   0   0   0   2   0   2   2   2   0   2   2   0   0   0   2   2   0   0   0   2   0   2   2   2   2   2   0   2   2   0   2   0   0   0   2   2   2   2   0   0   2   0   2   2   0   0   0   0   2   2   2   2   2   2   0   2   0   0   0   0   2   2   2   0   2   0   0   2   0   0   2   0   0   2   0   2   0   0   0   2   2   2   2   2   0   2   2   2   2   2   2   2   0   2   0   0   0   0   2   2   0   0   2   2   2   2   0   0   2   0   2   0   2   2   2   2   0   0   2
 MK-2-8                 0   0   2   2   0   2   2   0   0   0   0   0   0   2   0   2   2   0   0   0   2   0   0   2   0   0   0   0   2   2   2   2   0   2   2   2   0   2   0   0   0   2   2   2   0   2   2   0   2   2   0   2   0   0   0   0   0   2   2   0   2   2   2   0   2   2   2   2   0   0   2   0   0   0   2   2   0   2   0   0   2   0   0   2   2   0   2   2   2   2   2   2   0   0   0   2   2   0   0   0   2   0   2   2   2   2   2   0   2   2   0   2   0   0   0   2   2   2   2   0   0   2   2   2   2   0   0   0   0   2   2   2   2   2   2   0   2   0   0   0   0   2   2   2   0   0   0   0   2   0   0   2   2   0   2   0   2   0   0   0   2   2   2   2   0   0   2   2   2   2   2   2   2   0   2   0   0   0   0   0   2   0   0   2   2   2   2   0   0   2   0   2   0   0   2   2   2   0   0   2
 MK-2-9                 0   0   2   2   0   0   2   0   0   0   0   0   0   2   0   2   2   0   0   0   2   0   0   0   0   0   0   0   2   2   2   2   0   2   2   2   0   2   0   0   0   2   2   2   0   2   2   0   2   2   0   2   0   0   0   0   0   2   2   0   2   2   2   0   0   2   2   2   0   0   2   0   2   0   2   2   0   2   0   0   2   0   0   2   2   0   0   2   2   2   2   2   0   2   2   2   2   0   0   0   2   0   2   2   2   2   2   0   2   2   0   2   0   0   0   2   2   2   2   0   0   2   2   2   2   0   2   2   0   2   2   2   2   2   2   0   0   0   2   0   0   2   0   2   2   0   0   0   2   2   2   2   2   0   2   0   2   0   0   0   0   2   2   2   0   0   2   2   2   2   0   2   2   0   2   0   2   0   0   0   2   0   0   2   2   2   2   0   0   2   0   2   0   0   2   2   2   0   0   2
 MK-2-10                0   0   2   2   0   0   2   0   0   0   0   0   2   2   0   2   2   0   0   0   2   0   0   2   0   0   0   0   2   2   2   0   2   2   2   0   2   2   0   0   0   2   2   2   0   2   0   2   2   2   0   2   0   0   0   0   0   2   2   0   2   2   2   0   0   2   2   2   0   2   2   0   2   0   2   2   0   2   0   0   0   0   0   2   2   0   0   2   2   2   2   2   2   2   0   2   2   0   0   0   2   0   2   2   2   2   2   2   2   0   0   2   0   0   0   2   2   2   2   0   0   0   2   2   2   0   2   2   0   2   2   2   2   2   2   0   0   2   2   0   0   2   0   2   0   0   0   0   2   0   2   2   2   0   2   2   2   0   0   0   0   2   2   0   0   0   0   2   2   2   0   2   2   0   2   0   2   0   0   0   2   0   0   2   2   2   2   0   0   2   0   2   0   0   2   2   0   0   0   2
 MK-2-11                0   0   2   2   0   0   2   0   0   0   0   0   2   2   0   2   2   0   0   0   2   0   2   2   0   0   2   0   2   2   2   0   2   2   2   0   2   2   0   0   0   2   2   2   0   2   0   2   2   2   0   2   0   0   0   0   0   2   2   0   0   0   2   0   0   2   2   2   0   2   2   0   2   0   2   2   0   2   0   0   0   0   0   2   2   0   0   2   2   2   2   2   2   2   2   2   2   0   0   0   2   0   2   2   2   2   2   2   0   0   0   2   2   2   0   2   2   2   2   0   2   0   2   2   0   0   2   2   2   2   2   2   2   2   2   0   0   2   0   0   0   2   2   2   0   0   2   0   2   0   2   0   2   0   2   2   2   2   0   2   0   0   2   2   0   0   0   2   2   2   0   2   2   0   2   0   2   0   0   0   0   0   0   2   2   2   2   0   0   2   0   2   2   0   2   2   0   0   0   2
 MK-2-12                0   0   2   2   0   0   2   0   0   0   0   0   2   2   0   2   2   0   0   0   2   0   0   2   0   0   2   0   2   2   2   0   2   2   2   0   2   2   0   0   0   2   2   2   0   2   0   2   2   2   0   2   0   0   0   0   0   2   2   0   0   0   2   0   0   2   2   2   0   2   2   0   2   0   2   2   0   2   0   0   0   0   0   2   2   0   0   2   2   2   2   2   2   2   2   2   2   0   0   0   2   0   2   2   2   2   2   2   0   0   0   2   2   2   0   2   2   2   2   0   2   0   2   2   0   0   2   2   2   2   2   2   2   2   2   0   0   2   0   0   0   2   2   0   0   0   0   0   0   0   2   0   2   0   2   2   2   2   0   2   2   0   2   2   0   0   0   0   0   2   0   2   2   0   2   0   2   0   0   0   0   0   0   2   2   2   2   2   0   0   2   2   2   0   2   2   0   0   0   2
 MK-2-13                0   0   2   2   0   0   2   0   0   0   0   0   2   2   0   2   2   0   0   0   2   0   0   2   0   2   0   0   2   2   2   0   2   2   2   0   2   2   0   0   0   2   2   2   0   2   0   2   2   2   0   2   0   0   0   0   0   0   2   0   0   0   2   0   0   2   2   2   0   2   2   0   2   2   2   2   0   2   0   0   0   0   0   2   2   0   2   2   2   2   2   2   2   2   2   2   2   0   0   0   2   0   2   0   2   2   2   2   0   0   0   2   2   2   0   2   2   2   2   0   2   0   2   2   0   0   2   2   2   2   2   2   2   2   0   0   0   2   0   0   0   2   2   0   0   0   0   0   0   0   2   0   2   0   2   2   2   2   0   2   2   0   2   2   0   0   2   0   0   2   0   2   2   0   2   0   2   0   0   0   0   0   0   0   2   2   2   2   0   0   2   2   2   0   0   2   0   0   0   2
 MK-2-14                0   0   2   2   0   2   2   0   0   0   0   0   2   2   0   2   2   0   0   0   2   0   0   2   0   2   0   0   2   2   2   0   2   2   2   0   2   2   0   0   0   2   0   2   0   2   0   2   2   2   0   2   0   0   0   0   0   0   2   2   2   0   2   0   0   2   2   2   0   2   2   0   2   2   2   2   0   2   0   2   0   0   0   2   2   0   2   2   2   2   2   2   2   2   2   0   2   0   0   2   2   0   2   0   2   2   2   2   0   0   2   2   2   2   2   2   2   2   2   0   2   0   2   2   0   0   2   0   2   2   2   2   0   2   0   0   0   2   0   0   0   2   0   0   0   0   0   0   0   0   2   0   2   0   2   2   2   0   0   2   2   0   2   2   0   0   2   0   0   2   2   2   2   0   2   0   2   0   0   0   0   0   0   0   2   2   2   2   0   0   2   2   2   0   2   2   0   0   0   2
 MK-2-15                0   0   2   2   0   2   2   0   0   0   0   0   2   2   0   2   2   0   0   0   2   0   0   0   0   2   0   0   2   2   2   0   2   2   2   2   2   2   0   0   0   2   0   2   0   2   0   2   2   2   0   2   0   0   2   0   0   0   2   2   2   0   2   2   0   2   2   2   0   2   2   0   2   2   2   2   0   2   0   2   0   2   0   0   2   0   2   2   2   2   2   2   2   2   2   0   2   0   0   2   2   0   2   0   2   2   2   2   0   0   2   2   2   2   2   2   2   2   2   0   2   0   2   2   0   0   2   0   2   2   2   2   2   2   2   2   0   2   0   0   2   2   0   0   0   0   0   0   0   0   0   0   2   0   0   2   2   0   0   2   2   0   2   2   0   0   2   0   0   0   2   0   2   2   2   0   2   0   2   0   0   0   0   0   2   2   2   2   0   2   2   2   2   0   2   2   2   0   0   2
 MK-2-16                0   0   2   2   0   2   2   0   0   0   0   0   2   2   0   2   2   2   0   0   2   0   0   0   0   2   0   0   0   2   2   0   2   2   2   2   2   2   0   0   0   2   0   2   0   2   0   2   2   2   0   2   0   0   2   0   0   0   0   2   2   0   2   2   0   2   2   2   0   2   2   0   2   2   0   2   0   2   0   2   0   2   0   0   2   0   2   2   2   2   2   2   2   2   2   0   2   0   0   0   2   2   2   0   2   2   2   0   2   0   2   2   2   2   2   0   2   2   2   0   2   0   2   2   0   0   2   0   0   2   2   2   2   2   2   2   0   2   0   0   2   2   0   0   0   2   0   0   0   0   0   2   2   0   0   2   2   0   0   2   2   0   2   2   0   2   2   0   0   0   2   0   0   2   0   0   2   0   2   0   0   0   0   0   2   2   2   2   0   2   2   2   0   0   0   0   2   0   0   0
 MK-3-1                 0   0   0   2   0   0   2   2   0   2   0   2   0   2   2   0   2   0   0   0   0   2   2   2   0   2   2   0   2   2   2   2   2   2   0   0   2   0   0   0   0   2   2   2   0   2   2   2   2   0   0   0   2   2   2   2   2   0   0   0   0   2   2   2   2   0   0   0   2   2   0   2   0   0   0   0   2   0   0   0   0   0   0   0   0   2   2   0   0   0   2   2   0   2   2   2   2   2   0   0   2   0   2   0   0   0   2   0   0   2   2   2   2   2   2   2   2   2   2   0   0   0   0   0   0   2   0   0   0   0   2   2   0   2   0   2   0   2   0   0   0   2   2   2   2   0   0   2   2   2   0   2   2   0   0   0   2   0   2   2   2   0   0   2   0   2   2   2   2   0   0   0   2   2   2   0   2   2   2   0   0   2   2   0   0   2   2   0   2   0   0   0   2   0   0   2   2   2   2   0
 MK-3-2                 0   0   0   2   0   0   2   2   0   2   0   0   0   2   2   0   2   0   0   0   0   2   2   2   0   2   2   0   2   2   2   2   2   2   0   0   0   0   0   0   0   2   2   2   0   2   2   0   2   0   0   0   2   2   2   2   2   0   0   0   0   2   2   2   2   0   0   0   2   2   0   0   0   0   0   2   2   0   0   0   0   0   0   0   0   2   2   0   0   0   2   2   0   2   2   2   2   2   0   0   2   0   2   0   0   0   2   0   2   2   2   2   2   2   2   2   2   2   2   0   0   0   0   0   0   2   2   0   0   0   2   2   0   2   0   2   0   2   0   0   0   2   2   2   2   0   0   2   2   2   0   2   2   0   0   0   2   0   2   2   2   2   0   2   0   2   2   2   2   0   0   0   2   2   2   0   0   2   2   0   0   2   2   0   0   2   2   0   2   0   0   0   2   2   0   2   2   2   2   0
 MK-3-3                 0   0   0   2   0   0   2   2   0   2   0   0   0   0   2   2   2   0   2   0   0   2   2   2   0   2   2   0   2   2   2   2   2   2   0   0   0   0   0   0   0   2   2   2   0   2   2   2   0   0   2   0   2   2   2   2   2   0   0   0   0   2   2   2   2   0   0   2   2   2   0   0   0   0   0   2   2   0   0   0   0   0   0   0   0   2   0   2   2   0   2   2   0   0   2   2   2   2   0   0   2   0   2   0   0   0   2   0   2   2   2   2   2   2   2   2   2   2   2   0   0   0   0   0   0   2   0   0   0   0   2   2   0   2   0   0   0   2   0   0   0   2   2   2   2   0   0   0   0   2   0   2   2   0   0   0   2   0   2   2   2   2   0   2   2   2   2   2   2   0   0   0   2   2   2   0   0   0   2   0   0   2   0   0   0   2   2   0   2   0   0   0   2   2   0   2   0   2   2   0
 MK-3-4                 0   0   0   2   0   0   0   2   0   2   0   0   0   0   2   2   2   0   2   0   0   2   2   2   0   2   2   0   2   2   2   0   2   2   2   0   0   0   0   0   2   2   2   2   0   2   0   2   0   0   2   0   2   0   0   2   0   0   0   0   0   2   2   2   0   0   0   2   2   2   0   0   0   0   0   2   2   0   2   0   0   0   0   0   0   2   0   2   2   0   2   2   0   0   2   0   2   2   0   0   2   0   2   0   0   0   2   0   0   2   2   2   2   2   2   2   2   2   2   0   0   0   0   0   0   2   0   2   0   0   2   2   0   2   0   2   0   2   0   0   0   2   2   2   2   0   0   0   0   2   0   0   2   0   0   0   2   0   2   2   2   2   0   2   2   2   2   2   2   2   0   2   2   2   2   2   0   0   2   0   2   2   0   0   0   2   2   0   2   0   0   0   2   2   2   2   0   2   2   0
 MK-3-5                 0   0   0   2   0   0   0   2   0   2   2   0   0   0   2   2   0   0   2   0   0   2   2   2   0   2   2   0   2   2   2   0   2   2   2   0   0   0   0   0   2   2   2   2   0   2   0   2   0   0   2   0   2   0   0   2   0   0   0   0   0   2   2   0   0   0   0   2   2   2   2   2   0   0   2   2   2   0   2   0   0   0   0   0   0   2   0   2   2   2   2   2   0   0   2   0   2   2   2   0   2   0   2   0   0   0   2   2   2   2   2   2   2   2   2   2   2   2   2   0   0   0   0   2   0   2   0   2   2   0   0   2   0   2   0   2   0   2   0   0   0   2   2   2   2   0   0   0   2   2   2   0   2   0   0   0   2   0   2   2   2   2   0   2   2   2   2   0   2   2   0   2   2   2   2   2   0   0   2   0   2   2   0   0   0   2   2   0   2   0   0   0   2   2   0   2   0   2   2   0
 MK-3-6                 0   0   0   2   2   0   0   2   0   2   2   0   0   2   2   2   0   0   2   0   0   0   2   2   0   2   2   0   2   2   2   0   2   2   2   0   2   0   0   0   0   2   2   2   0   2   0   2   0   0   2   0   2   0   0   2   0   0   0   0   0   2   2   0   0   0   0   2   2   2   2   2   0   0   2   2   2   0   2   0   0   0   0   0   0   2   0   2   0   2   2   2   2   0   2   0   2   2   2   0   2   0   2   0   2   0   2   0   2   2   2   2   2   2   0   2   2   2   2   0   0   0   0   2   0   2   0   2   0   0   0   2   0   2   0   2   0   2   0   0   0   2   2   2   2   0   0   0   2   2   2   0   2   0   0   2   2   0   2   2   2   0   0   2   2   2   2   0   2   2   0   2   2   0   2   2   0   0   2   0   2   2   0   0   0   2   2   0   2   0   2   0   2   2   0   2   0   2   0   0
 MK-3-7                 0   0   0   2   2   0   0   2   0   2   2   0   0   2   2   2   0   0   2   0   0   0   2   2   0   2   2   0   2   2   2   0   2   2   0   2   2   0   0   0   0   0   2   2   0   2   0   0   0   0   2   0   2   0   0   2   0   2   0   0   0   2   2   0   0   0   0   2   2   2   2   2   2   2   2   2   2   0   2   0   0   0   0   0   0   2   0   2   0   2   2   0   2   2   2   0   2   0   2   0   2   0   2   0   2   0   2   2   2   2   2   2   2   2   0   2   2   2   2   0   0   0   2   2   0   2   0   0   0   0   0   2   0   2   0   2   0   2   0   0   0   2   2   2   2   0   0   0   2   2   2   0   2   2   0   2   2   0   2   2   2   0   0   2   2   2   2   0   2   2   0   2   2   0   2   2   0   0   2   0   2   2   0   0   0   0   2   0   2   0   2   0   2   2   0   2   0   0   0   0
 MK-3-8                 0   0   2   2   2   0   0   2   0   2   2   0   0   2   2   2   0   0   2   0   0   0   0   2   0   2   2   0   2   2   0   0   2   2   0   2   2   0   0   2   0   0   2   0   0   2   0   0   0   0   2   2   2   0   2   2   0   0   2   0   0   2   0   0   0   0   0   2   2   0   2   2   2   2   2   2   2   0   2   2   0   0   0   0   2   2   0   2   0   2   2   0   2   2   2   0   2   0   2   0   2   2   2   0   2   0   2   2   0   2   2   2   2   0   0   2   2   2   2   0   0   0   2   2   0   2   0   0   0   0   0   2   0   2   0   2   0   2   0   0   0   2   2   2   2   0   0   0   2   2   2   0   2   0   0   2   2   0   2   2   0   0   0   2   0   2   2   0   2   2   0   2   2   0   2   2   0   0   2   0   2   2   0   0   0   0   2   0   2   0   2   0   2   2   2   2   0   0   2   0
 MK-3-9                 0   0   0   2   2   2   0   2   0   2   2   0   0   2   0   2   0   0   2   0   2   0   0   2   0   2   2   0   2   0   0   0   2   0   0   2   2   0   2   2   0   0   0   2   0   2   0   0   0   0   2   0   2   0   0   2   0   0   2   0   0   2   0   0   0   0   0   2   2   0   2   2   2   2   2   2   2   0   2   2   0   0   0   0   2   2   0   2   0   2   2   0   2   2   2   0   2   0   2   0   2   2   2   0   2   2   2   2   2   2   2   2   2   2   0   2   2   2   0   0   0   0   2   2   0   2   0   0   0   0   0   2   0   0   2   2   0   2   0   0   2   2   2   2   2   0   0   0   2   2   2   0   2   0   0   2   2   0   2   2   0   0   0   2   0   2   2   0   2   2   0   2   2   0   2   2   0   0   2   2   0   2   0   0   0   0   2   2   2   0   2   0   2   2   2   2   0   0   2   0
 MK-3-10                0   0   0   2   2   2   0   0   0   2   2   0   0   2   0   2   0   0   2   0   2   0   0   2   0   2   2   0   2   0   0   0   2   0   0   2   2   2   2   2   0   0   0   2   0   2   0   0   0   0   2   2   2   0   0   2   0   2   2   0   0   2   0   0   0   0   0   2   2   0   2   2   2   2   2   2   2   0   2   2   0   0   0   0   2   2   0   2   0   2   2   0   2   2   2   2   2   0   2   0   2   2   2   0   0   2   2   2   2   2   0   2   2   2   0   2   2   2   2   0   0   2   2   2   0   2   0   0   0   0   0   2   0   0   2   2   0   2   0   0   2   2   2   2   2   0   0   2   2   2   2   0   2   0   0   2   2   0   2   2   0   0   0   2   0   2   2   0   2   0   0   2   2   0   2   2   0   0   2   2   0   2   0   0   0   0   0   2   2   0   2   0   2   2   2   2   0   0   2   0
 MK-3-11                2   0   0   2   2   2   0   0   0   0   2   0   2   2   0   2   0   0   0   0   2   0   0   2   0   2   2   2   2   0   0   0   2   0   0   2   2   2   2   2   0   0   0   2   0   2   0   0   2   0   2   2   2   0   0   2   0   2   2   0   2   2   0   0   0   0   0   2   2   0   2   0   2   2   2   2   2   0   2   2   0   2   0   0   2   2   0   2   0   2   2   0   2   2   2   2   2   2   2   0   0   2   2   0   0   2   2   2   2   2   0   2   2   2   0   2   2   2   2   0   0   2   2   2   0   2   0   0   0   0   0   2   0   2   2   2   2   2   2   0   2   2   2   2   2   0   0   0   2   2   2   0   2   0   0   2   2   2   2   2   0   0   0   2   0   2   0   0   2   0   0   2   2   2   2   2   0   0   2   0   0   2   0   0   0   0   2   2   2   0   2   0   0   2   2   2   0   0   2   2
 MK-3-12                2   0   0   2   2   2   0   0   0   0   2   0   2   0   0   2   0   0   0   0   2   0   0   0   0   2   2   2   2   0   0   0   2   0   0   2   2   2   2   2   0   0   0   2   0   2   0   0   2   2   2   2   2   0   0   2   0   2   2   0   2   2   2   0   0   0   2   2   2   0   2   0   2   2   2   2   2   0   2   2   0   2   0   0   2   2   0   2   0   2   0   0   2   2   2   2   2   2   2   0   0   2   2   0   0   2   2   2   0   2   0   2   2   2   0   0   2   2   2   0   0   2   2   2   0   2   0   0   0   0   0   2   0   0   0   2   2   2   2   0   2   2   2   2   2   0   0   0   2   2   2   0   2   2   0   2   2   2   2   2   0   0   2   0   0   2   0   0   2   0   0   2   0   2   2   2   0   0   2   2   0   2   0   2   0   2   2   2   2   0   2   0   0   0   0   2   0   0   2   2
 MK-3-13                2   0   0   2   0   2   0   0   0   0   2   2   2   2   0   0   0   0   0   0   2   0   0   0   0   2   2   2   2   0   0   0   2   0   0   2   2   2   2   2   0   0   0   2   0   2   0   0   2   0   2   0   2   0   0   2   0   2   2   0   2   2   2   0   0   0   2   2   2   0   2   0   2   2   2   2   2   0   2   2   0   2   0   0   2   2   0   2   0   2   0   0   2   2   2   2   2   0   0   2   0   2   2   0   0   2   2   2   2   2   2   0   2   2   0   0   2   2   0   0   0   2   2   2   0   2   0   0   2   0   0   0   0   0   0   0   2   2   2   0   2   0   0   2   2   0   0   0   2   2   2   2   2   2   0   2   2   2   2   2   0   0   2   0   0   2   0   0   2   0   0   2   0   2   2   2   0   2   2   0   0   2   0   2   0   2   2   0   2   0   2   2   0   0   2   2   0   0   2   2
 MK-3-14                2   0   0   2   0   2   0   0   0   0   2   2   2   2   2   0   0   0   0   0   0   0   0   0   0   2   2   2   2   0   0   0   2   0   0   2   2   2   2   2   0   0   0   2   0   2   0   0   2   0   2   0   2   0   0   2   0   2   2   0   0   2   2   0   2   0   2   2   2   0   2   0   2   2   2   2   2   0   2   2   0   2   0   0   2   2   0   2   0   2   0   0   2   2   2   2   2   0   0   2   0   2   2   0   0   2   0   2   2   2   2   0   2   2   0   0   2   2   0   0   0   2   2   2   0   0   0   0   0   0   0   0   0   0   0   0   2   2   2   0   2   0   0   2   2   0   0   0   2   2   2   0   0   2   0   2   2   2   0   2   0   0   2   0   0   2   0   0   2   0   2   2   0   2   2   2   0   2   2   0   0   2   0   0   0   2   0   0   0   0   2   2   0   0   2   2   0   0   2   2
 MK-3-15                2   0   0   2   0   2   0   0   0   0   0   2   2   2   2   0   0   0   0   2   0   0   0   0   0   0   2   2   2   0   0   0   2   0   0   2   2   2   2   2   0   0   0   2   0   2   0   0   2   0   2   0   2   0   0   2   0   0   2   0   0   2   2   0   2   0   2   2   2   0   2   0   2   2   2   2   2   0   0   2   2   0   0   0   2   2   0   2   0   2   0   0   2   2   2   2   2   0   0   2   0   2   2   0   0   0   0   2   2   2   2   0   2   2   0   0   2   2   0   0   0   2   2   2   0   2   0   0   0   0   0   0   0   0   0   0   2   2   2   0   2   0   0   2   2   0   2   0   2   2   2   0   0   2   0   2   2   2   2   2   0   0   2   0   0   2   0   0   2   0   2   2   0   2   2   0   2   2   2   0   0   2   0   0   0   2   0   0   0   0   2   2   2   0   2   2   2   0   2   2
 MK-3-16                2   0   0   2   0   2   0   0   0   0   0   2   0   2   2   0   0   0   0   2   0   0   0   0   0   0   2   2   2   0   0   0   2   0   0   0   2   2   2   2   2   0   0   2   0   2   0   0   2   0   2   0   2   0   0   2   0   0   2   0   0   2   2   0   2   0   2   2   0   2   2   0   2   2   0   2   2   2   0   2   2   0   0   0   2   2   0   2   0   2   0   0   2   2   2   2   2   0   0   0   0   2   2   0   0   0   2   2   0   2   2   0   2   2   0   0   2   2   0   0   0   2   2   0   0   0   0   0   0   0   0   0   0   0   0   0   2   2   2   0   2   2   0   0   2   0   2   2   0   2   2   2   0   2   2   2   2   2   2   2   0   0   2   0   2   2   0   0   2   0   0   2   2   2   2   2   2   2   2   0   0   0   2   0   0   0   0   0   0   0   2   2   2   0   2   2   2   0   0   2
 MK-4-1                 2   0   2   0   0   2   2   0   0   2   2   2   2   2   0   2   2   0   2   2   2   0   2   2   2   0   0   2   0   2   2   0   2   2   2   2   2   2   2   0   2   0   0   2   0   2   0   2   2   2   2   0   0   0   0   2   0   2   2   0   2   0   2   0   2   2   0   0   0   2   2   0   0   0   0   2   0   2   0   2   0   0   2   2   2   2   2   2   2   0   0   0   2   2   2   2   2   0   0   0   2   0   2   0   0   2   0   0   0   0   2   0   0   2   2   0   0   0   2   0   0   2   0   2   0   0   0   2   2   0   0   0   0   2   2   0   0   0   2   2   0   2   2   0   2   0   2   0   2   2   2   0   2   0   0   0   0   0   2   0   0   0   0   0   0   2   2   0   0   0   0   0   2   2   2   0   2   0   2   0   0   2   0   0   2   0   0   0   2   0   2   0   2   2   0   0   0   2   2   2
 MK-4-2                 2   0   2   2   0   2   2   0   0   2   0   2   2   0   0   2   2   0   2   2   0   0   2   2   2   0   0   2   0   2   2   0   2   2   2   2   2   2   2   0   2   0   2   2   0   0   0   0   2   2   2   0   0   0   0   2   0   2   2   0   2   0   2   0   2   2   0   0   0   2   2   0   0   0   0   0   0   2   0   2   0   0   0   2   2   2   2   2   2   0   0   0   2   2   0   0   2   0   0   0   2   0   0   0   0   2   0   0   0   2   2   0   0   2   0   0   0   0   2   0   2   2   0   0   0   0   0   2   2   0   0   0   0   2   2   0   0   2   0   2   0   0   2   0   2   0   2   0   2   2   2   0   2   0   0   0   2   0   2   0   0   0   0   0   0   2   2   2   2   0   0   0   2   2   2   0   2   0   2   0   0   2   0   0   2   0   0   0   2   0   2   0   2   2   0   0   2   2   2   2
 MK-4-3                 2   0   2   2   0   2   2   0   0   2   0   2   2   0   0   2   2   0   2   0   0   0   2   2   2   0   0   2   0   2   2   0   2   2   2   2   2   2   2   0   2   0   0   2   0   2   0   2   2   2   2   0   0   0   0   2   0   2   0   0   2   0   2   0   2   2   0   0   0   2   2   0   0   0   0   0   0   2   0   2   0   0   0   2   2   2   2   2   2   0   0   0   2   2   0   0   0   0   0   0   2   0   0   0   0   2   0   0   2   2   2   0   0   2   0   0   0   0   2   0   2   2   0   0   0   0   0   2   2   0   0   0   0   2   2   2   0   2   0   2   0   0   2   0   2   0   2   0   2   2   2   0   0   0   0   0   2   0   2   2   0   0   0   0   0   2   2   2   2   0   0   0   2   2   2   0   2   0   2   0   2   2   2   0   2   2   0   0   2   0   2   2   2   2   0   0   0   2   2   2
 MK-4-4                 2   0   2   2   0   0   2   0   2   2   2   2   2   0   0   2   2   2   2   0   0   0   2   2   2   0   2   2   0   2   2   2   2   0   2   2   2   2   2   0   0   0   0   0   0   2   2   2   2   2   2   0   0   0   0   2   0   2   0   0   2   0   2   2   2   2   0   0   0   2   2   0   0   0   2   0   2   2   0   2   2   0   0   2   2   2   2   2   2   2   0   0   2   2   0   0   0   2   0   0   2   0   0   0   0   2   0   0   2   2   2   0   0   2   0   0   0   0   2   0   2   2   0   0   0   0   0   2   2   0   0   0   0   2   2   2   0   2   0   2   0   0   2   0   2   0   2   0   2   0   2   0   0   0   0   0   2   0   2   2   0   0   0   0   0   2   0   0   2   0   0   0   2   2   2   0   2   0   2   0   2   0   0   0   2   2   0   0   0   0   2   2   2   2   0   2   0   2   2   2
 MK-4-5                 2   0   2   0   0   0   2   0   2   2   0   2   0   0   0   2   2   2   2   0   0   0   2   0   2   0   2   2   0   2   2   2   2   0   2   2   2   2   2   0   0   0   2   2   0   2   2   2   2   2   2   0   0   0   0   2   0   2   0   0   2   0   2   2   2   2   0   0   0   2   2   0   0   0   2   0   2   2   0   2   2   0   0   2   2   2   2   2   2   2   0   0   0   0   0   0   0   2   2   0   0   0   0   0   0   2   0   0   2   2   0   0   0   2   0   0   0   2   2   0   2   2   0   0   0   0   0   2   2   0   0   0   0   2   2   2   0   2   0   2   0   0   2   0   2   0   2   0   2   0   2   0   2   0   0   0   2   2   2   2   2   0   0   2   0   2   0   0   2   0   0   0   2   2   2   0   2   0   2   0   2   0   0   0   2   2   0   0   0   0   2   2   2   2   0   2   0   2   2   2
 MK-4-6                 2   0   2   0   0   0   2   0   2   0   0   2   0   0   0   2   2   2   2   0   0   2   2   0   2   0   2   2   0   2   2   2   2   0   2   2   2   2   0   0   0   0   2   2   0   2   2   2   2   2   2   0   0   0   0   2   0   2   0   0   2   0   2   2   0   2   0   2   0   2   2   0   0   0   2   0   2   2   2   2   2   0   0   2   2   2   2   2   2   0   0   0   0   0   0   0   0   2   2   0   0   0   0   0   2   2   0   0   2   2   0   0   0   2   0   0   0   2   2   0   0   2   0   0   0   2   0   2   2   2   0   2   0   2   2   2   0   2   0   0   0   0   2   0   2   0   2   0   2   0   2   0   0   0   2   0   2   2   2   2   2   0   0   2   0   2   0   0   2   0   0   0   2   2   2   0   2   0   2   0   2   0   0   0   2   2   0   0   0   0   2   2   2   2   0   2   0   2   2   2
 MK-4-7                 0   0   2   0   0   2   2   0   2   0   0   2   0   0   0   2   2   0   0   0   0   2   2   0   2   0   2   2   0   0   0   2   2   0   2   2   2   2   0   0   0   0   2   2   0   2   2   2   2   2   2   0   0   0   0   2   0   2   0   0   2   0   2   2   0   0   0   2   0   2   2   0   0   0   2   0   0   2   2   2   2   0   2   2   2   2   2   2   2   0   0   0   0   0   0   0   0   2   2   0   0   0   0   0   2   2   0   2   2   2   0   0   0   2   0   0   0   2   2   2   0   2   0   0   0   2   0   0   2   2   0   2   0   2   0   2   0   2   0   2   0   0   2   0   2   0   2   0   2   0   2   0   0   0   2   0   2   2   2   2   2   0   0   2   0   2   0   0   2   0   2   0   0   0   0   0   2   0   0   0   2   0   0   0   2   2   0   0   2   0   2   2   2   2   2   2   0   2   0   2
 MK-4-8                 0   0   2   2   0   2   2   0   2   0   0   2   0   0   2   2   2   2   0   2   0   2   2   0   2   0   2   2   0   0   0   2   2   0   2   2   2   2   0   0   0   0   2   2   0   2   2   2   2   0   2   0   0   0   0   2   0   2   2   2   0   0   2   2   0   0   2   2   0   2   0   2   0   0   2   0   0   2   2   2   2   0   2   2   2   2   0   2   2   0   0   0   0   0   0   0   0   2   2   0   0   0   2   0   0   2   2   0   2   2   0   0   0   2   0   0   0   2   2   2   0   2   0   0   0   2   0   0   2   2   0   2   0   0   0   2   0   2   0   2   0   0   2   0   2   0   2   0   2   0   2   0   0   0   2   0   2   0   2   2   2   0   0   0   0   2   0   2   2   0   2   0   0   0   0   0   2   0   0   0   2   0   0   0   2   0   0   0   0   0   2   2   2   2   0   0   0   2   0   2
 MK-4-9                 2   0   2   2   0   0   0   0   0   0   0   2   0   0   2   2   2   2   0   0   0   2   2   0   2   0   0   2   0   2   0   2   2   0   2   2   2   2   0   2   0   0   2   2   0   2   2   2   2   0   2   0   0   0   0   2   0   0   2   2   0   0   2   2   0   2   2   2   0   2   0   2   0   0   2   0   2   2   2   2   2   2   2   2   2   2   0   2   0   0   0   0   0   0   0   0   0   2   2   0   0   0   2   0   0   2   2   0   2   2   0   0   2   2   0   0   0   2   2   2   0   0   0   0   2   0   0   0   2   2   0   2   0   0   0   2   0   2   0   2   0   0   2   0   2   0   2   0   2   0   2   0   0   0   2   0   2   0   2   2   2   0   2   0   0   2   2   0   2   0   2   0   0   0   0   0   2   0   0   0   2   0   0   0   2   0   0   0   0   0   2   2   2   2   0   2   0   2   0   2
 MK-4-10                2   0   2   2   0   0   0   0   0   0   2   2   2   0   0   2   2   2   0   2   2   2   2   0   2   0   0   2   2   2   0   2   2   0   2   2   2   2   0   2   0   0   0   0   2   2   2   2   2   0   2   0   0   0   0   2   0   0   2   2   0   0   2   2   0   0   2   2   2   2   2   0   0   2   2   0   0   2   0   2   2   2   2   2   2   2   0   2   0   0   0   0   0   0   0   0   0   2   2   0   0   0   2   0   0   2   2   0   2   2   0   0   2   0   0   0   0   2   2   2   2   0   0   0   2   0   0   0   2   2   0   2   0   0   2   2   2   2   2   2   0   0   2   0   0   0   2   0   2   0   2   0   0   0   2   0   0   0   2   2   2   0   2   0   0   2   2   0   2   2   2   0   0   0   2   0   0   0   0   0   2   0   0   0   2   0   0   0   0   0   2   2   2   2   0   2   0   2   0   2
 MK-4-11                2   0   2   2   0   0   0   0   0   0   2   2   2   0   0   2   0   2   0   2   2   2   2   0   2   0   0   2   2   2   0   2   2   0   0   2   2   2   0   2   0   0   0   2   2   2   2   0   2   0   2   0   0   0   0   2   0   0   2   2   0   0   2   2   0   0   2   2   2   2   2   0   0   2   2   0   0   2   0   2   2   2   2   2   2   2   0   2   0   0   0   0   0   2   0   0   0   2   2   2   0   0   2   0   0   2   2   0   2   0   0   0   2   0   0   0   0   2   2   2   2   0   0   0   2   0   0   0   2   0   0   2   0   0   2   0   2   2   2   2   0   0   0   0   2   0   2   0   2   0   2   0   0   0   2   2   0   0   2   2   2   0   2   0   0   2   2   0   2   0   2   0   0   0   2   0   0   0   0   0   2   0   0   0   2   2   0   0   0   0   2   2   2   2   0   2   0   2   0   2
 MK-4-12                2   0   2   2   0   0   0   0   0   0   2   2   2   0   0   2   0   2   2   2   2   2   0   0   2   0   0   2   2   2   0   2   2   0   0   2   0   2   0   2   2   0   0   2   2   2   2   0   2   0   2   0   0   0   0   0   0   0   2   0   0   0   2   0   0   0   2   2   0   2   2   0   0   2   2   0   0   2   0   2   2   2   2   2   2   2   0   2   0   0   0   0   0   2   0   0   0   0   2   2   0   0   2   0   0   0   2   0   2   0   0   0   2   0   0   0   0   2   2   2   2   0   0   0   2   0   0   2   0   0   0   2   2   0   2   0   2   2   2   2   0   0   0   0   2   0   0   0   2   0   0   0   0   2   2   2   0   0   0   2   2   0   2   0   0   2   2   0   2   0   2   0   0   0   2   0   0   2   0   0   2   0   0   0   0   2   0   0   2   0   2   2   2   2   0   2   0   2   0   2
 MK-4-13                2   2   0   2   0   0   0   0   0   0   0   2   2   0   0   2   0   2   2   2   2   2   0   0   2   0   0   2   2   2   0   2   2   0   0   2   0   2   0   2   0   0   0   2   2   2   2   0   2   0   2   0   0   0   0   0   2   0   2   0   0   0   2   0   0   0   2   2   2   2   2   0   0   2   0   0   0   2   0   2   2   2   2   2   2   2   2   2   0   0   0   0   0   2   0   0   0   0   2   2   0   0   2   2   0   0   0   0   2   0   0   0   2   0   0   0   0   2   2   2   2   0   0   0   2   0   0   2   0   0   0   2   0   0   2   0   2   2   2   0   0   0   2   0   2   0   0   0   2   2   0   0   0   2   2   2   0   0   0   2   2   0   2   0   0   2   2   0   2   0   2   0   0   0   2   0   0   2   0   2   2   0   0   0   0   2   0   0   2   0   2   2   2   2   0   2   0   2   0   2
 MK-4-14                2   2   0   2   0   0   0   0   0   0   0   2   2   0   0   2   0   0   2   2   2   2   0   0   2   0   0   2   2   2   0   2   0   0   0   2   0   2   0   2   0   2   0   2   2   2   2   2   2   0   2   0   0   0   0   0   2   2   2   0   0   2   2   0   0   0   2   2   2   0   2   0   0   2   0   0   0   2   0   2   2   2   2   2   2   0   2   2   0   0   0   0   0   2   0   0   0   0   2   2   0   0   2   2   0   2   0   0   2   0   2   0   2   0   0   0   0   2   0   2   2   0   0   0   2   0   2   2   0   0   0   2   0   0   2   0   2   0   2   0   0   0   2   0   2   0   0   0   2   0   0   0   2   2   2   2   0   0   2   2   2   0   2   0   0   2   2   2   2   0   0   0   0   0   0   0   0   2   0   2   2   0   0   0   0   2   0   0   2   2   2   2   2   2   0   2   0   2   0   2
 MK-4-15                2   2   0   2   0   0   0   0   0   0   0   2   2   0   0   2   0   0   2   2   2   2   0   0   2   0   0   2   2   2   0   2   2   0   0   2   0   2   0   2   0   2   0   2   2   0   2   2   2   0   2   0   0   0   0   0   2   0   2   0   0   2   2   0   0   0   2   2   2   2   2   0   2   2   0   0   0   0   0   2   2   2   2   2   0   0   2   2   0   0   0   0   0   2   0   2   0   0   2   0   0   0   2   2   0   2   0   0   2   0   2   0   2   0   0   0   0   2   0   2   2   0   0   0   2   0   2   2   2   0   2   2   0   2   2   0   2   2   2   0   0   0   2   0   2   0   0   0   2   2   0   0   2   2   2   2   2   0   2   2   2   0   2   0   0   2   2   2   2   0   0   0   0   0   0   0   0   2   2   2   2   0   0   0   0   2   0   0   2   2   2   0   2   2   0   2   0   2   2   2
 MK-4-16                2   2   0   2   0   0   0   0   0   0   0   2   2   0   0   0   2   0   2   2   2   0   2   0   2   0   0   2   2   2   0   0   2   0   0   2   0   2   0   2   0   2   2   2   2   0   2   2   2   0   2   0   0   0   0   2   2   0   2   2   0   2   2   0   0   0   2   2   2   2   2   0   2   2   0   0   0   0   0   2   2   2   2   2   0   0   2   2   0   0   0   0   0   2   0   2   0   0   2   2   0   0   2   2   0   2   0   0   2   2   2   0   2   0   0   0   0   2   0   2   2   0   0   2   2   0   0   2   2   0   2   2   0   2   2   0   0   2   2   2   0   0   2   0   2   2   2   0   2   2   2   0   2   2   2   0   2   0   2   2   2   0   2   0   0   0   2   0   2   0   0   0   0   0   0   0   0   2   2   2   2   0   0   0   0   2   0   2   2   2   2   0   2   2   0   2   0   2   2   2
 MK-5-1                 0   2   0   0   0   0   0   2   0   0   0   0   0   2   2   2   0   2   2   2   0   2   2   2   2   2   2   0   0   0   2   0   0   2   0   2   2   2   0   0   2   2   2   2   0   2   0   0   0   0   0   2   0   0   0   2   2   2   2   2   2   2   2   0   0   2   2   2   2   2   2   0   2   0   2   2   2   2   2   0   2   2   2   2   2   2   2   2   0   2   2   2   0   0   2   0   2   2   0   2   2   0   2   0   2   2   2   0   0   0   2   2   2   0   0   2   0   2   2   0   0   2   2   0   2   0   2   0   2   2   2   2   2   0   0   2   0   0   2   0   0   0   0   0   0   2   0   2   2   0   2   0   0   0   0   2   0   2   0   0   0   2   2   0   2   0   2   2   2   2   2   2   2   2   2   0   0   2   0   0   2   2   0   0   0   0   2   2   2   2   2   2   0   2   0   2   0   0   0   2
 MK-5-2                 0   2   0   2   0   0   0   2   0   0   0   0   0   2   0   2   0   2   2   2   0   2   2   2   2   2   2   0   0   0   2   0   0   0   0   2   2   2   0   0   2   2   2   2   0   2   2   0   2   2   0   2   0   0   0   2   2   0   2   2   2   2   2   0   2   2   2   2   2   0   2   0   2   0   2   2   2   0   2   0   2   2   2   2   2   2   2   2   0   2   2   2   0   0   0   0   2   2   0   2   2   0   2   0   2   0   2   0   0   2   2   2   2   0   0   2   0   2   2   0   0   2   2   0   2   0   2   0   2   2   2   2   2   0   2   2   0   0   0   0   0   0   0   0   0   2   0   2   2   2   0   0   2   0   0   2   0   2   0   0   0   2   2   0   2   0   2   2   2   2   2   2   2   2   2   0   0   2   0   0   2   2   0   0   0   0   2   2   2   2   2   2   0   2   0   2   0   0   0   2
 MK-5-3                 0   2   0   2   2   0   0   2   0   0   0   0   0   2   0   2   0   2   2   2   0   2   2   2   2   2   2   0   0   0   2   0   0   0   0   2   2   2   0   0   2   2   2   0   0   2   2   0   2   2   0   2   0   0   0   2   2   0   2   2   0   2   0   0   2   0   2   2   2   0   2   0   2   0   0   2   2   0   2   0   2   2   2   2   2   2   2   2   0   2   2   2   0   0   0   0   0   2   0   0   2   0   2   0   2   2   2   0   0   0   2   2   2   0   0   2   0   2   0   0   0   2   2   2   2   2   2   0   2   2   2   0   2   0   2   2   0   0   0   0   0   0   0   0   0   2   0   2   2   2   0   0   2   0   0   2   0   2   0   0   0   2   2   0   2   0   2   2   2   2   2   2   2   2   2   0   0   2   0   0   2   2   0   2   0   2   2   2   2   2   2   2   0   2   2   2   0   2   0   2
 MK-5-4                 0   2   0   2   2   0   0   2   0   0   0   0   0   2   2   2   0   2   2   2   0   2   2   2   2   2   2   0   0   0   2   0   0   0   0   2   2   2   0   2   2   2   2   0   0   2   2   0   2   2   0   2   0   0   0   2   0   0   2   2   0   2   0   2   2   0   2   2   2   0   2   0   2   0   0   2   2   0   2   0   2   2   2   2   2   2   2   2   0   2   2   2   2   0   0   0   0   2   0   0   2   0   2   0   0   2   0   0   0   0   2   2   2   0   0   2   0   2   0   0   0   2   2   2   2   2   2   0   0   2   2   0   2   0   2   2   0   0   0   2   0   0   0   0   0   2   0   0   2   2   0   0   2   0   0   2   0   2   0   0   2   2   2   0   2   0   2   2   0   2   2   2   2   2   2   0   0   2   0   0   2   2   0   0   0   2   0   2   2   2   0   2   0   0   2   2   0   0   0   0
 MK-5-5                 0   2   0   2   2   0   0   2   2   0   0   0   0   2   0   2   0   0   2   2   0   2   2   2   2   2   2   0   0   0   2   0   0   0   0   2   2   2   2   2   2   2   0   0   0   2   0   0   2   2   2   2   0   0   0   2   0   0   2   2   0   2   0   0   2   0   2   2   2   0   2   0   2   0   0   2   2   0   2   0   2   2   2   2   2   2   2   2   2   2   2   2   2   0   0   0   2   2   0   0   2   0   2   0   0   2   0   0   0   0   2   2   2   0   0   2   0   2   0   0   0   2   2   2   2   2   2   0   0   2   0   0   2   0   2   2   0   0   0   2   0   0   0   0   0   2   0   0   2   2   0   0   2   0   0   2   0   2   0   0   2   2   2   0   2   0   2   0   0   2   2   2   0   0   2   0   0   2   0   2   2   2   0   0   0   2   0   2   2   2   0   2   0   0   2   2   0   2   0   0
 MK-5-6                 0   2   0   2   2   0   0   0   2   0   0   0   0   2   0   2   0   0   2   2   0   2   2   2   2   2   2   0   0   0   2   0   2   0   0   2   0   2   2   2   2   2   0   0   0   2   0   0   0   2   2   2   0   0   0   2   0   0   2   2   0   2   2   0   2   0   2   2   0   0   2   0   2   0   0   2   2   0   2   0   2   2   2   2   2   0   2   2   2   2   2   2   2   0   0   0   2   2   0   0   2   0   2   0   0   2   0   2   0   0   2   2   2   0   0   2   0   2   0   0   0   2   2   2   2   2   2   0   0   2   0   0   2   0   2   2   0   0   2   2   0   0   0   0   0   2   0   0   2   2   0   0   2   0   0   2   0   2   0   0   2   2   2   0   2   0   0   2   0   2   2   2   0   0   2   2   0   2   0   2   2   2   0   0   0   2   0   2   2   2   0   2   0   0   2   2   0   2   0   0
 MK-5-7                 2   2   0   2   2   0   0   0   2   0   0   0   0   2   0   2   2   0   0   2   0   2   2   2   2   2   2   0   0   0   2   0   2   0   0   2   2   2   2   2   0   2   0   0   0   0   0   0   2   2   2   2   0   0   0   2   0   0   0   2   0   2   2   0   2   0   2   2   0   0   2   0   2   0   0   2   2   0   2   0   2   2   2   2   2   0   2   2   2   2   2   2   2   2   0   0   2   2   0   0   2   0   2   0   0   2   0   2   0   0   2   2   0   0   2   2   0   2   0   0   0   2   2   2   2   2   2   0   0   2   0   0   2   0   2   2   2   0   2   2   0   0   0   0   0   2   0   0   2   2   0   0   2   0   0   2   0   2   0   0   2   0   2   0   0   0   0   2   0   2   2   2   0   0   2   2   0   2   0   2   0   2   0   0   0   2   0   2   2   2   0   2   0   2   2   2   0   2   2   0
 MK-5-8                 2   2   0   2   2   0   0   0   0   0   0   0   0   2   0   2   0   0   0   2   0   2   2   0   0   0   2   0   0   2   2   0   2   2   0   2   0   2   2   2   0   2   0   0   0   0   0   0   2   2   0   2   0   2   0   2   0   0   0   2   0   2   2   0   2   0   2   0   0   0   0   0   2   0   0   2   2   0   0   0   2   2   2   2   2   2   2   2   2   2   2   2   2   2   0   0   2   2   0   0   2   0   2   0   0   2   0   0   0   0   0   2   0   0   2   2   0   2   0   0   0   2   2   2   0   2   2   0   0   2   0   0   2   0   2   2   2   0   2   2   2   2   0   0   0   2   0   0   2   0   0   0   2   0   0   0   2   2   0   0   2   0   2   0   2   0   0   2   0   2   2   2   0   0   2   2   0   2   0   2   0   2   0   0   0   2   2   2   2   2   0   2   2   2   2   2   0   2   2   0
 MK-5-9                 2   2   0   2   2   2   0   0   0   0   0   0   0   2   0   2   2   2   0   2   0   2   2   0   0   0   2   2   0   2   2   2   2   2   0   2   0   2   2   2   0   2   0   0   0   0   0   0   2   2   0   2   0   2   0   2   0   0   0   2   0   2   2   0   2   0   2   0   0   0   0   0   2   0   0   2   2   0   0   0   2   2   2   2   2   2   2   2   2   2   0   2   2   2   0   0   2   2   2   2   2   0   2   2   0   2   0   0   2   0   0   2   0   0   2   2   0   2   0   0   0   2   2   2   0   2   2   0   0   2   0   0   2   0   2   2   2   0   2   2   2   0   0   0   0   2   0   0   0   0   0   0   2   0   0   0   2   2   2   0   2   0   0   0   2   0   0   2   0   2   2   2   0   0   2   0   0   2   0   2   0   2   0   0   0   2   2   2   2   2   0   2   2   2   2   0   0   2   2   0
 MK-5-10                2   2   0   2   2   0   0   0   0   0   0   2   0   2   0   2   2   2   0   2   0   2   2   2   0   0   2   2   2   0   2   2   2   2   0   2   0   0   2   2   0   2   0   0   0   0   0   2   2   0   0   2   0   2   0   2   0   0   2   2   0   2   2   0   2   0   2   0   0   0   0   0   2   0   0   2   2   0   0   0   2   2   2   2   2   2   2   2   0   2   0   2   2   2   0   0   2   2   2   2   2   0   2   2   0   2   2   0   2   0   0   2   2   0   2   2   0   2   0   0   0   2   2   2   0   0   2   0   0   2   0   0   2   0   2   2   2   2   2   2   2   0   0   0   0   2   0   0   0   0   0   0   2   0   2   0   2   0   2   0   2   0   2   0   2   0   0   2   0   2   2   2   0   2   2   0   0   0   0   2   2   0   0   2   0   2   2   2   2   2   0   2   2   2   2   0   0   2   2   0
 MK-5-11                2   2   0   2   2   0   0   0   0   0   0   2   0   2   2   2   2   2   0   0   2   0   2   2   0   0   2   2   2   2   2   2   2   2   0   2   0   0   0   2   0   0   0   2   0   0   0   2   2   0   2   2   0   2   0   2   0   0   2   2   0   0   2   0   2   0   0   2   0   0   0   0   2   0   0   0   2   0   0   0   2   2   2   2   2   2   2   2   0   2   0   2   0   2   0   2   2   2   2   2   2   0   2   0   0   2   2   0   2   0   2   2   2   0   2   2   0   2   0   0   0   2   2   2   0   0   2   0   0   2   0   0   2   0   2   2   2   2   2   2   2   0   0   2   0   2   0   0   0   0   0   0   2   2   0   0   2   2   2   0   2   0   2   0   0   0   0   2   0   2   2   2   2   2   2   2   0   0   0   2   2   0   0   2   2   2   2   2   2   2   0   2   2   2   2   0   0   0   2   0
 MK-5-12                2   2   0   0   2   0   0   0   0   0   0   2   0   2   2   2   2   2   0   0   2   0   2   0   0   0   2   2   2   2   2   2   2   0   0   2   0   0   0   2   2   0   0   2   0   0   0   2   2   0   2   0   0   2   0   2   0   0   2   2   0   0   2   0   2   0   0   0   0   0   0   0   2   0   2   0   0   0   0   0   2   2   2   2   2   2   2   2   0   2   0   2   0   2   2   2   2   2   2   2   2   0   2   0   2   2   2   0   2   0   2   2   2   0   0   2   0   2   0   0   0   2   2   2   0   0   2   2   0   2   0   0   2   0   2   2   2   2   2   2   2   0   0   2   0   2   0   0   0   0   0   0   2   2   0   0   2   2   0   2   2   0   2   0   0   0   0   2   0   2   2   2   2   0   2   2   0   2   0   2   2   0   0   2   2   0   0   2   0   0   0   2   2   2   0   0   0   0   2   0
 MK-5-13                2   2   0   0   0   0   0   0   0   2   0   2   0   2   2   0   0   2   0   0   2   0   2   0   0   0   2   2   2   2   2   2   2   0   0   0   0   0   0   0   2   0   0   2   0   0   0   2   2   0   2   0   0   2   0   2   2   0   2   2   0   0   2   0   2   0   0   0   0   0   0   0   2   0   2   0   0   0   0   2   2   2   2   2   2   2   2   2   0   2   2   2   0   2   0   2   0   0   2   2   0   0   2   0   2   2   2   0   2   0   2   0   2   0   0   2   2   2   0   0   0   2   2   2   0   0   2   2   0   2   2   0   2   2   2   2   2   2   2   2   2   0   2   2   0   2   0   0   0   0   0   0   2   2   0   0   2   2   0   2   2   2   0   0   0   0   0   2   0   2   0   2   2   0   2   2   0   2   0   2   2   0   0   0   2   0   0   2   0   2   0   2   2   2   0   0   0   0   2   0
 MK-5-14                2   2   0   0   0   0   0   2   0   2   0   2   0   2   0   0   2   2   0   0   2   0   2   0   0   0   2   2   2   2   2   2   2   0   0   0   0   0   0   0   0   0   0   2   0   0   2   2   2   0   2   0   0   0   0   2   2   0   2   2   0   0   2   0   0   2   0   0   0   0   0   0   2   0   2   0   2   0   0   2   2   2   2   2   2   2   2   2   0   2   2   2   0   2   0   0   0   0   2   2   0   0   2   0   2   2   2   0   2   0   2   0   2   0   2   2   2   2   0   2   0   2   2   2   0   0   2   2   0   2   2   0   0   2   2   2   2   2   2   2   2   2   2   2   2   2   0   0   0   0   0   0   2   2   0   0   2   2   0   2   2   2   0   0   0   0   0   2   0   2   0   2   2   0   2   2   0   0   2   2   2   0   0   0   2   0   0   2   0   2   0   2   2   2   0   0   2   0   2   0
 MK-5-15                2   2   0   0   0   2   0   2   0   2   0   2   0   2   0   0   2   0   2   0   2   0   2   0   0   0   2   0   0   2   2   2   2   0   0   0   0   0   0   0   0   0   0   2   0   0   2   2   0   0   2   2   0   0   0   2   2   0   2   2   0   0   2   0   0   2   0   2   0   0   0   0   2   0   2   0   2   0   0   2   2   2   2   2   2   2   2   2   0   2   2   2   0   2   0   0   0   0   2   2   0   0   2   0   2   2   2   0   0   0   2   0   0   0   2   2   2   2   0   2   0   2   2   2   0   0   2   2   2   2   2   0   0   2   2   2   2   2   2   2   2   2   2   2   2   2   0   0   0   2   0   2   2   2   0   0   2   2   0   2   2   0   2   2   0   0   0   2   0   2   0   2   2   0   2   2   0   0   2   2   2   0   0   0   2   0   0   2   0   2   2   2   2   2   0   0   2   0   2   2
 MK-5-16                2   2   0   0   0   2   0   2   0   2   0   2   0   2   0   0   2   0   2   0   2   0   2   0   0   0   0   0   0   2   2   2   2   0   0   0   0   0   2   0   0   0   2   2   0   0   2   2   0   0   2   2   0   0   2   2   2   0   2   2   0   2   2   0   0   2   0   2   0   0   0   0   2   0   2   0   2   0   0   2   2   2   2   2   2   2   2   2   0   2   2   2   0   2   0   0   0   0   2   2   0   0   2   0   2   2   2   0   0   0   2   0   2   0   2   2   2   0   2   2   2   2   0   2   0   0   2   2   2   2   2   0   0   0   2   2   2   2   0   2   2   2   2   2   2   2   0   0   0   2   0   2   2   2   0   0   0   2   0   2   2   0   2   2   0   2   0   2   0   2   2   2   2   0   2   2   0   0   2   2   2   0   0   0   0   0   2   2   0   2   2   2   0   2   0   0   2   0   2   0
 MK-6-1                 2   2   2   2   0   0   2   0   2   2   2   2   0   2   2   0   0   0   0   0   0   2   0   0   2   0   2   0   0   2   0   0   0   2   2   2   2   0   2   0   0   0   0   2   2   2   0   0   0   2   2   0   2   2   2   2   2   0   2   2   0   2   2   2   0   0   0   0   2   0   2   2   2   2   0   0   0   2   2   2   0   2   0   2   2   2   2   0   0   2   0   0   0   0   0   2   2   2   0   0   2   0   0   0   0   2   2   0   0   2   2   0   0   0   0   2   2   2   0   0   0   2   2   2   0   2   2   0   2   2   0   0   2   0   0   2   2   2   0   0   0   2   2   0   2   2   2   0   2   0   2   2   0   0   0   0   2   2   2   2   2   2   0   2   2   2   2   0   2   2   0   0   0   0   2   2   0   0   0   0   2   2   0   0   0   2   0   2   2   0   0   2   2   2   2   2   2   0   0   2
 MK-6-2                 2   2   2   2   0   0   2   2   2   0   2   2   0   2   2   0   0   0   0   2   0   2   0   0   2   0   2   0   0   2   0   0   0   2   2   2   2   0   2   0   2   0   0   2   2   2   2   0   0   2   2   0   2   2   2   2   2   0   0   2   2   2   2   2   0   0   0   0   2   0   2   2   2   2   0   0   0   2   2   2   0   2   0   2   2   2   2   0   0   2   0   0   0   2   0   2   2   2   0   0   2   0   0   0   0   2   2   0   0   2   2   0   0   0   0   2   2   2   0   0   0   0   0   0   0   2   2   0   2   0   0   0   2   0   0   2   2   2   2   2   0   2   2   0   2   2   2   0   2   0   2   2   0   0   0   0   2   2   2   0   2   2   0   2   2   2   0   0   2   2   0   2   0   0   2   2   0   0   0   0   2   2   0   0   0   2   0   2   2   0   0   2   2   2   2   2   2   0   0   2
 MK-6-3                 2   2   2   0   0   0   2   2   2   0   2   2   0   2   2   0   0   0   0   2   0   2   0   0   2   0   0   0   0   2   2   0   0   2   2   2   2   2   2   0   2   0   0   2   2   2   2   0   0   2   2   0   2   2   2   2   0   0   2   2   2   2   2   2   2   0   0   0   2   0   2   2   2   2   0   0   0   2   2   2   0   2   0   2   2   2   2   0   0   2   0   2   0   2   0   2   2   2   0   0   0   2   2   0   0   2   2   0   0   2   2   0   0   0   0   0   2   2   0   0   2   0   0   0   0   2   0   0   2   2   0   0   2   0   0   2   2   2   2   2   0   2   2   0   2   2   2   0   2   0   2   0   0   0   0   0   2   2   2   0   2   2   0   0   2   2   0   0   2   0   0   2   0   0   2   2   0   0   0   0   2   2   0   0   0   2   2   2   2   0   0   2   2   2   2   2   2   0   2   2
 MK-6-4                 2   2   2   0   0   0   2   2   2   2   2   2   0   2   0   0   0   0   0   0   0   2   0   0   2   0   0   0   0   2   2   0   0   2   2   2   2   2   2   0   2   0   0   2   2   2   2   0   0   0   2   0   2   2   0   2   0   0   2   2   2   2   2   2   2   0   0   0   2   0   2   2   2   2   0   0   0   2   2   2   0   2   0   2   2   2   0   0   0   2   2   2   0   2   0   2   2   2   0   0   0   2   0   0   0   2   2   0   0   2   2   0   0   0   0   0   2   2   0   0   2   0   0   0   0   0   0   0   2   2   0   0   0   0   2   2   2   0   2   2   0   0   2   0   2   2   2   0   0   0   2   0   0   0   0   0   2   2   2   0   2   2   0   2   2   2   0   0   2   0   0   2   0   0   2   2   0   0   0   0   0   2   0   0   0   2   2   2   2   0   0   2   2   2   2   0   2   0   0   2
 MK-6-5                 2   2   0   0   2   0   2   2   2   2   2   0   0   2   0   0   0   0   0   0   2   2   0   0   2   0   0   0   0   2   2   0   0   2   2   2   2   2   2   2   2   0   0   2   2   0   2   0   0   2   2   0   2   2   0   2   0   0   2   2   2   2   2   2   0   0   0   0   2   0   0   2   2   2   0   0   0   2   2   2   0   2   0   2   2   2   2   0   0   2   2   2   0   2   0   2   2   2   0   0   0   2   0   0   0   2   2   0   0   2   2   0   0   0   0   0   2   2   0   0   2   0   0   0   0   0   0   0   2   2   0   0   0   0   2   2   2   0   2   2   0   0   2   0   2   2   2   0   0   0   2   0   0   0   0   0   2   0   2   0   2   0   0   2   2   2   2   0   2   0   2   2   0   0   2   2   0   0   0   0   0   2   0   0   0   2   2   2   2   0   0   2   0   0   2   0   2   0   0   2
 MK-6-6                 2   2   0   0   2   2   2   2   2   2   2   0   0   2   0   0   0   0   0   0   2   2   0   0   2   0   0   0   0   0   2   0   0   2   2   2   2   2   2   2   2   2   0   2   2   0   2   0   0   2   2   2   2   2   2   2   0   0   2   2   2   2   2   2   0   0   0   0   2   0   0   2   2   2   0   0   0   2   2   2   0   2   0   2   2   0   2   0   2   2   2   2   0   2   0   2   2   2   0   0   0   2   0   0   2   2   2   0   0   2   0   0   0   0   0   0   2   2   0   0   2   2   0   0   0   0   0   0   2   2   0   2   0   0   2   2   2   0   2   2   0   2   2   0   0   2   2   0   0   0   2   0   0   0   0   0   2   0   2   0   2   0   0   2   2   2   2   0   2   0   2   2   0   0   2   2   0   0   0   0   0   2   0   0   2   2   2   2   2   0   0   2   0   0   2   0   2   0   0   2
 MK-6-7                 2   2   0   0   2   0   2   2   2   2   2   0   2   2   0   0   0   0   0   0   2   2   2   2   2   2   0   0   0   0   2   0   0   2   2   2   2   2   2   2   2   2   0   2   2   0   2   0   0   2   2   2   2   2   2   2   0   0   2   2   2   2   2   0   0   0   0   0   2   0   0   2   0   2   2   2   0   2   2   2   0   2   0   2   2   0   2   2   2   2   2   2   2   2   0   2   2   2   2   0   0   2   0   0   2   2   2   0   0   2   0   0   0   0   2   0   2   2   0   0   2   2   0   0   0   0   0   0   0   2   0   0   0   0   2   2   2   0   2   2   0   2   2   0   0   2   2   0   0   0   2   0   0   0   0   0   2   0   2   0   2   0   0   2   2   2   2   0   2   0   2   2   0   0   2   2   2   0   0   0   0   2   0   0   2   2   2   2   2   2   0   2   0   0   2   0   2   0   0   2
 MK-6-8                 2   2   0   0   2   0   2   2   0   2   2   0   2   0   0   0   0   0   0   0   2   0   2   2   2   0   0   0   0   0   2   0   2   2   2   2   0   2   2   2   2   2   0   2   2   0   2   0   0   2   2   2   2   2   2   2   0   0   2   2   2   2   2   0   0   0   0   0   2   0   0   2   0   2   2   2   0   2   0   2   2   2   0   2   2   0   2   2   2   2   2   2   2   2   0   2   2   0   2   0   0   2   0   0   2   2   2   0   0   2   0   0   0   0   2   0   2   2   0   0   2   2   0   0   0   0   0   0   0   2   0   0   0   0   2   2   2   0   2   2   0   2   2   0   0   2   2   0   0   0   2   2   0   0   0   0   2   0   2   0   2   2   0   0   2   2   2   0   2   0   2   2   0   0   2   2   2   0   0   2   0   2   0   2   2   0   2   2   2   2   0   2   0   0   2   0   2   0   0   2
 MK-6-9                 2   2   0   0   2   0   2   2   0   2   2   0   2   0   0   0   0   0   0   0   2   0   2   2   2   2   0   0   0   2   2   0   2   2   2   2   0   2   2   2   2   2   0   2   2   0   0   0   0   2   2   2   2   2   2   2   0   0   0   2   2   2   2   0   0   0   0   0   2   0   0   0   0   2   2   2   0   2   0   2   2   2   0   2   2   0   2   2   2   2   2   2   2   2   0   2   0   0   2   0   0   2   0   0   2   2   2   0   0   2   2   0   0   0   2   0   2   2   0   0   2   2   0   0   0   0   0   0   0   2   0   0   0   0   2   2   2   0   2   2   2   0   2   2   0   2   2   0   0   0   2   2   0   0   0   0   2   0   2   0   2   2   0   0   2   2   0   0   2   0   2   2   0   0   2   2   0   0   0   2   0   2   0   0   2   0   2   2   2   2   0   2   0   0   2   0   2   0   0   2
 MK-6-10                2   2   0   0   2   0   2   2   0   2   2   0   2   0   0   0   0   0   0   0   2   2   2   2   2   2   2   0   0   2   2   0   2   2   2   2   0   2   2   2   0   2   2   2   2   0   0   0   0   2   2   2   2   2   2   2   0   0   0   2   2   2   0   0   2   0   0   0   2   0   2   2   0   0   2   2   0   0   0   2   2   0   0   2   2   0   2   2   2   2   2   2   2   2   0   0   0   0   2   0   0   2   0   0   2   2   2   0   0   2   2   0   0   0   2   0   2   2   0   0   2   2   0   0   0   0   0   0   0   2   0   0   2   0   2   2   2   2   2   0   2   0   0   2   0   2   2   0   0   0   2   2   0   0   0   0   2   0   2   2   2   2   0   0   2   2   0   0   2   0   2   2   0   0   2   2   2   0   0   2   0   2   0   0   2   2   2   2   2   2   0   2   0   0   2   0   2   0   0   2
 MK-6-11                2   2   0   0   2   2   2   2   0   2   2   0   2   0   0   0   0   0   2   0   2   2   2   2   2   2   2   0   0   2   2   0   0   2   2   2   0   2   2   2   0   2   2   2   2   2   0   0   0   2   2   2   2   2   2   2   0   0   2   2   2   2   0   0   2   0   0   0   2   0   2   2   0   0   2   2   0   0   0   2   2   0   0   2   2   0   2   2   2   2   2   0   0   2   0   0   0   0   2   0   2   2   0   0   2   2   2   0   2   2   2   0   0   0   2   0   2   2   0   2   2   2   0   0   0   0   0   0   0   2   0   0   2   0   2   2   2   2   2   0   2   0   2   2   0   2   2   0   0   0   0   0   2   0   0   0   2   0   2   2   2   2   0   0   2   2   0   0   2   0   2   2   0   0   2   0   2   0   2   2   0   0   0   0   2   2   2   2   2   0   0   2   0   0   2   2   2   2   0   2
 MK-6-12                2   2   0   0   2   2   2   0   0   2   2   0   2   0   0   0   0   0   2   0   2   2   2   2   2   0   2   0   0   2   2   0   0   2   2   2   0   2   0   2   0   2   2   2   0   2   0   0   0   0   2   2   2   2   2   2   0   0   2   2   0   2   0   0   2   0   0   0   2   0   2   2   0   0   2   2   0   0   0   2   2   0   0   2   2   0   0   2   2   2   2   0   0   2   0   0   2   0   2   0   2   2   0   0   2   2   2   0   2   2   0   0   0   0   2   0   2   2   0   2   2   2   0   0   0   0   0   0   0   2   0   0   2   0   2   2   2   2   2   2   2   0   2   2   0   2   2   0   0   2   0   0   2   0   0   0   0   0   2   2   2   2   0   0   0   2   0   0   2   0   2   2   0   2   2   0   2   2   2   2   0   0   0   0   2   2   2   2   2   0   0   0   0   0   2   2   2   2   0   2
 MK-6-13                2   2   0   0   2   2   2   0   0   2   2   0   2   0   2   0   0   0   2   0   2   0   2   2   0   2   2   0   0   2   2   0   0   2   2   2   0   2   0   0   0   2   2   0   0   2   0   0   0   0   2   2   2   2   2   2   0   0   2   2   0   2   0   0   2   0   0   0   2   0   2   2   0   0   2   2   0   0   0   2   2   2   0   2   2   0   0   2   2   2   2   0   2   2   0   0   2   0   2   0   2   2   0   0   2   2   2   0   2   2   0   0   0   0   2   0   2   2   0   2   2   2   0   0   0   0   0   0   0   2   0   0   2   0   2   0   2   2   2   2   2   0   2   2   0   2   2   0   2   2   0   0   2   0   0   0   0   0   0   2   2   2   0   0   2   0   0   0   2   0   2   2   0   2   2   0   2   2   2   2   0   0   0   0   2   2   2   2   2   2   0   0   0   0   2   2   2   2   0   2
 MK-6-14                2   2   0   0   2   2   2   0   2   2   2   2   2   0   2   0   0   2   2   0   2   0   0   2   0   2   2   0   2   2   2   0   0   2   2   2   0   2   0   0   2   2   2   0   0   2   0   0   0   0   2   2   2   2   2   2   0   0   2   2   0   2   0   0   2   0   0   0   2   0   2   2   0   0   2   2   0   0   0   2   2   2   0   2   2   0   0   2   2   2   2   0   2   2   0   0   2   0   2   0   0   2   0   0   2   2   2   2   2   2   0   0   2   0   2   0   2   2   0   2   2   2   2   0   0   0   0   0   0   2   0   0   2   0   2   0   2   2   2   2   2   0   2   2   0   2   2   0   2   2   0   0   2   0   0   0   0   0   0   2   2   2   0   2   2   0   0   0   2   0   2   2   2   2   2   0   2   2   2   2   0   0   0   0   2   2   0   2   2   2   0   0   0   0   2   2   2   2   0   2
 MK-6-15                2   2   0   0   2   2   2   0   2   2   2   2   2   0   0   0   2   2   0   0   2   0   0   2   0   2   2   0   2   2   2   2   0   2   2   2   0   2   0   2   2   2   2   0   0   2   0   2   0   0   2   0   2   2   2   2   0   0   2   2   0   2   2   0   2   0   0   0   2   2   2   2   2   0   2   0   0   0   0   2   2   2   0   2   2   0   0   2   2   2   2   0   2   2   0   0   2   0   2   0   0   2   0   0   2   0   2   2   2   2   0   2   2   0   2   0   2   2   0   2   2   2   2   0   0   2   2   0   0   2   0   2   2   0   2   0   2   2   0   2   2   0   2   2   2   0   2   0   2   2   0   0   2   0   0   0   0   0   0   2   2   2   0   0   0   0   0   0   2   0   2   2   2   2   0   0   2   2   2   2   2   0   2   0   2   2   0   0   2   2   0   0   2   0   2   2   0   2   0   2
 MK-6-16                2   2   2   0   2   2   2   0   2   2   2   2   2   0   0   0   2   2   0   0   2   0   0   2   0   2   2   0   2   2   0   2   0   2   2   2   0   2   0   2   2   0   2   0   0   2   0   2   0   2   2   0   2   2   2   0   0   0   2   2   0   2   2   2   2   0   0   0   2   2   2   0   0   0   2   0   0   0   0   2   2   2   0   2   2   0   0   0   2   2   2   0   2   2   0   0   2   2   0   0   2   2   0   0   2   0   2   0   2   2   0   2   2   0   2   2   2   2   2   2   2   2   2   0   0   2   2   0   0   2   0   2   2   0   2   0   2   2   0   2   2   2   2   2   2   0   2   2   2   2   0   2   0   0   0   0   0   0   0   2   2   2   0   0   0   0   0   0   0   0   2   2   2   2   0   2   2   2   2   2   2   0   2   0   2   2   0   0   2   2   0   0   2   0   2   2   0   2   0   2
 
!****************************************** Phenotypic Data **********************************************************
!-100.0 is resevred for missing phenotype
SimulatedTrait1        15.2638   12.2787   14.9333    9.9129   17.7906   15.4884   17.4409   16.2649   14.1894   14.1830   15.2167   13.9467   12.8593   12.1067   18.5868   20.9850   12.0176   13.4225   10.2665   11.6382   11.7366   16.4101   11.9100   10.3387   11.4717   16.5994   11.2474   16.0730   15.0190   17.2031   14.4402   16.0721   18.8320   12.1873   11.1282   17.0518   11.9420   10.5487   16.1362   14.3283   14.8433   16.1199   15.8323   14.2036   13.4672   13.3345   18.2637   16.0985   18.9407   16.6198   14.7800   12.9343   18.2663   12.8765   14.0882    8.3346   13.0800   17.8613   13.9082   20.3471   15.7404   18.5153   17.9105   20.5563   12.6809   11.8720   17.8471   20.6995   12.0476   12.7410   16.7596   16.6459   13.8145   15.7360   14.8181    9.6621   20.1315   17.5580   17.1396   13.6054   19.0413   14.2877   18.3034   15.2278   14.5456   16.7765   15.9561   12.5147   17.1062   17.2290   17.4486   16.9933   16.2792   16.4691   13.1070   10.6713   13.3704   16.7299   13.7579   14.9415   12.9355   14.8151   10.7167   19.7443   13.0860   12.5896   19.9810   15.0375   13.3088   12.1669   15.0846   12.8289   19.4571   14.8506   14.9834   19.2260   13.4333   16.9112   17.7659   15.4663   14.4940   16.9282   13.6575   15.3861   12.7740   19.1040   17.8673   17.5445   11.9690   16.2979   15.6092   13.3399   12.9820   19.8482   14.2088   10.0042   15.6038   19.3694   16.8769   19.3229   12.9265   14.6303   18.4318   19.7051   12.5038   14.9266   16.8080   14.9801   14.3788   12.8753   15.8732   12.7361   15.2224   17.9303    9.4443   13.8277   15.8600   17.9257   15.1564   19.6555   16.8476   15.5258   16.9114   11.7635   13.8746   16.0924   12.5496   13.7909   12.0000   10.2200   15.7760   19.0166   14.5423   13.2190   14.9254   13.0111   14.7168   12.5239   14.9801   16.5797   12.1660   13.5585   24.7781   12.6677    7.4458   11.8184   12.0588   15.0525   13.3420   19.6429    9.3640   16.7785   14.7472   17.4182   14.3415   20.1046   11.7414   13.7239   16.3857   15.4935
SimulatedTrait2         9.5772    9.5363   11.9692   10.5154    9.9845   11.0957   10.8727    8.4491    9.9386    8.8001   11.0331   10.0856   12.1440    9.0033    9.8407    9.4575   10.5098    6.2480    6.5732   11.1812   10.3150    7.6614   10.0495   15.5772   10.3775   11.3974   10.9266    9.8317    8.5682    8.9093    9.4566    9.4969    8.7722   10.0171    8.9417   10.5029    9.0847    8.6460    9.4225   12.4317   12.8487    9.6942   11.1807    7.6379   10.6686    9.4220    9.0752   10.1362   10.0166   10.8002   10.0586    9.1002   12.7771   11.1496   10.7642   13.2936   10.6294   11.2632    9.7357   10.2842    7.9108    7.9843   12.1096    9.6508    9.7519   11.7254   10.1764   10.3584    9.4643   12.2666   10.4696    7.0573   12.8407   11.1886    9.5183   11.8752   10.8472   11.1434    8.9475    9.1291    9.5945   11.7395    9.2108    8.2850    9.1847    7.9632   10.9112    9.4635   11.6264   12.3346   10.3750   12.1994    7.0899   10.0199    9.6583    9.2095   11.2771   10.1800   10.7105   10.0038   11.2130   11.1446    8.6987   12.2977    8.6285   10.7432   13.8906    8.5844    9.2830    7.0705   10.4472   10.4843    9.9546   11.3060   10.1540    9.6145    9.8537    8.7272    9.1709   13.4429    7.9351    8.3594    9.7417   10.4159    9.1508    8.9976    8.6458   12.0060   11.4645    7.5932   10.0677   11.0152   11.8357    8.6406   10.7056    9.5639    7.7001    9.7315    9.3613    9.2312    8.5921   12.3100   12.4470    9.6985   13.1801    8.2809   11.0658    9.7871   12.8934    9.5945   10.9935    9.7810   10.8093    7.3981   10.5343    9.7247    9.8510   11.0577   11.4120   10.0404    8.0344   11.2560   10.2038    8.6976   10.4119   10.4320    8.7520   10.9162    8.5980   10.2206   10.9455   10.7261   11.3121   11.2267   11.6003    9.4104    9.9781    9.5148    9.4881   11.5950   12.9322   10.1831    9.1616    8.8512   11.5537   12.0125   12.2831   11.3380    9.3137    8.8533   13.4923   11.2204    9.5988   10.7073   11.3125   11.2073    9.1656   10.5856   10.5546    9.3901
 
