# Supplementary material for: Inclusive Composite Interval Mapping of QTL by Environment Interactions in Biparental Populations
Source: PLoS One. 2015 Jul 10;10(7):e0132414. doi: 10.1371/journal.pone.0132414 (PMC4498613; doi:10.1371/journal.pone.0132414)
Supplement: S4 File — (ZIP) [file pone.0132414.s004.zip › H=0.1/L1/run_00168.met]

!**********************Note: lines staring with "!" are remarks and will be ignored in the program********************
!*********************************General Information**********************************
!Assuming F1 = P1 x P2, populations available in QTL IciMapping are: 
!  1, P1BC1F1 = P1 x F1, the first backcrossing where P1 is used as the recurrent parent;
!  2, P2BC1F1 = P2 x F1, the first backcrossing where P2 is used as the recurrent parent;
!  3, F1DH, F1-derived doubled haploids; 
!  4, RIL or F1RIL, recombination inbred lines through the repeated selfing of F1;
!  5, P1BC1RIL, recombination inbred lines through the repeated selfing of P1BC1F1;
!  6, P2BC1RIL, recombination inbred lines through the repeated selfing of P2BC1F1;
!  7, F2, the selfing generation of F1;
!  8, F3, the selfing generation of F2;
!  9, P1BC2F1, the second backcrossing where P1 is used as the recurrent parent; 
! 10, P2BC2F1, the second backcrossing where P2 is used as the recurrent parent;
! 11, P1BC2RIL, recombination inred lines through the repeated selfing of P1BC2F1; 
! 12, P2BC2RIL, recombination inred lines through the repeated selfing of P2BC2F1; 
! 13, P1BC1F2, the selfing generation of P1BC1F1; 
! 14, P2BC1F2, the selfing generation of P2BC1F1; 
! 15, P1BC2F2, the selfing generation of P1BC2F1; 
! 16, P2BC2F2, the selfing generation of P2BC2F1; 
! 17, P1BC1DH, P1BC1F1-derived doubled haploids; 
! 18, P2BC1DH, P2BC1F1-derived doubled haploids; 
! 19, P1BC2DH, P1BC2F1-derived doubled haploids; 
! 20, P2BC2DH, P2BC2F1-derived doubled haploids; 
   3      !Mapping Population (see remarks above)
   2      !Mapping Function (1 for Kosambi; 2 for Haldane; 3 for Morgan)
   2      !Marker Space Type (1 for intervals; 2 for positions)
   1      !Marker Space Unit(1 for centiMorgans; 2 for Morgan)
   6      !Number of Chromosomes (or Linkage Groups)
 200      !Size of the mapping population
   2      !Number of environments
 
!***************************************** Chromosomes and Linkage Maps **********************************************
!Chromosome                 NumMarkers
-CH1                        16
-CH2                        16
-CH3                        16
-CH4                        16
-CH5                        16
-CH6                        16
!Linkage map (Marker name followed by position or the interval length)
 MK-1-1                1     0.000
 MK-1-2                1    10.000
 MK-1-3                1    20.000
 MK-1-4                1    30.000
 MK-1-5                1    40.000
 MK-1-6                1    50.000
 MK-1-7                1    60.000
 MK-1-8                1    70.000
 MK-1-9                1    80.000
 MK-1-10               1    90.000
 MK-1-11               1   100.000
 MK-1-12               1   110.000
 MK-1-13               1   120.000
 MK-1-14               1   130.000
 MK-1-15               1   140.000
 MK-1-16               1   150.000
 MK-2-1                2     0.000
 MK-2-2                2    10.000
 MK-2-3                2    20.000
 MK-2-4                2    30.000
 MK-2-5                2    40.000
 MK-2-6                2    50.000
 MK-2-7                2    60.000
 MK-2-8                2    70.000
 MK-2-9                2    80.000
 MK-2-10               2    90.000
 MK-2-11               2   100.000
 MK-2-12               2   110.000
 MK-2-13               2   120.000
 MK-2-14               2   130.000
 MK-2-15               2   140.000
 MK-2-16               2   150.000
 MK-3-1                3     0.000
 MK-3-2                3    10.000
 MK-3-3                3    20.000
 MK-3-4                3    30.000
 MK-3-5                3    40.000
 MK-3-6                3    50.000
 MK-3-7                3    60.000
 MK-3-8                3    70.000
 MK-3-9                3    80.000
 MK-3-10               3    90.000
 MK-3-11               3   100.000
 MK-3-12               3   110.000
 MK-3-13               3   120.000
 MK-3-14               3   130.000
 MK-3-15               3   140.000
 MK-3-16               3   150.000
 MK-4-1                4     0.000
 MK-4-2                4    10.000
 MK-4-3                4    20.000
 MK-4-4                4    30.000
 MK-4-5                4    40.000
 MK-4-6                4    50.000
 MK-4-7                4    60.000
 MK-4-8                4    70.000
 MK-4-9                4    80.000
 MK-4-10               4    90.000
 MK-4-11               4   100.000
 MK-4-12               4   110.000
 MK-4-13               4   120.000
 MK-4-14               4   130.000
 MK-4-15               4   140.000
 MK-4-16               4   150.000
 MK-5-1                5     0.000
 MK-5-2                5    10.000
 MK-5-3                5    20.000
 MK-5-4                5    30.000
 MK-5-5                5    40.000
 MK-5-6                5    50.000
 MK-5-7                5    60.000
 MK-5-8                5    70.000
 MK-5-9                5    80.000
 MK-5-10               5    90.000
 MK-5-11               5   100.000
 MK-5-12               5   110.000
 MK-5-13               5   120.000
 MK-5-14               5   130.000
 MK-5-15               5   140.000
 MK-5-16               5   150.000
 MK-6-1                6     0.000
 MK-6-2                6    10.000
 MK-6-3                6    20.000
 MK-6-4                6    30.000
 MK-6-5                6    40.000
 MK-6-6                6    50.000
 MK-6-7                6    60.000
 MK-6-8                6    70.000
 MK-6-9                6    80.000
 MK-6-10               6    90.000
 MK-6-11               6   100.000
 MK-6-12               6   110.000
 MK-6-13               6   120.000
 MK-6-14               6   130.000
 MK-6-15               6   140.000
 MK-6-16               6   150.000
!*********************************** Marker Types ********************************************************************
!Co-dominant marker: When heterozygote F1 is present, P1 is coded as 2, F1 is coded as 1, and P2 is coded as 0; Otherwise, P1 is coded as 2, and P2 is coded as 0. 
!Dominant marker: When heterozygote F1 is present, P1 and F1 are coded as 12, and P2 is coded as 0; Otherwise, P1 is coded as 2, and P2 is coded as 0.  
!Recessive markers: When heterozygote F1 is present, P1 is coded as 2, and F1 and P2 are coded as 10; Otherwise, P1 is coded as 2, and P2 is coded as 0. 
!Missing marker is coded as -1. 
 MK-1-1                 0   2   2   2   2   0   0   0   2   0   2   0   0   2   0   0   2   2   2   2   2   2   2   2   0   2   2   0   0   2   0   0   2   0   0   0   0   0   0   2   0   2   0   2   0   0   0   2   2   2   0   2   0   0   0   2   0   2   2   0   2   0   0   2   0   2   0   2   2   0   2   0   2   2   0   2   0   0   2   2   2   2   2   2   0   2   0   2   2   2   0   0   2   2   0   0   0   2   2   0   2   0   0   0   2   2   2   0   0   2   2   0   2   0   0   0   2   2   0   2   2   0   0   2   2   0   2   0   2   2   2   2   2   0   2   0   0   2   0   2   2   0   0   2   0   0   2   2   0   2   2   2   2   2   2   0   0   0   2   2   2   0   2   2   2   2   0   2   2   2   2   2   0   2   2   2   0   2   2   0   2   0   0   0   2   0   2   2   0   0   2   2   0   2   2   2   0   2   0   0
 MK-1-2                 0   2   2   2   2   0   0   0   2   0   2   0   0   2   0   0   2   2   2   2   2   2   2   2   0   2   2   0   0   2   0   0   2   2   0   0   0   0   0   2   0   2   0   2   0   0   0   2   2   2   0   2   0   0   0   2   2   2   2   0   2   0   0   0   2   2   0   2   2   0   2   0   2   2   0   2   0   0   2   2   2   0   0   2   0   2   0   2   2   2   0   2   2   2   0   0   0   2   2   2   2   0   0   0   2   2   2   2   2   2   2   0   2   0   0   2   2   2   0   2   2   0   2   0   2   0   2   0   2   2   2   2   2   0   2   2   0   2   0   2   2   0   0   2   0   0   2   0   0   2   2   2   2   2   0   0   0   0   2   0   2   0   2   2   2   2   0   2   2   2   2   2   0   2   2   2   0   2   2   0   2   0   0   0   0   0   2   2   0   0   2   2   0   2   2   2   0   2   0   0
 MK-1-3                 2   2   2   2   0   0   0   0   2   0   2   0   0   2   0   2   2   2   2   0   2   2   2   2   0   2   0   0   0   2   0   0   2   2   0   0   0   0   0   2   0   2   0   2   0   0   0   2   2   2   2   2   0   0   2   2   2   2   2   0   0   0   0   0   2   0   0   2   2   0   2   0   2   2   0   2   2   0   2   2   2   0   0   2   0   2   0   0   2   2   0   2   2   2   2   0   0   2   2   2   2   0   0   0   2   0   2   0   2   2   2   2   2   0   0   2   2   2   0   2   2   0   2   0   2   0   2   0   2   0   2   2   2   0   2   2   0   2   0   2   2   0   0   2   0   0   2   0   0   2   2   2   2   2   0   0   0   0   2   0   2   0   2   2   0   2   2   2   2   2   2   2   0   2   2   2   0   2   2   0   2   0   0   0   0   0   2   2   0   0   2   0   0   2   2   2   0   2   0   0
 MK-1-4                 2   2   0   2   0   0   0   0   2   0   2   0   0   2   0   2   2   2   2   0   2   2   2   2   0   2   0   0   0   2   0   0   0   2   0   0   2   0   0   2   0   0   0   2   0   0   0   2   2   2   0   2   0   0   2   2   2   2   2   0   0   0   0   2   0   0   0   2   2   0   2   0   2   0   0   2   2   0   2   2   2   0   0   2   0   2   0   0   2   2   2   2   2   2   2   0   0   2   0   2   2   0   0   0   2   0   2   2   2   2   2   2   2   0   2   2   2   2   0   2   2   0   2   0   2   0   2   0   2   0   0   2   2   0   2   2   0   2   0   2   2   0   0   2   0   0   2   2   0   2   2   2   0   2   0   0   0   0   0   0   2   0   2   2   0   2   2   2   2   2   2   2   0   2   2   0   0   2   2   2   2   0   0   0   0   0   2   2   0   0   2   0   0   2   2   2   0   2   0   0
 MK-1-5                 2   2   0   2   0   0   0   0   2   0   2   0   0   2   0   2   2   2   0   0   0   2   2   2   0   2   0   0   0   2   0   0   0   2   0   0   2   0   0   2   2   0   0   2   0   0   2   0   2   2   0   2   0   0   2   2   2   2   2   0   0   0   0   0   0   0   0   2   2   0   2   0   2   0   0   2   2   0   2   2   2   0   2   2   2   2   0   0   2   2   2   2   2   2   0   0   0   2   0   2   2   0   0   0   2   0   2   2   2   2   2   2   2   0   2   2   2   2   0   2   2   0   2   0   2   0   2   2   2   0   2   0   2   0   2   0   2   2   2   0   2   0   0   2   0   0   2   2   0   0   2   2   0   2   0   2   0   2   0   0   2   0   2   2   0   2   2   2   2   2   2   2   0   0   2   0   0   2   2   2   2   0   0   0   0   0   2   2   0   2   2   0   2   2   2   2   0   2   0   0
 MK-1-6                 2   2   0   2   0   0   0   2   2   0   2   0   0   2   0   2   2   2   0   2   0   2   2   2   0   2   2   0   0   2   0   0   0   2   0   0   2   0   0   2   2   0   0   2   0   0   2   0   2   0   0   2   0   0   2   2   2   2   2   0   0   0   0   2   0   0   0   2   2   0   2   0   2   0   2   2   2   0   2   2   2   0   2   2   2   2   0   0   2   2   2   2   2   2   0   0   0   2   0   2   2   2   2   0   2   0   2   2   2   2   2   2   2   0   2   2   2   2   0   2   2   0   2   0   2   0   2   2   2   0   2   2   2   2   2   0   2   2   0   0   0   0   0   2   2   0   2   2   2   0   2   2   0   2   0   0   0   2   0   2   2   0   2   2   0   2   2   2   2   2   2   2   0   0   2   0   0   2   2   2   2   2   0   2   0   0   2   2   0   2   0   0   2   2   2   2   0   2   0   2
 MK-1-7                 2   2   0   2   2   0   0   2   2   0   2   0   0   0   0   2   2   2   0   0   0   2   2   2   2   2   2   0   2   0   0   0   0   2   0   0   0   0   2   2   2   0   2   2   0   0   2   0   2   0   0   2   0   0   2   2   0   2   2   0   0   0   0   2   0   0   2   2   2   0   2   0   2   0   2   2   2   0   2   0   2   0   2   0   0   2   0   0   2   2   2   2   2   2   0   0   0   2   0   2   2   2   2   0   2   0   2   2   2   0   0   2   2   0   2   2   2   2   0   2   2   0   2   0   2   0   2   2   2   0   2   2   2   2   2   0   0   2   0   0   2   0   0   2   2   0   0   2   2   0   2   0   2   0   0   0   0   2   0   2   0   0   2   2   0   2   2   2   2   2   2   2   0   0   2   0   0   2   2   2   2   2   0   2   0   0   2   2   0   2   0   0   2   2   2   2   0   2   0   2
 MK-1-8                 2   2   0   2   2   2   0   2   2   0   2   0   0   0   0   2   2   0   0   0   0   2   2   2   2   2   2   0   2   0   0   0   0   2   0   0   0   0   2   2   2   0   2   2   2   0   0   0   2   0   0   2   0   2   2   2   2   2   2   0   0   0   0   2   0   0   2   2   2   0   0   0   2   0   2   0   2   0   2   0   2   0   2   2   0   2   0   0   2   2   2   2   2   2   0   2   0   2   0   2   2   2   2   0   2   0   2   2   2   0   0   2   2   0   2   2   0   0   0   0   2   0   2   0   2   0   2   2   2   0   2   2   2   2   2   0   0   0   0   0   2   0   0   0   2   0   0   2   2   0   2   2   2   0   0   0   0   2   0   2   0   0   2   2   0   2   2   2   2   2   2   0   0   0   2   2   0   2   2   2   2   2   2   2   0   0   2   2   0   2   0   0   0   2   2   2   0   2   0   2
 MK-1-9                 2   2   0   2   2   2   0   2   2   0   2   0   0   0   0   2   2   0   0   0   0   2   2   0   2   2   2   0   2   0   0   0   0   2   0   0   0   0   2   2   2   0   2   2   2   0   2   0   2   0   0   2   0   2   2   0   2   2   2   0   0   0   0   2   0   0   2   0   2   2   0   0   2   0   2   0   2   0   0   0   2   0   2   2   0   2   0   0   2   2   2   2   2   0   0   2   0   2   0   2   2   2   2   0   2   0   2   2   2   0   0   2   2   0   0   2   0   0   0   0   2   0   2   0   2   0   2   2   2   2   2   2   2   0   2   0   2   2   0   0   0   0   0   2   2   0   0   2   2   0   2   2   0   0   0   2   0   2   0   2   0   0   2   2   0   2   2   2   2   2   2   0   0   0   2   2   0   2   2   2   2   2   2   2   0   0   2   2   0   2   0   0   0   2   2   2   0   2   0   2
 MK-1-10                2   2   0   2   0   2   0   2   2   0   2   0   0   0   0   2   2   0   0   0   0   0   2   0   2   0   2   0   2   0   0   0   0   2   0   0   0   0   0   2   0   0   2   2   2   0   2   0   2   0   0   2   0   2   2   0   2   2   2   0   0   0   2   2   0   2   0   0   2   2   0   0   2   0   2   2   2   0   0   0   0   0   2   2   0   2   0   0   2   2   2   2   2   0   0   2   0   2   0   0   2   0   2   2   2   0   2   0   0   0   0   2   2   0   0   2   0   0   0   0   0   0   0   0   2   0   2   0   2   2   2   2   2   0   2   2   0   2   0   0   0   2   0   2   2   0   0   2   2   0   2   2   0   2   0   2   2   2   0   2   0   0   2   2   0   2   2   2   2   2   2   0   0   2   2   2   0   2   2   2   0   2   2   2   2   0   2   0   0   2   0   2   0   2   2   2   0   2   0   2
 MK-1-11                2   2   0   2   0   2   0   2   2   0   2   0   0   0   0   2   2   0   0   0   0   0   2   0   2   2   2   0   2   0   0   0   0   2   0   0   0   0   0   2   0   0   2   0   2   0   2   0   2   2   0   2   0   2   2   0   2   2   2   0   0   0   2   2   0   2   0   0   2   2   0   0   2   0   2   2   2   0   0   0   0   0   2   2   0   2   0   0   2   2   2   0   2   0   0   2   0   2   0   0   2   0   2   2   2   0   2   0   0   0   0   2   2   0   2   2   0   0   0   0   0   0   2   0   2   2   2   0   2   0   2   2   2   0   2   2   0   2   0   0   0   2   2   0   2   0   0   2   2   0   2   0   0   2   2   2   2   2   0   2   0   0   2   2   0   2   2   2   2   2   2   0   0   2   2   2   0   2   2   2   0   2   2   2   2   0   0   0   2   2   0   2   0   2   2   2   0   2   0   2
 MK-1-12                2   2   0   2   0   2   0   2   0   0   2   0   2   0   0   2   2   0   0   0   0   0   2   0   2   2   2   0   2   2   0   0   0   0   0   2   0   0   0   2   0   0   2   2   0   0   2   0   2   2   0   2   0   2   2   0   0   2   2   0   0   0   2   2   0   0   0   0   2   2   0   0   2   0   0   2   2   0   0   0   2   0   2   2   0   2   0   0   2   2   2   0   2   0   0   2   0   0   0   0   2   0   0   2   2   0   2   0   0   0   0   2   2   2   2   2   0   0   0   0   0   0   2   0   2   2   2   0   2   0   2   2   2   0   2   2   0   2   0   0   0   2   2   0   2   0   0   2   2   0   2   0   0   2   2   2   2   0   0   2   0   0   0   2   0   2   2   2   2   2   2   0   0   2   2   2   0   2   2   2   0   2   2   2   2   0   0   0   2   2   0   2   0   2   2   2   0   2   0   2
 MK-1-13                2   2   0   2   0   2   0   2   0   0   2   0   2   2   0   2   2   0   0   0   0   0   2   0   2   2   2   0   2   2   0   0   0   0   0   2   0   0   0   2   0   0   2   2   0   2   0   0   2   2   0   2   2   2   2   0   2   2   2   0   2   0   2   2   2   0   0   0   2   2   0   0   2   0   2   2   2   0   0   0   2   0   2   0   0   2   0   0   2   2   2   0   2   0   0   2   0   0   0   0   2   0   0   2   2   2   0   0   0   0   0   2   2   2   2   2   0   2   2   0   0   2   2   0   2   0   2   0   2   0   2   2   2   0   2   2   0   2   0   2   0   2   2   0   2   0   0   0   2   0   2   0   0   2   2   2   2   0   0   2   0   0   0   2   0   0   0   2   2   2   2   0   0   2   2   2   0   0   2   0   0   2   2   2   2   0   0   0   2   2   0   2   0   0   2   2   0   2   0   2
 MK-1-14                2   2   0   2   0   2   0   0   0   0   2   0   2   2   0   2   2   0   0   0   0   0   2   0   2   2   2   0   2   2   0   0   0   2   0   2   0   0   0   2   0   0   2   2   0   2   0   2   0   2   0   2   2   2   2   0   2   0   0   0   2   0   2   2   2   0   0   0   2   2   0   0   2   0   2   2   2   0   0   0   2   0   0   0   0   2   0   0   2   2   2   0   2   0   0   2   0   0   0   0   2   0   0   2   2   2   0   0   0   0   0   2   2   2   2   2   0   2   2   0   0   2   2   0   2   0   0   2   2   0   2   2   2   0   2   2   0   2   0   2   0   2   2   0   2   0   0   0   2   0   2   0   0   0   2   2   2   0   0   2   0   0   0   2   0   0   0   2   2   2   2   0   0   2   2   2   0   2   2   0   2   2   2   2   2   0   2   0   2   2   0   2   0   0   2   2   0   2   0   2
 MK-1-15                2   2   0   2   0   0   0   0   0   0   2   0   2   2   0   2   2   0   0   0   0   2   2   0   2   2   2   0   0   2   0   0   0   2   0   2   2   0   0   2   0   0   2   2   0   2   0   2   0   2   0   2   2   2   0   0   2   0   0   0   2   0   2   2   2   0   0   0   2   2   0   0   2   0   2   2   2   0   0   0   2   0   0   0   0   2   0   0   2   2   2   2   0   0   0   2   0   0   0   0   2   0   0   0   2   2   0   0   0   0   0   2   2   2   2   2   0   0   2   0   0   2   2   0   2   2   0   2   2   0   2   0   2   0   2   2   0   2   2   2   2   2   2   0   2   0   0   2   2   0   2   0   0   0   2   0   2   0   0   2   0   0   0   2   0   0   0   2   2   2   2   0   0   2   2   2   0   2   2   0   2   2   2   2   2   0   2   0   2   2   0   0   0   2   0   2   0   2   2   2
 MK-1-16                2   0   0   2   2   0   0   0   0   0   2   0   2   2   0   2   2   2   0   0   2   2   2   0   2   2   2   0   0   2   0   0   2   2   0   2   2   0   0   0   0   0   2   2   0   2   0   2   0   2   0   2   2   2   2   2   2   0   0   0   2   2   2   2   2   0   0   0   2   2   0   2   2   0   2   2   2   0   0   0   2   0   2   0   0   2   0   0   2   0   2   2   0   0   0   2   0   2   0   0   2   0   0   0   2   2   2   0   0   0   0   2   2   2   2   2   0   0   2   0   0   0   2   0   2   2   0   2   2   0   2   0   2   0   2   2   0   2   2   2   2   2   0   0   2   0   0   2   2   0   2   0   0   2   2   0   2   0   0   2   0   0   0   2   0   0   0   2   2   2   2   0   0   2   2   2   0   2   2   2   2   2   2   2   2   0   2   2   2   2   0   2   0   2   0   2   0   2   2   0
 MK-2-1                 2   2   0   2   0   2   2   2   2   0   0   0   0   0   0   0   2   2   0   0   2   0   0   2   0   0   2   2   2   0   0   0   2   2   2   0   2   2   2   2   2   0   2   2   2   0   2   2   2   0   0   0   2   2   0   2   2   2   2   0   0   0   2   0   2   0   2   0   0   2   2   2   0   2   0   2   0   0   0   2   2   0   0   2   2   0   0   2   2   2   0   2   0   0   2   2   2   2   2   0   0   2   2   0   0   2   2   2   2   2   0   0   2   0   0   0   2   0   2   2   2   2   2   2   0   0   0   2   0   0   2   0   2   2   2   0   0   2   2   0   2   0   0   2   0   0   2   2   0   0   0   0   0   0   0   0   0   0   0   2   2   2   0   0   2   2   0   2   0   0   2   0   0   2   2   2   2   0   2   2   0   0   0   0   2   0   2   0   0   0   2   0   2   2   2   2   0   2   0   2
 MK-2-2                 2   2   0   2   0   2   2   2   2   0   0   0   0   0   0   0   2   2   0   0   2   0   0   2   2   0   2   2   2   0   0   0   2   2   2   2   2   0   2   2   2   0   2   2   2   0   2   2   2   2   0   0   2   2   0   2   2   0   2   0   0   0   2   0   2   0   2   0   0   2   2   2   0   2   0   2   0   0   0   2   2   0   2   0   2   0   0   2   2   2   0   2   0   2   2   2   2   2   2   0   2   2   2   0   0   0   2   2   2   2   0   0   2   0   0   0   2   2   2   2   2   2   2   2   0   0   0   0   0   0   2   0   2   2   2   0   0   2   2   0   2   0   0   0   0   0   2   2   0   0   0   0   0   0   0   0   0   0   0   2   2   2   0   0   2   2   0   2   0   0   0   0   0   2   2   2   2   0   0   2   0   0   0   0   2   0   2   0   0   0   2   2   2   2   2   2   0   2   0   2
 MK-2-3                 0   2   0   2   2   2   2   2   2   0   0   0   0   0   0   0   2   2   0   0   2   0   0   0   0   0   2   2   0   0   0   0   0   2   2   2   2   0   2   2   0   0   2   2   0   0   2   2   0   2   0   0   2   2   0   2   2   0   2   0   0   0   2   0   2   2   2   0   0   0   2   2   0   0   2   2   0   0   0   2   0   0   0   0   2   0   0   2   2   2   0   2   0   2   2   2   2   2   2   0   2   2   2   0   0   0   2   2   2   2   0   0   2   2   0   0   2   2   2   2   2   2   2   0   0   0   0   0   0   0   2   0   2   2   2   0   0   2   2   0   2   0   0   0   0   0   2   2   0   0   0   0   0   2   2   0   0   0   0   2   0   0   0   0   2   2   0   2   0   0   0   0   0   2   2   2   2   0   0   2   0   2   0   0   2   0   2   0   0   0   2   2   2   2   0   2   0   2   0   2
 MK-2-4                 0   2   0   2   2   2   2   2   2   0   0   0   0   0   0   0   2   2   0   0   2   0   0   2   0   0   2   2   0   0   0   0   0   2   2   2   2   0   2   2   0   0   2   0   0   0   2   2   0   2   0   0   2   0   0   2   2   0   2   0   0   0   2   0   2   0   2   0   0   0   2   2   0   0   2   2   0   2   0   2   2   0   0   0   2   0   0   2   2   0   0   2   0   2   2   2   2   0   2   0   2   2   2   0   0   0   2   2   2   2   0   0   2   2   0   0   2   2   2   0   2   2   2   0   2   0   0   0   0   0   2   0   2   2   2   0   0   2   2   0   2   0   0   0   0   2   2   2   0   0   2   2   0   2   2   0   0   0   2   2   0   0   0   0   0   2   0   2   0   0   0   0   0   2   2   2   2   0   0   2   0   2   0   0   2   0   2   0   0   0   2   2   2   2   0   2   0   2   0   2
 MK-2-5                 0   2   0   2   2   2   2   2   2   0   0   0   0   0   0   0   2   2   0   0   2   0   0   2   0   0   2   2   0   0   0   0   2   2   2   2   2   0   2   2   0   0   2   0   0   0   2   2   0   2   2   0   2   0   0   2   2   0   2   0   0   0   2   0   2   0   2   0   0   0   2   2   0   0   2   2   0   2   0   2   2   0   2   0   2   0   0   2   2   0   0   2   0   0   2   2   0   0   2   0   2   2   2   0   0   0   0   2   0   2   0   0   2   2   0   0   0   2   2   2   2   0   2   0   2   0   0   0   0   0   2   0   2   2   2   0   0   0   2   0   2   0   0   0   2   2   2   2   0   0   2   2   2   2   2   0   0   0   2   2   0   0   0   0   0   2   0   2   0   0   0   0   0   2   2   2   0   0   0   2   0   2   0   0   2   0   2   0   0   0   2   2   2   2   0   2   0   2   0   2
 MK-2-6                 0   2   2   2   2   2   2   0   2   0   0   0   0   0   0   0   2   2   0   0   0   0   0   2   0   0   2   2   0   2   2   0   2   0   0   2   0   0   2   2   0   0   2   0   0   0   2   2   0   2   2   0   2   0   0   0   2   0   2   0   0   2   2   0   2   2   2   0   0   0   2   2   0   0   2   2   0   2   0   2   2   0   0   0   2   2   0   2   2   0   0   2   0   0   2   2   0   0   2   0   2   2   2   0   0   0   0   2   0   2   2   0   2   2   0   0   0   2   0   2   2   0   2   0   2   0   0   0   0   0   2   0   2   2   2   0   2   0   2   0   2   0   0   0   2   2   2   2   0   0   2   2   2   2   2   0   2   2   2   2   0   0   0   0   0   2   0   2   0   0   0   0   0   2   2   2   2   2   2   2   0   2   0   0   2   0   2   2   0   0   2   2   0   2   0   2   0   2   0   2
 MK-2-7                 2   2   2   2   2   2   0   0   2   0   0   0   0   0   0   0   2   2   0   0   0   0   0   2   0   0   0   2   0   2   2   0   2   0   0   2   0   0   2   2   0   0   2   0   2   0   2   2   0   2   2   0   2   0   0   0   2   0   2   0   0   2   0   0   2   2   2   0   0   0   2   2   0   0   2   2   0   2   0   2   2   0   0   0   2   2   2   2   0   0   0   2   0   0   2   2   0   0   2   0   2   2   2   0   0   2   0   2   2   2   0   0   2   0   0   2   0   2   2   2   2   0   2   0   2   0   0   0   0   0   0   0   0   2   2   0   2   0   2   0   2   0   0   0   0   2   2   2   0   0   2   2   2   2   2   2   2   2   2   2   0   0   0   0   0   2   0   2   0   0   0   0   0   0   2   2   2   2   0   2   0   2   0   0   2   0   2   2   0   0   2   2   0   2   0   2   0   2   2   2
 MK-2-8                 2   2   2   2   2   2   0   0   2   2   0   0   0   0   0   0   2   2   0   0   0   0   0   2   0   2   0   2   0   2   2   0   2   2   2   2   2   0   2   2   0   0   2   0   2   0   2   2   0   2   2   0   2   0   0   0   2   0   2   0   2   0   0   0   2   2   2   0   0   0   2   0   0   0   2   2   0   2   0   2   2   2   0   0   2   0   2   2   0   0   0   2   0   0   2   2   0   0   0   0   2   2   2   0   0   2   2   2   2   2   2   0   2   0   0   2   0   2   2   2   2   0   2   0   2   0   2   0   0   0   0   0   0   2   2   0   2   0   2   0   2   0   0   0   0   2   2   2   0   0   2   2   0   2   2   2   2   2   2   2   0   0   0   0   0   2   2   2   0   0   0   0   0   0   2   0   2   2   2   2   0   2   0   0   2   0   2   2   0   0   2   0   0   2   0   2   0   2   0   0
 MK-2-9                 2   2   2   2   2   2   0   0   2   2   0   0   0   0   0   0   2   2   0   0   0   0   2   2   0   2   0   2   0   2   0   0   2   2   2   2   0   0   2   2   0   2   2   0   2   0   2   2   0   2   2   0   2   0   0   0   2   0   2   0   2   0   0   0   2   2   2   0   0   0   0   0   0   0   2   2   0   2   0   2   2   2   0   0   2   0   2   2   0   0   0   0   0   0   2   2   0   2   2   0   2   2   2   0   0   2   2   2   2   2   2   0   2   0   0   0   0   2   0   2   2   0   2   0   2   0   2   0   2   0   0   0   0   2   2   2   0   2   2   2   2   2   0   0   0   2   2   2   0   0   2   2   0   2   2   2   2   2   2   2   0   0   0   0   0   2   2   2   0   0   0   0   0   0   0   0   2   0   2   2   0   2   2   0   2   0   2   2   0   0   2   0   0   2   0   2   0   2   0   2
 MK-2-10                2   0   2   2   2   2   0   0   2   2   0   0   2   0   0   0   2   2   0   0   0   0   2   2   0   2   0   2   0   2   0   0   2   2   2   2   0   0   2   2   0   0   2   0   2   0   2   2   0   2   2   0   2   0   0   0   2   0   2   0   2   0   0   0   2   2   2   2   0   0   2   0   0   0   2   2   0   2   0   2   2   2   0   2   2   0   2   2   0   0   0   0   0   0   2   2   0   2   2   0   2   2   2   0   0   2   2   2   2   2   2   0   2   0   0   0   0   2   0   2   2   0   2   0   2   0   2   0   2   0   0   0   0   2   2   2   0   2   2   2   2   2   0   0   0   2   2   2   0   0   2   2   0   2   2   2   0   2   2   2   0   0   0   0   0   2   0   2   0   0   0   0   0   0   0   0   2   0   2   2   0   2   2   0   2   0   2   2   2   0   2   0   0   2   0   2   0   2   0   0
 MK-2-11                2   0   2   2   2   2   2   0   0   2   0   0   2   0   0   0   2   2   0   2   0   0   2   2   0   2   0   0   0   2   0   0   2   2   2   2   0   0   2   2   0   2   2   0   0   0   2   2   0   2   2   2   2   0   0   0   2   0   2   2   2   0   0   0   2   2   2   2   0   0   2   0   0   2   2   2   0   2   0   2   2   0   0   2   2   0   2   2   0   2   0   0   0   2   0   2   0   2   2   0   0   2   2   0   0   2   2   2   2   2   2   0   2   0   0   0   0   2   0   2   2   0   2   0   0   0   2   0   2   0   0   0   0   2   2   2   0   2   2   2   2   2   0   0   0   2   2   0   0   0   0   2   0   2   2   2   0   2   2   0   0   0   0   2   0   2   0   0   0   0   0   0   0   0   2   2   2   0   2   2   0   2   2   0   2   0   2   2   2   0   2   0   0   2   0   2   0   2   0   0
 MK-2-12                2   0   2   2   0   2   2   2   0   2   0   0   0   0   0   0   2   2   0   2   0   0   2   0   0   2   0   0   0   2   0   2   0   2   2   0   0   0   2   2   0   2   2   0   2   2   2   2   0   2   2   2   2   0   0   2   2   0   2   2   2   0   0   0   2   2   2   2   0   0   2   2   0   2   2   2   0   2   0   2   2   0   0   2   2   0   2   2   0   2   0   0   0   2   0   2   0   2   2   0   0   2   2   0   0   2   0   2   2   0   2   0   2   0   0   0   0   2   0   2   2   0   2   0   0   0   2   0   2   0   0   0   0   2   0   2   0   2   2   2   2   2   0   0   0   2   2   0   0   0   0   2   0   2   2   2   0   2   2   0   0   0   0   2   0   0   0   0   0   0   0   0   0   0   2   2   2   0   2   0   2   0   2   0   2   0   2   2   2   0   2   0   2   0   0   2   0   2   0   0
 MK-2-13                2   2   2   2   0   2   2   2   2   2   0   0   0   0   0   0   2   2   0   2   0   0   2   2   0   2   0   0   0   2   0   2   0   2   2   2   0   0   2   2   0   2   2   0   2   2   2   2   0   2   2   2   2   0   2   2   2   0   2   2   2   0   2   0   2   2   2   2   0   0   2   2   0   0   2   2   0   2   0   0   2   0   2   2   2   0   2   2   0   2   2   0   0   2   0   2   0   2   2   0   0   0   2   0   0   2   2   2   2   0   2   0   2   0   0   0   0   2   0   2   2   0   2   0   0   0   2   0   2   2   0   0   0   2   0   2   2   2   0   2   2   2   0   0   0   2   2   0   0   0   0   2   2   2   2   2   0   0   2   0   0   0   0   2   0   0   0   0   0   0   0   0   0   0   2   2   2   0   2   0   2   0   2   0   2   0   2   2   0   0   2   0   2   0   0   2   0   0   0   0
 MK-2-14                2   2   2   2   0   2   2   2   2   2   0   0   0   0   0   0   0   2   0   2   0   0   2   2   2   2   0   2   0   2   0   2   2   2   2   2   0   0   2   2   0   2   2   2   2   2   2   2   0   2   2   2   2   0   0   2   2   0   2   2   2   0   2   0   2   2   2   2   0   0   2   2   2   2   2   2   0   0   0   0   2   0   2   2   2   0   2   2   0   2   2   0   0   2   0   0   0   2   2   0   0   0   2   0   0   0   2   2   2   0   2   0   2   0   0   0   0   2   0   2   2   0   2   0   0   0   2   0   0   2   2   2   0   2   0   2   0   2   0   0   2   2   2   0   0   2   0   0   0   0   0   2   2   2   2   2   0   0   2   0   0   0   0   2   2   0   0   0   0   0   0   0   0   0   2   2   2   0   0   0   2   0   2   0   2   0   2   2   0   2   2   0   2   2   0   2   0   0   0   0
 MK-2-15                2   2   0   2   0   2   2   2   2   2   0   0   0   0   0   0   0   2   0   2   0   0   2   2   2   2   0   2   0   2   0   2   2   0   2   2   0   0   2   2   0   2   0   2   2   2   2   2   0   0   2   2   2   0   0   2   2   0   2   2   2   0   2   0   0   0   2   2   0   0   0   2   2   2   2   2   0   0   0   0   0   0   2   2   2   0   2   2   0   2   2   0   0   2   0   0   0   0   2   0   0   0   2   0   0   0   2   2   2   0   2   0   2   2   0   0   0   2   0   2   0   0   2   0   0   0   2   2   0   2   2   2   0   2   0   2   0   2   0   0   2   2   2   0   2   2   0   0   2   0   0   2   2   2   2   2   0   0   2   0   0   0   2   2   2   0   0   0   0   0   0   0   0   0   2   2   2   0   0   0   2   0   0   0   2   0   2   2   0   2   2   0   2   2   0   2   0   0   0   0
 MK-2-16                0   2   0   2   0   2   2   2   0   2   0   0   0   0   2   0   0   2   0   2   0   0   2   2   2   2   0   2   0   2   0   2   2   0   2   2   0   2   2   2   0   2   2   2   2   2   2   2   2   0   2   2   2   0   0   2   2   0   2   2   0   0   2   0   0   0   2   2   0   2   0   0   2   2   2   2   0   0   0   0   0   0   2   2   2   0   2   2   0   2   2   0   0   2   0   0   0   2   2   0   0   0   2   0   2   2   2   2   2   0   2   0   2   2   0   0   0   2   0   2   0   0   2   0   0   0   2   2   0   2   0   2   0   2   0   2   0   2   0   0   2   2   2   2   2   0   0   0   2   0   0   2   0   2   2   2   0   0   2   0   0   0   2   2   2   2   0   2   0   0   0   0   0   0   2   0   2   0   0   2   2   0   0   0   2   2   2   2   2   2   2   0   2   2   0   2   0   0   0   0
 MK-3-1                 0   2   0   2   2   0   0   2   2   2   2   0   0   0   0   2   0   0   0   0   2   2   2   0   0   0   0   2   0   2   2   2   2   2   2   2   2   2   0   0   0   2   0   0   2   0   0   0   0   0   0   0   0   2   0   2   2   2   0   2   0   0   2   0   0   2   2   0   0   2   2   2   0   0   2   2   2   2   0   2   0   2   2   0   0   0   0   2   0   0   0   0   2   2   2   2   2   2   0   0   0   2   0   2   0   0   2   0   2   2   0   2   2   0   0   2   2   2   2   0   2   0   2   2   0   0   2   2   2   2   2   0   2   0   2   2   0   2   2   0   2   2   0   2   2   0   2   2   0   2   2   2   2   2   2   0   2   2   0   0   2   0   0   2   0   0   0   2   2   2   2   0   2   2   0   0   0   0   0   2   2   2   0   2   0   2   2   2   2   2   2   0   0   0   0   2   0   2   0   2
 MK-3-2                 0   2   0   2   2   0   0   2   0   2   2   0   0   0   0   2   0   0   0   2   2   2   2   2   0   0   0   2   0   2   2   2   0   2   2   2   2   2   0   0   0   2   0   0   2   0   0   0   0   0   0   2   0   2   0   2   2   2   0   2   0   0   2   0   0   0   2   2   0   2   2   2   0   0   2   0   2   2   0   2   0   2   0   0   2   0   0   2   0   0   0   0   2   2   2   2   2   2   2   0   0   2   0   2   0   0   2   0   2   2   0   2   2   0   0   2   2   2   2   0   2   0   2   2   0   0   2   2   0   2   0   0   2   0   2   2   0   2   2   0   2   2   0   2   0   0   2   2   0   2   2   2   2   2   2   0   2   2   0   0   2   0   0   2   0   0   0   2   2   2   2   0   2   2   0   0   0   0   0   2   2   2   0   2   0   2   2   2   2   2   0   2   0   0   0   2   0   2   0   2
 MK-3-3                 0   2   0   2   2   0   0   2   0   2   2   0   0   0   0   2   0   0   0   2   2   2   2   2   0   0   2   0   0   2   2   2   0   2   2   2   2   2   0   0   0   2   0   2   2   0   0   0   0   0   0   2   0   2   0   2   0   2   0   2   0   2   2   0   0   0   2   2   0   2   2   2   0   0   2   0   2   2   0   2   0   2   0   0   2   0   0   0   2   0   0   0   0   2   2   2   2   2   2   0   0   2   0   2   0   0   2   2   2   2   0   2   2   0   0   2   2   2   2   2   2   0   2   2   0   0   2   2   0   2   0   0   2   0   2   2   0   2   2   0   2   2   0   2   2   0   2   2   2   2   2   2   2   2   2   0   2   2   0   0   2   0   0   2   0   0   0   2   0   2   2   0   2   2   0   0   0   0   0   2   0   2   2   2   0   2   2   2   2   2   0   2   0   0   0   2   0   2   0   2
 MK-3-4                 2   2   0   2   2   0   0   2   0   2   2   0   0   0   0   2   0   0   0   2   2   0   2   2   0   0   2   0   0   2   0   2   0   2   2   2   2   2   2   0   0   2   0   2   2   0   0   0   0   0   0   0   0   0   0   2   0   2   0   2   0   2   2   0   0   0   2   2   0   2   2   2   0   2   2   0   2   2   0   2   0   2   0   0   2   0   0   2   2   0   0   0   0   2   2   2   2   2   2   0   0   0   0   2   2   0   2   2   2   2   0   2   2   0   0   2   2   2   2   2   2   0   2   2   0   0   2   2   0   2   0   0   2   0   0   2   0   0   2   0   2   2   0   0   2   0   2   2   2   2   2   2   2   0   0   0   2   2   0   0   2   0   0   2   0   2   0   0   0   2   2   0   2   0   0   0   0   0   0   2   0   2   2   2   0   0   2   2   2   2   0   2   0   0   0   0   0   2   0   2
 MK-3-5                 2   2   2   2   2   0   0   2   0   2   2   0   0   0   0   2   0   0   0   2   2   0   2   2   0   0   2   0   0   2   0   2   0   0   2   2   2   2   2   0   0   2   0   2   2   0   0   0   0   0   0   0   0   0   0   2   0   2   0   2   0   2   2   0   0   0   2   2   2   2   2   2   0   2   2   0   2   2   0   2   0   2   0   0   2   0   0   2   2   0   0   0   0   2   2   2   2   2   2   0   0   0   0   2   2   0   2   2   2   2   0   2   2   2   0   2   2   2   2   2   2   0   2   0   0   0   2   2   0   2   0   0   2   0   0   2   0   2   2   0   2   2   0   0   2   0   2   2   0   2   2   2   2   0   0   0   2   2   0   0   2   0   0   2   0   2   0   0   0   2   2   0   2   0   0   2   0   0   0   2   2   2   0   2   0   0   2   2   2   2   0   2   0   0   0   0   0   2   0   2
 MK-3-6                 2   2   2   2   2   0   0   2   0   2   2   0   0   0   0   0   0   0   0   2   2   0   2   2   0   0   2   0   0   2   2   2   0   0   2   2   2   2   0   0   0   2   0   2   2   2   0   0   0   0   0   0   0   0   0   2   0   2   0   2   0   2   2   0   0   0   2   2   2   2   2   2   0   2   2   0   2   2   0   2   0   2   0   0   2   0   0   2   2   0   0   0   2   2   2   2   2   2   0   0   0   0   0   2   2   0   2   2   2   2   0   2   2   2   0   2   2   2   0   0   2   0   2   0   0   0   2   0   0   0   0   0   0   0   0   2   0   2   2   2   2   2   0   0   2   0   2   2   0   2   2   2   2   0   2   0   0   0   0   0   2   0   0   0   0   2   0   0   2   2   2   0   2   0   0   2   0   0   0   2   2   0   0   2   0   0   2   2   2   2   0   2   0   0   0   0   0   2   0   2
 MK-3-7                 2   2   2   2   2   0   0   0   0   2   2   0   0   0   0   0   0   2   0   2   2   0   2   2   0   0   2   0   0   0   2   2   0   0   2   2   2   2   2   2   0   2   0   0   2   2   0   0   0   0   0   0   0   0   2   2   0   2   0   2   2   0   2   0   0   0   2   2   0   2   2   2   0   2   2   0   2   0   0   2   0   2   0   0   2   2   0   0   2   0   2   0   2   2   0   2   2   2   0   0   0   0   0   2   2   0   2   2   2   2   0   0   2   2   0   2   2   2   0   2   0   2   2   0   0   0   2   0   0   0   0   0   0   0   0   2   0   2   2   2   2   0   0   0   2   0   2   2   0   2   2   2   2   0   2   0   0   0   0   0   0   0   0   0   0   2   0   0   2   2   2   0   2   0   0   2   0   0   0   2   2   0   0   2   0   0   2   2   2   2   0   2   0   0   0   0   0   2   0   2
 MK-3-8                 2   2   2   2   2   0   0   0   0   2   2   0   2   0   0   0   0   2   0   2   2   0   2   2   0   0   2   0   0   0   2   2   0   0   2   0   2   0   2   2   0   2   0   0   2   2   0   0   0   0   2   0   0   2   2   2   0   2   0   2   2   0   2   0   0   0   2   2   2   0   2   0   0   2   2   0   2   0   0   0   2   2   2   0   2   2   0   0   2   0   2   0   2   2   2   2   2   2   0   0   0   0   0   2   2   0   2   0   2   2   0   0   2   2   0   2   2   2   0   0   0   2   2   0   0   0   2   0   0   0   0   0   0   0   0   0   0   2   2   2   2   0   0   0   2   0   0   2   0   2   0   2   2   0   2   0   0   0   0   0   0   0   0   0   0   2   0   0   2   2   2   0   2   0   0   2   0   0   0   2   0   0   2   2   0   0   2   2   2   2   0   2   0   0   2   2   0   2   0   2
 MK-3-9                 2   2   2   2   2   0   0   0   2   2   2   0   2   0   0   0   0   2   0   2   2   0   2   2   0   0   2   0   0   0   2   2   0   0   2   0   2   2   2   2   0   2   0   0   0   2   0   0   0   0   2   0   0   2   2   2   0   0   0   2   2   0   2   0   0   0   2   2   2   0   2   0   0   2   2   0   2   0   0   0   2   2   2   0   2   2   0   0   0   0   2   0   2   2   2   2   2   2   2   0   0   0   0   2   2   0   2   0   2   2   0   0   2   0   0   2   2   2   0   0   0   2   2   0   0   0   2   2   0   0   0   0   0   0   0   0   0   2   2   2   2   0   0   0   2   0   0   2   0   2   0   2   2   0   2   0   0   0   0   0   0   0   0   0   0   2   0   0   2   2   2   0   2   0   0   0   0   0   0   2   0   0   2   2   0   0   2   2   2   2   0   2   0   0   2   2   0   2   0   2
 MK-3-10                2   2   2   2   0   0   0   2   2   2   2   0   0   0   0   0   0   2   0   2   2   0   2   2   0   0   2   0   0   0   2   2   0   0   2   0   2   2   2   2   0   2   0   0   0   2   0   2   2   0   2   0   0   2   2   2   0   0   0   2   2   0   2   0   0   0   2   2   2   0   2   0   0   2   0   0   2   0   0   0   2   2   2   0   2   2   2   2   0   0   2   0   2   2   2   2   2   2   2   0   0   0   0   2   2   0   2   0   2   2   0   0   2   0   0   2   2   2   0   0   0   2   2   0   0   0   2   2   0   0   0   0   0   0   0   0   0   2   2   2   2   0   0   0   2   0   0   2   0   2   0   2   2   0   2   0   0   0   0   0   0   0   0   0   0   2   0   0   2   2   2   0   2   0   0   0   0   0   0   2   0   0   2   2   0   0   2   2   2   2   0   2   2   0   2   2   0   2   0   2
 MK-3-11                2   2   2   2   0   0   0   2   2   2   2   0   0   0   0   0   0   2   0   2   2   0   2   0   0   0   2   0   0   0   0   2   0   2   2   0   2   2   2   2   0   2   0   2   2   2   0   0   0   0   2   0   0   2   2   2   0   0   0   2   2   0   2   0   0   0   2   2   2   0   2   0   0   2   2   0   2   0   2   2   2   2   2   0   2   2   2   2   2   0   2   0   2   2   2   2   2   2   2   2   0   0   0   2   2   0   2   0   2   2   0   0   2   0   0   0   2   2   2   0   0   2   2   0   0   0   2   0   2   0   0   0   0   0   0   0   0   2   2   2   2   0   0   0   2   0   0   2   0   2   0   2   2   0   2   0   2   0   0   0   0   0   0   0   0   2   0   2   2   2   0   0   2   0   2   0   0   0   2   2   0   0   2   2   2   0   2   2   2   2   2   2   2   0   2   2   0   2   0   2
 MK-3-12                2   2   2   2   0   2   0   2   2   2   2   0   0   0   0   0   0   0   0   2   2   0   2   2   0   0   2   2   0   0   0   2   0   0   2   0   2   2   2   2   0   2   0   2   2   2   2   0   0   2   2   0   0   2   2   2   0   0   2   2   2   0   2   0   0   0   2   2   2   0   2   0   0   2   2   0   2   0   2   0   2   2   2   0   2   2   2   2   2   0   2   0   2   2   2   0   2   2   2   2   0   2   0   2   2   0   2   2   2   2   0   0   0   0   0   2   0   2   2   0   0   2   2   0   0   0   2   0   2   0   0   0   0   0   0   0   0   2   2   2   2   0   0   0   2   0   0   2   2   2   0   2   2   0   2   0   2   0   0   0   0   0   0   0   0   2   0   2   2   2   0   0   2   0   2   0   0   0   0   2   0   0   2   2   2   0   2   0   2   2   2   2   2   0   0   2   0   2   0   0
 MK-3-13                2   0   2   2   0   0   0   2   2   2   2   0   0   0   0   0   0   2   0   2   2   0   0   2   0   0   2   2   0   0   0   2   0   0   2   0   2   2   2   2   0   2   0   2   2   2   2   0   0   2   2   0   0   2   2   0   0   0   2   2   2   0   2   0   2   0   0   2   0   0   2   0   0   0   2   0   2   2   2   0   2   0   2   0   2   2   2   2   2   0   2   0   2   2   2   0   2   2   0   2   2   2   2   2   0   0   2   2   2   2   0   2   0   0   0   2   0   2   2   0   0   2   2   0   0   0   2   0   2   0   0   0   0   0   2   0   0   0   2   2   2   0   0   0   2   0   0   2   2   2   0   2   2   0   2   0   2   0   0   0   0   0   0   0   0   2   0   0   0   2   2   0   2   0   0   0   0   2   0   2   2   0   0   2   2   0   2   0   2   2   2   2   2   0   0   2   0   0   0   0
 MK-3-14                2   0   2   2   0   2   0   2   2   2   2   0   0   0   0   0   0   2   0   2   2   0   0   2   0   0   2   2   0   0   0   2   0   0   2   0   2   2   2   2   0   2   0   2   2   2   2   2   0   2   2   0   0   2   2   0   0   0   2   2   2   0   2   0   2   0   0   2   0   0   2   0   0   0   2   0   2   2   2   0   2   0   2   0   2   2   2   2   2   0   2   0   2   0   2   0   2   2   0   2   2   2   2   2   2   0   2   2   2   0   0   2   2   0   0   2   0   2   2   0   0   2   2   0   0   0   2   0   2   2   0   0   0   0   2   2   0   0   0   2   0   0   0   0   0   0   0   2   2   0   0   2   2   0   2   0   2   0   0   0   0   2   2   0   0   2   0   0   0   2   2   0   2   0   0   0   0   0   0   2   2   0   0   2   2   0   2   0   2   2   2   2   2   0   0   2   0   0   0   0
 MK-3-15                2   0   2   2   0   2   0   2   0   2   2   0   0   0   0   0   0   2   0   2   2   0   0   2   0   0   2   0   0   0   2   2   0   0   2   0   2   2   2   2   0   2   0   2   2   2   2   2   0   2   2   0   0   2   2   0   0   0   2   2   2   0   2   0   2   0   0   2   0   0   0   0   0   0   2   0   2   2   2   0   2   0   2   0   2   2   2   2   0   0   2   0   2   0   2   0   2   0   0   2   2   2   2   0   2   0   2   2   2   0   0   2   2   0   0   2   0   0   2   2   0   2   2   2   0   0   2   2   2   2   0   0   0   0   2   2   0   0   0   2   0   0   0   0   0   0   0   2   2   0   0   2   2   0   2   0   2   0   2   2   2   2   2   0   0   2   0   0   0   2   2   0   2   0   0   0   0   0   0   0   2   0   0   2   2   0   2   0   2   2   2   2   0   2   0   2   0   0   0   0
 MK-3-16                2   0   2   2   0   2   0   2   0   0   2   0   2   0   0   0   0   2   0   2   2   0   0   2   0   0   2   0   0   0   2   2   0   0   2   0   2   2   2   2   2   2   0   2   2   2   0   2   0   2   2   0   0   2   2   0   0   0   2   0   2   0   2   0   2   0   0   2   0   0   0   2   0   0   2   2   2   2   2   0   2   0   0   0   2   2   0   2   0   0   2   0   2   0   2   0   2   0   0   2   2   2   2   0   2   0   2   2   0   0   0   2   2   0   0   0   0   0   2   0   0   2   2   2   0   0   2   2   2   2   0   0   0   0   2   2   0   0   0   2   2   0   0   0   2   0   2   0   2   0   0   0   2   0   2   0   2   0   2   2   2   0   2   0   0   2   0   0   0   2   2   0   2   0   0   0   0   0   0   0   2   0   0   2   2   0   2   0   2   2   2   2   0   2   0   2   0   0   0   2
 MK-4-1                 0   0   2   2   0   0   2   0   0   0   0   2   2   2   0   2   0   2   0   0   2   2   2   0   0   0   0   2   2   0   2   0   0   0   2   0   2   0   0   0   2   2   0   0   2   0   2   0   0   0   2   2   2   2   2   0   2   2   2   0   0   2   0   2   2   0   2   2   2   2   2   0   0   0   0   2   2   2   0   2   0   2   0   2   0   0   0   0   2   0   0   0   2   2   0   2   2   0   0   0   2   0   2   2   2   2   0   0   2   2   0   0   0   2   2   0   2   0   2   0   0   0   0   2   2   0   0   2   2   0   0   0   0   0   0   2   2   0   0   2   2   0   0   0   0   0   0   2   0   0   2   0   0   0   2   2   0   2   2   0   0   2   0   2   0   2   2   2   0   0   2   0   0   2   0   0   2   2   2   0   2   2   2   0   2   2   0   2   2   0   2   2   2   2   0   0   0   2   2   0
 MK-4-2                 0   0   2   2   0   0   2   0   0   0   0   2   2   2   0   2   0   2   0   0   2   2   2   0   0   0   0   2   0   0   2   2   0   0   0   0   2   2   0   0   2   2   0   0   2   0   2   0   0   0   0   2   0   2   2   0   2   2   2   0   0   2   0   0   2   0   2   2   2   2   2   0   0   0   0   2   2   2   0   2   0   0   0   2   0   0   0   0   2   0   0   0   2   2   0   2   2   0   0   0   2   2   2   2   0   2   0   0   2   2   0   0   0   2   2   0   2   0   2   0   0   0   0   2   2   0   0   2   2   2   2   0   0   0   0   2   2   0   0   2   2   0   0   0   0   0   0   2   0   0   2   0   0   0   2   2   0   2   2   0   0   2   0   2   0   2   2   2   0   0   2   0   0   2   0   0   2   2   2   0   2   2   2   0   2   2   0   2   2   2   0   2   0   2   0   0   0   2   2   0
 MK-4-3                 0   0   0   2   0   0   2   0   0   0   0   2   0   2   0   0   0   2   0   0   2   2   2   0   0   0   0   2   0   2   2   2   2   0   0   2   2   2   0   0   2   0   0   0   0   0   2   2   0   0   0   2   0   2   2   0   2   2   2   0   0   2   2   0   2   0   2   2   2   2   2   0   0   0   0   2   2   2   0   2   0   0   0   0   0   0   0   0   2   0   0   2   2   2   0   2   0   2   0   0   2   0   2   2   0   2   0   2   2   2   0   0   2   2   2   0   2   0   2   0   0   0   0   2   2   0   0   2   2   2   2   2   0   0   0   2   2   0   2   2   2   0   0   0   0   0   0   2   0   0   2   0   0   0   2   2   0   2   2   0   2   2   2   2   0   2   2   2   0   0   2   2   0   2   2   0   2   2   2   0   0   2   2   0   0   0   0   2   2   0   2   2   0   2   0   0   2   2   0   0
 MK-4-4                 0   0   0   2   0   0   2   0   0   0   0   2   0   2   0   0   0   2   0   0   2   0   2   0   0   0   0   0   0   2   2   0   2   0   0   0   2   2   0   0   2   0   0   0   0   2   2   2   0   2   0   2   0   2   2   0   2   2   2   0   0   2   2   0   0   0   0   2   2   2   2   2   0   0   2   2   2   2   0   0   0   0   0   0   0   0   0   0   2   0   0   2   2   2   0   2   0   2   0   0   2   0   2   2   0   2   0   2   2   2   0   0   2   2   2   0   2   0   2   0   0   0   0   0   2   0   0   2   2   2   0   2   0   0   0   2   0   0   2   2   2   0   0   0   0   0   0   2   0   0   2   2   0   0   2   2   0   2   2   0   2   2   2   2   0   0   2   2   0   0   2   2   0   2   2   2   2   2   2   0   0   2   2   0   0   0   0   2   2   0   2   2   0   2   0   0   2   2   0   0
 MK-4-5                 0   2   0   2   0   0   2   0   0   0   0   2   0   2   0   0   0   2   0   0   2   0   2   0   0   0   0   0   0   2   2   0   2   0   2   0   2   2   0   0   2   0   0   0   0   2   2   2   0   2   2   2   0   2   2   0   2   2   2   0   0   2   2   0   2   0   0   2   0   2   0   2   0   0   2   2   2   2   0   0   0   2   0   0   0   0   0   0   2   0   0   0   2   2   0   2   0   2   2   0   2   0   2   2   0   2   0   0   0   2   0   0   2   2   2   0   2   0   2   0   0   2   0   0   2   0   0   0   2   2   0   2   0   0   0   2   0   0   2   2   2   0   2   0   2   0   0   2   0   0   2   2   0   0   2   2   0   2   2   0   2   2   2   2   0   0   2   2   0   0   2   2   0   2   2   2   2   2   2   2   0   2   2   0   0   0   0   2   2   0   2   2   0   2   0   0   2   2   0   0
 MK-4-6                 0   2   0   2   0   0   2   2   0   0   0   2   0   2   0   0   0   2   0   0   2   0   2   0   0   0   0   0   0   2   2   0   2   0   2   2   0   2   0   0   0   0   2   0   0   2   2   2   0   2   0   2   2   2   2   0   2   2   2   0   0   2   2   2   2   2   0   2   0   2   0   2   0   0   2   2   2   2   0   0   0   2   0   0   0   2   0   0   2   0   0   0   2   2   0   2   0   2   2   0   2   0   2   2   2   2   0   0   0   2   0   0   2   2   2   0   2   0   2   0   0   0   0   2   2   0   0   0   0   2   0   2   0   0   0   2   0   0   2   2   2   0   2   0   0   0   0   0   0   0   2   2   0   0   2   2   0   2   2   0   2   2   2   2   0   0   2   0   2   0   2   2   0   2   2   2   2   2   0   2   0   2   2   0   0   0   0   2   2   0   2   0   0   2   0   0   2   2   0   0
 MK-4-7                 0   2   0   2   0   0   2   2   0   0   0   2   2   2   0   0   0   0   0   0   2   0   2   0   0   0   0   2   0   2   2   0   2   0   2   2   2   2   0   0   2   0   2   0   0   2   2   2   0   2   0   2   0   2   2   0   2   2   2   0   0   2   2   2   0   2   0   2   0   0   0   0   0   2   2   2   2   2   0   0   0   0   0   0   0   2   0   0   2   2   0   2   2   2   0   2   0   2   2   2   2   0   2   2   2   2   0   0   0   2   0   0   2   2   0   0   2   0   2   0   2   0   2   2   2   2   0   0   0   2   0   2   0   0   0   2   0   0   2   2   2   0   2   2   0   2   0   0   0   0   2   2   0   0   2   2   0   2   2   0   2   2   2   2   0   0   0   0   2   0   2   2   0   0   0   2   0   2   0   2   0   2   2   0   0   0   0   2   0   0   2   0   0   2   0   0   2   2   0   0
 MK-4-8                 0   2   0   2   0   2   0   2   0   0   0   2   0   2   2   0   0   0   0   0   2   2   2   2   0   0   0   2   0   2   2   0   2   0   2   2   2   2   2   0   2   0   2   0   0   0   2   2   0   2   0   2   0   2   2   0   2   2   2   0   0   2   0   2   0   2   0   0   0   0   0   2   0   2   2   2   2   2   0   2   0   0   0   0   0   2   0   0   2   2   0   2   2   2   0   2   0   2   2   0   2   2   2   2   2   2   0   0   2   2   0   0   2   2   0   0   2   0   2   0   2   0   2   2   2   0   0   0   0   2   0   2   0   0   0   2   0   0   2   2   2   0   0   2   0   2   0   0   0   0   2   2   0   0   0   2   0   2   2   0   2   0   2   2   0   0   0   0   0   0   2   2   0   0   0   2   0   2   0   2   2   2   2   0   0   0   0   2   2   0   2   0   0   2   0   0   0   2   0   0
 MK-4-9                 0   0   0   2   0   2   0   2   0   0   0   2   0   2   2   0   0   2   0   0   2   0   2   2   0   0   2   2   0   2   2   0   2   0   2   2   2   2   2   0   2   0   2   0   2   0   2   2   0   2   0   2   0   2   2   0   2   2   2   0   0   2   0   0   0   2   0   0   0   0   0   0   0   2   0   2   2   2   0   2   0   0   0   0   0   2   0   2   2   2   0   0   2   2   2   0   0   2   2   0   2   2   2   2   2   2   0   0   0   2   0   0   2   2   0   0   2   0   2   0   2   0   2   2   2   0   0   0   0   2   0   0   0   0   0   2   0   0   2   2   2   0   0   2   0   2   0   0   0   0   2   2   0   0   0   2   0   2   2   0   2   0   2   2   2   0   0   0   0   0   2   2   0   0   0   2   0   2   0   2   2   2   2   0   0   0   0   2   2   0   2   0   0   2   0   0   0   2   0   0
 MK-4-10                0   0   0   2   0   2   2   0   0   0   0   2   2   2   0   0   0   2   0   0   2   0   2   2   0   0   2   2   0   2   0   2   2   0   2   2   2   2   2   0   0   2   2   0   2   0   2   2   0   2   0   2   2   0   0   0   2   2   2   0   0   2   0   0   0   2   0   2   0   0   2   0   2   2   0   2   2   2   0   2   0   2   0   2   0   0   0   2   2   2   0   0   2   2   2   0   0   2   2   0   2   2   2   2   2   2   0   0   0   2   0   0   2   2   0   0   2   0   2   0   2   0   2   2   2   0   0   0   0   2   0   0   2   0   0   2   0   0   2   2   2   0   0   2   0   2   2   0   0   0   2   2   2   0   0   2   0   2   2   0   2   0   2   0   2   0   0   0   0   0   0   2   0   0   0   2   0   2   0   2   2   2   2   0   0   2   2   2   2   0   0   0   0   2   0   2   2   2   0   0
 MK-4-11                0   0   0   2   2   2   2   0   0   0   0   2   2   2   0   0   0   2   0   0   2   0   2   2   0   0   2   2   0   2   0   2   2   0   2   2   0   0   2   0   0   2   2   0   2   0   2   2   0   2   2   2   2   0   0   0   2   2   2   0   0   2   0   0   2   2   0   2   0   0   2   0   2   0   0   2   0   2   2   2   0   2   0   2   0   0   0   0   2   0   0   0   0   2   2   0   2   2   2   0   2   2   2   2   2   2   2   0   0   2   0   0   2   2   2   0   2   0   2   0   2   0   2   2   2   0   0   0   0   2   0   0   0   0   0   2   0   0   2   2   2   2   0   2   0   2   2   0   2   0   2   2   2   0   0   2   0   2   2   0   0   0   2   0   2   0   2   2   0   0   0   2   0   0   0   2   0   0   0   2   2   2   2   0   0   2   2   2   2   0   0   0   0   2   0   2   2   2   0   2
 MK-4-12                0   0   0   2   2   2   2   2   0   0   2   2   0   2   0   0   0   2   0   0   2   0   2   2   0   0   2   2   0   2   2   2   2   0   2   2   0   0   2   0   0   2   2   0   2   0   2   2   0   2   2   2   2   0   0   0   2   2   2   2   2   0   0   0   2   2   0   2   0   0   2   0   2   0   0   2   0   2   2   2   0   2   2   2   0   0   2   0   2   0   0   0   0   0   2   0   2   2   2   0   2   0   2   2   2   2   2   0   0   2   2   0   2   2   2   0   2   0   2   0   2   0   2   2   0   0   0   0   0   2   0   0   0   0   0   2   0   0   2   2   2   2   0   2   0   2   2   0   2   0   2   2   2   0   0   2   0   2   2   0   0   0   2   2   2   0   2   2   0   0   0   2   0   2   0   2   0   0   0   2   2   2   2   0   0   2   2   2   2   0   0   0   2   2   0   2   2   2   2   0
 MK-4-13                0   0   0   2   2   2   2   2   0   0   0   2   0   2   0   0   0   2   2   0   2   0   2   2   0   0   2   2   0   2   2   2   2   0   2   2   0   0   2   0   2   2   2   0   2   0   2   2   0   2   0   2   2   0   0   0   2   2   2   2   2   0   0   0   2   2   0   2   0   0   2   0   2   0   0   2   0   2   2   2   0   2   2   2   2   0   2   0   2   0   0   2   0   2   2   0   2   2   2   0   2   0   2   0   2   2   2   0   2   2   0   0   2   2   2   0   2   2   2   0   2   0   2   2   0   0   0   0   0   2   0   0   0   2   0   2   2   0   2   0   2   2   0   2   0   2   2   0   2   2   2   2   2   0   0   2   0   2   2   0   0   0   2   2   2   0   2   2   0   0   0   2   0   2   2   2   0   0   2   2   2   2   2   0   0   0   2   2   2   2   0   0   2   2   0   2   2   2   2   0
 MK-4-14                2   0   0   2   2   2   2   2   0   0   0   2   0   2   0   0   0   2   2   0   2   0   2   2   0   0   2   2   0   0   2   2   2   0   2   2   0   0   2   0   2   2   2   2   2   0   2   2   0   2   0   2   2   0   2   0   2   2   2   2   2   0   0   2   2   2   0   2   0   0   2   0   2   0   0   2   0   2   2   2   0   2   0   2   0   0   2   0   2   0   0   2   0   0   2   0   2   0   2   0   2   0   0   0   2   2   0   0   2   2   0   0   2   2   2   0   2   2   2   0   2   0   2   2   0   0   0   2   0   2   0   0   0   2   0   2   2   0   2   0   0   2   0   2   0   0   2   0   0   2   2   2   2   0   0   2   0   2   2   0   0   0   2   2   2   0   2   2   0   0   0   2   0   2   2   2   0   2   2   2   2   2   0   0   0   0   2   2   2   2   2   0   2   2   0   2   2   2   2   0
 MK-4-15                2   0   2   2   2   2   0   2   0   0   0   2   0   2   0   0   0   2   0   0   2   0   2   2   0   0   2   2   0   0   2   2   2   0   2   2   0   0   0   0   2   2   2   0   2   0   2   2   0   2   0   0   2   0   2   0   2   2   2   2   2   0   0   2   2   2   0   2   0   0   2   2   0   0   0   0   0   2   2   2   0   2   2   2   0   0   2   0   2   0   0   2   0   0   2   0   2   0   2   0   2   2   0   0   2   2   0   0   2   2   0   0   0   2   2   0   2   2   2   0   0   0   2   0   0   0   0   2   2   2   0   2   0   2   0   2   2   2   2   0   0   2   0   2   0   0   2   0   0   2   2   2   2   0   0   2   0   2   2   0   0   0   2   0   2   0   2   2   0   0   0   2   0   2   2   2   0   2   2   0   2   2   0   0   0   0   2   2   0   2   2   0   0   2   2   0   2   2   2   0
 MK-4-16                2   0   2   2   0   2   0   2   0   0   0   2   0   0   0   0   0   2   0   0   2   2   2   2   0   2   2   2   0   0   2   0   2   0   2   2   0   0   0   0   2   2   2   2   2   0   2   2   0   2   0   0   2   0   2   2   0   2   2   2   2   0   0   2   2   2   0   2   0   0   2   2   0   0   0   0   0   2   2   2   0   2   2   2   0   0   2   0   2   0   0   2   0   0   2   0   2   0   2   0   2   2   0   2   2   2   2   0   2   2   0   0   0   2   0   0   2   2   2   0   0   0   2   0   0   2   0   2   2   2   0   0   0   0   0   0   2   2   2   0   0   2   0   2   0   0   2   0   0   2   2   2   2   0   0   2   0   2   2   0   0   0   2   0   2   0   2   2   0   0   0   2   0   2   2   2   2   2   2   0   2   0   0   0   0   0   2   2   0   2   2   2   0   0   2   0   2   2   2   0
 MK-5-1                 2   0   2   2   0   0   0   0   2   2   0   0   2   0   2   0   0   2   2   2   0   0   2   2   0   2   2   0   0   2   0   2   2   0   2   0   2   2   2   0   2   0   0   2   2   0   0   0   0   0   2   2   2   2   2   0   0   0   0   0   0   2   0   2   0   0   0   2   2   0   0   0   0   0   2   2   0   2   2   0   2   0   0   2   2   0   0   2   2   0   2   0   0   0   2   0   0   2   2   0   2   0   2   0   0   2   2   0   2   2   0   0   0   0   2   2   0   2   0   2   2   0   0   0   0   0   0   2   2   0   0   2   2   0   2   2   0   0   0   0   2   0   0   2   0   0   0   0   2   2   2   2   0   2   0   0   0   2   2   2   0   2   0   2   2   0   0   2   2   0   0   0   2   2   0   2   2   2   2   2   0   0   0   2   0   0   2   2   2   0   2   0   0   0   0   0   2   0   0   0
 MK-5-2                 2   2   2   2   0   0   0   0   2   2   0   0   2   0   2   0   0   2   2   2   0   0   2   2   0   2   2   0   0   2   0   2   2   0   2   0   2   2   2   0   2   0   2   2   2   2   0   0   0   0   0   2   2   2   2   0   0   0   0   0   0   2   0   2   0   2   0   2   2   0   2   0   0   0   2   2   2   2   2   0   2   0   0   2   2   0   0   2   2   0   2   0   0   0   2   0   0   2   2   0   0   0   2   0   0   2   0   0   0   2   0   0   2   0   2   2   0   2   2   0   2   0   0   0   2   0   0   2   2   0   0   2   2   0   2   2   0   0   0   0   2   0   0   2   0   0   0   0   2   2   2   2   0   2   0   2   0   2   2   2   0   2   0   2   2   0   0   2   0   0   0   2   2   2   0   2   2   2   0   2   0   0   0   2   0   0   2   2   2   0   2   0   0   0   2   0   2   0   0   0
 MK-5-3                 2   0   2   2   0   0   0   0   2   2   0   0   2   0   2   0   0   2   2   2   0   0   2   0   0   2   2   0   0   2   0   2   2   0   2   0   2   2   2   0   2   0   2   2   2   2   0   0   0   0   2   2   2   2   2   0   0   0   0   0   2   2   0   2   0   2   0   2   2   0   2   0   2   0   2   2   2   2   2   0   2   0   0   2   2   0   0   2   2   0   2   0   0   0   0   0   0   2   2   0   0   2   0   0   0   2   0   0   0   2   2   0   0   0   2   2   2   0   2   0   2   0   0   0   2   0   0   2   2   0   0   2   2   0   2   2   0   0   0   0   2   0   0   2   0   0   0   0   0   2   2   0   0   2   2   2   0   2   2   2   0   2   0   2   2   0   0   2   0   2   0   2   2   2   0   2   2   2   0   2   2   0   0   0   0   0   2   2   2   0   2   0   0   0   2   0   2   0   0   0
 MK-5-4                 2   0   2   0   0   0   0   0   2   2   0   0   2   0   2   0   0   2   2   2   2   0   2   0   0   0   2   0   0   2   2   2   2   0   2   0   2   2   2   0   2   0   2   0   2   2   0   0   2   0   2   2   0   2   2   0   0   0   0   0   2   2   0   2   0   2   0   2   2   0   0   0   2   0   2   2   2   2   2   0   2   0   0   2   2   0   0   2   2   0   2   0   0   0   0   0   0   2   0   0   0   2   0   0   0   2   0   0   0   2   2   2   0   0   2   2   2   0   2   0   2   0   0   0   2   0   0   2   2   0   0   2   0   2   2   2   0   0   0   0   2   0   0   2   0   0   2   0   0   2   2   0   0   2   2   2   0   0   2   0   0   2   0   2   2   0   0   2   0   2   0   2   0   2   0   2   2   2   2   2   2   0   0   0   0   0   2   2   2   0   2   0   0   0   2   0   0   0   2   0
 MK-5-5                 2   0   2   0   2   0   0   0   2   2   0   0   2   0   2   0   0   2   2   2   2   0   0   0   0   0   2   0   0   2   2   2   2   0   2   0   2   2   2   2   2   0   2   0   2   2   0   0   2   0   2   0   0   2   2   0   2   0   0   0   2   2   0   2   0   2   0   2   0   0   0   0   2   0   2   2   2   2   2   0   2   0   0   2   2   0   0   2   0   0   2   0   0   0   0   0   0   2   0   0   0   2   0   0   0   2   0   0   0   2   2   2   0   0   2   2   2   0   2   0   2   0   0   0   2   0   0   2   2   0   0   2   0   2   2   2   0   0   0   2   2   0   0   2   0   0   2   0   0   2   2   2   0   2   2   2   0   2   2   0   0   2   0   0   2   0   0   0   0   0   0   2   0   2   0   2   2   2   2   0   2   0   0   0   0   0   2   2   2   0   2   0   0   0   0   0   0   0   2   0
 MK-5-6                 2   0   2   0   2   0   0   0   2   2   0   0   2   0   2   0   0   2   0   2   2   0   0   0   0   0   0   0   0   0   2   2   2   0   2   0   2   2   2   2   2   0   2   0   2   2   0   0   0   0   2   0   0   2   2   0   2   2   2   0   2   2   2   2   0   2   0   2   0   0   0   0   2   0   2   2   2   2   2   0   0   0   0   0   2   0   2   0   0   0   2   0   0   0   0   0   0   0   0   0   0   2   0   0   0   2   2   0   0   2   2   2   0   0   2   2   2   0   2   0   2   0   0   0   2   2   0   2   2   2   0   2   0   2   2   2   0   2   0   2   2   0   0   2   0   0   2   0   0   2   2   2   0   2   2   2   0   2   2   0   0   2   0   0   2   0   0   0   0   2   0   2   0   2   0   2   2   2   2   0   2   0   0   0   0   0   2   2   0   0   2   0   0   0   0   0   0   0   2   0
 MK-5-7                 2   0   2   2   2   0   0   0   0   2   0   0   2   0   0   0   0   2   2   2   2   0   0   0   0   0   0   0   0   0   0   2   2   0   2   0   2   2   2   2   2   0   2   0   2   2   0   0   0   0   2   0   0   2   2   0   2   2   2   0   2   2   2   2   2   2   0   0   0   0   0   0   2   0   2   2   2   2   2   0   0   0   0   0   2   0   2   0   2   0   2   0   0   0   0   0   0   2   0   0   0   2   0   0   0   2   2   0   0   2   2   2   0   0   2   2   2   0   2   0   2   0   0   0   2   2   0   2   2   2   0   2   0   2   2   2   0   2   0   2   2   0   0   2   0   0   0   0   0   2   2   2   0   2   2   2   0   2   2   0   0   2   0   0   2   0   0   0   0   2   0   2   0   2   0   2   2   2   2   2   2   0   0   0   0   0   2   2   0   0   0   0   0   0   2   0   0   0   0   0
 MK-5-8                 0   0   2   2   0   2   0   0   0   2   0   0   2   0   0   0   0   2   2   2   2   0   0   0   0   0   0   0   0   0   0   2   2   0   2   0   2   2   2   0   2   0   2   0   2   0   0   0   0   0   2   0   0   2   2   0   2   2   2   0   2   2   2   2   2   2   0   0   0   0   0   0   2   0   2   2   2   2   2   0   2   0   0   0   2   0   2   0   2   0   2   0   0   0   0   0   0   2   0   0   0   2   0   0   0   0   2   2   2   2   2   2   0   0   2   2   2   0   2   0   2   0   0   0   2   2   0   2   2   2   0   0   0   2   0   2   0   2   0   2   2   0   0   2   2   0   0   0   0   2   2   2   0   2   2   2   0   2   2   0   0   0   0   0   2   0   0   0   0   2   0   2   0   2   0   2   2   2   2   0   2   0   0   0   0   0   2   2   0   0   0   2   0   0   2   0   0   0   0   0
 MK-5-9                 0   0   2   0   0   2   0   0   0   0   0   0   2   0   2   0   0   2   2   2   2   0   0   0   0   0   0   0   0   0   0   2   2   0   2   0   2   2   2   0   0   0   2   0   0   0   0   0   0   0   2   0   0   2   2   0   2   2   2   0   0   2   2   2   2   2   0   0   0   0   0   0   2   0   2   2   2   0   2   0   2   0   0   0   2   0   2   0   2   0   2   0   0   2   0   0   0   2   0   0   0   2   2   0   0   0   2   0   2   2   2   0   0   0   2   2   2   2   2   2   2   0   0   0   2   2   0   2   2   2   0   0   0   2   2   2   0   2   0   2   2   0   0   2   0   0   0   0   0   2   2   0   0   2   2   2   0   2   2   0   0   0   0   0   2   0   0   0   0   2   0   2   0   2   0   0   2   2   2   0   2   0   0   0   0   0   2   2   0   0   2   2   0   0   2   0   0   0   0   0
 MK-5-10                0   2   2   0   2   2   0   0   0   0   0   0   2   0   2   0   0   2   2   2   2   2   0   2   0   0   0   2   0   0   0   2   2   0   2   2   0   2   2   2   0   0   2   0   0   0   0   0   0   0   2   0   0   2   2   0   2   2   2   0   0   2   2   2   2   2   2   0   0   2   0   0   2   0   2   2   2   0   2   0   0   2   0   0   2   0   2   0   2   0   0   0   0   2   2   2   0   0   2   2   0   2   2   0   2   0   2   0   2   2   2   0   0   0   2   2   2   2   0   2   2   0   0   2   0   2   2   0   2   2   0   0   0   2   2   2   0   2   0   2   2   0   0   2   0   0   0   0   0   2   2   2   0   0   2   2   2   2   2   0   0   0   0   0   0   0   0   0   0   2   0   2   2   2   0   0   0   2   2   0   2   0   0   0   0   0   2   2   0   0   0   2   0   0   2   0   0   0   0   2
 MK-5-11                0   2   2   0   2   0   0   0   2   2   0   0   2   0   2   0   2   2   2   2   2   2   0   2   0   0   0   2   0   0   0   2   2   0   2   2   0   2   0   2   0   0   2   0   0   0   2   0   0   0   2   0   0   2   2   2   2   2   2   0   0   2   2   2   2   2   2   0   0   2   0   0   2   0   2   2   2   0   2   0   0   0   0   0   2   0   2   0   2   0   0   0   0   2   2   2   0   0   2   2   0   2   2   0   0   0   2   0   0   2   2   0   0   0   2   2   2   2   0   0   2   0   0   2   0   2   2   0   2   2   0   0   0   2   2   2   0   2   0   2   2   0   0   2   0   0   0   0   0   2   2   0   0   0   2   2   0   2   2   2   0   0   0   0   0   0   0   0   0   2   0   2   0   0   0   0   0   2   2   2   2   0   0   0   0   0   2   2   0   0   0   2   0   2   2   0   0   0   0   2
 MK-5-12                0   2   0   0   2   0   0   0   2   2   0   0   2   0   2   0   2   0   2   2   2   2   0   2   0   0   0   2   0   0   0   2   2   2   2   2   0   2   0   2   0   0   2   0   0   0   0   0   0   0   2   2   0   2   2   2   2   2   2   0   0   2   2   2   2   2   2   0   0   2   0   0   2   0   2   2   2   0   2   0   0   0   0   0   2   2   2   0   2   0   0   2   0   2   2   2   0   0   2   2   0   2   2   0   0   0   2   0   0   2   2   2   0   0   0   0   2   2   2   0   2   0   0   2   0   2   2   0   2   2   0   0   0   2   2   2   0   2   0   2   2   0   0   2   0   0   2   0   0   0   2   2   0   0   2   0   0   2   2   2   2   0   0   0   0   0   0   0   2   2   0   2   0   0   0   0   0   2   2   2   2   0   0   0   0   2   2   2   0   2   0   2   0   2   2   0   0   0   0   2
 MK-5-13                0   2   0   0   2   0   0   2   0   2   0   0   2   0   0   0   2   0   2   2   2   2   0   2   0   0   0   2   0   0   0   2   2   2   2   2   2   2   0   2   0   0   2   0   0   0   0   0   0   0   0   2   0   2   2   2   2   2   2   0   0   2   2   2   2   2   2   0   0   2   2   0   2   2   2   2   2   0   2   0   0   0   0   0   2   2   2   0   2   0   0   0   0   2   2   2   2   0   2   0   0   2   2   0   0   0   2   0   0   2   2   2   0   0   0   0   2   2   2   0   2   0   0   2   0   2   2   0   2   2   0   0   0   2   0   2   0   2   0   2   2   0   0   2   0   0   2   0   0   0   2   2   0   0   2   0   0   2   2   2   0   2   0   2   0   0   0   0   2   2   0   2   0   0   2   0   0   2   0   0   2   0   0   0   0   2   0   2   0   2   0   2   0   2   2   0   0   0   0   2
 MK-5-14                0   2   0   0   2   0   0   2   2   2   0   0   2   0   2   0   2   0   0   2   2   2   0   2   0   2   0   2   0   2   0   2   2   2   2   2   2   2   0   2   2   0   0   0   0   0   0   0   0   0   0   2   0   2   2   2   2   2   2   0   0   2   2   2   2   2   2   0   0   2   0   0   2   2   0   2   2   0   2   0   0   0   0   0   2   2   2   0   2   0   0   0   0   0   2   0   2   0   2   0   2   2   2   0   2   0   2   0   0   2   2   2   0   0   0   0   2   2   2   0   2   0   0   2   0   2   0   0   2   2   2   0   0   2   0   2   2   2   2   2   2   2   2   2   0   2   2   0   0   0   2   2   0   0   0   0   0   2   2   2   0   2   0   2   0   0   0   0   2   2   0   2   0   2   2   0   0   2   0   0   2   0   0   0   0   2   0   2   0   2   0   2   0   0   2   0   0   0   2   2
 MK-5-15                0   2   0   0   2   0   0   2   2   2   0   0   2   0   2   0   2   0   0   2   2   2   0   2   0   2   0   2   0   2   0   2   2   2   2   2   2   2   0   2   2   0   0   0   0   0   0   0   0   2   0   2   0   2   2   2   2   2   2   0   0   2   2   2   2   2   2   0   0   2   0   0   2   2   0   2   2   0   2   0   0   0   0   0   2   0   2   0   0   0   0   0   0   0   2   0   2   2   2   0   2   2   0   0   2   0   2   0   0   2   2   2   0   0   0   0   0   0   0   0   2   0   0   2   0   2   0   0   2   2   2   0   2   2   0   2   2   2   2   2   2   2   2   0   2   2   2   0   0   0   2   2   0   0   0   0   0   2   2   2   0   2   0   2   0   0   0   0   2   2   0   2   2   2   2   0   0   2   0   0   2   0   0   0   0   2   0   2   0   2   0   2   0   0   2   0   0   0   2   2
 MK-5-16                0   0   0   0   2   0   0   2   2   2   2   0   2   0   2   0   2   0   0   2   2   0   0   2   0   2   0   2   0   2   0   2   2   2   2   0   2   2   0   2   2   0   0   0   0   0   0   0   0   2   0   2   0   2   2   2   2   2   2   0   0   2   2   2   2   2   2   2   0   2   0   0   2   2   0   2   2   0   2   0   0   0   0   0   2   0   2   2   0   0   0   0   2   0   2   0   2   2   2   0   2   2   0   0   2   0   2   0   0   2   2   2   0   0   0   0   0   0   0   0   2   0   0   2   0   2   0   0   2   2   2   0   2   2   2   2   2   2   2   2   2   2   2   2   0   2   2   0   0   0   2   2   0   0   0   0   0   0   2   2   0   2   0   2   0   0   0   0   2   2   0   2   2   0   2   0   0   2   2   0   2   0   0   0   0   2   0   2   0   2   0   0   0   0   2   0   0   0   2   2
 MK-6-1                 2   2   0   0   0   0   0   0   2   2   0   2   2   2   2   2   0   2   0   0   2   2   2   0   2   0   2   0   2   2   2   0   2   0   2   0   2   0   2   2   0   0   0   0   0   0   2   2   2   0   2   0   2   0   0   0   0   2   0   0   0   0   2   0   2   2   2   0   0   0   0   0   0   2   0   0   2   0   2   2   2   2   2   2   2   2   0   2   0   2   0   0   2   2   0   0   2   2   2   0   2   0   2   0   0   2   2   0   0   0   0   0   0   0   0   0   0   0   0   0   2   2   0   0   2   2   0   0   0   2   0   2   0   2   0   0   2   2   2   2   2   0   2   2   0   2   2   0   2   2   2   2   0   0   2   0   0   0   2   0   2   2   2   0   0   2   2   2   2   0   0   0   2   2   0   0   0   0   0   2   2   2   0   0   2   0   2   2   0   0   2   0   0   2   2   0   0   2   2   0
 MK-6-2                 2   2   0   0   0   0   0   0   0   2   0   2   2   2   2   2   0   2   0   0   2   2   0   0   2   0   2   0   2   2   2   0   2   0   0   0   2   0   2   2   0   2   0   0   2   0   2   2   2   0   0   0   2   0   0   0   0   2   0   0   0   0   2   0   2   2   0   0   0   0   0   0   0   2   2   0   2   0   2   2   2   0   2   2   2   2   0   2   0   2   0   0   2   2   0   0   2   2   2   0   2   0   0   0   0   2   2   0   0   0   0   0   0   0   0   0   0   0   0   0   2   2   0   0   2   2   0   0   2   2   2   2   0   2   0   0   2   2   2   2   2   0   2   2   0   2   2   0   2   2   2   2   0   0   2   2   2   2   2   0   2   2   2   0   0   2   2   2   2   0   0   0   2   2   0   0   0   0   0   2   2   2   2   0   2   0   2   2   0   0   2   0   0   2   2   0   0   2   2   0
 MK-6-3                 2   2   0   2   0   0   0   2   0   2   0   2   2   2   2   0   0   2   0   0   2   2   0   0   2   0   2   0   2   2   2   0   2   0   0   2   2   0   2   2   0   0   0   0   0   0   2   2   2   0   0   0   2   0   0   0   0   2   0   0   0   0   2   0   2   2   0   0   0   0   2   0   0   2   2   0   2   0   2   2   2   0   2   2   2   2   0   2   0   2   0   0   2   2   0   0   2   2   2   0   2   0   0   0   0   2   2   0   0   0   0   0   0   0   0   0   0   0   0   0   2   2   0   0   2   2   0   0   2   2   2   2   0   2   0   0   2   2   2   2   2   0   2   2   0   2   2   0   2   0   2   2   0   0   2   2   2   2   2   0   2   2   0   0   0   2   2   2   2   0   0   0   2   2   0   0   0   2   2   2   2   2   0   0   2   2   2   2   0   0   0   0   2   2   2   0   0   2   2   0
 MK-6-4                 2   2   0   2   0   0   0   2   0   2   0   2   0   2   2   0   0   2   0   0   2   2   0   2   2   0   2   0   0   2   2   0   2   0   2   2   0   0   2   0   0   0   0   0   0   0   2   2   2   2   2   0   2   0   0   0   0   2   0   0   0   0   2   0   2   2   0   0   0   0   2   0   0   2   0   0   2   0   2   2   2   0   0   2   0   2   0   2   0   2   0   0   2   2   0   0   2   2   2   0   2   0   0   0   0   2   2   0   0   0   0   0   2   0   0   0   0   0   0   0   2   2   0   0   2   0   2   0   2   0   0   2   0   2   0   0   2   2   2   2   2   0   2   2   0   2   2   0   2   0   0   2   0   2   2   2   2   2   2   0   2   2   0   0   2   2   2   2   2   0   0   0   2   2   0   0   0   2   2   2   0   0   0   0   2   2   0   0   0   0   2   0   2   2   2   0   0   0   2   0
 MK-6-5                 2   2   0   2   0   0   0   2   0   2   0   2   0   2   2   0   2   0   0   0   2   0   0   2   2   0   2   0   0   2   2   2   2   0   2   2   0   0   2   0   0   0   0   0   0   0   2   0   2   2   2   0   2   0   0   0   0   2   0   0   0   0   2   0   2   2   0   0   0   0   2   0   0   2   0   2   2   0   2   2   2   0   0   2   0   2   0   2   0   2   0   0   2   0   0   2   2   2   2   0   0   0   0   0   0   2   2   0   0   2   0   0   2   0   0   0   0   0   0   0   2   2   0   0   2   0   2   0   2   2   0   2   0   2   0   2   2   2   2   0   2   0   2   2   0   0   2   0   2   0   0   2   0   2   2   2   2   2   2   0   2   2   0   0   2   2   2   0   2   0   2   0   2   2   0   0   0   2   2   0   0   0   0   0   2   2   0   2   0   0   2   0   2   2   2   0   0   0   2   2
 MK-6-6                 2   2   0   2   0   0   2   2   0   2   0   2   0   2   2   0   2   0   0   0   2   2   0   2   2   2   0   0   0   2   0   2   2   0   2   2   0   0   2   0   0   0   0   0   0   0   2   0   2   2   0   0   0   0   0   2   0   2   0   0   0   0   2   0   0   0   2   2   0   2   2   0   2   2   0   2   2   0   2   2   2   0   2   2   0   2   0   2   0   2   0   0   2   0   0   2   0   2   2   0   0   0   0   0   0   2   2   0   0   2   0   0   2   0   0   0   2   2   0   0   2   2   0   0   2   0   2   0   2   2   0   2   0   2   0   2   2   2   2   0   2   0   2   2   0   0   2   0   2   0   0   2   0   2   2   2   2   2   2   0   2   2   0   0   2   2   2   0   2   0   0   2   2   2   0   0   2   2   2   0   0   0   0   0   2   0   0   2   0   0   2   0   2   2   2   0   0   2   2   2
 MK-6-7                 2   0   0   2   0   0   2   2   0   2   0   2   0   2   2   0   2   0   0   0   2   2   0   2   2   2   0   0   0   2   0   2   2   0   0   2   0   0   2   0   0   0   0   0   2   0   2   0   2   2   0   0   0   0   0   2   0   2   2   2   0   0   2   0   0   0   2   2   0   2   2   0   2   2   0   2   2   0   2   2   2   0   2   2   0   2   0   2   0   2   0   0   2   0   0   2   0   2   2   0   0   0   0   0   2   2   2   0   2   2   0   0   2   0   0   0   2   2   0   0   2   2   0   0   2   0   2   0   2   2   0   2   0   2   0   2   2   2   0   0   2   0   2   2   0   0   2   0   2   0   0   2   0   2   2   0   2   2   2   0   2   2   2   0   0   2   2   0   2   0   0   0   2   2   0   0   0   2   2   0   2   0   0   0   2   2   0   2   0   0   2   0   2   2   2   0   0   2   2   2
 MK-6-8                 2   0   0   2   0   0   2   2   0   2   0   2   0   2   2   2   2   0   0   0   2   2   0   2   2   2   0   0   0   2   0   0   2   0   0   2   0   0   2   0   0   0   0   2   2   0   2   0   2   2   0   0   0   0   0   0   0   2   2   2   0   0   2   0   0   0   2   2   0   2   2   0   2   2   0   2   2   0   2   0   2   0   2   2   0   2   0   2   2   2   0   0   2   0   0   2   0   2   2   0   0   0   0   0   2   2   2   0   2   2   0   0   2   0   0   0   2   2   0   0   2   2   2   0   2   0   0   0   2   2   0   2   0   2   0   2   2   2   0   0   2   0   2   2   0   0   2   0   2   0   0   2   0   0   0   0   2   2   2   0   2   2   2   0   0   2   2   0   2   0   0   0   2   2   0   0   0   2   2   2   2   0   0   0   2   2   2   2   0   0   2   0   2   2   2   2   0   2   2   0
 MK-6-9                 2   0   0   2   0   0   2   2   0   2   0   2   0   2   0   2   2   0   0   0   2   2   0   2   2   2   0   0   0   2   0   0   2   0   0   2   0   0   2   0   0   0   0   2   2   0   2   0   2   2   0   0   0   0   0   0   0   2   2   2   0   0   2   0   2   0   2   2   0   2   2   0   0   2   0   0   2   0   2   0   2   0   2   2   2   2   0   2   2   2   0   0   2   0   2   0   0   2   2   0   0   0   0   0   2   2   2   0   2   2   0   0   0   0   0   0   2   2   0   0   2   2   2   0   0   0   0   0   0   2   0   2   0   2   0   2   2   2   0   0   2   0   2   2   0   0   2   0   2   0   0   2   0   0   0   0   2   2   2   2   2   2   2   0   0   2   2   0   2   0   0   0   2   2   0   0   0   2   2   2   2   0   0   0   2   2   2   2   0   0   2   0   2   2   2   2   0   2   2   0
 MK-6-10                2   2   0   2   0   0   0   2   0   2   0   2   0   2   0   0   2   0   0   0   2   2   0   2   2   2   0   2   0   2   0   2   2   0   0   2   0   0   2   0   0   0   0   2   2   0   2   0   2   2   0   2   0   0   0   0   0   2   0   2   0   0   2   0   2   0   0   2   0   2   2   0   0   2   2   0   2   0   2   0   2   0   2   2   2   2   0   2   0   2   0   0   2   0   2   0   0   2   2   0   0   2   0   0   2   2   2   0   2   2   0   0   0   0   0   0   2   2   0   0   2   2   2   0   0   0   0   0   0   0   0   2   0   0   0   2   2   2   0   0   2   0   2   2   2   0   2   0   2   0   0   2   0   0   0   2   2   2   2   2   2   2   2   0   0   2   2   0   2   0   0   0   2   2   0   0   0   2   2   2   0   0   0   0   2   2   2   2   0   0   2   0   2   2   2   2   0   2   2   0
 MK-6-11                2   2   0   2   0   0   0   2   0   2   0   2   0   2   0   0   2   0   2   0   2   2   0   2   2   0   0   2   0   2   0   2   2   0   0   2   0   0   0   2   0   0   0   2   2   0   2   0   2   2   0   2   0   0   0   0   0   2   0   2   2   0   2   0   2   0   0   2   0   2   2   0   0   2   0   0   2   0   0   0   2   0   2   2   2   2   0   2   0   2   0   0   2   0   2   0   0   2   2   0   0   2   0   0   2   2   2   0   0   2   0   0   0   0   0   0   2   2   0   0   2   2   2   0   0   0   0   0   0   0   0   2   0   0   0   2   2   2   0   0   2   0   2   2   2   0   2   0   2   0   0   2   0   0   0   2   2   2   2   2   2   2   0   0   0   2   2   2   2   0   0   0   2   2   0   2   0   2   2   2   0   0   0   0   2   0   2   2   0   0   2   0   2   2   2   2   0   2   2   0
 MK-6-12                2   2   0   2   0   0   2   2   0   2   0   2   0   2   0   0   2   0   2   0   2   2   0   2   2   0   0   2   0   2   0   0   2   0   0   2   0   0   2   2   0   0   0   2   2   0   2   0   2   2   0   2   0   0   0   0   0   2   0   2   2   0   2   0   2   0   0   0   0   2   2   2   0   2   0   0   2   0   0   0   2   0   2   2   2   2   0   0   0   2   0   0   2   0   2   0   0   0   2   0   0   2   0   0   2   0   2   0   0   2   0   0   0   0   0   2   2   2   0   0   2   2   2   0   2   0   0   0   0   0   0   2   0   0   0   2   2   2   2   0   2   0   2   2   0   0   2   0   2   0   0   0   0   0   0   2   0   2   2   2   2   2   0   0   0   2   2   2   2   0   0   0   2   2   0   2   0   0   2   2   0   0   0   0   2   0   2   2   0   0   2   0   2   2   2   2   0   2   0   0
 MK-6-13                2   2   0   2   0   0   2   2   2   2   0   2   0   2   0   0   2   0   2   0   2   2   0   2   2   0   0   2   0   2   0   0   2   0   0   2   0   0   2   2   0   0   0   2   2   0   0   0   2   2   0   2   0   0   0   0   0   2   2   0   2   0   2   0   2   0   0   0   0   2   2   2   0   2   0   2   2   0   0   0   2   0   2   2   0   2   0   0   0   2   0   0   2   0   2   2   0   0   2   0   2   2   0   0   2   2   2   0   0   2   0   0   0   0   2   2   2   2   0   0   2   2   2   0   2   0   0   0   0   0   0   2   0   0   0   2   2   2   2   0   2   0   2   2   0   0   2   0   0   0   0   0   0   0   2   2   0   0   2   2   2   2   0   0   0   2   0   2   2   0   0   0   2   2   0   2   0   0   2   2   0   0   2   2   2   0   0   2   0   0   2   0   2   2   2   2   0   2   0   0
 MK-6-14                2   2   0   2   0   0   2   0   0   2   0   2   0   2   0   0   2   0   2   0   2   2   0   2   0   0   2   2   0   2   0   0   2   2   0   2   0   0   2   2   0   0   0   0   2   0   0   0   2   2   0   2   0   2   0   0   2   0   2   0   2   0   2   0   2   0   0   0   0   2   2   2   0   2   0   2   2   0   0   0   0   0   2   2   0   2   2   0   0   2   2   0   2   0   2   2   0   0   2   0   2   2   0   0   2   2   2   0   0   2   0   2   0   0   2   2   2   2   0   0   0   0   2   0   0   2   0   0   2   0   0   2   0   0   0   2   2   2   2   0   2   0   2   2   0   0   2   0   0   0   0   0   0   0   2   2   0   0   2   2   2   2   0   0   0   2   0   2   2   0   0   0   2   2   0   2   0   0   2   2   0   0   2   2   2   0   0   2   0   0   2   0   2   2   2   2   0   2   0   0
 MK-6-15                2   2   0   2   0   0   2   0   0   2   0   2   0   2   0   0   2   2   2   0   2   0   0   2   0   0   2   2   0   0   0   0   2   2   0   2   0   0   2   2   0   0   0   0   2   0   0   0   2   2   0   2   0   2   0   0   2   0   2   0   2   0   2   0   2   0   0   0   0   2   2   2   0   2   0   2   2   0   0   0   2   0   2   2   0   0   2   0   0   2   2   0   2   2   2   2   0   0   2   0   2   2   0   0   0   2   2   0   0   2   0   2   0   0   2   2   2   2   0   0   0   0   2   0   0   2   0   0   2   0   0   2   0   0   0   2   0   2   2   0   2   0   2   2   0   0   0   0   0   0   0   0   0   0   2   2   0   0   2   2   2   2   2   0   0   2   0   2   2   0   2   0   2   2   0   0   0   0   0   2   0   0   2   2   2   0   0   2   0   0   2   0   2   2   2   2   0   2   0   0
 MK-6-16                2   2   0   2   0   0   2   0   0   0   2   2   0   2   0   0   2   2   2   0   2   0   0   0   0   0   2   2   0   0   0   0   0   2   0   2   0   2   2   2   0   0   0   0   2   0   0   0   2   2   0   2   0   2   0   0   2   0   2   2   2   0   2   2   2   0   0   0   0   2   2   2   0   2   0   2   2   0   0   0   2   0   2   2   0   0   2   0   0   2   2   0   2   2   2   2   0   0   2   0   2   2   2   0   0   2   2   0   0   2   0   2   0   0   2   2   2   2   0   0   0   0   2   0   0   2   0   0   2   0   0   2   0   0   2   2   0   2   2   0   2   0   2   2   0   0   0   0   0   0   0   0   0   0   2   2   0   0   2   2   2   2   2   0   0   2   0   2   2   0   2   0   0   2   0   0   0   2   0   2   0   2   2   2   2   0   0   0   0   0   2   0   2   2   2   2   0   2   0   0
 
!****************************************** Phenotypic Data **********************************************************
!-100.0 is resevred for missing phenotype
SimulatedTrait1        19.2037   17.5475   15.1114   19.7231   15.9449   15.6617   15.4131   13.5317   17.2863    8.6931   14.3837   14.5773   12.1570   18.5212   15.1700   20.8957   10.3317   11.7711   12.5620   15.3566   13.0349   18.2922   16.3686   18.6455   14.6126   21.5139   18.6246   13.9485   14.8184   14.7331   15.6738    9.3887   12.1256   18.2391   13.7364   16.7189   17.7351   15.3655   12.1842   11.7970   13.8240   15.7520   14.2522   16.0668   10.1693   15.5688   20.7040   11.1192   15.5846   16.3401   17.0896   12.3926   11.2985   14.9082   18.4440   15.0285   13.4441   18.8413   12.2666   16.1547   12.3117   19.2158    9.5706   15.2845    9.4155   14.3980   15.8623   14.9176   15.3281   10.1305   19.7470   16.5138   15.1388   21.0284   15.2476   15.5419   18.7482    9.3889   18.0824   12.7472   20.5840   17.0706   10.7970   17.0709   14.7699   16.4425   16.3089   15.5360   14.5160   12.1618   11.0047   16.6434   19.3595   18.1179   13.7697    8.5371   17.7694   14.7193   18.3591   17.1409   18.3459   19.0566   17.6045   20.9680   17.5132    9.3196   17.5619   15.3656   14.8356   15.7541   14.1706   12.1953   12.2136   13.7468   14.9027   14.2102    8.6013   16.6205    6.3585   20.6836   15.3365   16.0815   13.4791   14.5323   20.9159    8.8388   15.2051   17.4472   13.5653   11.4616   16.1706   14.7740   15.2762   14.1815   18.7054   13.5230   13.7337   17.9610   10.2819   17.3362   14.5403   13.6622   13.5193   15.0460   13.6441   13.8134   16.6988   14.3241   12.5856   17.8860   13.8524   15.4558   15.4222   19.5278   11.6008   16.3878   13.5505   13.7001   16.0063   13.9681   22.6716   16.0221   12.2725   15.3712   17.2245   12.1724   18.2952   15.6883   11.3115   16.8167   15.6031   16.2570   15.3301   20.5170   14.7603   12.8621   15.9119   20.0857   16.7800   17.3952   19.4520   14.1340    7.9728   16.8366   12.9749   13.6287   15.9496   12.6396   14.4843   17.0837   16.1239   18.9657   15.9388   14.2806   17.4616   12.7861   13.4543   11.5629   13.3540   11.4235
SimulatedTrait2         8.6591   11.2063    9.6643    9.2943   10.1391    9.6005    9.1025    8.0600   10.2602    9.9107    8.8912   11.6385   14.2604    7.4413    8.6274   11.6971    8.6215   10.2841    8.7888   11.7568   10.2220    9.3057    7.3070    6.2678   10.8202    9.2297   11.0901    7.3646   11.4537   11.5701   10.8806   11.1952   12.3232   10.6164   11.7117    9.9331    9.3843    9.5526   10.6837    7.6566   13.0127    8.9413    7.0938    9.6881   11.4252    9.9220   11.2041   10.8391    8.0512    7.9041    9.9143    8.8203   12.4680   11.2919    9.4775    8.6254    7.4660    7.1947    9.1097   11.1522   12.5349   10.1033    9.1809   12.6620   11.7847   10.8122   10.1891    9.6664    9.3915    7.7290    8.9490    9.9637   10.7040    8.9741   10.3637   10.7493    6.2291   11.6184    9.3062    8.5400    8.4112    9.5341   11.7217   13.2890    9.9405    8.4295   14.4245    6.6984    7.1650    8.5873   12.9218   11.6623   10.6088    7.5102    9.5528   12.1777    9.6792    8.4105   10.5107   11.2071   10.3062   11.9386   11.3990   11.0824    8.4223   10.9312    9.1746    7.3340   10.5293    8.5753   11.6470   10.2701    9.4428    8.7478   14.3233    7.9745    9.4940   11.9178   11.2176   11.3656    9.5193    9.0156   11.6266   10.6082    9.9889   12.0201    9.6210    8.7065    9.8678   11.2415    9.6367    8.9739    8.5906   10.6300    9.4668    8.8096    7.7015    8.8024    8.2284    8.2348    7.4983    9.8904    8.5538    6.9978   12.2366   10.0577    7.7336   11.2818    9.5750    9.3672    9.8805    9.0826    9.7626   11.0030   13.3986    7.8121    8.8771   10.9013   13.3597    8.7264    9.7655   11.2943    9.8872    7.2099    7.7729    9.6079   10.3924    9.3603    7.8902   11.3876    9.3227   10.0527   11.5765    9.0341   11.4483    9.3893   12.2643    8.2116    9.9498   11.0165   10.3968    8.9100   10.6157    9.7096   11.9768   10.2924   11.1340   10.7978   10.4780   12.4396   10.5674   13.3298   12.0231    8.7545    7.2815    8.8733    8.9460    7.5670   10.2677    8.6346
 
