# Supplementary material for: Inclusive Composite Interval Mapping of QTL by Environment Interactions in Biparental Populations
Source: PLoS One. 2015 Jul 10;10(7):e0132414. doi: 10.1371/journal.pone.0132414 (PMC4498613; doi:10.1371/journal.pone.0132414)
Supplement: S4 File — (ZIP) [file pone.0132414.s004.zip › H=0.1/L1/run_00170.met]

!**********************Note: lines staring with "!" are remarks and will be ignored in the program********************
!*********************************General Information**********************************
!Assuming F1 = P1 x P2, populations available in QTL IciMapping are: 
!  1, P1BC1F1 = P1 x F1, the first backcrossing where P1 is used as the recurrent parent;
!  2, P2BC1F1 = P2 x F1, the first backcrossing where P2 is used as the recurrent parent;
!  3, F1DH, F1-derived doubled haploids; 
!  4, RIL or F1RIL, recombination inbred lines through the repeated selfing of F1;
!  5, P1BC1RIL, recombination inbred lines through the repeated selfing of P1BC1F1;
!  6, P2BC1RIL, recombination inbred lines through the repeated selfing of P2BC1F1;
!  7, F2, the selfing generation of F1;
!  8, F3, the selfing generation of F2;
!  9, P1BC2F1, the second backcrossing where P1 is used as the recurrent parent; 
! 10, P2BC2F1, the second backcrossing where P2 is used as the recurrent parent;
! 11, P1BC2RIL, recombination inred lines through the repeated selfing of P1BC2F1; 
! 12, P2BC2RIL, recombination inred lines through the repeated selfing of P2BC2F1; 
! 13, P1BC1F2, the selfing generation of P1BC1F1; 
! 14, P2BC1F2, the selfing generation of P2BC1F1; 
! 15, P1BC2F2, the selfing generation of P1BC2F1; 
! 16, P2BC2F2, the selfing generation of P2BC2F1; 
! 17, P1BC1DH, P1BC1F1-derived doubled haploids; 
! 18, P2BC1DH, P2BC1F1-derived doubled haploids; 
! 19, P1BC2DH, P1BC2F1-derived doubled haploids; 
! 20, P2BC2DH, P2BC2F1-derived doubled haploids; 
   3      !Mapping Population (see remarks above)
   2      !Mapping Function (1 for Kosambi; 2 for Haldane; 3 for Morgan)
   2      !Marker Space Type (1 for intervals; 2 for positions)
   1      !Marker Space Unit(1 for centiMorgans; 2 for Morgan)
   6      !Number of Chromosomes (or Linkage Groups)
 200      !Size of the mapping population
   2      !Number of environments
 
!***************************************** Chromosomes and Linkage Maps **********************************************
!Chromosome                 NumMarkers
-CH1                        16
-CH2                        16
-CH3                        16
-CH4                        16
-CH5                        16
-CH6                        16
!Linkage map (Marker name followed by position or the interval length)
 MK-1-1                1     0.000
 MK-1-2                1    10.000
 MK-1-3                1    20.000
 MK-1-4                1    30.000
 MK-1-5                1    40.000
 MK-1-6                1    50.000
 MK-1-7                1    60.000
 MK-1-8                1    70.000
 MK-1-9                1    80.000
 MK-1-10               1    90.000
 MK-1-11               1   100.000
 MK-1-12               1   110.000
 MK-1-13               1   120.000
 MK-1-14               1   130.000
 MK-1-15               1   140.000
 MK-1-16               1   150.000
 MK-2-1                2     0.000
 MK-2-2                2    10.000
 MK-2-3                2    20.000
 MK-2-4                2    30.000
 MK-2-5                2    40.000
 MK-2-6                2    50.000
 MK-2-7                2    60.000
 MK-2-8                2    70.000
 MK-2-9                2    80.000
 MK-2-10               2    90.000
 MK-2-11               2   100.000
 MK-2-12               2   110.000
 MK-2-13               2   120.000
 MK-2-14               2   130.000
 MK-2-15               2   140.000
 MK-2-16               2   150.000
 MK-3-1                3     0.000
 MK-3-2                3    10.000
 MK-3-3                3    20.000
 MK-3-4                3    30.000
 MK-3-5                3    40.000
 MK-3-6                3    50.000
 MK-3-7                3    60.000
 MK-3-8                3    70.000
 MK-3-9                3    80.000
 MK-3-10               3    90.000
 MK-3-11               3   100.000
 MK-3-12               3   110.000
 MK-3-13               3   120.000
 MK-3-14               3   130.000
 MK-3-15               3   140.000
 MK-3-16               3   150.000
 MK-4-1                4     0.000
 MK-4-2                4    10.000
 MK-4-3                4    20.000
 MK-4-4                4    30.000
 MK-4-5                4    40.000
 MK-4-6                4    50.000
 MK-4-7                4    60.000
 MK-4-8                4    70.000
 MK-4-9                4    80.000
 MK-4-10               4    90.000
 MK-4-11               4   100.000
 MK-4-12               4   110.000
 MK-4-13               4   120.000
 MK-4-14               4   130.000
 MK-4-15               4   140.000
 MK-4-16               4   150.000
 MK-5-1                5     0.000
 MK-5-2                5    10.000
 MK-5-3                5    20.000
 MK-5-4                5    30.000
 MK-5-5                5    40.000
 MK-5-6                5    50.000
 MK-5-7                5    60.000
 MK-5-8                5    70.000
 MK-5-9                5    80.000
 MK-5-10               5    90.000
 MK-5-11               5   100.000
 MK-5-12               5   110.000
 MK-5-13               5   120.000
 MK-5-14               5   130.000
 MK-5-15               5   140.000
 MK-5-16               5   150.000
 MK-6-1                6     0.000
 MK-6-2                6    10.000
 MK-6-3                6    20.000
 MK-6-4                6    30.000
 MK-6-5                6    40.000
 MK-6-6                6    50.000
 MK-6-7                6    60.000
 MK-6-8                6    70.000
 MK-6-9                6    80.000
 MK-6-10               6    90.000
 MK-6-11               6   100.000
 MK-6-12               6   110.000
 MK-6-13               6   120.000
 MK-6-14               6   130.000
 MK-6-15               6   140.000
 MK-6-16               6   150.000
!*********************************** Marker Types ********************************************************************
!Co-dominant marker: When heterozygote F1 is present, P1 is coded as 2, F1 is coded as 1, and P2 is coded as 0; Otherwise, P1 is coded as 2, and P2 is coded as 0. 
!Dominant marker: When heterozygote F1 is present, P1 and F1 are coded as 12, and P2 is coded as 0; Otherwise, P1 is coded as 2, and P2 is coded as 0.  
!Recessive markers: When heterozygote F1 is present, P1 is coded as 2, and F1 and P2 are coded as 10; Otherwise, P1 is coded as 2, and P2 is coded as 0. 
!Missing marker is coded as -1. 
 MK-1-1                 0   2   0   0   0   0   2   2   2   0   0   0   0   2   2   2   0   2   0   2   0   2   2   2   2   2   2   0   2   0   0   2   0   0   2   0   0   0   2   2   0   0   0   0   2   2   0   2   2   0   0   0   2   0   2   0   2   2   0   2   2   0   0   0   0   2   0   2   2   0   2   2   0   0   0   2   2   2   2   2   2   0   0   0   0   0   0   0   2   0   0   0   0   0   2   2   0   2   0   2   2   0   2   2   0   0   2   0   0   0   2   0   0   0   0   0   2   0   2   2   0   0   0   2   0   0   2   0   2   2   2   2   2   0   2   2   0   2   0   2   2   2   2   2   0   2   2   2   2   2   0   0   0   0   0   0   0   2   0   0   0   2   0   0   2   2   2   2   2   2   0   2   2   2   0   0   2   0   0   2   0   2   0   0   0   2   2   0   2   0   0   0   2   2   0   0   0   0   0   2
 MK-1-2                 0   2   2   0   0   0   2   2   2   0   0   0   0   2   2   2   0   2   0   2   0   0   2   2   2   2   2   0   0   0   0   2   0   0   2   0   0   0   2   2   0   0   0   0   2   2   0   0   2   0   0   0   2   0   0   0   2   2   0   2   2   2   0   0   0   2   0   2   2   0   2   2   0   0   0   2   0   2   2   2   2   0   2   0   0   2   2   0   2   0   0   0   0   2   2   2   0   2   0   2   2   0   2   2   0   0   2   0   0   0   2   0   2   0   0   0   2   0   2   0   0   0   0   2   2   0   2   0   2   2   2   2   2   0   2   2   0   2   0   0   2   2   2   2   2   2   2   2   2   2   0   0   0   0   0   0   0   2   0   0   0   2   0   0   2   2   2   0   2   0   0   2   2   2   0   0   2   0   0   2   0   2   0   0   0   2   2   0   2   0   0   0   2   2   0   0   0   0   0   2
 MK-1-3                 0   2   2   0   0   2   2   2   0   0   0   0   0   2   0   2   0   2   0   2   0   0   0   2   2   2   2   0   0   0   0   2   0   0   2   0   0   0   2   0   0   0   0   0   2   2   0   0   0   0   0   0   2   2   0   0   2   2   0   2   2   2   0   0   0   2   0   2   2   0   2   2   0   0   0   2   0   0   2   2   2   0   2   0   0   2   2   0   2   0   0   0   0   2   2   2   0   2   0   2   0   0   2   2   0   0   2   0   0   0   2   0   0   0   0   0   2   0   2   0   0   2   0   2   2   2   2   0   0   2   2   2   2   0   2   0   0   2   0   2   2   2   0   2   2   0   2   2   2   2   0   0   0   0   0   0   0   0   0   0   0   2   0   0   2   2   2   0   2   0   0   2   2   2   0   0   2   0   0   2   0   2   0   0   2   2   0   0   2   0   0   0   2   2   0   0   0   0   0   2
 MK-1-4                 0   2   2   0   0   2   2   2   0   0   2   0   0   2   0   2   0   2   0   2   2   0   0   2   2   2   2   0   2   0   0   2   0   0   2   0   0   0   2   0   0   0   2   0   2   2   0   0   0   0   0   0   2   2   0   0   2   2   0   2   2   2   0   0   0   2   0   2   2   0   0   2   0   0   0   2   0   2   2   2   2   2   2   2   0   2   2   0   2   2   0   0   0   2   2   2   0   2   0   2   0   0   2   2   0   0   2   0   0   2   2   0   0   0   0   0   2   0   2   0   0   2   0   2   2   0   2   0   0   2   2   2   2   0   2   0   0   2   0   0   2   2   0   2   2   0   2   2   2   2   0   0   0   0   0   0   0   0   0   2   0   2   0   0   2   2   0   0   2   0   0   2   2   2   0   0   2   0   0   2   0   2   0   0   0   2   0   0   2   0   0   0   0   2   0   0   0   0   0   2
 MK-1-5                 2   2   2   0   0   2   2   2   0   0   2   0   0   2   0   2   0   2   0   2   2   0   0   2   2   2   2   0   0   0   0   2   0   0   2   0   0   0   2   0   0   0   2   0   2   2   0   0   0   0   0   0   2   2   0   0   2   2   0   2   2   2   0   0   2   2   0   2   2   0   0   2   0   0   0   2   0   2   2   2   2   2   2   0   0   2   2   0   2   2   0   0   0   2   2   2   0   2   0   2   0   0   2   2   0   0   2   0   0   2   2   2   0   0   0   0   2   0   2   0   0   2   0   2   2   0   0   0   0   2   2   2   2   2   2   0   0   2   0   0   0   2   0   2   2   2   2   2   2   0   0   0   0   2   0   0   0   0   2   2   0   2   0   0   2   2   0   0   2   0   0   2   2   2   0   0   2   0   0   2   0   2   0   0   0   2   0   0   2   2   0   0   0   2   0   0   0   2   0   2
 MK-1-6                 2   2   2   0   0   2   0   0   0   0   2   0   0   2   0   2   0   2   0   2   2   2   0   2   2   2   2   0   0   0   0   2   0   0   2   0   0   0   2   0   0   0   2   0   2   2   0   0   0   0   2   0   0   2   0   0   2   2   0   0   2   2   0   0   2   2   0   2   2   0   0   2   0   0   0   2   0   2   2   2   2   2   2   2   0   2   2   0   2   2   0   0   0   2   2   2   0   2   0   2   0   0   2   2   0   0   2   0   0   2   2   2   0   0   0   0   2   0   2   0   0   0   0   2   2   0   0   0   0   2   2   2   0   2   2   0   0   2   0   0   0   2   0   2   0   2   2   2   2   0   0   0   0   2   0   0   0   0   2   0   0   2   0   0   2   2   0   0   2   0   0   2   0   2   0   0   2   0   0   2   0   2   0   0   0   2   0   0   2   2   0   0   0   2   0   0   0   2   0   2
 MK-1-7                 2   2   2   0   0   2   0   0   0   2   2   0   0   2   0   2   0   2   0   2   2   2   0   2   2   2   2   0   2   0   0   2   0   0   2   0   0   0   2   0   0   0   2   0   0   2   2   0   0   0   2   0   0   2   0   2   2   2   0   0   2   2   0   0   2   2   0   2   2   0   0   2   2   0   0   2   0   2   2   2   2   2   2   2   2   2   2   0   2   2   0   0   0   2   2   2   0   2   0   2   0   0   2   2   2   0   2   0   0   2   2   2   0   0   0   0   2   0   2   0   0   2   0   2   0   0   0   0   0   2   2   2   0   2   2   0   0   2   0   0   0   2   0   0   0   2   2   2   2   0   2   0   0   2   2   0   0   0   2   0   0   2   0   0   2   2   0   0   2   0   0   2   2   2   0   0   2   0   0   2   0   2   0   0   0   2   0   0   2   2   0   2   0   2   0   0   0   2   0   2
 MK-1-8                 2   2   2   0   2   2   0   0   0   2   2   0   2   2   0   2   0   2   2   2   2   2   0   2   2   2   0   0   2   2   0   2   0   0   2   0   0   0   2   0   0   0   2   0   0   2   2   0   2   2   2   0   0   0   0   0   2   2   0   0   2   2   0   0   2   0   0   0   2   0   0   2   2   0   0   2   0   2   2   2   2   2   2   2   0   2   2   0   2   2   0   0   0   2   2   2   0   2   0   2   0   0   2   2   2   0   2   0   0   2   2   2   0   0   0   0   2   0   2   0   0   2   0   2   0   0   0   0   0   0   2   2   0   2   2   0   0   2   0   0   0   2   0   0   0   2   2   2   2   0   2   0   0   2   2   0   0   2   2   0   0   2   0   0   2   2   0   0   2   0   0   2   2   2   0   0   2   0   0   2   0   2   0   0   0   2   0   0   0   2   0   2   0   2   0   0   0   2   0   2
 MK-1-9                 2   2   2   0   2   2   0   0   2   2   2   0   0   2   0   0   2   2   2   2   2   2   0   0   2   2   0   0   2   0   0   0   0   0   2   2   0   0   2   0   0   0   2   0   0   2   2   0   2   2   2   0   0   0   0   0   2   2   0   0   2   2   2   2   2   0   0   2   2   0   0   2   2   0   0   2   0   2   2   2   2   2   2   2   0   2   2   0   2   0   0   0   0   2   2   2   0   0   0   2   0   0   0   2   2   0   2   2   0   2   2   2   0   0   0   0   2   0   2   0   0   2   2   2   0   0   0   2   0   0   2   2   0   2   0   0   0   2   0   0   2   2   0   0   0   2   0   2   2   0   0   0   2   2   2   0   0   2   2   0   0   2   0   0   2   2   0   0   2   0   0   2   2   2   0   0   2   0   0   2   0   2   2   0   2   2   0   0   0   2   2   2   0   2   0   0   0   2   0   2
 MK-1-10                2   2   2   0   2   2   0   2   2   2   2   0   0   2   0   0   2   2   0   2   2   2   0   0   2   2   0   0   2   0   2   0   0   0   2   2   0   0   2   0   0   0   2   0   0   2   2   0   2   2   2   0   0   0   0   0   0   2   0   0   2   2   2   2   2   0   0   2   2   0   0   2   2   0   0   2   0   2   2   2   2   2   2   2   0   2   2   0   0   0   0   0   0   0   0   2   2   0   0   2   2   0   0   2   2   2   2   2   2   2   2   2   0   0   0   0   2   0   2   0   2   2   2   2   2   0   0   2   0   0   2   2   0   0   0   0   0   2   0   0   0   2   0   2   0   2   0   2   2   0   0   2   2   2   0   0   0   2   2   0   0   2   0   2   0   2   0   0   2   0   0   2   2   2   0   0   0   0   0   2   0   2   2   0   2   2   0   0   0   2   2   2   0   2   0   0   0   2   0   2
 MK-1-11                2   2   2   0   2   2   0   2   2   2   0   2   0   2   0   0   2   2   0   2   2   2   0   0   0   2   0   0   2   0   2   0   0   0   2   0   0   0   2   0   0   0   0   2   0   2   2   0   2   2   2   0   0   0   0   0   0   2   0   0   2   0   2   0   2   0   0   2   2   0   0   2   2   0   0   2   0   2   2   2   2   2   2   2   0   2   0   0   2   0   0   0   0   0   0   2   2   0   0   2   2   0   0   2   2   2   2   2   0   2   2   0   0   0   0   0   2   0   0   0   2   2   2   2   2   0   0   2   2   0   2   2   0   0   2   0   0   2   0   0   0   2   0   2   0   2   0   2   2   0   0   2   2   2   0   0   2   2   0   0   0   2   0   2   0   2   0   0   2   2   0   2   2   2   0   0   0   0   0   2   0   2   2   0   2   2   0   0   0   2   0   2   0   2   2   0   0   2   0   2
 MK-1-12                2   2   2   0   2   2   0   0   2   2   0   2   0   2   0   0   2   2   0   2   2   2   0   0   0   2   0   0   2   0   2   0   0   0   0   0   0   0   2   0   0   0   2   0   0   2   2   0   2   2   2   0   0   0   2   0   0   2   0   0   0   0   0   2   2   0   0   2   2   0   2   2   2   0   0   2   0   2   2   2   2   2   2   0   0   2   0   0   2   0   0   0   0   0   0   2   2   0   0   2   2   0   0   2   2   2   2   2   0   2   2   0   0   0   0   0   2   0   0   0   2   2   2   2   2   0   0   2   2   2   2   2   0   0   2   0   0   2   0   0   2   0   0   2   0   2   0   2   2   2   0   2   2   2   0   0   2   2   0   0   0   2   0   2   0   2   0   0   2   2   0   2   2   0   2   0   0   0   0   2   0   2   2   0   2   2   0   0   0   2   0   2   2   2   2   2   0   2   0   2
 MK-1-13                2   2   2   0   2   0   0   0   2   2   2   2   0   2   0   0   2   2   0   2   2   2   0   0   0   2   0   2   2   0   2   0   0   0   0   0   0   0   2   0   0   0   2   0   0   2   2   0   2   2   2   0   0   0   2   0   0   2   0   0   0   0   2   2   2   0   0   2   2   0   2   2   2   0   0   2   0   2   2   2   2   2   0   0   0   2   0   0   2   0   0   0   0   0   0   2   2   0   2   2   2   0   0   2   2   0   2   2   0   2   2   0   0   0   0   0   2   0   0   0   2   2   0   2   0   0   0   2   2   2   2   2   0   0   2   0   0   0   0   0   2   2   0   2   0   2   0   2   2   2   0   2   2   2   0   0   2   2   0   0   0   2   0   2   0   2   0   0   2   0   0   2   2   0   2   0   0   0   0   2   0   2   2   0   2   2   0   0   2   2   2   0   2   2   2   2   0   2   0   0
 MK-1-14                2   0   2   0   2   0   0   0   2   2   2   2   0   2   0   0   2   2   0   2   2   2   0   0   0   2   0   2   2   0   2   0   0   0   0   0   0   2   2   0   0   0   2   0   0   2   2   0   2   2   2   0   0   0   2   0   0   2   0   0   0   0   2   2   2   2   0   2   2   0   2   2   2   0   0   2   0   2   2   2   2   2   0   0   0   2   0   0   2   0   0   0   0   0   0   2   2   0   2   2   2   0   0   2   2   0   2   2   0   2   2   0   0   0   0   0   2   0   0   0   2   2   2   2   0   0   0   2   0   2   2   2   0   0   0   0   0   0   0   0   2   2   0   2   0   2   0   0   2   2   0   2   2   0   0   0   2   0   0   0   2   0   0   2   0   2   0   0   2   0   0   2   2   2   2   0   2   0   0   2   0   2   0   2   2   2   0   0   2   2   2   0   2   2   2   2   0   2   2   0
 MK-1-15                2   0   2   2   2   0   2   0   2   2   0   2   2   2   0   0   2   2   0   2   2   2   0   0   0   2   0   2   2   0   2   0   0   0   2   0   0   2   2   0   0   0   2   0   0   2   2   0   2   2   2   2   0   0   2   0   0   2   0   0   0   0   2   2   0   0   0   2   2   0   2   2   2   2   0   2   0   2   2   2   2   2   0   0   0   2   2   0   2   2   0   0   2   0   0   2   2   0   2   0   2   0   2   0   2   0   2   2   0   2   2   0   0   0   0   0   2   0   2   0   0   0   2   2   0   0   0   0   0   2   2   2   0   0   0   0   0   2   2   0   2   2   0   2   0   2   0   0   2   2   0   0   2   0   0   0   2   0   0   0   2   0   0   2   0   2   0   0   2   0   0   2   2   2   2   0   2   0   0   2   0   2   2   2   2   2   0   2   2   2   2   0   2   2   2   2   0   2   2   0
 MK-1-16                2   0   2   2   2   0   2   0   2   2   0   2   2   2   0   0   0   0   0   2   2   0   0   0   0   2   0   2   2   2   2   0   0   2   2   0   0   2   0   0   0   0   2   0   0   2   2   0   2   2   2   2   0   0   2   0   0   2   0   0   0   0   2   2   0   0   0   2   2   0   2   2   2   2   0   2   0   2   2   2   2   2   0   0   0   2   2   0   2   2   0   2   2   0   0   2   2   0   2   0   2   0   2   0   2   0   2   2   0   2   2   0   0   0   0   0   2   0   2   0   0   0   2   2   2   0   0   0   0   2   2   2   0   0   0   0   0   2   2   0   2   2   0   2   0   0   0   0   2   2   0   0   0   0   0   2   2   0   0   0   2   0   0   2   0   2   0   0   2   0   0   2   2   2   2   0   2   0   0   2   0   0   2   2   2   2   0   2   2   2   2   0   2   2   2   2   0   2   2   0
 MK-2-1                 2   2   2   0   0   2   2   0   2   2   2   0   0   2   2   0   0   2   2   2   2   2   0   0   0   0   0   0   0   2   2   0   0   2   0   2   2   0   2   2   0   2   2   0   2   2   0   2   0   0   2   2   2   0   2   2   0   2   0   2   2   2   2   0   2   0   2   2   2   0   0   0   2   2   0   0   0   0   0   2   2   0   2   2   2   2   2   0   0   2   2   2   2   0   0   2   2   2   2   2   0   2   2   0   2   0   2   0   2   2   0   2   2   0   0   0   0   0   2   0   0   0   0   2   0   0   2   2   0   0   0   0   0   2   0   0   0   2   2   2   2   0   2   2   2   2   0   0   2   0   0   0   0   2   0   0   0   0   0   0   2   0   0   0   2   2   2   2   2   0   2   0   2   0   2   2   0   0   0   0   0   0   0   0   2   0   2   0   0   0   0   2   0   0   2   0   0   0   0   0
 MK-2-2                 2   0   2   0   2   2   2   0   2   2   2   0   0   2   0   0   2   2   2   2   2   2   0   0   0   0   0   0   2   2   2   0   0   2   0   2   2   0   2   2   0   0   2   2   2   2   2   2   0   0   2   2   2   0   2   2   0   2   2   2   2   2   2   0   0   0   2   2   2   0   0   0   2   2   0   2   0   0   0   2   2   0   2   2   0   0   2   0   0   2   2   2   2   0   0   2   2   2   2   2   0   2   2   0   2   0   2   0   2   2   0   2   2   0   0   0   0   0   2   0   0   2   0   2   0   0   2   2   2   0   0   0   0   0   0   0   2   2   2   2   2   0   2   2   2   2   0   0   2   0   0   0   0   2   0   0   0   0   0   0   2   0   0   0   2   2   2   0   2   0   2   2   2   0   2   0   0   0   0   2   0   0   0   0   0   0   2   0   0   0   0   2   0   0   2   0   0   0   0   2
 MK-2-3                 0   0   2   0   2   2   2   0   2   2   2   0   0   0   0   0   2   2   2   0   0   2   0   0   2   0   0   0   2   2   2   0   0   0   0   2   2   0   2   2   0   0   2   2   2   2   2   2   0   0   2   0   2   0   2   2   0   2   2   2   2   2   2   0   0   0   2   2   0   0   0   0   2   2   0   2   0   0   0   2   2   0   2   0   0   0   2   0   0   2   2   2   2   0   2   2   2   2   2   2   0   2   2   2   2   0   2   0   2   2   0   0   2   0   0   0   0   2   0   0   0   2   0   2   0   0   2   2   2   0   0   0   0   0   0   0   2   2   2   2   2   0   2   2   2   0   0   0   2   0   0   0   0   2   0   0   0   0   0   0   2   0   0   0   2   0   2   0   2   0   2   0   2   2   2   0   0   2   0   2   0   0   0   0   0   0   0   2   0   0   0   2   0   0   2   2   0   0   0   2
 MK-2-4                 0   0   2   2   2   2   0   0   0   2   2   0   2   0   0   0   2   2   2   2   0   2   0   0   2   0   0   0   2   2   2   0   0   0   0   2   2   0   2   2   0   0   2   2   2   2   2   2   0   0   2   0   2   0   2   2   0   2   2   2   2   0   2   0   0   0   2   2   0   0   0   0   0   2   0   0   0   0   0   2   2   0   2   0   0   0   2   0   0   2   2   2   2   0   2   2   2   2   2   2   0   2   0   2   2   2   2   0   2   2   2   0   2   0   0   2   0   2   0   0   0   2   0   2   0   0   2   2   2   0   0   0   0   0   0   0   0   2   2   0   2   2   2   2   2   2   0   0   2   2   2   0   0   2   0   0   0   0   0   0   2   0   0   0   2   0   2   0   2   0   2   0   2   2   2   0   0   2   0   2   0   0   2   0   0   0   0   0   0   0   0   2   0   2   2   2   0   0   0   2
 MK-2-5                 0   0   2   2   2   2   0   0   2   2   2   0   2   0   0   0   0   2   2   2   0   2   0   2   2   0   2   0   2   2   0   0   0   0   0   2   2   2   0   2   0   0   2   0   2   2   0   2   2   0   2   0   2   0   2   2   0   2   2   2   0   0   2   0   0   0   2   2   0   0   0   0   0   2   0   0   0   0   0   2   0   0   2   2   0   0   0   0   0   2   2   2   2   0   2   2   2   2   2   2   0   2   0   2   2   2   0   0   2   2   2   2   2   0   2   2   0   0   0   0   0   2   0   2   0   0   2   2   2   0   2   0   0   0   0   0   0   2   2   0   2   2   2   2   2   2   0   0   2   2   2   0   0   2   0   0   2   0   0   0   2   0   0   0   2   0   0   0   2   0   0   0   2   0   2   0   0   2   0   2   0   0   2   0   0   0   0   0   0   0   0   2   0   2   2   2   0   0   0   2
 MK-2-6                 0   2   2   2   2   2   0   0   2   2   2   0   2   0   0   0   0   2   2   2   0   2   0   2   0   0   2   0   2   2   0   0   0   2   0   0   2   2   2   2   0   0   2   0   2   2   0   0   2   0   2   2   2   2   2   2   2   2   2   2   0   0   2   0   2   0   2   2   0   0   0   0   0   2   0   2   0   0   0   2   0   0   2   2   0   0   0   2   0   2   2   0   2   0   0   2   2   2   2   2   0   2   2   2   2   2   0   0   0   2   2   2   2   0   2   0   0   0   0   2   0   2   0   0   0   0   2   2   2   0   2   0   0   0   0   0   0   2   2   0   2   2   2   0   2   2   0   0   2   2   2   0   0   2   0   0   2   0   0   0   2   0   0   2   2   0   0   0   2   2   0   0   2   0   2   0   0   2   0   2   0   0   2   0   0   0   0   0   0   0   0   2   0   2   2   0   0   2   0   2
 MK-2-7                 0   2   2   2   2   2   0   0   2   2   2   0   2   0   0   0   0   2   2   2   0   2   0   2   0   0   2   0   2   2   0   0   0   2   0   0   2   2   2   2   0   0   2   0   2   0   0   0   2   0   2   2   2   2   2   2   2   2   2   2   0   0   2   0   2   0   2   2   0   0   0   0   0   2   0   2   0   0   0   2   0   0   2   2   0   0   0   2   0   2   2   0   2   0   0   2   0   2   2   2   0   2   2   2   2   2   2   0   0   2   2   2   2   0   2   0   0   0   0   0   2   2   0   0   0   0   2   2   2   0   2   0   0   0   0   0   0   0   2   2   2   2   2   0   2   2   0   0   2   2   2   0   0   2   0   2   2   2   0   0   2   0   0   2   0   0   0   0   2   2   0   0   2   2   0   0   0   2   0   2   0   0   2   0   0   0   0   0   0   0   0   2   2   2   2   0   0   2   0   2
 MK-2-8                 0   2   2   2   2   0   0   0   2   2   2   0   2   0   2   0   0   2   2   2   0   2   0   2   0   0   2   0   2   2   0   0   0   2   0   0   2   2   2   2   2   0   2   0   2   0   0   0   2   0   2   2   2   0   2   2   2   2   0   2   2   0   2   0   2   2   2   2   0   0   0   0   0   2   0   2   2   2   0   2   0   0   2   2   0   0   0   0   0   2   0   2   2   0   2   2   0   2   2   2   0   2   2   2   2   2   0   0   2   2   2   2   2   0   2   0   2   0   0   2   0   2   0   0   0   0   2   2   2   0   2   0   0   0   0   0   0   0   2   2   2   2   2   0   2   2   0   0   2   2   2   0   0   2   0   2   2   2   0   0   2   0   0   2   0   0   0   0   0   2   0   0   2   2   0   0   0   2   0   2   0   0   2   0   0   0   0   0   0   0   0   2   2   2   2   0   0   2   0   2
 MK-2-9                 2   2   2   2   2   0   0   0   0   2   2   0   2   0   2   0   0   2   2   2   0   2   0   2   0   0   2   0   2   2   0   0   0   2   0   0   0   2   2   2   2   0   2   0   2   0   2   0   2   0   2   2   2   0   2   2   0   2   0   2   2   0   2   0   2   2   2   2   0   2   0   0   0   2   0   2   2   2   0   2   0   2   2   2   0   2   0   0   2   2   0   2   2   0   2   0   0   2   2   2   0   2   2   2   2   2   0   0   2   2   2   2   0   0   2   0   2   0   0   2   0   2   0   0   0   0   2   2   2   0   2   0   0   0   0   0   0   0   2   2   2   2   2   0   2   2   2   0   2   2   2   0   0   2   0   2   2   2   0   0   2   0   0   0   0   0   0   0   0   2   0   0   0   2   0   0   0   2   0   2   0   0   2   0   0   0   0   0   0   0   0   2   2   2   2   0   2   2   0   2
 MK-2-10                2   2   2   2   2   0   0   0   0   2   2   0   2   0   0   0   0   2   2   2   0   2   0   2   0   0   2   0   2   2   0   0   0   2   0   0   0   2   2   2   2   0   2   2   2   0   2   0   2   0   2   2   2   0   2   2   0   2   0   0   2   0   2   0   2   0   2   2   2   2   0   0   0   2   0   2   0   2   0   2   0   2   2   2   0   2   0   0   2   2   0   2   2   0   2   0   0   2   0   2   2   0   2   0   2   2   0   0   2   2   2   2   0   0   2   0   2   0   0   2   0   2   0   0   0   0   2   2   2   0   2   0   0   0   0   0   2   0   2   2   2   2   2   0   2   2   2   2   2   0   2   2   0   2   0   2   2   2   0   0   2   0   0   0   0   0   0   0   0   2   0   0   0   2   2   0   0   2   0   2   0   2   2   0   0   0   2   0   0   2   0   2   2   2   0   0   2   2   0   2
 MK-2-11                2   2   2   2   0   0   0   0   0   2   2   0   2   0   0   0   0   2   2   2   0   2   0   2   0   0   2   0   2   2   0   0   0   2   0   0   0   2   2   2   2   0   2   2   2   2   2   0   2   0   2   2   2   2   2   2   0   2   0   0   2   0   2   0   2   0   2   2   2   2   0   0   0   0   0   2   0   2   2   2   0   2   2   2   0   2   0   0   2   2   0   2   2   0   2   0   0   2   0   2   2   2   2   0   2   2   0   0   2   2   2   2   0   0   2   0   2   0   0   2   0   2   0   0   0   0   2   2   2   0   0   0   0   0   0   0   2   0   2   2   2   2   2   0   2   2   2   2   2   0   2   2   0   2   0   2   2   2   0   0   2   0   0   0   0   0   0   0   0   2   0   0   0   2   2   0   0   2   0   2   0   2   2   0   0   0   2   0   0   0   0   2   2   2   0   0   2   2   0   2
 MK-2-12                2   2   2   2   0   0   0   0   0   2   2   0   2   0   0   0   0   2   2   2   0   2   0   2   0   0   2   0   2   2   0   0   0   2   0   0   0   2   2   2   2   0   2   2   2   2   2   0   0   0   2   2   2   2   2   2   0   2   0   2   0   0   2   0   2   0   2   2   2   2   0   0   0   0   0   2   0   2   2   2   0   2   2   2   0   2   0   2   0   2   0   2   0   0   2   0   0   2   0   2   2   2   2   0   2   2   0   2   2   2   0   2   0   0   2   0   2   0   0   2   0   2   0   0   0   0   2   2   2   0   0   0   0   2   0   0   2   0   2   2   2   2   2   0   2   2   0   2   2   0   2   2   0   2   0   2   2   2   0   0   2   0   0   0   0   0   0   0   0   2   2   0   0   2   2   2   0   2   0   2   0   2   2   0   0   0   2   0   0   0   0   2   2   2   0   0   2   2   2   2
 MK-2-13                2   2   2   2   0   0   0   2   0   0   2   0   2   0   0   0   0   2   2   2   2   2   0   2   0   0   2   0   2   0   0   0   0   2   0   2   0   2   2   2   2   0   2   2   2   2   0   0   0   0   2   2   2   2   2   2   0   2   0   0   0   0   2   0   2   0   2   2   2   2   0   0   0   0   0   2   0   2   2   2   0   2   2   2   0   2   0   2   0   2   0   0   0   0   0   0   0   2   0   2   0   2   2   0   2   2   0   2   2   2   0   2   0   0   2   0   2   0   0   2   0   2   0   0   0   0   2   2   2   0   0   0   0   2   0   0   2   2   0   2   2   2   2   0   2   2   0   2   2   0   0   2   0   2   0   2   2   2   0   0   2   0   0   2   0   0   0   2   0   2   2   0   0   2   2   2   0   2   0   0   0   2   2   0   0   0   2   0   0   0   0   2   2   2   0   0   2   2   2   2
 MK-2-14                2   2   2   2   0   0   0   2   0   0   2   0   2   0   0   0   0   2   2   2   2   0   0   0   0   0   2   0   2   0   0   0   0   2   0   2   2   2   2   2   2   0   2   2   0   0   0   0   0   0   2   2   2   2   2   2   0   2   0   0   0   0   2   0   2   0   2   2   2   2   0   0   0   0   0   2   0   2   0   2   0   2   2   2   0   2   0   2   0   2   2   0   0   0   0   0   0   2   0   2   0   2   2   0   2   2   0   2   0   2   0   2   0   0   2   0   2   0   0   2   0   2   0   0   0   0   2   0   2   0   0   0   0   2   0   0   2   2   0   2   2   2   2   0   2   2   0   2   2   2   0   2   0   2   0   2   2   2   0   0   2   2   2   2   0   0   0   2   0   2   2   0   0   2   0   2   0   2   2   0   2   2   2   0   2   0   2   2   0   0   0   2   2   2   0   0   2   0   2   0
 MK-2-15                2   2   2   2   0   0   0   2   0   0   2   0   2   0   0   0   0   2   2   2   2   0   2   0   0   0   2   0   0   0   0   0   2   2   0   2   2   2   0   2   2   0   2   2   0   0   0   0   0   2   2   2   2   2   2   2   0   2   0   0   0   0   2   0   2   0   2   2   2   2   0   0   0   0   0   2   0   2   0   2   0   2   2   2   0   2   0   2   0   2   0   0   0   2   0   0   0   2   0   2   0   0   2   0   2   2   0   2   0   2   0   2   0   0   2   0   2   0   0   2   0   2   0   0   0   0   2   0   2   0   0   2   0   2   2   0   2   2   0   2   2   2   2   0   2   2   0   0   2   2   0   2   0   2   0   2   2   2   0   0   2   2   2   2   0   0   2   2   0   2   2   0   0   2   0   2   0   2   2   0   2   2   2   0   0   0   2   2   0   0   0   2   2   0   0   0   2   0   0   0
 MK-2-16                2   2   2   2   0   0   2   2   0   0   0   0   2   0   0   0   0   2   2   2   2   0   2   0   0   0   2   0   0   0   0   0   2   2   0   2   2   2   0   2   2   0   2   2   0   0   0   0   0   2   2   0   2   2   2   2   0   2   0   0   0   0   2   0   2   2   0   0   0   2   0   0   2   0   0   2   0   2   0   2   0   2   2   2   0   2   0   2   0   2   0   0   0   2   0   0   0   2   0   2   0   0   2   0   0   2   0   2   2   2   2   2   0   0   2   0   0   0   0   2   0   2   0   0   0   0   2   0   2   2   0   2   0   2   2   0   2   2   0   2   2   2   2   0   2   2   0   0   2   2   0   0   0   2   0   2   2   2   0   0   2   2   2   2   0   0   2   2   0   2   2   0   0   2   0   2   0   2   2   0   2   2   2   0   0   0   2   2   0   0   0   2   2   0   0   0   2   2   0   0
 MK-3-1                 2   2   2   0   2   0   0   2   0   2   0   2   0   2   0   2   0   2   0   0   0   2   0   2   2   0   2   0   2   2   0   2   2   2   0   2   2   0   2   2   0   2   2   2   0   2   0   2   0   2   0   0   2   0   2   2   2   0   0   0   0   2   0   2   0   2   2   2   2   0   0   2   2   0   0   2   2   0   2   2   2   0   2   2   2   0   0   0   2   0   0   2   0   2   2   0   0   2   0   0   0   0   0   0   2   2   2   0   2   2   0   0   2   2   2   2   0   2   2   0   2   0   0   2   0   2   2   2   2   2   2   0   2   0   0   0   2   0   2   2   0   0   0   2   2   2   2   2   0   0   2   2   0   2   2   0   0   0   0   0   2   0   2   0   0   2   2   2   2   0   2   2   0   0   0   0   2   2   2   0   2   0   0   2   0   0   2   0   0   2   2   2   0   2   2   0   2   2   0   2
 MK-3-2                 2   2   2   0   2   0   0   2   0   2   0   2   0   2   0   2   2   2   0   2   0   0   0   2   2   0   0   0   2   2   0   2   2   2   0   2   0   0   2   2   0   0   2   2   0   2   0   2   0   2   0   0   2   0   2   2   2   0   0   0   2   2   0   2   0   2   2   2   2   0   0   2   2   0   2   2   2   0   2   2   2   0   2   2   2   0   0   0   2   0   0   2   0   2   2   0   0   2   0   0   0   2   0   0   2   0   2   0   2   2   0   0   2   0   2   2   0   2   2   0   2   0   0   2   0   2   0   2   2   2   2   0   2   0   2   0   0   0   2   2   0   0   0   2   2   2   0   2   0   0   2   2   0   2   0   2   0   0   0   0   2   0   0   2   0   2   2   2   2   0   2   2   0   0   0   0   2   2   2   0   2   0   0   2   0   0   2   0   0   2   2   2   0   2   2   0   2   2   0   2
 MK-3-3                 2   2   0   0   2   0   0   2   0   2   0   2   0   2   0   2   2   2   0   2   0   0   2   2   2   0   0   0   2   2   0   2   2   2   2   2   0   0   2   2   0   0   2   2   0   2   0   2   0   2   0   0   2   0   2   2   2   0   0   0   2   2   0   2   0   2   0   2   2   2   0   2   2   0   2   2   2   0   2   2   2   0   2   0   2   0   2   0   2   0   0   2   0   2   2   0   0   0   0   0   0   2   0   0   2   0   2   0   2   2   2   2   2   0   2   2   0   2   0   0   2   0   0   2   0   2   0   2   0   2   2   0   2   0   2   0   2   0   2   2   0   0   0   2   2   0   0   2   0   2   2   0   0   2   0   0   0   0   0   0   2   0   0   2   0   2   0   2   2   0   2   0   0   0   0   0   2   2   2   2   0   2   0   0   0   0   2   0   0   2   2   2   0   2   2   0   2   2   0   2
 MK-3-4                 2   2   0   0   2   0   0   2   0   2   0   2   0   0   0   2   2   2   0   2   2   0   2   2   2   0   0   0   2   2   0   2   2   2   2   2   0   0   2   2   0   0   2   2   0   0   2   2   0   2   0   0   2   0   2   2   2   0   2   0   2   2   0   2   0   2   0   2   2   2   0   2   2   0   0   2   2   0   2   2   2   0   2   0   2   0   2   0   2   0   0   2   0   2   2   0   0   0   0   0   0   2   0   0   2   0   2   0   2   2   2   2   2   0   2   2   0   2   0   0   2   0   0   2   2   2   2   2   0   2   2   0   2   2   2   2   2   0   2   2   0   0   0   0   2   0   0   2   0   2   2   2   0   2   0   2   0   0   0   0   2   0   0   2   0   2   0   2   2   2   2   0   0   2   0   0   2   2   0   2   0   2   0   0   0   0   0   0   0   0   2   2   0   2   2   0   2   2   0   2
 MK-3-5                 2   2   0   0   2   0   2   2   0   2   0   2   2   0   0   2   2   2   0   2   2   0   2   2   2   0   0   0   2   0   0   2   2   2   2   2   0   0   2   2   0   0   2   2   0   0   0   2   0   2   0   0   2   0   2   2   2   0   2   0   0   2   2   0   0   2   0   2   2   2   0   2   0   0   0   0   2   0   0   2   2   0   2   0   2   0   2   0   2   0   0   0   2   2   2   0   2   0   0   0   0   2   2   0   2   2   2   0   2   2   2   2   2   0   2   2   0   2   0   0   2   0   2   2   2   2   2   2   2   2   0   0   0   2   2   2   2   0   0   2   0   0   0   0   0   0   0   2   2   2   0   2   0   2   0   2   0   0   0   0   0   0   0   2   0   2   0   2   2   0   2   0   0   2   2   0   2   2   0   2   0   2   0   0   0   0   0   0   0   0   0   2   0   2   0   0   2   2   2   2
 MK-3-6                 2   2   0   0   2   2   2   2   0   2   0   2   2   0   0   2   2   2   0   2   2   0   2   2   2   2   2   0   2   0   0   2   2   2   2   2   0   0   2   2   0   0   2   2   0   0   0   2   0   2   0   0   2   0   2   2   2   0   0   0   0   2   2   0   0   2   0   0   2   2   2   2   0   0   0   0   2   0   0   2   2   0   2   0   2   0   2   0   2   0   0   0   2   2   2   0   0   0   0   0   2   2   2   0   2   2   2   2   2   2   2   2   2   0   2   2   0   2   0   0   2   0   2   2   2   2   2   2   2   2   0   0   0   2   2   2   2   0   0   2   0   0   0   0   0   0   0   2   2   2   0   2   0   2   0   2   0   0   0   0   0   0   0   2   0   0   0   2   2   0   2   2   0   2   2   0   2   2   0   2   0   2   0   0   0   0   2   0   0   0   0   0   0   2   0   0   0   2   0   2
 MK-3-7                 2   2   0   2   2   0   2   2   0   2   0   2   0   0   0   2   0   2   2   2   2   0   2   0   2   2   2   0   2   0   0   2   2   2   2   0   0   0   2   2   0   0   2   2   0   0   0   2   0   2   0   0   2   0   2   2   2   0   0   0   0   2   2   0   0   2   0   0   2   2   0   2   0   0   2   0   2   0   0   2   2   0   2   0   0   0   2   0   0   0   0   0   2   2   2   0   0   0   2   0   2   2   0   0   2   2   2   2   2   2   2   2   2   0   2   2   0   2   0   0   2   2   2   0   2   2   2   2   2   2   0   0   0   2   2   2   2   0   0   2   2   0   0   0   0   0   0   2   2   2   0   2   0   2   2   2   0   0   0   0   0   0   2   2   0   0   0   2   2   0   2   0   0   2   2   0   2   2   0   2   0   0   0   2   0   2   2   0   0   0   0   0   0   2   0   0   0   2   0   2
 MK-3-8                 2   2   0   2   2   0   2   2   0   2   0   2   0   0   0   2   0   2   2   2   2   0   2   0   2   0   2   2   2   0   0   2   2   2   2   0   2   0   2   2   0   0   2   2   2   0   0   2   0   2   0   0   0   0   2   0   2   0   0   0   0   2   2   0   0   2   0   0   2   2   0   2   0   0   2   0   2   2   0   2   2   0   2   0   0   0   2   0   0   0   0   0   2   2   2   0   2   2   2   2   2   2   2   0   2   2   2   2   2   2   2   2   2   2   2   2   0   2   0   0   2   2   2   0   2   2   2   2   2   2   0   0   0   2   2   2   2   0   0   2   2   0   0   0   0   0   0   2   2   2   0   2   0   2   2   2   0   0   0   0   0   0   2   2   2   0   0   2   2   0   0   2   0   2   2   0   2   2   0   0   0   0   2   2   0   2   0   2   0   0   0   0   0   0   0   0   2   2   0   2
 MK-3-9                 2   2   0   2   2   0   2   0   0   2   0   2   0   2   0   0   2   2   2   0   2   0   2   0   2   0   2   2   2   0   0   2   2   2   0   0   2   2   2   2   0   0   2   2   2   0   0   2   0   0   0   0   0   0   2   0   2   0   0   0   0   2   2   0   0   2   0   0   2   2   0   0   2   0   2   0   2   2   0   2   2   0   2   0   0   0   2   0   0   0   0   0   2   2   2   0   2   0   2   2   2   2   2   0   2   2   2   2   0   2   2   2   2   2   2   2   0   2   0   0   2   2   2   0   2   2   2   2   2   2   0   0   0   2   2   2   0   0   0   2   2   0   0   0   2   0   0   2   2   2   0   0   0   2   2   2   0   0   0   0   2   2   2   2   2   0   0   2   2   2   0   2   0   2   2   2   2   2   0   0   0   0   0   2   0   2   0   2   0   0   0   0   0   0   0   0   0   2   0   2
 MK-3-10                2   2   2   2   2   0   2   0   0   2   0   2   2   2   0   0   2   2   2   0   2   0   2   0   2   0   2   2   0   0   0   0   2   2   0   2   2   2   2   2   0   0   2   2   2   0   0   2   0   0   0   0   0   0   2   0   2   0   0   0   0   0   2   0   0   2   0   0   2   2   0   0   2   2   2   0   2   2   0   2   2   0   2   0   0   0   2   0   0   0   0   0   2   2   2   0   2   0   2   2   2   2   2   0   2   2   2   0   2   2   2   2   2   0   2   2   0   0   0   0   2   2   2   0   2   2   2   0   2   2   0   0   0   2   2   2   0   0   0   0   2   0   0   0   2   0   0   2   2   2   0   0   0   2   2   2   0   0   0   0   0   2   2   2   2   0   0   2   2   2   0   2   0   2   2   2   2   2   0   0   0   0   0   2   0   2   0   2   0   0   0   0   0   0   0   0   2   2   0   2
 MK-3-11                2   2   2   2   2   0   2   0   0   2   2   2   2   2   2   0   2   2   2   0   2   0   2   0   2   0   2   2   0   0   0   0   0   2   0   2   2   2   2   2   0   0   2   2   2   2   0   2   0   0   0   0   0   0   2   0   2   0   0   0   0   0   2   0   0   2   0   0   2   2   0   0   2   2   2   0   2   2   0   2   2   0   2   0   0   0   2   0   0   0   0   0   2   2   2   0   2   0   2   2   2   2   2   0   2   2   2   0   2   2   2   2   2   0   2   2   2   0   0   0   2   2   2   0   2   2   2   0   2   2   0   0   0   2   2   2   0   0   0   0   2   0   0   0   2   0   0   2   2   2   2   0   0   2   2   2   0   0   0   0   0   2   2   2   2   0   0   2   2   2   0   2   0   0   2   2   2   2   2   0   0   2   0   2   0   2   0   2   0   0   0   0   0   0   0   0   2   2   0   2
 MK-3-12                2   2   2   2   2   0   2   0   0   2   2   2   2   2   2   0   2   2   2   0   2   0   2   0   2   0   2   0   0   0   0   0   0   2   0   2   0   2   0   2   0   2   2   2   2   2   0   2   0   0   0   0   0   0   2   0   2   0   0   0   0   0   2   0   0   2   0   0   2   2   0   0   2   2   2   0   2   2   0   2   2   0   2   0   0   0   2   0   0   0   0   0   2   2   2   0   2   0   2   2   2   2   2   0   2   2   0   2   2   2   2   0   2   0   2   2   2   0   0   0   2   2   2   0   2   2   2   0   2   2   0   0   0   2   2   2   0   2   0   0   2   0   0   0   2   0   0   2   2   2   2   0   0   2   2   2   0   0   0   0   0   2   2   2   2   0   2   2   2   2   0   2   0   0   2   2   2   2   2   0   0   2   0   2   0   2   0   2   0   0   0   0   0   0   0   0   2   2   0   2
 MK-3-13                2   2   2   2   2   2   2   0   0   2   0   2   2   2   2   0   2   2   2   0   2   0   2   0   2   0   2   0   0   2   0   0   0   2   0   2   0   2   0   2   0   0   2   2   2   0   0   2   0   0   0   0   0   2   2   0   2   0   0   0   2   2   2   0   0   2   0   0   0   2   0   0   2   2   2   0   2   2   2   2   2   0   2   0   0   0   2   2   0   0   0   0   2   2   2   0   2   0   2   2   2   2   2   0   2   2   0   2   2   2   2   0   2   0   2   2   2   0   0   0   2   0   0   0   2   2   2   0   2   0   0   0   0   2   2   0   0   2   0   0   2   0   0   0   2   0   0   2   2   2   2   0   0   2   2   2   0   0   0   0   0   2   2   2   2   0   2   2   2   2   0   2   0   0   2   2   2   2   2   0   0   2   0   2   0   2   0   2   0   0   2   2   0   2   0   0   2   2   0   2
 MK-3-14                2   2   2   2   2   2   2   0   0   2   0   0   2   2   0   0   2   2   2   0   2   0   2   0   0   0   2   0   0   2   0   0   0   2   0   2   0   2   0   2   2   0   2   2   2   0   0   2   0   2   0   0   0   2   2   2   2   0   0   2   2   2   2   2   0   2   0   0   0   2   0   0   2   2   2   0   2   2   2   2   2   0   2   0   0   0   2   2   0   0   0   0   2   2   0   0   2   2   2   2   2   2   2   2   2   2   0   2   2   2   2   0   2   0   2   2   2   0   0   0   2   0   0   0   2   2   2   0   2   0   0   0   0   2   2   0   0   2   0   0   2   2   0   0   2   2   0   2   0   2   2   0   0   2   0   2   0   2   0   0   0   2   2   2   2   0   2   2   2   2   2   2   0   2   2   2   2   2   2   0   0   2   0   2   0   2   0   2   0   0   2   2   0   2   2   0   0   2   0   2
 MK-3-15                2   2   2   0   2   2   2   0   0   2   0   0   2   2   0   0   2   2   2   0   2   0   2   0   2   0   2   0   0   0   0   0   2   2   0   2   0   0   0   2   2   0   2   2   2   0   0   2   0   2   0   0   0   2   2   2   2   0   0   2   2   2   2   2   0   2   2   0   0   2   0   0   2   2   2   0   2   2   2   2   2   0   2   0   0   0   2   2   0   0   0   0   0   2   2   0   2   0   2   0   2   2   2   2   2   2   0   2   2   2   2   0   2   0   2   2   2   0   0   0   2   0   0   0   2   2   2   0   2   0   0   0   0   2   2   2   0   2   0   0   2   2   0   2   2   0   0   2   0   2   2   0   0   2   0   2   0   2   0   0   0   0   2   2   2   0   2   2   2   2   2   2   0   2   2   0   2   2   2   0   2   2   0   2   0   2   0   2   0   2   2   2   0   2   0   0   0   2   0   2
 MK-3-16                0   2   2   0   2   2   2   0   0   2   0   0   2   2   0   0   0   2   2   0   2   2   2   0   2   0   2   0   0   0   0   0   2   2   0   2   0   0   0   2   2   0   2   2   2   2   0   2   0   2   0   0   0   2   2   0   2   0   0   2   2   2   2   2   0   0   2   0   0   2   0   2   2   2   2   0   2   2   2   2   2   0   2   2   0   0   2   2   0   0   0   0   0   2   0   0   2   0   2   0   2   2   2   2   2   2   0   2   2   2   2   0   2   2   2   2   0   0   0   2   2   0   0   0   2   0   2   2   2   0   0   2   0   2   0   2   0   2   0   0   0   2   0   2   2   0   0   2   0   2   2   0   0   0   0   2   0   0   0   0   0   0   2   2   2   0   2   2   2   2   2   2   0   2   2   0   0   2   2   0   0   2   0   2   0   2   0   2   0   2   0   2   0   2   0   0   0   2   0   2
 MK-4-1                 0   2   0   0   2   0   2   0   2   2   2   2   0   0   2   0   2   0   2   2   2   2   2   0   0   0   2   0   2   0   0   0   0   2   2   2   0   0   2   0   0   0   0   0   0   2   0   0   2   2   2   0   2   0   0   0   0   0   0   0   0   0   2   2   0   0   2   2   2   2   0   2   2   0   2   0   0   0   2   2   2   2   2   0   2   0   2   0   0   2   0   0   2   0   2   0   0   2   2   0   2   0   0   0   2   2   0   2   0   0   2   0   0   0   2   0   0   0   0   0   2   2   0   2   2   2   0   2   2   2   2   2   0   2   2   0   2   0   0   0   2   0   2   2   0   0   2   0   2   0   0   0   0   0   2   0   0   2   2   0   2   2   0   2   2   2   0   0   2   0   2   0   0   0   0   2   0   0   2   2   0   2   0   2   2   0   2   0   2   2   0   0   0   2   2   2   2   0   2   0
 MK-4-2                 0   2   0   0   2   0   2   0   2   2   2   2   0   0   2   0   0   0   2   2   2   2   2   0   0   0   2   0   2   0   2   0   0   0   2   2   0   0   2   0   0   0   0   0   0   0   0   0   2   2   2   0   0   2   0   0   2   0   0   0   0   0   2   2   0   0   2   2   2   2   0   0   2   0   2   0   0   0   2   2   2   2   2   0   0   0   2   0   0   2   0   0   2   0   2   0   0   2   2   0   2   0   0   0   2   2   0   2   0   0   2   0   0   2   2   0   0   0   0   0   2   2   2   2   2   2   2   2   2   2   2   2   0   0   2   0   2   0   0   0   2   0   2   2   0   0   2   0   2   0   0   2   0   0   2   2   0   2   2   0   2   2   0   2   2   2   0   0   2   0   2   0   0   0   0   2   0   0   2   2   0   2   0   2   2   2   0   0   2   2   0   0   0   2   2   2   2   0   2   0
 MK-4-3                 0   2   0   0   2   0   2   0   2   2   0   2   0   0   2   0   0   0   2   2   2   0   2   0   0   0   2   0   0   0   2   0   0   0   0   2   0   0   2   0   2   0   0   0   0   0   0   0   2   2   2   2   0   2   2   0   2   0   2   0   0   0   2   2   0   2   2   2   2   2   0   0   2   0   2   0   0   0   2   2   2   2   2   0   0   0   2   0   0   2   0   2   2   0   2   0   0   2   2   2   2   2   0   0   0   2   0   2   0   0   2   0   0   2   2   0   0   0   0   0   2   2   2   2   2   2   2   0   2   2   0   2   0   2   2   0   0   2   0   2   2   0   2   2   0   0   2   0   2   0   0   2   0   0   2   2   0   2   2   0   2   2   0   2   2   2   0   0   2   0   2   0   0   0   2   2   0   0   2   2   0   2   0   2   2   2   0   0   2   0   0   0   0   2   2   2   2   0   2   0
 MK-4-4                 0   2   0   0   2   0   0   0   2   0   2   0   0   0   2   2   0   0   2   2   2   0   2   0   0   0   2   0   0   0   0   0   0   0   0   2   0   0   2   0   2   0   0   2   0   0   0   0   2   2   2   0   0   2   2   0   2   0   2   2   0   0   2   2   0   2   2   2   0   2   0   0   2   0   2   0   0   0   2   2   2   2   2   0   0   0   2   0   0   2   0   2   2   0   2   2   0   2   2   2   2   2   0   0   0   2   0   2   0   0   2   0   0   2   2   0   0   2   0   2   2   2   2   2   2   2   2   2   2   2   0   0   0   2   2   2   2   2   0   2   2   0   2   2   0   0   0   0   2   0   2   2   0   0   2   0   0   2   2   0   2   2   0   2   0   2   0   0   2   0   2   0   0   0   2   2   0   0   2   2   2   2   0   2   2   2   0   0   2   0   0   0   0   2   0   0   2   0   2   0
 MK-4-5                 0   2   0   0   2   2   0   2   2   0   2   0   0   0   2   2   0   0   2   2   2   0   2   0   0   0   2   0   0   0   0   0   2   0   0   2   0   0   2   0   2   0   0   2   0   2   0   0   2   2   2   0   0   2   2   0   2   0   2   2   0   0   2   2   0   2   0   2   0   2   0   0   2   0   2   0   0   0   2   2   2   2   2   0   0   2   2   0   0   2   0   2   2   0   2   2   0   2   2   2   2   2   0   0   0   2   0   2   0   0   2   0   0   2   2   0   0   2   0   0   2   2   2   2   2   2   2   2   2   2   0   0   2   2   2   2   2   0   0   2   2   2   0   2   0   0   0   0   2   0   2   2   0   2   2   0   0   2   2   0   2   2   0   2   2   2   0   0   2   0   2   0   0   0   2   2   0   0   2   0   2   2   0   2   2   2   0   0   2   0   0   2   2   2   0   0   2   0   2   0
 MK-4-6                 0   2   2   0   2   2   0   2   0   0   2   0   0   0   0   2   0   2   2   2   2   0   2   0   2   0   2   0   0   0   0   0   0   0   0   2   0   0   2   0   2   0   0   2   0   0   0   0   2   0   2   0   0   2   0   0   2   2   2   2   0   0   2   0   0   2   0   2   0   2   0   0   2   0   2   2   0   0   2   2   2   2   2   0   0   2   2   0   0   2   0   2   0   0   2   0   0   2   2   2   0   2   0   0   0   2   0   2   0   0   2   0   0   2   0   0   0   2   0   0   2   2   2   2   2   2   2   2   2   2   0   0   2   2   2   2   2   0   0   0   2   2   0   2   0   0   0   0   2   0   2   2   0   0   2   0   0   0   2   0   2   2   0   2   2   2   0   0   2   0   0   0   0   0   2   2   0   0   2   0   2   2   2   2   2   2   0   0   2   0   0   2   2   2   0   0   2   0   2   0
 MK-4-7                 0   2   2   0   2   2   0   2   0   0   2   0   0   0   0   2   0   2   2   2   2   0   2   0   2   0   0   0   0   0   0   0   0   0   0   2   2   0   2   0   2   0   0   2   0   0   0   0   2   0   2   0   0   2   0   0   2   2   2   2   0   0   2   2   0   2   0   0   0   2   0   0   2   0   2   2   0   2   2   2   0   2   2   0   0   2   2   0   0   2   0   2   0   0   2   0   2   2   2   2   0   2   0   0   0   2   0   2   0   0   0   0   0   2   0   0   0   2   0   0   2   2   2   0   2   2   2   2   2   2   2   0   2   2   2   2   2   0   0   0   2   0   0   2   0   0   0   0   2   2   2   2   0   0   2   0   0   0   0   0   2   2   2   2   2   2   0   0   2   0   0   0   0   0   2   2   0   0   2   0   2   2   2   2   2   2   0   0   2   0   0   2   2   2   0   0   2   0   2   0
 MK-4-8                 0   0   2   0   2   2   0   2   0   0   2   0   0   0   0   2   0   2   2   2   2   0   2   0   2   2   0   0   2   0   0   0   0   0   0   2   2   0   0   0   2   0   0   2   0   0   2   0   0   0   2   0   0   2   0   0   2   2   0   2   0   0   2   2   0   2   0   0   0   2   0   0   2   0   2   2   0   2   2   2   0   2   2   0   0   0   2   0   0   0   0   2   0   0   2   0   2   2   2   2   0   2   0   0   0   2   0   2   0   0   0   0   0   2   0   0   0   2   0   0   2   2   2   0   2   2   2   2   2   2   2   0   2   2   2   2   2   0   0   0   2   0   0   2   0   0   0   0   2   2   2   2   2   0   2   0   0   0   0   0   2   2   2   2   0   2   0   0   2   2   0   0   0   0   2   2   0   0   2   0   2   2   2   2   2   2   0   0   2   0   0   2   2   2   0   0   2   0   2   2
 MK-4-9                 0   0   2   2   2   2   0   2   0   0   2   0   0   0   0   2   0   2   2   2   2   0   2   0   2   2   0   0   2   0   0   0   0   0   0   2   0   0   0   0   2   0   0   2   0   0   2   0   2   0   2   0   2   2   0   0   2   0   0   2   0   2   2   2   0   2   2   2   0   2   0   2   2   2   2   2   0   2   2   2   0   2   2   0   0   0   2   0   0   0   0   2   0   0   2   0   2   2   2   2   0   2   0   0   0   2   0   0   0   0   2   0   0   2   0   0   0   2   0   0   0   2   2   0   2   2   2   2   2   2   0   0   2   2   2   2   2   2   0   0   2   0   0   0   0   0   0   0   2   2   2   2   2   2   2   2   0   2   0   0   2   2   2   2   0   2   0   0   2   2   2   0   0   0   0   2   0   0   2   0   2   2   2   2   0   2   0   0   2   0   0   2   2   2   0   0   2   0   2   2
 MK-4-10                0   2   2   2   0   2   0   0   0   0   2   0   0   0   0   2   0   2   2   2   2   0   2   0   2   2   0   0   2   0   0   0   2   0   0   2   0   2   0   0   2   0   0   2   0   0   2   2   2   0   2   0   2   2   0   0   2   0   0   2   0   2   2   2   0   2   2   2   0   2   0   2   2   2   0   2   0   2   2   2   0   2   2   0   0   0   2   0   2   0   0   0   0   0   2   0   2   2   2   2   0   2   0   0   0   2   0   2   0   0   2   2   0   2   0   0   0   2   0   0   0   2   2   0   2   2   2   2   2   2   0   0   0   2   2   2   2   2   0   2   2   0   0   0   2   0   0   0   2   2   2   2   2   2   2   2   0   2   0   0   2   2   2   2   0   2   0   0   2   2   2   0   0   0   0   0   0   0   2   0   2   2   2   2   0   2   2   0   2   0   0   2   2   2   0   0   2   0   2   2
 MK-4-11                0   2   2   2   0   2   0   0   0   2   2   0   0   2   2   2   0   2   2   2   2   0   2   0   2   2   0   0   2   0   0   0   2   0   0   2   0   2   0   0   2   0   0   2   0   0   2   2   2   0   2   0   2   2   0   0   2   0   0   2   0   2   2   2   0   2   2   2   0   0   2   2   2   2   0   2   0   2   2   0   0   2   2   2   0   0   2   0   2   0   0   0   0   0   2   0   2   2   2   2   0   2   0   0   0   2   0   2   0   2   2   2   2   2   0   0   0   2   0   0   0   2   2   0   2   2   2   2   2   2   0   0   0   0   2   2   2   2   0   0   2   0   0   0   2   0   0   0   2   2   2   2   2   2   2   0   0   2   0   2   2   0   2   2   0   2   0   0   2   2   2   0   0   0   0   0   2   0   2   0   2   2   2   2   0   2   2   0   0   0   0   2   2   2   0   0   0   0   2   2
 MK-4-12                0   2   2   0   0   2   0   0   0   2   2   0   0   2   2   2   0   2   2   0   2   0   2   2   2   2   0   0   0   2   0   0   2   0   0   2   0   2   0   0   2   0   0   0   0   0   0   2   2   0   2   0   2   2   0   0   0   0   0   2   0   2   2   2   0   2   2   2   0   0   2   0   2   0   0   2   0   2   2   0   0   2   2   2   0   0   2   0   2   0   0   0   0   0   2   2   2   2   2   2   0   2   0   0   0   2   0   2   0   0   2   2   2   2   0   0   0   2   2   0   0   2   2   0   2   2   2   2   2   2   2   0   0   0   2   2   2   2   0   0   2   0   0   0   2   0   0   2   0   2   2   2   2   2   2   2   0   2   0   2   2   0   2   2   0   0   0   0   0   2   2   0   0   0   0   2   2   0   2   0   2   2   2   2   0   2   2   0   0   0   0   2   2   2   0   0   0   0   2   2
 MK-4-13                0   2   2   0   0   2   0   0   0   2   2   2   0   2   2   2   2   2   2   0   2   0   2   2   2   2   0   2   0   2   0   0   2   2   0   2   0   2   2   0   2   0   0   0   0   0   0   0   0   0   2   0   2   2   0   0   0   2   0   2   0   2   2   2   0   2   2   2   0   0   2   0   2   0   0   2   0   2   2   0   0   2   2   2   0   0   2   0   2   0   0   0   0   0   2   2   2   2   2   2   0   2   2   0   0   0   0   2   0   0   2   2   2   2   0   0   0   2   2   0   0   2   2   0   2   2   2   2   2   0   2   0   0   0   2   2   0   2   0   0   2   0   2   0   2   0   2   0   0   0   2   2   2   0   2   2   0   2   0   2   2   0   2   2   0   2   2   0   0   2   0   0   0   0   0   2   0   0   2   2   2   2   2   2   0   2   2   0   0   0   0   0   0   2   0   0   0   0   2   2
 MK-4-14                0   2   2   0   0   2   0   2   0   2   2   2   2   2   2   0   2   2   2   0   2   0   2   2   2   2   0   2   0   2   0   0   2   2   0   2   0   2   2   0   2   0   2   0   0   2   0   0   0   0   2   0   2   2   2   0   0   2   0   0   0   2   0   0   0   2   2   2   0   0   2   0   2   0   0   2   0   2   2   0   0   2   2   2   0   0   2   0   2   0   0   0   0   0   2   2   2   2   2   2   0   2   2   0   0   0   0   2   0   0   2   2   2   2   0   0   0   0   2   0   2   2   0   2   2   2   2   2   2   0   2   0   0   0   2   2   0   2   0   0   0   0   2   0   2   0   2   0   0   0   2   2   2   2   2   2   0   2   0   2   2   0   2   2   0   2   2   0   2   2   0   0   0   0   0   2   0   0   2   2   2   2   2   2   0   2   2   0   0   0   2   0   0   0   0   0   2   0   2   2
 MK-4-15                0   2   2   0   2   2   0   2   0   2   2   2   2   2   2   0   2   2   2   0   0   0   0   0   2   0   0   2   0   2   0   0   2   2   0   2   0   0   2   2   2   0   2   0   0   2   0   0   0   0   2   2   2   2   2   0   0   2   0   0   2   2   0   0   0   0   2   2   0   0   2   0   2   0   0   2   0   2   2   0   0   2   2   2   0   0   2   0   2   0   0   0   0   0   2   2   2   2   2   2   0   2   2   2   0   0   0   2   0   0   2   2   2   2   0   0   0   0   2   0   2   2   0   2   2   2   2   0   2   0   2   0   0   0   2   2   0   2   0   2   0   0   2   0   2   0   2   0   0   0   2   2   2   2   2   2   2   2   0   2   2   0   2   2   0   2   2   0   2   2   0   0   0   0   0   2   0   0   2   2   2   2   2   2   0   2   2   0   0   0   2   0   0   0   0   0   2   0   2   2
 MK-4-16                0   2   2   0   2   2   0   2   0   0   2   2   2   2   2   0   0   2   2   0   0   0   2   0   2   0   0   0   2   2   0   2   2   2   0   2   2   0   2   2   2   0   2   0   0   2   0   0   0   0   2   2   2   2   2   0   0   2   0   0   2   2   0   0   0   0   2   2   0   0   2   0   2   0   0   0   0   2   2   0   2   2   2   2   0   0   2   0   2   0   0   0   0   0   2   2   0   2   2   2   0   2   2   2   0   2   0   2   0   0   2   2   2   2   0   0   0   0   2   0   0   0   0   0   0   2   2   0   2   0   2   0   0   0   2   2   0   2   0   2   0   2   2   2   2   0   2   0   0   2   2   2   2   2   2   2   2   2   0   2   2   0   2   0   0   2   2   0   2   2   0   0   0   0   0   2   0   0   2   2   2   2   2   0   0   2   2   2   0   0   2   0   0   0   0   0   2   2   2   2
 MK-5-1                 0   2   2   0   2   0   2   0   2   2   2   2   0   0   2   2   2   0   2   0   2   0   2   2   2   2   2   2   0   2   0   0   2   0   2   0   2   0   0   0   0   2   0   2   2   2   0   0   0   0   2   0   2   0   2   0   0   2   0   0   2   2   2   0   0   2   0   2   0   0   2   0   2   2   0   2   0   0   0   2   0   2   2   2   2   0   2   2   2   0   2   0   0   0   0   2   2   0   0   0   2   0   2   2   2   2   0   2   0   2   0   2   0   2   0   0   2   0   2   0   2   0   0   0   2   2   2   2   0   0   2   2   0   0   0   2   0   0   0   2   0   0   0   0   2   2   0   0   2   0   0   2   2   2   2   2   0   0   0   0   2   2   2   2   0   0   0   0   2   0   0   2   2   2   0   0   2   0   0   2   2   0   0   2   0   0   0   2   2   2   2   2   2   0   2   2   2   0   0   2
 MK-5-2                 0   2   2   2   2   0   2   0   2   2   2   2   0   0   2   2   2   0   0   0   2   0   2   2   2   0   0   2   0   2   0   0   2   0   2   0   2   0   0   0   0   2   0   2   2   0   0   0   0   0   2   0   2   0   2   2   0   2   0   0   2   2   2   0   0   2   0   2   0   0   2   0   2   2   0   2   0   0   0   2   0   2   2   2   2   0   0   2   2   2   2   0   0   0   0   2   0   0   2   0   2   0   0   2   2   2   0   2   0   2   0   2   0   2   0   0   2   0   2   2   2   0   0   0   2   2   2   2   0   0   2   2   0   0   0   2   0   0   0   2   2   0   0   0   2   2   0   0   2   2   0   2   2   2   2   2   2   0   0   0   2   2   2   2   0   0   0   0   2   0   0   2   0   2   0   0   2   0   0   2   2   0   0   0   0   2   0   2   2   2   2   2   2   0   2   2   0   0   0   2
 MK-5-3                 0   2   2   2   2   0   2   0   2   2   2   2   0   0   2   2   2   0   0   0   2   0   2   2   2   0   0   2   0   2   0   0   2   0   2   2   2   0   2   0   0   2   0   2   2   0   0   2   0   0   2   0   2   2   2   2   0   2   0   0   2   2   2   0   2   0   0   2   0   0   2   0   0   2   0   2   0   0   2   0   0   2   2   2   2   0   0   2   2   2   2   0   0   0   0   2   0   0   2   0   2   0   0   0   2   2   0   0   0   2   0   0   0   2   0   0   2   0   2   2   2   0   2   2   2   0   0   0   0   0   2   2   0   0   0   2   0   2   0   2   2   0   0   0   2   2   0   0   0   2   0   2   0   2   2   0   2   0   0   0   2   2   2   2   0   0   0   0   2   0   0   2   0   2   0   2   2   0   0   2   2   0   0   0   0   2   0   2   2   2   2   0   2   0   2   2   0   0   2   2
 MK-5-4                 0   2   2   2   2   0   2   0   2   2   2   2   0   0   2   2   2   0   2   0   2   0   2   2   2   0   0   2   0   2   0   0   2   0   2   2   2   0   2   0   0   2   0   2   2   0   0   2   0   0   2   0   2   2   2   2   0   2   0   0   2   2   2   0   2   0   2   2   0   0   0   0   0   2   0   2   0   0   2   0   0   2   2   2   2   0   0   2   2   2   2   0   0   0   0   2   0   0   0   0   2   0   0   0   2   2   0   0   0   2   0   0   0   2   0   0   2   0   2   2   2   0   2   2   2   0   0   0   0   0   2   2   0   0   0   2   0   2   0   0   2   0   0   0   2   2   0   0   0   2   0   2   0   2   2   0   2   2   0   0   2   2   2   2   0   2   0   0   2   0   0   2   0   2   0   2   0   0   0   2   2   0   0   0   0   2   0   2   2   2   2   0   2   0   2   2   0   0   2   2
 MK-5-5                 0   2   2   2   2   0   2   0   2   2   2   2   0   2   2   2   2   0   2   0   2   0   2   2   2   0   0   2   2   2   0   0   2   0   2   2   2   0   2   0   0   2   0   2   2   0   0   2   0   0   2   0   2   0   2   2   0   2   0   0   2   2   2   0   2   0   2   2   0   0   0   0   0   0   0   2   0   0   0   0   0   2   2   2   2   2   0   2   2   2   2   0   0   0   2   2   0   0   0   0   2   0   0   0   2   2   0   0   0   2   0   0   0   2   0   0   2   0   2   2   0   0   2   2   2   0   0   0   0   0   2   2   2   2   0   2   0   0   0   0   2   0   0   0   2   2   0   2   0   2   0   0   0   2   2   0   2   2   0   0   0   2   2   2   0   2   0   0   2   0   0   2   2   2   0   2   0   0   0   2   2   0   0   0   0   2   0   2   2   2   2   0   2   0   2   2   0   0   2   2
 MK-5-6                 0   2   2   2   2   0   2   0   2   2   0   2   0   2   2   2   2   0   2   0   2   0   2   2   2   0   0   2   2   2   0   0   0   0   2   2   0   0   2   0   0   2   0   2   2   0   0   2   0   0   2   0   2   0   2   2   0   2   0   0   2   2   2   2   2   0   2   2   0   0   0   0   0   2   2   0   0   0   2   0   2   2   2   2   2   2   0   2   2   0   2   2   0   0   2   2   0   0   0   0   2   0   2   0   2   2   0   0   0   2   0   0   0   2   2   0   2   0   2   2   0   0   2   2   2   2   0   0   0   0   2   2   0   2   0   2   0   0   0   2   2   0   0   0   2   2   0   2   0   2   0   0   0   2   2   0   2   2   0   0   0   2   2   2   0   2   0   2   2   2   0   2   2   2   0   0   0   0   0   2   2   0   0   2   0   2   0   2   0   2   2   0   0   2   2   2   0   2   2   0
 MK-5-7                 0   2   2   2   2   0   2   0   2   2   0   2   0   2   0   0   2   0   2   0   2   2   2   0   0   2   0   2   2   2   0   0   0   0   2   2   0   0   2   0   0   2   0   2   2   0   0   2   0   0   2   0   2   0   2   2   0   2   0   0   0   2   2   2   2   0   2   2   0   0   0   2   0   2   0   2   0   0   2   0   2   2   2   0   2   2   0   2   0   0   2   2   0   0   2   2   2   0   0   0   2   0   0   0   2   2   0   0   2   2   0   0   2   2   0   0   2   0   2   0   0   0   2   2   2   2   0   2   0   0   2   2   0   2   0   2   0   0   0   2   2   0   0   0   2   2   0   2   0   0   0   0   2   2   2   0   2   2   0   2   0   2   2   2   0   2   0   2   2   2   0   2   2   2   0   0   0   0   2   2   2   0   0   2   0   2   0   2   0   2   2   0   0   2   2   2   0   2   2   0
 MK-5-8                 0   2   2   2   2   0   2   0   2   2   0   2   0   2   2   2   2   0   2   0   2   2   2   0   0   2   0   2   2   0   0   0   0   0   2   2   0   0   2   0   0   2   0   2   2   0   0   2   0   0   2   0   2   0   2   2   0   2   0   0   0   2   2   2   2   0   2   2   0   0   0   2   0   2   0   2   0   0   2   0   2   2   2   0   2   2   0   2   0   0   0   2   0   0   2   2   2   0   0   0   2   0   2   0   2   0   0   0   2   2   0   0   2   2   0   0   2   0   2   0   0   0   2   2   2   2   0   2   0   0   2   2   0   0   0   2   0   0   0   2   2   0   0   0   2   2   0   2   0   0   0   0   2   2   0   0   2   2   0   2   0   2   2   2   0   2   0   2   2   2   0   2   2   0   0   0   2   0   2   2   0   0   0   2   0   2   0   2   0   2   2   0   0   2   2   2   0   0   2   0
 MK-5-9                 0   2   2   2   2   0   2   0   2   2   0   2   0   2   2   2   2   0   2   0   2   2   2   0   0   2   0   2   2   0   0   0   2   0   0   2   0   0   2   0   0   2   0   2   2   0   2   2   0   0   0   0   0   0   2   2   0   2   0   0   0   2   2   2   2   0   0   2   0   0   0   2   0   0   0   2   0   2   2   0   2   2   2   0   2   2   0   2   0   0   0   2   0   0   2   2   2   0   0   0   2   0   2   0   2   0   0   0   2   0   0   0   2   2   0   0   2   0   2   0   0   2   2   2   2   2   0   2   0   0   2   2   0   0   0   2   0   0   0   2   2   0   2   0   0   2   0   2   0   0   0   0   2   2   0   0   2   2   2   0   0   2   2   2   0   2   0   2   2   2   0   2   2   0   0   0   2   0   2   2   0   0   0   2   0   2   0   2   0   2   2   2   0   2   2   2   0   0   2   0
 MK-5-10                0   2   2   2   2   0   2   0   2   2   0   0   0   2   2   0   2   0   2   0   2   2   2   0   0   2   0   2   2   0   0   0   2   0   0   2   0   2   2   0   0   2   2   2   2   0   2   0   0   0   0   0   0   0   0   2   2   2   0   0   0   0   2   2   2   0   0   2   0   0   0   2   0   0   0   2   0   2   2   0   2   2   2   0   2   2   0   2   0   0   2   2   0   0   2   2   2   0   0   0   2   0   2   0   2   0   0   2   2   0   0   0   0   2   0   0   2   0   2   0   0   2   0   2   2   2   0   0   0   0   2   2   2   0   0   2   0   0   2   0   2   0   2   2   0   2   0   2   0   2   0   0   2   0   2   0   2   2   2   0   0   2   2   2   0   2   0   2   2   2   0   2   2   0   0   0   2   2   2   2   0   0   2   2   0   2   0   2   2   2   2   2   0   2   2   2   0   0   2   0
 MK-5-11                0   0   2   2   2   0   2   0   0   2   0   0   0   2   2   0   0   0   2   0   2   2   2   0   0   2   0   2   2   0   0   0   2   0   0   0   0   2   2   0   2   2   2   2   2   0   0   2   0   0   0   0   0   0   0   2   2   2   2   0   0   0   0   2   2   0   0   2   0   0   0   2   2   0   2   0   0   2   2   0   2   2   2   0   2   2   2   2   0   0   2   2   0   0   2   0   2   2   0   0   2   0   2   0   2   0   0   2   2   2   2   0   0   2   0   0   0   2   2   0   0   2   0   2   2   2   0   0   0   0   2   2   2   0   0   2   0   0   2   0   2   0   2   2   0   2   0   0   0   2   0   2   2   0   2   0   2   2   2   0   0   2   2   2   0   2   0   2   2   2   0   2   2   0   0   2   2   2   2   2   0   0   2   2   2   2   2   2   2   2   2   2   0   0   0   2   0   0   2   0
 MK-5-12                2   0   2   2   2   0   2   0   0   0   0   0   0   2   2   0   0   2   2   0   2   2   2   0   0   2   0   2   2   0   0   0   2   0   0   0   0   2   2   0   0   2   2   2   2   0   0   2   0   0   0   0   0   0   0   2   2   2   0   0   0   0   2   2   2   0   0   2   0   0   0   2   2   0   2   0   0   0   2   0   2   2   2   0   2   0   2   2   0   0   2   2   2   0   0   0   2   2   2   0   2   0   2   0   2   0   0   2   2   2   2   0   0   2   0   0   0   2   2   0   0   2   0   2   2   2   0   0   2   0   2   2   2   0   0   2   0   0   2   0   0   0   2   2   0   2   0   0   0   2   0   2   2   0   2   0   2   2   2   0   0   2   2   2   0   2   0   2   2   2   0   2   2   0   0   2   2   2   2   2   0   2   0   2   2   2   0   2   2   2   2   2   0   0   0   2   0   0   2   0
 MK-5-13                2   0   2   2   2   0   2   0   0   0   0   0   2   2   2   0   0   2   2   0   2   2   2   0   0   2   2   2   2   0   2   2   2   0   0   0   0   2   2   0   0   2   2   0   0   0   0   2   0   0   0   0   0   0   0   2   2   2   0   0   0   0   0   2   2   0   0   2   0   0   0   2   2   0   2   0   0   0   2   0   0   2   2   0   2   0   2   2   0   2   0   2   2   0   0   0   2   0   2   0   2   2   2   0   2   0   0   2   2   2   2   0   0   2   0   0   0   2   2   0   0   2   0   2   2   2   0   0   2   0   2   2   2   0   0   2   0   0   2   2   0   0   2   0   0   2   0   2   0   2   0   2   2   0   2   0   2   2   2   0   0   2   2   2   0   2   2   2   0   2   0   2   2   0   0   2   2   2   2   2   0   2   0   2   2   2   0   2   2   2   2   2   2   0   0   2   0   0   2   0
 MK-5-14                2   0   0   2   2   0   2   0   0   2   0   0   2   2   2   0   0   2   0   0   2   0   2   0   0   2   2   2   2   0   2   2   2   0   0   0   0   2   2   0   0   2   2   0   0   0   0   2   0   2   0   0   0   0   2   2   0   2   0   0   0   0   0   2   2   0   0   2   0   0   0   2   2   0   2   0   0   0   0   0   0   2   2   0   2   0   2   2   0   2   0   2   0   0   0   0   2   0   0   0   2   2   2   0   2   0   2   2   2   2   2   2   0   2   0   0   0   2   2   0   0   2   0   2   2   2   0   0   2   0   2   2   2   0   0   2   0   0   2   2   0   0   2   0   0   2   0   2   0   2   0   2   2   0   2   0   2   2   2   0   0   2   2   2   0   2   2   2   0   2   0   2   2   0   0   0   2   2   2   2   0   2   0   2   2   2   0   2   2   2   2   2   2   0   0   2   0   0   2   0
 MK-5-15                2   0   0   2   2   0   0   0   0   2   0   0   2   2   2   0   0   2   0   0   2   0   2   2   0   2   2   2   2   0   2   2   2   0   0   0   2   2   2   0   0   2   2   0   0   2   0   2   2   2   0   0   0   0   2   2   0   2   0   0   0   0   0   2   2   0   0   2   0   0   0   2   2   0   2   0   0   0   0   0   0   2   2   0   2   0   2   2   0   2   0   2   0   0   0   0   2   0   0   0   2   2   2   0   2   0   2   2   2   2   2   2   0   2   0   0   0   0   2   0   0   2   2   0   2   2   2   0   2   0   2   2   2   0   0   2   0   2   2   2   0   0   2   0   0   2   0   2   0   0   0   2   2   0   2   0   2   2   2   0   2   2   2   0   0   2   2   2   2   2   0   2   2   0   0   0   2   2   2   2   0   0   0   0   2   2   0   2   2   2   2   0   2   0   2   2   0   0   2   0
 MK-5-16                2   0   0   2   2   0   0   0   0   2   0   0   2   2   2   0   0   2   0   0   2   0   2   2   0   2   2   2   2   0   2   2   2   0   2   0   2   2   2   0   0   2   2   0   0   2   0   2   2   2   0   0   0   2   2   2   0   2   0   0   0   0   0   2   2   0   0   2   0   0   0   2   2   0   2   0   0   0   0   0   0   2   2   0   2   0   2   2   0   2   0   2   2   0   0   0   2   0   2   0   2   2   2   0   2   0   2   2   2   0   2   2   0   2   2   0   0   0   2   0   0   2   2   0   2   2   2   0   0   0   2   2   2   0   0   0   0   2   2   2   0   0   2   0   0   2   0   0   0   0   0   2   2   0   2   2   2   2   2   0   2   2   2   0   0   2   2   0   2   2   0   2   2   2   0   0   2   2   2   2   0   0   0   0   0   0   0   2   2   0   2   0   2   0   2   2   0   0   2   0
 MK-6-1                 2   0   0   0   2   2   0   0   2   0   0   0   0   2   2   0   2   0   2   2   2   0   2   0   2   0   2   2   2   0   2   0   2   2   0   0   0   0   2   2   0   2   2   2   0   2   0   0   2   0   2   0   2   0   2   2   2   2   0   0   0   0   2   0   2   2   0   2   0   0   0   2   0   0   0   2   0   0   2   2   0   0   2   2   0   2   0   2   0   0   2   0   0   2   0   0   0   2   2   0   2   0   0   2   2   0   0   0   0   0   2   2   0   0   2   2   2   0   2   2   0   0   0   0   0   0   0   0   0   0   2   2   0   2   0   2   0   0   0   0   0   2   0   2   2   0   0   2   2   0   0   2   2   0   0   0   2   0   2   0   2   2   2   0   0   0   0   0   2   2   2   0   0   0   0   0   0   2   0   2   0   2   2   2   0   2   0   2   0   0   2   2   2   0   0   0   2   2   2   0
 MK-6-2                 2   0   0   0   2   2   0   0   0   0   0   0   0   2   2   0   2   0   0   2   0   0   2   0   2   0   0   2   2   0   2   0   2   2   0   0   0   0   2   2   0   2   2   2   0   2   0   0   2   0   2   0   2   0   2   2   2   2   0   0   0   0   2   0   2   2   0   2   0   0   0   2   0   0   0   2   0   0   0   2   0   0   2   2   0   0   0   2   0   0   2   0   0   2   0   0   0   2   2   0   2   2   0   2   2   0   0   0   2   0   2   0   0   0   2   2   2   0   0   2   0   0   0   2   0   0   0   0   0   0   0   2   0   2   2   2   0   0   0   0   0   2   0   2   2   0   0   0   2   0   0   2   2   0   0   0   2   0   2   0   2   2   2   0   2   0   0   0   2   2   2   0   0   0   0   0   0   2   0   2   0   2   2   2   0   2   0   2   0   0   2   2   2   0   0   0   2   2   2   2
 MK-6-3                 2   0   0   0   2   2   0   0   0   0   0   0   0   2   2   2   2   0   0   2   0   0   2   0   2   0   0   2   2   2   0   0   2   2   0   0   0   0   2   2   0   2   2   2   0   2   0   2   2   0   2   0   2   0   2   2   2   2   0   0   0   0   2   0   2   0   0   2   0   0   0   0   0   0   0   2   0   0   0   2   0   0   2   2   0   0   2   2   0   0   2   0   0   2   2   0   0   2   2   2   2   2   0   2   2   0   0   0   2   2   2   2   0   0   2   2   0   0   0   2   0   2   0   2   0   0   0   0   2   0   2   2   0   2   2   2   2   0   0   0   0   2   0   2   2   2   0   0   2   0   2   2   2   0   0   0   2   0   2   0   2   2   2   2   2   0   0   0   2   2   2   0   2   0   2   2   0   2   0   0   2   0   2   0   0   2   0   0   0   0   0   2   2   0   2   0   2   2   2   0
 MK-6-4                 0   2   0   0   2   2   0   0   0   0   0   0   0   2   2   2   2   0   0   2   0   0   2   0   2   0   0   2   2   2   0   2   2   2   0   0   0   2   2   0   0   2   2   2   0   2   2   2   2   0   2   0   2   0   2   2   2   2   0   0   0   0   2   0   2   0   0   2   0   2   0   0   0   0   0   2   0   0   0   2   0   0   2   2   0   0   2   2   0   0   0   0   2   2   2   0   0   2   2   0   2   2   0   2   2   0   0   0   2   2   2   2   0   2   2   2   0   0   0   2   0   2   0   2   0   0   0   0   2   0   2   2   0   2   2   2   2   0   0   0   0   2   2   0   2   2   0   0   2   0   2   2   2   0   0   0   2   2   2   0   2   2   2   2   2   0   0   0   2   2   2   0   2   0   2   2   0   2   2   0   2   0   2   0   0   2   0   0   0   0   0   2   2   0   2   2   2   0   2   2
 MK-6-5                 0   2   0   0   2   2   2   0   0   0   0   0   0   2   2   2   2   0   0   2   0   0   0   0   2   2   0   2   2   2   0   2   2   2   0   0   2   2   2   2   2   2   2   2   0   2   2   2   2   0   2   0   2   0   2   2   2   2   0   0   0   0   0   0   2   0   0   2   0   2   2   0   0   0   0   2   0   0   2   2   0   0   2   2   0   0   2   2   0   0   0   2   2   2   2   0   0   2   2   0   2   0   0   2   2   0   0   0   2   2   0   2   0   2   2   2   0   0   0   2   0   2   0   2   0   0   0   0   2   0   2   2   0   2   2   2   0   0   0   0   0   2   2   0   2   2   2   0   2   0   2   2   2   0   0   0   2   2   2   0   2   0   2   2   2   0   2   0   2   2   2   0   2   2   2   2   0   2   2   2   0   0   2   0   0   2   0   0   0   0   0   2   2   0   2   2   0   0   2   2
 MK-6-6                 0   2   0   2   2   0   2   0   0   0   0   0   0   2   2   2   2   0   0   2   0   0   0   0   2   2   0   2   2   2   0   0   2   2   0   2   0   2   2   2   2   2   0   2   0   2   2   2   2   2   2   0   2   0   2   0   2   2   0   0   0   2   0   0   2   0   0   0   0   2   2   0   0   0   0   2   0   2   2   2   0   0   2   2   0   0   2   2   0   0   0   2   2   2   2   0   0   2   2   0   2   2   0   2   2   0   0   0   2   2   0   2   0   2   2   2   0   0   0   2   0   2   0   2   0   0   0   0   2   0   2   2   2   2   2   2   0   0   0   0   0   2   2   0   2   0   2   0   2   0   2   2   2   0   0   0   2   2   2   0   2   0   0   2   2   0   2   0   2   2   2   0   0   0   2   2   0   2   2   2   0   0   0   0   0   2   0   0   0   0   0   2   2   0   2   2   0   0   2   2
 MK-6-7                 0   2   0   2   2   2   2   0   0   0   0   0   0   2   2   2   2   0   0   2   0   0   0   0   2   2   0   2   2   2   2   2   0   2   0   2   0   2   2   2   2   2   0   2   2   2   2   2   2   2   2   0   2   0   2   0   2   2   0   0   0   2   0   0   2   0   0   0   0   2   2   0   0   0   0   2   0   2   2   2   0   0   2   2   0   0   2   2   2   0   0   2   2   0   2   0   0   2   2   2   2   2   0   2   2   0   0   0   2   2   0   2   0   2   2   2   0   2   0   2   0   2   0   2   0   0   0   0   2   0   2   2   2   2   2   2   0   0   0   0   0   2   2   0   2   2   2   0   2   0   0   2   2   0   0   0   2   0   2   2   2   0   0   2   2   0   2   0   2   2   2   0   0   0   2   2   0   2   2   2   0   0   0   0   0   2   0   0   0   0   0   2   2   0   2   2   0   0   2   2
 MK-6-8                 0   2   0   2   2   2   2   2   0   0   0   0   0   2   2   2   2   0   0   2   0   0   0   0   0   2   0   2   2   2   2   2   0   2   0   2   0   2   2   2   2   2   0   2   2   2   2   2   2   0   2   0   2   0   2   0   2   2   0   0   0   2   0   2   2   2   0   0   0   0   2   0   0   2   0   2   0   2   2   0   0   0   2   2   0   0   2   2   2   0   0   2   2   0   2   0   0   2   2   2   2   2   0   2   2   0   0   0   2   2   0   2   0   2   2   2   0   2   0   2   0   2   0   0   0   0   0   0   2   0   2   2   2   2   2   2   0   0   2   0   0   2   0   0   2   2   2   0   2   0   0   2   2   0   0   0   2   0   0   2   2   2   0   2   0   0   2   0   2   2   2   0   0   0   2   2   0   2   2   2   0   0   0   2   0   2   0   0   0   0   0   2   2   0   2   2   0   0   0   2
 MK-6-9                 0   2   0   2   2   2   2   2   0   0   2   0   0   2   2   2   2   0   0   2   0   0   0   0   0   2   0   2   2   2   2   2   0   2   0   2   0   2   2   2   2   2   0   2   2   0   2   2   2   0   2   0   2   0   2   0   2   2   0   0   2   2   2   2   2   2   0   0   0   0   2   0   0   2   0   0   0   0   2   0   0   0   2   2   0   0   2   2   2   0   0   2   2   0   2   0   0   2   2   2   2   2   0   2   2   0   0   0   2   2   0   2   0   2   2   2   2   0   2   2   0   2   0   0   0   0   0   0   2   0   2   2   2   2   2   0   0   0   2   2   0   2   0   0   2   2   2   0   2   0   0   2   2   0   0   0   2   2   0   2   2   2   0   2   2   0   2   0   2   2   2   0   0   0   2   2   0   2   2   0   0   0   0   2   0   2   0   0   0   0   0   2   2   0   2   2   0   2   0   2
 MK-6-10                0   2   0   2   2   2   2   2   0   0   2   2   0   2   2   2   2   0   0   2   0   0   2   0   0   2   0   2   2   2   2   2   0   2   0   2   2   2   2   2   0   2   0   2   2   0   2   2   2   0   2   0   2   0   2   2   2   2   0   0   2   2   2   2   2   2   0   0   0   0   2   0   0   2   0   0   0   0   2   0   0   2   2   2   0   0   2   2   2   0   0   2   2   0   2   0   2   2   2   2   2   2   0   2   2   0   0   0   2   2   0   2   0   2   2   2   2   0   2   0   0   2   0   0   0   0   0   0   2   0   2   2   2   2   2   0   0   0   2   2   0   2   0   0   2   2   0   0   2   0   0   2   2   0   0   2   2   2   0   2   2   2   0   2   0   0   2   0   2   2   2   0   0   0   2   0   0   0   2   0   0   0   0   2   0   2   0   0   0   0   2   2   2   0   2   2   0   2   0   2
 MK-6-11                0   2   2   2   2   2   2   2   0   2   2   2   0   2   2   2   2   0   0   0   0   2   2   0   0   2   0   2   2   2   2   2   0   2   0   0   2   2   2   2   0   2   0   2   2   0   2   2   2   0   2   0   2   0   2   2   2   2   0   0   2   2   2   0   2   2   0   0   0   0   2   0   2   2   0   2   0   0   2   0   2   2   2   2   0   0   2   2   2   2   0   2   0   0   2   0   2   0   2   2   2   2   0   2   2   2   0   0   2   2   0   2   2   0   2   2   2   0   2   0   0   2   0   0   0   0   0   0   2   0   2   2   2   2   2   0   0   0   2   2   0   2   0   0   0   2   0   0   2   0   0   2   0   0   0   2   2   2   0   2   2   2   0   2   0   0   2   2   2   2   2   0   0   0   2   0   0   0   0   0   0   0   0   2   0   2   2   0   0   0   2   2   2   0   2   2   0   2   0   2
 MK-6-12                0   2   0   2   0   2   2   2   0   2   2   2   0   0   2   2   2   0   0   0   0   2   2   0   0   2   0   0   2   2   2   0   0   2   0   0   2   2   2   2   0   0   0   2   2   0   2   2   2   0   2   0   2   0   2   2   2   0   0   2   2   0   2   2   2   2   0   0   0   0   2   0   2   2   0   2   0   0   2   0   2   2   2   2   0   0   2   2   2   2   0   2   0   2   2   0   2   0   2   2   2   2   2   0   2   2   0   0   2   2   0   2   2   0   2   2   2   0   2   0   0   0   0   0   0   0   2   0   2   0   2   2   2   0   2   0   0   0   2   2   0   2   0   0   0   0   0   0   2   0   0   2   2   0   0   2   2   2   0   2   2   2   2   2   0   0   2   2   2   2   2   0   0   0   2   0   0   0   0   0   0   0   0   2   0   2   2   0   0   0   2   2   2   0   2   2   0   2   2   2
 MK-6-13                0   0   0   2   0   2   2   2   0   2   2   2   0   0   2   2   2   0   0   0   0   2   2   0   0   2   0   0   0   2   2   0   0   2   0   0   2   2   2   2   0   0   0   2   2   0   2   0   2   0   2   0   2   0   2   2   2   0   0   2   2   0   2   2   2   0   0   0   0   0   2   0   2   2   2   2   0   2   2   0   2   2   2   2   0   0   2   2   2   2   0   0   0   0   2   0   2   0   2   2   2   2   2   0   2   2   0   0   2   2   0   2   2   0   2   2   2   0   2   0   2   0   0   0   0   0   2   0   2   0   2   2   2   0   2   2   0   0   2   2   0   0   0   0   0   0   0   0   0   2   0   0   2   0   0   2   2   2   0   2   2   0   2   2   0   0   2   2   2   2   2   0   0   2   2   0   0   0   0   0   0   0   0   2   2   2   2   0   0   0   2   2   2   0   2   2   0   2   2   2
 MK-6-14                0   2   0   2   0   2   2   2   0   2   2   2   0   0   2   0   2   0   0   0   0   2   2   0   0   2   0   0   0   2   2   0   0   2   0   0   2   0   2   2   0   0   0   2   2   0   2   0   2   2   2   0   2   0   2   0   2   0   0   2   2   0   0   0   2   0   0   0   0   0   2   0   2   2   2   2   0   2   2   0   2   2   2   2   0   0   2   2   2   2   0   0   0   0   2   0   2   0   2   2   2   2   2   0   2   2   0   0   2   2   0   2   2   0   2   2   2   0   0   0   2   2   0   0   2   0   2   0   2   0   2   2   2   2   2   2   0   0   2   2   0   0   0   0   0   0   2   0   0   2   0   0   2   2   0   2   2   2   0   2   2   0   2   2   0   2   2   2   2   2   2   0   0   2   0   0   0   0   0   0   0   0   0   2   2   0   2   0   2   0   2   2   2   0   0   2   0   2   0   2
 MK-6-15                0   0   0   2   0   2   2   2   0   2   2   2   0   0   2   0   2   0   0   0   0   0   2   0   0   2   0   0   0   2   0   0   2   2   2   0   2   0   2   2   0   0   0   2   2   0   2   2   2   2   2   0   2   0   2   0   2   0   0   2   2   0   0   0   2   0   2   0   2   0   2   0   2   2   2   2   0   2   2   0   2   2   0   2   0   0   2   0   2   2   0   2   0   0   2   0   2   0   2   2   2   2   2   0   2   2   0   0   2   0   0   2   2   0   2   2   2   0   0   0   2   2   0   0   2   0   2   0   2   0   2   0   2   2   2   2   0   0   2   2   0   0   0   0   0   0   2   0   0   2   0   0   2   2   0   2   2   2   0   2   2   0   2   2   0   2   2   0   2   0   2   0   0   2   0   0   0   0   0   0   0   0   0   2   2   0   2   0   2   0   2   2   2   0   0   2   0   2   0   2
 MK-6-16                0   0   0   2   0   2   2   2   0   2   2   2   0   0   2   0   2   2   2   0   0   2   2   0   0   0   0   0   0   2   0   0   2   2   2   0   2   0   2   2   2   0   0   2   2   0   2   0   0   2   2   0   2   0   2   0   2   0   0   2   2   0   2   0   2   0   2   0   2   2   2   2   2   2   2   2   0   0   2   0   2   2   0   2   0   0   2   0   2   2   0   2   0   0   2   0   2   0   2   2   2   0   2   0   2   2   2   0   2   0   0   2   2   0   2   2   2   0   0   0   2   2   0   0   2   0   0   0   2   0   2   0   2   2   2   2   0   0   2   2   0   0   0   0   0   0   2   0   0   2   0   0   2   2   0   2   2   2   0   2   2   0   2   2   2   2   2   0   2   0   2   0   0   2   0   0   0   2   0   0   0   0   0   2   2   0   2   0   2   0   2   2   2   0   0   2   2   2   0   2
 
!****************************************** Phenotypic Data **********************************************************
!-100.0 is resevred for missing phenotype
SimulatedTrait1        11.4352   17.1049   16.1885   16.1632    9.9908   13.1821   14.7597   13.9090   16.2326   13.5888   15.4384   16.8613   12.9849    9.8136   10.3747   17.5159   11.5122   14.0854   10.4869   13.1732   17.8097   12.7014   11.3467   19.9878   16.1065   18.8504   15.3144   14.3685   18.0471    8.0583   15.7685   11.1111   16.8725   12.5685   13.0688   12.7891   18.8627   12.0448   12.8676   15.0041   16.2723   17.7973   18.9469   16.9352   16.2513   18.7961   10.5533   13.8229    9.4570   13.4986   14.3643   16.4239   11.9942   16.7732   12.0250   13.7353   19.2655   14.0407   13.5525   14.9340   14.4998   19.6056   14.3058   18.0177   15.8979   18.4763   12.9443   14.7785   20.9317   14.2037   16.6637   13.1225   15.0026   14.0537    8.6051   20.8018   18.3977   18.8366   15.5897   11.3492   15.2085   20.9445   15.7608   14.4862   11.5230   16.6978   12.0396   11.9073   15.2890   18.4898   14.8630   17.1722    9.9160   16.3293   10.1701   17.8526   11.0226   14.8576   14.7960   19.6501   12.3978   15.0222   13.5938   13.2996   19.7592   14.5547   16.2678   15.9032   14.7066   15.6834   14.9941   17.4444   16.8792   16.2491   16.8610   14.6498   14.9715   11.2276   17.3401   15.6723   12.4973   17.9855   14.3301    9.8493   12.5939    9.9437   14.2825   14.0235   15.7364   14.3562   14.5307   18.8262   19.0900   16.5770   16.1537   18.0272   14.5205   12.8922   11.5030   15.1904   14.9922   13.3421   16.1697   17.1577   15.2615   16.4282   14.9013   20.5125   13.0163   12.3811   18.7014   13.7119   10.0913   12.5458   13.5639   21.0370   12.1739   15.5692   18.1969   15.7867   14.1512   14.4368   15.7037   15.3664   15.8005   13.5994   14.9151   14.4832   17.7721   12.6357   17.6477   17.3084   14.0356   13.0677   15.4775   15.8219   15.6460   13.5863   14.0483   13.0706   16.3266   17.8344   14.8358   13.0256   14.5763   13.8030   15.9707   15.6598   17.6200   18.4666   16.6382   10.2302   18.8853   13.2151    9.0765   12.8134   16.8113   19.3281   14.5338   17.8618
SimulatedTrait2        10.0951   10.3163   10.1021   12.3996   11.0015   11.6753   10.4225    8.3542   11.0276   12.6296    8.7091   13.3402   11.6974    8.0843    9.1390    8.5119   10.3388   10.4026   12.5524   11.8620   10.1605   11.0730    9.8375    9.6582    9.2370    7.3002   11.6782   11.6818   10.0386   12.5641   10.0116    9.4175   10.4796   11.0314    7.4017   10.6063   10.6835   12.3105    8.8727   10.0391    7.7582   11.7856   12.2071   11.1297    8.9114    8.9999   11.3111   11.1847   10.1217   10.2748    9.9097    9.5777    9.2978   12.2345    7.1275    9.5683   11.1416   10.0685   11.4774   10.0743   10.6171   10.3078   12.1264   11.0236   11.4292    8.9340    9.5516   10.1737    9.8577   10.5195    9.9735   10.0643    9.3257    9.6030   12.9849   10.7098   11.2240    9.5256    8.6028    8.3497    9.2878    7.3904    9.1130    9.1154   10.3818    7.4805    8.6808   11.7317   12.6719   11.1112   12.2432    9.9886   10.7836    8.1011   11.5393   12.5027   10.9418   10.3531   12.7000    8.6325    9.3964   12.5472    6.8912    8.8954    9.9644   13.7508    9.2262    9.7902   13.2977    9.2852    9.4545    9.3977   10.3360   10.2233   11.7840   11.2461    9.0486   10.4479   11.1828   11.7056    9.6082   10.9607    9.6650   10.0220    9.5772    8.5705    8.9276   12.4834   11.1856   11.0645    8.1579   10.1731    9.0957    8.5016   12.0384   10.9453   10.8086    8.3790    9.7804    9.5759    9.7579   10.8708    9.4511    9.3467    9.1969    9.4398   10.5183   12.4353    7.1595   11.1921    8.4036    7.2283   10.3818    8.0686    8.3374   11.3113    9.2540   11.1859   12.8131    6.7707    9.4662    9.1187   10.2147   10.8808   10.1493    8.9556   13.9033   12.1012   13.2624    8.9192   12.1778    9.1408    9.0458   10.3156    9.1650    9.1842    9.0798   12.3082    9.6170    8.4095    8.1810    8.2449   12.4685    9.3007    7.5302    9.2136   13.3400   10.0827    9.7279    9.5944   11.8112   10.7964   12.7136    7.9332    9.8488   10.2349   11.0970   10.6732    9.3016    8.9922
 
