# Supplementary material for: Inclusive Composite Interval Mapping of QTL by Environment Interactions in Biparental Populations
Source: PLoS One. 2015 Jul 10;10(7):e0132414. doi: 10.1371/journal.pone.0132414 (PMC4498613; doi:10.1371/journal.pone.0132414)
Supplement: S4 File — (ZIP) [file pone.0132414.s004.zip › H=0.1/L1/run_00171.met]

!**********************Note: lines staring with "!" are remarks and will be ignored in the program********************
!*********************************General Information**********************************
!Assuming F1 = P1 x P2, populations available in QTL IciMapping are: 
!  1, P1BC1F1 = P1 x F1, the first backcrossing where P1 is used as the recurrent parent;
!  2, P2BC1F1 = P2 x F1, the first backcrossing where P2 is used as the recurrent parent;
!  3, F1DH, F1-derived doubled haploids; 
!  4, RIL or F1RIL, recombination inbred lines through the repeated selfing of F1;
!  5, P1BC1RIL, recombination inbred lines through the repeated selfing of P1BC1F1;
!  6, P2BC1RIL, recombination inbred lines through the repeated selfing of P2BC1F1;
!  7, F2, the selfing generation of F1;
!  8, F3, the selfing generation of F2;
!  9, P1BC2F1, the second backcrossing where P1 is used as the recurrent parent; 
! 10, P2BC2F1, the second backcrossing where P2 is used as the recurrent parent;
! 11, P1BC2RIL, recombination inred lines through the repeated selfing of P1BC2F1; 
! 12, P2BC2RIL, recombination inred lines through the repeated selfing of P2BC2F1; 
! 13, P1BC1F2, the selfing generation of P1BC1F1; 
! 14, P2BC1F2, the selfing generation of P2BC1F1; 
! 15, P1BC2F2, the selfing generation of P1BC2F1; 
! 16, P2BC2F2, the selfing generation of P2BC2F1; 
! 17, P1BC1DH, P1BC1F1-derived doubled haploids; 
! 18, P2BC1DH, P2BC1F1-derived doubled haploids; 
! 19, P1BC2DH, P1BC2F1-derived doubled haploids; 
! 20, P2BC2DH, P2BC2F1-derived doubled haploids; 
   3      !Mapping Population (see remarks above)
   2      !Mapping Function (1 for Kosambi; 2 for Haldane; 3 for Morgan)
   2      !Marker Space Type (1 for intervals; 2 for positions)
   1      !Marker Space Unit(1 for centiMorgans; 2 for Morgan)
   6      !Number of Chromosomes (or Linkage Groups)
 200      !Size of the mapping population
   2      !Number of environments
 
!***************************************** Chromosomes and Linkage Maps **********************************************
!Chromosome                 NumMarkers
-CH1                        16
-CH2                        16
-CH3                        16
-CH4                        16
-CH5                        16
-CH6                        16
!Linkage map (Marker name followed by position or the interval length)
 MK-1-1                1     0.000
 MK-1-2                1    10.000
 MK-1-3                1    20.000
 MK-1-4                1    30.000
 MK-1-5                1    40.000
 MK-1-6                1    50.000
 MK-1-7                1    60.000
 MK-1-8                1    70.000
 MK-1-9                1    80.000
 MK-1-10               1    90.000
 MK-1-11               1   100.000
 MK-1-12               1   110.000
 MK-1-13               1   120.000
 MK-1-14               1   130.000
 MK-1-15               1   140.000
 MK-1-16               1   150.000
 MK-2-1                2     0.000
 MK-2-2                2    10.000
 MK-2-3                2    20.000
 MK-2-4                2    30.000
 MK-2-5                2    40.000
 MK-2-6                2    50.000
 MK-2-7                2    60.000
 MK-2-8                2    70.000
 MK-2-9                2    80.000
 MK-2-10               2    90.000
 MK-2-11               2   100.000
 MK-2-12               2   110.000
 MK-2-13               2   120.000
 MK-2-14               2   130.000
 MK-2-15               2   140.000
 MK-2-16               2   150.000
 MK-3-1                3     0.000
 MK-3-2                3    10.000
 MK-3-3                3    20.000
 MK-3-4                3    30.000
 MK-3-5                3    40.000
 MK-3-6                3    50.000
 MK-3-7                3    60.000
 MK-3-8                3    70.000
 MK-3-9                3    80.000
 MK-3-10               3    90.000
 MK-3-11               3   100.000
 MK-3-12               3   110.000
 MK-3-13               3   120.000
 MK-3-14               3   130.000
 MK-3-15               3   140.000
 MK-3-16               3   150.000
 MK-4-1                4     0.000
 MK-4-2                4    10.000
 MK-4-3                4    20.000
 MK-4-4                4    30.000
 MK-4-5                4    40.000
 MK-4-6                4    50.000
 MK-4-7                4    60.000
 MK-4-8                4    70.000
 MK-4-9                4    80.000
 MK-4-10               4    90.000
 MK-4-11               4   100.000
 MK-4-12               4   110.000
 MK-4-13               4   120.000
 MK-4-14               4   130.000
 MK-4-15               4   140.000
 MK-4-16               4   150.000
 MK-5-1                5     0.000
 MK-5-2                5    10.000
 MK-5-3                5    20.000
 MK-5-4                5    30.000
 MK-5-5                5    40.000
 MK-5-6                5    50.000
 MK-5-7                5    60.000
 MK-5-8                5    70.000
 MK-5-9                5    80.000
 MK-5-10               5    90.000
 MK-5-11               5   100.000
 MK-5-12               5   110.000
 MK-5-13               5   120.000
 MK-5-14               5   130.000
 MK-5-15               5   140.000
 MK-5-16               5   150.000
 MK-6-1                6     0.000
 MK-6-2                6    10.000
 MK-6-3                6    20.000
 MK-6-4                6    30.000
 MK-6-5                6    40.000
 MK-6-6                6    50.000
 MK-6-7                6    60.000
 MK-6-8                6    70.000
 MK-6-9                6    80.000
 MK-6-10               6    90.000
 MK-6-11               6   100.000
 MK-6-12               6   110.000
 MK-6-13               6   120.000
 MK-6-14               6   130.000
 MK-6-15               6   140.000
 MK-6-16               6   150.000
!*********************************** Marker Types ********************************************************************
!Co-dominant marker: When heterozygote F1 is present, P1 is coded as 2, F1 is coded as 1, and P2 is coded as 0; Otherwise, P1 is coded as 2, and P2 is coded as 0. 
!Dominant marker: When heterozygote F1 is present, P1 and F1 are coded as 12, and P2 is coded as 0; Otherwise, P1 is coded as 2, and P2 is coded as 0.  
!Recessive markers: When heterozygote F1 is present, P1 is coded as 2, and F1 and P2 are coded as 10; Otherwise, P1 is coded as 2, and P2 is coded as 0. 
!Missing marker is coded as -1. 
 MK-1-1                 0   0   2   2   2   2   0   0   0   2   0   2   2   2   0   2   2   0   0   2   2   2   0   0   0   0   0   2   2   0   2   2   0   2   2   0   0   2   2   0   0   0   2   0   0   0   2   2   0   0   0   0   0   2   2   2   0   0   0   2   0   0   0   2   2   0   2   0   0   0   2   0   2   2   2   2   0   2   0   2   0   2   0   2   2   0   0   2   0   0   2   0   2   2   0   0   2   0   0   0   0   0   2   2   2   0   2   0   0   0   2   2   0   2   0   0   0   0   2   0   2   0   2   0   2   0   0   0   0   2   0   2   0   2   2   2   2   2   2   0   2   2   2   0   0   2   0   2   2   2   0   0   0   0   2   2   0   0   2   0   2   2   0   0   0   2   0   2   0   0   0   2   0   0   2   2   2   2   0   0   2   0   0   0   2   2   0   2   2   2   0   2   0   2   0   2   2   2   2   2
 MK-1-2                 0   0   2   2   2   2   0   0   0   2   0   2   2   2   0   2   2   0   0   2   2   2   0   0   0   0   0   2   2   0   2   2   2   2   2   0   0   2   2   0   0   0   2   0   0   0   2   2   0   2   0   0   0   2   2   2   0   0   0   2   0   2   0   2   2   0   2   0   0   0   2   0   2   2   2   2   0   2   0   0   0   0   0   2   2   0   0   2   0   0   2   2   2   2   0   2   2   0   0   0   0   2   2   2   2   0   2   0   0   0   2   2   0   2   2   0   0   0   2   0   2   0   2   0   2   0   0   0   0   2   0   2   0   2   2   2   2   2   2   0   0   2   2   0   2   2   0   2   2   2   0   0   0   0   2   2   0   2   2   0   2   2   0   0   0   2   0   2   0   0   0   0   0   0   2   2   2   2   0   0   0   0   0   0   2   2   0   2   2   2   0   2   0   2   0   0   2   0   2   0
 MK-1-3                 0   0   2   2   2   2   0   0   0   2   0   2   2   2   0   2   2   0   0   2   2   0   0   0   2   0   2   2   2   0   2   2   2   0   2   0   0   2   2   0   0   0   2   0   0   0   2   2   0   2   0   0   0   2   2   2   0   0   0   2   0   2   0   2   2   0   2   2   0   0   2   0   2   2   2   2   0   2   0   2   0   2   0   2   2   0   0   2   0   0   2   2   2   0   0   2   2   0   0   0   0   2   2   2   2   0   2   2   0   0   0   2   0   2   2   0   0   0   2   0   2   0   2   0   2   0   0   0   0   0   0   2   0   2   2   2   2   2   2   0   0   0   2   0   2   2   0   2   2   2   0   0   0   2   2   2   0   2   2   0   0   2   0   0   2   2   0   2   0   0   0   0   0   0   2   2   2   2   0   2   0   0   0   0   2   2   0   2   2   0   0   2   0   2   0   0   2   0   2   0
 MK-1-4                 0   0   2   2   2   0   0   0   2   0   0   2   2   2   0   2   2   2   0   2   2   0   0   0   2   0   2   2   2   0   2   2   2   0   2   0   2   2   2   0   0   2   2   0   0   0   2   2   0   2   0   0   0   2   2   2   0   0   0   2   0   2   2   2   2   0   2   2   0   0   2   0   2   2   2   2   0   2   0   2   0   2   0   2   2   0   0   2   0   0   2   2   2   0   0   0   0   0   0   0   0   2   0   2   0   0   2   2   2   0   0   2   0   0   2   0   0   0   2   0   2   0   2   0   2   0   0   0   0   0   2   2   0   2   2   2   2   2   2   0   0   0   2   0   2   2   0   2   2   2   0   0   0   2   2   2   0   2   2   0   0   2   0   0   2   2   2   2   0   0   0   0   0   0   2   2   2   2   0   2   0   0   0   0   0   2   0   2   2   0   0   2   0   2   0   2   2   0   2   0
 MK-1-5                 0   0   2   2   2   0   0   0   2   0   0   2   2   2   0   2   2   2   2   2   0   0   0   0   2   0   2   2   2   0   2   2   2   0   2   0   2   2   2   0   0   2   2   0   0   0   2   2   0   2   0   0   0   0   2   2   0   0   2   2   0   2   2   2   2   0   2   2   0   0   2   0   2   2   2   2   0   2   0   2   0   2   0   0   2   0   0   2   0   0   2   2   2   0   0   0   0   0   0   0   0   2   0   2   0   0   2   0   2   0   0   0   0   2   2   0   0   0   2   0   2   0   2   0   2   0   0   0   0   0   2   2   0   2   0   2   2   2   2   0   0   0   2   0   2   2   0   2   2   2   0   2   0   2   2   2   0   2   0   0   0   2   0   0   2   2   2   2   0   0   0   0   0   0   2   2   2   2   0   2   2   0   0   2   0   2   0   2   2   2   0   2   0   2   0   2   2   0   2   0
 MK-1-6                 2   0   2   0   2   0   0   0   2   0   0   2   2   2   0   2   2   2   2   2   0   0   0   0   2   0   2   2   2   0   2   2   2   0   2   0   0   2   2   0   0   2   2   0   0   0   0   2   2   2   0   0   0   0   2   2   0   0   2   2   0   2   0   2   2   2   2   2   0   0   2   0   2   2   2   2   0   2   0   2   0   2   0   0   2   0   0   2   0   0   2   0   0   0   0   2   0   0   0   0   0   2   0   2   0   0   2   0   2   0   0   0   0   2   0   0   0   0   2   0   2   0   2   0   2   0   0   0   0   0   2   0   0   0   2   2   2   2   2   0   0   0   2   0   2   2   0   2   2   2   0   0   0   2   0   2   0   2   0   0   0   2   0   0   2   2   2   0   0   2   0   0   0   0   2   2   2   2   0   2   2   0   0   2   0   2   0   2   2   2   0   2   0   2   2   2   2   0   2   0
 MK-1-7                 2   0   2   0   2   0   0   0   2   0   0   0   2   2   0   2   2   2   2   2   0   2   0   0   2   0   2   2   2   0   2   0   2   0   2   0   0   2   2   0   0   2   2   0   0   0   0   2   2   2   0   2   2   0   2   2   0   0   2   2   0   2   0   2   2   0   2   2   0   2   2   0   2   2   2   2   0   2   0   2   0   2   0   0   2   0   0   2   0   0   2   0   0   2   0   2   0   0   0   2   0   2   0   2   0   0   2   2   2   0   2   0   0   2   0   0   0   0   0   0   2   0   0   0   2   0   0   2   0   0   2   0   0   0   2   2   2   2   2   0   2   0   2   0   2   2   2   2   2   2   0   0   0   2   0   2   0   2   0   0   0   2   0   0   2   2   0   0   2   2   2   0   0   0   2   2   2   2   0   2   2   0   0   2   0   2   0   2   2   2   0   0   2   2   2   2   2   0   2   0
 MK-1-8                 2   0   2   0   2   0   0   0   2   0   0   0   2   2   0   2   0   2   2   2   0   2   0   0   2   0   2   2   2   0   2   0   2   0   0   0   2   2   2   0   0   2   2   0   2   0   0   2   2   2   0   2   2   0   2   2   0   0   2   2   0   2   0   2   2   0   2   2   0   2   2   0   2   0   2   2   0   2   0   2   2   2   0   0   2   0   0   2   2   0   2   0   2   2   0   2   0   0   2   2   0   2   0   2   0   0   2   2   2   0   2   0   2   2   0   0   0   0   0   0   2   0   0   0   2   0   0   2   0   2   2   0   0   0   2   2   2   2   2   0   2   0   2   0   2   2   2   2   0   2   0   0   0   2   0   0   0   2   0   0   0   2   0   0   2   2   0   0   2   2   2   0   0   0   2   2   0   2   0   2   2   0   0   2   0   2   0   2   2   2   0   0   0   2   2   2   2   0   2   0
 MK-1-9                 2   0   2   0   2   0   0   0   2   0   0   0   2   2   0   2   0   2   2   2   0   2   0   0   2   0   2   2   2   0   0   0   2   0   0   0   2   0   2   2   0   2   2   2   2   0   2   2   0   2   0   2   2   2   2   2   0   0   0   2   2   2   0   2   2   0   2   2   0   2   2   0   2   0   2   2   0   2   0   2   2   2   2   0   2   0   0   2   2   0   2   0   2   2   0   2   0   0   2   2   0   2   0   2   2   2   2   0   2   0   2   0   2   2   0   0   0   0   0   0   2   0   0   0   2   0   2   2   0   2   2   0   0   0   2   2   2   2   2   0   2   0   2   0   0   2   2   2   0   2   0   2   0   2   0   0   0   2   0   0   0   2   2   0   2   2   0   0   2   2   2   0   2   0   2   2   0   2   2   2   2   0   2   2   0   2   0   2   2   2   0   0   0   2   2   2   2   0   2   2
 MK-1-10                2   0   2   0   2   0   0   0   2   0   0   0   2   2   0   2   0   2   2   2   2   2   0   0   2   0   2   2   2   0   2   0   2   0   0   0   0   0   2   2   0   2   2   2   2   0   2   2   0   2   0   2   2   2   2   2   0   0   0   2   2   2   2   2   2   0   2   2   0   2   2   0   0   0   2   2   0   2   2   2   0   2   2   0   2   2   0   2   2   0   2   0   2   2   0   2   0   0   2   2   0   2   0   2   2   2   2   0   2   0   2   0   2   2   0   0   0   0   0   0   2   0   0   0   2   2   2   0   2   2   2   0   0   0   2   2   2   0   0   0   2   2   2   2   0   2   0   2   0   2   0   2   0   2   0   0   0   2   0   0   0   2   2   0   0   2   0   0   0   2   2   0   2   0   2   2   0   2   2   2   2   0   2   2   0   2   0   2   2   2   0   0   0   2   2   2   2   0   2   2
 MK-1-11                2   0   2   0   2   0   0   0   2   0   0   0   2   2   0   2   0   2   2   2   2   2   0   0   2   0   2   2   2   0   2   0   2   0   0   0   2   0   2   2   0   2   2   2   2   0   0   2   0   2   2   0   2   2   0   2   0   0   2   2   2   2   2   2   2   0   2   2   0   0   2   0   2   0   2   2   0   2   2   2   0   0   2   0   2   0   0   2   2   0   2   0   2   2   0   2   0   0   2   2   0   2   0   2   0   2   0   2   2   0   0   0   2   2   0   0   0   0   0   0   2   0   0   0   2   0   2   0   2   2   2   0   0   0   0   2   2   0   0   2   2   2   2   2   0   2   0   2   0   0   0   2   2   2   0   0   0   2   0   2   0   0   2   0   0   2   0   0   0   2   2   0   2   0   2   2   0   2   2   2   2   0   2   0   0   2   0   2   2   2   0   0   0   2   2   2   2   0   2   2
 MK-1-12                2   0   2   0   2   0   0   0   2   0   0   0   2   2   0   2   0   2   2   2   2   2   0   2   2   0   2   2   2   0   0   0   2   0   0   0   2   0   2   2   0   2   2   2   2   0   0   2   2   2   2   0   2   2   0   2   0   0   2   2   2   2   2   2   0   0   0   2   0   0   2   0   2   0   2   2   0   2   2   2   0   0   2   0   2   0   0   0   2   0   2   0   2   2   0   2   0   0   2   2   0   2   0   2   0   2   0   2   2   0   0   0   2   0   0   0   2   0   0   0   2   0   0   0   2   0   2   0   2   2   2   0   0   0   0   2   2   0   0   2   2   2   2   2   0   2   0   2   0   0   0   2   2   2   0   0   0   2   0   2   0   0   2   0   0   2   0   0   2   2   2   0   0   2   2   2   0   2   2   2   2   0   2   0   2   2   0   2   2   2   0   0   0   2   2   2   2   2   2   2
 MK-1-13                2   0   2   0   2   0   0   0   2   0   0   0   2   2   0   2   0   2   2   2   2   2   2   2   0   0   2   2   2   0   0   0   2   0   0   0   0   0   2   2   0   0   2   2   2   0   0   2   2   2   2   0   2   2   0   2   0   0   2   2   2   2   2   2   0   0   0   2   0   0   2   0   2   0   2   2   0   2   2   2   0   0   0   2   2   0   0   0   2   0   2   0   2   2   0   2   0   0   2   2   0   2   0   2   0   2   0   0   0   0   0   0   0   2   0   0   0   0   0   0   2   0   0   0   2   0   2   0   2   2   2   0   0   0   0   2   2   0   0   2   2   0   2   2   0   0   0   2   0   2   0   2   2   2   0   0   0   0   0   2   0   0   0   0   2   2   0   2   2   2   2   0   0   2   2   2   0   2   2   2   2   0   2   0   2   2   0   2   2   2   0   0   0   2   2   0   2   2   2   2
 MK-1-14                2   0   2   0   2   0   0   0   2   0   0   0   2   0   0   2   0   2   2   2   2   2   0   2   0   0   2   2   2   0   0   0   2   2   0   0   0   0   2   2   0   0   2   2   2   0   0   2   2   2   2   0   2   0   0   2   0   0   2   2   2   2   2   2   0   2   0   2   0   0   2   0   2   0   2   2   0   2   2   2   2   0   0   2   2   0   0   0   2   0   2   0   2   2   0   2   2   0   2   2   2   2   0   2   0   2   0   0   0   2   0   0   0   2   0   0   0   0   0   0   2   0   0   0   2   0   2   0   2   0   2   0   0   0   0   2   2   0   0   2   2   0   2   2   0   0   0   2   0   2   0   2   2   2   0   0   2   0   0   2   0   0   0   0   2   2   0   2   2   0   2   0   0   2   2   2   0   2   2   2   2   0   2   2   0   0   0   2   2   2   0   2   0   2   2   0   2   2   2   2
 MK-1-15                2   0   2   0   2   0   0   0   2   0   0   2   2   2   2   2   0   2   2   2   2   2   0   2   0   0   2   2   2   0   0   0   0   2   0   0   0   0   2   2   0   0   2   2   2   0   0   2   2   2   2   0   2   0   0   2   0   0   0   2   2   2   2   2   0   2   0   2   0   0   2   0   2   0   2   2   0   2   2   2   2   0   0   2   2   0   0   0   0   0   2   0   2   2   0   2   2   0   2   2   2   2   0   2   0   2   0   0   0   2   2   0   0   2   0   0   0   2   0   2   2   0   0   0   2   0   2   0   2   0   2   0   0   0   0   2   2   0   0   2   2   0   2   2   0   0   0   2   0   2   0   2   2   2   0   0   2   0   0   0   0   2   0   0   0   2   0   2   2   0   0   0   2   2   2   0   0   2   2   2   2   0   2   2   0   0   0   2   2   2   0   2   2   2   2   0   2   2   2   2
 MK-1-16                0   0   2   0   2   0   0   0   2   2   0   2   2   2   0   2   0   2   2   2   2   2   2   2   0   0   2   2   2   0   0   0   0   2   0   2   2   2   2   2   2   0   2   2   2   0   0   2   2   2   2   2   2   0   0   2   0   0   0   2   2   2   2   2   0   2   0   2   0   0   2   0   2   0   2   2   2   2   2   2   2   0   0   2   2   0   2   0   0   0   2   0   2   2   0   2   2   0   2   2   2   2   0   2   2   2   0   0   0   2   2   0   0   2   0   0   0   0   0   2   0   0   2   0   2   0   2   0   2   0   2   2   2   0   0   2   2   0   2   2   2   0   2   2   0   0   0   2   2   2   0   2   2   2   0   0   2   0   2   2   0   2   0   0   0   0   0   2   2   0   0   0   2   0   2   0   0   2   2   2   2   0   2   0   0   0   2   2   2   2   2   2   2   2   2   2   2   2   0   2
 MK-2-1                 2   2   0   0   2   2   0   0   2   2   0   2   0   2   0   0   2   0   0   0   0   2   0   0   0   2   2   0   0   2   0   0   0   2   0   2   0   2   0   0   0   0   2   2   2   0   0   2   2   0   0   2   2   2   0   0   0   0   0   0   2   0   0   0   2   2   0   0   2   0   2   2   0   0   0   0   2   0   0   2   0   2   0   2   0   0   2   2   2   2   2   2   2   0   2   2   2   2   2   2   2   2   2   0   2   0   0   0   0   2   2   0   0   2   0   2   2   0   2   2   0   2   2   2   2   0   2   0   2   2   0   0   2   0   2   2   0   2   0   0   2   2   2   2   0   2   2   2   0   0   2   2   0   0   2   0   0   0   0   0   2   0   0   2   0   2   2   0   0   2   2   0   0   2   2   0   2   2   2   2   0   2   2   0   2   2   2   0   0   2   0   2   2   0   2   0   2   0   2   0
 MK-2-2                 2   0   0   0   2   2   0   0   2   2   0   2   0   2   0   0   0   0   0   0   0   2   0   0   0   2   2   0   0   2   0   0   0   2   2   2   0   2   0   0   0   0   2   2   2   2   0   0   2   0   0   2   2   2   0   0   0   0   0   0   2   0   2   2   2   2   0   0   2   0   2   2   0   0   0   0   2   2   0   2   0   2   0   2   0   2   2   2   2   2   2   2   2   0   2   2   2   2   2   2   2   2   2   0   2   0   0   0   0   2   2   0   0   2   0   2   2   0   2   2   0   2   2   2   2   0   2   0   2   2   0   2   2   0   2   2   0   2   0   0   2   2   2   2   0   2   2   2   0   0   2   2   0   0   2   0   0   2   0   0   2   0   0   2   0   2   2   0   0   2   0   0   0   2   2   0   2   2   2   2   0   2   2   0   2   2   2   2   0   2   0   2   2   0   2   0   2   0   2   0
 MK-2-3                 2   0   0   0   2   2   0   0   2   0   0   2   0   2   0   0   0   0   0   2   0   2   0   0   0   2   2   0   0   2   0   0   0   2   2   2   0   2   0   0   0   0   2   2   2   2   0   0   2   0   2   2   2   2   0   0   0   0   0   0   2   0   2   2   2   2   0   0   2   0   2   2   2   0   0   0   2   2   0   2   0   2   0   2   0   2   2   2   2   2   2   2   0   2   2   2   2   2   2   0   2   2   2   0   2   0   0   0   0   2   0   0   0   2   0   2   2   0   2   0   0   2   2   0   2   2   2   0   2   2   0   2   2   0   2   2   0   2   0   0   2   2   2   2   0   2   2   2   0   0   2   2   0   0   2   0   0   0   0   0   2   0   0   2   0   2   2   0   0   0   2   0   2   2   2   0   2   2   2   2   0   2   2   0   0   2   2   0   0   2   0   2   2   0   2   0   2   0   2   0
 MK-2-4                 2   0   0   0   0   2   0   2   2   0   0   0   0   2   0   0   2   0   0   2   0   2   0   0   0   2   2   0   0   2   0   0   0   2   2   2   0   2   0   0   0   0   2   2   2   2   0   0   2   0   2   2   2   2   0   0   0   0   0   0   2   0   2   2   2   0   0   0   2   0   2   2   2   0   0   0   2   2   0   2   0   2   2   2   0   2   2   2   2   2   0   2   0   2   2   2   0   2   2   0   2   2   2   0   2   0   0   0   0   2   2   0   0   2   0   2   2   2   2   0   0   0   2   0   2   2   2   0   2   2   0   2   2   0   2   2   0   2   0   0   0   2   2   2   0   2   2   2   0   0   2   2   0   0   2   0   0   0   0   0   2   0   0   2   0   2   2   0   0   0   2   0   2   2   2   0   2   2   2   0   0   2   2   0   0   2   2   0   0   2   0   2   2   0   2   0   2   0   2   0
 MK-2-5                 2   0   0   0   0   2   0   2   2   0   0   0   0   0   0   0   2   0   0   2   0   2   0   0   0   2   2   0   0   2   2   0   0   2   2   0   0   2   0   0   0   2   2   2   2   2   0   0   0   0   2   2   2   2   0   0   0   0   0   0   2   0   2   2   2   0   0   0   2   0   2   0   2   0   0   0   2   2   0   2   0   2   2   2   0   0   0   2   2   2   0   2   0   2   2   0   0   2   2   0   2   2   2   2   2   0   0   0   0   2   2   0   0   2   0   2   0   2   2   0   0   0   2   0   2   2   2   0   2   2   0   2   0   0   2   2   0   2   0   0   2   2   2   2   0   2   2   2   0   0   2   2   0   0   2   0   0   0   0   0   2   0   0   0   0   2   2   0   0   0   2   0   2   2   0   2   2   2   2   0   2   2   2   0   0   2   2   0   0   0   0   2   2   0   2   0   2   0   2   0
 MK-2-6                 2   0   0   2   0   2   0   2   2   0   0   0   0   0   0   0   2   0   0   0   0   2   0   0   0   2   2   0   0   2   0   0   0   2   2   0   0   2   0   0   0   2   2   2   2   2   0   0   0   0   2   2   2   2   0   0   0   0   2   0   0   0   2   0   2   0   0   0   2   0   2   0   2   0   0   0   0   2   0   2   2   2   2   2   0   0   0   2   2   2   0   2   0   2   2   0   0   2   2   0   0   2   2   2   2   0   0   0   2   2   2   0   0   2   0   2   0   2   2   0   0   0   2   0   2   2   2   0   2   2   0   2   0   2   2   2   0   2   0   0   2   2   2   2   0   2   2   2   2   0   2   0   0   0   2   0   0   0   0   0   2   0   0   0   0   0   2   0   0   0   0   0   2   2   2   2   2   2   2   0   2   2   2   0   0   2   2   0   0   0   0   2   2   0   2   0   2   0   2   0
 MK-2-7                 2   0   0   2   0   2   0   2   2   0   2   0   0   0   0   0   2   0   0   0   0   2   0   0   0   2   2   0   0   2   0   0   0   2   2   0   2   2   0   0   0   2   2   2   2   0   0   0   0   0   2   2   2   2   2   0   0   0   2   0   0   0   2   2   0   2   0   0   0   0   2   0   2   0   0   2   0   0   0   2   2   0   2   2   0   0   0   2   2   2   0   2   0   0   2   0   0   2   2   0   0   2   0   2   2   0   0   0   2   2   2   0   0   2   2   2   0   2   2   0   0   2   2   2   2   2   2   2   2   2   0   2   0   2   2   2   0   2   0   0   2   2   0   2   0   2   2   2   2   0   0   0   0   0   2   0   0   0   0   0   2   0   0   0   0   0   2   0   0   0   0   0   2   2   2   2   2   2   2   2   2   0   2   0   0   2   2   0   0   2   0   2   2   0   2   0   2   0   2   0
 MK-2-8                 2   0   0   0   0   2   2   0   2   0   2   0   0   0   0   0   2   0   0   0   0   2   0   0   0   2   2   0   0   2   0   0   0   2   2   0   2   2   2   0   0   2   2   2   2   0   0   0   0   0   2   2   2   2   2   0   0   0   0   0   0   0   2   2   0   2   0   0   0   2   2   0   2   0   0   2   0   0   0   2   2   0   2   2   0   0   0   2   2   2   0   2   0   0   2   0   0   2   2   0   0   2   0   2   2   0   0   0   2   2   2   2   0   2   2   0   0   2   2   0   0   2   2   0   2   2   2   2   2   2   0   2   0   2   0   2   0   2   0   2   2   2   0   0   0   2   2   2   2   0   0   0   0   0   2   0   0   0   0   0   2   0   0   0   0   0   2   0   0   0   0   0   2   2   2   2   2   2   2   2   2   0   2   0   0   2   2   0   0   2   0   2   2   0   2   0   2   0   0   0
 MK-2-9                 2   0   0   0   0   2   2   0   2   2   2   0   0   0   0   0   2   0   0   0   2   2   0   0   0   2   2   0   0   2   0   0   0   2   2   0   2   2   2   0   0   2   2   2   2   0   0   0   0   0   2   2   2   2   2   0   2   0   0   0   0   2   2   2   0   2   0   0   0   2   0   0   2   0   0   2   0   0   0   2   2   0   2   2   2   0   0   2   2   2   0   2   0   0   2   0   0   2   2   2   0   2   0   2   2   0   2   0   2   2   2   2   0   2   2   0   0   2   2   0   0   2   2   0   0   2   2   2   2   2   0   2   0   2   0   2   0   2   0   2   2   2   0   0   0   2   2   2   2   0   0   0   0   2   2   0   0   0   0   0   2   0   0   2   2   0   2   0   0   0   0   0   2   2   2   2   2   2   2   2   2   0   2   0   0   2   2   0   0   2   0   2   2   0   0   0   0   0   0   0
 MK-2-10                2   0   0   0   0   2   2   0   2   2   2   0   0   0   0   0   2   0   2   0   2   2   0   0   0   0   2   0   0   2   0   0   0   2   2   0   0   2   2   0   0   2   2   2   2   0   0   0   2   2   2   2   2   2   2   2   2   0   0   0   0   2   2   2   0   2   0   0   0   2   0   0   2   0   0   2   0   0   0   2   2   0   2   2   2   0   0   2   2   2   0   2   0   0   2   0   0   2   2   2   0   2   0   2   2   0   2   0   0   2   2   2   0   2   2   0   0   2   2   2   0   0   2   0   0   2   2   2   2   2   0   2   0   2   0   2   0   2   0   2   0   2   0   0   0   2   0   2   0   0   0   0   0   2   2   0   0   0   0   0   2   0   0   2   2   2   2   0   0   2   0   0   2   2   2   2   2   2   2   2   2   0   2   0   0   2   2   0   0   2   0   2   2   0   0   0   0   0   0   0
 MK-2-11                2   0   0   0   0   2   2   0   2   2   2   0   0   0   0   2   2   0   0   0   2   2   0   0   0   0   2   0   0   2   0   0   0   2   2   0   0   2   2   0   0   2   2   2   2   0   2   0   2   2   2   2   2   2   2   2   2   0   0   0   0   2   0   2   0   2   0   0   0   2   0   0   2   0   0   2   0   0   0   2   2   0   2   2   2   0   2   2   2   2   0   2   0   0   2   0   0   2   2   2   0   2   0   2   2   2   2   0   0   2   2   2   0   2   2   0   2   2   0   2   0   0   2   0   0   2   2   2   0   0   0   2   2   2   0   2   0   2   0   2   0   2   0   0   0   2   0   2   0   0   0   0   0   2   2   0   0   0   0   0   2   0   0   2   2   2   2   0   0   2   0   0   2   2   2   2   2   2   2   2   2   0   2   0   0   0   2   0   0   2   2   2   2   0   0   0   0   0   0   0
 MK-2-12                2   0   0   0   2   0   2   0   2   2   2   0   0   0   0   2   2   0   0   0   2   2   0   0   0   0   2   0   0   2   0   0   2   2   2   0   0   2   0   0   0   2   2   2   2   0   2   0   2   2   2   0   2   2   2   2   2   0   2   0   0   2   0   2   0   2   0   0   0   2   0   0   2   0   0   2   0   0   0   2   2   0   0   2   2   2   2   2   2   0   0   2   0   0   0   0   0   2   2   2   0   2   0   0   0   2   2   0   0   2   2   2   0   2   2   0   2   2   0   2   0   0   2   0   0   2   2   2   0   0   0   2   2   2   0   2   0   2   0   2   0   2   0   0   0   2   0   2   0   0   0   0   0   2   2   0   0   0   0   0   2   0   2   2   2   2   2   0   0   0   0   0   2   2   2   2   2   2   0   2   2   0   2   0   0   0   2   2   0   2   0   2   2   0   0   0   2   0   0   0
 MK-2-13                2   0   0   0   2   0   2   0   2   2   2   2   0   0   0   2   2   0   0   0   2   2   0   0   0   0   2   0   0   2   0   0   2   2   2   0   0   2   0   0   0   2   2   2   2   0   2   0   2   2   2   0   2   0   2   0   2   0   2   0   0   2   0   2   0   2   0   0   0   2   0   0   2   0   0   0   0   0   0   2   2   2   2   2   2   2   0   2   2   0   0   2   0   0   0   0   0   2   0   2   0   2   0   0   0   2   2   0   2   2   0   2   0   2   2   0   0   2   0   2   0   0   2   0   0   2   2   2   0   0   0   2   2   2   0   2   0   2   2   2   0   0   0   0   0   2   0   2   0   0   0   0   0   2   2   0   0   0   0   2   2   0   2   2   2   2   2   0   0   0   0   0   2   2   0   0   2   2   0   2   2   0   2   0   0   0   2   2   0   2   0   2   2   0   0   0   2   0   0   0
 MK-2-14                2   0   2   0   2   0   2   0   2   2   2   2   0   0   0   2   2   0   0   0   2   2   0   0   0   0   2   0   0   2   0   0   2   2   2   0   0   2   0   0   0   2   2   2   2   0   2   0   2   2   2   0   2   2   2   0   2   0   2   0   0   2   0   2   0   2   2   0   0   2   0   2   2   0   0   2   0   0   0   2   0   2   2   2   2   0   0   2   0   0   0   2   0   0   0   2   0   2   0   2   0   2   0   0   2   2   2   0   2   2   0   2   0   2   2   0   0   2   0   2   0   0   2   2   0   2   2   2   0   0   0   2   2   2   2   2   0   2   0   2   0   0   0   0   0   2   0   2   0   0   0   0   0   2   0   0   0   0   0   0   2   0   2   2   2   2   2   0   0   0   2   0   2   2   0   0   2   2   0   2   2   2   2   0   0   0   2   2   0   2   0   2   2   0   0   0   2   2   0   0
 MK-2-15                2   0   0   0   2   0   2   0   2   2   2   2   0   0   0   2   2   0   0   0   2   2   2   0   0   0   2   0   0   2   0   0   2   2   2   0   0   2   0   0   2   2   2   0   2   0   2   0   2   2   2   0   2   2   2   2   2   2   2   0   0   2   0   2   0   0   2   0   0   2   2   2   2   0   2   2   0   0   0   2   0   2   0   2   2   0   0   2   0   0   0   2   0   0   0   2   0   2   0   0   0   2   0   0   2   2   2   0   2   2   0   2   0   2   2   0   0   2   0   2   0   0   0   2   0   2   2   2   0   0   0   2   2   0   2   2   0   2   0   2   0   2   0   2   0   2   0   2   0   0   0   0   0   2   0   0   0   0   2   0   2   0   2   2   2   2   2   0   0   0   2   0   2   2   0   0   2   2   0   2   2   2   2   0   0   0   2   2   0   2   0   2   2   0   0   0   2   2   0   0
 MK-2-16                2   0   0   0   2   0   2   0   2   2   0   2   0   0   0   2   2   0   0   0   2   2   2   0   0   0   0   0   0   2   0   2   0   2   2   0   0   2   0   0   2   2   2   0   2   0   2   0   2   2   2   0   2   2   2   2   2   2   2   0   0   2   0   0   0   0   2   0   0   2   2   2   2   2   2   2   0   0   0   2   0   2   0   2   2   0   0   0   0   0   0   0   0   0   0   2   0   2   0   0   0   2   2   0   2   2   2   0   2   2   0   2   0   0   2   0   0   2   0   2   2   0   0   2   2   0   2   2   0   0   0   2   2   0   0   2   0   2   0   2   0   2   0   2   0   2   0   2   0   0   0   0   0   2   2   0   0   0   2   0   0   0   2   2   2   2   2   0   2   0   2   0   2   2   0   0   0   2   0   2   2   2   0   0   0   0   2   2   0   2   0   0   2   0   0   2   2   2   0   0
 MK-3-1                 2   0   0   2   2   0   0   0   0   0   2   0   0   0   0   2   2   0   2   0   0   0   0   0   0   2   0   2   0   0   2   2   0   2   2   2   2   0   0   2   0   2   0   0   2   2   2   0   0   2   2   0   0   0   0   0   2   2   0   0   0   2   2   2   2   0   0   2   0   2   2   2   0   2   2   0   2   0   0   0   2   2   2   2   0   2   0   2   2   2   2   0   0   2   2   0   2   0   0   0   0   0   2   0   2   2   0   2   0   2   0   2   0   0   2   2   2   0   2   0   0   0   2   2   2   2   2   2   0   0   0   0   0   2   0   2   2   2   0   2   0   0   2   2   0   2   2   2   0   2   0   0   2   0   0   0   0   2   2   0   2   2   2   0   0   2   0   2   2   0   0   0   0   0   2   2   0   2   0   0   0   0   0   0   2   2   2   0   0   0   0   0   2   0   0   0   2   2   0   2
 MK-3-2                 2   0   0   2   2   0   0   0   0   0   2   0   0   0   0   0   2   0   2   0   0   0   0   0   0   2   0   2   0   0   2   2   0   2   2   2   2   0   0   2   0   0   0   0   2   2   2   0   0   2   2   0   0   0   0   0   2   2   0   0   0   2   2   0   2   0   0   2   0   2   2   2   0   2   2   0   2   0   0   0   2   2   2   2   0   2   0   2   2   2   2   0   0   2   2   0   2   0   0   0   0   0   2   0   2   2   0   2   0   2   0   2   0   0   2   2   0   0   2   0   0   0   2   2   2   0   2   2   0   0   0   0   0   2   0   2   2   2   0   2   0   0   2   2   0   2   2   2   0   0   0   0   2   2   0   0   0   2   2   2   2   2   2   0   0   2   0   2   2   0   0   0   0   0   2   2   0   2   0   0   0   0   2   0   2   2   2   0   0   0   2   0   2   0   0   0   2   2   0   2
 MK-3-3                 0   0   0   2   0   0   0   0   0   0   2   0   0   0   0   0   2   0   2   0   2   0   0   0   0   2   0   0   0   0   2   2   0   0   0   2   2   0   0   2   0   0   0   0   2   2   2   0   0   2   2   2   0   0   0   0   2   2   0   0   0   2   2   0   2   0   0   2   0   2   2   2   0   2   2   0   2   0   0   0   2   0   2   2   2   2   0   2   2   0   2   0   0   0   2   2   0   0   0   0   0   2   0   0   2   2   0   2   0   2   0   2   0   2   2   2   0   0   2   0   0   0   2   2   2   0   2   2   0   0   0   0   0   2   0   2   2   2   0   2   0   0   2   2   0   2   2   2   0   0   0   0   2   2   0   0   0   2   2   2   2   2   2   0   0   2   0   0   2   0   0   0   0   0   2   2   0   2   0   0   0   0   2   0   2   2   2   0   2   0   2   0   2   0   0   0   2   2   0   2
 MK-3-4                 0   0   0   2   0   0   0   0   0   0   2   0   0   0   0   0   2   0   0   0   2   0   0   0   0   2   2   2   0   0   2   2   0   0   0   2   2   0   2   0   0   0   0   2   2   2   2   0   0   2   2   2   0   0   0   0   2   2   0   0   0   2   2   0   2   2   0   2   0   0   2   2   0   2   2   0   2   0   0   0   2   2   2   2   2   2   0   2   0   0   2   0   0   0   2   2   0   0   0   0   0   0   0   0   2   2   0   2   0   2   0   2   0   2   2   2   0   0   2   0   0   0   2   2   2   0   2   2   0   0   0   2   0   2   0   2   2   2   2   2   0   0   2   2   0   2   2   2   2   0   0   0   2   2   0   0   0   0   2   2   2   2   2   0   0   2   0   0   2   0   0   0   0   0   2   2   0   2   0   0   0   0   2   0   2   2   0   2   2   0   2   0   2   0   0   0   2   2   0   2
 MK-3-5                 2   0   0   2   0   0   0   0   0   0   0   0   0   0   0   0   2   0   0   0   2   0   0   0   2   2   2   2   2   0   2   2   0   0   0   2   2   0   2   0   0   0   0   0   2   2   2   0   0   2   2   2   0   0   0   0   2   2   0   0   0   2   0   0   2   2   0   2   0   0   2   2   0   2   2   0   2   0   0   0   2   2   2   2   2   2   0   0   0   2   2   0   0   0   2   2   0   0   0   0   0   0   0   0   2   2   0   2   2   2   0   2   0   2   2   2   0   0   2   0   0   0   2   2   2   0   2   2   0   0   0   2   0   2   0   2   2   2   2   2   0   0   2   2   0   2   2   2   0   0   0   0   2   2   0   0   0   0   2   2   0   2   2   0   0   2   0   2   2   2   0   0   2   0   2   2   0   2   0   0   0   2   2   0   2   2   0   2   2   0   2   0   2   0   0   0   2   2   0   2
 MK-3-6                 2   0   0   2   0   0   0   0   0   0   0   0   0   0   0   0   2   0   0   0   2   0   0   0   2   2   2   2   2   0   2   2   0   2   0   2   0   0   2   0   0   0   2   0   2   2   2   0   0   2   2   2   0   0   0   0   2   2   2   0   0   2   0   0   2   2   0   2   0   0   2   2   0   2   2   0   2   0   0   0   2   2   2   0   2   2   2   0   0   2   2   0   0   0   2   2   0   0   0   0   0   0   2   0   2   2   0   2   2   2   0   2   0   2   2   2   0   2   2   0   0   0   2   2   2   2   2   2   0   0   0   0   0   2   0   2   2   2   2   2   0   0   2   0   2   2   2   2   0   0   0   0   0   2   0   0   2   0   0   0   0   2   2   0   0   2   2   2   2   2   0   0   2   0   2   2   0   2   0   0   0   2   2   0   2   2   0   2   2   0   2   0   2   0   0   0   2   2   2   2
 MK-3-7                 2   0   0   2   0   0   0   2   2   2   2   0   0   0   0   0   2   0   0   0   2   0   0   2   2   2   2   2   0   0   2   2   0   2   0   2   0   0   2   0   0   0   2   0   2   2   2   0   0   2   2   2   0   0   0   0   2   2   2   0   2   2   0   2   2   2   0   2   2   0   2   2   0   2   2   0   0   0   0   0   2   2   2   0   2   0   2   0   0   2   2   0   0   0   2   2   2   0   0   0   0   0   2   2   2   2   0   2   2   2   0   2   0   2   2   2   0   2   2   0   0   2   2   2   2   2   0   2   0   0   0   0   0   2   0   2   2   2   2   2   2   0   2   0   2   2   2   2   0   0   0   0   0   2   0   0   0   0   0   0   0   2   2   0   0   2   2   2   2   2   0   0   2   0   2   2   0   0   0   0   2   2   2   0   2   2   0   2   2   0   2   0   2   0   0   0   2   2   2   2
 MK-3-8                 2   0   0   2   0   0   0   2   2   2   2   0   0   0   0   0   2   0   2   2   2   0   0   2   2   2   2   2   0   0   2   2   0   2   0   2   0   0   2   0   0   0   0   0   2   2   2   0   0   2   2   2   0   0   0   0   2   2   2   0   2   2   0   2   0   2   0   2   2   0   0   2   0   0   2   0   0   0   0   0   2   0   2   0   2   0   2   0   0   2   2   0   2   0   2   2   2   0   0   0   0   0   2   0   2   2   0   2   2   2   0   2   0   2   2   0   0   2   2   0   0   2   2   2   2   2   0   2   0   0   0   0   0   2   0   2   2   2   2   2   2   0   2   0   2   2   2   0   0   0   0   0   0   2   0   2   0   2   0   0   0   0   2   0   0   2   2   2   2   2   0   2   2   0   2   2   0   0   0   0   2   0   2   2   2   2   2   2   2   0   2   0   2   0   0   0   2   2   2   2
 MK-3-9                 2   0   0   2   0   0   0   2   2   2   2   0   0   0   0   0   0   0   0   2   2   0   0   2   2   2   2   2   0   0   2   2   0   2   0   2   0   0   2   0   0   2   2   0   2   2   2   0   0   2   2   0   0   0   0   0   2   2   2   0   2   2   0   2   0   0   0   2   2   0   0   2   0   0   2   0   0   0   0   2   2   0   2   0   2   0   2   0   0   2   2   0   0   0   2   2   2   0   0   0   0   0   2   0   2   2   2   2   2   2   0   2   0   2   2   0   0   0   2   0   0   2   0   2   2   2   0   2   0   0   0   0   0   2   0   2   2   2   0   2   2   0   2   0   0   2   2   0   0   0   0   0   0   2   0   2   0   2   0   0   0   0   2   0   0   2   2   2   2   2   0   2   2   0   2   2   2   0   2   0   2   0   2   2   2   0   2   2   2   0   2   0   2   0   0   0   0   2   2   0
 MK-3-10                2   0   0   2   0   0   0   2   2   2   2   0   2   0   0   0   0   0   0   2   2   0   0   2   2   2   2   2   0   0   2   2   0   2   0   2   0   2   2   2   0   0   2   0   2   2   2   0   0   2   0   0   0   2   0   0   2   2   2   0   2   2   0   2   0   2   0   2   0   0   0   2   0   0   2   0   0   0   2   2   2   0   2   0   2   0   2   0   0   2   2   0   0   0   2   2   2   0   0   0   0   0   2   0   2   2   2   2   2   2   0   2   0   2   2   0   0   0   0   0   0   2   0   2   2   2   0   2   0   0   0   0   0   0   0   2   2   2   0   2   2   0   2   0   0   2   2   0   0   0   0   0   0   2   0   2   0   0   2   2   0   0   2   0   0   2   0   2   2   2   0   2   2   0   2   2   2   0   2   0   2   0   2   2   2   0   2   2   0   2   0   0   2   0   0   0   0   2   2   0
 MK-3-11                2   0   0   2   0   0   0   2   0   2   2   0   0   0   0   0   0   0   0   2   2   0   0   2   2   2   2   0   0   0   2   2   0   0   0   2   0   2   2   2   0   2   2   0   2   2   2   2   2   2   2   0   0   0   0   0   2   2   2   0   2   2   0   2   0   2   0   2   0   0   0   2   0   0   2   0   0   0   2   2   2   0   2   0   2   2   2   0   0   2   2   0   0   0   2   2   2   0   0   0   0   0   2   0   2   2   2   2   2   2   0   2   2   2   2   2   0   0   0   0   0   2   0   2   2   2   0   2   0   0   0   0   0   0   0   2   2   2   0   2   2   0   2   0   0   2   2   0   0   0   0   0   2   2   0   2   0   0   2   2   0   0   2   0   2   2   0   2   2   2   0   2   2   0   2   0   2   0   2   0   2   0   2   2   2   0   2   2   0   2   0   0   2   0   0   0   0   2   2   0
 MK-3-12                2   0   0   2   0   0   2   2   0   2   2   0   0   2   0   0   0   0   0   2   2   0   0   2   2   2   2   0   0   0   2   2   0   0   0   0   0   2   2   0   0   2   2   0   0   2   2   2   2   2   2   0   0   0   0   0   2   2   2   0   2   2   0   2   0   2   0   2   0   0   0   2   0   0   2   0   2   2   2   2   2   2   2   0   2   2   2   0   0   2   2   0   0   0   2   2   2   0   0   0   0   0   2   0   2   2   2   2   2   2   0   2   2   2   2   2   0   0   0   0   0   2   0   2   2   2   0   2   0   0   2   0   0   0   0   2   2   0   0   2   2   0   2   0   2   2   2   0   0   0   0   0   2   2   0   2   0   0   2   2   0   0   2   2   2   0   0   2   2   2   0   2   2   0   2   2   2   0   2   0   2   0   2   2   2   0   2   0   0   2   0   0   0   0   0   0   0   2   2   0
 MK-3-13                2   0   2   2   0   0   0   2   0   2   2   0   0   2   0   0   0   0   0   2   2   0   0   2   2   2   2   0   0   0   2   2   0   0   0   0   0   2   2   0   0   2   2   0   0   2   0   2   2   2   2   0   0   0   0   0   2   2   2   0   2   2   0   2   0   2   0   2   0   0   0   2   0   0   0   0   2   2   2   2   2   2   2   0   2   2   2   2   0   2   2   0   0   0   2   2   2   0   0   0   2   0   0   0   2   0   2   0   0   2   0   2   2   2   2   2   0   0   0   0   0   2   0   2   2   2   0   2   0   0   2   0   0   0   0   2   2   0   0   2   2   0   2   2   2   2   2   0   0   0   0   0   0   2   0   2   2   0   2   2   0   0   2   2   2   0   0   2   2   2   0   2   2   0   2   2   2   0   2   0   2   0   2   2   2   0   2   0   2   2   0   0   0   0   0   0   0   2   2   0
 MK-3-14                2   0   2   2   0   0   0   2   0   0   2   0   0   2   0   0   0   0   0   2   2   0   0   2   2   2   2   0   0   0   2   2   2   0   0   0   2   2   2   0   0   2   2   0   0   2   0   2   0   2   2   2   0   0   0   0   2   2   0   0   2   2   0   2   0   2   0   2   0   0   0   2   0   2   0   0   0   2   2   2   2   2   2   0   2   2   2   2   0   2   2   2   0   0   2   2   2   0   0   0   2   0   0   0   2   0   2   0   0   2   0   0   2   0   0   2   0   0   0   0   0   2   0   2   0   0   2   2   0   0   2   0   0   0   0   2   2   0   0   2   2   0   2   2   2   2   2   0   0   0   0   0   2   2   0   2   2   0   2   2   0   0   2   2   2   0   0   2   2   2   0   2   2   0   2   0   0   0   2   0   2   0   2   2   2   0   2   2   2   2   0   2   0   0   0   0   0   2   2   0
 MK-3-15                2   0   2   2   0   0   0   2   0   0   2   0   0   2   0   2   0   0   0   2   2   0   0   2   2   2   0   0   0   0   2   2   2   0   0   0   2   2   2   0   0   2   2   0   2   2   0   2   0   2   2   2   2   0   0   0   2   2   0   0   2   2   0   2   0   2   0   0   0   0   2   2   2   2   0   0   0   2   2   2   2   2   2   0   2   2   2   2   0   2   2   2   0   0   2   2   2   0   0   0   2   0   0   2   2   0   2   0   0   2   0   0   2   0   0   2   0   0   0   0   0   2   0   2   0   0   2   2   0   0   2   0   2   0   2   2   2   0   0   0   2   0   2   2   2   2   2   0   0   0   0   0   2   0   0   2   2   0   2   2   2   2   2   2   2   0   0   2   2   0   0   2   2   0   2   0   0   0   2   0   2   0   2   2   2   0   0   0   2   2   0   2   0   0   0   0   0   2   2   0
 MK-3-16                2   2   2   2   2   0   0   2   0   0   2   0   0   2   0   2   0   0   0   2   2   0   0   2   2   2   0   0   0   0   2   2   0   0   0   0   2   2   2   0   0   2   2   2   2   2   0   2   0   2   2   2   0   0   0   0   2   0   0   0   2   2   0   2   2   2   0   0   0   0   2   2   2   2   0   0   0   2   2   0   2   2   0   0   2   2   0   2   0   2   2   2   0   0   2   2   2   0   0   0   2   0   0   2   2   0   2   0   0   2   0   0   2   0   0   2   0   0   0   0   2   2   0   2   0   0   2   2   0   0   2   0   0   0   2   2   2   0   0   2   0   2   2   0   2   2   2   0   0   0   0   0   2   0   0   2   2   0   2   2   2   2   2   2   2   0   0   2   2   0   0   2   2   0   2   0   0   0   2   0   2   0   2   2   2   0   0   0   2   2   0   2   0   0   0   0   0   2   2   0
 MK-4-1                 0   2   0   2   0   2   2   0   0   0   2   0   2   0   2   2   0   0   0   2   0   2   2   0   2   2   2   0   2   0   2   0   0   2   0   0   0   2   2   0   0   2   2   0   2   2   2   2   0   2   0   0   2   2   2   2   0   0   2   0   2   2   0   0   2   0   2   0   2   0   0   2   0   0   2   2   0   2   2   0   0   0   0   0   2   2   0   0   0   2   0   2   0   0   0   0   2   0   2   0   2   2   0   0   0   0   2   2   0   0   0   0   2   0   0   2   2   0   2   2   0   2   2   0   2   2   0   2   2   2   0   2   2   0   2   2   2   0   0   0   2   0   2   2   0   0   0   2   0   2   2   0   2   2   0   0   0   2   0   2   0   0   0   2   2   0   0   0   0   0   0   2   2   2   2   0   2   2   2   2   0   2   2   2   2   0   2   2   0   0   2   2   2   0   2   2   2   2   2   2
 MK-4-2                 2   0   0   2   0   0   2   0   0   0   2   0   2   0   2   2   0   0   0   2   0   2   0   0   0   2   2   0   2   0   2   2   0   2   0   0   0   2   2   0   0   0   2   0   2   2   2   2   0   2   2   0   2   2   2   2   0   0   2   0   2   2   0   0   2   0   2   0   0   0   0   2   0   0   2   2   0   2   2   0   0   0   0   0   2   2   0   0   2   2   0   2   0   0   0   0   0   0   2   2   2   2   0   0   0   0   2   0   0   0   0   0   2   0   0   2   2   0   2   2   0   0   2   0   2   2   0   2   2   0   0   2   2   0   2   2   2   0   2   0   2   0   2   2   0   0   0   2   0   2   2   0   2   2   0   0   0   2   0   2   0   0   0   0   2   0   0   0   0   0   0   2   2   2   2   0   2   2   2   2   0   2   2   2   2   0   2   2   0   2   2   2   2   2   2   2   2   2   0   2
 MK-4-3                 2   0   0   2   0   0   2   0   0   0   2   0   0   0   2   2   0   0   0   2   2   2   0   0   0   2   2   0   2   0   0   2   0   2   2   2   0   2   2   2   0   2   2   0   0   2   2   2   0   2   2   2   2   2   2   2   0   0   2   0   0   2   0   0   2   0   2   0   0   0   2   2   0   0   2   2   0   2   2   0   0   0   0   0   2   0   0   0   2   2   2   2   0   0   0   2   0   0   2   2   2   2   0   2   0   0   2   0   0   0   0   0   2   0   0   0   2   0   2   2   0   0   2   0   2   0   0   2   2   0   0   2   2   2   2   2   2   0   2   0   2   0   2   2   2   2   0   0   0   2   2   0   2   2   0   0   2   2   0   2   0   0   0   0   0   0   2   0   2   0   0   2   2   2   2   0   2   2   2   2   0   2   2   2   2   0   2   2   0   2   2   2   2   2   2   2   2   2   0   2
 MK-4-4                 2   0   0   2   0   0   2   0   0   0   2   2   0   0   2   2   0   0   0   2   0   2   0   0   0   2   2   0   2   0   2   2   2   2   2   2   0   2   2   2   0   0   2   0   0   2   2   2   0   2   2   2   0   2   2   2   0   2   2   0   0   2   0   0   2   0   0   0   0   0   2   2   0   0   2   0   0   2   2   0   0   0   0   0   2   0   0   0   2   2   2   2   0   0   0   2   0   0   2   2   2   2   0   2   0   0   2   0   0   0   0   0   2   0   0   0   2   0   2   2   0   0   2   0   2   0   0   2   2   0   2   2   2   2   2   2   2   0   2   0   2   2   2   2   2   2   0   0   0   2   2   0   2   2   0   0   2   2   0   2   0   0   0   0   0   0   2   0   2   0   0   2   2   2   2   2   2   2   2   2   0   2   2   2   2   0   2   2   0   2   2   2   2   2   2   2   2   2   0   2
 MK-4-5                 2   0   2   2   0   0   0   0   0   2   2   2   0   0   2   2   0   2   0   2   0   2   0   0   0   2   2   0   2   0   2   2   2   0   2   2   0   2   2   2   0   0   2   0   0   2   2   2   0   2   2   2   0   2   2   2   0   2   2   2   0   2   0   2   2   0   0   0   2   0   2   2   0   0   2   0   0   2   2   0   0   0   0   0   2   0   0   0   0   2   2   2   0   2   0   2   0   0   2   2   2   2   0   2   0   0   2   0   0   0   0   0   2   0   0   0   2   2   2   2   0   0   2   0   2   0   0   2   2   0   2   2   2   2   2   2   2   0   2   0   2   2   0   2   2   2   0   0   0   2   2   0   2   2   0   0   2   2   2   2   0   0   0   0   0   0   2   0   2   2   0   2   2   2   2   2   2   2   2   0   0   2   2   2   0   0   2   2   0   0   2   2   2   2   2   2   0   2   0   2
 MK-4-6                 2   0   2   2   0   0   0   0   0   2   2   0   0   0   2   2   0   2   0   2   2   2   0   0   0   2   2   0   2   0   2   2   2   0   2   0   0   2   2   0   0   2   2   0   0   2   2   2   0   2   0   0   0   0   2   2   2   2   2   2   0   2   0   2   2   0   0   0   2   0   2   2   2   0   2   0   0   2   2   0   0   0   0   0   2   0   0   0   0   2   2   2   0   2   0   2   0   0   2   2   2   2   0   2   2   0   2   0   0   0   0   0   2   0   0   0   2   2   2   2   0   0   2   0   2   0   0   2   2   0   0   2   0   2   2   2   2   2   2   0   2   2   0   2   2   2   0   0   0   2   2   0   2   2   0   0   0   2   2   2   0   0   0   0   0   0   2   0   2   2   0   2   2   2   2   2   2   2   2   0   0   2   2   2   0   2   2   2   2   0   2   2   2   2   2   2   0   2   2   0
 MK-4-7                 2   0   0   2   0   0   0   0   0   2   2   0   0   0   2   0   0   2   0   2   2   0   0   0   0   2   2   2   0   0   2   2   2   2   2   0   0   2   2   0   0   2   2   0   0   2   2   2   0   2   0   0   0   0   2   2   2   2   0   2   0   2   2   2   2   0   0   0   2   0   2   2   2   0   2   2   0   2   2   0   0   0   0   2   2   0   0   0   0   2   2   2   0   0   0   2   0   0   2   2   2   2   0   2   0   0   0   0   0   0   0   0   2   0   0   0   2   2   2   2   0   0   2   0   2   0   0   0   2   0   0   0   0   2   2   2   2   2   2   0   2   0   0   2   2   0   0   0   0   2   2   0   2   2   0   0   0   2   2   2   0   0   0   2   0   0   2   0   2   2   0   2   2   2   2   2   2   2   2   0   0   2   2   0   0   2   2   2   2   0   2   2   2   2   0   0   0   2   2   0
 MK-4-8                 2   0   0   2   0   0   0   2   2   2   0   0   2   0   2   0   0   2   0   2   2   0   0   0   0   2   0   2   0   0   2   2   2   2   0   2   0   2   2   0   0   2   2   2   0   2   2   2   0   2   0   0   0   0   2   2   2   2   0   2   2   2   0   0   0   0   0   0   2   0   2   2   2   0   2   2   0   2   2   0   0   0   0   2   2   0   0   0   2   2   2   2   0   0   2   2   2   0   2   2   2   2   0   2   0   0   0   0   0   0   0   0   2   0   0   0   0   2   2   2   0   0   2   2   2   2   0   2   2   0   0   0   0   2   2   2   2   2   2   0   2   0   0   2   2   0   2   0   0   2   0   0   0   2   0   0   0   2   2   2   0   0   0   2   0   0   2   0   2   2   0   2   2   2   2   2   2   2   2   0   0   2   2   0   0   2   2   2   2   0   0   2   2   2   0   0   0   2   2   0
 MK-4-9                 2   0   0   2   0   0   0   2   0   2   0   0   2   0   2   0   0   2   0   2   2   0   0   2   0   2   0   2   0   2   2   2   2   2   0   2   2   2   2   0   0   2   2   2   0   2   2   2   0   2   0   2   0   0   2   0   2   2   0   2   2   0   0   0   0   0   0   0   2   0   2   2   2   0   2   2   0   2   2   0   0   0   0   0   2   0   0   0   2   2   2   2   0   2   2   2   2   0   2   2   2   2   0   2   0   2   0   0   0   0   2   0   2   0   0   0   0   2   2   2   0   0   2   2   0   2   0   2   2   0   0   0   0   2   2   2   2   2   0   0   2   0   0   2   2   0   2   0   0   2   0   0   0   0   0   2   0   2   2   2   2   0   0   2   0   0   2   2   2   2   0   2   0   2   0   2   2   2   2   0   0   2   0   0   0   2   2   2   2   2   2   2   2   2   0   0   0   2   2   2
 MK-4-10                2   0   0   2   0   2   0   2   0   2   0   0   2   0   2   0   0   2   0   2   2   0   2   2   2   2   0   2   0   2   2   2   2   2   0   2   2   2   2   0   0   2   2   2   0   2   2   2   0   2   0   2   0   0   2   2   2   2   0   2   2   0   0   0   2   0   0   2   2   0   2   2   2   0   2   2   0   0   2   0   0   0   0   0   2   2   2   0   2   2   2   2   0   2   2   2   2   0   2   2   2   2   2   2   0   2   0   0   0   0   2   0   2   0   0   0   0   2   2   2   0   0   2   2   0   2   0   2   2   0   0   2   0   2   2   2   2   2   0   0   2   0   0   2   2   2   2   0   0   2   0   0   0   0   0   2   0   2   2   2   2   0   2   2   0   0   2   2   2   2   0   2   0   2   0   2   2   2   2   0   0   2   0   2   0   2   2   2   2   2   2   2   2   2   0   0   2   2   2   2
 MK-4-11                2   2   0   2   0   2   0   2   0   2   0   0   0   0   2   0   0   2   0   2   2   0   0   2   2   2   2   2   0   2   2   2   2   2   0   2   2   2   2   0   0   2   2   2   0   0   2   2   0   2   0   2   0   0   2   2   2   2   0   2   2   0   0   0   2   0   0   2   2   0   2   2   2   0   2   0   2   2   2   0   0   0   2   0   2   2   2   2   0   2   2   2   2   2   2   2   2   0   2   2   2   2   0   2   0   2   0   2   0   0   2   0   2   0   0   0   0   2   2   2   0   0   2   0   0   0   2   2   2   0   0   2   0   2   2   2   2   2   0   0   2   0   0   2   2   2   2   0   0   2   0   0   0   2   0   2   0   2   2   2   0   0   2   2   0   0   0   2   2   2   0   2   0   2   0   2   2   2   2   0   2   2   0   2   0   2   2   2   2   2   2   2   2   2   2   0   2   2   2   2
 MK-4-12                2   2   0   0   0   2   2   2   0   2   2   0   2   0   2   0   2   2   0   2   2   0   0   2   2   2   2   2   0   2   0   2   2   2   0   2   2   2   2   0   0   2   2   2   0   0   2   2   0   2   0   2   0   0   2   2   2   0   0   2   2   0   0   0   2   0   0   2   2   0   2   0   2   0   2   0   2   2   2   2   0   0   2   2   2   2   2   2   0   2   2   2   2   2   2   2   2   0   2   2   2   2   0   2   0   2   0   2   2   0   2   0   2   0   0   0   0   2   2   2   0   0   2   0   0   0   0   2   2   0   0   2   0   2   2   2   0   2   0   2   2   0   2   2   2   2   2   0   0   2   0   0   2   2   0   2   0   2   2   2   0   0   2   2   0   0   0   2   2   0   0   2   0   2   0   2   2   2   2   0   2   2   0   2   0   2   2   2   2   2   0   2   2   2   2   0   2   2   2   2
 MK-4-13                2   2   0   0   0   2   2   2   2   2   2   0   2   0   2   0   0   2   0   2   2   0   0   2   2   2   2   2   0   2   0   2   0   2   0   2   2   2   2   0   0   2   2   2   0   0   2   2   0   2   0   2   0   0   2   2   2   0   0   2   2   2   0   0   2   0   0   2   2   0   2   0   2   0   0   0   2   2   2   2   0   0   2   2   2   2   2   2   0   2   2   0   2   0   2   2   2   0   2   2   2   2   0   2   0   2   2   2   2   0   0   0   2   0   0   0   0   2   2   2   0   0   2   0   2   0   0   2   2   0   2   2   2   2   2   2   0   2   0   2   2   0   2   2   2   2   0   0   0   2   0   0   2   2   0   2   0   0   2   2   0   0   2   0   2   0   0   0   2   0   0   2   0   2   0   2   2   2   2   2   0   2   0   2   2   2   2   2   2   2   2   2   2   2   2   0   2   2   2   2
 MK-4-14                2   2   0   0   0   2   2   2   2   2   2   0   2   0   2   0   0   2   2   0   2   0   0   2   2   2   2   2   2   2   0   2   0   2   0   2   2   2   2   0   0   0   2   2   2   2   2   2   0   2   0   2   0   0   2   2   0   2   0   2   2   2   0   2   2   0   0   2   2   0   2   2   0   0   0   0   2   2   2   2   0   0   2   2   2   2   2   2   0   2   2   0   2   2   2   2   2   0   2   2   2   2   0   2   0   0   2   0   0   0   0   0   2   0   2   0   0   0   2   2   0   2   2   0   2   0   0   2   2   2   2   2   2   2   2   2   0   2   0   2   2   0   2   2   0   2   0   0   0   2   0   2   2   2   0   2   0   0   2   2   0   0   2   0   2   0   0   0   2   0   0   2   0   2   0   2   2   2   2   2   0   2   0   2   2   2   2   0   2   2   0   2   2   2   0   0   2   2   2   2
 MK-4-15                2   2   0   0   0   2   2   2   2   2   2   0   2   0   2   0   0   2   2   0   2   0   0   2   2   2   2   2   2   2   0   2   0   2   0   2   2   2   2   0   2   0   2   2   2   2   2   2   0   2   0   2   0   0   2   2   0   2   0   2   2   2   0   2   2   0   0   2   2   0   2   2   0   2   0   0   2   2   2   2   2   0   2   2   2   2   2   2   0   2   0   2   2   2   2   2   2   0   2   2   2   2   0   2   0   0   2   0   0   0   0   0   2   0   2   2   0   0   2   2   0   2   2   0   2   0   0   2   2   2   2   2   2   2   2   0   0   2   2   2   2   0   2   2   0   2   0   0   0   2   0   0   2   0   0   2   0   0   2   2   2   0   2   0   2   0   0   0   2   0   0   2   0   2   0   2   2   2   2   2   0   2   0   0   2   2   2   0   2   0   0   2   2   2   0   0   2   2   2   2
 MK-4-16                2   2   0   0   2   2   0   2   2   2   2   0   2   0   2   0   0   2   2   0   2   0   0   2   2   2   2   2   2   2   0   2   0   2   0   0   2   2   2   0   2   0   2   2   0   2   2   2   2   2   0   2   2   0   2   2   2   2   0   2   2   2   0   2   2   0   0   2   2   0   2   0   0   0   2   0   2   2   2   2   2   0   2   2   2   2   0   2   0   2   0   2   2   2   2   0   2   0   2   2   2   2   0   2   0   0   2   2   0   0   0   0   2   0   2   2   0   0   2   2   0   2   0   2   2   0   2   2   2   2   0   2   0   2   2   0   0   2   2   2   2   0   2   2   0   0   2   0   0   2   0   0   2   0   0   2   0   0   2   0   2   0   2   0   2   0   0   0   2   2   0   2   0   2   0   2   0   2   2   2   0   2   0   0   2   2   2   0   2   2   0   2   2   2   0   0   2   2   2   2
 MK-5-1                 2   2   2   0   0   2   2   2   2   0   2   0   2   2   0   2   0   2   2   0   2   2   2   2   0   0   2   2   0   0   2   2   2   0   0   2   2   0   0   0   0   2   0   2   2   2   0   0   0   2   0   2   2   0   2   2   0   2   0   2   0   0   0   2   0   0   2   2   2   0   0   2   0   2   0   0   0   0   0   0   0   2   2   2   2   0   2   2   0   2   0   2   0   0   2   0   0   0   2   0   0   0   0   0   2   0   2   0   2   0   2   0   2   2   0   2   2   2   2   0   0   2   2   2   2   2   2   0   2   0   2   2   0   2   0   2   2   2   2   2   0   2   2   0   2   0   0   0   2   2   0   0   0   2   2   2   2   0   0   0   0   2   2   0   2   0   2   0   0   0   0   2   2   0   2   2   2   0   0   2   2   0   2   2   2   0   2   0   2   0   0   2   2   0   0   2   0   0   2   0
 MK-5-2                 2   2   2   0   0   2   2   2   2   0   2   0   2   2   0   2   0   2   0   0   2   2   0   2   0   0   2   2   0   0   2   2   2   0   0   2   2   0   0   0   0   0   0   2   0   2   2   0   0   2   0   2   2   0   2   2   0   2   0   2   0   0   0   2   2   0   2   2   2   0   0   2   2   2   0   0   0   0   2   0   0   2   2   2   2   0   2   2   0   2   0   2   0   0   2   0   0   2   2   0   0   0   0   0   2   2   2   2   2   0   2   0   2   2   2   0   2   2   2   0   0   2   0   2   2   2   2   0   2   0   2   2   2   2   0   2   2   2   2   2   0   2   2   0   2   0   0   0   2   2   0   0   2   2   2   2   2   0   0   0   0   2   2   0   2   0   2   0   0   0   0   2   2   2   2   2   2   2   0   2   2   0   2   2   2   0   2   0   2   0   0   2   2   0   0   2   0   2   2   2
 MK-5-3                 2   2   2   2   0   2   2   2   2   0   2   0   2   2   0   2   2   2   0   0   2   0   0   2   0   0   2   2   0   0   0   2   2   0   0   2   2   0   0   0   0   0   2   2   0   2   2   0   0   2   0   2   2   0   2   2   0   2   0   2   0   0   0   2   0   0   2   2   0   0   0   2   0   2   0   0   0   0   2   0   0   0   2   2   0   0   2   2   0   2   2   2   0   0   2   0   0   2   2   0   0   0   0   0   0   2   2   2   2   0   2   0   2   2   2   2   2   2   2   0   2   2   2   2   2   2   2   0   2   0   2   0   2   2   0   2   2   2   2   2   2   2   0   0   2   0   0   0   2   2   0   0   2   0   2   2   2   0   0   0   0   2   2   2   2   0   2   0   0   0   0   2   2   2   2   2   2   2   0   2   2   0   2   2   2   0   2   0   2   0   0   2   2   0   0   2   0   2   2   2
 MK-5-4                 0   2   0   2   0   2   2   0   2   0   2   0   2   2   0   0   2   2   0   0   0   2   0   2   0   0   2   2   0   0   0   2   2   0   0   2   2   0   0   0   0   0   2   2   2   2   0   0   0   2   0   2   2   0   0   2   2   2   0   2   2   0   0   2   0   0   0   2   2   0   0   2   0   2   2   0   0   0   2   0   0   2   2   2   0   0   2   2   0   2   2   0   0   0   2   0   2   2   2   0   0   0   0   0   0   2   0   2   2   0   0   0   2   2   2   2   2   2   2   0   2   2   2   2   2   2   2   0   2   0   2   2   2   2   0   2   2   2   2   2   2   2   0   0   2   0   0   0   2   2   0   0   2   0   2   2   2   0   0   0   0   0   2   2   2   0   2   0   0   0   0   2   2   2   2   2   0   2   0   0   0   0   2   2   2   0   2   0   2   0   0   2   2   0   0   2   2   2   2   2
 MK-5-5                 0   2   0   2   0   2   0   0   2   0   2   0   2   2   0   2   0   2   0   0   0   2   0   2   0   0   2   2   0   0   0   2   2   0   2   2   2   0   0   2   2   2   2   2   2   2   0   0   0   0   0   2   0   0   0   2   2   2   0   2   2   2   2   2   0   0   0   2   2   0   0   2   0   2   2   0   0   0   2   0   2   2   2   2   0   0   2   2   0   2   2   0   0   0   2   0   0   2   2   0   0   0   0   0   0   2   0   2   2   2   0   0   2   2   2   2   2   2   2   0   0   2   2   2   2   2   0   0   2   0   2   2   2   2   0   2   2   2   0   2   2   2   0   0   2   0   0   2   2   2   0   0   2   2   2   0   0   0   0   0   0   0   2   2   2   0   2   0   0   0   0   2   2   2   2   2   0   2   0   2   0   0   0   2   2   0   2   2   2   0   0   2   2   0   0   2   0   2   2   2
 MK-5-6                 0   0   0   2   0   2   0   0   2   0   2   0   2   2   0   2   0   2   0   0   0   2   0   2   0   0   2   2   0   0   0   2   0   0   2   2   2   0   0   2   2   2   2   2   2   2   0   0   0   0   0   2   0   0   0   2   2   2   0   2   2   2   2   2   0   0   0   2   2   0   0   2   0   2   2   0   0   0   2   0   2   2   2   2   2   0   2   2   0   2   2   0   0   0   2   0   0   2   2   0   0   0   0   0   0   2   0   2   2   2   2   0   2   2   2   2   2   2   2   0   0   2   0   2   2   2   0   0   2   0   2   2   2   2   0   2   2   2   0   2   0   2   0   0   2   0   0   2   2   2   0   0   2   2   2   0   0   0   0   0   0   2   2   2   2   0   0   0   0   0   0   2   2   2   2   2   0   0   0   2   0   0   0   2   2   0   2   2   2   0   2   2   2   0   2   2   0   2   2   2
 MK-5-7                 0   0   0   2   0   2   0   2   2   0   2   0   2   2   0   2   0   2   0   0   0   2   0   2   0   0   2   2   0   0   0   2   0   0   2   2   2   0   0   2   2   2   2   0   2   2   0   0   0   0   0   2   0   2   0   0   2   2   2   2   2   2   2   2   0   0   0   2   0   0   0   2   0   2   2   0   2   0   2   0   2   2   2   2   2   0   2   2   0   2   2   2   0   0   2   0   0   2   2   0   0   0   0   2   0   2   0   2   2   2   2   0   2   2   2   2   2   2   2   0   0   2   0   2   2   2   0   0   2   2   2   2   2   2   0   2   2   2   0   2   0   2   0   0   2   0   0   2   2   2   0   0   2   2   2   0   0   0   0   0   0   2   2   0   2   0   0   0   0   0   0   2   2   2   2   2   0   0   0   2   0   0   0   2   2   0   2   2   2   0   2   2   2   0   2   2   0   2   2   2
 MK-5-8                 0   0   0   2   0   0   0   2   2   0   2   0   2   2   0   2   0   2   0   0   0   2   0   0   0   0   2   2   0   0   0   2   0   0   2   2   2   0   0   2   2   2   2   0   2   2   0   0   0   2   0   2   0   2   0   0   2   2   2   2   2   2   0   2   0   0   0   2   0   0   0   2   0   2   2   0   2   0   2   0   2   2   2   2   2   0   2   2   0   2   2   2   2   2   0   2   0   0   2   0   0   0   0   2   0   2   0   2   0   0   2   0   2   2   2   2   0   2   2   0   0   2   0   0   2   2   0   0   2   2   2   2   2   2   0   2   2   2   0   2   0   2   2   0   2   0   0   2   2   2   0   0   2   2   2   0   0   0   0   2   0   2   0   0   2   0   0   0   0   0   0   2   2   2   2   2   0   0   0   2   0   0   0   2   2   0   0   2   2   0   2   2   2   0   2   2   0   2   2   2
 MK-5-9                 0   0   0   2   0   0   0   2   2   0   2   0   2   2   2   2   0   0   2   2   0   2   2   0   0   0   2   2   0   0   0   2   0   0   2   2   0   0   0   2   2   2   2   0   0   2   0   0   0   2   0   2   0   2   0   0   2   2   2   2   0   2   0   2   0   0   0   0   0   0   0   2   2   2   2   0   2   0   2   0   0   2   2   2   0   2   2   2   0   2   2   2   2   2   0   0   0   0   2   0   0   0   0   2   0   2   0   2   0   0   2   0   2   2   2   2   0   2   2   0   0   2   0   0   2   2   0   0   2   2   0   0   2   2   0   2   2   2   0   0   0   2   2   0   2   0   0   2   2   2   0   0   2   2   2   0   0   0   0   2   0   2   0   0   2   0   0   0   0   2   0   2   2   2   2   2   0   0   0   2   0   0   0   2   2   0   0   2   2   0   2   2   2   0   2   2   0   2   2   2
 MK-5-10                0   0   0   2   0   0   0   2   2   0   2   0   2   0   2   2   0   0   2   2   0   2   2   0   0   0   2   2   0   0   0   2   0   0   2   2   0   0   0   2   2   2   2   0   0   2   0   2   0   2   0   2   0   2   0   2   2   2   2   2   0   2   0   2   0   0   2   0   0   0   0   2   2   2   2   0   2   0   2   0   0   2   2   2   0   2   2   2   0   2   0   2   2   2   0   0   0   0   2   0   0   0   0   2   0   2   0   0   0   0   2   0   2   2   2   2   0   2   2   2   0   2   0   0   2   2   0   0   2   2   2   0   2   2   0   2   2   2   0   0   0   2   2   0   2   0   0   0   2   2   0   0   2   2   2   0   2   0   0   2   0   2   0   0   0   0   0   0   0   0   0   2   2   2   0   0   0   0   0   2   0   0   0   2   2   0   0   2   2   0   2   2   2   0   2   2   0   2   2   2
 MK-5-11                2   0   0   2   0   0   0   2   2   2   2   0   2   0   2   2   0   0   2   0   0   2   2   0   0   0   2   2   0   0   0   2   0   0   2   2   0   0   0   2   2   0   0   0   0   2   2   2   0   2   0   2   2   0   0   2   2   2   2   2   0   2   0   2   0   0   2   2   0   0   0   2   2   2   2   0   2   0   2   0   0   2   2   2   0   0   2   2   0   0   2   2   2   2   0   0   0   0   0   0   0   0   0   2   0   2   0   0   0   0   2   0   2   0   2   2   0   2   0   2   0   0   0   0   2   2   0   0   2   2   2   0   2   2   0   2   2   2   0   0   0   2   2   0   2   0   0   0   2   2   0   0   2   2   2   0   2   0   0   0   0   2   0   0   0   0   0   0   2   0   0   2   2   0   0   0   0   0   0   2   0   2   0   2   2   0   2   2   2   0   2   2   2   0   2   2   0   2   2   2
 MK-5-12                2   0   2   2   0   0   0   2   2   2   2   0   2   2   2   2   2   0   2   2   0   2   2   0   0   0   2   2   0   0   0   2   2   0   2   2   0   0   0   2   2   0   0   0   0   0   2   2   0   2   0   2   0   2   0   2   2   0   0   2   0   2   0   2   0   0   2   2   2   2   0   2   2   2   2   0   2   2   2   0   0   2   2   2   0   0   2   2   0   0   0   2   2   2   0   0   0   0   0   0   2   0   0   2   0   2   0   2   0   0   2   0   2   0   2   2   0   2   0   2   0   0   0   0   2   2   0   0   2   2   2   0   2   0   0   2   2   0   0   2   0   2   2   2   2   0   0   0   2   0   0   0   2   2   2   2   2   0   0   0   0   2   0   0   0   0   0   0   2   0   0   0   2   0   0   0   0   0   0   2   0   2   0   2   2   0   2   2   2   0   2   2   2   2   2   2   0   2   2   2
 MK-5-13                2   0   0   2   0   2   2   2   2   2   2   0   2   2   2   2   2   0   2   2   0   2   2   0   0   0   2   2   0   0   0   2   2   0   2   2   0   0   0   2   2   0   0   0   0   0   2   2   0   2   0   2   0   2   0   0   2   2   0   2   0   2   0   2   0   0   0   2   2   2   0   2   2   2   2   0   2   2   2   0   0   2   2   0   0   0   2   2   0   0   0   2   2   2   0   0   0   0   0   0   2   2   0   2   0   2   0   2   0   2   2   0   2   0   2   2   0   2   2   2   0   0   0   0   2   2   0   0   2   0   2   2   2   0   0   2   2   0   0   0   0   2   2   0   2   0   0   0   0   0   0   0   2   2   2   2   2   0   0   0   0   2   0   0   0   0   0   0   2   0   0   0   0   0   2   0   0   0   2   2   0   2   0   0   2   0   2   2   2   0   2   2   2   2   2   2   0   0   2   2
 MK-5-14                2   0   0   2   0   2   2   2   2   2   0   0   2   2   2   2   2   0   2   0   2   2   2   0   0   0   2   2   0   0   0   2   2   0   0   2   0   0   0   2   0   0   0   0   0   2   2   2   0   2   2   2   0   2   0   0   2   2   0   0   0   2   0   2   0   0   0   2   2   2   0   2   2   2   2   0   2   2   2   0   0   2   2   0   2   0   2   2   0   0   0   2   2   2   0   0   0   0   2   0   2   2   0   2   0   2   0   2   0   2   0   0   2   0   2   2   0   2   2   2   2   0   0   0   2   2   0   0   2   2   2   2   2   0   0   2   2   0   0   0   0   2   2   0   0   0   0   0   0   0   0   0   2   2   2   2   2   0   0   0   0   2   0   0   0   0   0   0   2   0   0   0   0   2   2   0   0   2   2   2   0   2   0   0   2   0   2   2   2   0   2   2   2   2   2   2   0   0   2   2
 MK-5-15                2   0   0   0   0   2   2   2   2   2   0   0   2   2   2   2   2   0   0   2   2   2   2   0   0   0   2   2   0   0   0   2   2   0   0   2   0   0   0   2   0   2   0   0   0   2   2   2   0   2   2   2   0   0   0   0   2   2   0   0   0   2   0   2   0   2   0   2   2   2   0   2   2   2   0   0   2   0   2   0   0   0   2   2   0   2   0   2   0   0   0   2   0   2   0   0   0   2   2   0   2   0   0   2   0   2   0   2   0   2   2   0   2   0   2   0   0   2   2   2   2   0   0   0   2   2   0   2   2   2   2   2   2   0   0   2   2   0   0   0   0   2   2   0   0   2   0   0   2   2   0   0   2   2   2   2   2   0   0   0   0   2   2   0   0   0   0   0   2   0   0   0   0   2   2   0   0   2   2   2   0   2   2   0   2   0   2   2   2   0   2   2   2   2   2   2   0   0   2   2
 MK-5-16                2   0   2   0   0   2   2   2   2   2   0   0   2   2   2   2   2   0   0   2   2   2   0   0   0   0   2   2   0   0   0   2   2   0   2   2   0   0   0   2   0   2   0   0   0   2   2   2   0   0   2   2   0   0   0   0   2   2   0   0   0   2   0   2   0   2   0   2   2   2   0   2   2   2   0   0   2   0   2   0   0   0   0   2   0   2   0   2   0   0   0   2   0   2   0   0   0   2   2   2   2   0   2   2   0   2   0   2   0   2   2   0   2   0   2   0   0   2   2   2   2   0   0   0   2   0   0   2   2   0   2   2   2   0   0   2   2   0   0   0   0   2   2   0   0   2   0   0   0   2   0   0   2   0   2   2   2   0   0   2   0   2   2   0   2   0   0   0   2   0   0   0   0   2   2   0   0   2   2   2   0   2   0   0   0   2   2   2   2   0   0   2   2   2   2   2   0   0   2   2
 MK-6-1                 2   2   0   2   0   2   0   0   2   2   2   2   0   0   0   2   2   0   2   0   2   2   2   2   2   2   2   0   0   2   2   0   2   0   2   0   2   2   0   2   2   0   0   2   0   2   0   0   2   0   2   0   2   0   0   0   0   0   0   0   2   2   2   2   2   0   0   2   2   0   0   2   0   2   0   2   0   0   2   2   0   2   0   2   2   2   2   0   0   0   0   2   0   0   0   0   2   2   2   2   2   0   2   2   2   0   0   2   0   2   0   2   2   0   2   2   2   2   0   2   0   2   0   2   0   0   2   0   0   2   0   2   2   0   2   2   0   0   2   2   0   0   2   2   0   2   2   0   0   0   0   2   2   2   0   0   2   0   0   0   0   0   0   2   2   2   0   0   2   0   0   2   2   2   2   2   0   0   2   0   0   2   0   2   0   0   2   0   0   0   0   0   2   0   2   2   2   0   0   2
 MK-6-2                 2   2   0   2   0   2   0   0   2   2   2   2   0   0   0   2   2   0   2   0   2   2   2   2   2   2   2   0   0   2   2   0   2   0   2   0   2   2   0   2   2   0   0   2   0   2   0   0   0   2   2   2   2   0   0   0   0   2   0   0   2   2   0   2   0   0   0   2   2   0   0   2   0   2   0   2   0   0   2   0   0   2   0   2   2   0   2   0   0   0   0   2   0   0   0   0   2   0   2   2   2   0   2   2   2   0   0   2   0   2   0   0   2   0   2   2   2   2   0   2   0   2   0   2   0   0   2   0   0   2   2   2   2   0   2   2   2   0   2   0   0   0   0   2   0   2   2   0   0   2   0   2   2   2   0   0   0   0   0   0   0   0   0   2   2   2   0   0   2   0   0   2   2   2   2   2   0   0   2   0   0   2   2   2   0   0   2   2   2   0   0   0   2   0   0   2   2   0   0   2
 MK-6-3                 2   2   0   2   0   2   0   0   2   2   0   2   0   0   0   2   2   0   2   0   2   2   0   2   2   0   2   0   0   2   2   0   2   0   0   2   2   2   0   2   2   0   0   2   0   0   0   0   0   2   2   2   2   2   0   0   0   2   0   0   2   2   0   2   0   0   0   2   2   0   0   2   0   2   0   0   0   0   2   0   2   2   0   2   2   0   2   0   0   0   0   2   0   0   0   0   2   0   0   2   2   0   2   2   2   2   0   2   0   2   0   0   2   0   0   2   2   2   0   2   0   2   0   0   0   0   0   0   0   2   2   2   2   0   2   2   2   0   2   0   2   0   0   2   0   2   2   0   0   2   0   2   2   2   0   0   2   0   0   0   0   0   0   2   0   2   0   0   2   0   0   0   2   2   2   2   0   0   2   0   0   2   2   2   0   0   2   2   2   0   0   0   2   0   0   2   2   0   0   2
 MK-6-4                 2   2   0   2   0   2   0   0   2   2   0   0   0   2   0   2   2   0   2   0   2   2   0   2   2   2   2   2   0   0   2   0   2   0   0   2   2   2   2   2   2   0   0   2   0   0   0   0   0   0   2   2   2   2   0   0   0   2   0   0   2   2   0   2   0   2   0   2   2   0   0   2   0   2   0   2   0   0   2   0   2   2   0   2   2   0   2   2   2   2   0   2   0   2   0   0   2   0   0   2   0   0   2   0   2   2   0   2   0   2   0   0   2   0   0   2   2   2   0   2   0   2   0   2   0   0   0   0   0   2   2   2   2   0   2   2   2   0   2   0   2   2   0   2   0   2   2   0   0   2   2   2   0   2   0   0   2   0   0   0   0   0   0   2   0   2   0   0   2   0   0   0   2   2   2   2   0   0   2   0   0   2   2   2   0   0   2   0   2   2   2   0   2   0   0   2   2   0   0   2
 MK-6-5                 2   2   0   2   0   2   0   0   2   2   0   0   0   2   0   2   0   0   2   0   2   2   0   2   2   2   2   2   0   0   0   0   2   0   0   2   2   2   0   2   2   2   0   2   0   2   0   0   0   0   0   2   2   2   0   0   0   2   2   0   0   2   0   2   0   2   0   2   2   0   0   2   0   2   0   2   0   0   2   0   2   2   0   2   2   0   2   0   2   2   0   2   0   2   0   0   2   0   0   2   0   0   0   0   2   2   0   2   0   2   0   0   0   0   0   2   2   2   0   2   2   2   0   2   0   0   0   2   2   2   2   2   2   2   2   2   2   0   2   0   2   2   0   2   0   2   2   0   0   2   2   2   0   2   0   0   2   0   0   0   0   0   0   2   0   2   0   0   2   0   0   0   2   2   2   2   2   0   2   0   0   2   2   2   0   0   2   0   2   2   2   2   2   0   0   2   2   0   0   2
 MK-6-6                 2   0   0   0   0   0   0   0   2   2   0   0   0   2   0   0   0   0   2   0   2   2   0   2   0   2   2   2   0   0   0   0   2   2   0   2   2   2   2   2   2   2   0   2   0   2   0   0   0   0   0   2   0   2   0   0   0   2   2   0   0   2   0   2   0   2   0   2   2   0   0   2   0   2   2   2   0   0   2   2   2   2   0   2   2   0   0   0   2   2   0   0   0   2   0   0   2   0   0   0   0   0   0   0   2   2   0   2   0   2   0   0   0   0   0   2   2   2   0   2   2   2   0   2   0   0   0   2   2   2   0   2   2   2   2   2   2   0   2   0   2   2   0   2   2   2   2   2   0   2   2   2   0   2   0   0   2   0   0   2   0   2   0   2   0   2   0   0   2   0   0   0   2   0   2   2   2   0   2   0   0   2   2   2   0   0   2   0   2   0   2   2   2   0   0   2   2   0   0   2
 MK-6-7                 2   0   0   2   0   0   0   0   2   2   0   0   0   2   0   0   0   0   0   0   2   2   0   2   0   2   2   2   0   0   0   0   2   2   2   2   2   0   2   2   2   2   0   2   0   2   0   0   0   0   0   2   0   2   0   0   0   2   2   0   0   2   2   2   2   2   0   2   2   0   0   2   0   2   2   2   0   0   2   2   0   0   0   2   2   0   0   0   2   2   0   0   2   2   0   0   2   0   0   0   0   0   0   0   2   2   0   2   0   2   0   0   0   0   2   2   2   2   0   0   2   2   0   2   0   0   0   2   2   2   0   2   0   2   2   2   2   0   2   0   2   2   0   2   2   2   2   2   0   2   2   2   2   2   0   0   2   0   0   0   0   2   0   0   0   2   0   0   2   0   0   0   2   0   2   2   2   0   2   0   0   2   2   2   0   0   2   0   2   0   2   2   2   0   0   2   0   0   0   2
 MK-6-8                 2   0   0   2   0   0   0   0   2   2   0   2   0   2   0   0   0   0   2   0   2   2   0   2   0   2   2   2   0   0   0   0   2   2   2   0   2   0   2   2   0   2   0   2   0   2   0   0   2   2   0   2   0   2   0   0   0   2   2   2   0   2   2   2   2   2   0   2   2   0   0   2   0   2   2   0   2   0   2   2   0   0   0   2   2   0   0   0   2   2   2   2   2   2   0   0   2   0   2   0   2   0   0   0   2   2   0   2   0   2   0   0   0   0   2   0   2   0   0   0   2   2   0   2   0   0   0   2   2   2   0   2   0   2   2   2   2   0   2   0   0   2   2   2   2   2   2   2   0   2   2   2   2   2   0   0   2   0   0   0   0   0   2   0   0   2   0   0   2   0   0   0   2   2   2   0   2   0   2   2   0   0   2   2   0   0   2   0   2   0   2   2   2   0   0   2   2   0   0   2
 MK-6-9                 2   0   0   2   0   0   0   0   2   2   0   2   2   2   0   0   2   0   2   0   0   2   0   2   0   2   2   0   0   0   0   0   2   2   2   0   2   0   2   2   2   2   0   2   0   2   0   0   2   2   0   2   0   2   0   0   0   2   2   2   0   2   2   2   2   2   0   2   0   0   0   2   0   2   2   0   2   0   2   2   0   0   0   2   2   0   0   0   2   2   2   2   2   2   2   0   2   0   2   0   2   0   0   0   2   2   2   2   0   2   0   0   0   0   2   0   2   0   0   0   0   2   0   2   0   0   0   2   2   2   0   2   0   2   2   2   2   2   2   0   2   2   0   2   2   2   2   2   0   2   2   2   2   2   0   0   2   0   0   0   2   0   2   0   0   2   0   0   2   0   0   0   2   2   2   0   2   0   2   2   0   0   2   2   0   0   2   0   2   0   2   0   2   0   0   2   2   0   2   2
 MK-6-10                2   2   0   2   0   0   0   0   2   2   0   2   2   2   2   0   2   0   2   0   0   2   0   2   0   2   2   0   0   0   0   0   2   2   2   2   2   0   2   2   2   2   0   2   0   0   0   0   2   2   0   2   0   2   0   0   0   2   2   2   0   0   2   0   2   2   0   2   0   0   0   2   0   2   2   0   2   0   2   2   0   0   0   2   2   0   0   2   2   2   0   2   2   0   2   0   2   0   2   0   0   0   0   0   0   2   2   2   0   2   2   0   0   0   2   0   2   0   0   2   0   2   0   2   0   2   0   0   2   2   0   2   0   2   0   0   2   2   2   0   2   2   2   2   0   2   2   2   0   2   2   2   2   2   0   0   2   2   0   0   2   0   2   0   0   2   0   0   2   0   0   0   2   2   2   0   2   0   2   2   0   0   0   2   0   0   2   0   2   0   2   0   2   0   0   2   2   0   2   2
 MK-6-11                2   2   0   2   0   2   0   0   2   2   0   0   2   2   2   0   2   0   2   0   0   2   0   0   0   2   2   0   0   0   0   0   2   2   2   2   0   0   2   2   2   2   0   2   0   0   0   2   2   2   0   2   2   2   0   0   2   2   2   2   0   0   2   2   2   0   0   2   0   2   0   2   0   2   2   0   0   0   2   2   0   0   0   0   2   2   0   0   2   2   0   2   2   0   2   0   2   0   2   0   0   2   0   0   2   2   2   0   0   2   2   0   2   0   2   2   2   0   0   0   0   2   2   2   0   2   0   2   2   2   0   2   0   2   0   0   2   2   2   0   2   2   2   0   0   2   2   2   0   2   2   2   2   2   0   0   2   2   0   0   2   0   2   0   0   0   0   0   2   0   0   0   2   2   2   0   2   0   2   2   0   0   0   2   0   0   2   0   2   0   2   2   2   2   0   2   2   0   2   2
 MK-6-12                2   2   0   2   0   2   0   0   2   2   0   0   2   2   2   0   2   0   2   0   0   2   0   0   0   2   2   0   0   0   0   0   0   2   2   2   2   0   2   2   2   2   0   2   0   0   0   2   2   2   0   2   2   2   0   0   0   2   2   0   0   2   2   2   2   0   0   2   0   2   0   2   0   2   2   0   0   0   0   2   0   0   0   0   2   2   0   0   2   2   0   0   2   0   2   0   2   0   2   0   0   2   0   0   2   2   2   0   0   2   2   0   2   0   2   0   2   0   0   0   0   2   2   2   0   2   0   0   2   2   0   2   0   2   0   0   0   2   2   0   2   2   2   0   0   0   2   2   0   2   2   2   2   2   0   0   2   2   0   0   2   0   2   0   0   0   0   0   2   0   0   0   2   2   2   0   2   0   2   2   0   0   0   0   0   0   2   0   2   0   2   2   2   0   0   2   2   0   2   2
 MK-6-13                2   2   0   0   0   2   2   0   2   2   0   0   0   2   2   0   2   0   2   0   0   2   0   0   0   2   2   0   0   0   0   0   0   2   2   2   0   0   2   2   2   2   0   2   0   0   0   2   2   2   0   2   2   2   0   0   0   2   2   0   0   2   2   2   2   0   0   2   0   2   0   2   0   2   2   2   0   0   0   2   0   0   2   2   2   2   0   0   2   2   0   0   2   0   0   0   2   0   2   0   0   2   0   0   0   2   0   0   0   2   0   0   2   0   2   0   2   0   0   0   0   2   2   2   0   0   2   0   2   0   0   2   2   2   0   0   0   2   2   0   2   2   0   0   0   2   2   2   0   2   2   2   2   2   0   0   2   2   0   0   2   0   2   0   0   0   0   0   2   0   0   0   2   2   2   0   2   0   2   2   0   0   0   0   0   0   2   0   2   0   2   2   2   0   0   2   2   0   2   2
 MK-6-14                2   2   0   0   0   2   2   0   2   0   0   0   0   2   2   0   0   0   2   0   2   2   0   0   0   2   0   0   0   0   0   0   0   2   2   2   0   0   2   2   2   2   0   2   0   0   0   2   2   2   0   2   2   2   2   0   0   2   2   0   0   2   0   2   2   0   0   2   0   2   0   0   0   0   2   2   0   0   0   2   0   2   2   2   2   2   0   0   2   2   0   0   2   0   0   0   2   0   2   0   0   2   0   0   0   2   0   0   0   2   0   2   2   0   0   0   2   0   0   0   0   2   2   2   0   0   2   2   2   0   0   2   2   2   0   0   0   2   2   2   2   2   0   0   0   2   2   0   0   2   2   2   2   2   0   0   0   2   0   0   2   0   2   0   0   0   0   0   2   0   0   0   2   2   2   0   2   0   2   2   0   0   0   0   0   0   2   0   2   0   2   2   0   0   0   2   2   2   2   2
 MK-6-15                2   2   0   0   0   2   2   0   2   0   0   0   0   0   2   0   0   0   0   0   2   2   0   0   0   2   0   2   0   0   0   0   0   2   2   2   0   0   2   2   2   2   0   2   0   2   0   2   0   0   0   2   2   2   0   0   0   2   2   2   0   2   0   2   2   2   0   2   0   2   0   0   2   0   2   0   0   0   0   2   0   2   2   2   2   2   0   0   2   2   0   0   2   0   0   0   2   0   2   0   2   2   0   0   0   2   2   0   0   2   0   2   2   0   0   0   2   0   0   0   0   2   2   2   0   0   2   0   2   0   0   2   2   2   0   0   0   2   2   2   2   2   0   0   0   2   2   0   0   2   2   2   2   2   2   0   0   2   0   0   2   0   2   0   2   0   0   0   2   0   0   0   2   2   2   0   2   0   2   2   0   0   0   0   0   0   2   0   2   2   2   0   2   0   0   2   2   2   2   0
 MK-6-16                2   2   0   0   0   2   2   0   2   0   0   0   0   0   2   0   0   0   0   0   2   2   0   0   0   2   0   2   0   0   0   0   0   2   2   2   0   0   2   2   2   2   0   2   0   2   0   2   0   0   0   2   0   2   0   0   0   2   2   2   0   2   0   2   2   2   0   2   2   2   2   0   2   0   0   2   0   2   0   2   2   2   2   2   2   0   0   0   2   2   0   0   2   0   2   0   2   0   2   0   2   2   2   0   0   2   2   0   0   2   0   0   2   0   0   0   2   2   0   2   0   2   2   2   0   0   2   0   2   0   0   0   2   2   0   0   0   2   2   0   2   2   0   0   0   2   0   0   0   2   2   2   2   2   2   0   0   2   0   0   0   0   0   0   2   0   0   0   0   2   0   0   2   2   2   0   2   0   2   2   0   0   0   2   0   0   0   0   2   2   2   0   0   0   0   0   2   2   2   0
 
!****************************************** Phenotypic Data **********************************************************
!-100.0 is resevred for missing phenotype
SimulatedTrait1        19.3528   10.5510   13.6272   14.6933   15.5098   20.6156   10.3540   11.3574   13.7958    8.9239   13.5177   14.9477   14.2754   16.0203   16.4534   19.2700   17.8655   15.1422   11.8375   12.3205   17.6721   10.7237   14.9197   11.5422   18.2459   19.5246   19.0651   17.8866   14.7508   12.9809   17.6552   19.2902   17.0536   15.2683   15.8296   12.5950   20.6610   11.6306   17.8337   16.9895   17.5711   21.8147   18.3931   10.8184   15.3208   18.8015   11.8046    8.8624   14.1309   17.3620   16.4896   17.6759   13.9665   15.3708   13.7469   16.6354   13.0128   12.6000    8.8273   15.3355   11.7818   15.2607   10.6423   17.0280   15.3097   16.2889   13.3318   13.7927   14.5333   13.9839   13.3012   10.3156   13.6497   15.9144   19.0379   15.7557   14.4580   17.0168   14.3665   17.9801   12.0311   15.2584    9.2037   12.0914   18.3004   10.7356   13.3855   15.8358   14.9489   14.3555   15.8692   13.2064   12.8028   16.1359   14.9255   11.5925   14.9847   13.2452   17.6533   14.7363   12.3249   14.4118   20.1971   14.3344   13.9582   16.0850   15.8462   16.2732   19.4829    9.7300   16.3343   16.6634   10.4908   16.4244   15.6105   13.3959   13.4035   12.0879   13.0392   11.7985   20.4099   15.5348   12.8055   13.6482   16.3870   16.3695   16.5895   12.6815    7.8409   12.0151   22.6882   14.6974   13.9825   16.9461   17.5973   15.5739   15.2605   16.3075   13.9510   14.7664   17.8260   12.6965   15.2407   16.4534   16.3405   16.9037   15.4070   16.1668   16.8626   15.8663   15.3895   11.8928   12.0740   15.5816   15.2738   12.6222   16.0233   19.3687   16.6976   13.0629   15.7975   12.0249   15.5869   13.5336   19.2887   20.3004   14.5275   19.8561   16.1521   14.6517   11.2314   16.0786   14.5411   10.4815   19.2259   20.1915   16.4104   16.7461   10.9768   23.1385   16.9478   11.8858   13.0713    9.2939   12.9694   12.8080   14.8319   15.7930   13.8208   16.6882   14.3632   12.5582   15.0066   16.2797   17.6397    9.8655   11.9757   18.5926   21.4283   16.5228
SimulatedTrait2        10.3215   11.7644   10.6463    9.7971   10.0711    9.0324   10.3007    9.2234    7.9643   11.7794   10.1354   10.9286   10.7305    7.5367   13.1724    8.8637    8.8326   10.4993   13.1627   11.3223    9.9469   12.7167   10.1811   10.0747   10.7315   10.7991    9.6606   10.3264    9.7659   13.7556   10.1788   10.4014    9.7963    9.5902    8.8884   12.0650    8.7497   12.1946    8.9792   11.5556    9.7698   14.3239    9.8021    8.6525   10.1470   12.6490    7.1603   10.8000   11.2763   10.7790    9.2427   12.7730    9.8220    8.6183    8.5879    8.0288   11.7696   12.2109   10.3489    9.9277   10.3073    9.2031    8.0158    8.2883    8.4520    9.4859    8.9325    7.8342    9.4812    8.2410   10.3883   10.7027    9.2470    9.7201    8.7174    9.1220    8.5773   11.8297    9.7050   10.6007   13.0835    7.1926    7.9643    4.4906    8.8248   14.4604   12.8886    8.4788   11.1480    9.9242   10.2790   10.1295   11.3613   12.4246   12.3910    8.3875   11.5051    9.3936   11.6349   11.2636    9.2569    7.0465    9.8834    9.6536   11.8629   11.6361   10.1568    7.6689   14.6761   11.6721   10.2361    8.4546   14.8800   10.1276    8.0618   11.6223   10.5947   10.4244   10.4579   11.6089   10.0989    9.8402   11.6382   11.7549    9.8035   13.1121    9.0614   11.3196   12.1434   10.3788   11.1559   11.2005    7.9247    8.8072   10.1125    8.1349    6.5799   11.1173    6.3946   12.0900    9.5153   11.7205    7.7817   11.2356    8.8757    9.6404   11.1457    8.0493    8.3181   10.4159    7.4753   13.6882   12.9251    9.0327   10.3156    9.3986   11.0883   11.0794    6.6399   11.6297    9.2207    7.6449    7.4078    9.4742    9.9528   10.0684   11.6424   11.1581   11.8011    7.1602   12.6437   10.5317    9.5143   11.0877    9.0769    9.8730    6.2028    8.3229   10.9211    9.0527   10.1623   10.1365   13.8864    9.6930    8.7354    8.5551   10.4105    9.9150   11.4014    8.6322    9.9703    6.6405    9.6507    9.8226   12.4175    9.1518   11.7735    9.4975   12.1237   11.8070
 
