# Supplementary material for: Inclusive Composite Interval Mapping of QTL by Environment Interactions in Biparental Populations
Source: PLoS One. 2015 Jul 10;10(7):e0132414. doi: 10.1371/journal.pone.0132414 (PMC4498613; doi:10.1371/journal.pone.0132414)
Supplement: S4 File — (ZIP) [file pone.0132414.s004.zip › H=0.1/L1/run_00174.met]

!**********************Note: lines staring with "!" are remarks and will be ignored in the program********************
!*********************************General Information**********************************
!Assuming F1 = P1 x P2, populations available in QTL IciMapping are: 
!  1, P1BC1F1 = P1 x F1, the first backcrossing where P1 is used as the recurrent parent;
!  2, P2BC1F1 = P2 x F1, the first backcrossing where P2 is used as the recurrent parent;
!  3, F1DH, F1-derived doubled haploids; 
!  4, RIL or F1RIL, recombination inbred lines through the repeated selfing of F1;
!  5, P1BC1RIL, recombination inbred lines through the repeated selfing of P1BC1F1;
!  6, P2BC1RIL, recombination inbred lines through the repeated selfing of P2BC1F1;
!  7, F2, the selfing generation of F1;
!  8, F3, the selfing generation of F2;
!  9, P1BC2F1, the second backcrossing where P1 is used as the recurrent parent; 
! 10, P2BC2F1, the second backcrossing where P2 is used as the recurrent parent;
! 11, P1BC2RIL, recombination inred lines through the repeated selfing of P1BC2F1; 
! 12, P2BC2RIL, recombination inred lines through the repeated selfing of P2BC2F1; 
! 13, P1BC1F2, the selfing generation of P1BC1F1; 
! 14, P2BC1F2, the selfing generation of P2BC1F1; 
! 15, P1BC2F2, the selfing generation of P1BC2F1; 
! 16, P2BC2F2, the selfing generation of P2BC2F1; 
! 17, P1BC1DH, P1BC1F1-derived doubled haploids; 
! 18, P2BC1DH, P2BC1F1-derived doubled haploids; 
! 19, P1BC2DH, P1BC2F1-derived doubled haploids; 
! 20, P2BC2DH, P2BC2F1-derived doubled haploids; 
   3      !Mapping Population (see remarks above)
   2      !Mapping Function (1 for Kosambi; 2 for Haldane; 3 for Morgan)
   2      !Marker Space Type (1 for intervals; 2 for positions)
   1      !Marker Space Unit(1 for centiMorgans; 2 for Morgan)
   6      !Number of Chromosomes (or Linkage Groups)
 200      !Size of the mapping population
   2      !Number of environments
 
!***************************************** Chromosomes and Linkage Maps **********************************************
!Chromosome                 NumMarkers
-CH1                        16
-CH2                        16
-CH3                        16
-CH4                        16
-CH5                        16
-CH6                        16
!Linkage map (Marker name followed by position or the interval length)
 MK-1-1                1     0.000
 MK-1-2                1    10.000
 MK-1-3                1    20.000
 MK-1-4                1    30.000
 MK-1-5                1    40.000
 MK-1-6                1    50.000
 MK-1-7                1    60.000
 MK-1-8                1    70.000
 MK-1-9                1    80.000
 MK-1-10               1    90.000
 MK-1-11               1   100.000
 MK-1-12               1   110.000
 MK-1-13               1   120.000
 MK-1-14               1   130.000
 MK-1-15               1   140.000
 MK-1-16               1   150.000
 MK-2-1                2     0.000
 MK-2-2                2    10.000
 MK-2-3                2    20.000
 MK-2-4                2    30.000
 MK-2-5                2    40.000
 MK-2-6                2    50.000
 MK-2-7                2    60.000
 MK-2-8                2    70.000
 MK-2-9                2    80.000
 MK-2-10               2    90.000
 MK-2-11               2   100.000
 MK-2-12               2   110.000
 MK-2-13               2   120.000
 MK-2-14               2   130.000
 MK-2-15               2   140.000
 MK-2-16               2   150.000
 MK-3-1                3     0.000
 MK-3-2                3    10.000
 MK-3-3                3    20.000
 MK-3-4                3    30.000
 MK-3-5                3    40.000
 MK-3-6                3    50.000
 MK-3-7                3    60.000
 MK-3-8                3    70.000
 MK-3-9                3    80.000
 MK-3-10               3    90.000
 MK-3-11               3   100.000
 MK-3-12               3   110.000
 MK-3-13               3   120.000
 MK-3-14               3   130.000
 MK-3-15               3   140.000
 MK-3-16               3   150.000
 MK-4-1                4     0.000
 MK-4-2                4    10.000
 MK-4-3                4    20.000
 MK-4-4                4    30.000
 MK-4-5                4    40.000
 MK-4-6                4    50.000
 MK-4-7                4    60.000
 MK-4-8                4    70.000
 MK-4-9                4    80.000
 MK-4-10               4    90.000
 MK-4-11               4   100.000
 MK-4-12               4   110.000
 MK-4-13               4   120.000
 MK-4-14               4   130.000
 MK-4-15               4   140.000
 MK-4-16               4   150.000
 MK-5-1                5     0.000
 MK-5-2                5    10.000
 MK-5-3                5    20.000
 MK-5-4                5    30.000
 MK-5-5                5    40.000
 MK-5-6                5    50.000
 MK-5-7                5    60.000
 MK-5-8                5    70.000
 MK-5-9                5    80.000
 MK-5-10               5    90.000
 MK-5-11               5   100.000
 MK-5-12               5   110.000
 MK-5-13               5   120.000
 MK-5-14               5   130.000
 MK-5-15               5   140.000
 MK-5-16               5   150.000
 MK-6-1                6     0.000
 MK-6-2                6    10.000
 MK-6-3                6    20.000
 MK-6-4                6    30.000
 MK-6-5                6    40.000
 MK-6-6                6    50.000
 MK-6-7                6    60.000
 MK-6-8                6    70.000
 MK-6-9                6    80.000
 MK-6-10               6    90.000
 MK-6-11               6   100.000
 MK-6-12               6   110.000
 MK-6-13               6   120.000
 MK-6-14               6   130.000
 MK-6-15               6   140.000
 MK-6-16               6   150.000
!*********************************** Marker Types ********************************************************************
!Co-dominant marker: When heterozygote F1 is present, P1 is coded as 2, F1 is coded as 1, and P2 is coded as 0; Otherwise, P1 is coded as 2, and P2 is coded as 0. 
!Dominant marker: When heterozygote F1 is present, P1 and F1 are coded as 12, and P2 is coded as 0; Otherwise, P1 is coded as 2, and P2 is coded as 0.  
!Recessive markers: When heterozygote F1 is present, P1 is coded as 2, and F1 and P2 are coded as 10; Otherwise, P1 is coded as 2, and P2 is coded as 0. 
!Missing marker is coded as -1. 
 MK-1-1                 2   2   0   0   0   0   2   2   0   2   2   0   2   0   0   2   2   0   0   0   2   0   0   2   2   2   0   2   2   2   2   0   0   0   2   0   0   2   0   0   0   0   0   2   0   2   0   2   0   0   2   0   2   0   2   2   0   0   0   2   0   2   2   2   0   0   2   2   2   0   2   2   2   0   0   2   2   2   2   0   2   0   2   2   0   2   0   0   0   0   0   0   0   0   2   2   2   0   2   0   0   0   0   0   2   0   0   2   0   0   2   2   2   2   0   2   2   0   2   0   0   0   0   2   0   2   2   2   0   0   0   2   2   2   2   0   2   2   2   2   2   0   0   0   2   2   0   2   2   0   2   2   2   2   2   0   2   2   0   2   0   2   2   2   2   0   2   2   0   0   2   0   0   0   2   0   2   2   2   2   0   2   2   2   2   2   2   0   2   2   2   2   0   0   0   2   0   0   2   0
 MK-1-2                 2   2   0   0   0   0   0   2   0   2   2   0   2   0   0   2   2   0   0   0   2   0   0   2   2   2   0   2   2   2   2   0   0   0   0   0   0   2   0   0   0   2   0   2   2   2   0   2   0   0   0   0   0   0   2   2   0   0   2   2   2   2   2   0   0   0   2   2   2   2   2   2   2   0   0   2   2   2   2   0   2   0   2   2   0   2   0   0   0   0   0   0   0   0   2   2   0   0   0   0   0   0   0   0   2   2   2   2   0   0   0   2   2   2   0   2   2   0   2   0   0   0   0   2   0   2   2   2   0   0   0   2   2   2   2   0   2   2   2   2   2   0   0   0   2   2   0   2   2   0   2   2   2   0   2   0   2   2   0   2   0   0   2   2   2   0   0   0   0   0   2   0   0   0   2   0   2   2   2   2   0   2   2   2   2   2   2   0   0   2   2   2   0   0   0   2   2   2   2   0
 MK-1-3                 2   2   0   0   2   0   0   2   0   2   2   0   0   0   2   0   2   0   0   0   2   0   0   2   2   2   0   2   2   2   2   0   0   0   0   0   0   2   0   0   2   2   0   2   2   2   2   2   0   0   0   2   0   0   2   2   0   0   2   2   2   2   0   0   0   0   2   2   2   2   2   2   2   0   0   2   2   0   2   0   2   0   2   2   0   0   0   0   0   0   0   0   0   0   2   2   0   2   0   0   0   0   0   0   2   2   2   2   0   2   0   2   2   2   0   2   2   2   2   0   0   0   0   2   0   2   2   2   0   0   2   0   2   2   2   0   2   2   2   0   2   0   0   0   2   2   0   2   2   0   2   2   0   0   2   0   2   2   0   2   0   0   2   2   2   2   2   0   0   0   2   0   0   0   2   0   2   2   2   2   0   2   2   2   2   2   2   0   0   2   2   2   0   0   0   0   2   2   2   0
 MK-1-4                 2   0   0   0   2   0   0   2   0   2   2   0   0   0   2   0   2   0   0   0   2   0   0   2   2   0   0   2   2   2   2   0   0   0   0   0   0   2   2   0   2   2   0   2   2   2   2   0   0   0   0   0   0   0   2   2   0   0   2   2   2   2   0   0   0   2   0   2   2   2   2   2   2   0   0   0   2   0   0   0   2   0   0   2   0   0   0   0   0   0   0   0   0   0   2   2   0   2   0   0   0   0   2   0   2   2   2   2   0   2   0   0   2   2   0   2   2   2   2   0   0   0   0   2   0   2   2   2   0   0   2   0   2   2   2   0   2   2   2   0   2   0   0   0   2   0   0   2   2   0   2   2   0   0   2   0   2   2   2   0   0   2   2   2   2   2   2   0   0   0   0   0   0   0   2   0   0   2   2   2   0   2   2   2   2   2   2   0   0   2   2   2   0   0   0   0   2   2   2   0
 MK-1-5                 2   0   0   0   2   0   0   0   0   2   2   0   0   0   2   0   2   0   2   0   2   0   0   2   2   0   0   2   2   2   2   0   0   0   0   0   2   2   2   0   2   2   0   2   2   2   2   0   0   0   0   0   0   0   2   2   0   0   0   2   2   2   0   0   0   2   0   2   2   2   2   2   2   0   0   0   2   0   0   0   2   0   0   0   0   2   0   0   0   2   0   0   0   0   2   2   2   2   0   0   0   0   2   0   2   2   2   2   0   2   0   0   2   2   0   2   2   2   2   0   0   0   0   0   0   2   2   2   0   0   2   0   2   2   2   0   2   2   2   0   2   0   0   0   2   0   0   2   2   0   0   2   0   0   2   0   2   2   2   0   0   2   2   2   2   0   0   0   0   0   0   0   0   0   2   0   0   2   2   2   0   2   2   2   2   2   2   0   0   2   2   2   0   0   0   0   2   2   2   2
 MK-1-6                 2   0   0   0   2   0   0   0   0   0   0   0   0   0   2   0   2   0   2   2   2   0   0   0   2   0   0   2   2   2   0   0   0   0   2   0   2   2   2   0   2   2   0   2   2   2   2   0   0   2   0   0   0   0   2   2   0   0   2   2   2   2   0   0   0   2   0   2   2   0   2   2   2   0   0   0   0   0   0   0   0   0   0   0   0   2   0   0   0   0   0   0   0   0   2   2   2   2   0   2   0   0   2   0   2   2   2   2   2   2   0   0   2   2   0   2   2   2   2   0   0   0   0   0   0   2   2   2   0   0   2   0   2   2   0   0   2   2   2   0   2   0   0   0   2   0   0   2   2   0   2   0   0   0   0   0   2   2   2   0   0   2   2   0   2   0   0   2   0   0   0   0   0   0   2   2   0   2   0   2   0   2   2   2   2   2   2   0   0   2   2   2   0   0   0   0   2   2   2   2
 MK-1-7                 2   2   0   0   0   0   0   0   0   0   0   0   0   2   2   0   2   0   2   2   2   0   0   0   2   0   0   2   2   2   0   0   0   0   2   0   2   0   2   0   2   2   0   2   2   2   2   2   0   2   0   0   0   0   0   2   2   0   2   2   0   2   0   0   0   2   0   2   0   0   2   2   2   0   0   0   0   0   0   2   0   0   0   0   0   2   0   0   0   0   0   0   0   0   2   2   2   2   0   2   0   0   2   0   2   2   0   2   2   2   0   0   2   2   0   2   2   2   2   0   0   2   0   0   0   2   2   2   0   0   2   0   2   2   2   0   2   0   0   2   2   0   0   0   2   0   0   2   2   0   2   0   0   0   0   0   2   2   2   0   0   2   2   0   2   0   0   2   0   0   0   0   0   0   2   2   0   2   0   2   0   2   2   2   2   0   2   2   0   2   2   2   0   0   0   0   2   0   0   2
 MK-1-8                 2   2   0   0   2   0   0   2   0   0   0   0   0   2   2   0   2   0   2   0   2   0   0   0   2   0   0   2   2   2   0   0   0   0   2   0   2   0   2   0   2   0   2   2   2   2   2   2   0   2   0   0   2   0   0   2   2   0   2   2   2   2   0   2   0   0   0   2   0   0   2   2   2   0   0   0   0   0   0   2   0   0   0   0   0   2   0   0   0   2   0   0   2   0   2   0   2   2   0   2   0   0   0   0   2   2   0   2   0   2   0   0   2   2   0   2   2   2   2   0   0   2   0   0   0   2   2   2   0   0   2   0   2   2   0   0   2   0   0   2   2   2   0   0   2   2   0   2   2   0   2   0   2   0   0   0   0   0   2   0   0   2   2   0   2   0   0   2   0   0   0   0   0   0   2   2   0   2   0   2   0   2   2   2   2   0   2   2   0   2   2   2   0   0   0   2   2   0   0   2
 MK-1-9                 2   2   0   0   2   2   0   2   0   0   0   0   2   2   2   0   2   0   2   0   2   0   0   0   2   0   0   2   2   2   0   0   0   0   2   0   2   0   2   0   2   0   2   0   2   2   0   2   0   0   0   0   2   0   0   2   2   0   0   2   2   2   0   2   0   0   0   2   0   0   2   2   2   0   0   0   0   0   0   2   0   0   0   0   0   2   0   0   0   2   0   0   0   0   2   0   2   2   0   2   0   0   0   0   2   2   0   2   0   2   0   2   2   2   0   2   2   2   2   0   0   2   0   0   0   2   2   2   0   0   2   0   2   2   0   0   2   0   0   2   2   2   0   0   2   2   0   2   2   0   2   0   2   0   0   0   0   0   2   0   0   0   2   0   2   0   0   2   0   2   0   0   0   0   2   2   0   2   0   2   0   2   2   2   2   0   0   0   0   2   0   2   0   0   0   2   2   0   0   2
 MK-1-10                2   2   0   0   2   2   0   2   2   0   0   0   2   2   2   0   2   0   2   2   2   0   0   0   2   0   0   2   2   2   0   0   0   0   2   0   2   0   2   0   2   0   2   0   0   2   0   2   0   0   0   0   2   0   0   2   2   0   0   2   2   2   0   2   2   0   0   2   0   0   2   2   2   0   0   0   0   0   0   2   0   0   2   0   0   2   0   2   2   0   0   2   0   0   2   0   2   2   0   0   0   0   0   0   2   0   0   2   0   2   0   2   2   2   0   2   2   2   2   2   0   2   0   0   0   2   2   2   0   0   2   0   2   2   0   0   2   0   0   2   2   0   2   2   2   2   0   2   2   0   2   0   2   0   0   0   0   0   2   0   0   0   2   0   2   0   0   2   0   2   0   0   0   0   2   2   0   2   0   2   0   2   2   2   0   0   0   0   2   0   0   2   0   0   0   2   0   0   0   0
 MK-1-11                2   2   2   0   0   2   0   2   2   0   0   0   2   2   2   0   2   2   2   2   2   0   0   2   2   0   0   2   2   2   0   0   0   0   2   0   2   0   2   0   2   0   2   0   2   2   0   2   0   0   0   0   0   0   0   2   2   0   2   2   2   2   0   2   2   0   0   0   0   0   2   2   2   0   0   0   0   0   0   2   0   2   2   0   0   2   0   2   2   0   0   2   0   0   2   0   2   2   2   0   0   0   0   0   0   2   0   2   0   0   0   2   2   2   0   2   2   2   2   2   0   2   0   0   0   2   2   2   0   0   2   2   2   2   2   0   2   0   0   2   2   0   0   2   2   2   2   2   2   0   2   0   2   0   0   0   0   2   2   0   0   0   0   0   2   0   0   2   0   2   0   0   0   0   2   2   0   2   0   2   0   2   2   2   0   0   0   0   2   0   0   2   0   0   0   2   2   0   0   0
 MK-1-12                2   2   2   2   0   2   0   2   2   0   0   0   2   2   2   0   2   2   2   2   2   0   0   2   0   0   0   2   2   2   0   0   0   0   2   0   2   0   2   2   2   0   2   0   2   0   0   2   0   0   0   0   0   0   0   2   2   0   2   2   2   2   0   2   2   0   0   0   2   0   2   0   2   0   0   0   2   0   0   2   0   2   2   0   0   2   2   2   2   0   0   2   0   0   2   0   2   2   2   0   0   0   0   0   0   2   0   2   0   0   0   2   2   2   0   2   2   2   2   0   0   2   0   0   0   2   2   2   0   0   0   2   2   2   0   0   2   0   0   2   2   2   0   2   0   2   2   2   2   0   2   0   2   0   2   0   2   2   2   0   0   0   0   0   2   0   0   2   0   2   0   0   0   0   2   2   2   2   0   0   2   2   2   2   0   0   0   0   2   2   0   2   0   0   2   2   2   0   0   0
 MK-1-13                2   2   2   2   0   2   0   2   2   0   0   0   2   2   2   0   2   2   0   0   2   0   0   2   0   0   0   2   2   2   0   0   0   0   2   0   2   0   2   2   2   0   2   0   2   0   0   2   0   2   0   2   0   2   0   2   2   0   2   2   2   2   0   0   2   0   0   0   2   0   2   0   2   0   0   2   2   0   0   2   0   2   2   0   0   2   2   2   2   2   0   2   0   0   0   0   2   2   2   0   2   0   0   0   0   2   0   2   0   0   0   2   2   2   0   2   0   2   2   0   0   2   0   0   0   2   2   2   2   2   0   2   2   2   0   2   2   2   0   0   2   2   2   2   0   2   2   0   2   0   2   0   2   0   2   0   2   2   2   0   0   0   0   0   2   0   0   2   0   2   0   0   0   0   2   2   2   2   0   0   2   2   2   2   2   0   2   0   2   2   0   2   0   0   2   2   2   0   0   0
 MK-1-14                2   2   2   2   0   0   0   2   2   0   0   0   2   2   2   0   2   2   2   0   2   0   2   2   0   0   2   0   2   2   0   0   0   0   2   0   2   0   2   2   2   0   2   0   2   0   0   2   0   2   0   2   0   2   0   2   0   2   2   0   2   2   0   0   2   0   0   0   2   0   2   0   2   0   0   2   2   0   0   2   0   2   2   0   0   2   2   2   2   2   2   2   0   0   0   0   2   2   2   0   2   2   2   2   2   2   0   2   0   0   0   2   2   2   0   2   0   2   2   0   0   2   0   0   0   2   2   2   2   2   0   2   2   2   0   2   2   2   0   0   2   2   0   2   0   2   0   0   2   0   2   0   0   0   2   2   2   2   2   0   0   0   0   0   2   2   2   2   0   2   0   0   0   0   2   0   2   2   0   0   0   2   2   2   2   0   2   0   2   2   0   2   0   0   2   2   0   0   0   2
 MK-1-15                2   2   2   2   0   0   2   2   2   0   0   0   2   2   2   2   2   2   2   0   2   0   2   2   0   0   2   0   2   2   0   0   0   0   2   0   2   2   2   2   2   0   2   0   2   0   0   2   0   2   0   2   0   2   0   2   0   2   2   0   2   2   0   0   2   0   0   0   2   2   2   0   2   2   0   0   2   0   0   2   0   2   2   0   0   2   2   2   2   2   2   2   0   0   0   0   0   2   2   0   0   2   2   2   2   2   0   2   0   0   0   2   2   2   0   2   0   2   2   0   2   2   2   0   0   2   2   2   2   2   0   2   2   2   0   0   2   2   0   0   2   2   0   2   0   2   0   2   2   0   2   0   0   0   2   2   2   2   2   0   2   0   0   0   2   2   0   0   2   2   0   0   0   0   2   0   2   0   0   0   0   2   2   2   2   2   2   0   2   2   0   2   0   0   2   2   0   0   0   0
 MK-1-16                2   2   2   2   0   0   2   2   2   0   0   0   2   2   2   0   2   2   2   0   0   0   2   2   0   2   2   0   2   0   0   0   0   0   2   0   2   2   2   2   2   0   2   0   2   2   0   2   0   2   0   2   0   2   0   2   0   2   2   0   2   2   0   0   2   0   2   2   2   2   2   0   2   2   0   0   2   0   0   2   0   2   2   0   0   2   2   0   2   2   2   2   0   0   0   0   0   2   2   0   0   2   2   2   2   2   0   2   0   0   0   0   2   2   0   2   2   2   2   0   2   2   2   0   0   2   2   2   2   2   0   2   2   2   0   0   2   2   0   0   2   2   0   2   0   0   0   2   2   0   2   0   0   0   2   2   2   2   2   0   2   0   2   0   2   2   0   2   2   2   0   0   0   0   2   0   0   2   0   0   0   2   2   2   2   0   2   0   2   2   0   2   0   0   0   2   0   0   0   0
 MK-2-1                 0   2   2   2   2   0   0   2   2   2   0   2   2   2   0   0   2   2   0   2   0   0   2   0   0   2   0   2   0   2   0   0   0   0   0   2   2   2   0   0   2   0   2   0   2   2   0   0   2   0   0   0   2   0   2   2   2   2   2   0   0   2   0   2   0   0   0   0   0   0   0   2   2   2   0   0   0   0   0   0   0   2   0   2   2   2   2   2   0   0   0   0   2   0   0   2   0   2   2   0   0   2   0   0   2   2   0   0   0   2   2   0   0   2   0   2   2   0   2   2   0   2   0   0   0   2   0   0   0   2   2   0   0   2   2   2   2   0   0   0   0   2   2   2   0   0   0   0   0   0   2   0   2   0   0   0   2   2   0   0   2   0   0   2   0   0   2   2   0   2   0   2   0   0   0   0   2   2   2   2   0   0   0   0   0   0   2   2   2   0   2   0   0   0   2   2   2   2   0   0
 MK-2-2                 0   2   2   2   2   0   0   2   2   2   0   2   2   2   0   0   2   2   0   2   0   2   2   0   0   2   0   2   0   2   2   0   0   0   0   2   2   2   0   0   2   0   2   0   2   2   0   0   2   0   2   0   2   2   2   2   2   2   2   0   2   2   0   2   0   0   0   0   0   0   0   2   2   2   2   0   0   0   2   0   0   2   0   2   2   2   2   2   0   0   0   0   2   0   0   0   0   2   2   0   0   2   0   0   2   2   0   0   0   2   2   0   2   2   0   0   2   0   2   2   0   0   0   0   0   2   0   0   0   2   2   0   0   2   0   2   0   0   0   0   0   0   2   2   0   0   0   0   0   0   2   0   2   0   0   0   2   2   0   0   0   0   0   2   0   0   2   2   0   2   2   2   0   0   0   0   0   2   2   2   0   0   0   0   0   0   2   0   2   0   2   0   0   0   2   2   0   2   2   0
 MK-2-3                 0   2   2   2   0   0   0   2   2   2   0   2   2   2   0   0   2   2   0   2   0   0   0   0   2   2   0   2   0   2   0   2   0   0   0   2   2   2   2   0   0   0   2   0   2   2   0   0   2   0   2   0   2   2   2   2   2   0   2   0   2   2   0   2   0   0   0   0   0   2   0   2   2   2   2   0   0   2   0   0   0   2   0   2   2   2   2   2   0   0   0   0   2   0   0   0   0   2   2   2   0   2   0   0   2   2   0   0   0   2   2   0   2   2   0   0   2   0   2   2   0   0   0   0   0   2   2   2   0   2   2   0   0   2   0   2   0   0   0   0   0   0   2   2   2   0   0   0   0   0   2   0   2   2   0   0   2   2   0   0   2   0   0   2   0   0   2   2   0   2   2   2   0   0   0   0   0   2   2   2   0   0   0   0   2   0   2   0   2   0   2   0   2   0   2   2   0   2   2   0
 MK-2-4                 0   2   2   2   2   0   0   2   2   2   0   2   0   0   0   0   0   0   0   2   0   0   0   0   2   2   0   2   0   2   0   2   0   2   0   2   2   0   2   0   0   0   2   0   2   0   0   0   2   0   2   0   2   2   2   2   2   0   2   0   2   2   0   2   0   0   0   0   0   0   0   0   0   2   2   0   0   2   0   0   0   2   0   2   2   2   0   2   0   0   0   0   2   0   0   2   0   2   2   2   0   2   0   0   2   2   0   0   0   2   2   0   2   0   0   0   2   0   2   0   2   2   0   0   0   2   0   2   0   2   2   0   0   2   0   2   0   0   0   0   0   0   2   2   2   0   0   0   2   0   2   0   2   2   0   0   2   2   2   2   2   0   0   2   0   0   2   2   2   2   2   2   0   2   0   0   0   2   2   2   0   0   0   0   0   0   2   0   2   2   2   0   2   0   2   2   0   2   2   0
 MK-2-5                 0   2   2   2   2   2   0   2   2   2   0   2   0   0   0   2   0   2   0   2   0   0   0   0   2   2   2   2   0   2   0   2   0   2   0   2   2   0   2   0   0   0   2   0   2   0   0   0   2   0   2   0   2   2   2   2   2   2   2   0   0   2   2   2   0   2   0   2   0   0   2   2   0   2   2   2   0   2   0   0   2   2   0   2   2   2   0   2   0   0   2   0   2   0   0   2   0   2   0   2   0   2   0   0   2   2   0   0   0   2   2   0   2   0   2   0   2   0   2   0   2   2   0   0   0   2   0   2   0   2   2   2   0   2   0   2   0   0   0   0   0   0   2   2   2   2   0   0   0   0   2   0   2   2   0   0   2   2   2   0   2   0   0   2   0   0   0   2   2   2   2   2   0   2   0   2   0   0   0   2   0   0   0   0   2   2   2   0   2   2   2   0   2   0   2   2   0   2   2   0
 MK-2-6                 0   2   2   0   2   2   0   2   2   2   0   2   0   0   2   2   0   0   0   2   0   0   0   0   2   2   2   2   0   2   0   2   2   0   0   2   2   0   2   0   0   0   2   0   2   0   0   0   2   0   2   0   2   2   2   2   2   0   2   0   0   2   2   2   0   2   0   2   0   0   2   2   0   2   2   2   0   2   0   0   2   2   0   2   0   2   0   2   0   0   2   0   2   0   0   0   0   2   0   2   0   2   0   0   0   2   0   0   0   2   2   0   2   0   2   0   2   0   2   0   2   2   0   0   0   2   0   2   2   2   2   2   0   2   0   0   0   0   0   0   0   0   2   2   2   2   0   0   2   0   2   0   2   2   0   0   2   0   0   0   2   0   0   2   0   0   0   2   0   2   2   2   0   0   0   2   0   0   0   2   0   0   0   0   2   2   2   0   2   0   2   0   2   0   2   2   0   2   0   0
 MK-2-7                 0   0   2   2   2   2   0   0   0   2   0   0   0   0   0   2   0   0   0   2   0   0   0   0   2   2   2   0   0   0   0   2   2   0   0   2   2   0   2   0   0   0   2   0   2   0   0   0   2   0   2   0   2   2   2   2   2   0   0   2   0   2   2   2   0   2   0   2   2   0   0   2   0   2   2   0   0   2   0   0   2   0   0   2   0   2   0   2   0   0   0   0   2   2   0   0   0   2   0   2   0   2   0   0   0   2   0   0   0   0   2   0   2   0   2   0   2   2   2   0   0   2   0   0   0   2   0   2   2   2   2   2   0   2   0   0   0   0   0   2   0   0   2   2   2   2   0   0   2   0   2   0   2   0   0   0   2   0   0   0   2   0   0   2   0   0   0   2   0   2   2   2   0   0   0   2   0   0   0   2   0   0   0   0   2   0   2   0   2   2   2   0   0   0   2   2   0   2   0   0
 MK-2-8                 0   0   2   2   2   2   0   0   0   2   0   0   0   0   0   2   0   0   0   2   0   0   0   2   2   2   2   0   0   0   0   2   2   0   0   2   2   0   2   2   0   0   2   0   2   0   0   0   2   0   2   2   2   2   0   2   2   0   0   2   2   2   2   2   0   2   2   2   2   0   0   2   0   0   2   2   0   2   0   0   2   0   0   0   0   2   0   2   0   0   0   2   2   2   0   0   0   2   0   2   0   2   2   0   0   2   2   0   0   0   2   0   2   0   2   0   0   2   2   0   0   2   0   0   0   2   0   2   2   2   2   0   0   2   0   0   2   0   0   2   0   0   2   2   2   2   0   2   2   0   2   0   2   0   0   0   0   0   0   0   2   0   0   2   0   0   0   2   0   0   0   2   0   0   0   2   0   0   2   2   0   0   0   0   2   0   2   0   2   2   2   0   0   0   2   2   0   2   2   0
 MK-2-9                 0   0   2   2   0   2   0   0   0   2   0   0   0   0   0   2   0   0   0   2   0   0   0   0   2   2   2   0   0   0   0   2   2   0   2   2   2   0   2   0   0   0   2   0   2   0   0   0   2   0   2   2   2   2   2   2   2   0   0   2   2   2   2   2   0   2   0   0   2   0   0   2   0   0   2   0   0   2   0   0   2   0   0   0   2   2   0   2   0   0   0   2   0   2   0   0   0   2   0   2   0   2   2   0   0   2   2   0   0   0   2   0   2   0   0   0   0   2   2   2   0   2   0   0   0   0   0   2   2   2   2   0   0   2   0   0   2   0   0   2   0   0   0   2   2   2   0   0   2   0   2   2   2   0   0   0   2   0   0   0   2   0   0   0   0   0   0   2   0   0   0   2   0   0   0   0   0   0   2   2   0   0   0   0   2   0   2   0   2   2   0   0   0   0   2   0   0   2   2   2
 MK-2-10                0   0   2   2   2   0   0   0   0   2   0   0   0   0   2   2   0   0   0   2   0   0   0   2   2   2   2   0   0   0   0   2   2   0   2   2   2   0   2   0   0   0   2   0   0   0   0   0   0   0   2   2   2   2   2   2   2   0   2   2   2   2   0   2   0   0   0   0   2   2   0   2   0   2   2   0   0   2   0   0   2   0   0   0   2   2   0   2   0   0   0   2   0   2   2   0   0   2   0   0   0   2   2   0   0   2   2   0   0   0   2   0   0   0   0   0   0   2   2   2   0   0   0   0   0   0   0   2   2   2   2   0   0   2   2   0   2   0   0   2   2   0   0   2   2   2   0   0   2   0   2   2   2   0   0   0   2   0   0   0   2   0   0   0   2   0   0   0   0   0   0   2   0   0   0   0   0   0   2   2   0   0   0   0   0   0   2   0   2   2   0   0   0   0   2   0   2   2   2   2
 MK-2-11                0   0   2   2   2   0   0   0   0   2   0   0   0   0   2   2   0   0   0   2   2   0   2   2   2   2   2   0   0   0   0   2   2   0   2   2   2   0   2   2   0   0   2   0   0   0   0   0   0   0   2   2   2   2   0   2   0   0   0   2   2   0   0   2   0   0   0   0   2   2   0   2   0   2   2   0   0   2   0   0   2   0   0   0   2   2   0   2   0   0   0   2   0   2   2   0   0   2   0   0   0   2   2   0   2   2   2   0   0   0   2   0   0   2   0   0   0   0   2   2   0   0   0   2   0   0   0   2   2   2   2   0   0   2   2   0   2   0   2   2   2   0   0   2   2   2   0   0   2   0   2   0   2   0   0   0   2   0   0   0   2   0   0   0   2   0   0   0   0   0   0   0   0   2   0   0   0   0   2   0   2   0   0   0   0   2   2   0   2   2   0   0   0   0   2   0   2   0   2   2
 MK-2-12                0   0   2   2   2   0   0   0   0   2   0   0   0   0   2   2   0   0   0   2   0   0   2   2   2   2   0   0   0   0   0   2   2   2   0   2   2   0   2   2   0   0   2   0   0   0   0   0   0   0   2   2   2   2   2   2   2   0   0   2   2   0   0   2   0   0   0   0   2   2   0   2   0   2   2   0   0   2   0   0   2   0   0   0   2   2   0   2   0   0   0   2   0   2   2   0   0   2   0   0   0   0   0   2   0   2   2   0   0   0   2   0   0   2   0   0   0   0   2   2   0   2   0   2   0   0   0   2   2   2   2   0   0   2   2   0   2   0   2   2   2   0   2   2   2   2   0   0   2   0   0   0   2   0   0   2   2   0   2   0   2   2   0   0   2   0   0   0   0   0   0   0   0   2   0   0   0   0   2   0   2   2   0   2   0   2   0   0   2   2   0   2   0   0   0   2   2   0   2   2
 MK-2-13                0   0   2   2   2   2   0   0   0   2   0   0   0   2   2   2   0   0   0   2   0   2   2   2   2   2   0   0   0   0   0   2   2   2   0   0   2   0   2   2   2   0   2   0   0   0   0   0   0   0   2   2   2   2   2   2   2   0   0   2   0   0   0   2   0   0   0   0   2   0   0   2   0   2   2   0   0   2   0   0   2   0   0   0   2   2   0   2   0   0   0   2   2   2   2   0   0   2   0   0   0   0   0   0   0   2   2   0   0   0   2   0   0   2   0   2   0   0   2   2   0   2   0   2   0   0   0   2   2   2   2   0   0   2   2   0   2   0   0   2   2   0   2   2   0   2   2   0   2   0   0   0   2   0   0   2   0   0   2   2   2   0   0   0   2   0   0   0   0   0   0   0   2   2   0   0   2   0   2   0   2   2   2   2   2   2   0   0   2   2   0   2   0   0   0   2   2   0   2   2
 MK-2-14                0   0   2   2   2   2   0   2   0   2   0   0   0   2   2   2   0   0   0   2   0   2   2   2   0   0   0   0   0   0   0   2   2   2   0   0   2   0   2   2   2   0   2   0   2   0   0   0   0   0   2   2   2   2   0   2   2   0   2   2   0   0   0   0   0   0   0   2   2   0   0   2   0   2   2   0   0   2   0   2   2   0   2   0   2   2   0   2   0   0   0   0   2   2   2   0   0   2   0   0   0   0   0   0   0   2   2   0   0   0   2   0   0   2   0   2   2   0   2   2   2   2   0   2   0   0   0   2   2   2   2   0   0   2   0   0   2   0   0   2   2   0   2   2   0   2   2   0   2   0   0   0   2   0   0   2   0   0   2   2   2   0   0   0   2   0   0   0   2   0   0   0   2   2   0   0   2   0   2   0   2   0   2   2   0   0   0   0   0   2   2   2   0   0   0   2   2   2   2   2
 MK-2-15                0   0   2   2   2   2   0   2   0   2   0   0   0   2   2   2   0   0   2   2   0   2   2   2   0   2   0   0   0   0   0   2   0   2   0   0   2   0   2   0   2   0   2   0   2   0   0   0   0   0   2   2   2   2   0   2   2   0   2   2   0   0   2   2   0   0   0   2   2   0   0   2   0   2   2   0   0   2   0   2   2   2   2   0   2   2   0   2   2   0   2   0   2   0   2   0   2   2   0   0   0   0   0   0   2   2   2   0   0   0   0   0   0   2   0   2   0   0   0   2   2   2   0   2   0   0   0   2   0   2   2   0   0   2   0   0   2   0   0   2   2   0   2   2   0   2   2   0   2   0   0   0   2   2   0   2   0   0   2   2   2   2   0   2   2   2   0   0   2   0   0   0   0   0   0   0   2   0   2   0   2   0   2   2   0   0   0   0   0   2   2   2   0   0   0   2   2   2   2   0
 MK-2-16                0   0   2   2   2   2   0   2   0   2   0   0   0   2   2   2   0   0   2   0   0   0   2   2   0   2   0   0   0   0   0   2   0   2   0   2   2   0   2   0   2   0   2   0   2   0   0   0   0   0   2   2   2   0   0   0   2   0   2   2   0   0   2   2   0   0   0   2   0   0   0   2   0   0   2   0   0   2   0   2   2   2   2   0   2   2   0   2   2   0   2   0   2   2   2   0   2   2   0   0   0   0   0   0   2   2   2   0   0   0   0   0   0   2   0   2   0   0   0   2   2   2   0   2   0   0   0   2   0   2   2   0   0   2   0   0   2   0   0   2   0   2   2   2   0   2   2   0   2   0   0   0   2   2   0   2   0   0   2   2   2   2   0   2   2   2   2   0   2   0   2   0   0   0   0   0   2   0   2   2   2   0   2   2   0   0   0   0   0   2   2   2   0   0   0   2   2   2   2   0
 MK-3-1                 0   2   2   2   0   0   2   0   0   2   0   0   2   0   0   2   0   2   0   2   0   2   0   0   0   0   2   0   0   2   2   0   2   2   0   2   0   0   2   2   2   2   0   2   0   2   2   2   2   2   2   2   0   2   2   0   2   2   2   0   0   2   0   0   0   2   2   2   2   2   2   0   2   2   0   2   2   2   0   2   0   0   0   0   2   2   0   0   2   2   2   0   2   2   0   0   0   0   0   2   0   2   2   0   0   0   0   0   0   0   0   0   0   2   2   2   2   2   0   2   0   2   2   0   0   2   2   2   2   0   2   2   0   0   2   0   2   0   2   0   2   2   2   0   2   0   2   2   0   0   2   0   0   0   0   2   0   0   0   2   0   2   0   2   2   0   2   0   0   2   2   0   0   0   2   2   2   0   0   0   0   0   0   0   2   2   2   2   0   2   2   2   0   0   0   0   0   0   2   2
 MK-3-2                 0   2   2   2   0   0   0   0   0   2   0   0   2   0   0   2   0   2   2   2   0   2   0   0   0   0   2   0   0   2   2   0   2   2   0   2   0   0   0   2   2   2   0   2   0   2   2   2   2   2   2   2   0   2   2   0   2   2   2   0   0   2   0   0   0   0   2   2   2   2   0   0   2   2   0   2   2   2   0   2   2   0   2   0   2   2   0   0   2   2   2   0   2   2   0   0   0   0   0   2   0   2   2   0   0   0   0   0   0   0   0   0   0   2   2   2   2   2   2   2   0   2   2   0   0   2   2   2   2   0   2   2   0   0   2   0   2   0   2   2   2   2   2   0   2   0   2   2   0   0   2   0   0   0   0   2   0   0   0   2   0   2   0   2   2   0   2   0   0   0   2   0   0   0   2   2   2   0   2   0   0   0   0   2   2   2   2   2   0   2   2   2   0   0   0   0   0   0   2   2
 MK-3-3                 0   2   0   0   0   0   0   0   2   2   0   0   2   0   0   2   0   2   2   2   0   2   0   0   0   0   2   2   0   2   2   0   2   2   0   2   0   0   0   2   2   2   0   2   0   2   2   2   2   2   2   2   0   2   2   0   2   2   2   0   0   0   0   0   0   0   2   2   2   2   0   0   2   2   0   2   2   2   0   2   2   2   2   0   0   2   0   0   2   2   2   0   2   2   0   0   0   0   0   2   0   2   2   0   2   0   0   0   2   0   0   0   0   0   2   2   2   2   2   2   0   2   2   0   2   2   2   2   2   0   2   2   0   0   2   0   2   0   2   2   2   2   2   0   2   0   2   2   0   2   2   0   0   0   0   2   0   2   0   2   0   2   0   2   2   0   2   0   0   0   2   0   0   0   2   2   0   2   2   2   2   0   2   2   2   2   2   2   0   2   2   0   0   0   0   0   0   0   2   2
 MK-3-4                 0   2   2   0   0   0   0   0   2   0   2   0   2   0   0   2   0   2   2   2   0   2   0   2   2   2   2   2   2   2   2   0   2   2   0   2   0   2   0   2   2   2   0   2   0   2   2   2   2   2   2   2   0   2   2   0   2   0   2   0   0   0   0   0   0   0   2   2   2   2   0   0   2   2   0   2   2   2   0   2   2   2   2   0   0   2   0   0   0   2   2   0   2   2   0   0   0   0   0   2   2   2   2   0   2   0   0   0   2   0   0   0   0   0   2   2   2   2   2   2   0   2   2   0   2   2   2   2   2   0   2   2   0   0   2   0   2   0   2   2   2   2   2   0   2   0   2   2   0   0   2   0   0   0   0   2   0   2   0   0   0   0   0   2   2   0   0   0   0   0   0   2   2   0   2   2   0   2   2   2   2   0   2   2   2   2   2   2   0   2   2   0   0   0   0   0   2   0   2   2
 MK-3-5                 0   2   0   0   0   0   0   0   2   0   2   0   2   0   0   2   0   2   2   2   0   2   0   2   2   2   2   2   2   2   2   0   0   0   0   0   0   2   0   2   2   2   0   2   0   2   2   2   2   2   2   2   0   2   0   0   2   2   2   0   0   0   0   2   0   0   2   2   2   2   0   0   2   2   2   2   2   2   2   0   2   0   2   2   0   2   0   0   0   2   2   0   2   2   2   0   0   0   0   2   2   2   2   0   2   0   0   0   2   0   0   0   0   0   2   2   2   2   2   2   0   2   2   0   2   2   2   2   2   0   2   2   0   0   2   0   2   0   0   2   2   2   2   2   0   2   2   2   0   0   2   0   2   0   0   2   0   2   0   0   0   0   2   2   2   2   0   0   2   0   0   2   2   0   2   2   0   2   2   0   2   0   0   2   2   2   2   2   0   2   2   0   0   0   0   0   2   0   2   2
 MK-3-6                 0   2   0   0   0   0   0   0   2   0   2   0   2   0   0   2   0   2   2   2   0   2   2   2   2   2   2   0   0   2   2   0   0   0   0   0   0   2   2   2   2   2   0   2   0   2   2   2   2   2   2   2   2   2   0   2   2   2   2   2   0   0   0   2   2   0   2   2   2   2   0   0   0   0   2   0   2   2   2   0   2   0   2   2   0   2   0   0   0   2   2   0   2   2   2   0   0   0   0   2   2   2   2   0   2   2   0   0   2   0   0   0   2   0   2   0   2   2   2   2   0   2   2   2   2   2   2   2   2   0   2   2   0   0   2   0   2   0   0   0   2   2   2   2   0   0   2   2   0   0   2   0   2   0   0   2   0   2   0   0   0   0   2   0   2   2   0   0   2   0   0   2   2   0   2   2   2   2   2   0   2   0   0   2   2   2   2   2   2   2   2   0   0   0   0   2   2   0   2   2
 MK-3-7                 0   2   0   0   0   0   0   0   2   0   2   2   2   0   0   2   0   2   2   2   0   2   2   2   2   2   2   0   0   2   2   0   2   0   0   0   0   2   0   2   2   2   0   2   0   0   2   2   0   2   2   2   2   2   0   2   2   2   2   2   0   0   0   2   2   0   2   2   2   0   0   0   0   0   0   0   2   2   2   0   2   2   2   2   0   2   0   0   0   2   2   0   2   2   2   0   0   0   0   2   2   2   2   0   0   2   0   0   2   0   0   2   2   0   2   0   2   2   2   2   0   2   2   2   2   2   2   2   2   0   2   2   0   0   2   0   2   0   0   0   2   2   2   0   0   0   2   2   0   0   2   0   2   0   0   2   0   2   0   0   0   0   2   0   2   2   0   0   2   0   0   2   2   2   0   2   2   2   2   0   2   0   0   0   2   2   0   2   2   2   2   0   0   0   0   2   2   0   2   2
 MK-3-8                 0   2   0   2   0   0   0   0   2   0   2   2   2   0   0   2   0   2   2   2   0   2   2   2   2   2   2   0   0   2   2   0   2   2   0   0   0   2   0   0   2   2   0   2   2   0   2   2   0   0   2   2   2   0   0   2   2   2   2   2   0   0   0   2   2   2   2   2   2   0   0   0   0   0   0   0   2   2   2   0   2   0   2   2   0   2   0   2   0   2   2   0   2   2   2   0   0   0   0   2   0   2   2   0   0   2   0   0   2   0   0   2   2   0   2   0   0   2   2   2   0   2   2   2   2   2   2   2   2   0   2   2   0   0   2   0   2   0   0   0   2   2   2   0   0   0   0   2   0   2   2   0   2   0   0   2   2   2   0   0   0   0   2   0   2   2   0   0   2   0   0   2   2   2   0   2   2   2   2   0   2   0   0   2   2   2   0   2   2   2   0   2   0   0   2   2   2   0   2   2
 MK-3-9                 0   2   0   2   0   0   0   0   2   0   2   2   2   0   0   2   0   2   2   2   0   2   2   2   2   2   2   2   2   2   2   0   2   2   0   0   0   2   2   2   2   2   0   2   2   0   2   2   0   0   2   0   2   0   0   2   2   2   2   0   0   0   0   2   2   2   2   2   2   0   0   2   0   0   2   0   2   2   2   0   2   0   2   2   0   2   0   2   0   2   2   0   2   2   2   0   0   0   0   2   0   2   2   0   0   2   0   0   2   0   0   2   2   0   2   0   2   2   2   2   0   2   2   2   2   2   2   2   2   0   2   2   2   0   2   0   0   0   0   0   2   2   2   0   0   0   0   2   0   2   2   0   0   2   0   0   2   2   0   0   0   0   2   0   2   2   0   0   2   0   0   2   2   0   0   2   0   0   2   0   2   0   2   2   2   2   0   2   2   2   0   2   0   0   2   2   2   2   0   2
 MK-3-10                0   2   0   2   0   2   0   2   2   0   2   0   2   0   0   2   0   2   2   2   0   2   2   2   2   2   2   2   0   2   0   0   2   2   0   0   0   2   2   2   2   2   0   2   2   0   2   2   0   2   2   0   2   0   0   2   2   2   2   0   0   0   0   2   2   2   2   0   2   0   0   2   0   0   2   0   0   2   2   0   2   0   2   2   0   0   0   2   0   2   2   2   2   2   2   0   0   0   0   2   0   2   0   0   0   2   0   0   2   0   0   2   0   0   2   0   2   2   2   2   0   2   2   2   2   2   0   2   2   0   2   2   0   0   2   0   0   0   0   0   0   2   2   0   0   0   0   2   0   2   2   0   0   0   0   0   2   2   0   0   0   0   2   2   2   2   0   0   2   0   0   2   2   0   0   2   0   0   2   0   2   0   0   2   2   2   0   2   0   2   0   2   0   0   2   2   2   2   2   2
 MK-3-11                0   2   0   2   2   2   0   2   2   0   2   0   2   0   0   2   2   2   2   2   0   2   2   0   2   0   2   2   0   2   0   0   2   0   0   0   0   2   2   0   2   2   0   2   2   0   2   2   0   0   2   0   2   0   0   2   2   2   2   0   0   0   0   2   2   2   2   0   2   0   0   2   0   0   2   0   0   0   0   0   2   0   2   2   0   0   0   2   0   2   0   2   0   2   2   0   0   2   0   0   0   2   0   0   0   2   0   0   2   0   0   2   0   0   2   0   2   2   2   2   0   2   2   2   2   2   0   2   2   0   2   2   0   0   2   0   0   0   0   0   0   2   2   0   0   0   0   2   0   2   2   0   0   0   0   0   2   2   0   0   0   0   2   2   2   2   0   0   2   0   0   2   0   0   0   2   0   0   2   0   2   0   0   2   2   2   2   2   0   0   0   2   0   0   0   2   2   2   2   2
 MK-3-12                0   2   0   2   2   2   0   2   2   2   2   2   2   0   0   2   2   2   0   2   0   2   2   2   2   0   2   2   2   2   0   0   0   0   0   0   0   2   2   0   2   0   0   2   2   0   2   2   0   0   2   0   2   0   0   2   0   2   2   0   0   0   0   2   2   2   0   0   2   0   0   2   0   0   2   0   0   0   0   0   2   0   2   2   0   2   0   2   0   2   0   2   0   2   2   0   0   2   0   0   0   2   0   0   0   2   0   0   2   0   0   2   0   0   0   0   2   2   2   2   0   2   2   2   2   2   0   2   2   0   2   2   2   0   2   0   0   2   0   0   0   2   2   0   0   0   2   2   0   2   2   0   0   0   0   0   2   2   0   0   0   0   2   2   2   2   0   0   2   0   0   2   0   0   0   2   0   2   2   0   2   0   0   2   2   2   2   2   2   0   0   2   0   0   0   2   2   2   2   0
 MK-3-13                2   2   0   2   2   2   0   2   2   2   2   2   2   0   0   2   2   2   2   2   0   2   2   2   2   0   2   0   2   2   0   0   0   0   2   0   0   2   2   0   2   0   0   2   2   0   2   2   0   0   2   0   2   0   0   2   2   0   2   0   2   0   0   0   2   2   0   0   2   0   0   2   0   0   2   0   0   0   0   0   2   0   2   2   0   2   0   2   0   2   0   2   0   2   2   0   0   2   0   0   0   2   2   0   0   2   0   0   0   0   0   2   0   0   0   0   0   2   2   2   0   2   2   2   2   2   0   2   2   0   2   2   2   0   2   0   0   2   0   0   0   2   2   0   0   0   2   2   2   2   2   0   0   0   0   0   0   2   0   0   2   0   2   2   2   2   0   0   2   0   0   2   0   0   0   0   0   2   2   0   2   0   0   2   2   2   2   2   2   0   0   2   0   0   0   2   2   2   2   0
 MK-3-14                0   2   0   0   2   2   2   2   2   2   2   2   2   0   0   2   2   2   2   2   0   2   2   2   2   0   2   0   2   2   0   0   0   0   0   0   0   2   2   0   2   0   0   2   2   0   2   2   0   0   0   0   0   2   0   2   2   0   2   0   2   0   0   0   2   2   0   0   2   0   0   2   0   0   2   0   0   2   0   0   2   0   0   2   0   2   0   2   0   2   0   2   0   2   2   0   0   2   0   0   0   2   2   0   0   2   0   0   0   0   0   2   0   0   0   0   0   2   0   2   0   2   2   2   2   2   0   2   0   0   2   2   2   0   2   0   0   2   0   2   0   2   2   0   0   0   2   2   2   2   2   0   0   0   0   0   0   2   0   2   2   0   2   2   2   2   0   0   2   0   0   2   0   0   0   0   0   2   2   2   2   0   0   2   2   2   0   2   2   0   2   2   0   0   0   2   2   2   2   2
 MK-3-15                0   2   0   0   2   2   2   2   2   2   2   2   2   0   0   2   2   2   2   2   0   2   2   2   2   0   2   0   2   2   0   0   0   0   0   0   0   2   2   0   2   0   0   2   2   0   2   2   0   0   0   0   0   0   0   2   2   0   2   0   2   0   0   0   2   2   0   2   2   0   0   2   0   0   2   2   2   2   0   0   2   0   0   2   0   2   0   2   0   2   0   2   0   2   2   0   0   2   0   0   0   2   2   2   0   2   0   0   0   0   0   2   0   0   0   0   0   2   0   0   0   2   2   2   0   2   0   0   0   0   2   2   2   0   2   0   0   2   2   2   0   2   2   0   0   0   2   2   2   2   2   2   0   2   0   0   0   0   0   2   2   0   2   2   0   2   0   0   2   0   0   2   0   0   0   0   0   2   2   2   2   0   0   2   2   2   2   2   2   2   2   2   0   0   0   2   0   2   2   2
 MK-3-16                0   2   0   0   2   2   2   2   2   2   2   0   2   0   0   2   2   2   2   2   0   2   2   2   2   0   2   0   2   2   0   0   0   0   0   0   0   2   2   2   2   0   0   2   2   0   2   2   0   2   0   0   0   0   0   2   2   0   2   0   2   0   0   2   2   2   0   2   2   0   0   2   0   0   2   2   2   2   0   0   2   0   0   2   0   2   0   2   0   2   0   2   2   2   2   0   0   2   0   0   0   2   2   2   2   2   2   0   0   0   0   2   2   0   0   0   0   2   0   0   2   2   2   2   0   2   0   0   0   0   2   2   2   0   2   0   2   2   2   2   0   2   2   0   0   0   2   0   2   2   0   2   0   2   0   0   0   0   0   2   2   0   2   2   0   2   0   0   0   0   0   2   0   0   0   0   0   2   2   2   2   0   0   2   2   2   2   2   2   0   2   2   0   0   0   2   0   2   2   2
 MK-4-1                 2   2   0   0   2   0   2   0   0   0   0   2   0   2   2   0   2   0   0   2   2   2   2   0   0   0   2   0   2   0   2   0   2   0   0   2   0   2   2   2   0   2   2   2   0   0   2   0   0   0   2   0   0   2   2   0   2   2   0   0   2   0   2   2   0   0   2   0   2   0   2   2   0   0   0   0   0   0   0   0   2   0   0   0   0   0   2   2   2   0   0   2   2   2   2   2   2   2   0   0   0   0   0   2   2   2   2   2   2   0   0   2   2   0   0   2   0   2   2   2   2   0   2   2   2   0   2   0   0   2   0   0   0   0   2   2   0   0   2   2   2   2   2   0   2   2   0   2   2   2   2   2   0   2   0   0   2   0   2   0   2   2   0   2   0   2   2   0   2   0   0   2   2   2   2   2   0   2   0   2   0   0   0   0   2   2   0   2   2   2   2   2   2   0   0   2   0   0   2   0
 MK-4-2                 2   2   0   0   2   0   2   0   0   0   0   2   0   2   2   0   2   0   0   2   2   0   2   0   2   0   2   0   2   2   2   0   2   0   2   2   0   2   0   2   0   2   2   0   0   0   2   0   0   0   2   0   0   0   2   0   2   2   0   0   2   0   2   2   0   0   2   0   2   0   2   2   2   0   0   0   2   0   0   0   2   0   0   0   0   0   2   2   2   0   0   2   2   2   2   2   2   2   0   0   2   0   2   2   2   2   2   2   2   0   0   2   2   0   0   2   0   2   2   0   2   0   0   2   2   0   0   0   0   2   0   0   0   0   2   2   0   0   2   2   0   2   2   0   2   2   0   0   2   2   2   2   0   2   0   0   2   0   2   0   2   2   0   2   0   2   2   0   2   0   0   2   2   2   2   2   0   2   0   2   0   0   0   0   2   2   0   2   2   2   2   2   2   0   0   2   0   0   2   0
 MK-4-3                 2   2   0   0   2   0   0   0   0   0   0   2   0   0   2   2   2   0   0   2   2   0   2   0   2   0   2   0   2   2   2   0   2   0   2   2   0   2   0   2   0   2   2   2   0   0   2   0   0   0   2   0   0   0   2   0   2   2   0   0   2   0   2   2   0   0   2   0   2   0   2   2   2   0   0   0   2   0   0   0   2   0   0   0   0   0   2   2   0   0   0   2   2   2   2   2   2   2   0   0   2   0   2   0   0   2   2   2   2   0   0   2   2   0   0   2   0   2   2   0   2   0   0   2   2   0   0   0   0   2   0   0   2   0   0   2   0   0   2   2   0   2   2   0   2   2   0   0   2   2   2   2   0   2   2   2   2   0   2   0   2   2   0   2   0   0   2   0   2   0   0   2   2   2   2   2   0   2   0   0   0   0   0   0   2   2   0   2   2   2   2   2   2   0   0   2   0   0   2   0
 MK-4-4                 2   0   0   2   2   0   0   2   2   0   2   2   0   0   2   2   0   0   2   2   2   0   2   2   2   0   2   0   0   2   2   0   2   0   2   2   0   2   0   2   0   2   2   0   0   0   2   0   0   0   2   0   0   0   2   0   2   2   2   0   2   0   2   2   0   0   2   0   2   0   2   2   2   0   0   0   2   0   0   0   2   0   0   0   0   0   2   2   0   0   2   2   2   2   2   2   2   2   0   0   2   2   2   0   0   2   2   2   2   0   2   2   2   0   0   2   0   2   2   0   2   0   0   0   2   0   0   0   0   0   0   0   2   0   2   0   0   0   2   2   0   2   2   0   2   2   0   0   2   2   2   2   0   2   2   2   2   0   2   2   2   0   0   2   0   0   2   2   2   0   0   2   2   0   2   2   0   2   0   0   0   2   0   0   2   2   0   2   0   2   2   2   2   0   0   2   2   0   2   0
 MK-4-5                 2   0   0   2   2   0   0   2   2   2   2   0   2   0   0   2   0   0   2   2   2   0   0   2   2   0   2   0   0   2   2   0   2   0   2   2   0   2   2   2   0   2   2   0   0   0   2   0   0   0   2   0   0   0   2   0   2   2   2   0   2   2   2   0   0   0   2   0   2   0   2   2   2   0   0   0   2   0   2   0   2   0   0   0   0   0   2   2   0   0   2   2   2   2   2   2   2   2   0   2   2   2   0   0   0   2   2   2   2   0   2   2   2   2   0   2   0   2   2   0   2   0   0   0   2   0   0   0   0   0   0   2   2   0   2   0   0   0   2   2   0   2   2   0   2   2   0   0   2   0   2   2   2   2   2   2   2   0   2   2   2   0   0   2   2   0   2   2   2   0   0   2   2   0   2   2   0   2   0   0   0   2   0   2   2   2   0   2   0   2   2   2   2   0   0   0   2   0   0   0
 MK-4-6                 2   0   0   2   2   0   0   2   2   2   2   0   2   0   0   2   0   0   2   2   2   0   0   2   2   0   2   0   0   2   2   0   2   0   0   2   0   2   2   2   0   2   2   0   0   0   2   0   0   0   2   0   0   0   2   0   2   2   2   0   2   2   2   0   0   2   2   0   2   0   2   2   2   0   0   0   2   0   2   0   2   0   0   0   2   0   2   2   0   0   2   2   2   2   2   2   2   0   0   2   2   2   0   2   0   2   2   2   2   0   2   2   2   2   0   2   0   2   2   0   2   0   0   2   2   0   0   2   0   0   0   2   2   0   2   0   0   0   2   2   0   2   2   0   2   2   0   2   2   0   2   2   2   2   2   2   2   0   2   2   2   0   0   2   2   0   2   2   2   0   0   2   2   0   2   2   0   2   0   0   0   2   0   2   0   2   0   2   0   0   2   0   2   0   0   0   2   0   0   0
 MK-4-7                 2   2   0   2   2   0   0   2   2   2   2   0   2   0   0   2   0   0   2   2   2   0   0   2   2   0   2   0   0   2   2   0   2   0   0   2   0   2   2   2   0   2   2   0   0   0   2   0   0   0   2   0   0   0   2   0   2   0   2   0   2   0   2   0   0   2   2   0   2   0   2   0   2   0   0   0   2   0   2   0   2   0   0   0   2   2   2   2   0   0   2   2   2   0   2   2   2   0   0   2   2   2   0   2   0   2   2   2   2   0   2   2   2   2   0   2   0   2   2   0   2   0   0   2   2   0   0   2   0   0   0   2   2   2   2   0   0   0   2   2   0   2   2   0   2   2   0   2   2   2   2   2   2   2   2   2   2   0   2   2   2   0   0   2   2   2   2   2   0   0   0   2   2   0   2   2   0   2   0   0   0   2   0   0   0   2   0   2   0   0   2   0   2   2   0   0   2   0   0   0
 MK-4-8                 2   2   0   2   2   0   0   2   2   0   2   0   2   0   0   2   0   0   2   2   2   0   0   2   2   0   2   0   0   2   2   0   2   0   0   2   0   2   2   2   0   2   2   0   0   0   2   0   0   2   2   0   0   0   0   0   2   0   2   0   2   0   0   0   0   2   2   0   2   0   2   0   2   0   0   0   2   0   2   0   2   0   0   2   2   2   2   2   0   2   2   2   2   0   2   2   2   0   0   2   2   2   2   2   0   2   2   2   2   0   0   2   2   2   0   2   2   2   2   2   2   2   0   2   2   2   0   2   2   0   0   2   2   2   2   0   0   0   2   2   0   2   0   0   2   2   0   2   2   2   2   2   2   2   2   2   2   0   2   2   2   0   0   2   2   2   2   2   0   0   0   0   2   0   2   2   2   2   0   0   0   2   0   0   0   2   0   2   0   0   0   0   0   2   0   0   2   0   0   0
 MK-4-9                 0   2   0   2   2   0   0   2   2   0   2   0   2   0   0   2   0   0   2   2   2   0   0   2   2   0   0   0   0   2   2   0   2   0   0   2   2   2   2   2   0   2   2   0   0   0   2   0   2   2   2   0   0   0   0   0   2   0   2   0   2   0   0   0   0   2   2   0   2   0   2   0   2   0   2   0   2   0   2   0   2   0   0   2   2   2   2   2   0   2   2   0   2   2   2   2   2   0   0   2   2   2   2   2   0   2   2   2   0   0   0   2   2   0   0   2   2   2   2   2   2   2   0   2   2   2   0   2   2   0   0   2   2   0   2   0   0   0   2   2   0   2   0   0   0   2   0   2   2   2   2   2   2   2   0   2   2   0   2   2   2   0   0   0   2   2   2   2   0   2   0   0   2   0   2   2   2   2   0   0   0   2   0   0   0   2   0   2   0   0   0   0   0   2   0   0   2   2   0   2
 MK-4-10                0   2   0   2   2   0   0   2   2   0   2   0   2   2   0   2   0   0   2   2   2   0   0   0   2   0   0   0   0   2   2   0   2   0   0   2   2   2   2   0   0   2   2   2   0   0   2   0   0   2   2   0   2   0   0   0   2   0   2   0   2   0   0   0   0   2   2   0   2   0   2   2   2   0   2   0   2   0   2   0   2   0   0   2   2   2   2   2   0   2   2   2   2   2   2   2   0   0   0   2   2   2   2   2   2   2   2   0   0   0   0   2   2   0   0   2   2   2   2   2   0   2   0   2   0   2   0   2   0   0   0   2   2   2   2   2   0   0   2   2   0   2   0   0   0   2   0   2   2   2   2   2   2   2   0   2   2   0   2   2   2   0   0   0   2   0   0   2   0   2   2   0   0   0   2   2   2   2   0   0   0   2   0   0   0   2   0   2   0   0   0   0   0   2   0   2   2   2   2   2
 MK-4-11                0   2   0   2   2   0   0   2   2   0   2   0   2   2   0   2   0   0   2   2   2   0   0   0   2   0   0   0   0   2   2   2   2   0   0   2   2   2   2   0   0   2   0   0   0   0   2   0   0   0   2   0   0   0   0   0   2   0   2   0   2   0   0   2   2   2   2   0   2   0   2   2   2   0   2   0   2   2   2   0   2   0   0   2   2   2   2   0   2   2   2   2   2   2   2   2   0   0   0   2   2   2   2   2   2   2   2   2   0   2   0   0   2   0   0   2   2   2   2   2   0   2   0   2   0   2   0   2   0   0   0   2   2   2   0   2   0   0   0   0   0   2   0   0   0   2   0   2   2   0   2   2   2   2   0   2   0   0   2   0   2   0   0   0   2   0   0   0   0   0   2   0   0   0   2   2   2   2   0   0   0   2   0   0   0   2   0   2   0   0   0   0   0   2   0   2   2   2   2   2
 MK-4-12                0   0   0   2   2   0   0   2   2   0   2   0   2   2   2   0   0   0   2   2   2   0   0   0   2   0   0   0   0   2   2   2   2   0   0   2   2   2   2   0   0   2   0   0   0   0   2   0   0   0   2   0   2   0   0   0   2   0   2   0   2   0   0   2   0   2   2   0   2   0   0   2   2   0   2   0   2   2   0   0   2   0   0   0   0   2   2   0   2   2   2   2   0   0   2   2   0   0   0   2   2   2   2   2   2   2   2   2   0   2   0   0   2   0   0   2   2   2   2   2   0   2   2   0   2   2   0   2   0   0   0   2   2   2   0   2   0   0   0   0   0   2   0   0   0   2   0   2   2   0   2   2   2   2   0   0   0   0   2   0   2   0   0   0   0   0   0   0   0   2   2   0   0   0   2   2   2   2   0   2   0   2   2   0   0   2   0   0   0   0   0   0   0   2   0   2   2   2   2   2
 MK-4-13                0   0   2   2   2   0   0   2   2   0   2   0   2   2   2   0   0   0   2   2   2   0   0   0   2   0   0   0   0   2   2   2   2   0   0   2   2   0   2   0   0   2   0   0   0   0   2   0   0   0   2   2   2   0   0   0   2   0   2   0   2   0   0   2   0   2   2   0   2   2   0   0   2   0   2   0   2   2   0   0   2   0   0   0   0   2   2   0   2   2   0   2   0   0   2   2   2   0   0   2   2   2   2   2   2   2   2   2   0   2   0   0   2   0   0   0   2   2   2   0   0   2   2   0   2   2   0   2   0   0   0   2   2   2   0   2   0   0   0   0   2   2   0   2   0   2   0   2   2   0   0   2   2   2   0   0   0   0   2   0   2   0   0   2   0   0   0   0   0   2   2   0   0   0   2   2   2   2   0   2   0   2   2   0   2   2   0   0   2   0   0   0   0   2   0   2   2   2   2   2
 MK-4-14                0   0   2   0   2   0   0   2   2   0   2   0   2   2   2   0   0   0   2   2   2   0   0   0   2   0   0   0   0   2   2   2   2   0   2   2   2   0   2   0   0   2   0   0   2   2   0   0   0   0   2   2   2   0   2   0   2   0   2   0   2   0   2   2   0   2   2   0   2   0   0   0   2   2   2   2   2   2   0   0   0   0   0   2   0   2   2   2   2   2   0   2   0   0   2   2   2   0   0   2   2   2   2   2   2   2   2   2   0   2   0   0   0   0   0   0   2   2   2   0   0   2   2   0   2   2   0   2   0   0   0   2   2   2   0   2   0   0   0   0   2   2   0   0   0   2   0   2   2   0   0   0   2   2   0   0   0   0   2   0   2   0   2   2   0   0   2   0   0   2   2   0   0   0   2   2   2   0   0   2   0   2   2   0   2   2   0   0   2   0   0   0   0   2   2   2   2   2   0   2
 MK-4-15                0   0   2   0   2   0   0   2   2   0   2   0   2   2   0   2   0   0   2   0   2   0   0   0   2   0   0   0   0   2   2   2   2   0   2   2   2   0   2   0   0   2   0   0   2   2   0   0   0   0   2   2   2   0   2   0   2   0   2   2   2   0   2   0   0   2   2   2   2   2   0   0   0   2   2   2   2   2   0   0   0   0   2   2   2   2   2   2   0   2   0   0   0   2   2   2   2   0   0   2   2   2   2   2   2   2   2   2   2   2   2   2   0   0   0   0   2   2   2   0   0   2   2   0   2   0   0   2   0   0   0   2   2   2   0   2   0   0   0   0   2   2   0   0   0   2   0   2   2   0   0   0   2   2   0   0   0   0   2   0   2   0   0   2   0   0   2   0   0   2   2   0   0   0   2   2   2   0   0   2   0   2   2   0   2   2   0   0   2   0   0   0   0   2   2   2   2   2   0   2
 MK-4-16                0   0   2   0   0   0   0   2   2   0   2   0   2   2   0   2   0   0   2   0   2   0   0   0   2   0   2   0   0   2   2   0   2   0   2   2   2   0   2   0   0   2   0   0   0   2   0   2   0   0   2   0   0   0   2   0   2   0   2   2   2   0   2   0   2   2   0   2   2   0   0   0   0   2   0   2   2   2   0   0   0   0   2   2   0   2   2   2   0   2   0   0   0   0   2   2   2   0   0   2   2   2   2   2   2   2   2   2   2   2   2   0   0   0   2   0   2   2   2   2   0   2   2   0   2   0   0   2   0   0   0   2   2   2   0   2   0   0   0   0   2   2   0   2   0   2   0   2   2   0   0   0   2   0   0   0   0   0   2   0   2   0   0   2   0   0   2   0   0   2   2   0   0   0   0   2   2   0   0   0   0   2   2   0   2   0   0   0   2   0   2   2   0   2   2   2   2   2   0   2
 MK-5-1                 0   0   2   2   2   0   2   2   2   0   2   0   0   2   0   0   0   0   0   2   0   0   0   0   0   2   0   2   2   2   0   2   0   0   0   2   0   2   2   2   2   2   0   2   0   0   2   2   0   2   2   2   0   0   2   0   0   0   2   0   0   2   0   2   2   0   2   0   0   2   2   2   2   0   2   2   0   2   0   2   2   0   0   0   2   0   0   0   2   2   0   2   2   2   2   0   0   2   2   0   0   0   0   0   0   0   2   0   2   2   0   2   0   2   2   2   0   2   0   2   2   2   2   0   0   0   2   0   2   2   2   0   2   2   0   2   0   0   0   2   2   2   0   2   0   0   2   2   0   2   2   0   2   2   2   0   2   0   2   0   2   0   0   0   0   0   0   0   2   0   2   0   2   0   2   0   2   2   0   2   0   2   2   2   2   0   2   0   2   2   0   0   2   0   2   0   0   2   2   0
 MK-5-2                 0   0   2   2   2   0   2   2   2   0   2   0   0   2   0   0   0   0   2   2   0   0   0   0   0   2   0   2   2   2   0   2   0   0   0   0   0   2   2   2   2   2   0   0   0   0   2   0   0   2   2   2   0   0   2   0   0   0   2   0   0   2   0   2   2   0   2   0   0   2   2   2   2   0   2   0   0   2   0   2   2   0   0   0   2   0   0   2   2   2   0   2   2   2   0   0   0   2   2   0   0   0   0   0   0   0   2   0   2   2   0   2   0   0   2   2   0   2   0   2   2   2   2   0   0   2   2   0   2   2   0   0   2   2   2   2   2   0   0   2   2   0   0   2   0   0   2   2   0   2   2   0   2   2   2   2   2   0   2   0   2   0   0   0   0   0   0   2   2   0   2   0   2   0   2   0   2   0   0   2   0   2   2   2   2   0   2   0   2   2   0   0   2   0   2   0   0   2   2   0
 MK-5-3                 0   0   0   2   2   0   2   2   2   0   2   0   0   2   0   0   0   0   2   2   0   0   0   0   0   2   0   2   2   2   0   2   0   0   0   0   0   2   2   2   2   2   0   2   0   0   2   0   0   2   0   2   2   0   2   0   0   2   2   0   0   2   0   2   2   0   2   0   0   2   2   2   2   0   2   0   0   2   0   2   2   0   0   0   2   0   0   2   2   2   0   2   0   2   2   0   0   2   2   0   2   0   0   0   0   0   0   0   0   2   0   2   0   0   2   2   0   2   0   2   0   2   2   0   0   2   0   0   2   2   0   0   2   2   2   2   0   0   0   2   0   0   0   2   0   0   2   2   0   2   2   0   2   2   2   2   2   0   2   0   2   0   0   0   0   0   0   2   2   2   2   0   2   0   2   0   2   0   0   2   0   2   2   2   2   0   2   0   2   2   0   0   2   0   2   0   0   2   2   0
 MK-5-4                 0   0   0   0   2   0   2   2   0   0   2   2   0   2   0   0   0   0   2   2   0   0   0   0   0   2   0   2   2   2   0   2   0   0   0   0   0   2   2   2   2   2   0   2   0   0   2   0   2   2   0   2   2   0   2   0   0   2   2   0   0   2   0   2   2   0   0   0   0   2   2   2   2   0   2   0   0   0   2   2   2   0   0   0   2   0   0   2   2   2   0   2   0   0   2   0   0   2   2   0   2   2   0   0   0   0   0   0   0   2   0   2   2   0   2   2   0   2   0   0   0   2   2   0   0   2   0   0   2   2   0   2   2   2   2   2   0   0   0   2   0   0   0   2   0   2   2   2   0   2   2   0   2   2   2   2   2   0   2   0   2   0   0   0   0   0   0   2   2   2   2   0   2   0   2   0   2   0   0   2   0   2   2   2   2   0   2   0   2   2   0   0   0   0   2   2   0   2   2   0
 MK-5-5                 0   0   0   0   2   0   2   2   0   0   2   2   0   2   0   0   0   0   2   2   0   0   0   0   0   2   0   2   2   2   2   2   0   0   0   0   0   2   2   2   2   2   0   2   0   0   2   2   2   2   2   2   2   0   2   2   0   2   2   2   0   2   0   2   2   0   0   0   0   2   0   2   0   0   2   0   0   0   2   2   2   0   0   0   2   0   0   2   2   2   0   2   0   0   2   0   0   2   0   0   2   0   0   0   2   0   0   0   0   2   0   2   0   0   2   2   0   2   0   0   0   2   2   0   2   2   0   0   2   2   0   2   2   2   0   2   0   0   0   2   0   0   0   2   0   2   2   0   0   2   2   0   2   0   2   2   2   0   2   0   2   0   0   0   0   0   0   2   2   2   0   2   0   0   2   0   2   2   0   2   0   2   0   2   2   0   2   0   2   2   2   0   0   0   2   2   0   0   2   0
 MK-5-6                 0   0   0   0   2   0   2   2   0   0   2   2   0   2   0   0   0   0   2   2   0   0   0   0   2   2   2   2   2   2   0   2   0   0   0   0   0   2   2   2   2   2   0   2   0   0   2   2   2   2   2   2   2   0   2   2   0   0   2   2   0   2   0   2   2   0   0   0   0   2   0   2   0   0   2   0   0   0   0   2   2   0   0   0   2   2   0   2   2   2   0   2   0   0   2   0   0   2   0   0   2   0   0   0   2   0   0   0   0   2   0   2   0   0   2   2   0   2   0   2   0   2   2   0   0   2   0   0   2   2   0   2   2   0   0   2   0   0   0   2   0   0   0   2   0   2   2   0   0   2   2   0   2   0   2   2   0   0   2   0   2   0   0   0   0   0   0   2   2   2   0   2   0   0   2   0   2   2   0   2   0   2   0   2   2   0   0   0   2   2   2   0   0   0   2   2   0   0   2   0
 MK-5-7                 0   0   0   0   2   0   2   2   0   0   2   2   2   2   0   0   0   0   2   0   0   0   0   0   2   2   2   2   2   2   0   2   0   0   0   0   0   2   2   2   2   2   0   0   0   0   2   2   2   2   0   2   2   0   2   2   0   0   2   2   2   2   0   2   2   0   0   0   0   2   0   0   0   0   2   0   0   0   0   0   2   0   0   0   2   2   0   2   2   2   0   0   0   0   2   0   0   2   0   0   2   0   0   0   2   0   0   2   0   2   0   2   0   2   2   2   0   2   0   0   0   2   2   0   0   2   0   0   2   2   0   2   0   0   0   2   0   0   0   2   0   0   0   2   0   0   2   2   0   2   0   0   2   2   0   2   0   0   2   0   2   0   0   2   0   2   0   2   2   2   0   2   0   0   2   0   2   2   0   2   0   2   0   2   2   0   0   0   2   2   0   0   0   0   0   2   0   0   2   0
 MK-5-8                 0   0   0   0   2   0   2   2   0   0   2   2   2   2   0   0   0   0   2   0   0   0   0   0   2   2   0   2   2   0   0   2   0   0   0   0   0   2   2   2   2   2   0   0   0   0   2   2   2   2   0   2   0   2   2   2   0   0   0   2   2   2   0   2   2   0   0   0   0   2   2   2   0   0   2   0   0   2   0   0   2   0   0   0   2   2   0   2   2   2   0   0   2   0   2   0   0   2   0   0   2   0   0   0   2   0   0   2   0   2   0   2   0   2   2   2   2   2   0   0   0   2   2   0   0   2   0   2   2   2   0   0   0   0   0   2   0   0   0   2   0   0   0   2   0   0   2   2   0   0   0   0   2   2   0   2   0   2   2   0   2   0   0   2   0   2   0   2   2   2   0   2   0   0   2   0   2   2   0   2   0   2   0   2   2   0   0   0   2   2   0   0   0   0   0   2   0   0   2   0
 MK-5-9                 0   0   0   0   2   0   2   2   0   0   2   2   2   2   0   0   0   0   2   0   0   0   0   0   2   2   0   2   2   0   0   2   0   0   0   0   0   2   2   2   2   2   0   0   0   0   2   2   2   2   0   2   0   2   2   2   0   0   2   2   2   2   0   2   2   0   0   0   0   2   2   2   0   0   2   0   0   2   2   0   2   0   0   0   2   2   0   2   2   2   0   0   2   0   2   0   0   2   0   0   2   0   0   0   0   0   0   2   0   0   0   2   0   2   2   0   2   2   0   0   2   2   2   0   0   2   0   2   2   2   0   0   0   0   0   2   0   0   0   0   0   0   0   2   0   0   0   2   0   0   0   0   2   2   0   2   2   2   2   0   2   0   0   2   0   2   0   2   2   2   0   0   0   0   2   0   2   2   0   2   0   2   0   2   2   0   0   0   2   2   0   0   0   0   0   2   0   0   2   0
 MK-5-10                0   0   0   2   2   0   0   2   0   0   2   2   0   2   0   0   0   0   2   2   0   0   0   0   2   2   0   0   2   0   0   2   0   0   0   0   0   2   2   0   2   0   0   2   0   0   2   2   2   2   0   2   0   0   2   2   0   0   2   2   2   2   0   2   2   0   0   0   0   2   2   2   0   0   2   0   0   2   2   0   2   0   0   0   2   2   0   2   0   2   0   0   2   2   2   0   0   2   0   0   2   0   0   0   0   0   0   2   0   0   0   2   0   2   2   0   2   2   0   0   2   2   0   0   0   2   0   2   2   2   0   0   0   0   0   2   0   0   0   0   0   0   0   2   0   2   0   2   0   0   0   0   2   2   0   2   2   2   2   0   2   0   0   2   0   2   0   2   2   0   0   0   0   0   2   0   2   2   0   2   0   2   0   2   2   0   2   0   2   2   0   2   0   0   0   2   0   0   2   0
 MK-5-11                0   0   0   2   2   0   0   2   2   0   2   2   0   2   0   0   0   0   2   2   0   2   0   0   2   0   0   0   0   2   0   2   0   0   0   0   0   2   2   0   2   0   0   0   0   0   2   2   2   2   0   2   0   0   2   2   0   0   2   2   2   2   0   2   2   0   0   2   0   0   0   2   0   0   2   0   0   0   2   0   2   0   2   0   0   2   0   2   0   2   2   0   0   2   2   0   0   2   0   0   2   0   0   0   2   0   0   2   2   0   0   0   0   2   2   0   2   2   0   0   0   2   0   0   0   2   0   0   2   2   0   0   0   0   0   2   0   0   0   0   0   0   2   2   0   2   0   2   0   0   0   0   2   2   0   2   2   2   2   0   2   0   0   2   2   2   0   2   2   0   0   0   0   2   0   0   2   2   0   2   0   2   0   2   2   0   2   0   2   2   0   2   0   0   0   2   0   2   2   0
 MK-5-12                0   0   0   0   2   2   0   2   2   0   2   2   0   2   0   0   0   2   2   2   0   2   0   0   2   0   0   0   2   2   0   2   0   2   0   0   0   2   2   0   2   0   0   0   0   0   2   2   2   2   0   2   0   0   2   2   0   0   2   2   2   2   0   2   2   0   0   2   2   0   0   2   0   0   2   0   0   0   2   0   2   0   0   0   0   2   0   2   0   2   2   0   0   2   2   0   0   2   0   0   2   0   0   0   2   0   0   0   2   0   0   2   0   2   2   0   2   2   0   0   0   0   0   0   0   2   0   2   2   2   0   0   0   0   0   2   0   0   0   0   0   0   2   2   0   2   0   0   0   0   0   0   2   2   0   2   2   2   2   0   2   2   0   2   0   2   2   2   2   0   0   0   0   2   0   0   2   2   0   0   0   2   0   2   2   0   2   0   2   2   0   2   0   0   0   2   0   2   2   0
 MK-5-13                0   0   0   0   2   2   0   2   0   0   2   2   0   2   0   2   0   2   2   2   0   2   0   0   0   0   0   0   2   2   0   2   2   0   0   0   0   0   0   0   2   2   2   0   0   0   2   2   0   2   0   2   0   0   2   2   0   0   0   2   2   2   0   2   2   0   0   2   2   0   0   0   0   0   2   0   0   0   2   0   2   0   0   0   0   2   0   2   2   2   2   0   0   2   2   0   0   2   0   0   2   0   0   0   2   0   2   0   2   0   0   2   0   2   2   0   2   2   0   0   0   0   2   0   0   2   0   2   2   2   0   0   0   0   0   2   0   0   0   0   0   0   2   2   0   0   0   2   2   0   0   0   2   2   0   2   2   2   2   0   2   2   0   0   0   2   2   0   2   0   0   0   0   2   0   0   2   2   0   0   0   2   0   2   2   0   2   0   2   2   0   2   0   0   0   0   2   2   2   0
 MK-5-14                0   0   0   0   2   2   0   2   0   0   2   0   0   2   0   2   0   2   2   2   0   2   0   0   0   0   0   0   2   2   0   2   2   0   0   0   0   0   0   0   0   2   2   0   0   2   2   2   0   2   0   2   0   0   0   2   0   0   0   2   0   2   0   0   2   0   0   2   2   0   0   0   0   2   2   0   0   0   2   0   2   2   2   2   0   2   0   2   2   2   2   2   0   2   2   0   0   2   0   0   2   0   0   0   2   0   2   0   2   0   0   2   0   2   2   0   0   0   0   0   0   0   2   0   0   2   2   2   2   2   0   2   0   0   0   0   0   0   0   0   0   0   2   2   0   2   0   2   2   0   0   0   2   2   0   2   2   2   2   0   0   2   0   0   0   2   2   0   0   0   0   0   0   2   0   0   2   2   0   0   0   2   0   2   2   0   2   0   2   2   0   2   0   0   0   0   2   2   2   0
 MK-5-15                0   0   2   0   2   2   0   2   0   0   2   0   0   2   0   2   0   2   2   2   0   2   0   0   0   0   0   0   2   2   0   2   0   0   0   2   0   0   0   0   2   2   2   0   0   2   2   2   0   2   0   2   0   0   0   2   2   0   2   2   0   0   0   0   2   0   0   2   2   0   0   0   0   2   2   0   0   0   2   0   0   2   2   2   0   2   0   2   2   2   2   2   2   2   2   0   0   2   0   0   2   0   0   0   2   2   2   0   2   0   0   0   0   2   2   0   0   2   0   0   0   0   2   0   0   2   2   2   2   2   0   2   0   0   0   0   0   0   0   0   0   0   2   2   0   2   0   2   2   0   0   0   2   2   0   2   2   2   0   0   0   2   0   0   0   2   2   0   0   0   0   0   0   2   0   2   2   2   0   0   0   0   0   2   2   0   2   0   2   2   0   2   0   0   0   0   2   2   2   0
 MK-5-16                0   0   2   0   0   2   0   2   2   0   2   0   2   2   2   2   0   2   2   0   0   2   0   0   0   0   0   0   2   2   0   2   0   0   0   2   0   0   0   0   2   2   2   2   0   2   2   2   0   2   0   2   0   0   2   2   2   0   2   2   0   0   0   0   2   0   0   2   2   0   0   0   2   2   2   0   0   0   2   0   0   2   2   2   0   2   0   2   2   0   2   2   2   2   2   0   0   2   0   0   2   0   0   0   2   2   2   0   2   0   0   0   0   0   2   0   0   2   0   0   2   0   0   0   0   2   0   2   2   2   0   2   0   0   0   2   0   0   0   0   0   0   0   2   0   2   0   2   2   0   0   2   2   2   0   2   2   2   0   0   0   2   0   0   0   2   0   0   0   0   0   0   0   2   0   2   2   2   0   0   0   0   0   2   2   0   2   0   2   0   0   2   0   0   2   0   2   2   2   2
 MK-6-1                 0   2   2   2   0   2   2   2   0   0   0   2   0   2   0   0   0   0   0   0   2   2   2   0   0   0   2   2   0   0   2   2   2   0   2   0   2   2   2   2   2   2   0   0   2   2   0   0   0   0   2   0   2   0   2   0   0   2   0   0   0   0   2   0   0   2   0   0   0   2   2   2   2   2   2   2   2   2   0   0   0   2   2   0   2   0   0   2   0   2   0   0   0   2   2   0   2   2   2   2   0   0   2   0   0   0   2   0   0   0   2   2   0   2   2   2   0   2   0   2   0   0   0   0   0   0   0   2   0   2   0   2   2   0   2   0   2   0   0   2   2   0   0   2   0   0   2   0   2   2   0   2   0   0   0   2   2   2   2   0   2   2   0   2   0   2   2   2   0   0   0   2   2   2   2   2   2   0   0   0   2   0   0   0   2   0   0   0   2   2   0   0   0   0   2   0   2   0   0   2
 MK-6-2                 2   2   2   2   0   2   2   2   0   0   0   2   0   2   0   0   0   0   0   0   0   2   2   0   0   0   2   2   0   0   2   2   2   0   2   0   2   2   2   2   2   2   0   0   2   2   0   0   0   0   2   0   2   0   2   0   0   2   0   0   0   0   2   0   0   2   0   2   0   2   2   2   2   2   2   2   2   2   2   0   2   2   2   0   2   2   0   0   0   2   0   0   0   2   2   0   0   2   2   2   0   0   2   0   0   0   2   0   0   2   2   0   0   0   0   2   0   2   0   2   0   0   0   0   0   0   0   2   0   2   0   2   0   0   2   0   2   0   0   2   2   0   0   2   0   0   2   2   2   2   0   2   0   0   0   2   2   2   2   0   2   2   0   2   0   2   2   2   0   0   0   0   2   0   2   2   2   0   0   0   2   0   0   0   2   0   0   0   2   2   2   0   0   0   2   0   2   0   0   2
 MK-6-3                 0   2   2   2   0   0   2   2   0   0   0   2   0   2   0   0   0   2   0   0   2   2   2   0   0   0   2   2   0   0   2   2   2   0   2   0   2   2   2   2   2   2   0   0   2   2   0   0   2   0   2   0   2   0   2   0   0   2   0   0   0   0   2   0   0   2   0   2   0   2   2   2   2   0   2   2   2   2   2   2   2   2   2   0   2   2   0   0   0   2   0   0   0   0   2   0   0   2   2   2   0   0   2   0   0   0   2   2   2   2   2   0   0   0   0   0   0   2   0   2   0   0   0   0   0   0   0   2   0   2   0   2   0   0   2   0   2   0   0   2   2   2   2   2   0   0   2   2   2   2   2   2   0   0   0   2   2   0   2   0   2   2   0   0   0   2   2   2   0   2   0   0   0   0   0   2   2   0   0   0   2   0   0   0   2   0   0   0   2   2   0   0   0   0   2   0   2   0   0   2
 MK-6-4                 0   2   2   2   0   0   2   2   0   0   0   2   0   0   0   0   0   2   0   0   2   0   2   2   0   0   2   2   0   0   2   2   2   0   0   0   2   2   2   2   2   2   0   0   2   2   0   0   0   0   2   0   2   0   2   0   0   2   2   0   2   0   2   2   0   2   0   2   0   2   2   2   2   0   2   0   2   2   2   2   2   2   2   0   2   2   0   0   2   2   0   2   0   0   2   0   2   2   2   2   0   0   2   0   2   0   2   2   2   2   2   2   0   0   0   0   0   2   0   2   0   0   0   0   2   0   0   2   0   2   0   2   0   0   2   0   2   0   0   2   2   2   2   2   0   2   0   2   2   2   0   2   0   0   0   2   2   0   2   0   2   2   0   0   0   2   2   0   2   2   0   2   0   0   0   2   2   0   0   0   2   0   0   0   2   0   0   0   2   2   0   0   0   0   2   0   2   0   0   2
 MK-6-5                 0   2   2   2   0   0   2   2   0   0   0   2   0   0   0   0   0   2   0   0   2   0   2   2   0   0   2   2   0   0   0   2   2   0   0   0   2   2   2   2   2   2   0   0   2   2   0   0   0   0   2   0   2   0   2   0   0   2   2   0   2   0   2   2   0   2   0   2   0   2   2   2   2   0   2   0   2   2   2   2   2   0   2   2   2   2   0   0   2   2   0   2   0   0   2   0   2   2   0   2   0   0   2   0   2   2   0   2   2   2   2   2   0   0   0   0   0   2   0   2   0   0   2   0   2   0   0   2   0   2   0   2   0   0   2   0   2   0   0   2   2   2   2   2   0   2   0   2   2   2   0   2   0   0   0   2   2   0   2   0   2   2   0   0   2   2   2   0   2   2   0   2   0   0   0   2   2   0   0   0   2   0   0   0   2   0   0   0   2   2   0   0   0   0   2   0   2   0   0   2
 MK-6-6                 0   2   2   2   0   0   2   0   0   0   0   2   0   0   0   0   0   2   0   0   2   0   2   0   0   2   0   2   0   0   0   2   2   0   0   0   0   2   2   2   0   0   0   0   0   2   0   0   0   0   2   2   2   0   2   0   0   2   2   0   2   0   2   2   0   2   0   2   0   2   2   2   2   0   2   0   2   0   2   2   2   0   2   2   2   2   0   0   2   2   0   2   2   0   2   0   2   2   0   2   0   0   2   2   0   2   2   2   2   2   2   2   0   0   0   0   0   0   0   2   0   0   2   0   2   0   0   2   0   2   0   2   0   0   2   0   2   2   0   2   2   2   2   2   0   2   0   2   2   2   0   2   0   0   0   2   2   0   2   0   2   2   0   0   2   2   2   0   2   2   0   0   0   0   0   2   2   0   0   0   2   0   0   0   2   0   0   0   2   2   0   0   0   0   2   0   0   0   0   2
 MK-6-7                 0   2   2   2   0   0   2   2   2   0   0   2   0   0   2   0   2   2   2   0   2   0   2   0   0   2   0   2   0   0   0   2   2   0   0   0   2   2   0   2   0   0   0   0   0   2   0   0   0   0   0   2   2   0   2   0   0   2   2   0   2   0   0   2   0   2   2   2   0   2   2   2   0   0   2   0   2   0   2   2   2   0   2   0   2   2   0   0   2   2   0   2   2   0   2   0   2   2   0   2   0   0   2   2   0   2   2   2   2   2   2   2   0   0   0   0   2   0   0   2   0   0   2   0   2   0   0   2   0   2   0   2   0   0   2   0   2   2   0   2   2   2   2   2   0   2   0   2   2   2   0   2   0   0   0   2   2   0   2   2   2   2   0   0   2   2   2   0   2   2   0   0   0   0   0   0   2   0   0   0   0   0   2   0   2   0   0   0   2   2   0   0   0   0   0   0   0   0   0   2
 MK-6-8                 0   2   2   2   0   0   2   2   2   0   0   2   2   2   2   0   0   2   2   0   2   0   2   0   0   2   0   2   0   0   0   2   2   2   0   0   2   2   2   2   0   0   0   0   0   0   2   0   0   0   0   2   2   0   2   0   0   2   2   0   2   0   0   2   0   0   2   2   0   2   2   2   0   0   2   0   2   0   2   2   2   0   2   0   2   2   0   0   2   0   0   2   2   0   2   0   2   2   0   2   0   0   2   2   0   2   0   2   2   2   2   2   0   0   0   0   0   0   0   2   0   0   2   0   2   0   0   2   0   2   0   2   0   0   0   0   2   2   0   2   2   2   2   2   0   2   0   0   2   2   0   2   0   0   0   0   2   0   2   2   0   2   2   0   2   2   2   2   2   2   0   0   0   0   0   0   0   0   0   0   0   0   2   0   2   0   0   0   2   2   0   0   0   0   0   0   0   0   0   2
 MK-6-9                 0   2   2   2   0   0   2   2   0   0   0   2   2   2   2   0   0   0   2   0   2   0   2   0   0   2   0   2   0   0   0   2   2   2   0   0   2   2   2   2   0   0   0   0   2   0   2   0   0   0   0   2   2   0   0   0   0   2   2   0   2   0   0   2   0   0   2   2   0   2   2   2   0   2   2   0   2   2   2   2   0   0   2   0   2   2   0   0   2   0   0   2   2   0   2   0   2   2   0   2   0   0   2   2   0   2   0   2   2   2   2   2   0   0   0   0   2   0   2   0   0   0   2   0   0   0   0   2   2   2   2   2   0   2   0   0   2   2   0   2   2   2   0   2   0   2   0   0   2   2   0   2   0   0   0   0   2   0   2   2   0   2   2   0   2   2   2   0   2   2   0   0   0   0   0   0   0   2   2   0   0   0   2   0   0   0   0   0   2   2   0   0   0   0   0   0   0   0   0   2
 MK-6-10                0   2   2   2   0   0   2   2   0   0   0   0   2   2   2   0   0   0   2   0   2   0   2   0   0   0   0   2   0   0   0   2   2   2   0   0   0   2   2   2   0   0   0   0   2   0   2   0   0   0   0   2   2   0   0   0   0   2   0   0   2   2   0   2   0   0   2   2   0   0   0   2   0   2   2   0   2   2   2   2   0   0   2   0   0   2   0   0   2   0   0   2   2   0   2   0   2   2   0   2   0   2   2   2   0   2   2   2   2   2   0   2   0   0   0   0   2   0   2   0   0   0   2   0   0   0   0   0   2   2   2   2   0   0   0   0   2   2   0   2   2   2   0   2   0   2   0   0   2   2   0   2   0   0   0   0   2   0   2   2   0   2   2   0   2   2   2   0   2   2   2   0   0   0   0   0   0   2   2   0   0   2   2   0   0   0   0   0   2   2   0   0   0   0   0   0   0   0   0   2
 MK-6-11                0   2   2   2   0   0   2   2   0   0   2   0   2   2   2   0   0   0   2   0   2   0   2   0   0   0   0   2   0   2   0   2   0   2   0   0   0   2   2   2   0   0   0   0   2   0   2   0   0   0   0   2   2   0   0   0   0   2   0   0   2   2   0   2   0   0   2   2   0   0   0   2   0   2   2   0   2   2   2   2   0   0   2   0   0   2   0   0   2   0   0   2   2   0   2   0   2   0   0   0   0   2   2   2   0   2   2   2   2   2   0   0   0   0   0   0   2   0   2   0   2   0   2   0   0   0   0   0   2   2   2   2   0   0   0   0   2   2   0   2   2   2   0   2   0   2   2   2   2   2   2   2   0   0   0   0   2   0   2   2   0   0   2   0   2   2   2   0   2   2   2   0   0   0   0   0   0   2   2   0   0   2   2   0   0   0   0   0   2   2   0   0   0   0   0   0   2   0   0   2
 MK-6-12                0   2   2   0   0   0   2   2   0   0   2   0   0   2   2   0   2   0   2   0   2   0   2   0   0   0   0   2   0   0   0   2   0   0   0   0   0   2   2   2   0   0   0   0   2   0   2   0   0   0   0   2   2   2   0   0   0   2   0   0   2   2   0   2   0   0   2   2   2   0   0   2   0   2   2   0   2   0   2   2   0   0   2   0   0   2   0   0   2   0   2   2   2   0   2   0   2   0   0   0   0   2   2   2   0   2   0   2   2   2   0   0   0   0   0   0   2   0   2   0   2   0   2   0   0   0   0   0   2   2   2   2   0   0   0   0   2   2   0   2   0   2   0   2   0   2   2   2   2   2   2   2   0   0   0   0   2   0   2   2   0   0   2   0   2   2   2   0   2   2   2   0   0   0   0   0   0   2   2   0   0   2   2   0   0   0   0   0   2   0   0   0   0   0   0   0   2   0   0   2
 MK-6-13                0   2   2   0   0   2   2   2   0   0   2   0   0   2   2   0   2   0   2   0   2   0   0   0   0   0   0   2   0   0   2   2   0   0   0   0   0   2   2   2   0   0   0   2   2   0   2   0   0   2   0   2   2   2   0   0   0   2   0   0   2   2   0   2   0   2   2   2   2   0   0   2   0   2   2   0   2   0   2   2   0   0   0   0   0   2   0   0   2   0   2   0   2   0   2   2   2   2   0   0   0   2   2   2   0   2   0   2   2   2   0   0   0   0   0   0   2   0   2   2   2   0   2   0   2   0   0   0   2   2   2   2   0   0   0   0   2   2   2   2   2   2   0   2   0   2   2   2   2   2   2   0   0   0   0   0   2   0   2   2   0   0   2   0   2   2   2   0   2   2   0   0   0   2   0   0   0   2   2   0   0   2   2   0   0   0   0   0   2   0   0   0   0   0   2   0   2   0   0   2
 MK-6-14                0   2   2   0   0   2   2   2   0   0   0   0   0   2   2   2   2   0   2   0   0   0   2   0   0   0   0   2   0   0   2   2   0   0   2   0   0   2   2   2   0   2   0   2   0   0   2   0   0   2   0   2   2   2   0   2   0   2   0   2   2   2   0   2   0   2   2   2   2   0   0   2   0   2   0   0   2   2   2   2   0   0   0   0   0   2   0   0   2   2   0   0   2   0   2   2   2   2   0   0   0   2   2   2   0   0   0   2   2   2   0   0   0   0   0   0   0   0   2   2   0   0   2   0   2   0   0   0   0   2   2   2   0   0   0   0   2   2   2   2   2   2   0   2   0   0   2   2   2   2   2   0   0   0   0   0   2   2   2   2   0   0   0   0   2   2   2   0   2   2   0   0   0   2   0   0   0   2   2   0   0   2   2   0   0   0   0   0   2   0   0   0   0   0   2   0   2   0   0   2
 MK-6-15                0   2   2   0   0   2   2   2   0   0   0   0   0   2   2   2   2   2   2   0   0   0   2   0   0   0   0   2   0   0   2   0   0   0   2   0   0   2   2   2   0   2   0   2   2   2   2   2   0   2   0   2   2   2   0   2   0   2   0   2   2   2   0   2   0   2   2   2   0   0   0   2   0   2   0   0   2   2   2   2   0   2   0   0   0   2   0   0   2   2   0   0   2   0   2   2   0   2   0   0   0   2   2   2   0   0   0   2   2   2   2   0   0   0   0   0   0   0   2   2   0   0   0   0   2   0   0   0   0   2   2   2   0   0   0   0   2   2   2   2   2   2   0   2   0   2   2   2   2   2   2   0   0   0   0   0   2   2   2   2   2   0   0   0   2   2   2   0   2   0   0   0   0   2   0   0   0   0   2   0   0   2   2   0   0   0   0   0   2   0   0   0   0   0   2   0   2   0   0   2
 MK-6-16                2   2   2   2   0   2   2   2   2   0   0   0   0   2   2   2   2   2   2   0   0   0   2   0   0   0   2   2   0   0   2   0   0   0   2   0   0   2   2   2   0   0   0   2   2   2   2   2   0   2   0   2   2   2   0   2   0   2   0   2   2   2   0   2   0   2   2   2   0   0   0   2   0   2   0   0   2   2   2   2   0   2   0   0   0   2   0   0   2   2   0   0   2   0   2   2   0   2   0   0   0   2   2   2   0   0   0   2   2   2   2   2   0   0   0   0   0   0   0   2   0   0   0   0   2   0   0   0   2   2   2   2   0   0   0   0   2   2   0   2   2   2   0   2   2   2   2   2   2   2   2   2   0   0   2   0   2   2   2   2   2   2   0   0   2   2   0   0   2   0   0   0   0   2   0   0   0   0   2   0   0   0   0   0   0   0   0   0   2   0   2   0   0   0   2   0   2   0   0   2
 
!****************************************** Phenotypic Data **********************************************************
!-100.0 is resevred for missing phenotype
SimulatedTrait1        12.1274   12.7720   17.2099   17.7409   17.6186   11.4137   14.6110   16.5788   12.8378   15.2584   14.9348   15.7042   11.2221   13.4726   15.5444   15.6147   18.9550   13.0920    9.7581   18.3988   21.4452    9.3360   17.5753   11.3999   14.4511   12.6210   14.5051   13.6255   13.9561   13.7652   17.7822    9.4956   18.3572   10.9013   15.7470   16.4397   12.3582   13.0779   20.3158   10.1266   11.8310   19.4527   10.5767   17.7017   21.1718   14.9834   17.9104   15.0375   18.4195   19.0514   14.5130   14.9714   14.0970   20.6313   16.6267   15.4446   14.2524   17.7703   19.6387   16.6603   10.9925   19.7523   18.0411   14.4231   16.6120   16.0705   16.2486   16.0098   14.3128   14.9208   17.5216   13.9168   18.1946    8.5802   10.1085   15.0723   17.2644   11.1203   14.7946    7.8073    9.8431   13.7531    8.7354   15.3914   13.9649   10.4246   16.2169   15.9268   13.0203   14.8491   11.6994   15.0666   15.3771   15.2485   16.5679   15.5487   11.7611   15.0993   11.6133   10.6203   15.3896   12.4018   13.3806   14.9229   14.5557   16.5230   11.8197   15.6859   12.2929   20.2920    9.0675   18.4173   18.4384   19.1153   16.5194   15.4106   14.2003   15.9391   18.5563   16.5426   13.3559   12.6709   12.1855   10.4684   19.4609   20.6866   19.6726   16.4687   12.7979   12.7827   15.4050    9.2073   17.6072   16.2734   16.3642   15.4584   16.8852   13.7054   13.1991   15.7530   18.0604   12.1133   17.4038   14.1584   18.7228   14.2443   15.0769   20.5000   17.4572   14.2096   12.7696   15.6237   13.0922   15.1706   16.4907   14.5503   15.5494   16.6675   12.8395   15.6520   14.0372   16.8848   15.7028   15.7145   12.9931   18.1858   15.6816   16.4999   19.0481   19.3564   19.0767    5.5668   14.8343   14.5978   14.2101   13.2534   10.6375   18.3088   14.5840   13.7535   11.8681   18.3440   16.8734   13.6779   16.3144   15.9537   19.1247   13.7835   12.6647   13.8371   18.7706   15.7133    7.3086   14.1808   15.0409   15.9113   15.8148   11.8590   14.7629   14.8500
SimulatedTrait2         8.7267   10.7125   11.2679   11.5909    9.7115   11.7611   12.3753    9.7154   10.9008   10.0492   10.8889    9.9976   10.1734   10.2542    8.4992   11.9476   10.3132    9.9025   10.1318   10.2011    9.3064    9.8110   10.0808   13.6639    6.7908   10.4098    9.0739   10.3288    9.1468    7.4079   10.0381   11.0210   11.7811   12.2975   11.0735   10.1025   11.3684    6.8114   10.0719   11.3620    8.6937    8.9322   11.8609    8.7861   11.9084    8.3236    8.9731   11.3965    9.2703    9.7881   12.3609   12.8950   12.3858   10.3594    9.9495    7.6008    7.7115   10.0083    8.4478    9.6840    8.9853    8.0892    7.1706    8.9278   12.7245    9.4522    9.6978   10.1207   11.5752   11.4700   13.3434    8.7834    6.9335   10.8986    9.6658    9.3644    8.9166   12.6296    9.8003    9.1015    8.9624    9.7531    9.7085    7.0615   12.5303   10.2625   11.1707    9.3644   11.1760    8.5647    6.9261   11.3330   11.0391   11.1557   10.1606   10.4110   11.0194    9.4915    9.8955   11.1236   10.2638    8.9718    7.8166    8.9076    8.9994    8.8359   12.5966    9.8576   10.3968    7.6074    9.4249   10.1545    9.3141    9.5648    9.2137    9.9983   11.2480    9.6267    8.7555   10.0123   10.7251    9.0224    9.5534    8.8370   11.6894    9.4757    8.3203   10.4544   11.0978    8.8800    8.2534    9.5378   10.3367    9.5689   10.8554   11.1355   10.7189    6.9811   11.6386   10.3100   10.7121    9.1398   11.2124   12.2161   11.0573   10.5178   10.5703    8.0613   11.7068    9.4809    8.2035   13.0853   11.0272    9.9540   10.3933   10.4930   11.8403    7.8336    8.6659    8.7246    9.3744    8.2297   11.4262   10.6027    8.0209    9.4675    9.4474   12.8251    9.1250   10.3663    9.9602   11.1830   11.5622   10.3865    7.6716    8.3955    9.0010    7.8080    8.5541   10.1331    8.5439   10.8447    7.7098   10.0241    6.5060   10.8592   13.1378    9.9203    8.5691   11.0590    6.3505    8.9168    8.7341   11.4138   11.0403    8.4011   11.6456    9.9160    9.8176   11.2222
 
