# Supplementary material for: Inclusive Composite Interval Mapping of QTL by Environment Interactions in Biparental Populations
Source: PLoS One. 2015 Jul 10;10(7):e0132414. doi: 10.1371/journal.pone.0132414 (PMC4498613; doi:10.1371/journal.pone.0132414)
Supplement: S4 File — (ZIP) [file pone.0132414.s004.zip › H=0.1/L1/run_00177.met]

!**********************Note: lines staring with "!" are remarks and will be ignored in the program********************
!*********************************General Information**********************************
!Assuming F1 = P1 x P2, populations available in QTL IciMapping are: 
!  1, P1BC1F1 = P1 x F1, the first backcrossing where P1 is used as the recurrent parent;
!  2, P2BC1F1 = P2 x F1, the first backcrossing where P2 is used as the recurrent parent;
!  3, F1DH, F1-derived doubled haploids; 
!  4, RIL or F1RIL, recombination inbred lines through the repeated selfing of F1;
!  5, P1BC1RIL, recombination inbred lines through the repeated selfing of P1BC1F1;
!  6, P2BC1RIL, recombination inbred lines through the repeated selfing of P2BC1F1;
!  7, F2, the selfing generation of F1;
!  8, F3, the selfing generation of F2;
!  9, P1BC2F1, the second backcrossing where P1 is used as the recurrent parent; 
! 10, P2BC2F1, the second backcrossing where P2 is used as the recurrent parent;
! 11, P1BC2RIL, recombination inred lines through the repeated selfing of P1BC2F1; 
! 12, P2BC2RIL, recombination inred lines through the repeated selfing of P2BC2F1; 
! 13, P1BC1F2, the selfing generation of P1BC1F1; 
! 14, P2BC1F2, the selfing generation of P2BC1F1; 
! 15, P1BC2F2, the selfing generation of P1BC2F1; 
! 16, P2BC2F2, the selfing generation of P2BC2F1; 
! 17, P1BC1DH, P1BC1F1-derived doubled haploids; 
! 18, P2BC1DH, P2BC1F1-derived doubled haploids; 
! 19, P1BC2DH, P1BC2F1-derived doubled haploids; 
! 20, P2BC2DH, P2BC2F1-derived doubled haploids; 
   3      !Mapping Population (see remarks above)
   2      !Mapping Function (1 for Kosambi; 2 for Haldane; 3 for Morgan)
   2      !Marker Space Type (1 for intervals; 2 for positions)
   1      !Marker Space Unit(1 for centiMorgans; 2 for Morgan)
   6      !Number of Chromosomes (or Linkage Groups)
 200      !Size of the mapping population
   2      !Number of environments
 
!***************************************** Chromosomes and Linkage Maps **********************************************
!Chromosome                 NumMarkers
-CH1                        16
-CH2                        16
-CH3                        16
-CH4                        16
-CH5                        16
-CH6                        16
!Linkage map (Marker name followed by position or the interval length)
 MK-1-1                1     0.000
 MK-1-2                1    10.000
 MK-1-3                1    20.000
 MK-1-4                1    30.000
 MK-1-5                1    40.000
 MK-1-6                1    50.000
 MK-1-7                1    60.000
 MK-1-8                1    70.000
 MK-1-9                1    80.000
 MK-1-10               1    90.000
 MK-1-11               1   100.000
 MK-1-12               1   110.000
 MK-1-13               1   120.000
 MK-1-14               1   130.000
 MK-1-15               1   140.000
 MK-1-16               1   150.000
 MK-2-1                2     0.000
 MK-2-2                2    10.000
 MK-2-3                2    20.000
 MK-2-4                2    30.000
 MK-2-5                2    40.000
 MK-2-6                2    50.000
 MK-2-7                2    60.000
 MK-2-8                2    70.000
 MK-2-9                2    80.000
 MK-2-10               2    90.000
 MK-2-11               2   100.000
 MK-2-12               2   110.000
 MK-2-13               2   120.000
 MK-2-14               2   130.000
 MK-2-15               2   140.000
 MK-2-16               2   150.000
 MK-3-1                3     0.000
 MK-3-2                3    10.000
 MK-3-3                3    20.000
 MK-3-4                3    30.000
 MK-3-5                3    40.000
 MK-3-6                3    50.000
 MK-3-7                3    60.000
 MK-3-8                3    70.000
 MK-3-9                3    80.000
 MK-3-10               3    90.000
 MK-3-11               3   100.000
 MK-3-12               3   110.000
 MK-3-13               3   120.000
 MK-3-14               3   130.000
 MK-3-15               3   140.000
 MK-3-16               3   150.000
 MK-4-1                4     0.000
 MK-4-2                4    10.000
 MK-4-3                4    20.000
 MK-4-4                4    30.000
 MK-4-5                4    40.000
 MK-4-6                4    50.000
 MK-4-7                4    60.000
 MK-4-8                4    70.000
 MK-4-9                4    80.000
 MK-4-10               4    90.000
 MK-4-11               4   100.000
 MK-4-12               4   110.000
 MK-4-13               4   120.000
 MK-4-14               4   130.000
 MK-4-15               4   140.000
 MK-4-16               4   150.000
 MK-5-1                5     0.000
 MK-5-2                5    10.000
 MK-5-3                5    20.000
 MK-5-4                5    30.000
 MK-5-5                5    40.000
 MK-5-6                5    50.000
 MK-5-7                5    60.000
 MK-5-8                5    70.000
 MK-5-9                5    80.000
 MK-5-10               5    90.000
 MK-5-11               5   100.000
 MK-5-12               5   110.000
 MK-5-13               5   120.000
 MK-5-14               5   130.000
 MK-5-15               5   140.000
 MK-5-16               5   150.000
 MK-6-1                6     0.000
 MK-6-2                6    10.000
 MK-6-3                6    20.000
 MK-6-4                6    30.000
 MK-6-5                6    40.000
 MK-6-6                6    50.000
 MK-6-7                6    60.000
 MK-6-8                6    70.000
 MK-6-9                6    80.000
 MK-6-10               6    90.000
 MK-6-11               6   100.000
 MK-6-12               6   110.000
 MK-6-13               6   120.000
 MK-6-14               6   130.000
 MK-6-15               6   140.000
 MK-6-16               6   150.000
!*********************************** Marker Types ********************************************************************
!Co-dominant marker: When heterozygote F1 is present, P1 is coded as 2, F1 is coded as 1, and P2 is coded as 0; Otherwise, P1 is coded as 2, and P2 is coded as 0. 
!Dominant marker: When heterozygote F1 is present, P1 and F1 are coded as 12, and P2 is coded as 0; Otherwise, P1 is coded as 2, and P2 is coded as 0.  
!Recessive markers: When heterozygote F1 is present, P1 is coded as 2, and F1 and P2 are coded as 10; Otherwise, P1 is coded as 2, and P2 is coded as 0. 
!Missing marker is coded as -1. 
 MK-1-1                 0   0   0   2   0   0   2   0   0   0   2   2   2   0   2   2   0   2   0   2   0   2   0   0   0   0   2   0   0   0   2   2   2   0   2   2   2   0   0   2   2   2   0   0   2   0   0   2   0   0   2   0   2   2   0   2   2   2   0   2   0   2   0   2   0   0   0   2   2   2   2   0   2   0   2   0   2   0   2   0   0   2   2   0   0   0   0   2   0   0   0   0   2   2   0   2   2   2   0   0   2   0   0   0   2   2   0   2   2   2   0   0   2   2   2   2   2   2   0   2   0   2   2   0   0   0   0   2   0   2   2   2   0   2   0   2   2   0   2   0   0   0   0   0   2   2   0   0   0   2   2   2   0   2   2   0   0   2   2   0   2   0   0   0   0   0   0   0   2   2   0   0   2   2   2   2   2   0   0   2   2   0   2   2   2   0   0   0   2   2   0   2   2   0   2   0   0   2   0   0
 MK-1-2                 0   0   0   2   0   0   2   0   0   0   2   2   2   0   2   0   0   2   0   2   0   2   0   0   0   0   2   0   0   0   2   2   2   0   2   2   2   2   0   2   2   2   0   0   2   0   0   2   0   0   2   0   2   2   0   2   2   2   0   2   0   2   0   2   0   0   0   2   2   0   2   0   0   0   2   0   2   0   2   0   0   2   2   0   0   0   0   2   2   2   2   0   2   2   0   2   2   2   0   0   2   0   0   0   2   2   0   0   2   2   0   0   2   2   2   0   2   2   0   2   0   2   2   0   0   0   0   2   0   2   2   2   0   2   0   0   2   0   2   0   0   0   0   0   2   2   0   0   0   2   2   2   0   2   2   0   0   2   2   0   2   2   2   0   0   0   0   0   2   2   0   0   2   2   2   2   0   0   0   2   2   0   2   2   2   0   0   0   2   2   0   2   2   0   2   0   0   2   0   0
 MK-1-3                 0   0   0   2   0   0   2   0   0   0   2   2   2   0   2   0   0   2   0   2   0   2   0   0   0   0   2   0   0   0   2   2   2   0   2   2   2   2   2   2   2   2   0   0   2   0   0   2   0   0   2   2   2   0   0   2   2   2   2   2   0   2   0   2   2   0   0   2   2   0   2   2   0   0   2   0   2   2   2   0   0   2   2   0   0   0   0   2   2   2   2   0   2   2   0   2   2   2   0   0   2   0   0   0   2   2   0   2   2   0   0   2   2   0   2   0   2   2   0   0   0   2   2   0   0   0   0   2   0   2   0   2   0   2   2   0   2   0   2   0   0   0   0   0   2   2   0   0   0   2   2   2   0   2   2   0   0   2   2   0   2   2   2   0   0   0   0   0   2   2   0   0   2   2   0   2   0   0   0   2   2   0   2   2   2   0   0   2   2   2   2   2   2   0   2   0   0   2   0   0
 MK-1-4                 0   0   0   0   0   0   2   0   0   0   2   2   2   0   2   0   0   2   0   2   0   2   0   0   0   0   2   0   0   0   2   2   2   0   2   0   2   0   2   2   2   2   0   0   2   0   0   2   0   0   0   0   2   0   0   2   2   2   2   2   0   2   0   0   0   0   0   2   2   0   2   2   0   0   2   0   2   2   2   0   0   2   2   0   0   0   2   2   2   2   2   2   0   0   0   2   2   2   0   0   2   2   0   0   2   2   0   2   2   0   0   2   2   0   2   0   2   2   0   0   0   2   2   0   0   0   0   2   0   0   0   2   0   2   2   2   2   0   2   0   0   0   2   0   2   2   0   0   0   2   2   2   0   2   2   0   0   2   2   0   2   2   2   0   0   0   2   0   2   2   0   0   2   2   0   2   0   0   0   2   2   0   2   2   2   0   0   2   2   2   2   2   2   0   2   0   0   2   0   0
 MK-1-5                 0   0   0   0   2   0   2   0   0   0   2   2   2   0   2   0   0   2   0   2   0   2   0   0   0   0   2   0   0   0   2   2   2   2   0   0   2   0   2   2   2   2   0   2   2   0   0   2   0   2   2   0   2   0   0   2   2   2   2   2   0   2   0   2   0   0   0   0   2   0   2   2   0   0   2   0   2   2   2   2   0   2   2   0   0   0   2   2   2   2   2   2   0   0   0   2   2   2   0   0   2   2   0   0   2   2   0   2   2   0   0   2   2   0   2   0   2   2   0   0   0   2   0   0   0   0   0   2   0   0   0   2   0   0   2   2   2   0   2   0   0   0   2   0   2   2   0   0   2   0   2   2   0   2   2   0   0   2   2   0   2   0   2   0   0   0   2   0   2   2   0   0   2   2   0   2   0   0   0   2   2   0   2   2   2   0   0   2   2   2   2   2   2   0   2   0   0   0   0   0
 MK-1-6                 0   0   0   0   2   0   2   0   0   0   2   2   0   0   2   0   0   2   0   2   0   0   0   0   0   0   2   0   0   0   2   2   2   2   0   0   2   0   2   2   0   2   0   2   0   0   0   2   0   2   0   0   2   0   2   2   2   2   2   2   0   2   0   2   2   0   0   0   2   0   2   0   0   0   2   0   2   2   2   2   2   2   2   0   0   0   2   0   2   2   2   2   2   0   0   2   2   2   0   0   2   2   0   0   2   2   0   2   2   0   0   2   2   0   2   0   2   2   0   0   0   2   0   0   0   0   0   0   0   0   0   2   0   0   2   2   0   0   2   0   0   0   2   0   2   2   0   0   2   0   2   2   0   2   2   0   0   2   2   0   0   0   2   0   0   2   2   0   2   2   0   0   2   2   0   2   0   0   0   2   2   2   2   2   2   0   0   2   2   2   2   2   2   0   2   0   0   0   0   0
 MK-1-7                 0   0   0   0   2   0   2   0   0   0   2   0   0   0   2   0   2   2   0   2   0   0   0   0   0   0   2   0   2   0   2   2   2   2   0   0   2   0   2   2   0   2   0   2   0   0   0   2   0   2   0   0   2   0   2   2   2   0   2   2   0   0   0   2   0   0   0   0   2   0   2   2   0   0   2   0   2   2   2   2   0   2   0   0   2   0   2   0   2   0   2   2   2   2   0   2   2   2   0   0   2   2   0   0   2   2   0   2   2   0   0   2   2   0   2   0   0   2   0   0   0   2   0   0   0   0   0   0   0   0   0   2   2   0   2   2   0   0   2   0   0   0   2   0   2   2   0   0   2   0   2   2   0   2   2   0   0   2   2   0   0   0   2   0   0   2   2   0   2   2   0   0   0   2   0   2   0   0   0   2   2   2   2   2   2   0   0   2   2   2   2   2   2   0   2   0   2   0   0   0
 MK-1-8                 0   0   0   0   0   0   2   0   0   0   2   0   0   0   2   0   2   2   0   0   0   0   0   0   0   0   2   0   2   2   2   2   2   2   0   0   2   0   2   2   0   2   2   2   0   0   0   2   0   2   0   0   2   0   2   2   2   2   2   2   0   0   0   2   0   0   0   0   2   0   2   2   0   2   2   0   2   2   2   2   0   2   0   0   2   0   2   0   2   0   2   2   0   2   0   2   2   2   0   0   0   2   0   0   2   2   0   2   0   0   0   2   2   0   2   0   0   2   0   0   0   2   0   0   0   0   0   0   0   0   0   2   2   0   2   2   0   0   0   0   0   0   2   0   2   2   0   0   2   0   0   2   0   2   2   0   0   2   2   0   0   0   2   0   0   2   2   0   2   2   0   2   2   2   0   2   0   0   0   2   2   2   2   2   0   0   0   2   2   2   2   2   2   0   2   2   2   0   2   2
 MK-1-9                 0   0   2   2   0   0   2   0   0   2   2   0   0   0   2   0   2   0   2   2   0   0   2   0   0   0   2   0   2   2   2   2   2   2   0   0   2   0   2   2   0   2   2   2   2   0   0   2   0   2   0   0   2   0   2   2   2   2   2   2   0   0   0   2   0   0   0   0   2   0   2   2   0   2   2   0   2   2   2   2   0   2   2   2   2   0   2   0   2   0   2   2   0   2   0   2   2   2   0   0   0   2   0   0   2   2   0   2   0   2   0   2   2   0   2   0   2   2   0   0   0   2   0   0   0   0   0   0   0   0   0   2   0   0   2   2   0   0   0   0   2   0   2   0   2   2   0   0   2   0   0   2   0   2   2   0   0   2   2   0   0   0   2   0   0   2   2   0   2   2   0   2   2   2   0   2   0   0   0   2   2   2   2   2   0   0   0   2   2   2   2   2   2   2   2   2   2   0   2   2
 MK-1-10                2   0   2   2   0   0   2   0   0   2   2   0   0   0   0   0   2   0   2   2   0   0   2   2   0   2   2   2   2   2   2   2   2   2   0   0   2   0   2   2   0   2   2   2   2   0   0   2   0   2   0   0   2   0   2   2   2   2   2   2   0   0   0   2   0   0   2   0   0   0   2   2   0   2   0   0   2   2   2   2   0   2   0   2   2   2   2   2   2   0   2   2   0   2   0   2   2   2   0   0   0   2   0   0   0   2   0   2   2   2   0   2   2   0   2   0   2   2   0   0   2   2   0   0   0   0   0   0   0   0   0   2   0   0   2   2   2   0   0   0   2   2   2   0   2   2   0   0   0   0   0   2   0   2   2   2   0   2   2   0   0   0   2   2   0   2   2   0   2   2   2   2   0   2   0   2   0   0   2   2   2   2   2   2   0   0   0   2   2   2   2   2   2   2   2   2   2   0   2   2
 MK-1-11                2   0   2   2   0   0   2   0   0   2   2   0   0   0   0   0   2   0   2   2   0   0   2   2   2   2   2   2   2   2   2   2   2   2   0   0   2   2   2   2   0   2   2   2   2   0   0   2   0   2   0   0   2   0   0   2   2   2   2   2   0   0   0   2   0   2   0   0   0   0   2   2   0   2   0   0   0   2   2   2   0   2   0   2   2   2   2   2   2   0   2   2   0   2   0   2   2   0   0   0   2   2   0   0   0   2   0   2   2   2   0   2   2   0   2   0   2   2   2   0   2   2   2   0   2   0   0   0   0   2   0   2   0   0   2   2   2   0   0   0   0   2   2   0   2   2   0   0   0   0   2   2   2   2   2   2   0   2   2   0   0   0   2   2   0   2   2   0   0   2   2   2   0   2   0   2   0   0   2   2   2   0   0   2   0   0   0   2   2   2   2   2   2   2   2   2   0   0   2   2
 MK-1-12                2   0   2   2   2   0   2   0   0   2   2   0   0   0   0   0   2   0   2   2   0   0   0   2   0   2   2   2   2   2   2   0   2   2   0   0   2   2   2   2   0   2   2   2   2   0   0   0   2   2   0   0   2   0   0   2   2   2   2   2   0   0   0   2   0   2   0   0   0   0   2   2   0   0   0   0   0   2   2   2   0   2   0   2   2   2   2   2   2   2   2   2   0   2   2   2   2   0   0   0   2   2   0   0   0   2   0   0   2   2   0   2   2   0   2   0   2   2   2   0   2   2   2   0   2   0   2   0   0   2   0   2   0   0   2   2   2   0   0   0   0   2   2   0   2   0   0   0   0   0   0   2   2   2   2   2   0   2   2   0   0   2   2   2   0   2   2   0   0   2   2   2   0   2   0   2   0   0   2   2   2   0   0   2   0   0   0   2   2   2   2   2   2   0   2   2   0   0   2   2
 MK-1-13                2   2   2   0   2   0   2   0   2   2   0   0   0   0   0   0   2   0   2   2   0   0   0   0   0   2   0   2   2   2   2   0   2   2   0   0   2   2   2   2   0   2   2   2   2   0   0   0   2   2   0   0   2   0   0   2   0   2   0   2   0   0   0   2   0   2   0   0   2   0   2   2   0   0   0   0   0   2   2   0   2   2   0   0   2   2   0   2   2   2   2   2   0   2   2   2   0   0   0   0   2   0   0   0   0   2   0   0   2   2   0   2   2   0   2   0   2   2   2   2   2   2   2   0   2   0   2   0   0   0   0   0   0   0   2   2   2   0   0   0   0   2   2   0   2   0   0   0   2   0   0   2   2   2   2   2   0   0   2   0   0   2   0   2   0   2   2   0   0   2   2   2   0   0   0   2   0   0   2   2   2   2   0   2   0   0   0   2   2   2   2   2   2   0   2   2   0   0   2   2
 MK-1-14                2   2   2   0   2   0   2   2   2   2   0   0   0   0   0   0   2   0   2   2   0   0   0   0   0   2   0   2   2   2   2   0   0   2   0   0   0   2   2   2   0   2   2   0   2   0   0   0   2   2   0   0   2   0   0   0   0   2   0   2   0   0   0   2   0   2   2   0   2   0   2   2   0   0   0   0   0   2   2   0   0   2   0   0   2   2   0   2   2   2   2   2   0   2   0   2   0   0   0   0   0   0   0   0   0   2   0   0   2   2   0   2   2   0   2   0   0   0   2   2   2   2   2   0   2   0   2   0   0   0   0   0   0   0   2   2   2   0   0   0   0   2   2   0   2   0   0   0   2   0   0   2   2   2   2   2   0   0   2   0   0   2   0   2   0   2   2   0   0   0   2   2   0   0   0   2   0   0   2   2   0   2   0   2   0   2   0   2   2   0   0   2   2   0   2   2   0   0   2   2
 MK-1-15                0   2   2   0   2   0   2   2   2   2   0   2   0   0   2   0   0   0   2   2   0   0   0   0   2   2   0   2   2   0   2   0   0   2   0   0   0   2   2   0   0   2   0   0   2   0   2   0   2   2   0   0   2   0   0   0   0   2   0   2   0   0   0   2   0   2   2   0   2   0   2   2   0   0   0   0   0   2   2   0   0   2   0   0   2   2   0   2   2   2   0   2   0   2   0   2   0   0   0   0   0   0   0   0   0   2   0   0   2   2   0   2   2   0   2   0   0   0   2   2   2   2   2   2   2   0   2   0   0   0   0   0   0   0   2   2   2   0   0   0   0   2   0   0   2   0   0   0   2   0   0   2   2   2   2   2   0   0   2   0   0   2   0   2   0   2   2   0   0   0   2   2   0   0   0   2   0   0   0   2   0   2   0   2   0   2   0   2   2   0   0   2   2   0   0   2   0   0   2   2
 MK-1-16                0   2   2   0   2   0   2   2   2   2   0   2   0   0   2   0   0   0   2   2   0   0   0   0   2   2   0   2   2   2   2   2   0   2   0   0   0   2   2   0   0   2   0   0   0   0   2   0   2   2   2   0   2   0   0   0   0   2   0   2   0   0   0   2   0   2   2   0   2   0   2   2   0   0   2   0   0   2   2   0   0   2   0   0   2   2   0   0   2   2   2   0   0   2   0   2   0   0   0   0   0   0   0   2   0   2   0   0   2   2   0   2   2   0   2   0   0   0   2   2   2   2   2   2   2   0   2   0   0   0   0   0   0   0   2   2   0   0   0   0   0   2   0   0   2   0   0   0   2   0   0   2   2   2   2   2   0   0   2   0   2   0   0   2   0   2   2   2   0   0   2   2   0   0   0   2   0   0   0   2   0   2   0   2   0   2   0   2   2   0   0   2   2   0   0   2   0   0   2   2
 MK-2-1                 0   2   2   2   2   2   2   0   0   2   0   2   2   0   2   2   2   2   2   2   0   2   0   2   0   2   0   0   2   0   2   2   0   2   2   2   2   0   0   2   0   2   0   0   0   2   2   0   2   0   2   0   0   2   2   2   2   2   2   0   0   2   2   0   0   0   2   0   2   2   0   2   2   2   0   2   2   0   2   2   2   0   0   0   0   0   2   2   0   0   0   0   0   2   0   2   0   0   0   2   2   2   0   2   2   2   2   2   0   0   2   2   2   0   2   2   0   0   2   0   2   2   0   0   2   2   2   2   2   2   2   0   2   2   2   0   2   2   2   0   2   0   0   2   0   0   0   0   0   0   0   0   0   2   0   2   2   0   2   2   0   2   2   2   0   0   2   2   2   2   0   2   2   0   2   0   0   2   0   2   2   0   2   0   2   2   2   2   2   0   2   0   2   0   2   2   2   0   0   2
 MK-2-2                 0   2   2   2   2   2   2   0   0   2   0   2   0   0   2   2   0   2   2   2   0   2   0   2   0   2   0   0   2   0   2   2   0   0   2   2   2   0   0   2   0   2   0   0   0   2   2   0   2   0   2   0   0   2   2   2   0   2   0   0   0   2   2   0   2   0   2   0   2   2   0   2   2   2   0   2   2   0   0   2   2   0   0   0   0   2   2   2   0   0   0   0   0   2   0   2   0   0   0   2   2   2   0   2   2   2   2   2   0   0   2   2   2   0   2   2   0   0   2   0   2   2   0   0   2   2   2   2   0   2   2   0   2   2   2   0   2   2   0   0   2   0   0   2   0   0   0   0   0   0   0   0   0   2   0   2   2   0   2   2   0   2   0   2   0   0   2   2   2   2   0   2   2   0   0   0   0   2   2   2   2   0   2   0   2   2   2   2   2   0   2   0   2   0   2   2   2   0   0   2
 MK-2-3                 0   2   2   2   2   2   2   0   0   2   0   2   0   0   2   2   0   2   2   2   0   2   0   2   0   2   0   0   2   0   2   2   0   2   2   2   2   0   0   2   0   0   0   0   0   2   2   0   2   0   2   0   0   0   2   2   0   2   0   0   0   0   0   2   2   0   2   0   2   2   0   2   2   2   0   2   0   0   0   2   2   0   0   0   0   2   2   2   0   2   0   0   0   2   0   2   0   0   0   2   2   2   0   2   2   2   2   2   0   0   2   2   0   0   0   2   0   0   2   0   2   2   0   0   2   2   2   2   0   2   2   0   2   2   2   0   2   2   2   0   2   0   0   2   0   0   0   0   0   0   0   0   0   2   2   0   2   0   2   2   0   0   0   2   2   0   2   2   2   2   2   2   2   0   0   0   0   2   2   2   2   0   2   0   0   2   2   0   2   0   2   0   2   0   2   2   2   0   0   2
 MK-2-4                 0   2   2   2   2   0   2   0   0   0   0   2   0   0   2   2   0   2   2   2   0   2   0   2   0   2   0   0   2   0   2   2   0   2   2   2   2   0   0   2   0   0   0   0   0   2   2   2   2   0   2   0   0   0   2   2   0   2   0   0   0   0   2   2   2   2   2   0   2   2   0   2   2   2   0   2   0   0   0   2   0   0   2   0   2   2   2   0   0   2   0   0   0   2   0   2   0   0   0   2   2   2   0   2   2   0   2   2   0   0   2   2   2   0   0   2   0   0   2   0   2   2   0   0   2   2   2   2   0   2   2   0   2   2   2   0   2   2   2   0   2   0   0   2   0   0   0   0   0   0   0   0   0   2   2   0   2   0   2   2   0   0   2   2   2   0   2   0   2   2   0   2   2   0   0   2   0   2   2   2   0   2   2   0   0   0   2   0   2   0   2   0   2   0   2   2   0   0   0   2
 MK-2-5                 0   2   2   2   2   0   2   0   0   0   0   2   0   0   0   2   0   2   2   2   2   2   0   0   0   2   0   0   2   0   2   2   0   2   2   2   2   2   0   2   0   0   0   0   0   2   2   2   2   0   2   0   0   0   2   2   0   2   0   2   0   2   2   2   2   2   2   0   2   2   0   2   2   2   2   2   0   0   0   0   2   0   2   0   2   2   2   0   0   2   0   0   0   2   0   2   0   0   0   0   2   2   0   2   2   0   2   2   0   0   2   2   2   0   0   2   2   0   2   0   2   2   0   0   2   2   2   2   0   2   2   0   2   2   2   0   2   2   2   0   2   0   0   2   0   0   2   2   0   0   0   2   0   2   2   0   2   0   2   2   0   0   2   2   2   0   2   0   2   0   0   2   2   0   0   2   0   2   2   0   0   2   2   0   0   0   2   0   2   0   2   0   2   0   2   2   0   0   0   2
 MK-2-6                 0   2   2   2   2   0   2   0   0   0   0   2   0   0   0   2   0   2   2   2   2   2   0   0   0   2   0   0   2   0   2   2   0   2   2   2   2   2   0   2   0   2   0   0   0   2   2   0   2   2   2   0   0   0   2   2   0   2   0   2   0   2   2   0   2   2   2   0   2   2   0   2   2   2   2   2   0   0   0   0   2   0   2   0   2   2   2   0   0   2   0   0   0   2   0   2   2   2   0   2   2   2   0   2   2   0   2   2   0   0   2   2   2   0   0   2   2   0   2   0   2   0   0   0   2   2   2   2   0   0   2   0   2   2   2   0   2   2   2   0   2   0   0   0   0   2   2   2   0   0   0   2   0   2   2   2   2   0   2   2   0   0   2   2   2   0   2   2   2   0   0   2   2   0   0   2   0   2   2   2   0   2   0   0   0   0   2   0   2   0   2   0   2   0   0   2   0   0   0   2
 MK-2-7                 0   2   2   0   2   0   2   0   0   0   0   2   0   0   0   0   2   2   0   2   2   2   0   0   0   2   0   0   2   0   2   2   0   2   2   2   2   0   0   2   0   2   0   0   0   2   2   0   2   2   2   2   0   0   2   2   0   2   0   2   0   2   2   0   2   2   2   0   2   2   0   2   2   2   2   2   0   0   0   0   2   0   2   0   2   2   2   0   0   2   0   0   0   2   0   2   0   2   0   2   2   2   0   2   2   0   2   2   0   0   2   2   2   0   0   2   2   0   2   0   2   0   0   0   2   2   2   2   0   0   2   0   2   2   2   2   2   2   2   0   2   2   0   0   0   2   0   2   0   0   0   2   0   2   2   2   2   2   2   2   0   0   0   0   2   0   2   2   2   0   0   2   2   2   0   2   0   2   2   2   0   2   0   0   0   0   2   0   2   0   2   0   0   0   0   2   0   0   0   2
 MK-2-8                 0   2   2   2   2   0   2   0   0   2   0   2   0   0   0   0   2   2   0   2   2   2   0   0   0   0   0   2   2   0   0   2   0   2   2   2   2   0   0   2   0   2   0   0   0   2   2   0   2   2   2   2   0   0   2   2   0   2   0   2   0   0   2   0   2   2   0   2   2   2   0   2   2   2   2   2   2   0   0   0   2   0   2   0   2   2   2   0   0   2   0   0   0   2   0   2   0   2   0   0   2   2   0   2   2   0   2   2   0   0   2   2   2   0   0   2   2   0   2   0   2   0   0   0   2   2   2   2   0   0   2   0   2   2   2   2   2   2   0   0   2   2   2   0   0   2   0   2   0   2   0   2   0   2   2   2   2   0   2   2   0   0   0   0   2   2   2   2   2   0   0   2   2   2   0   2   2   2   2   2   0   2   0   0   0   0   0   0   2   0   0   0   0   0   0   0   0   0   0   2
 MK-2-9                 0   2   2   2   2   0   2   0   0   2   0   0   0   0   0   0   2   2   0   0   2   2   0   2   0   0   0   2   2   0   0   2   0   2   2   2   2   0   0   2   0   2   0   0   0   0   2   0   2   2   0   2   0   0   2   2   0   0   0   2   0   0   2   0   2   2   2   0   2   2   0   2   0   2   2   2   2   0   0   0   2   0   2   0   2   2   2   0   0   2   0   0   0   0   0   2   0   2   0   0   2   2   0   2   2   0   2   2   0   0   2   2   2   0   0   2   2   0   2   2   2   0   0   2   2   2   2   2   0   0   2   0   2   2   2   0   2   2   0   0   2   2   2   0   0   2   0   2   0   2   0   2   0   2   2   2   2   0   2   2   0   0   0   0   2   2   2   2   2   2   0   2   2   2   2   2   2   2   2   2   0   2   0   0   0   0   2   0   2   2   0   0   0   0   0   0   0   0   0   2
 MK-2-10                0   2   2   2   2   0   2   0   0   2   0   0   0   0   0   0   2   2   0   0   2   2   0   2   0   0   0   2   2   0   0   2   0   2   2   2   0   2   0   0   0   2   2   0   0   0   0   0   2   2   0   2   0   2   2   2   2   2   0   2   0   0   2   2   0   2   2   0   2   2   0   2   2   2   2   2   2   0   0   0   2   0   2   0   2   2   2   0   0   2   0   0   2   0   0   2   0   2   2   0   2   2   0   2   2   2   2   2   2   0   0   0   2   0   0   2   2   0   2   0   2   0   0   2   2   2   2   2   0   2   2   0   2   2   2   0   2   0   0   0   2   2   0   0   0   2   0   2   0   2   0   2   0   2   2   2   2   0   2   2   0   0   0   0   2   2   2   2   2   2   0   2   2   0   2   2   2   2   2   2   0   2   0   0   0   0   2   0   0   2   0   0   0   0   0   0   0   2   0   2
 MK-2-11                0   2   2   2   2   0   2   0   0   2   0   0   0   0   0   0   0   2   0   0   2   2   0   2   0   0   0   2   2   0   0   0   0   2   2   2   0   2   0   0   0   2   2   2   0   0   0   0   2   0   0   2   0   0   0   2   2   2   0   2   0   0   2   2   0   2   2   0   2   2   0   2   2   2   2   2   2   2   0   0   2   0   2   0   2   2   2   0   0   2   0   0   2   0   0   2   0   2   2   0   2   2   0   2   2   2   2   2   2   0   0   0   2   0   0   2   2   2   2   0   2   0   0   2   2   2   0   2   2   2   2   0   2   2   2   0   2   2   0   0   2   2   0   0   0   2   0   0   0   2   2   2   0   2   2   2   2   0   2   2   0   0   0   0   2   2   2   2   2   2   0   0   2   0   2   2   2   2   2   2   0   2   0   0   0   0   2   0   2   2   2   0   0   0   0   0   0   2   0   2
 MK-2-12                0   2   2   2   2   0   2   0   0   2   0   0   0   0   0   0   0   2   0   0   2   0   0   2   0   0   0   2   2   0   2   0   0   2   0   2   0   2   0   0   0   0   2   2   0   0   0   0   2   0   2   2   0   0   0   2   2   2   0   0   0   0   2   2   0   0   2   0   2   2   0   2   2   0   2   2   2   2   0   0   2   0   2   0   0   2   2   0   0   0   0   0   2   0   0   2   0   2   2   0   2   2   2   2   2   2   2   2   2   0   0   0   2   0   0   2   2   2   2   0   2   0   0   2   0   2   0   2   2   2   0   0   2   2   0   0   2   0   0   0   2   0   0   0   0   2   0   0   0   2   2   2   0   2   2   2   2   0   2   0   0   0   0   0   0   2   2   2   2   2   0   0   2   0   2   2   2   2   2   2   0   2   0   0   0   0   2   0   2   2   0   0   0   2   0   0   0   2   0   2
 MK-2-13                0   2   2   2   2   0   2   0   0   2   0   0   0   2   0   0   0   0   0   0   2   0   0   2   0   0   0   2   2   0   2   0   0   2   0   0   0   0   2   2   2   0   2   2   0   0   2   0   2   0   2   2   0   0   0   2   2   2   0   2   0   0   2   2   0   0   2   0   2   2   0   0   2   0   2   2   2   0   0   0   0   0   2   0   2   2   2   2   0   2   0   0   2   0   0   2   0   2   2   0   2   2   2   2   2   2   2   2   0   0   0   0   2   0   0   2   2   0   2   0   2   0   0   2   0   0   0   2   2   2   2   0   2   2   0   2   2   0   0   0   2   0   0   0   0   2   0   0   2   2   2   2   0   2   2   2   2   0   2   0   0   0   0   0   0   0   0   2   2   2   0   0   2   0   2   2   2   2   2   2   0   2   0   0   0   0   2   0   2   2   0   0   0   2   0   0   2   0   0   2
 MK-2-14                0   2   2   2   2   0   0   0   2   2   2   0   0   2   0   2   2   0   0   0   0   0   0   2   0   0   0   2   2   0   2   0   0   2   2   0   0   0   2   2   2   0   2   2   0   0   2   0   2   0   2   2   0   2   0   2   2   2   0   0   0   0   2   0   0   0   2   0   2   2   0   0   2   0   2   2   0   0   0   0   0   0   2   0   2   2   2   2   0   2   0   0   2   0   0   2   2   2   2   0   2   2   2   2   2   0   2   2   0   0   0   2   2   0   0   2   2   0   2   0   0   0   0   2   0   0   0   2   2   2   2   0   2   2   0   2   2   2   0   2   0   2   0   2   0   2   0   0   2   2   2   2   0   2   2   2   2   2   2   0   0   0   0   2   0   0   0   2   2   2   0   0   2   0   2   2   2   2   2   2   2   2   0   0   0   0   2   0   2   2   2   0   0   2   0   0   2   0   0   2
 MK-2-15                2   2   2   2   2   0   0   0   2   2   2   0   0   2   0   2   2   0   0   0   0   0   0   2   0   0   2   0   2   0   2   0   0   2   2   0   0   0   2   2   2   0   2   2   0   0   0   0   2   2   2   2   0   2   0   2   2   2   0   0   0   0   0   0   0   0   2   0   2   2   0   0   2   2   2   2   2   0   0   0   0   0   2   0   2   0   2   2   0   2   0   0   2   0   0   0   2   2   2   0   2   2   2   2   0   0   2   2   0   0   0   2   2   0   0   2   2   0   2   0   0   0   0   2   0   0   0   2   0   2   2   0   2   2   0   2   0   2   0   2   0   2   0   0   0   2   0   0   2   2   2   2   0   0   2   2   2   2   2   0   0   0   0   2   0   0   0   0   2   2   0   0   2   0   2   2   2   2   2   2   0   2   2   0   0   0   2   0   2   2   2   0   0   2   0   0   2   0   2   2
 MK-2-16                2   2   2   2   2   0   0   0   2   2   2   0   0   2   0   2   0   0   0   0   0   0   0   2   0   0   2   0   2   0   2   0   0   2   2   0   0   0   2   2   2   0   2   2   0   0   0   0   0   2   2   2   0   2   0   2   2   2   2   0   0   0   0   0   0   0   2   0   2   2   0   0   2   2   2   2   2   0   0   0   2   0   2   0   2   0   2   2   0   2   0   0   2   0   0   0   2   2   2   0   2   2   2   2   0   0   2   2   0   0   0   2   2   0   0   2   2   0   2   0   0   0   0   0   2   0   0   2   0   2   2   0   2   2   0   2   0   2   2   2   0   2   0   0   0   2   0   0   0   2   2   2   2   0   2   2   0   2   2   0   0   0   0   0   0   2   0   2   2   2   0   0   2   0   2   2   2   2   2   2   0   2   0   0   0   0   2   0   2   2   2   0   0   2   0   0   2   0   2   2
 MK-3-1                 2   0   0   2   0   0   2   2   2   0   0   0   0   0   0   2   0   0   2   2   2   2   2   2   0   2   2   0   2   0   0   0   2   0   0   0   0   0   0   0   0   0   0   2   2   2   0   0   0   2   0   0   2   0   2   0   0   2   2   0   0   0   0   0   0   0   0   0   0   0   2   0   2   0   2   2   2   2   0   2   2   0   0   0   0   2   0   0   2   0   2   2   0   0   0   2   2   2   2   0   0   2   2   0   0   0   2   2   0   2   0   2   0   0   2   0   2   0   0   2   0   0   2   2   2   0   0   2   2   2   2   2   0   0   2   2   2   0   0   2   0   2   0   2   2   2   0   0   0   0   0   0   2   0   0   2   0   2   2   0   2   2   2   0   2   2   2   2   0   0   2   0   0   2   0   2   0   2   0   0   2   2   2   0   2   0   0   0   2   0   0   0   0   0   0   2   2   2   0   0
 MK-3-2                 2   0   0   2   0   0   2   2   2   0   0   0   0   0   0   0   0   0   2   2   2   2   2   2   0   2   2   0   2   0   0   0   2   0   0   0   0   2   0   0   0   0   0   2   2   2   0   0   0   2   0   0   2   0   0   0   0   2   0   0   0   0   0   0   0   0   0   0   0   0   2   0   2   0   2   2   2   2   0   2   2   0   0   0   0   2   0   0   2   0   2   2   0   0   0   2   2   2   2   0   0   2   2   0   0   0   2   2   0   2   0   2   0   0   2   0   2   0   0   2   0   0   2   2   2   2   0   2   2   2   2   2   0   0   2   2   2   0   0   2   0   2   0   2   2   2   0   0   0   0   0   2   2   0   0   2   0   2   2   0   2   2   2   0   2   0   2   2   0   0   2   0   0   2   0   2   0   2   0   0   0   2   2   0   2   0   0   0   2   0   0   2   0   0   0   2   2   2   0   0
 MK-3-3                 2   0   0   2   0   0   2   2   2   0   0   0   0   0   0   2   0   0   2   2   2   2   0   2   0   2   2   0   2   0   0   0   2   0   2   2   2   2   0   0   0   0   0   2   2   2   0   0   0   2   0   0   0   0   0   2   0   2   0   0   0   0   0   0   2   0   0   0   0   0   2   0   2   0   2   2   2   2   0   2   2   0   2   0   0   2   0   0   0   0   2   2   0   0   0   2   2   2   0   0   0   2   2   2   0   0   2   2   0   2   0   2   0   0   2   2   2   0   0   2   2   0   2   2   2   2   0   2   2   2   2   0   0   0   2   0   2   0   0   0   0   2   0   0   2   2   0   0   0   0   0   2   2   0   0   2   0   2   2   2   2   2   2   0   2   2   0   2   0   0   2   0   0   2   0   2   0   2   0   0   2   2   0   0   2   0   0   0   2   0   0   2   0   0   0   2   2   2   0   0
 MK-3-4                 2   0   0   2   0   0   2   2   2   0   0   0   0   0   0   2   0   0   2   2   2   2   0   2   0   2   2   0   2   0   0   0   2   0   2   2   2   0   0   0   0   0   0   2   2   2   0   0   0   0   0   0   0   0   0   2   0   2   0   2   0   0   0   0   2   0   2   0   0   0   2   0   2   0   0   2   2   2   2   2   2   0   0   0   2   0   0   0   0   0   2   2   0   0   0   2   2   2   0   0   0   2   2   2   0   0   2   2   0   2   0   2   0   0   2   2   0   0   0   2   2   0   2   2   2   2   0   2   2   2   2   0   0   0   2   0   2   0   0   2   0   2   0   0   2   2   0   0   0   0   0   2   2   0   2   2   0   2   2   2   2   0   2   0   2   2   0   2   0   0   2   0   0   2   0   2   0   2   0   0   0   2   0   0   2   0   0   0   2   0   0   2   0   0   0   2   2   2   0   0
 MK-3-5                 2   0   0   2   0   0   2   2   2   0   0   0   0   0   0   2   0   0   2   2   0   2   0   2   0   2   2   0   2   0   0   2   2   0   2   2   2   0   0   0   0   0   0   2   0   2   0   0   0   0   0   0   0   0   0   2   0   2   0   2   0   0   0   0   2   0   2   0   0   0   2   0   2   0   0   2   0   2   0   2   2   0   0   0   2   0   0   0   0   0   2   2   0   0   0   2   0   2   2   0   0   2   2   2   0   0   2   2   0   2   0   2   0   0   2   2   2   0   0   2   2   0   2   2   2   2   0   2   2   2   2   0   0   0   2   0   2   0   0   2   0   2   0   0   2   2   0   0   0   0   0   2   2   0   2   2   0   2   2   0   2   0   2   0   2   0   2   2   0   0   2   0   0   2   0   2   0   2   0   0   0   2   0   0   2   2   0   0   2   0   2   2   0   0   2   2   2   2   0   0
 MK-3-6                 2   0   0   2   0   0   2   2   2   2   0   0   0   0   0   2   0   0   2   2   0   2   0   2   0   2   2   0   2   0   0   2   2   0   2   2   2   0   0   0   0   0   0   2   0   0   0   0   0   0   0   0   0   0   0   2   0   2   0   0   0   2   0   0   2   0   2   0   0   0   0   0   0   0   0   2   0   2   2   0   2   0   2   0   2   2   2   0   0   0   2   2   0   0   0   2   0   0   2   0   0   2   2   2   0   0   2   2   0   2   0   2   0   0   2   2   2   0   0   2   2   0   0   2   2   2   0   0   2   2   2   2   0   0   2   0   2   2   0   2   0   2   0   0   2   2   0   0   0   0   0   2   2   2   2   0   0   2   2   2   0   0   2   0   2   0   2   2   0   0   2   0   2   2   0   2   0   2   0   0   0   2   0   0   2   2   0   0   2   0   2   2   0   0   2   2   2   2   0   0
 MK-3-7                 2   0   0   2   0   0   2   2   2   2   0   0   0   2   0   2   0   0   0   2   0   2   0   2   0   2   2   0   2   0   0   2   2   0   2   2   2   0   0   0   2   0   0   2   0   0   0   0   0   0   0   0   0   0   2   2   0   2   0   0   0   2   0   0   2   0   2   2   0   0   0   2   0   0   0   2   0   2   0   0   2   0   2   0   0   0   2   0   2   0   2   2   0   0   2   2   0   0   2   0   0   2   2   0   2   2   2   2   0   2   2   2   0   0   2   2   2   0   0   2   2   0   0   2   2   2   0   0   2   2   2   0   0   0   2   0   2   0   0   2   0   2   0   0   2   2   0   0   0   0   0   2   2   0   0   0   0   2   2   2   0   0   2   2   2   0   2   2   2   2   2   0   2   2   0   2   0   2   0   0   0   2   0   0   2   2   0   0   2   0   2   0   0   0   2   2   2   2   0   0
 MK-3-8                 0   0   0   2   0   0   2   2   2   2   0   0   0   0   0   2   0   0   0   2   0   0   0   2   0   2   2   0   2   0   0   2   2   0   2   2   2   0   0   0   2   0   0   2   0   0   0   0   0   0   0   0   0   0   2   0   0   0   0   2   0   2   0   0   0   0   2   2   0   0   0   2   0   0   0   2   0   2   0   0   2   0   2   0   0   0   2   0   0   0   2   2   0   0   2   2   0   0   2   0   0   2   2   0   2   2   2   2   0   2   2   2   0   0   2   2   2   0   0   2   2   0   0   2   2   2   2   2   2   2   2   0   0   0   2   0   2   2   0   2   0   2   0   0   2   2   0   0   0   2   0   2   0   0   0   0   0   2   2   2   0   0   2   2   2   0   2   2   2   0   2   0   2   2   0   2   0   2   0   0   2   2   2   0   2   2   0   0   0   0   2   0   0   0   2   2   0   2   0   0
 MK-3-9                 0   0   0   2   0   0   2   2   2   2   2   0   2   0   0   2   0   0   0   2   0   0   0   2   0   2   2   0   2   0   0   2   2   0   2   2   2   0   0   0   2   0   0   0   0   0   0   0   0   0   0   0   0   0   2   2   0   0   2   2   0   2   0   0   0   0   2   2   0   0   0   2   0   0   0   2   2   2   0   0   2   0   2   2   0   0   2   0   0   0   2   2   0   0   2   2   0   0   2   0   0   2   2   0   2   2   2   2   2   2   2   2   0   0   2   2   2   0   2   2   2   0   0   2   2   2   2   2   2   2   2   0   2   2   2   0   2   2   0   2   0   2   2   0   2   2   0   0   0   2   0   2   2   0   0   0   0   2   2   2   0   0   2   2   2   0   2   2   2   0   2   0   2   2   0   2   0   2   0   0   2   2   2   0   2   2   0   0   0   0   2   0   0   0   2   2   0   0   0   0
 MK-3-10                0   0   0   2   0   0   0   2   2   2   2   0   2   0   0   2   0   0   0   0   0   0   0   2   0   2   2   0   0   0   0   2   2   0   2   2   2   0   0   0   2   0   0   0   0   0   0   0   2   2   0   0   2   0   2   2   2   0   2   2   0   2   0   0   0   2   2   2   0   0   0   2   0   0   0   2   2   2   0   0   2   0   2   2   0   0   2   2   0   0   2   2   2   0   2   2   0   0   2   0   0   2   2   0   2   2   2   2   2   2   2   2   0   0   2   0   2   0   2   2   2   0   0   2   2   2   2   2   2   2   2   0   2   2   2   0   2   2   0   2   0   2   2   0   2   2   0   0   2   2   0   2   2   2   0   0   0   2   2   2   0   0   2   2   2   2   2   2   0   0   2   0   2   2   0   2   0   0   0   0   2   2   2   0   2   2   0   0   0   0   2   0   0   0   2   2   0   0   0   0
 MK-3-11                0   2   0   2   0   0   0   2   2   0   2   0   2   0   0   2   2   0   0   0   0   0   0   2   0   2   2   0   0   0   0   2   2   0   0   2   2   2   0   0   2   0   0   0   0   0   0   0   2   2   0   0   2   0   2   2   2   0   2   2   0   2   0   0   0   2   2   2   0   0   0   2   0   0   0   2   2   2   0   0   2   0   2   2   0   0   2   2   0   0   2   0   2   0   2   2   0   0   2   0   0   2   0   0   2   2   2   2   2   2   2   0   0   0   2   0   2   0   2   2   2   0   0   2   2   0   2   2   2   2   2   0   2   2   2   0   2   2   2   2   0   0   2   2   2   2   0   0   2   2   0   2   2   0   0   0   0   2   2   2   0   0   2   0   2   2   2   2   0   0   2   0   0   2   0   2   2   0   0   2   2   2   2   0   2   2   0   0   0   0   2   0   0   0   2   2   0   0   2   0
 MK-3-12                0   2   0   0   0   0   0   0   2   0   2   0   0   0   0   2   2   2   0   0   0   0   0   2   0   2   2   0   0   0   0   0   2   0   0   2   2   2   0   0   2   0   0   0   0   0   0   2   2   2   0   0   2   0   2   2   2   0   2   0   0   2   2   2   0   2   2   0   0   0   0   2   0   0   0   2   2   2   0   0   2   0   2   2   2   0   2   2   0   0   2   0   2   0   2   2   0   0   2   0   0   2   0   0   2   2   2   2   2   2   2   0   0   0   2   0   2   0   0   2   2   0   0   2   2   0   2   0   0   2   2   0   0   2   2   0   2   2   2   2   0   0   2   2   2   2   0   0   0   2   0   2   2   0   0   0   0   2   2   0   0   0   2   0   2   2   2   2   0   0   2   0   0   2   0   2   0   0   0   2   2   2   0   0   2   2   0   0   0   0   2   0   2   0   2   2   0   0   2   0
 MK-3-13                0   2   0   0   0   0   2   0   2   0   2   0   0   0   0   2   2   2   0   0   0   0   0   2   0   2   2   0   0   0   0   0   0   0   0   2   2   2   0   0   0   0   0   2   0   0   0   2   2   2   0   0   2   0   2   0   2   0   2   0   0   2   2   2   0   2   2   0   0   0   0   2   0   0   0   2   2   2   0   0   2   0   2   2   2   0   2   0   2   0   2   2   2   0   2   2   0   0   2   0   0   2   0   0   2   2   0   2   2   2   2   0   0   0   2   0   2   0   0   2   2   0   2   2   0   0   2   0   0   2   2   0   0   2   2   0   2   2   2   2   0   2   2   2   2   2   0   0   0   2   2   0   2   2   0   0   0   2   2   0   0   0   2   0   2   2   2   2   0   0   2   0   0   2   0   2   0   0   0   2   2   2   0   0   2   2   0   0   0   0   2   0   0   0   0   2   0   0   2   0
 MK-3-14                2   2   0   0   2   0   2   0   0   0   2   0   0   0   0   2   2   2   0   0   0   0   0   2   0   2   2   0   0   0   0   0   0   2   0   2   2   2   0   0   0   0   0   2   0   0   0   2   2   0   0   0   2   0   2   0   2   0   2   0   0   2   2   2   0   2   0   0   0   0   0   2   0   0   0   2   2   2   0   2   0   0   2   2   2   0   2   2   2   0   2   2   2   0   2   0   0   0   0   0   0   2   0   0   2   2   2   2   2   2   2   0   0   0   2   0   2   0   0   2   2   0   2   0   0   0   2   0   2   2   2   0   2   2   0   0   2   2   2   2   0   2   2   2   0   0   0   2   0   2   2   0   2   2   0   0   0   0   2   0   0   2   2   0   2   0   2   2   0   0   2   0   0   2   2   2   0   0   0   2   2   2   0   0   2   2   0   0   0   0   2   0   0   2   0   2   0   0   2   0
 MK-3-15                2   2   0   0   2   0   2   0   0   2   2   0   0   0   0   2   2   2   0   0   0   0   0   2   0   2   2   0   0   0   0   0   0   2   0   2   2   2   0   0   0   0   0   0   0   0   0   2   2   2   0   0   2   0   2   0   2   0   2   0   0   2   2   2   2   0   0   0   0   0   2   2   2   0   0   2   2   2   0   2   0   0   0   2   2   0   2   2   2   0   2   2   2   0   2   0   0   0   0   0   0   2   0   0   2   2   2   2   0   2   0   0   2   0   2   0   2   0   0   2   2   2   2   0   0   2   2   2   2   2   2   2   0   2   0   2   2   2   2   2   0   2   2   2   0   0   2   0   0   0   2   0   2   2   2   0   0   2   2   0   0   0   2   0   2   0   0   2   2   2   0   0   0   2   2   0   0   0   0   2   2   2   0   0   2   2   0   0   0   0   0   0   0   2   0   2   0   0   2   0
 MK-3-16                2   2   0   0   2   0   2   0   2   2   2   0   0   2   0   2   2   2   0   0   0   2   0   2   0   2   2   2   0   0   0   0   0   2   0   2   2   0   2   0   0   2   0   0   0   0   0   0   2   2   0   0   2   0   2   0   0   0   2   0   0   0   0   2   2   0   0   0   0   0   2   2   2   0   0   2   2   2   0   2   0   0   2   2   2   0   2   2   2   2   2   2   0   2   2   0   0   0   0   2   0   2   0   0   2   2   2   2   0   2   0   0   2   0   2   0   2   0   0   2   2   2   2   0   0   2   2   2   2   2   2   2   0   2   0   2   2   2   0   2   0   2   2   2   0   0   2   0   0   0   0   0   2   2   2   0   0   2   2   0   0   0   2   0   2   0   0   2   2   2   2   0   0   0   0   0   0   0   0   2   2   2   0   0   2   0   0   0   0   0   2   2   0   2   0   2   0   0   2   2
 MK-4-1                 0   0   2   2   0   0   0   0   2   0   2   2   2   2   0   0   2   2   2   0   0   2   0   0   0   2   2   2   2   0   0   0   2   2   2   0   2   0   2   0   2   0   0   2   2   2   0   0   0   2   2   2   2   2   0   0   2   2   0   2   2   0   2   0   2   0   2   0   0   0   0   0   0   0   0   0   0   0   0   0   2   2   0   2   2   0   2   2   0   0   0   2   0   0   2   0   2   0   0   0   2   2   2   0   2   0   0   0   2   0   0   2   2   0   2   2   2   0   0   2   2   0   2   2   0   0   0   2   0   2   2   0   2   2   2   0   0   2   0   2   0   0   0   2   2   0   2   0   0   2   2   0   0   2   2   2   2   2   0   0   2   2   0   0   2   2   0   0   0   0   0   0   0   0   2   0   2   2   0   2   2   0   0   0   0   0   0   2   0   2   2   0   0   2   0   2   0   0   2   2
 MK-4-2                 0   0   2   2   0   0   0   0   2   0   2   2   2   2   0   0   2   2   2   2   0   2   0   0   0   2   2   2   2   0   0   2   2   2   2   0   2   0   2   0   2   0   0   2   2   2   0   0   0   2   2   2   0   2   0   0   2   2   0   2   2   0   2   0   2   0   2   0   0   0   0   0   0   0   0   0   0   0   0   0   2   2   0   2   2   0   2   2   0   0   0   2   0   0   2   0   2   0   2   0   2   2   2   0   2   0   2   0   2   0   0   2   2   0   2   2   2   0   0   2   2   0   2   2   0   0   0   2   0   0   2   0   2   2   2   0   2   2   0   2   0   0   0   2   2   0   2   0   0   2   2   0   2   2   2   2   0   2   0   0   2   2   0   0   2   2   0   0   0   2   0   0   0   0   2   0   2   2   0   2   2   2   0   0   0   0   0   2   0   2   2   0   0   2   0   2   0   2   2   2
 MK-4-3                 0   0   2   2   0   0   0   0   0   0   2   2   2   2   0   0   2   2   2   2   0   2   2   0   0   2   2   2   0   2   0   2   2   2   2   0   2   0   2   0   2   0   0   0   2   2   0   0   0   2   2   2   0   2   0   0   2   2   0   2   0   0   2   0   2   0   2   0   0   0   0   0   0   0   0   0   0   0   0   0   2   2   0   0   0   0   0   2   0   0   2   2   0   0   2   2   2   0   0   0   2   2   2   0   0   2   2   0   2   0   0   2   2   0   2   2   2   0   0   0   2   0   2   2   0   0   0   2   2   0   2   2   0   2   2   0   0   2   0   2   0   0   0   2   2   0   2   0   0   2   2   0   0   2   2   2   0   2   0   0   2   2   0   0   2   2   0   0   0   2   0   0   0   0   2   0   2   2   0   2   2   2   0   0   0   0   0   2   0   2   2   0   0   2   0   2   0   2   2   2
 MK-4-4                 0   0   2   2   0   0   0   0   0   0   2   2   2   2   0   0   2   2   2   2   0   2   2   0   0   2   2   2   0   2   0   2   2   2   2   0   0   0   2   0   2   0   0   0   2   2   0   0   0   2   2   2   0   2   0   0   2   2   0   2   0   0   2   0   2   0   2   0   0   0   0   0   0   0   0   0   0   0   0   0   2   0   0   0   0   0   0   2   2   0   2   2   0   0   2   2   2   0   0   2   2   2   2   0   0   2   2   0   2   0   0   2   2   0   2   2   2   0   0   0   2   0   2   2   0   0   0   2   2   0   2   2   0   2   2   0   0   2   0   2   0   0   0   2   2   0   2   0   0   2   2   2   0   2   2   2   0   2   0   2   2   0   0   0   2   2   0   0   0   0   2   0   2   0   2   0   0   2   0   2   0   2   0   2   0   0   0   2   0   2   2   0   2   0   2   2   0   2   2   2
 MK-4-5                 0   0   2   2   0   0   0   0   0   0   0   2   2   2   0   0   2   2   2   2   0   0   2   0   0   2   2   2   0   0   0   2   2   2   2   0   0   0   2   0   2   0   0   2   2   0   0   0   0   2   2   2   0   2   0   0   0   0   0   2   2   2   0   0   2   0   2   0   2   0   0   0   0   0   0   0   0   0   0   0   2   0   0   0   0   0   0   2   2   0   2   2   0   0   2   2   2   0   0   2   2   0   2   0   0   2   2   0   0   0   0   2   2   0   2   2   2   0   0   0   2   0   2   2   0   0   0   2   2   0   2   2   0   2   2   0   0   2   2   2   0   0   0   2   2   0   2   0   0   2   2   2   0   2   2   2   0   2   0   2   2   0   0   2   2   2   0   0   0   0   2   0   2   0   2   0   0   2   0   2   0   2   0   2   2   0   0   2   2   2   2   0   2   0   2   2   0   2   2   2
 MK-4-6                 0   0   2   2   0   0   0   0   2   0   0   2   2   2   0   2   2   2   2   2   0   0   0   0   0   2   2   2   0   0   0   2   2   2   2   2   0   0   2   0   2   0   0   2   2   0   0   0   0   2   2   2   0   2   0   0   0   0   0   2   2   2   0   0   2   0   2   0   2   0   0   0   0   0   0   0   0   0   0   0   2   0   0   2   0   0   0   2   2   0   2   2   0   2   2   2   2   2   0   2   2   0   2   0   0   2   2   2   0   0   0   2   2   0   2   0   2   0   0   0   2   0   2   2   0   0   0   2   2   0   2   2   2   2   2   0   0   2   2   2   0   0   0   2   2   0   2   0   0   2   2   2   0   2   2   2   0   2   0   2   2   0   0   2   2   2   0   0   0   0   2   0   2   0   2   0   0   2   0   2   0   2   0   2   2   0   0   2   2   2   2   2   2   0   2   2   0   2   2   2
 MK-4-7                 0   0   2   2   0   0   0   0   2   0   0   2   2   2   0   2   2   2   2   2   0   0   0   0   0   2   2   2   0   2   0   2   2   2   2   2   0   0   2   0   2   0   0   2   2   0   2   0   0   2   2   2   0   2   0   0   0   0   0   2   2   2   0   0   2   0   2   0   2   0   0   0   0   0   0   0   0   0   0   0   0   0   0   2   0   0   0   2   2   0   2   0   2   2   2   0   0   2   0   2   2   0   2   0   0   2   2   2   0   0   0   2   2   0   2   0   2   0   0   2   2   2   2   2   2   0   0   0   2   0   2   2   2   2   2   0   0   2   2   2   0   0   0   2   2   0   2   0   0   2   2   2   2   2   0   0   0   2   0   2   2   0   0   2   2   2   0   0   0   0   0   0   2   0   2   0   0   2   0   2   2   2   0   2   2   0   0   2   2   2   2   2   2   0   2   2   0   2   2   2
 MK-4-8                 0   0   2   2   2   0   0   0   0   0   0   2   2   0   2   2   2   2   0   2   2   0   0   0   0   2   2   2   0   2   0   2   2   2   2   2   0   0   2   0   2   0   0   2   2   0   2   0   0   2   2   2   0   2   0   0   0   0   0   2   0   2   0   0   2   0   2   0   2   0   0   0   0   0   2   0   0   0   0   0   0   0   2   2   0   0   0   2   2   0   2   0   0   2   2   0   2   2   0   2   2   0   2   0   0   2   2   2   0   0   0   0   2   2   2   0   2   0   0   2   0   2   2   0   2   0   2   2   2   0   2   2   2   2   2   0   0   2   2   2   0   0   0   2   2   2   2   0   2   2   2   2   2   2   0   0   0   2   0   2   2   0   0   2   2   2   0   0   0   0   0   0   2   0   2   0   0   2   0   2   2   2   2   2   2   0   0   2   2   2   0   2   2   0   2   2   0   2   2   2
 MK-4-9                 0   0   0   2   2   2   0   0   0   0   2   2   0   0   2   2   0   2   0   2   2   0   2   0   0   2   2   2   0   0   0   2   0   2   2   2   0   0   2   0   2   2   0   2   2   0   2   0   0   2   2   2   0   2   2   0   0   0   0   2   0   2   0   2   2   0   2   0   2   0   0   0   0   0   2   2   0   0   0   0   2   0   2   2   0   0   0   2   2   0   2   0   0   2   2   2   2   2   0   2   2   0   2   0   0   2   2   2   0   0   0   0   2   2   2   0   2   2   0   2   0   2   2   0   2   0   2   2   2   0   0   2   2   2   2   2   0   0   2   2   0   0   0   2   2   2   2   0   2   0   2   2   2   2   2   0   2   2   0   2   2   0   0   2   2   2   0   0   0   0   0   0   2   0   2   0   0   2   0   2   2   2   2   2   2   0   0   2   2   2   0   2   2   0   2   2   2   2   2   2
 MK-4-10                0   0   0   2   2   2   0   0   0   0   0   2   0   0   2   2   0   0   0   0   2   2   2   0   2   2   2   2   0   0   0   2   0   2   0   2   0   0   2   0   2   2   0   2   2   0   2   2   0   0   2   2   0   0   2   2   0   0   0   2   2   2   0   2   2   0   2   0   2   2   0   0   0   0   2   2   0   0   0   0   0   0   2   2   0   0   0   2   2   0   2   0   0   2   2   2   2   2   0   2   2   0   2   0   0   2   2   2   0   0   0   2   2   2   2   0   2   2   0   2   0   2   2   0   2   2   2   2   2   0   2   2   2   2   0   2   0   0   2   0   0   0   0   2   0   2   2   0   2   0   2   2   0   0   2   0   2   0   2   2   2   2   0   2   2   2   0   0   0   0   0   0   2   0   2   0   0   2   0   2   2   2   2   2   2   0   0   2   2   2   0   2   2   2   2   2   2   0   2   2
 MK-4-11                0   0   2   2   2   2   0   0   0   0   0   2   0   0   2   2   0   0   0   0   2   2   2   0   2   2   2   0   0   0   0   2   0   2   0   2   0   0   2   0   2   2   0   2   2   0   2   2   0   0   2   2   0   0   0   2   0   0   0   2   2   0   0   2   2   0   2   0   2   2   0   0   0   0   2   2   0   0   0   0   2   0   0   2   0   0   0   2   2   0   2   0   0   2   2   0   2   2   0   2   2   0   2   0   0   2   2   2   0   0   0   2   2   2   0   0   2   2   2   2   0   2   2   0   0   2   2   2   2   0   2   0   2   2   0   2   0   0   2   0   0   0   0   2   0   0   2   0   2   0   2   2   0   0   2   0   2   0   2   2   2   2   0   2   2   2   0   0   0   0   0   0   2   0   0   0   0   2   0   2   2   2   2   2   2   0   0   2   2   2   0   2   2   2   2   2   2   0   2   2
 MK-4-12                0   0   2   2   2   2   0   0   0   0   0   2   0   0   0   2   0   0   0   0   2   2   0   0   2   2   2   0   0   2   0   2   0   2   2   2   2   0   0   0   2   2   0   2   2   0   2   2   0   0   2   2   0   0   0   2   0   0   0   2   2   0   0   2   2   0   2   2   0   2   0   0   0   0   2   2   2   0   0   0   2   0   0   2   2   0   0   2   2   0   2   2   0   2   2   0   2   2   0   2   2   0   2   0   0   2   2   2   0   0   0   2   2   2   0   0   2   2   2   2   0   2   2   0   0   2   2   2   2   0   2   0   2   2   0   2   0   2   2   2   0   2   0   0   0   0   2   0   2   2   2   2   0   0   2   0   2   0   2   2   2   2   0   2   2   2   0   0   0   0   0   0   2   0   0   0   0   2   2   0   2   2   2   2   2   2   0   2   2   2   0   2   2   2   2   0   2   0   2   2
 MK-4-13                0   0   2   2   2   2   0   0   0   0   0   0   0   2   0   2   0   0   0   0   2   2   0   2   2   2   2   0   2   2   0   2   0   2   2   2   2   0   0   0   2   2   0   2   2   0   0   2   0   0   2   2   2   0   0   2   0   0   0   2   2   0   0   0   2   0   2   2   0   2   0   0   0   0   2   2   2   0   0   0   2   0   0   2   2   0   0   2   2   0   2   2   0   2   2   0   2   2   0   2   2   0   2   0   0   2   2   2   0   0   2   2   2   2   0   0   2   2   2   2   0   2   2   0   2   2   2   2   2   0   0   0   2   2   0   2   2   2   2   0   0   2   0   0   0   0   2   0   2   2   2   2   0   0   2   0   2   0   2   2   2   2   0   2   2   2   2   0   0   0   0   0   2   0   0   0   0   2   2   0   2   2   2   2   2   0   0   0   2   2   0   2   2   2   2   0   2   0   2   2
 MK-4-14                0   0   2   2   2   2   2   0   0   0   0   0   0   2   0   2   0   0   0   0   2   2   0   0   2   2   0   0   2   0   0   2   0   2   2   2   2   0   0   0   2   2   0   2   2   0   0   2   0   0   2   2   2   0   0   2   0   2   0   2   2   0   0   0   2   0   2   2   0   2   0   0   0   0   2   0   2   0   0   0   2   0   0   2   2   0   0   2   2   0   0   2   0   2   2   0   2   2   0   2   2   0   2   0   0   2   2   2   0   0   2   2   2   0   0   0   0   2   2   2   0   2   2   0   2   2   2   2   2   0   0   0   2   2   0   2   2   2   2   0   0   0   0   2   0   0   2   0   2   2   2   2   0   0   2   0   2   0   2   2   2   2   0   2   2   2   2   0   0   0   0   0   2   0   0   0   0   2   2   0   2   0   2   2   2   0   0   0   2   2   0   2   2   2   2   0   2   0   2   2
 MK-4-15                0   0   2   2   2   2   2   0   0   0   0   0   0   0   0   2   0   0   0   0   2   2   2   0   2   2   0   0   2   0   0   2   0   2   0   2   0   0   0   0   2   2   2   2   2   0   0   2   0   0   2   2   2   0   0   2   0   2   0   2   2   0   0   0   2   0   2   2   0   2   0   0   2   0   2   0   2   2   0   0   2   0   0   2   2   0   0   2   2   0   0   0   0   2   2   2   2   2   0   2   2   0   2   0   0   2   2   2   2   0   2   2   2   0   0   0   0   2   2   2   0   2   2   0   2   0   2   2   0   0   2   0   2   2   0   2   2   2   2   0   0   0   0   2   0   0   2   0   2   2   2   2   0   0   0   0   2   0   2   2   2   2   0   2   2   0   2   0   0   0   0   0   2   2   0   0   0   2   2   0   2   0   2   2   2   2   0   0   2   2   0   2   2   0   2   2   2   2   2   2
 MK-4-16                0   0   2   0   2   2   2   0   0   0   0   2   0   0   0   2   0   0   2   0   2   2   2   0   2   0   0   2   2   0   0   2   2   0   0   2   2   0   0   2   2   2   0   2   2   0   0   2   0   0   2   2   2   0   0   2   2   2   0   2   2   0   0   0   2   0   2   2   0   2   0   2   2   0   2   0   2   2   0   0   0   0   0   2   2   0   0   2   2   0   0   0   0   2   2   2   2   2   0   2   2   0   2   0   0   2   2   2   2   0   2   2   2   0   0   0   0   2   2   0   0   2   2   0   0   0   0   2   0   0   2   0   2   2   0   2   2   2   2   0   0   0   0   2   2   0   2   0   2   2   2   2   0   0   0   0   2   0   2   2   0   2   0   2   2   0   2   0   0   0   0   0   2   2   0   0   0   2   2   0   0   0   2   2   2   2   0   0   2   2   0   2   0   0   2   2   2   2   2   2
 MK-5-1                 2   2   0   0   0   0   0   0   0   0   2   2   0   2   0   0   0   2   2   0   2   2   0   2   2   0   2   0   2   0   0   0   2   0   0   2   0   0   0   2   0   2   0   0   2   0   0   0   2   0   0   0   2   0   0   2   2   0   0   2   0   0   2   2   2   2   2   0   2   2   2   2   2   0   2   2   0   0   2   0   2   2   0   2   2   2   2   2   0   2   2   2   0   0   2   2   0   0   0   0   0   0   0   0   0   0   2   2   0   0   0   0   0   0   2   2   0   2   0   0   0   0   0   0   2   0   0   2   0   2   2   0   2   2   0   0   2   0   2   0   0   2   2   0   2   0   0   0   0   2   2   2   2   2   0   0   0   2   2   0   0   2   0   2   0   2   0   2   0   0   2   2   2   2   0   0   2   2   2   0   0   0   2   2   2   2   0   0   2   0   0   2   2   0   0   0   0   2   2   0
 MK-5-2                 2   2   0   0   0   0   0   0   2   0   2   2   0   2   0   0   0   2   2   0   2   2   0   2   2   0   2   0   2   2   0   0   2   0   2   2   0   0   0   2   0   2   0   0   2   0   0   0   2   0   0   0   2   0   0   2   2   0   2   2   0   0   2   2   2   2   2   0   2   2   2   2   0   0   0   2   0   0   2   0   2   2   0   2   2   2   2   2   0   2   2   2   0   0   2   0   0   0   0   0   0   0   0   0   0   0   2   2   0   0   0   0   0   0   2   2   0   2   0   0   0   0   2   0   2   0   0   2   2   2   2   0   2   2   0   0   2   2   2   0   0   2   2   0   2   0   0   0   0   0   2   2   2   2   0   0   0   2   2   0   0   2   0   2   0   2   0   2   0   0   2   2   2   2   0   2   2   2   2   0   0   0   2   2   2   2   0   0   2   0   0   0   0   0   0   0   0   2   2   0
 MK-5-3                 2   2   0   0   0   0   0   0   2   0   2   2   0   2   0   0   0   2   2   0   2   2   0   2   2   0   2   2   2   2   0   0   2   0   2   2   0   0   0   0   0   2   0   0   2   0   0   0   2   0   0   0   2   2   0   2   2   0   2   2   0   0   0   2   2   2   2   0   2   2   2   2   0   2   0   2   0   0   0   2   2   2   2   2   2   2   2   2   0   2   0   2   2   0   2   0   2   0   0   2   0   0   0   0   0   0   2   2   0   0   0   0   0   0   2   2   0   2   0   0   0   0   2   0   2   0   0   2   2   2   2   0   2   2   0   0   2   2   2   0   0   2   2   0   2   0   0   2   0   0   2   2   0   2   0   0   0   2   2   0   0   2   0   2   0   2   0   2   0   0   2   2   0   2   0   2   2   2   2   0   0   0   2   2   2   2   0   2   2   0   0   0   2   0   0   0   0   2   2   0
 MK-5-4                 0   2   0   0   0   0   0   0   2   0   2   2   0   2   2   0   0   2   2   0   2   2   0   2   2   0   2   2   2   2   0   0   2   2   2   2   0   0   0   0   0   2   0   0   2   0   0   2   2   0   0   0   2   2   0   2   0   2   2   2   0   0   0   2   2   2   2   0   2   2   2   2   0   2   0   2   0   0   0   2   0   2   2   2   2   2   2   2   0   0   0   2   0   0   2   0   2   0   2   2   2   0   0   0   0   0   2   2   0   0   2   0   0   0   2   2   0   2   0   0   0   0   2   0   2   0   0   2   2   2   0   0   2   2   0   0   2   2   2   2   0   2   2   0   2   0   0   2   0   0   2   2   0   2   2   0   0   2   2   0   0   2   0   2   0   2   0   0   0   0   2   2   0   2   0   2   2   2   2   0   0   0   2   2   2   0   0   2   2   0   0   2   2   0   0   0   0   2   0   0
 MK-5-5                 2   0   0   0   0   0   2   0   2   0   2   2   0   2   2   0   2   2   2   0   2   2   0   0   2   0   2   2   2   2   0   0   2   0   2   2   0   0   0   0   0   0   2   0   0   2   0   2   2   0   0   0   2   2   0   2   0   0   2   2   0   0   0   2   2   2   0   0   2   2   2   2   0   2   0   2   0   0   0   2   0   2   2   2   2   2   2   2   0   0   2   2   0   2   2   0   2   0   2   2   0   0   0   0   0   0   2   2   0   0   2   0   0   2   2   0   0   2   0   0   2   0   2   0   2   0   0   0   2   2   0   0   2   2   0   0   2   2   2   0   0   2   2   0   2   0   2   2   0   0   2   2   0   2   2   0   0   2   2   2   0   2   0   2   0   2   0   0   0   0   2   2   0   2   0   0   2   0   2   0   0   0   0   2   2   0   0   2   2   2   0   2   0   0   0   0   0   2   0   0
 MK-5-6                 2   0   0   0   0   0   2   0   2   0   2   2   0   2   2   0   2   2   2   0   2   2   0   0   2   0   2   2   2   2   0   0   2   0   2   2   0   0   0   0   0   0   2   2   2   2   0   2   2   0   0   0   2   2   0   0   0   0   2   2   0   0   0   2   2   2   0   0   0   2   2   2   0   2   0   2   2   0   0   2   0   2   2   2   2   2   2   0   2   0   2   0   0   0   2   2   2   2   2   0   0   0   0   0   0   0   2   2   0   0   2   0   0   2   2   0   2   2   0   0   2   0   2   0   2   0   0   0   2   2   0   0   2   2   0   0   2   2   0   2   0   2   0   0   2   0   2   2   0   2   2   2   0   2   0   0   0   2   2   2   0   2   0   2   0   2   0   2   0   0   2   2   0   2   0   0   2   0   2   2   0   0   0   2   2   0   0   2   2   2   0   2   0   0   0   0   0   0   0   0
 MK-5-7                 2   2   0   0   0   0   2   0   2   0   2   2   0   0   2   2   2   2   2   0   2   2   0   0   2   0   2   2   2   2   0   0   2   0   2   2   0   0   0   2   0   0   2   2   0   2   0   2   2   0   0   2   2   2   2   0   0   0   2   2   2   0   0   0   2   2   0   0   0   2   2   0   0   2   0   0   2   0   0   2   0   2   2   2   2   2   2   0   2   2   0   0   0   0   2   2   2   2   2   0   0   0   0   2   0   0   2   2   2   0   2   0   0   0   2   0   2   2   0   0   0   2   2   0   2   0   0   0   2   2   0   0   2   2   0   2   2   2   0   2   0   2   0   0   2   0   2   2   0   0   2   2   0   2   0   0   0   2   2   2   0   2   0   2   0   2   2   2   0   0   2   2   0   2   0   0   2   0   2   2   0   0   0   2   2   0   0   2   0   2   0   2   0   0   0   0   0   2   2   0
 MK-5-8                 2   2   0   0   0   0   0   2   2   0   2   2   0   0   2   2   2   2   2   0   2   2   0   2   2   0   2   0   2   2   0   0   2   0   2   2   0   0   0   2   0   0   2   2   0   2   0   2   2   0   0   2   2   2   2   0   2   0   2   2   2   0   0   0   2   2   0   0   2   2   2   0   0   2   2   0   2   0   0   2   0   2   0   2   2   2   2   0   2   2   0   0   0   0   2   2   2   2   2   0   0   0   0   0   0   0   2   2   2   0   2   0   0   0   2   0   2   2   0   2   0   2   2   0   2   0   0   0   2   2   0   0   0   2   0   2   2   2   0   2   0   0   0   0   0   2   2   2   0   0   2   2   0   2   0   0   0   2   2   2   0   2   0   2   0   2   2   2   0   0   2   2   0   2   0   0   2   0   2   2   2   2   0   2   0   0   0   2   0   2   0   2   0   2   0   0   0   2   2   0
 MK-5-9                 2   2   0   0   0   0   0   2   2   0   2   2   0   0   2   2   2   2   2   0   2   2   0   2   2   0   0   0   2   2   0   0   2   0   2   2   0   0   0   2   0   0   2   2   0   2   0   2   0   0   0   2   0   2   2   0   2   0   2   2   2   0   0   0   2   2   0   0   2   2   2   0   2   2   2   0   2   0   0   2   2   2   0   2   2   2   2   0   2   2   0   0   0   0   2   2   2   2   2   0   0   0   0   0   0   0   2   2   2   0   2   0   0   0   2   2   2   2   0   2   0   2   2   2   2   0   0   0   2   2   0   0   0   2   2   2   2   2   0   2   0   0   0   0   0   2   2   2   0   0   2   2   0   2   0   0   0   2   2   0   0   2   0   2   0   2   2   2   0   0   0   2   0   2   0   0   2   2   0   2   2   2   0   0   2   0   0   2   0   2   0   2   0   2   0   0   0   2   2   0
 MK-5-10                2   2   0   0   0   0   0   2   2   0   2   2   0   0   2   2   2   2   2   2   2   2   2   2   2   0   0   0   2   2   0   0   2   0   0   2   0   0   0   2   0   2   2   2   0   2   0   2   0   0   0   2   0   2   2   0   2   0   2   2   0   0   0   0   2   2   0   0   2   2   2   0   2   2   0   0   2   0   0   2   2   2   0   2   2   2   2   0   2   2   0   0   0   0   2   2   2   2   2   2   2   0   0   0   0   0   2   2   2   0   0   0   2   0   2   2   2   2   0   2   0   2   2   2   2   0   2   0   2   2   0   2   0   2   2   2   0   2   0   2   0   0   0   0   0   2   2   2   0   0   2   2   0   0   0   0   0   2   2   0   0   2   2   2   0   2   2   2   0   0   0   2   0   2   0   0   0   2   0   2   2   0   0   0   2   0   2   2   0   2   0   2   0   2   0   0   0   2   2   2
 MK-5-11                2   2   0   0   0   0   0   2   2   0   2   2   0   0   2   2   2   2   2   2   2   2   2   2   2   0   0   0   2   0   0   0   2   0   0   2   0   0   2   2   0   2   2   2   0   2   0   2   0   0   0   2   2   2   2   0   2   0   2   2   0   0   0   0   2   2   2   0   2   2   2   0   2   2   0   0   2   0   0   2   2   2   0   2   2   0   2   0   2   2   0   0   0   0   2   2   2   2   2   2   2   0   0   0   0   0   2   2   2   0   0   0   2   0   2   2   2   2   0   2   0   2   2   2   2   0   2   0   2   2   0   2   0   2   2   2   0   2   0   2   0   0   0   0   0   0   2   0   0   0   2   2   0   0   2   0   0   2   2   0   0   2   2   2   2   2   2   2   0   0   0   2   0   0   0   0   0   2   0   2   2   2   0   0   2   0   0   2   0   2   0   2   0   2   0   0   0   2   2   2
 MK-5-12                2   2   0   0   0   0   0   2   2   0   2   2   0   0   0   2   2   2   2   2   0   2   2   0   2   0   0   0   2   0   0   0   2   0   0   2   0   0   2   2   0   2   2   2   0   0   0   0   0   2   0   2   2   2   2   0   2   0   2   2   0   0   0   0   2   2   2   0   2   2   2   0   2   2   0   0   0   0   0   2   2   2   0   2   2   0   2   0   2   2   0   0   0   0   2   2   0   2   2   2   2   0   0   0   0   2   2   2   2   0   0   2   2   0   2   2   2   0   0   2   0   2   2   2   2   0   2   0   0   2   0   2   0   2   2   2   0   2   2   2   0   0   0   0   0   2   2   0   0   0   2   2   0   0   2   0   0   2   2   0   0   2   2   2   2   2   2   2   0   0   0   2   0   0   0   0   0   2   0   2   2   2   0   0   2   0   0   2   0   2   0   2   2   2   0   0   0   2   0   2
 MK-5-13                2   2   0   0   0   0   0   2   0   2   2   2   0   2   0   2   2   2   2   2   0   2   2   0   2   0   0   0   2   0   0   0   2   0   0   2   0   0   2   2   0   2   2   2   0   0   0   2   0   2   0   2   2   2   2   0   2   0   2   2   0   0   0   0   2   2   2   0   2   0   2   0   2   2   0   0   0   0   0   0   2   2   0   2   2   0   2   0   2   2   0   0   0   0   2   2   2   2   2   2   2   0   0   0   0   2   0   2   2   0   0   0   2   0   2   2   2   0   0   2   0   2   2   2   2   0   2   0   0   2   0   2   0   2   2   0   0   2   2   2   0   2   0   0   0   0   2   0   0   0   2   2   0   0   2   0   0   2   0   0   0   2   2   2   2   2   2   2   0   0   0   2   0   0   0   2   0   2   0   0   2   2   0   0   2   0   0   2   0   0   0   2   2   2   0   0   2   2   0   2
 MK-5-14                2   2   0   0   0   0   0   2   0   2   2   2   0   2   0   2   2   2   2   2   0   0   2   2   2   0   0   0   2   0   2   0   2   0   0   2   0   0   2   2   0   2   2   2   0   0   0   2   0   2   0   2   2   0   2   0   2   0   2   2   0   2   0   0   2   2   2   0   2   0   2   0   2   2   0   0   0   0   0   0   2   2   0   2   2   0   2   0   2   2   0   0   0   0   2   2   2   2   2   2   2   0   0   0   0   2   0   2   2   0   0   0   2   0   2   0   2   0   0   2   0   2   2   0   2   0   2   0   0   2   0   2   0   2   2   0   0   2   2   2   2   2   0   0   0   0   2   0   0   0   2   2   0   0   2   0   0   2   0   2   0   2   2   0   2   2   2   0   0   0   0   2   0   0   2   2   0   2   0   0   2   2   0   0   2   0   0   2   0   0   0   2   0   2   0   0   2   2   0   2
 MK-5-15                0   2   0   0   0   0   0   2   0   2   2   2   0   2   0   0   2   2   0   2   0   0   2   2   2   0   0   0   2   0   2   0   2   0   0   0   2   0   2   2   2   2   2   2   0   0   0   2   0   2   2   2   2   0   2   0   2   0   2   2   0   2   0   2   2   2   2   0   2   0   2   0   0   2   0   0   0   0   0   2   2   2   0   2   2   0   2   0   2   2   0   0   2   0   2   2   2   2   2   2   2   0   0   0   2   2   0   2   2   0   0   0   2   0   2   0   2   0   0   2   0   2   2   2   2   2   2   0   0   2   0   2   0   0   2   0   0   2   0   2   2   2   0   0   0   2   2   0   0   0   2   2   0   0   2   0   0   2   0   0   0   2   2   0   2   2   2   0   2   0   0   0   0   0   2   2   2   2   0   0   2   2   0   0   2   0   0   2   0   0   0   2   2   2   0   0   2   2   2   2
 MK-5-16                2   2   0   0   0   0   0   2   2   2   2   2   2   2   0   0   0   2   0   2   0   0   2   2   2   0   0   0   2   0   2   0   0   0   0   2   2   0   2   0   2   2   2   2   0   2   0   2   0   2   2   2   2   0   2   0   2   0   2   2   0   2   0   2   2   2   2   0   2   0   2   0   0   2   0   0   0   0   0   2   2   2   0   2   2   0   2   0   2   2   0   0   2   0   0   2   2   2   2   2   2   0   0   0   0   2   0   2   2   0   0   0   2   0   2   0   2   0   0   2   0   0   0   2   2   2   2   0   0   2   0   2   0   0   2   0   0   2   0   2   2   2   0   0   0   2   2   0   0   0   2   2   2   0   2   0   0   2   0   2   0   2   2   0   2   2   2   0   0   0   0   0   0   0   0   2   0   0   0   0   2   2   0   0   2   2   0   2   0   0   2   2   0   0   0   0   2   2   2   2
 MK-6-1                 2   0   0   0   2   2   2   2   2   0   0   2   2   2   0   2   0   2   0   2   0   2   0   0   2   0   0   2   2   2   2   0   0   2   2   2   0   0   0   2   0   0   0   2   2   2   0   0   0   0   0   2   2   2   2   2   0   0   2   0   0   2   2   0   2   0   0   0   0   0   2   2   0   0   0   0   2   2   2   0   0   0   0   2   2   2   2   0   2   0   2   2   2   2   0   0   0   2   2   2   0   0   0   2   2   2   0   0   0   0   2   2   2   2   0   0   2   2   2   0   0   2   2   0   2   0   2   0   0   0   0   0   2   0   2   0   0   2   2   2   0   0   0   0   0   0   2   2   2   2   2   2   0   2   0   0   2   2   0   2   0   0   0   0   0   2   0   2   2   0   0   0   2   0   2   2   2   2   0   2   0   2   0   0   0   2   0   2   2   0   0   2   2   0   2   2   0   0   0   0
 MK-6-2                 2   0   2   0   2   2   2   2   2   0   0   2   2   2   0   2   2   2   2   2   0   0   0   0   2   0   0   2   2   2   2   0   0   2   0   2   0   0   0   2   0   0   0   2   0   2   0   0   0   0   2   0   2   2   2   2   0   0   2   0   0   2   2   0   0   0   0   0   0   0   2   2   0   0   0   0   2   2   2   0   0   0   0   2   2   2   2   0   2   0   2   2   2   2   0   0   0   2   2   2   0   0   0   2   2   2   0   0   0   0   2   2   2   2   0   0   2   2   0   0   0   2   2   0   2   0   0   0   0   0   0   0   2   0   2   0   0   2   2   2   0   0   0   0   0   2   2   2   2   2   2   2   0   2   0   0   2   2   0   2   0   0   0   0   0   2   0   2   2   0   0   0   2   0   2   2   0   2   0   2   0   2   0   0   0   2   0   2   2   0   0   2   2   0   2   2   0   0   0   0
 MK-6-3                 2   0   2   0   2   2   2   2   2   0   2   2   2   2   0   2   2   2   2   0   0   0   0   0   2   0   2   2   2   2   2   0   0   0   0   2   0   0   0   2   0   0   0   0   0   2   0   0   0   0   2   0   2   2   2   2   0   2   2   0   0   0   2   0   0   2   0   2   0   0   2   0   0   0   0   0   0   2   2   0   0   0   0   2   2   2   0   2   2   0   2   2   2   2   0   0   0   2   2   2   0   0   0   2   2   2   0   2   0   0   2   2   2   2   0   0   2   2   0   0   0   2   2   0   2   0   0   0   0   0   0   0   2   0   2   0   0   2   2   2   0   0   0   0   0   2   2   2   2   0   2   2   0   2   0   0   2   2   0   2   0   0   0   0   0   2   0   0   2   2   0   2   2   2   2   2   0   2   0   2   0   0   0   0   2   2   0   2   0   0   0   2   2   2   2   2   0   0   0   0
 MK-6-4                 2   0   2   0   2   2   2   2   0   0   2   2   2   2   0   2   2   2   2   0   0   0   0   0   2   0   2   2   2   2   2   0   0   0   2   2   2   0   0   2   0   0   0   0   0   2   0   0   0   0   0   0   2   2   2   2   0   2   2   0   0   0   2   0   0   0   0   0   0   0   2   0   0   0   0   0   0   2   0   0   0   0   0   2   2   0   0   2   2   2   2   2   2   2   2   0   0   2   2   2   0   0   2   2   2   0   0   2   0   0   2   2   2   2   0   0   2   2   0   2   0   0   2   2   2   0   0   0   0   0   0   0   2   0   2   0   0   2   2   2   0   0   0   0   0   2   2   2   2   2   2   2   0   2   0   0   2   2   0   2   0   0   0   0   0   2   0   0   0   2   0   2   0   2   0   2   0   2   0   2   0   0   0   0   2   2   0   2   0   0   0   2   2   2   0   2   0   0   0   0
 MK-6-5                 2   0   2   0   2   2   2   0   0   0   0   2   2   2   0   2   2   2   2   0   0   0   0   0   2   0   0   2   2   2   0   0   0   0   2   2   2   0   0   2   0   0   2   0   2   2   0   0   2   0   0   0   2   2   2   2   0   2   2   0   0   0   2   0   0   2   0   0   0   0   2   0   0   0   0   0   0   2   0   0   0   0   0   2   2   0   0   2   2   2   2   2   2   2   0   0   0   2   2   2   0   0   2   2   2   2   0   2   0   0   2   2   2   2   0   0   2   2   0   2   0   0   2   2   2   0   0   0   0   0   0   0   2   0   2   2   0   2   2   2   0   0   0   0   0   2   2   2   2   2   2   2   0   2   0   0   2   2   0   2   0   0   0   0   0   2   0   0   0   0   0   2   0   2   0   2   0   2   0   2   0   0   2   0   2   2   0   2   0   0   0   2   2   0   0   2   0   0   0   0
 MK-6-6                 2   0   2   0   2   0   2   0   0   0   0   2   2   2   0   2   2   2   2   0   2   0   0   0   2   0   0   2   2   0   0   0   0   0   2   2   2   0   0   2   2   0   2   0   2   2   0   0   2   0   0   0   2   2   2   2   0   2   2   0   0   0   2   0   0   0   0   0   0   0   2   0   0   0   0   0   0   2   0   0   0   0   0   2   2   0   0   0   2   0   2   2   2   2   0   0   0   2   2   2   0   0   2   0   2   2   0   2   0   0   2   2   2   2   0   0   2   2   0   2   0   0   2   2   2   0   0   0   2   0   0   0   2   0   2   0   0   2   2   2   0   0   0   0   0   2   2   2   2   0   2   2   0   2   0   0   2   0   0   2   0   0   0   0   0   2   0   0   0   0   0   2   0   2   2   0   2   2   0   2   0   0   2   0   2   2   0   2   0   0   0   0   2   0   0   2   0   0   0   0
 MK-6-7                 0   0   2   0   2   0   2   0   0   0   2   0   2   2   0   2   2   2   2   0   2   0   0   0   2   0   0   2   2   0   0   0   0   0   2   2   2   0   0   2   2   0   2   0   2   2   0   0   2   2   0   0   2   0   2   2   0   0   2   0   0   0   2   0   0   2   0   0   0   0   2   0   2   0   0   0   0   2   2   0   0   0   0   2   2   0   0   0   2   0   2   2   2   2   0   0   0   2   2   2   0   0   2   0   2   2   0   2   2   2   2   2   2   2   0   0   2   2   0   2   0   0   2   2   2   0   0   0   2   0   0   0   2   0   0   0   0   2   2   2   0   0   0   0   0   2   2   2   0   0   2   2   0   2   0   2   2   0   0   2   0   0   0   0   0   2   2   0   0   2   0   2   0   2   2   0   0   2   0   2   0   0   2   0   2   2   0   2   0   0   0   0   2   0   0   2   0   0   0   0
 MK-6-8                 0   0   2   0   2   0   2   0   0   0   2   0   2   2   0   0   0   2   2   0   2   0   0   0   2   0   2   2   2   0   0   0   0   0   2   2   2   0   2   2   2   0   0   2   2   2   0   0   2   2   0   0   2   0   0   2   0   0   2   0   0   0   2   0   0   0   0   0   0   0   2   0   2   0   0   0   0   2   2   0   0   0   2   2   0   0   0   0   2   0   2   0   2   2   0   0   2   2   2   2   0   0   2   0   2   2   0   2   0   2   2   2   2   2   0   2   0   2   0   2   2   0   2   2   2   0   0   0   2   0   0   0   2   0   0   0   0   2   2   2   0   0   0   0   0   2   2   2   0   0   2   2   0   0   0   2   0   0   2   2   0   0   0   0   0   2   2   0   0   2   0   2   0   2   2   0   0   2   0   2   0   0   2   0   2   2   0   2   0   0   0   2   2   2   0   2   0   0   0   0
 MK-6-9                 0   0   2   0   2   0   2   0   0   0   2   0   2   2   0   0   0   2   2   0   2   0   0   0   2   0   2   0   2   0   0   0   2   0   2   2   2   0   2   2   2   0   0   0   2   2   0   0   2   2   0   0   2   0   0   2   0   0   2   0   0   0   0   0   0   2   0   0   0   0   2   0   2   0   0   0   0   0   2   0   0   0   2   0   0   0   0   0   2   2   2   0   2   2   2   0   2   2   2   2   0   0   2   0   0   2   0   0   0   2   2   2   2   2   0   2   0   2   0   2   0   0   2   2   2   0   0   0   2   0   0   0   2   0   0   0   0   2   2   2   0   0   0   0   0   2   0   0   0   2   2   2   0   0   0   2   2   0   2   0   0   0   0   0   0   2   2   0   0   2   0   2   0   2   2   0   2   2   0   2   0   0   2   0   2   2   0   2   0   0   0   0   2   2   0   2   0   0   0   0
 MK-6-10                0   0   2   0   2   0   2   2   0   0   2   0   2   2   0   0   0   2   2   0   2   0   0   0   2   0   2   0   2   0   0   0   2   0   2   2   2   0   2   2   2   2   0   2   2   0   0   0   2   0   0   0   2   0   0   0   0   2   2   0   0   0   2   2   0   2   0   0   0   0   2   0   2   0   0   2   0   0   2   0   0   0   2   0   0   0   0   0   2   2   2   0   2   2   2   0   2   2   2   2   0   0   2   0   0   2   0   0   0   2   2   2   0   2   0   0   0   2   0   2   0   0   2   0   2   0   0   0   2   0   0   0   2   0   0   0   0   2   2   2   0   0   0   0   0   2   0   0   0   2   2   2   0   0   0   2   2   0   0   0   0   0   0   0   0   2   2   0   0   2   0   2   0   2   2   0   2   2   0   2   0   0   2   0   2   2   0   2   0   0   0   0   2   0   0   0   0   0   0   2
 MK-6-11                0   2   2   0   2   0   2   2   0   0   2   0   2   2   2   0   0   2   2   0   2   0   0   0   2   0   2   0   2   0   0   0   2   0   2   2   2   0   2   2   2   2   0   2   2   0   0   0   2   0   0   0   0   0   0   0   0   2   0   0   0   0   0   2   0   2   0   0   0   2   2   0   2   0   0   2   2   0   2   0   0   0   2   0   0   0   0   0   2   2   2   2   2   2   2   0   0   2   2   2   2   0   2   0   0   2   0   0   0   2   2   2   0   2   0   0   0   2   2   0   0   0   2   2   2   0   0   0   0   0   0   0   2   0   2   0   0   2   0   2   0   2   0   0   0   2   0   0   0   2   2   2   2   2   0   2   0   0   0   0   0   0   0   0   0   0   2   0   0   2   0   2   0   2   2   0   2   2   0   2   0   0   2   2   2   2   2   2   0   0   0   0   2   0   0   0   0   0   0   2
 MK-6-12                0   2   2   0   0   0   0   2   0   2   2   0   2   2   2   0   0   2   2   2   2   0   0   0   2   0   2   0   2   0   0   0   2   0   2   2   2   0   2   2   2   2   0   2   2   0   2   0   2   0   0   0   0   0   0   2   0   2   0   0   0   0   0   2   0   2   0   0   0   2   2   0   2   0   0   2   2   0   2   0   0   0   2   0   0   0   0   0   2   2   2   2   2   2   2   0   0   2   2   2   2   0   2   0   0   2   0   0   0   2   2   2   0   2   0   2   0   2   2   0   0   2   2   2   2   0   0   0   0   0   0   0   2   0   2   0   0   2   0   2   0   2   0   0   0   2   0   0   0   2   2   2   2   2   0   2   0   0   0   0   0   0   0   0   2   0   2   0   0   2   2   2   2   2   2   2   2   2   0   2   0   0   2   2   2   0   2   2   0   0   2   0   2   2   0   0   0   2   0   0
 MK-6-13                0   2   2   0   0   0   2   0   0   2   2   0   2   0   2   0   0   2   2   2   2   0   0   0   2   0   2   0   2   0   0   0   2   0   2   2   2   0   2   2   0   2   0   2   2   2   2   0   2   0   0   2   0   0   0   2   0   2   0   2   0   0   0   2   0   2   0   0   0   2   2   0   2   0   0   2   2   0   2   0   0   0   2   0   0   0   0   0   2   2   2   2   2   2   2   0   0   2   2   2   2   2   0   0   0   2   0   2   0   2   2   2   0   2   0   2   0   2   0   0   0   2   2   0   2   0   0   0   0   0   0   2   2   0   2   0   0   2   0   2   0   2   0   0   0   2   2   0   0   2   2   2   2   2   2   0   0   0   0   0   0   0   0   0   2   0   2   0   0   2   2   2   2   2   2   0   2   2   0   2   0   0   2   2   2   2   2   2   0   0   2   0   0   0   0   0   0   2   0   0
 MK-6-14                0   0   2   0   0   0   2   0   0   2   2   0   2   2   2   0   0   2   2   2   0   0   0   0   2   0   2   0   2   0   0   0   2   2   0   0   2   0   2   2   0   2   0   2   0   2   2   0   2   0   0   2   0   2   0   2   0   2   2   2   0   0   0   0   0   2   0   0   0   0   2   0   2   0   0   2   2   0   2   2   0   0   2   0   0   0   0   0   2   2   2   2   2   2   2   0   0   2   2   2   2   2   0   0   0   2   0   2   0   2   2   2   0   2   0   2   0   2   0   2   0   2   2   0   2   0   2   0   0   0   2   2   2   0   2   0   0   0   0   2   0   2   0   0   0   2   2   0   0   0   2   2   2   2   2   0   0   0   0   0   0   0   0   0   2   0   2   0   0   2   2   2   2   2   2   0   2   2   0   2   0   0   2   2   2   2   2   2   0   0   2   0   0   0   0   0   0   2   0   0
 MK-6-15                0   0   2   0   0   0   0   0   0   2   2   0   2   2   2   0   0   0   0   2   0   0   0   0   2   0   2   0   0   0   0   0   2   2   0   0   2   0   2   2   0   2   0   2   0   0   2   0   2   0   0   2   0   2   0   2   0   2   2   2   0   0   0   0   0   2   0   0   0   2   0   0   2   0   0   2   2   2   2   2   2   0   2   0   0   0   0   0   2   0   2   2   2   0   2   0   0   2   2   2   2   2   0   0   0   2   0   2   2   0   2   2   2   2   0   2   0   2   0   2   0   2   2   0   2   2   2   0   2   2   2   2   2   2   2   0   0   0   0   2   0   2   0   0   0   2   2   2   0   0   2   2   2   2   2   2   0   0   0   0   0   0   0   0   2   0   0   0   0   2   2   2   2   2   2   0   2   2   0   2   0   0   2   2   2   2   2   2   0   2   2   0   0   0   0   0   0   2   2   0
 MK-6-16                0   0   2   0   2   0   0   0   0   2   2   0   2   2   2   0   0   0   0   2   0   0   0   0   2   0   2   0   0   0   0   0   2   2   0   0   2   0   2   2   0   0   0   2   0   2   2   0   2   0   0   0   2   0   0   0   0   2   2   2   0   0   0   0   0   0   0   0   0   2   0   0   2   0   0   2   2   2   2   2   2   0   2   0   2   0   0   0   2   2   2   2   2   0   0   0   0   2   2   2   2   0   0   0   0   2   0   2   2   0   2   2   2   2   0   2   0   2   0   2   0   2   2   0   2   2   2   0   2   2   2   2   2   2   2   0   0   0   0   2   0   2   0   0   0   2   2   0   0   0   0   0   2   0   2   2   0   0   0   0   2   0   0   0   2   0   0   0   0   2   2   2   2   2   2   0   2   2   0   2   0   0   2   2   2   2   2   2   0   2   2   0   0   0   0   2   0   2   2   0
 
!****************************************** Phenotypic Data **********************************************************
!-100.0 is resevred for missing phenotype
SimulatedTrait1        12.6629   14.2723   13.2760   14.9421    8.9289   13.0095   13.8286   12.3976   17.2973   17.6988   14.8720   18.1857    9.2368   17.9067   14.4084   12.8920   17.4168   15.6069   12.4919   14.9621   11.1661    8.6983   12.5174   11.9840   16.4231   14.5724   16.6995   14.7528   15.2097   10.5002   15.2471   18.3037   20.1707   15.5521   21.2694   16.0458   16.7833   13.7347   15.4625   15.9148   15.0052   12.0634   13.6691   13.5547   14.9982   20.1248   12.9337   14.9700   13.9063   13.7655   13.7964   17.9967   17.7683   16.1123   12.0483   16.3392   15.9460   15.4120   13.5208   19.6954    8.1743   14.1719   16.4020   19.4197   15.1899   12.7271   13.9628   14.4373   14.0111   11.6841   11.6753   17.4666   11.0208   12.8522   16.6354   11.9675   16.4654   20.4467   17.9788   18.7461   14.0328   12.6482   12.6161    9.7759   20.1703   18.0183   15.1537   17.3561   16.1002   10.0307   12.9130   17.0195   12.0456   13.7011    9.6615   17.8184   15.5570   14.9996   13.3262   16.5568   16.9047   12.7498   13.8287   13.2981   11.4330   17.3346    8.5120   17.1446   17.4110   12.5281   10.0729   21.0052   17.5118   19.6132   16.8549   16.4859   16.9932   15.5705   14.4203   10.7678   12.2595   18.5377   12.1732   15.3384   16.9048   15.9811   17.6553   17.9152   14.0826   10.9626   12.0416   12.9400   17.8700   15.1943   17.4623   15.8013   16.1492   11.5478   11.3154   13.0785   16.2232   16.5876   12.0064   12.7736   15.8999   12.8501   12.2945   11.9582   14.9527   14.7768   11.8421   15.8192   17.9068   15.4860   16.9140   10.5820   15.0898   11.1884   16.8156   13.4793   11.8732   12.7586   14.6198   10.9669   17.2978   14.5645   21.0526   12.4275   14.2605   17.3572   11.5398   14.7544   17.9746   19.2836   10.6472   16.9005   10.3623   15.3856   17.7886   20.0434   13.3237   13.5323   20.3063   11.7661   14.5276    8.7932   18.7746   16.9523   20.5017   14.2227   16.7203   13.2411   15.8986   11.9371   13.5213    9.0885   16.6049   12.5259   17.9503   14.5932
SimulatedTrait2         8.0995   11.2582   11.7344   12.7668   12.9886   12.9914   10.9350   10.0517   12.1774   11.5692    7.7769    8.0450    8.2962   10.6159   11.0177   13.6288   10.7537   10.1630    9.9587    8.1121    8.8089    9.8244   13.5819    9.7770    9.1162    8.2110    8.7030    8.0448   10.4819    9.1794    9.3625   10.1757    7.6963   10.3279    8.7562    8.8884   10.2531   12.3527    8.5098    6.1214    8.7662   10.3976   12.1796   12.3834    8.5756   12.0078    8.9642    5.4018    9.1046   10.0898   10.3982   12.0607   10.5980    8.6681   11.7404   12.2360   10.0905    8.0685    7.1124    7.3789   10.7327    7.0365   10.4122    8.7632   10.6032    8.4200   10.6627    8.1566    9.1965    9.7106    8.9474   10.2145   10.8525    9.8169    7.3667    8.1169    9.3896    9.2061    6.0841    8.4898   11.9327    9.0411   10.3162   10.1440   11.8880    9.9201   11.5492   10.5443    6.1660    9.2403    7.3964   10.6036    9.6876    8.8662   10.8481   10.1477    9.6923   11.9199    9.7096   10.6997    9.7713   10.7842    9.7567   11.4537    8.8311   10.7480    9.5731   10.2322    9.2831   10.4998   12.1890    8.3093    8.4072   10.0504    9.1937    9.0851   12.9062   11.3202    6.9750   10.9131   10.3210    7.7271    7.1179   10.3783   10.8886   11.5381   11.0853    9.7506    8.7325   10.5081   13.0331    8.1672    9.9002    8.6772   12.9800   10.7247    6.9344   10.2414    8.5202   10.3370   10.5565    8.9828    8.5961   12.7012   12.1557   11.2104   12.8820   10.0387   12.1004   10.8406   12.0454   11.8996   10.8942    6.5313    9.5336   10.2690    9.5063    8.7160    7.7605    8.7108   10.5722    9.5878    8.4156    9.7820   12.6159   12.2388   12.1106   12.9320   11.1858   10.4372   11.1256   11.4295    9.9413    6.2150   11.2251   11.1469   10.9720   11.1201   12.4432    8.9085    8.7921   11.9013    9.0713    9.0222   12.4802   11.4492   12.7611    9.7202   12.5283   10.9049   11.3068    8.5378   10.1328    8.8043   10.0704   10.9337   10.6929    9.8178   12.0197   11.7919
 
