# Supplementary material for: Inclusive Composite Interval Mapping of QTL by Environment Interactions in Biparental Populations
Source: PLoS One. 2015 Jul 10;10(7):e0132414. doi: 10.1371/journal.pone.0132414 (PMC4498613; doi:10.1371/journal.pone.0132414)
Supplement: S4 File — (ZIP) [file pone.0132414.s004.zip › H=0.1/L1/run_00178.met]

!**********************Note: lines staring with "!" are remarks and will be ignored in the program********************
!*********************************General Information**********************************
!Assuming F1 = P1 x P2, populations available in QTL IciMapping are: 
!  1, P1BC1F1 = P1 x F1, the first backcrossing where P1 is used as the recurrent parent;
!  2, P2BC1F1 = P2 x F1, the first backcrossing where P2 is used as the recurrent parent;
!  3, F1DH, F1-derived doubled haploids; 
!  4, RIL or F1RIL, recombination inbred lines through the repeated selfing of F1;
!  5, P1BC1RIL, recombination inbred lines through the repeated selfing of P1BC1F1;
!  6, P2BC1RIL, recombination inbred lines through the repeated selfing of P2BC1F1;
!  7, F2, the selfing generation of F1;
!  8, F3, the selfing generation of F2;
!  9, P1BC2F1, the second backcrossing where P1 is used as the recurrent parent; 
! 10, P2BC2F1, the second backcrossing where P2 is used as the recurrent parent;
! 11, P1BC2RIL, recombination inred lines through the repeated selfing of P1BC2F1; 
! 12, P2BC2RIL, recombination inred lines through the repeated selfing of P2BC2F1; 
! 13, P1BC1F2, the selfing generation of P1BC1F1; 
! 14, P2BC1F2, the selfing generation of P2BC1F1; 
! 15, P1BC2F2, the selfing generation of P1BC2F1; 
! 16, P2BC2F2, the selfing generation of P2BC2F1; 
! 17, P1BC1DH, P1BC1F1-derived doubled haploids; 
! 18, P2BC1DH, P2BC1F1-derived doubled haploids; 
! 19, P1BC2DH, P1BC2F1-derived doubled haploids; 
! 20, P2BC2DH, P2BC2F1-derived doubled haploids; 
   3      !Mapping Population (see remarks above)
   2      !Mapping Function (1 for Kosambi; 2 for Haldane; 3 for Morgan)
   2      !Marker Space Type (1 for intervals; 2 for positions)
   1      !Marker Space Unit(1 for centiMorgans; 2 for Morgan)
   6      !Number of Chromosomes (or Linkage Groups)
 200      !Size of the mapping population
   2      !Number of environments
 
!***************************************** Chromosomes and Linkage Maps **********************************************
!Chromosome                 NumMarkers
-CH1                        16
-CH2                        16
-CH3                        16
-CH4                        16
-CH5                        16
-CH6                        16
!Linkage map (Marker name followed by position or the interval length)
 MK-1-1                1     0.000
 MK-1-2                1    10.000
 MK-1-3                1    20.000
 MK-1-4                1    30.000
 MK-1-5                1    40.000
 MK-1-6                1    50.000
 MK-1-7                1    60.000
 MK-1-8                1    70.000
 MK-1-9                1    80.000
 MK-1-10               1    90.000
 MK-1-11               1   100.000
 MK-1-12               1   110.000
 MK-1-13               1   120.000
 MK-1-14               1   130.000
 MK-1-15               1   140.000
 MK-1-16               1   150.000
 MK-2-1                2     0.000
 MK-2-2                2    10.000
 MK-2-3                2    20.000
 MK-2-4                2    30.000
 MK-2-5                2    40.000
 MK-2-6                2    50.000
 MK-2-7                2    60.000
 MK-2-8                2    70.000
 MK-2-9                2    80.000
 MK-2-10               2    90.000
 MK-2-11               2   100.000
 MK-2-12               2   110.000
 MK-2-13               2   120.000
 MK-2-14               2   130.000
 MK-2-15               2   140.000
 MK-2-16               2   150.000
 MK-3-1                3     0.000
 MK-3-2                3    10.000
 MK-3-3                3    20.000
 MK-3-4                3    30.000
 MK-3-5                3    40.000
 MK-3-6                3    50.000
 MK-3-7                3    60.000
 MK-3-8                3    70.000
 MK-3-9                3    80.000
 MK-3-10               3    90.000
 MK-3-11               3   100.000
 MK-3-12               3   110.000
 MK-3-13               3   120.000
 MK-3-14               3   130.000
 MK-3-15               3   140.000
 MK-3-16               3   150.000
 MK-4-1                4     0.000
 MK-4-2                4    10.000
 MK-4-3                4    20.000
 MK-4-4                4    30.000
 MK-4-5                4    40.000
 MK-4-6                4    50.000
 MK-4-7                4    60.000
 MK-4-8                4    70.000
 MK-4-9                4    80.000
 MK-4-10               4    90.000
 MK-4-11               4   100.000
 MK-4-12               4   110.000
 MK-4-13               4   120.000
 MK-4-14               4   130.000
 MK-4-15               4   140.000
 MK-4-16               4   150.000
 MK-5-1                5     0.000
 MK-5-2                5    10.000
 MK-5-3                5    20.000
 MK-5-4                5    30.000
 MK-5-5                5    40.000
 MK-5-6                5    50.000
 MK-5-7                5    60.000
 MK-5-8                5    70.000
 MK-5-9                5    80.000
 MK-5-10               5    90.000
 MK-5-11               5   100.000
 MK-5-12               5   110.000
 MK-5-13               5   120.000
 MK-5-14               5   130.000
 MK-5-15               5   140.000
 MK-5-16               5   150.000
 MK-6-1                6     0.000
 MK-6-2                6    10.000
 MK-6-3                6    20.000
 MK-6-4                6    30.000
 MK-6-5                6    40.000
 MK-6-6                6    50.000
 MK-6-7                6    60.000
 MK-6-8                6    70.000
 MK-6-9                6    80.000
 MK-6-10               6    90.000
 MK-6-11               6   100.000
 MK-6-12               6   110.000
 MK-6-13               6   120.000
 MK-6-14               6   130.000
 MK-6-15               6   140.000
 MK-6-16               6   150.000
!*********************************** Marker Types ********************************************************************
!Co-dominant marker: When heterozygote F1 is present, P1 is coded as 2, F1 is coded as 1, and P2 is coded as 0; Otherwise, P1 is coded as 2, and P2 is coded as 0. 
!Dominant marker: When heterozygote F1 is present, P1 and F1 are coded as 12, and P2 is coded as 0; Otherwise, P1 is coded as 2, and P2 is coded as 0.  
!Recessive markers: When heterozygote F1 is present, P1 is coded as 2, and F1 and P2 are coded as 10; Otherwise, P1 is coded as 2, and P2 is coded as 0. 
!Missing marker is coded as -1. 
 MK-1-1                 2   2   2   2   2   2   0   2   0   2   2   2   0   0   0   0   0   2   2   0   2   0   2   0   2   0   0   2   2   0   2   2   0   0   2   2   0   2   0   2   0   2   2   0   2   0   2   2   2   0   2   2   2   0   2   2   2   2   0   2   2   0   2   2   0   2   0   0   0   2   2   0   0   2   2   0   2   0   0   2   0   0   0   0   0   0   0   0   0   2   0   0   0   2   0   2   2   2   0   2   0   2   2   2   2   0   0   0   0   0   0   2   2   2   0   2   0   2   2   0   2   0   2   0   2   2   2   0   0   2   2   0   0   2   2   2   0   2   0   2   0   2   2   0   2   0   0   2   0   0   2   2   0   2   2   0   0   0   2   0   0   0   2   2   2   2   0   2   2   2   2   0   0   2   0   2   2   0   2   0   2   0   0   2   0   0   2   0   2   2   2   0   0   0   0   0   2   0   2   0
 MK-1-2                 0   2   2   2   2   2   0   2   0   2   2   2   2   0   0   0   0   2   0   0   2   0   2   0   2   0   0   2   2   0   2   2   0   0   2   2   0   2   0   2   0   2   2   0   2   0   2   2   2   0   0   2   0   0   2   2   0   2   0   2   2   0   2   2   0   2   0   2   0   2   2   0   0   2   2   0   2   0   0   2   2   0   0   2   0   2   0   0   0   2   0   0   0   2   0   2   2   2   0   2   2   2   2   2   2   0   2   0   0   0   0   2   2   2   0   2   0   2   2   0   2   0   2   0   2   2   2   0   0   2   2   0   0   0   2   0   0   2   0   2   0   2   0   0   2   0   0   2   0   2   2   2   2   0   2   0   0   0   2   0   0   0   2   2   2   2   0   2   2   2   2   0   0   2   0   2   2   2   2   0   2   0   0   2   0   0   2   0   2   2   2   0   0   0   0   0   2   2   2   0
 MK-1-3                 0   2   2   2   2   2   0   2   0   2   2   0   2   0   0   0   0   2   0   2   2   0   2   0   2   2   0   2   2   0   2   2   0   0   2   2   0   2   2   2   0   2   2   0   2   0   2   2   2   0   0   2   0   0   2   2   0   2   0   0   2   0   2   2   0   2   0   2   0   2   2   0   0   2   0   0   2   0   0   2   0   2   0   2   0   2   0   0   2   0   0   0   0   2   0   2   2   2   0   2   0   2   2   2   2   0   2   0   0   0   0   0   2   2   0   2   0   2   2   2   2   0   2   0   2   2   0   0   0   2   2   0   0   0   2   0   0   2   0   2   0   2   2   0   2   0   0   2   0   2   2   2   2   0   2   0   0   0   2   0   0   0   0   2   2   2   0   2   2   2   2   0   0   0   2   2   2   2   2   0   2   0   0   2   0   0   2   2   2   2   2   0   0   0   0   2   2   2   2   2
 MK-1-4                 0   2   2   2   2   2   0   2   0   2   2   2   2   0   2   0   0   2   0   2   0   0   2   0   2   2   0   2   2   0   2   2   0   0   2   2   2   2   2   2   0   2   2   0   2   0   2   2   2   0   0   0   2   0   2   2   0   2   0   0   2   0   2   2   0   2   0   2   0   2   2   0   0   0   0   0   2   0   0   0   0   2   0   2   0   2   2   0   2   0   0   0   0   2   0   2   2   2   0   2   0   2   2   2   2   0   2   0   0   0   0   0   2   2   0   2   0   2   2   2   2   0   2   2   2   2   0   0   0   0   2   0   0   0   2   2   0   2   0   2   0   2   2   0   2   0   0   2   0   2   2   2   2   0   2   0   0   0   0   0   0   2   2   2   0   2   0   0   2   2   2   0   0   0   0   2   2   2   2   0   2   0   0   2   0   0   2   2   2   2   2   0   0   0   0   2   2   2   2   2
 MK-1-5                 0   2   2   2   2   2   0   2   0   2   2   2   2   0   2   0   0   2   0   2   0   0   2   0   2   2   0   2   0   0   2   2   0   0   2   2   2   2   2   2   0   2   2   2   2   0   2   2   2   0   0   0   2   0   2   2   0   2   0   0   2   0   2   0   0   2   0   2   0   2   2   0   0   0   0   0   2   0   0   0   0   2   0   2   0   2   2   0   2   0   0   0   0   2   0   2   2   2   0   2   0   2   2   2   2   0   2   0   0   0   0   0   2   2   0   2   0   2   2   2   2   0   0   2   2   2   0   0   0   0   2   2   0   0   2   2   0   2   0   2   0   2   2   0   2   0   0   2   0   2   2   2   2   0   2   0   0   0   0   0   0   2   2   2   0   2   0   0   2   2   2   0   0   0   0   2   0   2   2   0   2   0   0   0   0   0   0   2   2   2   2   0   0   0   0   2   2   2   0   2
 MK-1-6                 0   2   2   2   2   2   0   2   0   2   2   2   2   0   2   0   0   2   0   2   0   0   2   0   2   2   0   2   0   2   2   2   0   0   2   2   2   2   2   2   0   2   2   2   2   0   2   2   2   0   0   0   2   2   2   2   0   2   0   0   2   0   2   0   0   2   0   2   0   2   2   2   0   0   0   0   2   0   0   0   2   2   0   2   0   2   2   0   2   0   0   0   0   2   0   2   2   2   0   2   0   2   2   2   2   0   2   0   0   0   0   0   2   2   0   2   2   2   2   2   0   0   0   2   2   0   0   0   0   0   2   2   2   0   2   2   2   2   2   2   0   2   2   0   2   0   0   2   0   2   2   2   2   0   2   0   0   0   0   0   0   2   2   2   2   2   0   0   2   2   2   0   0   0   0   2   2   2   2   0   2   0   0   0   0   0   0   2   2   2   2   0   0   0   0   0   2   2   0   2
 MK-1-7                 0   2   2   2   2   2   0   2   0   2   2   2   2   0   2   0   0   2   0   2   0   0   2   0   2   2   0   2   0   2   2   2   0   0   2   2   2   2   2   2   0   2   2   2   2   0   2   2   2   0   0   2   2   2   2   0   0   2   0   0   2   0   2   0   0   2   0   2   0   0   2   2   2   0   0   0   0   0   0   0   2   2   0   2   0   0   2   0   2   0   0   0   0   2   0   2   2   2   0   2   2   2   2   2   2   0   2   0   0   0   2   0   2   2   0   2   2   2   2   2   0   0   0   2   2   0   0   0   0   0   2   2   2   0   0   2   2   0   2   2   0   2   2   2   2   0   0   2   0   2   2   2   2   0   2   2   0   0   0   0   0   2   2   2   2   2   0   0   2   2   2   0   0   0   0   2   2   2   2   0   0   0   0   0   0   0   0   2   2   2   2   0   0   0   2   0   2   2   0   2
 MK-1-8                 0   0   2   2   2   0   0   2   0   2   2   2   2   2   2   0   0   2   2   2   0   2   2   0   2   2   0   2   0   2   2   2   0   0   2   2   2   2   2   2   0   2   2   2   2   0   2   2   2   0   0   2   2   2   2   0   0   2   0   0   2   0   2   0   0   0   0   2   2   0   2   2   2   0   0   2   0   0   2   0   2   2   0   2   0   0   2   0   2   0   0   0   2   2   0   2   2   2   0   2   2   2   2   2   2   0   2   2   0   0   2   0   2   2   0   2   2   2   2   2   0   0   0   0   2   0   0   0   0   0   2   2   2   0   0   2   2   0   2   2   2   2   2   2   2   0   0   2   0   2   2   2   2   0   2   2   0   2   2   0   0   2   2   2   2   2   0   0   2   2   0   0   0   0   0   2   2   2   2   2   0   0   0   0   0   0   0   2   2   2   2   0   0   0   2   0   2   2   0   2
 MK-1-9                 0   0   0   2   2   0   0   2   2   2   2   2   2   2   2   0   0   2   2   2   0   2   2   0   2   2   0   2   0   2   2   2   2   0   2   2   2   2   2   2   0   2   2   2   2   0   2   2   2   0   0   2   2   2   0   0   0   0   0   0   2   0   2   0   0   0   0   2   0   0   0   2   2   0   0   2   0   0   2   0   2   2   0   2   0   0   2   0   0   0   2   0   2   2   0   2   2   2   0   2   2   0   2   2   2   0   2   2   0   0   2   0   2   0   0   2   2   0   0   0   0   0   0   0   2   0   2   0   0   0   2   2   2   0   0   2   2   0   2   2   0   2   2   2   2   0   0   2   0   2   2   2   2   0   2   2   0   2   2   0   0   2   2   0   2   2   0   0   2   2   0   0   0   0   0   2   2   0   0   0   0   0   0   0   0   0   0   2   0   2   2   0   0   0   2   0   2   0   0   2
 MK-1-10                0   0   0   2   2   0   0   2   2   2   2   2   2   2   2   0   0   2   2   2   0   2   2   0   2   2   2   2   0   2   2   2   2   0   2   2   2   2   2   0   0   2   2   2   2   0   2   2   2   0   0   2   2   2   0   0   0   0   0   0   2   0   2   0   0   0   0   2   0   0   0   2   2   2   0   2   0   2   2   0   2   2   0   2   0   2   2   0   0   0   2   0   2   2   2   2   2   2   2   2   2   0   0   2   2   0   2   2   0   0   2   0   2   0   2   2   2   0   0   2   0   0   0   0   2   0   2   0   0   0   0   2   2   2   2   2   2   0   2   2   0   2   2   2   2   2   0   0   0   2   2   2   2   0   2   2   0   2   2   2   0   2   2   0   2   2   0   0   2   2   0   0   0   0   0   2   2   2   0   0   0   2   0   2   0   0   0   2   0   2   2   0   0   0   2   0   2   0   0   2
 MK-1-11                0   0   0   2   2   0   0   2   2   2   2   2   2   2   2   0   0   2   2   2   0   2   2   2   2   2   2   2   0   0   2   2   2   0   2   2   2   2   2   0   0   2   2   2   2   0   2   2   2   0   0   2   2   2   0   0   0   0   0   0   2   0   2   0   0   0   0   2   0   0   0   2   2   2   0   2   0   0   2   0   2   2   0   2   0   2   2   0   0   2   2   0   2   2   2   0   2   0   2   2   2   0   0   2   2   2   2   2   0   0   2   0   2   0   0   2   2   2   0   2   0   0   0   0   2   0   2   0   0   0   0   2   2   2   2   2   2   0   2   0   0   2   2   2   2   2   0   0   0   2   0   2   2   0   2   2   0   2   0   2   0   2   2   0   2   2   0   0   2   0   0   0   0   0   0   2   2   2   0   0   0   2   0   2   2   0   0   2   0   2   2   0   0   0   2   2   2   0   0   0
 MK-1-12                0   0   0   2   2   0   0   2   2   2   0   2   2   2   2   0   0   2   2   2   2   2   2   0   2   2   2   2   0   0   2   2   2   0   2   2   2   2   2   0   0   2   2   2   2   0   0   0   2   2   0   0   2   2   0   0   0   0   0   0   2   0   2   0   0   0   0   2   0   2   0   2   2   2   0   2   2   0   2   0   2   2   0   2   0   2   2   0   2   2   2   0   0   2   2   0   2   0   2   2   2   2   0   0   2   0   2   2   0   0   0   0   2   0   0   2   2   2   0   2   0   0   0   0   2   0   2   0   0   0   0   2   0   2   2   2   2   0   2   0   0   0   2   2   2   2   0   0   0   2   0   2   0   0   2   2   0   2   0   2   0   2   2   0   2   2   0   0   2   0   0   0   0   0   0   2   2   2   0   0   0   2   0   2   2   0   2   2   0   2   0   0   0   0   2   2   0   0   0   0
 MK-1-13                0   0   0   2   2   0   0   2   2   2   0   2   0   2   2   0   0   2   2   2   2   2   2   0   2   2   2   2   2   2   2   2   2   0   2   0   2   2   2   0   0   2   2   2   2   0   0   0   2   0   0   0   2   2   0   0   0   0   0   0   2   2   2   0   0   0   0   2   0   2   0   2   2   2   0   2   2   0   2   0   2   2   2   2   0   2   2   0   2   2   2   0   0   2   2   0   2   0   2   2   2   2   0   0   0   0   0   0   0   0   0   0   2   0   0   2   2   2   2   2   0   0   0   0   2   0   2   0   0   0   0   2   0   2   2   2   2   0   2   2   0   0   2   2   2   2   0   0   0   2   0   2   0   0   2   2   0   2   0   2   2   2   2   0   2   2   0   0   0   0   0   2   0   0   0   2   2   0   0   0   0   0   0   2   2   0   2   2   2   2   0   0   0   0   2   0   0   0   0   0
 MK-1-14                0   0   0   2   2   0   0   0   2   2   0   2   0   2   2   0   0   2   2   2   2   2   2   0   0   2   2   2   2   2   2   2   2   0   2   0   2   2   2   2   0   2   2   2   0   0   0   0   0   0   0   0   2   2   2   0   0   0   0   0   0   2   2   0   0   0   0   2   0   0   0   2   2   2   0   0   2   0   2   2   2   2   0   0   0   2   2   2   0   2   2   0   0   2   2   0   2   0   0   2   2   2   0   2   0   0   0   0   0   0   0   0   2   0   0   2   2   2   2   2   0   0   0   0   2   0   0   0   0   0   0   0   0   2   2   2   2   0   2   0   0   0   2   2   2   2   0   0   0   2   0   2   0   0   2   2   0   0   0   0   2   0   2   0   2   2   0   0   0   0   0   2   0   0   0   2   2   2   0   2   0   0   0   2   2   0   2   2   2   2   0   0   0   2   2   0   0   0   0   0
 MK-1-15                0   0   0   0   2   0   0   0   2   2   0   2   0   2   2   0   2   0   2   2   2   2   2   0   0   2   2   2   0   2   2   2   2   2   2   0   2   2   0   2   0   2   2   2   0   2   0   0   0   0   0   0   2   2   2   0   0   0   0   0   0   2   2   0   0   0   0   2   0   0   0   0   2   2   0   0   2   0   0   2   2   2   0   0   0   2   2   2   0   2   2   0   0   2   0   0   2   0   0   2   2   2   2   2   0   0   0   0   0   0   0   0   0   0   0   2   2   2   2   0   0   0   0   0   2   2   0   0   0   0   0   0   0   2   2   2   2   0   2   0   0   0   2   2   2   2   0   0   0   2   0   2   0   2   2   2   0   0   0   0   0   0   2   0   2   2   0   0   0   0   2   2   0   0   0   2   2   2   0   2   0   0   0   2   2   0   2   2   2   2   0   0   0   2   2   0   0   0   0   0
 MK-1-16                0   0   0   0   2   0   0   0   2   0   0   2   0   2   2   0   2   0   2   2   2   2   0   0   0   2   2   2   0   2   2   2   2   2   2   0   2   2   0   2   0   2   2   2   0   2   0   0   0   0   0   0   2   2   2   0   0   0   0   0   0   0   2   0   0   0   0   2   0   0   0   0   2   2   0   0   2   0   0   2   2   2   0   0   0   2   2   2   0   2   2   0   2   2   0   0   2   0   0   2   2   0   2   2   0   0   0   0   0   2   0   0   0   0   0   2   2   2   2   0   0   0   0   0   2   2   0   0   0   0   0   0   2   2   2   2   2   0   2   0   0   0   0   2   2   0   0   0   0   2   0   2   0   2   2   2   0   0   0   0   0   0   2   0   2   2   0   2   0   2   2   2   0   0   0   2   2   2   2   2   0   0   2   2   2   0   0   2   2   2   0   0   0   2   2   0   0   0   0   0
 MK-2-1                 0   0   0   2   2   0   2   2   0   0   0   0   2   2   0   2   2   2   0   2   2   0   2   2   2   2   0   2   2   0   0   0   0   2   0   0   0   0   0   0   2   0   2   0   2   2   2   0   2   2   2   2   2   0   2   2   2   2   2   0   2   2   2   0   0   2   0   2   0   2   2   2   0   0   2   0   2   2   0   0   0   2   0   2   0   2   2   0   2   0   0   0   2   2   2   0   2   2   0   0   2   0   0   2   0   2   0   0   2   2   2   2   0   2   0   2   2   2   2   2   2   0   2   0   2   2   0   0   2   0   2   2   2   2   0   2   0   2   0   0   2   0   2   0   2   0   2   0   0   2   0   0   2   2   0   2   2   2   0   0   0   2   0   0   2   0   2   2   0   2   0   0   0   2   2   2   2   2   2   0   2   0   0   2   0   2   2   2   2   2   0   0   0   2   2   0   2   0   0   0
 MK-2-2                 0   0   0   2   2   0   2   2   0   0   0   0   2   2   0   2   2   2   2   2   2   0   2   0   2   2   0   2   2   0   0   2   2   2   0   0   0   0   2   0   0   0   2   0   2   2   2   0   2   2   2   2   2   0   2   2   2   2   2   0   2   2   0   0   0   2   0   2   0   0   2   2   0   0   2   0   2   2   2   0   0   2   0   0   0   2   2   0   2   0   0   0   2   2   2   0   2   2   0   0   2   0   0   2   0   2   0   2   2   2   2   2   0   2   0   2   2   2   2   2   2   0   2   0   2   2   0   0   2   0   0   2   2   2   0   2   0   2   0   0   2   0   2   0   2   0   2   0   0   2   0   0   2   2   0   2   2   2   0   0   0   2   2   0   2   0   0   2   0   2   0   0   2   2   0   2   2   2   0   0   2   0   0   2   0   2   2   2   2   2   0   0   0   2   2   0   2   0   0   0
 MK-2-3                 0   0   0   2   2   0   2   2   2   0   0   0   2   0   0   2   2   2   0   2   2   0   2   2   2   2   0   2   2   0   0   2   2   2   0   0   0   0   2   0   0   2   2   0   2   2   2   2   2   2   2   2   2   0   2   2   2   2   2   0   2   2   0   0   0   2   0   2   0   0   0   2   0   0   2   0   2   2   2   0   0   0   0   0   0   2   2   2   2   0   2   0   2   2   2   0   2   2   0   0   2   0   2   2   0   2   0   2   2   2   2   2   0   2   0   2   2   2   2   2   2   0   2   0   2   2   0   0   2   0   0   2   2   2   0   2   0   2   0   0   2   0   2   0   2   0   2   0   0   2   0   0   0   2   0   2   2   2   2   0   0   2   0   0   2   0   0   2   0   2   0   0   2   2   0   2   2   2   0   0   2   0   0   0   0   2   2   2   2   2   0   0   0   2   2   0   2   2   0   0
 MK-2-4                 0   0   0   2   2   0   2   2   2   0   0   0   2   0   0   2   2   2   0   2   2   0   2   2   2   2   0   0   2   0   0   0   2   2   0   0   0   0   2   0   0   2   2   0   2   2   2   2   2   2   2   2   0   0   2   2   2   2   0   0   2   2   0   0   0   0   0   2   0   2   2   2   0   0   0   0   2   2   2   0   0   0   0   2   0   2   0   2   0   0   2   2   2   2   2   0   0   2   0   0   2   0   2   2   0   2   0   2   2   0   2   2   0   2   0   2   2   2   2   2   0   2   2   2   2   2   0   0   2   0   0   2   2   2   0   2   0   2   0   0   2   0   2   0   2   0   2   2   0   2   0   0   0   2   0   2   2   2   2   0   0   2   0   0   2   0   0   2   0   2   0   0   2   2   0   2   2   2   0   0   2   0   0   0   2   2   2   2   2   2   0   0   0   2   2   0   0   0   0   0
 MK-2-5                 0   0   0   2   0   0   2   0   2   0   0   2   2   0   0   2   2   2   0   2   2   0   2   2   2   2   0   0   2   0   0   0   2   2   0   0   0   0   2   0   0   2   2   0   2   2   2   2   2   2   2   2   0   0   2   2   2   0   0   0   2   2   0   0   0   0   0   2   0   2   2   2   0   0   0   0   2   2   2   0   0   0   0   2   0   2   0   2   2   0   0   2   2   2   2   0   2   2   0   0   2   0   0   0   0   2   0   2   2   0   2   2   0   2   2   2   2   2   2   2   0   2   2   2   2   0   0   0   2   0   0   2   2   2   0   0   0   2   0   0   2   0   2   2   2   0   2   2   0   2   0   0   0   2   0   2   2   2   2   0   2   2   0   0   0   0   0   0   0   2   2   0   2   2   0   2   0   2   0   2   2   0   0   0   2   2   2   2   2   2   0   0   0   2   2   0   0   0   0   0
 MK-2-6                 0   0   0   2   0   0   2   0   2   0   0   2   2   0   2   2   2   0   2   2   2   0   2   2   2   2   0   0   2   0   0   0   0   2   0   0   0   0   2   0   0   2   2   0   2   0   2   2   2   2   2   2   0   0   2   2   2   0   0   2   2   2   0   0   0   0   0   2   0   2   2   2   0   0   0   0   2   2   2   0   0   0   0   0   0   2   0   2   0   2   0   2   2   2   2   0   2   2   0   0   2   0   0   0   0   2   0   2   2   0   2   2   0   2   2   2   2   2   2   2   0   0   2   2   2   0   2   0   2   0   0   2   0   2   0   0   0   2   0   2   2   0   2   2   2   0   0   2   0   2   0   0   0   2   0   0   2   2   2   0   2   2   0   0   0   0   0   0   0   2   2   0   2   2   0   2   0   2   2   2   2   0   2   0   0   2   2   0   2   2   2   0   0   2   2   0   0   0   2   0
 MK-2-7                 0   0   0   2   0   2   0   0   2   0   0   2   2   0   2   2   2   0   2   2   2   0   2   2   2   2   0   0   2   0   0   0   0   2   0   0   0   0   2   0   0   2   2   0   2   0   2   2   2   2   2   2   2   0   2   2   2   0   0   2   2   2   0   0   0   0   0   2   2   2   2   2   0   0   0   0   2   2   2   0   0   0   0   0   0   2   2   2   0   2   0   2   2   2   2   0   2   2   0   0   2   0   0   0   2   2   0   2   2   0   2   2   0   2   2   2   2   2   2   2   2   0   2   2   2   2   2   0   2   0   0   2   2   2   0   0   0   2   0   2   2   0   2   2   2   0   0   2   0   2   0   0   0   2   0   0   2   2   2   2   2   2   0   0   0   0   0   0   0   2   2   0   2   2   0   2   0   0   0   2   2   0   2   0   0   2   2   0   0   2   0   0   0   2   2   0   0   0   2   0
 MK-2-8                 0   0   2   2   0   2   0   2   2   0   0   2   2   0   2   2   2   0   2   2   2   0   2   2   2   2   0   0   2   0   0   0   0   2   0   0   0   0   2   0   0   2   2   0   2   0   2   2   2   2   2   2   2   0   2   2   2   0   0   2   0   2   0   0   0   0   2   2   0   2   2   2   0   0   0   0   2   2   2   0   0   0   0   0   0   2   2   2   0   2   2   2   2   2   2   0   2   2   2   0   2   0   0   0   2   0   2   2   2   0   0   2   0   0   2   2   2   2   2   2   2   0   2   0   2   2   2   0   2   0   0   2   2   2   0   0   0   0   0   2   2   0   2   0   2   0   0   2   0   0   0   0   0   2   0   0   0   2   2   2   2   2   2   0   0   0   0   2   0   2   0   0   2   2   0   2   0   2   0   2   2   0   2   0   0   2   2   0   0   2   0   0   0   2   2   0   0   0   2   0
 MK-2-9                 0   0   2   2   0   2   0   2   2   0   0   2   2   0   2   2   2   0   2   2   2   0   2   2   0   2   0   0   2   0   0   0   0   2   0   0   0   0   2   0   0   2   2   0   2   0   2   2   2   2   2   2   2   0   2   2   2   0   0   2   0   2   0   0   0   0   2   2   0   2   2   2   0   0   0   0   2   2   2   0   0   0   0   0   0   2   0   2   0   0   2   2   2   2   2   0   2   0   2   0   2   0   0   0   2   0   2   2   2   0   0   2   0   0   2   2   0   2   2   2   0   0   2   0   2   0   2   0   2   0   0   0   2   2   0   0   0   2   0   2   2   2   2   2   2   0   0   2   0   0   0   0   0   2   0   0   0   0   0   2   2   2   0   0   0   0   0   2   0   2   0   0   2   2   0   0   0   2   0   2   2   0   2   2   0   0   2   2   0   2   2   0   0   2   2   0   0   0   2   0
 MK-2-10                0   0   2   2   0   2   0   0   2   0   0   2   2   0   2   2   0   0   2   2   2   0   2   0   0   2   0   0   2   0   0   0   0   2   0   0   0   0   0   0   0   2   2   0   2   0   2   2   2   2   2   2   2   2   2   2   2   0   0   2   2   2   2   0   0   0   2   2   0   2   2   2   0   0   0   0   2   2   2   0   0   0   0   2   0   2   0   2   0   0   2   2   2   2   2   0   2   0   2   0   2   0   0   0   2   0   2   2   0   0   0   2   0   2   2   2   0   2   2   2   0   0   2   0   0   0   2   0   2   0   0   0   2   2   0   0   2   2   0   2   2   2   2   2   2   0   0   2   0   0   0   0   0   2   0   0   0   0   0   0   2   2   0   0   0   0   0   0   0   2   0   2   2   0   0   2   0   2   0   2   2   0   2   2   0   0   2   2   0   2   2   0   0   0   2   0   0   0   2   0
 MK-2-11                0   0   2   2   0   2   2   0   2   0   0   2   2   0   0   2   0   0   2   2   2   0   2   0   2   2   0   0   2   0   0   0   0   2   0   0   0   0   0   0   0   2   2   0   2   0   2   2   2   2   2   0   2   2   2   0   2   0   0   2   2   0   0   0   0   0   2   2   0   0   2   2   0   0   0   0   0   2   2   0   0   0   0   2   0   2   0   2   0   0   2   2   2   2   2   0   2   0   0   0   2   0   0   0   2   0   0   2   0   0   0   2   0   2   2   2   0   0   0   2   0   0   2   2   0   0   0   0   2   0   0   0   2   2   0   0   2   2   0   2   2   2   2   2   2   0   0   0   0   0   0   0   2   2   0   0   0   0   0   2   2   2   2   0   0   0   2   0   0   2   0   2   2   0   0   2   0   2   2   2   2   0   2   2   0   2   2   2   0   2   2   0   0   0   2   0   0   0   2   0
 MK-2-12                0   0   2   2   0   2   0   2   2   0   0   2   2   0   0   2   0   0   2   2   2   0   2   0   2   2   0   0   2   0   0   0   0   2   0   0   0   0   0   0   0   2   2   0   2   0   2   2   2   2   2   0   2   2   2   0   2   0   0   2   2   0   0   0   0   0   2   2   0   0   2   2   0   0   0   0   0   2   2   0   0   0   0   2   0   2   0   2   0   0   2   2   2   2   2   0   2   0   0   0   2   0   0   0   2   0   0   2   0   0   0   2   0   2   2   0   0   0   0   2   0   0   2   0   0   0   0   0   2   0   0   2   2   2   0   0   0   2   2   2   2   2   2   2   2   0   0   2   0   0   0   0   2   2   2   0   0   0   0   2   2   2   2   0   0   0   2   2   0   2   0   2   2   0   0   2   0   2   2   2   2   0   2   2   0   0   2   2   0   2   2   0   0   0   2   0   0   0   2   0
 MK-2-13                2   0   2   2   0   2   0   0   2   0   0   2   0   0   0   0   2   0   2   2   2   0   2   0   2   2   0   0   2   0   0   0   0   2   0   0   0   0   0   0   0   2   2   0   2   0   2   2   2   2   0   0   2   2   2   0   0   0   0   2   0   0   2   0   2   0   2   2   0   0   2   2   0   0   0   0   0   2   2   0   0   0   0   2   0   2   2   2   0   0   0   2   2   2   2   2   2   0   0   0   2   0   0   0   2   0   0   2   0   0   0   2   0   2   2   0   0   0   0   2   0   0   2   0   0   0   0   0   2   0   0   0   2   2   2   0   0   2   2   2   2   2   2   2   2   0   0   2   0   0   2   2   0   0   2   0   0   0   0   0   2   0   2   0   2   0   2   2   0   2   0   2   2   0   0   2   0   2   0   2   2   0   2   2   0   0   2   2   0   2   2   0   0   0   2   0   0   0   2   0
 MK-2-14                2   0   0   2   2   2   0   0   2   0   0   2   0   0   0   2   0   0   2   2   0   0   2   0   2   2   2   0   2   0   0   0   0   2   0   0   0   0   0   0   0   2   2   0   0   0   2   2   2   2   0   0   2   2   2   0   0   2   0   2   0   0   2   0   2   0   0   2   0   0   2   2   0   0   0   0   0   2   0   0   0   0   0   2   0   2   2   2   0   0   0   2   2   2   2   0   0   0   0   0   2   0   0   0   0   0   0   2   0   0   0   2   0   0   0   0   0   0   0   2   0   0   2   0   0   0   0   0   2   0   0   0   2   2   2   0   0   2   0   2   2   2   2   2   2   0   0   2   0   0   2   2   0   0   2   0   0   0   0   0   2   0   2   0   2   0   2   2   0   2   0   2   2   0   0   2   2   2   0   2   0   0   2   2   0   0   2   2   0   2   0   0   0   0   0   0   0   0   2   0
 MK-2-15                2   0   0   2   2   2   0   0   2   0   0   0   0   0   0   0   0   0   2   2   0   2   0   0   2   2   2   2   2   0   0   0   0   2   0   0   0   0   0   0   0   0   2   0   0   0   2   2   2   2   0   0   2   2   2   0   0   2   0   2   0   0   0   0   2   0   0   2   0   0   2   2   0   0   0   0   0   2   0   2   0   0   0   2   0   2   2   2   0   0   0   2   2   2   2   0   0   0   0   2   2   0   0   0   2   0   0   2   0   0   0   2   0   2   0   0   0   0   0   2   0   2   2   0   0   0   2   2   2   0   0   0   2   2   2   2   0   2   2   0   2   2   2   2   2   0   0   2   0   0   2   2   0   0   2   0   2   0   0   0   2   0   2   0   2   0   2   2   0   2   0   2   2   0   0   2   2   2   0   2   0   0   2   2   0   0   2   2   0   2   0   0   0   0   0   0   0   0   2   2
 MK-2-16                2   0   0   2   2   2   0   0   2   0   0   0   0   0   0   0   0   0   2   2   0   2   0   0   0   2   2   2   2   0   0   0   0   2   0   0   0   0   0   0   0   2   2   0   0   0   2   2   2   0   0   2   2   2   2   0   0   2   0   2   0   0   0   0   2   0   0   2   0   0   2   2   0   0   0   0   0   0   0   2   0   0   2   2   0   0   2   2   0   0   0   2   2   2   2   0   0   0   0   2   2   0   0   0   2   0   0   2   0   0   0   2   0   0   0   0   0   0   0   0   0   2   2   0   0   0   2   2   2   0   0   0   2   2   2   2   0   2   2   0   2   2   2   2   2   0   0   2   0   0   0   2   0   0   2   0   2   0   0   0   2   0   2   0   2   0   2   2   0   2   0   2   2   0   0   2   2   2   0   2   0   0   2   2   0   0   2   2   0   2   0   0   0   0   0   0   0   0   2   0
 MK-3-1                 0   0   0   0   2   2   0   0   0   2   0   0   0   0   2   2   0   0   2   0   0   0   2   0   2   2   0   2   0   2   2   0   0   0   0   2   2   2   2   0   2   0   0   2   0   0   2   0   2   2   0   0   2   0   0   2   0   2   2   2   2   2   2   0   0   0   2   2   0   2   2   0   2   2   0   0   2   2   2   0   2   0   2   2   2   2   2   2   0   0   2   2   0   0   2   2   0   2   2   0   2   0   2   2   2   0   0   2   2   0   2   0   0   2   2   0   2   0   0   0   2   2   2   2   2   0   0   2   2   2   2   0   0   0   0   2   2   2   2   2   2   2   2   0   2   0   2   2   2   0   2   0   2   0   0   0   0   0   0   2   2   2   0   0   2   2   2   0   0   0   0   2   2   0   0   2   2   2   0   0   0   2   0   2   0   0   0   2   2   0   2   2   2   2   0   0   0   2   0   0
 MK-3-2                 0   0   0   0   2   2   0   2   0   2   0   0   2   0   2   2   0   0   2   0   0   0   2   0   2   0   0   2   0   2   2   0   0   0   0   2   2   2   2   0   2   0   0   2   0   0   0   2   2   0   0   0   0   0   0   2   0   2   2   2   2   2   2   0   0   2   0   2   0   2   2   0   2   2   0   0   2   2   2   0   2   0   2   0   2   2   2   2   0   0   2   0   0   0   2   2   0   0   2   0   2   0   2   2   2   0   0   2   2   0   2   0   0   2   2   0   2   0   0   0   2   2   2   2   0   0   0   2   2   2   0   0   0   0   0   2   2   2   2   0   2   2   2   0   2   2   2   2   2   0   2   0   2   0   0   0   0   0   2   2   2   2   0   0   2   2   2   0   2   0   0   2   2   0   0   2   2   2   0   2   0   2   0   2   0   0   0   2   2   0   2   2   2   2   0   0   0   2   0   0
 MK-3-3                 0   0   0   0   2   2   2   2   0   2   0   0   2   2   2   2   0   0   2   0   2   2   2   0   2   0   0   2   0   2   2   0   0   0   0   2   2   2   2   0   2   0   0   2   0   0   0   2   2   0   0   0   0   0   0   2   0   2   2   2   2   2   2   0   0   2   0   2   0   0   2   0   0   2   0   0   2   2   2   0   2   0   2   0   2   2   2   2   0   0   2   0   0   0   2   2   0   0   2   0   2   0   2   2   2   0   0   2   2   0   2   0   0   2   2   0   0   0   0   2   2   2   2   2   0   0   2   2   2   2   0   2   0   0   0   0   0   2   2   0   2   2   2   0   2   2   2   2   2   0   2   0   2   0   0   0   0   0   2   0   0   2   0   0   2   2   2   0   2   0   0   2   2   0   0   2   2   2   0   2   0   0   0   2   0   0   0   2   2   0   2   0   2   2   0   0   0   2   0   0
 MK-3-4                 0   0   0   0   2   2   2   2   0   2   0   0   2   2   2   2   0   0   2   0   2   2   2   0   2   0   2   2   0   2   2   0   0   0   0   2   2   2   2   0   2   0   0   2   0   0   0   2   2   0   0   0   0   0   2   2   0   2   2   2   2   2   2   0   0   2   0   0   0   0   2   2   0   2   0   0   2   2   2   0   2   0   2   0   2   2   2   2   0   0   2   0   0   0   2   2   0   0   2   0   2   0   2   0   0   0   2   2   2   0   2   0   0   2   2   0   0   0   2   2   2   2   2   2   0   0   2   2   2   2   2   2   0   0   0   0   0   2   2   0   0   2   2   2   2   2   2   2   2   2   2   0   2   0   0   2   0   0   0   0   0   2   0   0   2   2   2   0   2   0   0   2   0   0   0   0   2   2   0   2   0   0   0   2   0   0   0   0   2   0   2   0   2   2   0   0   0   2   0   0
 MK-3-5                 0   0   0   0   2   2   2   2   0   2   0   0   2   2   2   2   0   0   2   0   0   2   2   0   2   0   2   0   0   2   2   0   0   0   0   2   2   2   2   0   2   0   0   0   0   2   0   2   2   0   0   0   0   0   2   0   0   2   2   2   2   2   2   0   0   2   0   0   0   0   2   0   0   2   0   0   2   2   2   0   2   0   2   0   2   2   2   2   0   0   2   0   0   0   2   2   0   2   2   0   2   0   2   0   0   0   2   2   2   0   0   0   2   2   2   0   0   0   0   2   2   2   2   2   0   0   2   2   2   2   2   2   0   0   0   0   0   2   2   0   0   2   2   2   2   2   2   2   2   2   2   2   2   0   0   0   0   0   2   0   0   2   0   0   2   2   2   0   2   0   0   2   0   0   0   0   2   2   0   2   0   2   0   2   0   0   0   0   2   0   2   0   2   2   0   0   0   2   0   0
 MK-3-6                 0   0   0   0   2   2   2   2   0   2   0   2   2   2   2   2   0   2   2   0   0   2   2   2   2   0   0   0   0   2   2   0   0   0   0   2   2   2   2   0   2   0   0   0   0   2   0   2   2   0   0   2   0   0   2   0   0   2   2   2   2   2   2   0   0   2   0   0   0   0   2   0   0   0   0   0   2   2   2   0   2   0   0   0   2   2   2   2   0   0   2   2   0   0   2   0   0   2   2   0   2   0   2   0   0   0   2   2   2   0   0   2   2   2   2   0   0   0   0   2   2   2   2   2   0   2   2   2   0   2   2   0   0   0   0   0   0   2   2   0   0   2   2   0   2   2   2   2   2   2   2   2   2   0   0   0   0   0   2   0   0   2   0   0   2   2   2   0   2   0   0   2   0   0   0   0   2   2   0   0   0   2   2   2   0   0   0   0   2   0   2   0   2   2   0   0   0   2   0   0
 MK-3-7                 0   0   0   0   2   2   0   2   0   0   0   2   2   2   2   2   0   0   2   0   0   2   2   2   2   0   0   0   0   2   2   0   0   0   0   2   2   2   2   0   2   0   2   0   0   2   0   2   2   0   0   2   0   2   2   0   0   2   2   2   2   2   2   0   0   2   0   0   0   0   2   0   0   0   0   0   2   2   2   0   2   0   0   0   2   2   2   2   0   2   2   2   0   0   2   2   0   2   2   0   2   0   2   2   0   0   2   2   2   0   0   2   2   2   2   0   0   0   0   2   2   2   2   2   0   2   2   2   0   2   2   0   0   0   0   0   2   2   2   0   0   2   2   0   2   0   2   2   2   2   2   2   2   0   0   0   0   0   2   0   0   2   0   0   2   2   2   0   2   0   0   2   0   0   0   2   2   2   2   0   0   2   2   2   2   0   0   0   2   0   2   0   2   2   0   0   0   2   0   2
 MK-3-8                 0   0   0   0   2   2   0   2   0   0   0   2   2   2   2   2   0   0   0   0   0   0   2   2   2   0   0   0   0   2   2   0   0   0   0   2   2   2   2   0   2   0   2   0   0   0   0   2   2   0   0   0   0   2   2   0   0   2   2   0   2   2   2   0   0   2   2   0   0   0   2   0   0   0   0   2   2   2   2   2   2   0   2   2   2   2   2   2   0   2   2   2   0   0   2   2   0   2   0   0   2   0   2   2   0   0   2   2   2   2   0   2   2   0   2   0   2   0   0   2   0   2   2   2   0   2   2   2   0   0   2   0   0   0   2   0   0   2   2   0   0   2   2   0   0   0   2   2   2   2   2   2   0   0   2   0   0   0   2   0   0   2   2   0   2   2   2   0   2   0   0   2   0   0   2   2   2   2   2   0   0   2   2   2   2   0   0   2   0   0   2   0   2   2   0   0   0   2   0   0
 MK-3-9                 0   0   0   0   2   2   0   0   0   0   0   2   2   2   2   2   0   0   0   0   0   0   2   2   2   0   0   0   2   2   2   0   0   0   0   2   2   2   2   0   2   0   2   0   0   0   0   0   2   0   0   0   0   2   2   0   0   2   2   0   2   2   2   0   0   2   2   0   0   0   2   0   0   0   0   2   2   2   2   0   2   0   2   2   0   2   2   2   2   2   2   2   0   0   2   2   0   2   0   2   2   0   0   2   0   0   2   2   2   2   0   2   2   0   2   0   2   0   0   0   0   2   2   2   0   2   0   2   0   0   2   0   0   0   2   0   0   2   2   2   0   2   2   0   0   0   2   2   2   2   2   2   0   0   0   0   0   0   2   0   0   2   2   2   2   2   2   0   2   0   0   2   0   2   2   2   2   2   2   0   0   2   2   2   2   0   0   2   0   0   2   0   2   2   0   0   0   2   0   0
 MK-3-10                0   0   2   0   0   2   0   0   0   0   0   2   2   2   2   2   0   2   0   2   0   0   2   2   2   0   0   0   2   2   2   0   0   0   2   2   2   2   2   2   2   0   2   0   0   0   0   2   2   2   0   0   0   2   2   0   0   2   2   0   2   0   2   0   0   2   2   0   0   2   2   2   0   2   0   2   2   2   2   0   2   0   2   2   2   2   2   2   2   2   0   2   0   0   2   2   0   2   0   2   2   0   0   2   0   0   2   2   2   2   0   0   2   0   0   0   2   0   0   0   0   2   2   2   0   2   0   2   0   0   2   0   0   0   2   0   0   2   2   2   0   2   2   0   2   0   2   2   2   2   2   2   2   0   0   0   0   0   2   0   0   2   2   2   2   2   2   0   2   0   0   2   0   2   2   2   2   2   2   0   2   2   2   2   2   2   0   2   0   0   0   0   2   2   0   0   0   2   0   0
 MK-3-11                0   0   2   0   0   2   0   0   0   0   0   2   2   2   2   2   0   2   0   2   0   0   2   0   2   0   0   0   2   2   2   0   0   0   2   2   2   2   2   2   2   2   2   0   0   2   0   2   2   2   0   0   0   2   2   0   0   2   2   0   0   0   2   0   2   0   2   0   0   2   2   2   0   2   0   2   2   2   2   0   2   0   2   2   2   2   2   0   2   2   0   2   0   0   2   2   0   2   0   0   2   0   0   2   0   0   2   2   2   2   0   0   2   0   0   0   2   0   0   0   0   2   2   2   0   2   0   2   0   0   0   2   0   2   2   0   2   2   2   0   0   2   2   0   2   0   2   2   2   2   2   2   2   0   0   0   0   0   2   0   0   2   2   2   2   2   2   0   2   0   0   0   2   0   2   2   2   2   2   0   2   2   2   2   2   2   0   2   0   0   0   0   2   0   0   2   0   2   0   0
 MK-3-12                2   0   2   0   0   2   0   0   0   0   0   2   2   0   2   2   0   2   0   2   0   0   2   0   2   0   0   0   2   0   2   0   0   0   2   0   2   2   2   2   2   0   2   0   0   2   0   2   2   2   2   0   0   2   2   0   0   2   2   0   0   0   2   2   2   0   2   0   0   2   2   2   0   2   0   2   2   2   2   0   2   0   2   2   2   0   2   0   0   2   0   2   0   2   0   2   0   2   0   0   2   0   0   2   0   0   2   2   2   2   0   0   2   0   0   0   2   0   0   0   2   2   2   2   0   2   0   2   0   0   0   2   0   2   2   0   2   2   2   2   0   2   2   0   2   0   2   2   2   2   2   0   2   0   0   0   2   0   2   0   0   2   2   2   2   2   2   0   2   0   2   0   2   0   2   2   2   2   2   0   2   2   2   2   2   2   0   2   0   0   0   0   2   0   0   2   0   2   0   0
 MK-3-13                2   0   2   2   0   2   0   0   2   0   2   2   2   0   2   2   0   2   0   2   0   0   2   0   2   0   0   2   2   0   2   0   0   0   0   0   2   2   2   2   2   0   2   0   0   2   2   2   2   0   2   0   2   2   2   0   0   2   2   0   0   0   2   0   2   0   2   0   0   2   2   0   2   2   0   2   2   2   0   0   2   0   2   2   2   0   2   0   0   2   0   2   2   2   0   2   0   2   0   0   2   0   0   2   0   0   2   2   2   2   0   0   2   0   0   2   2   0   0   0   2   2   2   2   0   2   0   2   0   0   0   0   0   2   2   0   2   2   2   2   0   2   2   0   2   0   2   2   2   2   2   0   2   0   0   0   2   2   2   0   0   0   2   2   2   2   2   2   2   0   2   0   2   0   2   2   2   2   2   0   2   2   2   2   2   2   0   0   0   0   0   0   2   2   0   2   0   2   0   0
 MK-3-14                2   0   2   2   0   2   0   0   2   0   2   2   2   0   2   2   0   2   0   2   0   0   2   0   2   0   0   2   2   0   2   0   0   0   0   0   2   2   2   2   0   0   2   0   2   2   0   2   2   0   2   0   2   2   2   0   0   2   2   0   0   0   2   0   2   0   2   0   0   2   0   0   2   2   2   2   2   2   0   0   2   0   2   0   2   0   2   0   0   2   2   2   2   2   2   2   0   0   0   0   2   0   0   2   0   0   2   2   2   2   0   0   2   0   2   2   2   0   0   2   2   2   2   2   0   2   0   2   2   0   0   0   0   2   2   0   2   2   2   2   0   2   2   0   2   0   2   2   2   2   2   0   2   0   0   2   2   2   2   0   0   0   2   2   2   2   2   2   2   0   0   0   2   0   2   2   2   2   2   0   2   2   2   0   2   2   0   2   0   0   2   0   2   2   0   2   0   2   0   0
 MK-3-15                2   2   2   2   0   2   0   0   2   0   2   2   2   0   2   2   0   2   0   2   0   0   2   0   0   0   0   0   2   0   2   0   0   0   0   0   2   2   2   2   0   0   2   0   2   2   0   2   2   0   2   0   2   0   2   0   0   0   2   2   0   0   2   0   2   0   2   0   0   2   0   0   2   2   2   0   2   2   0   0   2   0   2   2   2   0   2   0   0   0   2   2   2   2   2   2   0   2   0   0   2   0   0   2   0   0   2   2   2   0   0   0   0   0   2   2   2   0   0   2   2   2   2   0   0   2   2   2   2   0   0   0   0   2   2   0   2   2   2   2   0   2   2   0   2   0   2   0   2   2   2   0   2   0   0   2   2   2   2   0   0   0   2   2   2   2   2   2   2   0   0   0   2   0   2   2   2   2   2   0   2   2   0   0   2   2   0   2   0   0   2   0   2   2   0   2   0   0   0   0
 MK-3-16                2   2   2   0   0   2   0   0   2   2   2   2   2   0   2   2   0   2   2   2   0   0   2   0   0   0   0   0   2   0   2   0   0   0   2   0   2   2   2   2   2   0   2   0   0   2   0   2   2   0   0   0   2   0   2   0   0   0   2   2   0   0   2   0   2   0   0   0   2   2   0   0   2   2   0   0   2   2   2   0   2   0   2   2   2   0   2   0   0   0   2   2   2   2   2   2   0   2   0   2   2   0   0   2   0   0   2   2   2   0   0   0   0   0   2   2   2   0   0   2   2   2   2   0   0   2   2   2   2   2   0   0   0   2   2   0   2   2   0   2   0   2   2   0   2   0   2   0   2   2   2   0   2   0   0   2   2   2   2   0   0   0   2   2   2   2   2   2   2   0   0   2   2   0   2   2   2   2   2   0   0   2   0   0   2   2   2   2   0   0   0   0   2   2   0   0   0   0   0   0
 MK-4-1                 2   2   0   2   2   2   0   2   0   0   0   0   0   0   2   2   0   0   2   2   2   2   2   2   2   0   0   0   2   2   0   2   0   2   2   0   0   2   0   0   0   2   0   0   0   2   0   0   0   0   0   0   2   2   0   2   2   0   2   2   0   2   2   2   2   2   2   2   0   2   0   2   2   0   0   0   0   2   2   2   2   2   2   0   2   0   2   0   2   0   2   2   2   2   0   0   2   0   2   0   0   0   2   2   0   2   0   2   2   0   2   2   2   0   0   2   0   2   2   2   0   2   2   0   2   2   2   0   2   2   2   0   0   2   2   0   0   0   0   2   2   0   0   0   0   2   0   2   2   0   0   2   0   2   2   2   2   0   2   2   2   0   0   2   2   0   2   2   2   2   0   2   2   0   2   2   2   2   2   0   0   0   0   0   2   0   0   2   0   2   2   2   0   0   2   2   0   2   2   2
 MK-4-2                 2   0   0   2   0   2   0   2   0   0   0   0   0   0   2   2   0   0   2   2   2   2   2   0   2   0   0   0   2   2   0   0   0   2   2   0   0   2   0   0   2   2   0   0   0   0   0   0   0   0   0   0   2   2   0   2   2   0   2   2   0   2   2   2   2   2   2   2   0   2   0   2   2   0   0   0   0   2   2   0   2   2   2   0   2   0   2   0   2   0   2   2   0   2   0   2   2   0   0   0   0   0   2   2   0   2   0   2   2   2   2   2   2   0   0   2   0   0   0   0   2   0   2   0   2   2   2   2   2   2   2   0   0   2   0   0   0   0   0   2   2   0   0   2   0   2   0   2   2   0   0   2   0   0   2   2   0   0   2   2   2   0   2   2   2   0   2   2   2   2   0   2   0   0   2   2   2   2   2   0   0   0   0   0   2   0   0   2   2   2   2   2   2   0   2   2   2   2   2   0
 MK-4-3                 2   0   0   2   0   2   0   2   0   0   0   0   0   0   2   2   0   0   2   2   2   2   2   2   2   0   0   0   0   2   0   0   0   2   2   2   0   2   0   0   2   0   0   0   0   0   0   0   0   0   0   0   2   2   0   2   2   0   2   2   0   2   2   0   0   2   2   2   0   2   0   2   2   0   0   0   0   0   2   0   2   2   2   0   2   2   2   0   2   0   2   2   0   2   2   2   0   2   0   0   2   0   2   2   0   2   0   2   2   0   2   2   2   0   0   2   0   0   0   0   2   0   2   0   2   2   2   2   2   2   2   0   0   2   0   0   0   0   0   2   0   0   0   2   0   2   0   2   2   0   0   2   0   0   2   2   0   0   2   2   2   0   2   2   2   0   2   2   2   2   0   2   2   0   0   2   0   2   2   0   0   0   0   0   2   0   0   2   2   2   0   2   2   0   2   2   2   2   2   0
 MK-4-4                 2   0   0   2   0   2   0   2   0   0   0   0   0   0   2   2   0   0   2   2   2   2   2   2   2   0   0   0   0   2   0   2   0   2   2   2   0   2   0   0   2   0   0   0   0   0   0   0   0   0   0   0   2   2   0   2   2   0   2   2   0   2   2   0   0   2   2   2   0   2   0   2   0   0   0   0   0   0   2   0   2   2   2   0   0   2   0   0   2   0   2   2   0   0   2   2   0   2   0   0   2   2   2   2   0   2   0   2   2   0   2   2   2   0   0   2   0   2   0   0   2   0   2   0   2   2   2   2   2   2   2   0   2   2   0   0   0   0   0   2   0   0   0   2   0   2   0   2   2   0   0   2   0   2   2   2   0   0   2   2   2   0   2   0   2   0   2   2   2   2   0   2   2   0   0   2   0   2   2   0   0   0   0   0   2   0   0   2   2   2   0   2   2   0   2   2   2   2   2   0
 MK-4-5                 2   0   0   2   0   2   0   2   0   0   0   0   0   0   2   0   0   0   2   2   2   2   2   2   0   0   2   0   0   2   0   2   2   2   0   2   0   2   2   0   2   0   0   0   0   0   0   0   0   0   0   0   2   0   0   2   0   0   2   2   0   2   2   0   0   2   2   2   0   2   0   2   0   0   0   0   0   0   2   0   2   2   0   0   0   2   0   0   2   0   2   2   2   0   2   2   0   2   0   0   2   2   2   2   0   2   0   2   0   0   2   0   2   0   0   2   0   2   0   0   2   0   2   0   2   2   2   0   2   2   2   0   2   2   0   0   0   0   0   0   0   0   0   2   0   2   0   0   2   0   0   0   0   2   2   2   0   0   2   2   2   0   2   2   2   0   2   2   2   2   0   2   2   0   0   2   0   2   2   0   0   0   0   0   2   0   0   2   2   2   0   2   2   0   2   2   2   0   2   0
 MK-4-6                 2   2   0   2   0   2   0   2   0   0   0   2   0   0   2   0   2   0   2   2   2   2   2   2   0   0   2   0   0   2   0   2   0   2   0   0   0   2   2   0   2   0   0   0   0   0   0   0   2   2   0   0   2   0   0   2   0   0   2   0   0   2   2   0   2   2   2   0   0   2   0   2   0   0   0   0   0   0   2   2   2   0   0   0   0   0   0   0   2   0   2   2   2   0   2   0   2   2   0   0   2   2   2   2   0   2   0   2   0   0   2   0   2   0   0   2   0   2   0   0   2   0   0   0   2   2   2   0   2   2   0   0   2   2   0   2   0   0   0   0   0   0   0   0   0   2   0   0   2   0   0   0   0   2   2   2   0   0   2   2   2   0   2   2   2   0   2   2   2   2   0   2   2   0   0   2   0   2   2   0   0   0   2   0   2   2   0   2   2   2   0   2   2   0   2   2   2   0   2   0
 MK-4-7                 2   2   0   2   0   2   0   2   0   0   0   2   0   2   2   0   2   0   2   2   2   2   2   2   0   0   2   2   0   2   0   2   0   2   0   0   0   2   2   0   2   0   0   0   0   0   0   0   2   0   0   0   0   0   0   2   0   0   2   0   0   2   2   0   0   2   2   0   0   2   0   2   2   2   0   0   0   2   2   2   2   0   0   0   0   0   2   0   2   0   2   2   2   0   2   0   2   2   0   0   2   2   2   2   0   0   0   2   0   0   2   0   2   2   0   0   0   2   0   0   2   0   0   0   0   2   2   0   2   2   0   0   2   2   0   2   0   0   0   0   0   0   0   0   2   2   0   0   2   2   0   0   0   2   2   2   0   0   2   2   2   0   2   2   2   0   2   2   2   2   0   2   2   0   0   2   0   2   2   0   0   0   2   0   2   2   0   2   2   0   0   2   2   0   2   2   2   0   2   0
 MK-4-8                 2   2   0   2   0   2   0   2   0   0   0   2   0   2   2   0   2   0   2   2   2   0   2   2   0   0   2   2   0   2   0   2   0   2   0   0   0   2   2   0   0   0   0   0   0   0   0   0   2   0   0   0   0   0   0   2   2   0   2   0   0   2   2   0   0   2   2   0   2   2   0   2   2   2   0   0   0   0   2   2   2   0   0   0   0   0   2   0   2   0   2   2   2   0   2   0   0   2   0   0   2   2   2   2   0   0   0   2   0   0   0   0   2   2   0   0   2   2   0   0   2   0   0   0   0   0   2   0   2   2   0   0   2   2   0   2   0   0   0   0   0   2   0   0   2   2   2   0   0   2   0   0   0   2   2   2   0   0   2   2   2   0   2   2   2   0   0   2   2   2   0   2   2   0   0   2   0   2   2   2   0   0   2   0   0   2   0   2   2   0   0   2   2   0   2   2   2   0   2   2
 MK-4-9                 2   2   0   2   0   2   2   2   0   2   0   2   0   2   2   0   2   0   2   2   2   0   2   2   0   0   2   2   0   2   2   2   0   2   0   2   0   2   2   0   0   0   0   0   0   0   0   0   0   0   0   0   0   0   0   2   2   2   2   0   0   2   0   0   0   2   2   0   2   2   0   2   2   2   0   0   0   0   2   2   2   0   0   0   0   0   2   0   2   0   2   2   0   0   2   0   0   2   0   0   2   2   2   0   0   0   0   0   0   0   0   0   2   2   0   0   2   2   0   0   0   0   2   0   2   0   2   0   2   2   0   0   2   2   0   2   0   0   0   0   0   2   0   0   2   2   2   0   0   2   0   0   2   2   2   2   0   2   2   2   0   0   2   2   2   0   0   2   0   2   2   2   0   0   0   2   2   2   2   2   0   2   2   0   0   0   0   2   2   0   0   2   2   0   2   2   2   0   2   0
 MK-4-10                2   2   0   2   0   2   2   2   0   2   0   2   0   0   2   0   2   0   2   2   2   0   2   2   0   0   2   2   0   2   2   2   0   2   2   2   2   0   2   0   0   0   0   0   2   0   0   0   0   0   0   0   0   0   0   2   2   2   2   0   0   2   0   0   2   2   2   0   2   0   0   2   2   2   0   0   0   2   2   2   2   0   0   0   0   0   2   0   2   0   2   2   0   0   2   0   0   2   0   0   2   2   2   0   0   0   0   0   0   0   0   0   2   2   0   0   2   2   0   0   0   0   2   0   2   0   2   0   2   2   0   0   2   2   0   2   0   0   0   0   0   2   0   0   2   2   2   0   0   2   0   0   2   2   2   2   2   2   2   2   0   0   2   2   2   0   0   2   0   2   2   2   0   2   0   2   2   2   2   2   0   2   2   0   0   2   0   2   0   2   0   2   2   0   2   2   2   0   2   0
 MK-4-11                0   2   0   2   0   2   2   2   0   2   0   2   0   0   2   0   2   0   2   2   2   0   2   2   0   0   2   2   2   2   2   2   2   2   0   2   2   0   2   0   0   0   0   0   2   0   0   0   2   0   0   0   0   0   0   2   2   2   2   0   0   2   0   0   2   2   2   0   2   2   0   2   2   2   0   0   0   2   2   2   0   0   0   0   0   0   2   0   0   2   2   2   0   0   0   0   0   0   0   0   2   2   2   0   0   2   0   2   0   0   0   0   2   2   0   0   2   2   0   0   0   0   2   0   2   0   2   0   2   2   0   2   2   2   0   2   0   2   0   2   0   2   0   2   2   2   2   0   2   0   0   0   2   2   2   0   2   2   2   2   0   0   2   2   0   0   0   2   0   2   2   2   0   2   0   2   2   2   2   2   0   2   2   0   0   2   2   2   0   2   2   2   2   0   2   2   2   0   0   0
 MK-4-12                0   2   0   2   0   2   2   2   0   2   0   2   2   0   2   0   2   0   2   2   0   0   0   2   0   0   2   2   2   2   2   2   2   2   0   2   0   0   0   0   0   0   0   0   2   2   0   0   2   2   0   0   0   0   0   2   0   2   2   0   0   0   0   0   2   2   2   0   2   2   0   2   2   2   0   0   0   2   2   0   0   0   0   2   0   0   2   0   0   2   2   0   2   2   0   0   2   0   0   0   2   2   2   0   0   2   0   2   0   0   0   0   2   0   0   0   2   2   0   2   0   0   2   0   2   0   2   0   2   2   0   2   2   2   0   2   0   2   0   2   0   2   0   2   2   2   2   0   2   0   0   0   2   0   2   0   2   0   2   2   0   0   2   2   0   0   0   2   0   2   2   0   0   2   0   2   2   2   2   0   0   2   2   0   0   2   2   0   0   2   2   0   2   0   2   2   2   0   0   0
 MK-4-13                0   2   0   2   0   2   2   2   0   2   0   0   2   0   0   0   2   0   2   0   0   0   0   0   0   0   2   2   2   2   0   2   2   2   0   2   0   0   2   0   2   0   0   0   2   2   0   0   2   2   0   0   0   0   0   2   0   2   2   0   0   0   0   0   2   2   2   0   2   2   0   2   2   2   0   0   0   2   2   0   0   0   0   2   0   0   2   0   0   2   2   0   2   2   0   0   2   0   0   2   2   0   2   0   0   2   2   0   2   0   2   0   2   0   0   0   2   2   0   2   0   0   2   2   0   0   2   0   2   2   0   2   2   2   0   2   0   2   0   2   0   2   0   2   2   2   2   0   2   0   0   0   2   0   2   0   0   0   2   2   0   0   2   2   0   0   0   2   0   2   2   0   0   2   0   2   2   2   2   0   0   2   2   0   0   2   2   0   0   2   2   0   2   0   2   2   0   0   0   2
 MK-4-14                0   2   0   2   0   2   2   2   0   2   0   0   2   0   0   0   2   0   2   0   0   2   0   0   0   0   2   2   2   2   0   2   2   0   0   2   0   0   2   0   2   0   0   0   2   2   0   0   2   2   0   0   0   0   0   2   0   2   2   0   0   0   0   0   2   2   2   0   2   2   2   2   2   2   0   0   0   2   2   0   0   0   0   0   0   0   2   0   0   0   2   0   2   2   0   0   2   0   0   2   2   0   2   0   0   2   2   0   2   0   2   0   2   0   0   0   0   2   2   2   2   0   0   2   0   0   2   0   2   2   0   2   2   2   0   2   0   2   0   2   0   2   0   2   2   2   2   0   2   0   0   0   2   0   2   0   2   0   2   2   0   0   2   2   0   0   0   2   0   2   0   2   0   2   0   2   2   2   2   0   0   2   2   0   0   0   2   0   0   2   2   0   2   0   2   2   0   0   0   2
 MK-4-15                0   2   0   2   0   2   2   2   0   2   0   0   2   0   0   0   2   0   2   0   0   2   0   0   0   0   2   2   0   2   0   2   0   0   0   2   0   2   2   0   2   0   0   0   2   2   0   0   2   2   0   0   0   0   0   2   0   2   2   0   0   0   0   0   2   2   2   0   2   0   2   2   2   2   0   0   0   2   2   0   0   0   0   0   0   0   2   0   0   0   2   0   2   2   0   0   2   2   0   2   2   2   2   0   0   2   2   0   2   0   2   0   2   2   0   0   0   2   2   2   2   0   0   2   0   0   2   0   2   2   0   2   2   2   0   2   0   2   0   2   0   2   0   2   0   2   2   0   2   0   0   0   2   0   2   0   2   0   2   2   0   2   2   2   0   0   2   2   2   2   0   2   0   2   0   2   2   2   2   0   0   2   2   0   0   0   0   0   0   2   2   0   2   0   2   0   0   0   0   2
 MK-4-16                0   2   0   2   0   0   2   2   0   2   0   2   2   0   2   0   2   0   2   0   0   2   0   0   0   0   2   2   0   2   0   2   0   0   0   2   0   2   2   0   0   0   0   0   2   2   0   0   2   2   0   0   0   0   0   2   0   2   2   0   0   0   0   0   2   2   2   0   2   0   2   2   2   2   0   0   0   2   2   0   0   0   0   0   0   0   2   0   0   0   2   0   2   2   0   0   2   2   0   2   2   2   2   0   0   2   2   0   2   0   2   0   2   2   0   0   0   2   2   2   2   0   0   2   0   0   2   0   2   2   2   2   0   2   0   2   0   2   0   2   2   2   0   2   0   2   2   0   2   0   0   0   0   2   2   0   2   0   2   2   0   2   2   2   0   0   2   2   2   2   0   2   0   2   0   0   0   2   2   0   0   2   2   0   0   0   0   0   0   2   2   0   2   0   2   0   0   0   0   2
 MK-5-1                 2   0   2   2   0   0   2   0   2   0   0   2   2   2   0   0   2   2   0   0   0   2   0   2   2   0   2   2   0   0   0   2   2   0   2   2   2   2   0   2   0   2   0   2   2   0   0   2   2   2   2   0   0   0   0   2   2   0   2   0   2   2   0   0   2   0   2   2   0   2   2   2   0   2   2   2   2   2   2   0   2   0   0   2   0   2   2   0   2   2   0   2   0   0   0   2   0   2   0   2   2   2   2   2   0   2   2   2   2   2   2   0   2   0   2   0   0   0   0   0   0   2   0   2   2   0   0   2   0   0   2   0   2   0   2   0   2   2   2   2   0   0   2   0   0   0   0   0   2   0   2   0   2   2   0   0   2   2   2   0   2   0   2   2   0   2   0   2   0   0   2   0   2   2   2   2   0   2   2   2   2   2   2   2   0   2   2   0   0   2   2   2   0   0   0   0   0   2   2   2
 MK-5-2                 2   0   2   2   0   0   2   0   2   0   2   2   2   2   0   0   2   2   0   0   0   2   0   2   2   0   2   2   0   0   0   2   2   0   2   2   2   2   0   2   2   2   0   2   2   0   0   2   2   2   2   0   0   0   2   2   2   0   2   0   2   2   0   0   2   0   2   2   0   2   2   2   0   0   2   2   2   2   2   0   2   0   0   2   0   2   2   0   2   2   0   2   0   0   2   2   0   2   0   2   2   0   2   0   0   2   2   2   2   2   2   0   2   0   2   0   0   0   0   0   0   2   0   2   2   0   0   2   0   0   2   2   2   0   2   0   2   2   2   2   2   0   2   2   0   0   0   0   0   0   2   0   2   2   0   0   0   2   2   0   2   0   2   2   0   2   0   2   0   0   2   0   2   2   2   2   0   2   2   2   2   0   2   2   0   2   2   0   0   2   2   2   0   0   0   0   0   2   2   2
 MK-5-3                 2   0   2   2   2   0   2   0   2   0   2   2   2   2   0   0   2   2   0   0   0   2   0   2   2   0   0   2   0   0   0   2   0   0   2   2   2   2   2   2   2   2   0   2   0   0   0   2   2   2   2   0   0   0   2   2   2   0   2   0   2   2   0   0   2   0   2   2   0   2   2   2   0   0   2   0   2   2   2   0   2   0   0   2   2   2   2   0   2   2   0   2   0   0   2   2   0   2   2   2   2   0   2   0   0   2   2   2   2   2   0   0   2   0   2   0   0   0   0   0   0   2   0   0   2   0   0   2   0   0   2   2   2   0   0   0   2   2   2   2   2   0   2   2   0   0   0   0   0   0   0   2   2   2   0   0   0   2   2   2   2   0   2   2   0   2   0   2   0   0   2   0   2   2   2   2   0   2   2   2   2   2   2   2   0   2   2   2   0   2   2   2   0   0   0   0   0   2   2   2
 MK-5-4                 2   0   2   2   2   0   2   0   0   0   2   2   2   0   0   0   2   2   0   2   0   2   2   2   2   0   0   2   0   0   2   2   0   0   2   2   2   2   2   2   2   0   0   0   0   0   2   2   2   2   2   0   0   0   2   2   2   0   2   0   2   2   0   0   2   0   2   2   0   2   2   2   0   0   2   0   2   2   2   0   2   0   0   2   0   2   0   0   2   2   0   2   0   0   2   2   0   2   2   2   2   0   0   0   2   2   2   2   2   2   0   0   0   0   2   0   0   0   0   2   0   2   0   0   2   2   0   2   0   0   2   2   2   0   0   0   2   2   2   2   2   0   2   2   2   0   0   0   0   0   0   2   2   2   0   0   0   0   2   2   2   0   2   2   0   2   0   0   0   2   2   0   2   2   2   2   2   2   2   2   2   2   2   2   2   2   2   2   0   2   2   2   2   2   0   0   0   2   2   2
 MK-5-5                 2   0   2   2   2   0   0   0   0   0   0   2   2   0   2   0   2   2   0   2   0   2   2   2   2   0   0   2   0   0   0   2   0   0   2   2   0   2   2   2   2   0   0   0   0   0   2   2   2   2   2   0   0   2   2   2   2   0   2   0   2   0   0   0   2   0   2   2   0   0   2   2   2   0   2   0   2   2   2   0   2   2   0   0   0   2   0   0   2   2   0   2   0   2   0   2   0   2   2   2   2   0   0   0   2   2   2   2   2   2   2   0   0   0   2   0   0   0   0   2   0   2   0   2   2   2   0   2   0   0   2   2   2   0   0   0   2   2   2   2   2   0   2   2   2   0   0   0   0   0   0   2   2   2   0   0   0   0   2   2   0   0   2   2   0   2   0   0   0   2   2   0   2   2   2   2   2   2   2   2   2   2   2   2   2   2   2   2   0   2   2   2   0   2   0   0   2   2   2   2
 MK-5-6                 2   0   2   2   2   0   0   0   0   0   0   2   2   0   2   0   2   2   2   2   0   2   2   2   2   0   0   2   0   0   0   2   0   0   2   2   0   2   2   2   2   0   0   0   0   0   2   2   2   2   2   0   0   2   2   2   2   0   2   0   0   0   0   0   2   0   2   2   0   0   2   2   2   0   2   0   2   2   2   0   2   2   0   0   0   2   0   0   2   2   0   2   0   2   0   2   0   2   2   2   2   0   0   0   2   2   2   2   2   2   2   0   0   0   2   0   0   0   0   2   0   2   0   2   2   2   0   0   0   0   2   2   2   0   0   0   2   2   2   2   2   0   2   2   0   0   0   0   0   0   0   2   2   2   0   0   0   0   2   2   0   0   2   2   0   2   0   0   2   2   2   2   2   2   0   2   2   2   0   0   0   2   2   2   2   2   2   2   0   2   2   2   0   2   0   0   2   0   2   2
 MK-5-7                 0   2   2   2   2   0   0   0   0   0   0   2   2   0   2   0   2   2   2   2   0   2   2   2   2   0   0   2   0   0   0   2   0   0   2   2   0   2   2   0   2   0   0   2   0   0   2   2   2   2   2   0   0   0   2   2   2   0   2   0   0   0   0   0   2   0   2   2   2   0   2   2   2   0   2   0   2   2   2   0   2   2   0   0   0   2   0   2   2   2   0   2   0   2   0   2   0   2   2   2   2   0   0   0   2   0   2   0   2   2   0   2   0   0   2   0   0   2   0   2   0   2   0   2   2   2   0   2   0   0   0   2   2   0   0   0   2   2   2   2   2   0   0   2   0   0   0   0   0   0   0   0   0   2   0   0   0   0   2   2   0   0   2   0   0   2   0   2   2   2   2   2   2   2   0   2   2   2   0   0   0   2   2   2   2   2   2   0   0   2   2   2   0   2   2   0   0   0   2   2
 MK-5-8                 0   2   2   2   2   0   2   0   0   0   2   2   0   0   2   0   2   2   2   2   0   2   2   2   2   0   0   2   0   0   0   2   0   0   2   2   0   2   2   0   2   0   0   2   0   0   2   2   2   2   2   0   0   0   2   2   2   0   2   0   0   0   0   0   2   0   2   2   2   0   2   2   2   0   2   0   2   2   2   0   2   2   0   0   0   2   0   2   2   2   0   2   2   2   0   2   0   2   2   0   2   0   0   0   2   0   2   0   2   2   0   2   0   0   2   0   0   2   0   2   0   2   2   2   2   2   0   2   0   0   0   2   2   0   0   0   2   2   2   2   2   0   2   2   0   0   0   0   0   0   0   0   0   2   0   0   0   0   2   2   0   0   2   0   0   2   0   2   2   2   2   2   2   2   0   2   2   2   0   0   0   2   2   2   2   2   2   2   0   2   2   2   0   2   2   0   2   0   2   2
 MK-5-9                 0   2   2   2   2   0   2   0   0   0   2   2   0   0   2   0   2   2   2   2   0   2   2   2   2   0   0   0   0   0   0   2   2   0   2   2   0   2   2   0   2   0   0   2   0   0   2   2   2   2   2   0   2   0   2   2   2   0   2   0   0   2   0   0   2   0   0   2   2   0   2   2   2   0   2   0   2   0   2   0   2   0   0   2   0   2   0   2   2   2   0   2   2   2   0   2   0   2   2   0   2   0   0   0   2   0   2   0   2   2   0   2   0   0   2   0   0   2   0   2   0   2   2   2   2   2   0   2   0   0   0   2   2   0   0   0   0   2   2   2   2   0   2   2   0   0   2   0   0   2   0   0   0   2   0   0   0   0   2   2   0   2   2   0   0   2   0   2   2   2   2   2   2   2   0   2   2   0   0   2   0   2   0   2   2   2   2   2   0   2   2   2   0   0   0   0   2   0   2   2
 MK-5-10                0   2   0   2   2   0   2   0   0   2   2   2   2   0   2   0   2   2   2   2   0   2   2   2   2   0   0   0   0   0   0   2   0   0   2   2   0   2   2   0   2   0   2   2   2   0   2   2   2   0   0   0   2   0   2   2   2   0   2   0   0   0   0   0   2   0   0   2   2   0   2   2   2   0   2   0   2   0   2   0   2   0   0   2   0   0   0   2   2   2   0   2   2   2   0   2   0   2   2   0   2   0   0   0   2   0   2   0   2   0   0   2   0   2   2   0   0   2   0   2   0   2   2   2   2   2   0   2   0   0   0   0   2   0   0   2   2   2   2   2   0   0   2   2   0   2   2   0   0   2   0   0   0   2   0   0   0   0   2   2   0   2   2   0   0   2   0   2   2   2   2   2   0   2   0   2   2   0   0   2   0   2   0   2   2   2   2   2   0   2   2   2   0   0   0   0   2   0   2   2
 MK-5-11                0   2   0   2   2   0   2   0   0   2   2   2   2   0   2   0   2   2   2   0   0   2   2   0   2   0   0   0   0   0   2   2   0   0   2   2   0   2   2   0   2   0   2   2   2   0   2   2   2   0   0   0   2   0   2   2   2   2   2   0   0   0   0   0   2   0   0   2   2   0   2   2   2   0   0   0   0   2   0   0   2   0   0   2   0   0   0   2   0   2   0   0   2   0   0   2   0   2   2   2   2   0   0   0   2   0   2   0   2   0   0   2   0   2   2   0   0   2   0   2   0   2   2   2   2   2   0   2   0   0   0   0   2   0   0   2   2   2   2   2   0   0   2   2   0   2   2   0   0   2   0   0   0   2   0   0   2   0   2   2   0   2   2   0   0   2   0   2   2   2   2   2   0   2   0   2   2   0   0   2   0   2   0   0   0   2   2   2   2   2   2   2   0   0   0   0   0   0   2   2
 MK-5-12                0   0   0   2   2   0   2   0   2   2   2   0   2   0   2   2   2   2   2   2   0   2   2   0   2   0   0   2   2   0   2   2   0   0   2   2   0   2   2   0   2   0   2   2   2   0   2   2   2   0   0   0   2   0   2   2   2   2   2   0   0   2   0   0   0   0   2   2   2   0   2   2   2   0   0   0   0   2   0   0   2   0   0   2   0   0   0   2   0   0   0   0   0   0   0   2   0   0   2   2   2   2   0   0   2   0   2   0   2   0   0   2   0   2   2   0   0   2   0   2   0   2   2   2   2   2   0   2   0   0   2   0   2   0   0   2   2   2   2   2   0   0   2   2   0   2   2   0   0   2   0   0   0   2   0   0   2   0   2   2   0   2   2   0   2   2   0   2   2   2   2   2   0   2   0   2   2   0   0   2   0   2   0   0   0   2   2   2   2   0   2   2   0   0   0   0   0   0   0   2
 MK-5-13                0   0   0   2   2   0   2   0   2   2   2   0   2   0   2   2   2   2   2   2   0   2   2   0   2   2   0   2   2   0   2   2   0   0   0   0   0   2   2   0   2   0   2   2   0   0   0   2   2   0   0   0   2   0   2   2   2   2   2   0   0   0   0   0   0   0   2   2   0   0   2   2   2   0   0   0   0   2   0   0   2   0   0   2   0   0   0   2   0   0   0   0   0   0   0   2   0   0   2   2   2   2   0   0   2   0   2   0   2   0   0   2   0   0   2   0   0   2   0   2   0   2   2   0   2   2   0   2   0   0   2   0   2   0   0   2   2   0   0   2   0   2   2   2   0   2   2   0   0   2   0   0   0   2   0   0   2   0   2   2   0   2   2   0   2   0   0   2   2   2   2   2   0   2   0   2   2   0   0   2   0   2   2   0   0   2   2   2   2   0   2   2   0   0   0   0   0   0   0   2
 MK-5-14                0   0   0   2   2   0   2   0   2   0   2   0   2   2   2   2   2   2   2   2   0   2   2   0   2   2   0   2   0   2   2   2   0   0   0   0   0   2   2   0   2   0   2   2   0   0   0   2   2   0   0   0   0   0   2   2   2   0   2   0   0   0   0   0   0   0   2   2   0   2   2   2   2   2   0   0   0   2   0   0   2   0   0   0   0   0   0   0   0   0   0   0   0   0   0   2   0   0   2   2   2   2   0   0   2   0   2   0   2   0   0   2   0   0   2   0   0   2   0   2   0   2   2   0   2   2   0   2   0   0   2   0   2   0   0   2   2   0   0   2   0   0   2   2   0   2   2   0   0   2   0   0   0   2   0   0   2   0   2   0   0   2   2   0   2   2   2   2   2   2   0   2   0   2   0   2   2   0   0   2   0   2   2   0   0   2   0   2   2   0   2   2   0   0   0   0   0   0   0   2
 MK-5-15                0   0   0   0   2   0   2   0   2   2   2   0   2   2   0   2   2   2   2   2   0   2   2   0   2   2   2   2   0   2   2   0   0   0   0   0   0   2   2   0   2   0   2   2   0   0   0   2   2   0   0   0   0   0   0   2   0   0   2   0   0   0   0   2   0   0   2   0   0   2   2   2   0   2   2   0   0   2   0   0   0   0   0   0   0   0   2   2   0   0   0   0   0   0   0   2   0   0   2   2   2   2   0   0   2   0   2   0   2   0   0   0   0   0   2   0   0   2   0   2   2   2   2   0   2   2   0   2   0   0   2   0   2   0   0   2   2   0   0   2   0   0   0   2   2   2   2   0   0   2   0   0   0   2   0   0   2   0   2   0   0   2   2   0   2   2   2   2   2   2   0   2   0   2   0   2   2   0   0   2   0   2   2   2   0   2   0   2   2   0   2   0   0   2   0   0   0   0   0   2
 MK-5-16                0   0   0   0   2   0   2   0   2   2   2   2   2   2   0   0   2   2   2   2   0   0   2   0   2   2   2   2   0   2   2   0   0   2   0   0   0   2   2   0   2   0   2   2   0   0   0   0   2   0   0   0   0   0   0   2   0   0   2   0   0   0   0   2   2   0   2   0   0   2   2   0   2   2   2   0   0   2   0   2   0   0   0   2   0   0   2   2   0   0   0   0   0   0   0   2   0   0   2   2   2   2   0   0   2   0   2   0   2   0   0   0   2   0   2   0   0   2   0   2   2   2   2   0   2   0   0   2   0   0   2   0   0   0   0   2   2   0   0   2   0   2   0   2   2   2   0   0   0   2   0   0   0   2   0   0   2   0   2   0   0   2   2   0   0   2   2   2   0   0   0   2   0   2   0   2   2   0   0   2   0   2   2   2   0   2   0   2   2   0   2   0   0   2   0   0   0   0   0   2
 MK-6-1                 2   0   0   2   0   2   2   2   0   2   0   2   0   2   2   2   0   0   2   0   0   0   2   2   0   2   0   2   0   0   0   2   0   0   2   0   0   2   0   0   0   0   2   0   2   2   2   0   2   2   0   2   2   2   2   2   2   2   2   0   0   0   2   0   2   0   0   2   0   2   0   0   2   0   2   2   0   0   0   0   0   2   0   0   2   0   0   0   2   2   2   0   2   0   0   0   2   2   0   2   0   0   2   0   2   0   0   2   0   0   0   2   2   0   0   0   0   0   2   0   0   2   2   2   2   0   2   2   0   0   0   0   0   0   0   0   2   0   2   0   2   0   2   0   2   2   2   2   0   0   2   2   0   0   2   0   2   2   2   0   2   2   0   0   0   0   0   0   2   0   2   2   2   2   0   0   0   2   0   2   2   0   2   2   0   0   2   0   2   0   2   2   0   2   0   2   2   0   0   0
 MK-6-2                 2   0   0   0   0   2   2   2   0   2   0   2   0   2   2   2   0   0   0   0   0   0   2   0   2   2   0   2   0   0   0   2   0   0   2   0   0   0   0   0   0   0   2   0   0   2   2   0   2   2   2   0   2   2   2   2   2   2   2   0   0   0   2   0   0   0   0   2   0   2   0   0   2   0   2   2   2   0   0   0   0   0   0   0   2   0   0   0   0   2   2   0   0   0   0   0   2   0   0   2   0   0   0   0   2   0   0   2   0   0   0   0   2   0   0   0   0   0   2   0   0   2   0   2   2   0   2   2   0   0   0   0   0   0   0   0   0   0   2   0   2   0   2   0   2   2   0   2   0   0   2   2   0   0   2   2   2   0   2   0   0   2   0   0   0   2   2   0   2   0   2   2   2   2   0   0   0   2   0   2   0   0   2   2   0   0   2   0   2   0   0   2   0   2   2   2   2   0   0   0
 MK-6-3                 2   0   0   0   2   0   2   0   2   2   0   2   0   2   2   2   0   2   0   0   0   0   2   0   2   2   0   2   0   0   0   2   0   0   2   0   0   0   0   0   0   0   0   0   0   2   2   2   2   0   2   0   0   2   2   2   2   2   2   0   0   0   2   2   0   0   0   2   0   2   0   0   2   0   2   2   2   0   0   0   0   2   0   0   0   0   0   0   0   2   0   0   0   0   0   0   2   0   0   2   0   0   2   0   2   0   0   2   0   0   0   0   2   0   0   0   0   0   0   0   0   2   0   2   2   0   0   2   0   0   0   0   0   0   0   0   2   0   2   0   2   0   2   0   2   2   0   2   0   0   2   2   0   0   2   2   2   0   2   0   0   2   0   0   0   2   2   0   2   2   2   2   2   2   0   0   2   2   0   2   0   0   2   2   2   0   2   0   2   0   0   2   0   2   2   2   2   0   0   2
 MK-6-4                 2   0   0   0   2   0   2   0   2   2   2   0   0   2   2   2   0   2   0   0   0   0   2   0   0   2   0   2   0   0   0   2   0   0   0   0   0   0   0   0   2   0   0   0   0   2   2   2   2   0   2   0   0   2   2   2   2   2   0   0   0   0   2   2   0   0   0   2   0   2   0   0   2   0   2   2   2   0   0   0   0   2   0   0   0   0   0   0   0   0   0   0   0   0   2   0   2   0   0   2   0   2   2   2   2   0   0   2   0   0   0   0   2   0   0   0   0   0   0   0   0   2   0   2   2   0   0   2   0   0   0   0   0   0   0   0   2   0   2   0   2   0   2   2   2   2   0   2   0   0   2   2   0   0   2   2   2   2   0   2   0   2   0   0   0   2   2   0   2   2   2   2   2   2   0   0   2   2   0   2   0   0   2   0   2   0   2   0   2   0   0   0   0   2   2   2   2   0   0   2
 MK-6-5                 2   0   0   0   2   0   0   0   2   2   2   0   0   2   0   2   0   2   0   0   0   0   2   0   0   2   2   2   2   0   0   2   0   0   2   0   0   0   0   0   2   0   2   0   0   2   2   2   2   0   2   0   0   2   2   0   2   2   0   0   0   0   2   2   0   0   2   2   0   2   0   2   2   0   2   2   2   0   0   0   0   2   0   0   0   0   0   0   0   0   0   0   0   0   0   0   2   0   0   2   0   2   2   2   2   0   0   2   0   2   0   0   2   0   0   0   0   0   0   0   0   2   0   2   2   0   2   2   0   0   0   0   0   0   2   2   2   0   2   0   2   0   2   2   2   2   0   2   0   0   2   2   0   0   2   2   2   0   0   0   0   2   0   0   0   2   2   0   2   2   2   2   2   2   0   0   0   2   2   2   0   0   2   0   2   0   2   2   2   0   0   0   0   2   2   2   2   0   2   0
 MK-6-6                 2   0   0   0   2   0   0   0   2   2   2   0   0   2   0   2   0   2   0   0   2   0   0   0   0   2   0   2   2   0   0   2   0   0   0   0   0   0   2   0   0   0   2   0   0   2   2   2   2   0   2   0   0   2   2   0   2   2   0   0   0   0   2   2   0   0   0   2   0   2   0   2   2   0   2   2   2   0   0   0   0   2   0   0   0   0   0   0   2   0   0   0   0   0   0   0   2   0   0   0   0   2   2   2   2   0   2   2   0   2   0   0   2   0   0   0   0   0   2   0   0   2   0   2   2   0   2   2   0   0   0   0   0   0   2   2   0   0   2   0   2   0   2   2   2   2   0   0   0   2   2   2   0   0   2   2   2   0   0   0   0   2   0   0   0   2   2   0   2   2   2   2   0   2   0   0   0   2   0   2   0   0   2   0   2   2   2   2   2   0   0   0   0   2   2   2   0   0   2   0
 MK-6-7                 2   0   0   0   2   0   0   2   2   2   2   0   0   2   0   2   0   2   0   0   2   0   0   0   0   2   0   2   0   0   0   2   0   0   0   0   0   0   2   0   0   0   2   0   0   2   2   2   2   0   2   0   0   0   2   0   2   2   0   0   0   0   2   2   0   0   0   2   0   2   0   2   2   0   2   2   2   0   0   0   0   0   0   0   2   2   0   0   2   0   0   0   0   0   2   2   0   0   0   0   0   2   2   2   2   0   0   2   0   2   2   0   2   0   0   2   0   0   2   0   0   2   0   2   2   0   2   2   0   0   0   0   0   0   2   0   0   0   2   0   2   0   2   0   2   2   0   0   0   2   2   2   0   0   2   2   2   0   0   0   0   2   0   0   0   2   0   0   2   0   2   2   0   2   0   0   0   2   0   2   0   0   2   0   2   2   2   2   2   0   0   0   0   2   2   2   0   0   2   0
 MK-6-8                 2   0   0   0   2   0   0   2   2   2   2   0   0   2   0   2   0   2   0   0   2   0   0   0   0   2   0   2   0   0   0   2   0   0   0   0   0   2   2   0   0   0   0   0   0   2   2   2   2   0   2   0   0   0   2   0   2   2   0   0   0   0   2   2   0   0   0   2   0   2   0   2   2   0   2   0   2   0   0   0   0   0   0   2   0   2   0   0   2   0   0   0   0   0   2   2   0   0   0   0   2   2   2   2   2   0   0   2   0   2   2   0   2   0   0   2   0   0   0   0   0   2   0   2   2   0   2   2   0   0   2   0   0   2   2   0   0   0   0   2   2   2   2   2   2   2   0   2   0   2   0   2   0   0   2   2   2   2   0   0   0   2   0   0   0   2   0   0   2   0   2   2   0   2   0   0   0   2   2   2   0   0   2   0   2   2   0   2   2   0   0   0   0   2   2   2   0   0   2   0
 MK-6-9                 2   0   0   0   2   0   0   2   2   2   2   2   0   2   0   2   0   2   0   0   0   0   2   0   0   2   0   2   0   0   0   2   2   0   0   0   2   2   0   2   0   0   0   0   0   2   2   2   2   2   2   0   0   0   2   0   2   0   0   0   0   0   2   2   0   0   0   2   0   2   0   2   2   0   2   0   2   0   0   0   0   0   0   2   0   2   0   0   0   0   0   0   0   0   2   2   0   0   0   0   2   2   2   2   2   0   0   2   0   2   2   0   2   0   0   2   0   2   0   0   0   2   0   2   2   0   2   2   0   0   2   0   0   2   2   0   0   0   0   2   2   2   2   2   2   2   0   2   0   2   0   2   0   0   2   2   2   0   0   0   0   2   0   0   0   2   0   0   0   0   2   0   0   2   0   0   0   2   2   2   0   0   2   0   2   2   0   2   2   0   0   0   0   2   2   2   0   0   2   0
 MK-6-10                2   0   0   0   2   0   0   2   2   2   2   2   0   2   0   2   0   2   0   0   0   0   2   2   2   2   0   2   0   0   0   2   0   0   0   0   2   2   0   2   0   0   0   0   0   2   0   2   2   2   2   0   0   0   2   0   2   0   0   0   2   0   2   2   0   2   0   2   0   2   0   2   2   0   2   0   2   0   0   0   0   0   0   2   0   2   0   0   0   0   0   2   2   0   2   2   0   0   0   0   2   2   2   2   2   0   0   2   0   2   2   0   0   0   0   2   0   2   0   0   0   2   0   2   2   0   2   2   0   0   2   0   0   2   2   0   0   0   0   2   2   2   0   2   0   2   2   0   0   2   0   2   0   0   2   2   2   0   0   0   0   2   2   2   0   2   0   0   2   0   2   0   0   2   0   0   2   0   2   2   2   0   2   0   2   2   0   0   2   0   0   0   0   2   2   2   0   0   2   2
 MK-6-11                2   0   0   0   2   0   0   2   2   2   2   0   0   2   0   2   0   2   0   0   0   0   2   0   2   2   0   2   0   0   0   2   0   0   0   0   2   2   0   2   2   0   0   0   0   2   0   2   2   2   0   0   0   0   2   0   2   0   0   2   2   0   2   2   0   2   0   2   2   2   0   2   2   0   2   2   2   0   0   0   0   0   0   2   0   2   0   0   0   0   0   0   2   0   2   2   0   0   0   0   2   2   2   2   0   0   2   2   2   0   2   0   0   0   0   0   0   2   0   0   0   2   0   2   2   0   2   2   0   2   2   0   0   2   2   0   0   0   0   2   2   2   2   2   0   2   2   0   0   2   0   2   0   0   2   2   2   0   2   0   0   2   2   2   0   2   0   0   2   0   2   0   0   0   0   0   2   0   2   2   2   0   2   0   2   0   0   0   2   0   0   0   0   2   2   2   0   0   2   2
 MK-6-12                2   0   0   0   2   0   0   2   2   2   2   0   0   2   0   2   0   2   0   0   0   0   2   0   2   2   0   2   0   2   0   2   0   0   0   0   2   2   0   2   2   0   0   0   0   2   0   2   2   2   0   2   0   0   2   0   2   0   0   2   2   0   2   2   0   0   0   2   2   2   0   0   2   0   2   0   2   0   2   0   0   0   0   0   0   2   0   0   0   0   0   0   2   0   2   2   0   2   0   0   2   0   2   2   0   0   2   2   2   0   2   0   0   0   0   0   2   2   0   0   0   2   0   2   2   0   2   2   0   2   2   0   0   2   2   0   0   0   0   2   2   2   2   2   2   2   2   0   2   2   2   2   0   0   2   2   2   0   2   0   0   2   2   2   2   2   2   0   2   0   2   0   0   0   0   0   2   0   2   2   2   0   2   0   2   0   0   0   2   0   2   0   0   0   2   2   0   2   2   2
 MK-6-13                2   0   0   2   2   0   0   2   2   2   2   0   0   2   0   2   0   2   0   0   0   0   2   0   2   2   0   2   0   2   0   2   0   0   0   0   2   0   0   0   2   0   0   0   0   2   0   2   2   2   0   2   0   0   2   0   2   0   0   2   2   0   0   2   0   0   0   2   2   2   0   0   2   0   2   0   2   0   2   0   0   0   0   0   0   2   0   0   2   0   0   0   2   0   2   2   0   2   0   2   0   0   2   2   0   0   2   2   0   0   2   0   0   0   2   0   2   0   0   0   0   2   0   2   2   0   0   2   0   2   2   0   0   2   2   0   0   0   0   2   2   2   2   2   2   2   2   0   2   2   2   2   0   0   2   2   2   0   2   0   0   2   2   2   2   2   2   0   2   0   2   0   0   0   0   0   2   0   2   2   2   0   0   0   2   0   0   2   2   0   2   0   0   0   2   2   2   2   0   2
 MK-6-14                2   2   0   2   2   0   0   0   2   2   2   0   0   2   0   2   2   2   0   0   0   0   2   0   2   2   0   0   0   2   0   2   0   0   0   0   2   0   0   0   2   0   0   0   0   2   0   2   2   2   0   2   0   0   2   0   2   0   0   2   2   0   0   2   0   0   0   2   2   0   0   0   2   0   2   0   2   0   2   0   0   0   0   0   0   2   0   0   2   0   0   0   2   0   0   2   0   2   0   0   0   0   2   0   0   0   2   2   0   0   2   0   0   0   2   0   2   0   0   0   0   2   2   2   2   0   0   2   2   2   2   0   0   2   2   0   0   2   0   2   2   2   2   2   2   2   2   0   2   2   2   2   0   2   2   2   2   0   2   0   0   2   0   2   2   2   2   2   2   0   2   0   0   0   2   0   2   0   2   0   2   0   0   0   2   0   0   2   2   0   2   0   0   0   2   2   2   2   0   2
 MK-6-15                2   2   0   2   2   0   0   0   2   2   2   0   0   0   0   2   2   0   0   2   0   0   2   0   2   2   0   0   0   0   0   2   0   0   0   0   2   0   0   0   2   0   0   0   0   2   2   2   2   2   0   2   2   0   2   2   2   0   0   2   2   0   0   2   0   0   0   2   2   0   0   0   2   2   2   0   2   0   2   0   0   0   0   0   0   2   0   0   2   2   0   0   2   2   0   2   2   2   0   0   0   0   2   2   0   2   2   0   0   0   2   0   0   0   2   0   2   2   0   2   0   2   2   2   0   2   0   2   2   0   2   2   0   2   2   0   2   2   0   2   2   2   2   2   2   0   2   0   2   2   2   2   0   2   2   2   2   0   2   0   0   2   0   2   2   2   2   2   2   0   2   0   0   0   2   0   2   0   2   0   2   0   0   2   2   0   0   2   2   0   2   0   0   0   2   0   2   2   0   2
 MK-6-16                2   2   0   2   2   0   0   0   2   2   2   0   0   0   0   0   2   0   0   2   2   0   2   0   0   2   0   0   0   0   0   2   0   0   0   0   2   0   0   0   2   0   0   0   0   2   2   2   2   2   2   2   2   0   2   2   2   0   0   2   2   0   0   2   0   0   0   2   0   2   0   0   2   2   2   0   2   0   2   0   2   0   0   0   0   0   0   0   2   2   0   0   2   2   0   2   0   2   0   0   0   0   2   2   0   2   2   0   0   0   2   0   0   0   2   0   2   2   0   2   0   2   2   2   0   2   0   2   2   0   2   0   0   2   0   0   2   2   0   2   0   0   2   2   2   0   2   0   2   0   2   2   2   2   2   0   2   0   2   0   0   2   0   0   2   2   2   0   2   0   2   0   0   2   2   0   2   0   2   0   2   0   0   2   0   0   0   2   2   0   2   0   0   0   2   0   2   2   0   2
 
!****************************************** Phenotypic Data **********************************************************
!-100.0 is resevred for missing phenotype
SimulatedTrait1        13.1823    9.8840   19.0083   16.1658   15.5412   16.9395   17.2557   18.0509   15.3244   15.2460   16.2129   13.3535   15.6754   18.2476   20.3284    9.0703   19.9177   17.2977   16.0421   14.0813   16.9235   15.6727   16.2146   11.2994   19.0211   16.7215   14.1435   16.4333   15.0549   17.7770   14.9255   17.8780   16.4422   10.6784   19.2647   16.9149    9.7741   15.4647   16.9773   20.2187   16.7953   15.8485    9.9582   14.5620   22.7036   16.3617   19.7136   17.3055   16.8130   13.9901   11.3579   14.7904   19.1983   12.1716   19.4352   19.0939   16.7089   17.7480   13.7995   12.3474   14.2555   14.2226   16.3169   13.5307   14.1051   13.5049   12.2053   10.0184   14.4027   12.0172   17.0187   16.6831   20.2894   13.1527   15.2457    9.9674   15.5587   12.7640   13.9037   15.2731   14.1468   14.2153   12.1988    9.2445   11.0204   17.5782   17.6379   13.1435   15.3846   15.4636   18.0308   14.6199   18.7523   14.6446    9.3596   18.0950   14.1863   16.5455   14.9462   19.2467   12.7030   22.2010   17.9043   18.6915   14.5991   18.6869   18.9087   14.4095   16.2445   13.3603   16.8396   14.0086   18.8896   12.1063   12.6636   13.0403   17.3845   14.3891   18.9246   13.2821   11.3885   16.3840   20.7869   13.3368   14.8520   11.7885   14.4134   10.0149   15.0723   10.9283   14.4488   13.7057   16.0649   10.9890   12.6898   13.4386   18.8599   14.0276   13.8807   17.0723    9.5659   19.8881   17.4280   17.1327   13.9413   12.9800   12.4582   13.3968   15.0942   16.9234   19.4711   19.0509   18.1305   13.2766   13.5439   11.3209   13.0765   17.4675   13.6860   13.3279   10.3082   15.2557   13.9270   18.3401    9.7851   14.6315   11.8445   13.3393   17.4103   22.4358   13.3593   10.2267   13.3025   15.4544   13.9458   13.1580   15.5309   17.5308   14.5250   14.5949   18.0448   13.1113   14.7120   17.9804   18.8843   14.0511   14.2325   17.8889   10.8928   12.8183   20.6285   21.0109   14.2213   13.0808   14.6668   16.1505   11.2903   17.4424   17.1013   16.9001
SimulatedTrait2        11.3909    8.1755   11.5167    7.1822    8.3847   10.1993   11.7348    9.4980    8.4178    7.4476   10.5202   11.2950    9.9229   10.4032    9.5286    9.6895   10.4409    9.1502    9.6256    9.7437    7.2104   11.3574    8.5604    9.6070    9.8207    7.6312   10.2131   10.3030   10.5829    8.1292   10.0002   10.8679   10.5024   10.6507    7.4739    9.2152    9.1209    9.6460   11.5935    9.8511    9.7328    9.6880    8.6678   10.4273    6.5765   10.5263    9.8883    9.9701   12.1899   11.7732    9.2412   11.2100    7.5886   11.3420    9.7522    8.0410   10.7110   10.3036   10.7579   10.6306    9.0789   13.8647   10.7137    9.6387   10.0883   10.0002   12.2722   10.7718   13.9262   10.3129    8.1364   12.3315   11.3031   11.2982   10.4620   10.0497    6.5995    8.6062   11.0465   12.8032    9.7115   11.1584    9.8018   10.3604   10.1504   13.0002   10.1589    8.5676    8.7301   10.5285    9.8044    9.5369   10.9112    9.0633   11.6194    9.0240    7.2290   10.2056   11.8245    9.8607    9.0779   10.5432    9.8397    8.4803   10.6096   12.1915   10.2031    9.1705    9.9260   10.3526   12.9010   12.7457    9.5977    9.5163   10.7619   10.6606   13.0433    9.1954   10.9895   10.0289   10.5718    8.9290   11.8195    9.8409   10.2081    9.8440   10.0725   10.6119    7.7468    8.8070    6.2943   10.3306    8.1395   10.5476    9.2398    8.0431   10.4355   10.3504   11.8137   10.7944    8.8991    7.9639    7.9050    7.8191    9.0446   12.2508   11.4488    9.1259    9.2831    7.9544   11.0092   10.1929   11.3585   10.0969    8.2898   10.6909   10.9763   11.9700   10.5325   12.1448   11.7388    8.0789   10.4662   10.4707   11.9340   12.7026   10.3811   10.3181   10.8629    9.0980   10.5498   10.9420   11.8337    8.2706    9.9313    8.5302    9.0389   10.1837    9.0328   12.2593    9.8752    9.5252    7.7559    9.4712   10.5981    7.3557    9.2431   10.4972   10.6020    8.0114    8.2573   11.0251    9.7216   10.2241   12.1127    8.6086    9.2230    5.5456   11.9576   11.0635
 
