# Supplementary material for: Inclusive Composite Interval Mapping of QTL by Environment Interactions in Biparental Populations
Source: PLoS One. 2015 Jul 10;10(7):e0132414. doi: 10.1371/journal.pone.0132414 (PMC4498613; doi:10.1371/journal.pone.0132414)
Supplement: S4 File — (ZIP) [file pone.0132414.s004.zip › H=0.1/L1/run_00179.met]

!**********************Note: lines staring with "!" are remarks and will be ignored in the program********************
!*********************************General Information**********************************
!Assuming F1 = P1 x P2, populations available in QTL IciMapping are: 
!  1, P1BC1F1 = P1 x F1, the first backcrossing where P1 is used as the recurrent parent;
!  2, P2BC1F1 = P2 x F1, the first backcrossing where P2 is used as the recurrent parent;
!  3, F1DH, F1-derived doubled haploids; 
!  4, RIL or F1RIL, recombination inbred lines through the repeated selfing of F1;
!  5, P1BC1RIL, recombination inbred lines through the repeated selfing of P1BC1F1;
!  6, P2BC1RIL, recombination inbred lines through the repeated selfing of P2BC1F1;
!  7, F2, the selfing generation of F1;
!  8, F3, the selfing generation of F2;
!  9, P1BC2F1, the second backcrossing where P1 is used as the recurrent parent; 
! 10, P2BC2F1, the second backcrossing where P2 is used as the recurrent parent;
! 11, P1BC2RIL, recombination inred lines through the repeated selfing of P1BC2F1; 
! 12, P2BC2RIL, recombination inred lines through the repeated selfing of P2BC2F1; 
! 13, P1BC1F2, the selfing generation of P1BC1F1; 
! 14, P2BC1F2, the selfing generation of P2BC1F1; 
! 15, P1BC2F2, the selfing generation of P1BC2F1; 
! 16, P2BC2F2, the selfing generation of P2BC2F1; 
! 17, P1BC1DH, P1BC1F1-derived doubled haploids; 
! 18, P2BC1DH, P2BC1F1-derived doubled haploids; 
! 19, P1BC2DH, P1BC2F1-derived doubled haploids; 
! 20, P2BC2DH, P2BC2F1-derived doubled haploids; 
   3      !Mapping Population (see remarks above)
   2      !Mapping Function (1 for Kosambi; 2 for Haldane; 3 for Morgan)
   2      !Marker Space Type (1 for intervals; 2 for positions)
   1      !Marker Space Unit(1 for centiMorgans; 2 for Morgan)
   6      !Number of Chromosomes (or Linkage Groups)
 200      !Size of the mapping population
   2      !Number of environments
 
!***************************************** Chromosomes and Linkage Maps **********************************************
!Chromosome                 NumMarkers
-CH1                        16
-CH2                        16
-CH3                        16
-CH4                        16
-CH5                        16
-CH6                        16
!Linkage map (Marker name followed by position or the interval length)
 MK-1-1                1     0.000
 MK-1-2                1    10.000
 MK-1-3                1    20.000
 MK-1-4                1    30.000
 MK-1-5                1    40.000
 MK-1-6                1    50.000
 MK-1-7                1    60.000
 MK-1-8                1    70.000
 MK-1-9                1    80.000
 MK-1-10               1    90.000
 MK-1-11               1   100.000
 MK-1-12               1   110.000
 MK-1-13               1   120.000
 MK-1-14               1   130.000
 MK-1-15               1   140.000
 MK-1-16               1   150.000
 MK-2-1                2     0.000
 MK-2-2                2    10.000
 MK-2-3                2    20.000
 MK-2-4                2    30.000
 MK-2-5                2    40.000
 MK-2-6                2    50.000
 MK-2-7                2    60.000
 MK-2-8                2    70.000
 MK-2-9                2    80.000
 MK-2-10               2    90.000
 MK-2-11               2   100.000
 MK-2-12               2   110.000
 MK-2-13               2   120.000
 MK-2-14               2   130.000
 MK-2-15               2   140.000
 MK-2-16               2   150.000
 MK-3-1                3     0.000
 MK-3-2                3    10.000
 MK-3-3                3    20.000
 MK-3-4                3    30.000
 MK-3-5                3    40.000
 MK-3-6                3    50.000
 MK-3-7                3    60.000
 MK-3-8                3    70.000
 MK-3-9                3    80.000
 MK-3-10               3    90.000
 MK-3-11               3   100.000
 MK-3-12               3   110.000
 MK-3-13               3   120.000
 MK-3-14               3   130.000
 MK-3-15               3   140.000
 MK-3-16               3   150.000
 MK-4-1                4     0.000
 MK-4-2                4    10.000
 MK-4-3                4    20.000
 MK-4-4                4    30.000
 MK-4-5                4    40.000
 MK-4-6                4    50.000
 MK-4-7                4    60.000
 MK-4-8                4    70.000
 MK-4-9                4    80.000
 MK-4-10               4    90.000
 MK-4-11               4   100.000
 MK-4-12               4   110.000
 MK-4-13               4   120.000
 MK-4-14               4   130.000
 MK-4-15               4   140.000
 MK-4-16               4   150.000
 MK-5-1                5     0.000
 MK-5-2                5    10.000
 MK-5-3                5    20.000
 MK-5-4                5    30.000
 MK-5-5                5    40.000
 MK-5-6                5    50.000
 MK-5-7                5    60.000
 MK-5-8                5    70.000
 MK-5-9                5    80.000
 MK-5-10               5    90.000
 MK-5-11               5   100.000
 MK-5-12               5   110.000
 MK-5-13               5   120.000
 MK-5-14               5   130.000
 MK-5-15               5   140.000
 MK-5-16               5   150.000
 MK-6-1                6     0.000
 MK-6-2                6    10.000
 MK-6-3                6    20.000
 MK-6-4                6    30.000
 MK-6-5                6    40.000
 MK-6-6                6    50.000
 MK-6-7                6    60.000
 MK-6-8                6    70.000
 MK-6-9                6    80.000
 MK-6-10               6    90.000
 MK-6-11               6   100.000
 MK-6-12               6   110.000
 MK-6-13               6   120.000
 MK-6-14               6   130.000
 MK-6-15               6   140.000
 MK-6-16               6   150.000
!*********************************** Marker Types ********************************************************************
!Co-dominant marker: When heterozygote F1 is present, P1 is coded as 2, F1 is coded as 1, and P2 is coded as 0; Otherwise, P1 is coded as 2, and P2 is coded as 0. 
!Dominant marker: When heterozygote F1 is present, P1 and F1 are coded as 12, and P2 is coded as 0; Otherwise, P1 is coded as 2, and P2 is coded as 0.  
!Recessive markers: When heterozygote F1 is present, P1 is coded as 2, and F1 and P2 are coded as 10; Otherwise, P1 is coded as 2, and P2 is coded as 0. 
!Missing marker is coded as -1. 
 MK-1-1                 2   0   0   0   0   2   2   0   2   0   2   2   0   2   2   0   0   0   0   0   0   0   2   0   2   2   2   2   2   2   2   2   2   2   0   2   0   0   2   0   0   2   2   2   0   0   0   2   2   0   2   2   2   2   2   2   2   0   2   0   2   2   0   0   0   2   2   2   2   0   2   2   2   0   0   0   0   2   2   0   2   2   0   0   2   0   2   2   0   2   2   0   2   2   2   0   0   0   0   2   2   0   0   0   0   2   0   0   2   2   2   0   0   2   2   0   0   2   2   0   0   0   2   0   2   2   0   0   2   0   0   2   2   0   0   2   0   2   0   2   2   2   0   2   2   2   0   2   2   0   0   2   2   0   0   0   2   2   0   2   0   0   0   2   0   2   2   0   0   2   2   2   0   0   2   2   0   2   0   0   2   2   2   0   2   2   0   0   2   0   0   2   0   2   2   2   0   0   2   0
 MK-1-2                 2   0   0   0   0   2   2   2   0   0   2   2   0   2   2   0   2   2   2   0   0   0   2   0   2   2   2   2   2   2   2   2   2   2   0   2   0   0   2   0   0   0   2   2   0   0   0   2   2   0   2   2   2   0   2   2   0   0   2   0   2   2   0   0   0   2   2   2   2   2   0   2   0   0   0   0   0   2   2   0   2   2   0   0   2   2   2   0   0   2   2   0   0   2   2   0   0   0   0   2   2   0   0   2   0   2   0   0   0   2   2   0   0   2   0   0   0   2   2   2   0   0   2   0   2   2   0   0   0   0   0   2   0   0   0   2   0   0   2   2   2   2   0   2   2   2   0   2   2   0   0   2   0   0   0   0   2   2   0   0   0   0   0   2   2   2   2   0   0   2   2   2   0   0   2   2   0   2   0   0   2   2   2   0   2   2   2   0   0   0   0   2   0   2   2   2   0   0   2   0
 MK-1-3                 2   0   0   2   0   2   2   2   0   0   2   2   0   2   2   0   2   2   0   0   0   0   2   0   2   0   2   2   2   2   2   2   2   2   0   2   0   0   2   0   2   0   2   2   0   0   0   2   2   0   2   2   2   0   2   2   0   0   0   0   2   2   0   0   0   0   2   2   0   2   0   2   0   0   0   2   0   2   2   0   2   2   0   2   2   2   2   0   0   0   2   0   0   2   2   0   0   0   2   2   2   0   0   0   0   2   0   0   0   2   2   0   0   2   0   0   2   2   2   2   0   0   2   0   2   2   0   0   2   0   0   2   0   0   0   2   0   2   2   2   2   2   0   0   2   2   0   2   2   0   0   2   0   2   0   0   2   2   0   0   0   0   0   2   2   2   2   0   0   2   0   2   0   2   2   2   0   2   0   0   2   2   2   0   2   2   2   0   0   0   0   2   0   2   2   2   0   0   0   0
 MK-1-4                 2   2   0   0   0   2   2   2   0   0   0   2   0   2   2   0   0   2   0   0   0   0   2   0   2   0   2   2   2   2   2   2   2   2   0   2   0   0   2   2   0   0   2   0   0   0   0   2   2   0   2   2   2   0   2   2   0   0   2   0   2   2   0   0   0   0   2   2   0   2   0   2   0   0   0   0   0   2   2   0   2   2   0   2   2   2   2   0   0   2   2   0   0   2   2   0   0   0   2   2   2   0   0   0   0   2   0   0   0   0   2   0   0   2   0   0   2   2   2   2   0   0   2   0   2   2   0   0   2   0   0   2   0   0   0   2   0   2   0   2   2   2   0   0   2   2   0   2   2   0   0   0   0   2   0   0   2   2   0   0   0   0   0   2   0   2   2   0   0   2   0   2   0   2   2   2   0   2   0   0   2   2   2   0   2   2   2   2   0   0   0   2   0   2   2   2   0   0   0   2
 MK-1-5                 2   2   0   0   0   2   0   2   0   0   2   2   0   2   2   0   0   2   0   0   0   0   2   0   2   0   2   2   2   2   2   2   2   2   0   0   0   0   2   2   0   0   2   0   2   0   0   2   0   0   2   2   2   0   2   2   0   0   2   0   2   2   0   2   0   0   2   2   2   2   0   2   0   0   0   0   0   2   2   0   2   0   0   2   2   2   2   0   0   0   2   0   0   0   2   2   0   0   2   2   2   0   0   2   0   2   0   0   0   0   2   0   0   2   2   0   0   2   2   2   0   0   2   2   2   2   0   0   2   0   0   2   0   0   0   2   0   2   0   2   0   2   0   0   2   2   0   2   2   0   0   0   0   0   0   0   2   2   0   0   0   0   0   2   0   2   2   0   0   2   0   2   0   2   2   2   0   2   0   0   2   2   2   0   2   2   2   2   0   0   0   2   0   2   2   2   0   0   0   2
 MK-1-6                 2   2   0   0   0   2   0   2   0   0   2   2   2   2   0   0   0   2   0   0   0   0   2   0   2   0   2   2   2   2   2   2   2   2   0   0   2   0   2   2   0   0   2   0   2   0   2   2   0   0   2   2   2   0   2   2   0   2   2   0   2   2   0   2   0   0   2   2   2   2   2   2   0   0   0   0   0   2   2   0   2   0   0   2   2   2   2   0   0   0   2   0   0   0   2   2   0   0   2   2   2   0   0   2   0   2   0   2   2   2   2   0   0   2   0   0   0   0   2   2   0   0   2   2   2   2   0   0   2   0   0   2   0   2   0   2   0   2   0   0   0   2   2   0   2   2   0   2   2   0   0   0   0   0   0   0   2   2   0   0   0   0   0   2   0   2   0   0   0   2   0   2   0   2   2   2   0   2   0   0   2   2   2   0   2   2   2   0   0   0   0   2   0   2   2   2   0   0   0   2
 MK-1-7                 0   0   0   0   0   2   0   2   0   0   0   2   2   2   0   0   0   2   0   0   0   0   2   0   2   0   2   2   2   2   2   0   2   2   0   0   2   0   2   0   0   0   2   0   2   0   2   2   0   0   2   2   2   0   2   2   0   2   0   0   2   2   0   2   0   0   2   2   0   0   2   2   0   0   0   0   0   2   2   0   2   0   0   2   2   2   2   0   0   2   2   0   0   0   0   0   0   0   2   2   2   0   2   2   0   2   0   2   2   2   2   0   0   2   2   0   0   0   2   2   0   2   2   2   2   2   0   0   2   0   0   2   0   2   0   2   0   2   0   0   0   2   2   0   2   2   0   2   2   0   0   0   0   2   0   0   2   2   0   0   0   2   0   2   0   2   0   0   0   0   0   2   0   0   2   2   0   2   0   0   0   2   2   0   2   2   2   0   0   0   0   0   2   0   2   2   0   0   0   2
 MK-1-8                 2   0   0   0   2   2   0   2   0   0   0   2   0   2   0   0   0   2   0   0   0   2   0   0   2   0   2   2   2   2   2   0   2   2   0   0   2   0   2   0   0   0   2   0   2   0   2   2   0   0   2   2   2   0   2   2   0   0   2   0   2   2   0   2   0   0   2   2   0   0   2   2   0   0   0   0   0   2   2   0   2   2   0   2   2   2   2   0   0   0   2   0   0   0   0   0   0   0   2   2   0   0   2   2   0   2   0   2   2   2   2   0   0   2   2   0   0   0   2   2   0   2   2   2   2   2   0   0   2   0   0   2   0   2   0   2   0   2   0   0   0   2   2   0   2   0   0   2   2   0   0   0   0   2   0   2   2   2   0   0   0   2   0   2   0   2   0   0   0   0   0   2   0   0   2   2   0   2   0   0   0   2   2   0   2   2   2   0   0   0   0   0   0   0   2   0   0   0   0   2
 MK-1-9                 2   0   0   2   2   2   0   2   0   0   0   2   0   2   0   0   0   2   0   0   0   2   0   0   2   0   2   2   2   2   0   0   0   2   2   0   2   0   0   0   0   0   0   0   2   0   2   2   0   0   0   2   2   2   2   2   0   0   2   0   2   2   0   2   0   0   2   2   0   0   2   2   0   0   2   0   0   2   2   0   2   2   0   2   2   2   2   0   2   0   2   0   0   0   0   0   0   0   2   2   0   0   2   2   0   0   0   2   2   2   2   0   0   2   0   0   0   0   2   2   0   2   2   2   2   2   0   0   2   0   0   2   0   2   0   2   2   2   0   0   0   2   2   0   2   0   0   2   2   0   0   0   0   2   2   2   2   2   0   0   0   2   0   0   0   2   0   0   0   0   0   2   0   0   2   2   0   2   0   0   0   2   2   0   0   2   2   0   0   0   0   0   0   0   2   0   0   0   0   2
 MK-1-10                2   2   0   0   2   2   0   2   0   0   0   2   0   2   0   0   0   2   0   0   0   2   0   0   0   0   2   2   2   2   0   0   0   0   2   0   2   0   2   0   0   0   0   0   2   0   2   0   0   0   0   2   2   2   2   2   0   2   2   0   2   0   0   2   0   0   2   2   2   0   2   2   0   0   2   0   0   2   2   0   0   2   0   2   2   2   2   0   2   0   2   0   0   0   0   0   0   0   2   2   0   0   2   0   0   2   0   0   2   2   2   0   0   2   0   0   0   0   2   2   0   0   0   2   2   2   0   2   2   2   0   2   0   2   0   2   0   2   0   0   0   0   0   0   2   0   0   2   2   0   0   0   0   2   2   2   2   2   0   0   0   0   0   0   0   2   0   0   0   0   0   2   0   2   0   2   0   0   0   0   0   2   2   0   0   2   2   0   0   0   2   2   0   0   2   0   2   0   0   2
 MK-1-11                0   0   0   0   2   2   0   2   2   0   0   2   0   0   0   0   0   2   2   0   0   2   2   0   0   0   2   2   2   2   0   0   0   0   2   0   2   0   2   0   0   0   0   0   2   0   2   0   2   2   0   2   2   0   2   0   0   2   2   0   2   0   0   2   0   0   2   2   0   0   0   2   0   0   2   0   0   2   2   0   0   2   0   0   2   2   2   0   2   2   2   2   0   0   0   0   2   0   2   2   0   0   2   0   0   2   0   0   2   2   2   2   0   2   0   0   0   0   2   2   0   0   0   2   0   2   0   2   2   2   0   2   2   2   0   2   0   2   2   0   0   2   0   0   2   2   2   2   2   0   0   2   0   2   2   2   2   2   0   0   0   0   0   0   0   2   0   0   0   0   0   2   2   2   0   2   0   0   0   2   0   0   2   0   2   2   0   0   0   0   2   2   0   0   2   0   2   0   2   2
 MK-1-12                0   0   0   0   2   2   0   2   2   0   2   2   0   0   0   0   0   0   2   0   0   2   2   0   0   0   2   2   2   2   2   0   0   0   2   0   2   0   2   0   0   0   0   0   2   0   2   0   2   2   0   2   2   2   2   0   0   2   2   0   2   0   0   2   0   0   2   2   2   0   0   2   0   0   0   0   2   2   2   0   0   2   0   0   2   2   2   0   2   2   2   0   0   0   0   0   0   0   2   2   0   2   2   0   2   2   0   0   2   2   0   2   2   2   0   0   0   0   2   2   0   0   0   2   0   2   0   2   2   2   0   2   2   2   0   2   0   2   2   0   0   2   0   0   0   2   2   2   2   0   0   2   0   0   2   2   2   2   0   0   0   0   0   0   0   2   0   2   0   0   0   2   2   2   0   2   0   0   0   2   0   2   2   0   2   2   2   0   0   0   2   2   0   0   2   0   0   2   2   2
 MK-1-13                0   0   0   0   2   0   0   2   2   0   2   2   0   0   0   0   0   0   2   0   0   2   2   0   0   0   2   2   2   2   2   0   0   2   2   0   2   0   2   0   0   0   0   0   2   2   2   0   2   2   2   2   2   2   2   0   0   2   2   0   2   0   0   2   0   0   2   2   2   2   0   2   0   2   0   0   2   2   2   0   0   2   0   0   2   2   2   2   2   2   2   0   0   0   0   0   0   0   2   2   0   0   2   0   2   2   0   0   2   2   2   2   2   2   0   2   0   0   2   2   0   0   0   2   0   2   2   2   0   2   0   0   2   2   0   2   2   2   0   0   0   0   0   0   0   2   2   0   2   0   0   2   0   0   2   2   2   2   0   0   0   0   2   2   0   2   2   2   0   0   0   2   2   2   0   2   0   0   0   2   0   2   2   0   2   2   2   0   0   2   2   2   0   0   2   0   0   2   0   2
 MK-1-14                0   0   2   0   0   0   0   2   2   0   2   2   2   0   2   0   0   0   2   0   2   2   2   0   0   0   2   2   2   0   2   0   0   2   2   0   2   0   2   0   0   0   0   0   2   2   2   0   2   2   2   2   2   2   2   0   0   2   2   0   2   0   2   2   0   2   2   2   2   2   0   2   0   2   0   0   2   2   2   0   0   2   0   0   2   2   2   2   2   2   2   0   0   0   0   0   0   0   2   2   0   0   2   0   2   2   0   0   2   2   0   2   2   2   0   2   2   0   2   2   0   0   0   2   0   2   0   2   0   2   0   2   2   2   0   2   2   2   0   0   0   0   0   0   0   2   2   0   2   0   0   2   0   0   2   0   2   2   0   0   0   0   2   2   0   2   0   2   0   0   0   2   0   2   0   2   0   0   0   2   0   2   2   0   2   2   2   0   0   2   2   0   0   0   0   2   0   2   0   2
 MK-1-15                0   0   2   0   0   0   2   2   2   0   2   2   2   0   2   0   2   2   0   0   2   0   2   0   0   0   2   2   2   0   2   0   0   2   2   0   2   0   2   0   0   0   0   0   2   2   2   0   0   2   2   2   2   2   2   0   2   2   2   0   2   0   2   2   0   2   2   2   2   2   0   2   0   2   0   0   2   2   2   0   0   2   0   0   2   2   2   2   2   2   2   0   0   0   0   0   0   0   2   2   0   0   2   0   2   2   0   0   2   2   0   2   2   2   0   2   2   0   2   2   0   0   0   2   0   2   0   0   2   2   0   2   2   2   0   2   2   2   0   0   0   0   0   0   0   2   2   0   2   0   0   2   0   0   2   0   2   2   0   0   0   0   2   2   0   2   0   2   0   0   2   2   0   2   0   2   0   0   2   2   0   2   2   2   2   2   2   0   0   2   2   0   0   0   0   2   2   2   2   2
 MK-1-16                0   0   2   0   0   2   2   2   2   2   2   2   2   0   2   0   2   2   0   0   2   0   2   0   0   0   2   2   2   0   2   0   0   2   2   0   2   0   2   0   0   2   0   0   2   0   2   0   0   2   2   2   2   2   2   0   2   2   2   0   2   0   2   2   0   0   0   2   2   2   0   2   0   0   0   0   2   2   2   0   0   2   0   0   2   2   2   2   2   2   2   2   2   0   0   0   0   0   2   2   0   0   2   0   2   2   0   0   0   0   0   2   2   2   0   2   2   0   2   2   0   0   0   2   0   2   2   0   2   2   0   0   2   2   2   2   2   2   0   0   0   0   2   0   0   2   2   0   2   0   0   2   0   0   2   0   2   2   0   0   0   0   2   2   2   2   0   2   0   0   2   2   0   2   0   2   0   0   2   2   2   2   2   2   2   2   2   2   0   2   2   0   2   0   0   2   2   2   2   2
 MK-2-1                 0   0   0   0   0   2   2   2   0   0   0   0   0   2   0   0   2   2   0   0   0   0   2   2   2   0   2   2   0   0   0   0   0   2   0   0   2   2   0   2   0   0   0   0   0   0   0   0   0   0   0   2   0   2   0   2   2   0   0   2   2   2   0   0   0   0   0   0   0   0   0   0   0   2   2   0   2   0   0   2   2   2   0   2   2   0   0   0   0   0   2   0   2   2   2   2   0   2   2   2   0   2   0   0   0   2   0   2   2   2   2   0   2   0   0   0   2   2   0   0   2   0   0   0   2   0   0   0   0   2   0   0   2   2   0   2   2   0   0   0   0   2   2   0   0   0   2   0   2   0   0   2   2   2   0   2   2   2   0   0   2   2   0   0   0   2   0   2   0   0   2   0   0   0   0   2   0   0   2   0   0   0   2   2   0   0   2   2   2   0   2   0   0   0   0   0   0   2   2   0
 MK-2-2                 0   0   2   0   0   2   2   2   0   0   0   0   0   2   0   0   2   0   0   0   0   0   2   2   2   0   2   2   0   0   2   0   0   2   0   0   2   2   0   2   0   0   0   0   0   0   0   0   0   0   0   2   0   2   2   2   2   0   0   2   2   2   0   0   0   0   0   0   0   0   0   0   0   2   2   0   2   0   0   2   2   2   0   2   2   0   0   0   0   0   2   0   2   2   0   2   0   2   2   2   0   2   0   0   0   2   0   2   2   0   2   0   2   0   0   0   2   2   0   0   2   0   0   0   2   0   0   0   0   2   0   0   0   2   2   2   2   0   2   0   0   2   2   0   0   0   2   0   2   0   2   2   2   2   0   2   2   2   0   0   2   2   0   0   0   2   0   2   0   2   2   0   0   0   0   2   0   0   0   0   0   2   2   2   0   0   2   2   2   2   2   0   0   0   0   0   0   2   0   0
 MK-2-3                 0   0   2   0   0   2   2   2   0   0   2   0   0   2   0   0   2   0   0   2   0   2   2   2   0   0   2   2   0   0   2   0   0   2   0   0   2   2   0   2   0   0   0   0   2   2   0   0   0   0   0   2   0   2   0   2   2   0   0   2   2   2   2   2   0   2   0   0   0   0   0   0   0   2   2   0   2   0   2   2   2   2   0   2   2   0   0   0   0   0   2   0   2   2   2   2   2   2   2   2   0   0   2   2   0   2   2   2   2   0   2   0   2   0   0   0   2   2   0   0   2   0   0   2   2   0   2   0   0   2   0   0   2   2   2   2   2   0   2   0   0   2   2   0   0   0   2   0   2   0   2   2   2   2   0   2   2   2   0   0   2   2   0   0   0   2   0   2   0   2   2   0   0   0   0   2   0   0   2   0   0   2   2   2   0   0   2   0   2   2   2   0   0   2   0   0   0   2   0   0
 MK-2-4                 0   0   2   0   0   2   2   2   0   0   2   0   2   2   0   0   2   0   0   2   0   2   2   2   0   0   2   2   0   2   2   0   0   2   0   0   2   2   0   2   0   2   0   2   2   2   0   0   0   0   0   2   0   2   0   2   2   0   0   2   0   2   2   2   0   0   0   0   0   0   0   0   0   0   2   2   2   0   2   2   2   0   0   2   2   0   0   0   0   0   2   0   2   2   2   2   2   2   2   2   2   0   2   0   0   2   2   2   2   0   2   0   2   0   0   2   2   2   0   0   2   0   0   0   2   0   2   0   0   2   0   0   2   2   2   2   0   0   2   0   0   2   2   0   0   0   2   0   2   0   2   2   2   2   0   2   2   2   0   0   2   2   0   0   0   2   0   2   0   2   0   0   0   0   0   2   0   0   2   0   0   2   2   2   2   2   2   0   0   2   2   0   0   0   0   0   0   2   0   0
 MK-2-5                 0   0   2   0   0   2   2   2   0   0   2   0   2   2   0   0   2   0   2   2   0   2   2   2   0   2   2   2   0   2   2   0   0   2   2   0   2   2   0   2   0   2   0   2   2   2   0   0   0   0   0   2   0   2   0   2   2   0   0   2   0   2   2   2   0   0   0   0   0   0   0   0   0   0   2   2   2   0   2   2   2   0   0   2   2   0   0   0   0   0   0   0   2   2   2   2   2   2   2   2   2   0   2   0   0   2   2   2   2   2   2   0   2   0   0   2   2   2   0   0   2   0   0   0   2   0   2   0   0   2   0   2   2   2   2   2   0   0   0   0   0   2   2   0   0   2   2   0   0   0   2   2   2   2   2   2   2   2   0   0   2   2   0   0   0   2   2   2   0   2   0   0   0   0   0   2   0   0   2   0   0   2   2   2   2   2   2   0   0   0   2   0   0   0   0   0   0   2   0   0
 MK-2-6                 0   2   2   0   2   2   2   2   0   0   2   0   2   2   2   0   2   0   2   2   0   2   2   2   0   2   2   2   0   2   2   0   0   2   2   0   2   2   0   2   0   2   0   2   2   2   0   0   0   0   0   2   0   2   0   2   2   0   0   2   0   2   2   2   0   0   0   0   0   0   0   0   0   2   2   0   2   0   2   2   2   2   0   2   2   0   0   0   0   0   0   0   2   2   2   2   2   2   2   2   2   0   2   0   0   2   2   2   2   0   2   0   2   0   0   2   2   2   0   0   2   0   0   0   2   0   2   0   0   2   0   2   2   2   2   2   0   0   0   0   2   2   0   0   0   2   2   0   0   0   2   2   2   2   2   2   2   2   0   0   2   2   0   0   2   2   2   2   0   2   0   0   0   0   0   2   0   0   2   2   0   2   2   2   0   2   2   0   0   0   2   0   0   0   0   2   0   2   0   2
 MK-2-7                 0   2   2   0   2   2   2   0   0   0   2   0   2   2   2   0   2   0   2   2   0   2   2   2   2   2   2   2   0   2   2   0   0   2   2   0   2   2   0   2   0   2   0   2   2   0   2   0   2   0   0   2   0   2   0   2   2   0   0   2   0   2   2   2   0   0   0   0   0   0   0   0   0   2   2   0   2   0   2   2   2   2   0   2   2   2   0   0   0   2   0   0   0   0   2   2   2   2   2   2   2   2   2   0   0   2   0   2   2   0   2   0   2   0   0   2   2   2   0   0   2   0   0   0   2   0   2   0   0   2   0   2   2   2   2   2   0   0   0   0   2   2   0   0   2   2   2   0   0   0   2   0   2   2   2   2   2   2   0   0   2   2   0   0   2   2   2   2   0   2   0   0   0   0   0   2   0   2   0   2   0   0   0   2   0   2   2   0   0   0   2   0   2   0   0   2   0   2   0   2
 MK-2-8                 0   2   2   0   2   2   2   0   0   2   2   2   2   2   2   0   2   2   2   2   0   2   2   0   2   2   0   2   0   2   2   0   0   0   2   0   2   2   0   2   0   2   0   2   2   0   2   0   2   0   0   2   0   2   0   2   2   0   0   2   0   2   2   2   2   0   0   0   0   0   0   0   0   2   2   0   2   0   2   2   2   2   0   2   2   2   2   0   0   2   0   0   0   0   2   2   2   2   2   2   2   0   2   0   0   2   0   2   0   0   2   0   2   0   0   2   2   2   0   0   2   0   0   0   2   0   2   0   0   2   0   2   2   2   2   2   0   0   0   0   2   2   0   0   2   2   2   0   0   0   2   0   2   2   2   2   2   2   0   0   2   2   0   2   2   2   2   2   0   0   0   0   0   2   0   2   0   2   0   2   0   0   0   2   0   2   0   0   0   0   2   0   0   0   0   2   0   2   0   2
 MK-2-9                 0   0   2   0   2   2   2   0   0   2   2   2   2   2   2   2   2   2   2   2   0   2   2   0   2   2   0   2   0   2   2   0   0   2   2   0   2   2   0   2   2   2   0   2   2   0   2   0   0   0   0   0   2   2   0   2   2   0   0   2   0   2   2   2   2   0   0   0   0   0   0   0   0   2   2   2   0   0   2   2   2   2   2   2   2   2   0   0   0   2   0   0   0   0   2   2   2   2   2   0   2   0   2   0   0   2   0   2   0   0   2   0   2   0   0   0   0   2   0   0   2   0   0   0   2   0   2   0   0   0   0   2   0   2   2   2   0   0   0   0   2   2   0   0   2   2   2   0   0   0   2   0   2   2   2   2   2   2   0   0   2   2   0   2   2   2   2   2   0   0   0   0   0   0   0   2   0   0   0   2   0   0   0   2   0   2   0   0   0   2   0   0   0   2   0   2   0   2   0   2
 MK-2-10                0   2   2   0   0   0   0   2   0   2   2   2   2   2   2   2   2   2   2   2   0   2   2   2   2   2   0   2   0   2   2   0   0   2   2   0   2   2   0   2   2   2   0   2   2   0   2   0   0   0   0   0   2   2   0   2   2   0   0   2   0   2   2   2   2   0   0   2   0   2   0   0   0   0   2   2   0   0   2   2   2   2   2   2   2   2   0   0   0   2   0   2   0   2   2   2   2   2   2   0   2   2   2   0   0   2   0   2   0   0   2   0   2   0   0   0   0   2   0   0   2   0   0   2   2   0   2   0   0   0   0   2   0   2   2   2   0   0   0   0   2   2   0   0   2   2   2   0   0   0   2   0   0   2   2   2   2   2   0   0   2   2   0   2   2   0   2   2   0   0   0   0   0   0   0   2   0   0   0   2   0   0   2   2   0   2   0   0   0   2   0   0   0   0   0   2   0   2   0   2
 MK-2-11                0   2   0   0   2   0   0   2   0   2   2   2   2   2   0   2   2   2   2   2   2   2   2   2   0   2   0   2   0   2   2   0   0   0   0   0   2   2   0   2   2   2   0   2   2   0   2   0   0   0   0   0   2   2   0   2   2   0   0   2   0   2   2   2   2   0   0   2   0   0   0   0   0   0   2   2   0   0   2   0   2   2   2   2   2   2   0   0   0   2   0   2   0   2   2   2   2   2   2   2   2   2   0   0   0   2   0   2   0   0   2   0   2   0   0   0   0   2   0   0   2   0   0   2   2   0   2   0   0   0   0   2   0   0   2   2   0   0   2   0   2   0   0   0   2   2   2   0   2   0   2   0   0   2   2   2   2   2   0   0   2   2   0   2   2   0   2   2   0   0   0   0   0   0   0   2   0   0   0   2   0   0   2   2   0   2   0   0   0   2   0   0   0   0   0   2   0   2   0   0
 MK-2-12                0   2   0   0   2   0   0   2   0   2   2   2   2   2   0   2   2   2   2   2   2   2   2   2   0   2   0   2   0   2   2   0   0   0   0   0   2   2   0   2   2   0   0   0   2   0   2   0   0   0   0   0   2   2   0   2   2   0   0   2   0   2   2   2   2   0   0   2   0   2   0   0   2   0   2   2   0   2   2   0   2   2   2   2   2   2   0   0   0   2   0   2   0   2   2   0   2   2   2   2   2   2   0   0   0   2   0   2   0   0   2   0   2   0   0   0   0   2   2   0   2   0   0   2   2   2   0   0   0   0   0   2   0   0   2   2   0   0   2   0   2   0   0   0   2   2   2   0   2   0   2   0   0   0   2   2   2   2   0   0   0   2   0   2   2   0   2   2   0   0   0   0   0   0   0   2   0   0   0   0   0   0   2   2   0   2   0   0   0   2   0   2   0   0   0   2   0   2   0   0
 MK-2-13                0   2   0   0   2   0   0   2   0   2   2   2   2   2   0   2   2   2   2   2   2   2   2   2   2   2   0   2   2   2   2   0   0   0   0   0   2   2   0   2   2   0   0   0   2   0   2   0   0   0   0   0   2   2   0   2   2   0   0   2   0   2   2   2   2   0   0   2   0   2   0   0   2   2   2   2   0   2   2   0   2   2   2   2   2   2   0   0   0   0   0   2   0   2   2   0   2   2   2   2   2   2   0   0   0   2   0   2   0   2   2   0   2   0   0   2   0   2   2   2   0   0   0   2   2   2   0   0   0   0   0   0   0   0   2   2   0   0   2   0   2   0   2   0   2   2   2   0   2   0   2   0   0   0   2   2   2   2   0   0   0   2   0   2   2   0   2   2   0   0   0   0   0   0   0   2   0   0   0   0   2   0   2   2   0   2   0   0   0   2   0   2   0   0   0   2   0   2   0   0
 MK-2-14                2   2   0   0   2   0   0   2   0   2   2   2   2   2   0   2   2   2   2   2   2   2   2   2   2   2   0   2   2   2   2   0   0   0   0   0   2   2   0   2   2   0   0   0   2   0   2   0   0   0   0   0   2   2   0   2   2   0   2   2   0   2   2   2   2   0   0   2   0   2   0   2   2   2   2   2   0   2   2   0   2   2   2   2   2   2   0   0   0   2   0   2   0   2   2   0   2   2   2   2   2   2   0   0   0   2   0   2   0   2   0   0   2   0   0   2   0   2   2   2   0   2   0   2   2   2   0   0   2   0   0   0   0   0   2   2   0   0   2   0   2   0   2   0   2   2   2   0   2   0   2   0   0   0   2   2   2   2   0   0   0   2   0   2   2   0   2   2   0   0   0   0   0   0   0   2   0   0   0   0   2   0   2   2   0   2   0   0   0   2   0   2   0   0   0   2   0   2   0   0
 MK-2-15                2   2   0   0   2   0   0   2   0   2   2   2   2   2   0   0   2   2   2   2   2   2   2   2   2   2   0   2   2   2   2   0   0   0   0   0   0   0   0   2   2   0   2   0   2   0   2   0   0   0   0   0   2   0   0   2   2   0   2   2   0   2   0   2   2   0   0   2   0   2   0   2   0   2   2   2   0   2   2   0   2   2   2   2   2   2   2   0   0   2   0   2   0   2   2   2   2   2   2   2   2   2   0   0   0   0   0   2   2   2   0   2   2   0   0   2   0   2   2   2   0   0   0   2   2   0   0   0   2   0   0   0   0   0   2   2   0   0   2   0   2   0   2   0   2   2   2   0   2   0   2   0   0   0   2   2   2   0   0   0   0   2   0   2   2   0   2   2   0   0   0   0   2   0   0   2   0   0   0   0   2   0   2   2   0   2   0   0   0   2   0   2   0   0   0   2   0   2   0   0
 MK-2-16                2   2   2   0   2   0   0   2   0   2   2   2   2   2   2   0   2   2   2   2   2   2   2   0   2   2   0   2   2   2   2   0   0   0   2   0   0   0   0   2   2   2   2   0   2   2   2   0   0   2   0   2   2   0   0   2   2   0   2   2   0   2   0   2   2   0   0   2   0   2   0   2   0   2   2   2   0   2   2   0   2   2   2   0   2   0   2   0   0   2   0   2   0   2   2   2   2   2   2   2   2   2   0   0   0   0   0   2   2   0   0   2   2   0   0   2   0   2   2   2   0   0   0   0   2   2   0   0   2   0   0   0   0   2   2   2   0   0   2   0   2   0   2   0   2   2   2   0   2   0   2   0   0   0   2   2   2   0   0   0   0   2   0   2   2   0   2   0   0   0   0   0   2   0   0   2   0   0   0   0   2   0   2   2   0   2   0   0   0   2   0   2   0   0   0   2   0   2   0   2
 MK-3-1                 0   0   0   2   2   0   0   2   2   2   0   0   2   2   2   2   2   0   0   0   2   0   0   2   0   0   2   0   2   2   0   2   2   2   2   2   0   2   0   2   2   2   0   0   0   2   0   2   2   0   0   2   2   2   2   0   2   0   0   2   2   2   2   2   0   0   2   0   0   2   2   0   0   0   2   0   2   0   0   0   2   0   2   2   2   0   0   0   0   2   2   0   0   0   2   0   2   0   2   2   2   0   2   0   0   2   0   0   0   2   0   0   2   2   2   0   0   2   0   0   2   0   0   0   2   2   0   2   0   0   0   2   2   0   2   0   2   2   2   2   0   2   2   2   2   0   2   0   2   2   2   2   2   0   0   0   0   0   0   0   2   2   2   2   2   0   0   2   0   2   0   2   2   2   0   2   0   2   0   2   2   0   2   2   2   2   2   2   0   0   2   0   2   0   0   2   2   2   2   2
 MK-3-2                 0   0   2   0   2   0   0   2   2   2   0   0   2   2   2   2   2   0   0   0   2   0   0   2   0   0   2   0   2   2   0   2   2   2   2   2   0   2   2   2   2   2   0   0   0   2   0   2   2   0   0   2   2   2   2   2   2   2   0   2   2   2   2   2   0   0   0   0   0   2   2   0   0   0   2   0   2   0   2   0   2   0   2   2   2   0   0   0   0   0   0   0   0   0   2   0   2   0   2   2   2   0   2   0   0   2   0   0   0   2   0   0   2   2   2   2   0   0   0   0   2   2   0   0   2   2   0   2   0   0   0   0   2   0   2   0   2   2   2   2   0   2   2   2   2   0   2   0   2   2   2   2   2   0   2   0   0   0   0   0   2   2   2   2   0   0   0   2   0   2   2   2   2   2   0   2   0   2   0   2   2   0   2   2   2   2   2   2   0   0   2   0   2   0   0   2   2   2   2   2
 MK-3-3                 0   0   2   0   2   0   0   2   2   0   0   0   2   2   2   2   2   0   0   0   2   0   0   2   2   0   2   2   2   2   2   2   2   2   2   2   0   2   0   0   2   2   0   0   0   2   2   2   2   0   0   2   2   2   2   2   2   2   0   2   2   2   2   2   0   0   0   0   0   2   2   0   0   0   2   0   2   0   2   0   2   0   2   2   2   0   0   0   0   0   0   0   0   0   2   2   2   0   2   2   2   0   2   0   2   2   0   0   2   2   0   0   2   2   2   2   0   0   0   0   2   0   0   0   2   2   0   2   0   0   0   2   2   0   2   0   2   2   2   2   0   0   2   2   0   0   2   0   2   0   2   2   2   0   2   0   0   0   0   0   2   2   2   2   0   0   0   2   0   2   2   0   2   2   0   2   0   2   0   2   2   0   2   2   2   2   2   2   0   0   2   0   2   0   0   2   2   2   2   2
 MK-3-4                 0   0   2   0   2   0   0   0   2   0   0   0   2   2   2   2   2   0   0   0   2   0   2   2   2   0   2   2   2   2   2   2   2   2   2   2   0   2   0   0   2   2   0   0   0   2   0   2   2   2   0   2   0   2   0   2   0   2   0   2   2   2   0   2   0   0   2   0   0   2   2   0   0   0   2   0   2   0   2   0   2   0   2   2   2   0   0   0   0   0   0   2   0   0   2   2   2   0   2   2   2   0   0   0   2   2   0   0   2   2   0   0   2   2   2   2   2   0   0   0   2   0   2   0   2   2   0   2   0   0   0   2   2   2   0   0   2   2   2   2   0   0   2   2   0   0   2   0   2   0   0   2   2   0   0   2   0   0   0   0   2   2   2   0   0   0   0   2   0   2   2   0   2   2   2   2   0   0   0   2   2   0   2   2   2   2   2   2   0   0   2   0   2   0   0   2   2   2   2   2
 MK-3-5                 0   0   2   0   2   2   0   0   2   0   0   0   2   2   2   2   2   0   0   0   2   0   2   2   2   0   2   2   2   2   2   2   2   2   2   2   0   2   0   0   2   2   0   0   0   2   0   0   2   2   0   0   0   2   2   2   2   2   0   2   2   2   0   2   0   0   2   0   0   2   2   0   0   0   2   0   2   0   2   0   2   0   2   2   2   0   0   0   0   0   0   2   0   0   2   2   2   0   2   0   2   0   0   0   2   2   0   2   2   2   0   0   2   2   2   2   2   0   0   0   0   0   2   0   2   2   0   0   0   0   0   0   2   0   0   0   2   2   2   2   0   0   2   2   0   0   2   0   2   0   0   2   2   0   0   2   0   0   0   0   2   2   2   2   0   0   0   2   0   2   2   0   2   2   2   2   0   0   0   2   2   0   2   2   2   2   2   2   0   0   2   0   2   0   0   2   2   2   2   2
 MK-3-6                 0   0   2   0   2   0   0   0   2   0   0   0   2   2   2   2   2   0   0   0   2   0   2   2   2   0   2   2   2   2   2   2   2   2   2   2   0   2   0   2   2   2   0   0   0   2   0   0   2   2   0   0   0   0   0   2   2   2   0   0   2   2   0   2   0   0   2   0   0   2   2   0   0   0   2   0   2   0   2   0   2   0   0   2   2   0   0   0   0   0   2   2   0   0   2   2   2   2   2   0   2   0   0   0   2   2   0   2   2   2   0   0   2   2   2   2   2   0   0   0   0   0   2   0   2   2   0   0   2   0   0   0   2   0   0   0   2   2   0   2   0   0   2   2   0   0   2   0   2   0   0   2   2   2   2   2   0   0   0   0   2   2   2   2   0   0   0   2   0   2   2   0   2   2   2   2   0   0   0   0   2   0   2   2   2   2   2   2   0   0   2   0   2   0   0   2   0   2   2   2
 MK-3-7                 0   0   2   0   2   0   0   0   2   0   2   0   0   2   2   2   0   2   0   0   2   0   2   2   0   0   2   2   0   0   2   2   2   2   2   2   0   2   0   2   2   2   0   0   0   0   0   0   2   2   0   0   0   0   0   2   2   2   0   0   2   2   2   2   0   0   2   0   0   2   2   0   0   0   2   0   2   0   2   0   2   0   0   2   2   0   0   2   0   0   2   0   0   0   2   2   2   2   0   2   2   2   0   0   2   2   0   2   2   2   0   0   2   2   2   2   2   0   0   0   0   0   2   2   0   2   0   0   2   0   0   0   2   2   0   0   2   2   0   2   0   0   2   2   0   2   2   0   0   0   0   2   2   2   2   2   0   0   0   0   2   2   2   2   0   2   0   2   0   2   0   0   2   2   2   2   0   0   0   0   2   0   2   2   2   2   2   2   0   0   2   0   2   0   0   2   0   2   2   2
 MK-3-8                 0   0   2   0   2   0   0   0   2   0   2   2   0   2   2   2   0   2   0   0   2   0   2   2   0   0   2   2   0   0   2   2   2   2   2   2   0   2   0   2   2   2   0   2   0   0   0   0   2   2   0   0   0   0   0   0   2   2   0   2   0   2   2   2   2   0   2   0   0   0   2   0   0   0   2   0   2   0   2   0   2   0   0   2   2   0   0   2   0   0   2   0   0   0   2   2   2   2   0   2   2   2   0   0   2   2   0   2   2   2   0   0   2   2   2   2   2   0   0   0   0   0   2   2   0   2   0   0   2   0   0   0   2   2   0   0   2   2   0   2   0   0   2   2   0   2   2   0   0   0   0   2   2   2   2   2   0   0   0   0   2   2   2   2   0   2   2   2   0   2   0   0   2   0   2   2   0   0   0   0   2   0   2   2   2   2   2   2   0   0   2   2   2   0   0   2   0   2   2   2
 MK-3-9                 0   0   2   2   2   0   0   0   2   0   2   2   0   0   2   2   0   2   0   0   2   0   2   2   0   0   2   2   0   0   2   2   2   2   2   2   0   2   0   2   2   2   0   2   0   0   0   0   2   2   0   0   0   0   0   0   2   2   0   2   0   2   2   2   2   0   2   0   0   2   2   0   0   0   2   0   2   0   2   0   2   0   0   2   2   0   0   0   0   0   2   0   0   0   2   2   2   2   0   2   2   2   0   0   2   2   0   0   2   2   0   0   2   2   2   0   2   0   2   0   0   0   2   2   0   2   0   2   2   0   0   0   2   0   0   0   2   2   0   2   0   0   2   2   0   0   2   0   0   0   0   2   2   2   2   2   0   0   0   0   2   0   2   2   0   0   2   2   0   2   0   0   2   2   2   2   2   0   0   0   2   0   2   2   2   2   2   2   0   0   0   2   2   2   0   2   0   2   2   2
 MK-3-10                0   0   2   2   2   0   0   0   0   0   2   2   0   0   2   2   0   2   0   0   2   0   2   2   0   0   2   2   0   2   2   2   2   2   0   2   0   2   0   2   2   2   2   2   0   0   0   0   2   2   0   0   2   0   0   0   2   2   0   2   0   2   2   2   2   0   2   0   0   2   2   0   0   0   2   0   0   0   2   0   2   0   0   2   2   0   0   0   0   0   2   0   0   0   2   2   2   2   2   2   2   2   0   0   2   2   0   0   2   2   2   0   2   2   2   0   0   0   2   0   0   0   2   2   0   2   0   2   2   0   0   0   2   0   2   0   2   2   0   2   0   0   0   2   2   0   2   0   0   0   0   2   2   2   2   2   2   0   0   0   2   0   2   0   0   0   2   2   0   2   0   0   2   2   2   2   2   0   0   0   2   0   2   2   2   2   2   2   0   0   0   2   2   2   0   2   0   2   2   0
 MK-3-11                0   0   2   2   2   0   0   0   0   0   2   2   0   2   2   2   0   2   0   0   2   0   2   2   0   0   2   2   2   2   2   2   2   2   0   2   0   2   0   2   2   2   2   2   0   0   0   0   2   2   0   0   2   0   0   0   2   2   0   0   0   2   2   2   2   0   2   0   2   2   2   0   0   0   2   0   0   0   2   0   2   0   0   2   0   2   0   0   0   0   2   0   0   0   2   2   2   2   2   2   2   2   0   2   2   2   0   0   2   2   2   0   2   2   2   0   0   0   2   2   0   0   2   2   0   2   0   2   2   0   0   2   2   0   2   0   2   2   0   2   0   0   0   2   2   0   2   0   0   0   0   2   2   2   2   0   0   0   0   0   2   0   2   0   2   0   2   2   0   0   0   0   2   2   2   2   0   0   0   0   2   0   2   2   2   2   2   2   0   0   0   2   2   2   2   2   0   0   2   0
 MK-3-12                0   2   0   0   2   0   0   0   0   0   2   2   0   2   2   2   0   2   0   0   2   0   2   2   2   2   2   2   2   2   2   2   2   2   0   2   0   2   2   2   2   2   2   2   2   0   2   0   2   2   0   0   2   0   0   0   0   0   0   0   2   2   2   2   2   0   2   0   2   2   2   0   0   0   2   0   0   0   2   0   2   0   0   2   0   2   0   0   0   0   2   0   0   0   2   2   2   0   2   2   2   2   0   2   2   2   0   0   2   2   2   0   2   2   2   0   0   0   2   2   0   0   2   2   0   2   0   2   2   2   0   2   2   0   2   0   2   2   0   2   0   0   0   2   2   0   2   0   0   0   0   2   2   2   0   0   0   0   0   0   2   0   2   0   2   0   2   2   0   0   2   0   2   2   2   2   2   0   0   0   2   0   2   2   2   2   2   2   0   0   0   2   2   2   2   2   0   0   2   0
 MK-3-13                0   2   0   0   2   0   0   0   0   0   2   2   0   0   0   2   0   2   0   0   2   0   2   2   2   2   2   2   2   2   0   2   2   2   0   2   0   0   2   0   2   2   2   2   2   0   2   0   2   2   2   0   2   0   0   0   0   0   0   0   2   2   2   2   2   0   2   2   2   2   0   0   0   0   2   2   0   0   2   0   2   0   0   2   0   2   0   0   0   0   2   0   0   0   2   2   2   0   2   2   2   2   0   2   2   2   0   0   2   2   2   0   2   2   2   0   0   0   2   2   0   0   2   2   0   2   0   2   2   2   0   2   0   0   2   0   0   2   0   0   0   0   0   0   2   0   2   0   0   0   0   0   2   2   0   0   0   0   0   0   2   0   2   0   2   0   2   2   0   0   2   0   2   2   2   2   2   0   0   2   2   0   2   2   2   2   2   2   0   0   2   2   0   2   2   2   0   0   2   0
 MK-3-14                0   2   2   0   2   0   0   0   0   0   2   2   0   0   0   2   0   2   0   0   2   2   2   2   2   2   2   2   2   2   0   2   0   2   0   2   0   0   2   2   2   2   2   2   2   0   2   0   2   2   2   2   2   0   0   0   0   0   2   0   2   2   0   2   2   0   2   2   0   2   0   0   0   0   2   2   0   0   2   0   2   0   0   2   0   2   0   0   0   0   2   0   0   0   2   2   0   2   2   2   2   0   0   2   2   0   0   0   2   2   2   0   2   2   2   0   0   0   2   2   0   0   2   0   0   2   0   2   2   2   0   0   0   0   2   0   2   2   0   0   0   0   0   2   2   0   2   0   0   0   0   2   2   2   0   2   0   2   0   2   2   0   0   0   0   0   2   2   0   0   2   0   2   2   2   0   2   0   2   2   2   0   2   2   2   2   2   2   0   0   2   2   0   2   2   2   0   0   2   0
 MK-3-15                0   2   2   0   2   0   0   0   0   0   2   2   0   0   0   2   0   0   0   0   0   2   2   2   0   2   2   2   2   2   0   2   0   2   0   0   0   2   2   2   2   2   2   2   2   0   2   0   2   2   2   2   2   0   0   0   0   0   2   0   2   2   0   2   2   0   2   2   0   2   0   0   0   0   2   2   0   0   2   0   2   0   0   2   0   2   0   0   0   0   0   0   0   0   2   2   0   2   2   0   2   0   0   2   2   0   0   0   2   2   2   0   2   2   2   0   0   0   2   0   0   0   2   0   0   2   0   2   2   2   0   0   0   0   2   0   2   2   0   0   0   0   2   2   2   0   2   0   0   0   0   2   2   2   0   2   0   2   0   2   2   0   0   0   0   0   2   2   0   0   0   0   2   2   2   0   2   2   2   2   2   0   2   2   2   2   2   2   2   0   2   2   0   2   2   2   0   0   2   0
 MK-3-16                0   2   0   0   2   0   0   0   2   0   2   0   0   2   0   2   0   0   0   2   0   2   2   2   0   2   2   0   2   2   0   2   0   0   2   0   0   2   2   2   2   0   2   2   2   0   2   0   2   2   2   2   2   0   2   0   0   0   2   0   2   2   0   2   2   0   2   2   0   2   0   0   0   0   2   2   2   0   2   0   2   0   0   2   0   2   0   0   0   0   0   0   0   0   2   2   0   2   2   0   0   0   0   2   2   0   0   0   2   2   2   0   2   2   2   0   0   0   2   0   0   0   2   0   2   2   0   2   2   2   0   2   0   0   2   0   2   2   2   0   0   2   2   2   2   0   2   0   0   0   0   2   2   2   2   2   0   2   0   0   2   0   0   0   0   0   2   2   0   0   0   0   2   2   2   0   0   2   2   2   2   0   2   2   2   2   2   2   2   0   2   2   0   2   2   2   0   0   2   0
 MK-4-1                 0   0   2   0   0   0   0   2   2   0   0   2   0   0   2   2   0   2   0   2   2   0   2   2   0   2   2   2   0   2   0   0   0   0   2   0   2   2   0   0   2   2   0   0   0   2   0   2   0   0   0   0   2   0   2   0   2   2   0   0   2   0   2   2   0   0   0   2   2   0   0   0   2   0   0   2   2   2   2   0   2   0   2   2   2   0   2   2   0   0   2   2   2   2   2   2   2   0   2   2   0   0   0   0   0   0   0   2   2   2   2   2   2   2   0   0   2   2   0   2   0   0   0   2   0   0   0   0   2   0   2   0   0   0   2   0   2   2   0   0   2   2   2   2   2   2   2   0   2   0   2   2   0   0   0   0   2   2   2   2   0   2   2   0   0   2   2   2   0   2   0   0   2   2   0   2   2   0   0   2   2   2   0   0   2   0   2   0   0   0   2   2   0   2   0   2   2   2   0   0
 MK-4-2                 0   0   2   0   0   0   0   2   2   2   0   2   0   2   2   2   0   0   0   0   2   0   2   2   0   2   2   2   0   2   0   0   0   0   2   0   2   0   0   0   2   2   0   0   0   2   0   2   0   0   0   0   2   0   2   0   0   2   2   2   2   0   2   2   0   0   0   2   2   0   0   0   2   0   0   2   2   2   2   0   2   0   2   0   2   0   2   2   0   0   0   2   2   2   2   2   2   0   0   0   0   0   0   0   0   0   2   2   2   2   2   2   2   2   0   0   2   2   0   2   2   0   0   2   0   2   0   2   2   2   0   0   0   2   2   0   2   2   0   0   2   0   2   2   2   2   2   0   2   0   2   2   0   0   0   0   2   2   2   2   0   2   2   0   0   2   2   2   0   2   0   0   2   2   0   2   2   0   0   2   2   2   0   0   2   2   0   2   0   0   2   2   0   2   0   2   2   2   0   0
 MK-4-3                 2   0   2   0   0   0   2   2   2   2   0   2   0   2   2   0   0   0   0   2   0   0   2   0   0   2   2   0   0   2   0   0   0   0   2   0   2   2   0   0   0   2   0   0   0   2   0   2   0   2   2   0   2   2   2   0   0   2   2   2   2   0   2   2   0   0   0   2   2   0   0   0   2   2   0   2   2   2   2   0   2   0   0   0   2   0   2   0   0   0   0   2   0   2   2   2   2   0   0   0   0   0   2   0   0   0   2   2   2   2   2   2   2   2   0   2   2   2   0   2   2   0   0   2   0   2   0   2   2   2   0   0   0   2   2   0   2   2   0   0   2   0   2   2   2   2   2   0   2   0   2   2   0   0   0   0   2   2   0   2   0   2   2   0   2   2   2   2   0   2   0   0   2   2   2   2   2   0   0   0   2   2   0   2   2   2   0   2   0   0   0   2   2   2   0   2   2   2   0   0
 MK-4-4                 2   0   2   0   0   2   2   2   2   2   0   2   0   2   2   0   0   0   0   2   0   0   2   0   0   2   2   0   0   2   0   0   0   0   2   0   2   2   0   0   0   2   0   0   0   2   0   2   0   2   2   0   2   2   2   0   0   2   2   0   2   0   2   2   0   0   0   2   2   2   0   0   2   2   0   2   2   2   2   0   2   0   0   0   2   0   2   2   0   0   0   2   0   2   2   2   2   0   0   0   0   0   0   0   0   0   2   2   2   2   2   2   2   2   0   2   2   2   0   2   2   2   2   2   0   2   0   2   2   2   2   0   0   2   2   0   2   2   0   0   2   2   2   2   2   2   2   0   2   2   0   2   0   0   0   0   2   2   2   2   0   2   2   0   2   2   2   2   0   2   0   0   0   2   2   2   2   0   0   0   2   2   0   2   2   2   2   2   0   0   0   2   2   2   0   0   2   2   2   0
 MK-4-5                 2   0   2   0   0   2   0   2   2   2   0   2   0   2   2   0   0   0   0   2   0   0   2   0   0   2   0   0   0   2   0   0   0   0   2   0   2   2   0   0   0   0   0   0   0   2   0   2   0   2   0   0   2   2   2   0   0   2   2   0   2   0   2   2   0   0   0   2   2   2   0   0   0   2   0   2   2   2   0   0   2   0   0   0   2   2   2   2   0   0   2   0   0   2   2   2   2   0   0   0   0   0   0   0   0   2   2   2   2   2   2   2   2   2   0   2   0   2   0   2   0   2   0   2   0   2   2   2   2   2   2   0   0   2   2   0   2   2   2   0   2   2   2   2   2   2   2   0   2   2   0   2   0   0   0   0   2   2   2   2   0   2   2   0   2   2   2   2   0   2   0   0   0   2   2   0   0   0   2   0   2   2   0   2   2   2   2   2   0   0   0   2   2   2   0   0   0   2   2   0
 MK-4-6                 2   0   2   0   0   2   0   2   2   2   0   2   0   2   0   0   0   0   0   2   0   0   0   0   0   0   0   0   0   2   0   0   0   2   2   0   2   2   0   0   0   0   0   0   0   2   0   0   0   2   0   0   2   2   2   0   0   2   0   0   2   0   2   2   0   0   0   2   2   2   2   0   0   2   0   2   2   2   0   0   2   0   0   2   2   2   2   2   0   0   2   0   0   2   2   2   0   0   0   0   0   0   0   2   0   2   2   2   2   2   2   2   2   2   0   2   2   2   0   2   0   2   0   2   0   0   2   2   2   2   2   0   0   2   2   2   2   2   2   2   2   2   2   2   0   2   2   0   2   2   0   2   0   0   0   0   2   2   2   2   0   2   2   0   2   2   0   2   0   2   0   0   0   2   2   2   2   0   0   0   2   2   0   2   2   2   2   2   0   0   0   2   2   2   0   0   0   2   2   0
 MK-4-7                 2   0   2   0   0   2   0   2   2   2   0   2   0   2   0   0   0   0   0   2   0   0   0   0   0   0   0   0   0   2   0   0   0   2   2   0   2   2   0   2   0   0   2   2   0   2   0   0   0   2   0   2   2   2   2   0   0   2   0   0   2   0   2   2   2   0   0   2   2   2   2   0   0   2   0   2   2   2   0   0   2   0   0   2   2   2   2   2   0   0   2   0   0   2   2   2   0   0   0   0   2   0   0   2   0   2   2   2   0   2   2   0   2   2   0   2   2   2   0   2   2   2   0   2   2   0   2   0   2   0   2   0   0   2   2   2   2   2   2   2   0   2   2   2   0   2   2   0   2   2   0   2   0   0   0   0   2   2   2   2   0   2   2   0   2   2   0   0   0   2   0   0   0   2   2   2   2   0   0   0   2   2   0   2   2   2   2   2   0   0   0   2   2   2   0   0   0   2   2   0
 MK-4-8                 2   0   2   0   0   2   0   2   2   2   0   2   0   0   2   0   0   0   0   2   0   0   0   0   0   0   0   0   0   2   0   0   0   2   2   0   2   2   0   2   0   0   2   2   0   2   2   0   0   0   0   0   2   2   2   0   0   2   0   0   2   0   2   2   2   0   0   2   0   2   2   0   0   2   0   2   2   0   0   0   2   0   0   2   2   2   2   2   0   0   2   0   0   2   2   2   0   0   0   0   2   0   0   2   0   2   2   2   0   0   2   0   2   2   0   2   2   2   0   2   2   0   0   2   2   0   2   0   2   0   2   0   2   2   2   2   2   2   2   2   0   0   2   2   0   2   2   0   2   2   0   0   0   0   0   2   2   2   2   2   0   2   2   0   2   0   0   0   0   2   0   0   0   2   2   2   2   0   0   0   2   2   2   2   2   2   2   0   0   0   0   2   2   2   0   0   0   2   2   0
 MK-4-9                 2   0   2   0   0   2   0   2   2   2   0   2   2   2   2   0   2   0   0   2   0   0   0   0   0   0   0   0   0   2   0   2   0   2   2   0   2   2   0   2   0   0   2   2   0   2   2   0   0   0   0   2   0   2   2   0   2   0   0   0   0   0   2   2   2   0   0   2   0   2   2   0   0   2   0   2   2   0   0   0   0   0   0   2   0   2   2   2   0   0   0   0   0   2   2   2   0   0   0   0   2   0   0   2   0   0   2   2   0   0   2   0   2   2   0   0   2   2   0   2   2   2   0   2   2   0   2   0   2   0   2   0   2   2   2   2   2   2   2   2   0   0   2   2   0   2   2   0   2   2   0   0   2   0   0   2   2   2   2   2   0   2   2   0   2   0   0   0   0   2   0   0   0   2   2   2   2   2   0   0   2   2   2   2   2   2   2   2   0   0   0   2   2   2   0   0   0   2   2   0
 MK-4-10                2   0   2   0   0   2   0   2   2   2   0   2   2   2   0   0   2   0   0   0   0   0   0   0   0   0   0   0   0   2   0   2   0   2   2   0   2   2   0   2   0   0   2   2   2   2   2   0   0   0   0   2   0   2   2   0   0   0   0   0   0   0   2   2   2   0   0   0   0   2   2   0   0   2   0   2   2   0   0   0   0   0   0   2   0   0   2   2   0   0   0   0   0   2   2   2   0   0   0   0   0   0   0   2   0   0   2   2   0   0   2   0   2   0   0   0   0   2   0   2   2   2   0   2   2   0   2   0   2   2   2   0   2   2   0   2   2   2   2   2   0   0   2   2   0   2   2   0   2   2   0   2   2   0   2   2   2   2   0   2   0   2   0   0   2   0   2   0   0   2   0   0   0   2   2   2   2   2   0   0   2   2   0   2   2   2   2   2   0   0   2   2   2   2   0   0   0   2   2   0
 MK-4-11                2   2   2   0   2   2   0   2   2   2   0   2   2   2   0   0   2   0   0   0   0   0   0   0   0   0   0   0   0   2   0   2   0   2   2   0   2   2   0   2   0   0   2   0   2   2   2   0   2   0   0   2   2   2   2   0   0   0   0   0   0   0   0   2   2   2   2   2   0   2   2   0   0   2   0   2   2   0   2   0   0   0   2   2   0   0   0   2   0   2   0   2   0   2   2   2   0   0   0   0   0   0   0   2   0   0   2   2   0   0   2   0   2   0   0   0   0   2   2   2   2   2   0   2   2   0   2   0   2   2   0   0   2   2   0   2   2   2   2   2   0   0   2   2   0   2   2   0   2   2   0   2   2   0   2   0   2   2   0   2   2   2   0   0   2   0   2   0   0   2   0   0   0   2   2   2   2   2   2   0   2   2   0   0   2   2   2   2   0   0   2   2   2   2   0   0   0   0   2   0
 MK-4-12                2   0   2   0   2   2   0   2   2   2   0   2   2   2   2   0   2   0   0   0   0   0   2   0   0   0   0   0   0   2   0   2   2   2   2   0   2   2   0   2   0   0   2   0   2   2   2   0   0   2   0   2   2   2   2   0   0   0   0   0   0   0   0   2   2   2   2   2   0   2   2   0   0   2   2   2   2   0   2   0   0   0   2   2   0   0   0   2   0   2   0   2   0   2   2   2   0   0   0   0   0   0   0   0   0   0   2   2   0   0   2   2   2   2   0   0   0   2   2   2   2   2   2   2   2   0   2   0   2   2   0   0   2   2   0   2   2   2   2   2   0   0   2   2   0   2   2   0   2   2   0   2   2   0   0   0   2   2   0   2   2   2   0   0   2   0   2   0   0   2   0   0   0   2   2   2   2   2   2   0   2   0   0   0   2   2   2   2   0   2   2   2   2   2   0   0   0   0   2   0
 MK-4-13                2   0   2   0   2   2   0   2   2   2   0   2   2   2   2   2   2   0   0   0   0   0   2   0   0   0   2   0   2   2   2   2   2   2   2   0   2   2   0   2   0   0   2   0   2   2   2   0   0   2   0   0   2   2   2   2   2   0   0   0   2   2   0   2   2   2   2   0   0   2   2   0   0   2   2   2   2   0   2   0   0   0   2   2   0   0   0   2   0   2   0   0   0   2   2   2   0   0   0   0   0   0   0   0   0   0   2   2   0   0   2   0   2   0   0   0   0   2   2   2   2   2   2   2   2   0   2   0   2   0   0   0   2   2   0   2   2   2   2   2   0   0   2   2   0   2   2   0   2   2   2   2   2   0   0   0   2   2   0   2   2   2   0   0   2   0   2   0   0   2   0   2   2   0   2   2   2   2   2   2   2   0   0   0   2   2   2   2   0   2   2   2   2   2   2   0   0   0   2   0
 MK-4-14                2   0   2   0   2   0   2   2   2   2   0   2   0   2   2   2   2   0   0   0   0   0   2   0   0   0   2   0   0   2   2   0   2   2   2   0   2   2   0   2   0   0   2   0   0   2   2   0   0   2   0   0   2   0   2   2   0   2   0   0   2   2   0   2   2   2   2   0   0   2   2   0   2   2   2   2   2   0   2   0   0   0   2   2   0   0   0   2   0   2   0   0   0   2   2   2   0   0   2   0   0   0   0   0   0   2   2   2   0   0   2   0   0   0   0   0   0   2   2   2   2   2   2   2   2   0   2   0   2   0   0   2   2   2   2   2   2   2   2   2   0   2   0   2   0   0   0   0   2   2   2   2   2   0   0   0   2   2   0   2   2   2   0   0   2   0   2   0   0   2   0   2   2   0   0   0   2   2   0   2   0   0   0   0   2   2   2   2   0   2   2   2   2   2   2   0   0   0   2   0
 MK-4-15                2   0   2   0   2   0   2   2   2   2   0   2   2   2   2   2   0   0   2   0   0   0   2   0   0   0   2   2   0   2   2   0   2   2   2   0   0   2   0   2   0   0   2   0   2   2   2   0   0   2   0   0   2   0   2   2   2   2   2   0   2   2   0   2   0   2   0   0   0   2   2   0   2   2   2   2   2   0   2   0   0   0   2   0   0   0   0   2   0   2   0   0   0   2   2   2   0   0   2   0   0   0   0   0   0   2   2   2   0   0   2   2   0   0   0   0   0   2   0   2   2   0   2   2   2   0   2   0   2   0   2   2   2   2   2   2   2   2   2   2   0   2   0   2   0   0   0   0   2   0   2   2   2   0   0   0   2   2   0   2   0   2   0   0   2   0   2   0   0   2   0   2   2   0   0   0   2   2   2   2   0   2   0   0   2   2   2   2   0   2   0   2   2   0   2   0   0   0   2   0
 MK-4-16                2   0   2   0   0   0   2   2   2   2   0   2   2   2   2   2   0   0   2   0   0   0   2   2   0   0   2   2   0   2   2   0   2   2   2   0   0   2   2   2   0   0   2   0   2   2   2   0   0   2   0   0   2   0   2   2   2   2   2   0   2   2   2   2   0   2   0   0   0   2   2   0   0   2   2   2   2   0   2   0   0   2   2   0   0   0   2   2   0   2   0   0   0   2   2   2   0   2   2   0   0   0   0   0   0   2   2   0   2   0   2   2   0   0   0   0   0   2   0   2   2   0   0   2   0   0   2   0   2   2   2   0   2   2   2   2   2   2   2   2   0   2   0   2   0   0   0   0   2   0   0   2   2   0   0   0   2   2   0   2   0   2   0   0   2   0   2   0   0   2   0   2   2   0   0   0   2   0   2   2   0   2   0   0   0   2   2   2   0   0   0   2   2   0   2   0   0   0   2   0
 MK-5-1                 0   2   2   0   0   0   0   0   0   2   0   0   0   2   2   0   2   2   2   2   0   0   0   2   2   2   0   0   0   2   0   0   2   0   2   0   2   0   0   2   0   0   2   0   0   0   0   0   0   0   2   0   0   2   2   0   2   0   0   2   2   0   0   0   0   0   0   0   2   2   2   0   2   2   2   2   2   0   0   0   2   0   0   2   2   2   2   2   2   2   2   0   2   0   0   2   0   2   0   0   0   0   0   0   0   2   0   0   2   0   0   0   2   2   2   2   2   2   0   2   0   0   0   2   2   2   2   0   2   0   0   2   2   0   0   2   0   2   2   2   2   0   0   2   2   0   2   2   2   2   0   0   0   0   0   2   0   0   2   0   2   0   2   2   0   0   2   0   0   2   0   2   2   2   0   2   2   0   2   0   0   2   0   0   2   2   2   0   2   0   0   2   0   2   2   2   2   2   0   2
 MK-5-2                 0   0   2   0   0   0   0   2   0   2   0   0   0   2   2   0   2   2   2   0   0   0   0   2   2   2   0   0   0   2   0   0   2   0   2   0   2   0   0   2   0   0   2   0   0   0   0   0   0   2   2   0   0   2   2   0   2   2   0   2   2   0   2   0   0   2   0   0   2   2   2   0   2   2   0   0   2   0   2   0   2   0   0   2   2   2   2   2   2   2   2   0   0   0   2   2   0   0   0   2   0   0   0   0   0   2   0   0   2   2   0   0   2   2   2   2   2   2   0   2   0   0   0   2   2   2   2   0   2   0   0   2   2   2   0   2   0   2   2   2   2   2   0   2   2   0   2   2   2   2   0   0   0   0   0   2   0   0   2   0   2   0   2   2   0   0   2   0   2   2   0   2   2   0   0   2   2   0   2   0   0   2   0   0   0   2   2   0   2   0   2   2   0   2   2   0   2   2   0   2
 MK-5-3                 0   0   2   0   0   0   0   2   0   2   2   0   0   2   2   0   2   2   2   0   2   2   0   2   2   0   0   0   0   2   0   0   2   0   2   2   2   0   0   2   0   0   2   0   0   0   0   0   0   2   2   2   0   2   2   0   2   2   0   2   2   0   2   0   0   2   0   0   2   2   2   0   2   2   0   0   2   2   2   0   2   0   0   2   2   2   2   2   2   0   2   2   0   0   0   2   2   2   0   0   0   0   0   0   0   0   0   2   2   2   0   0   2   2   2   2   2   0   0   2   0   0   0   2   2   2   2   0   2   0   0   0   0   2   0   2   0   2   0   2   2   2   2   2   2   0   2   2   2   2   0   0   0   2   0   2   0   0   2   0   0   0   2   0   0   0   0   0   2   2   2   2   2   0   0   2   2   2   2   0   0   2   0   0   0   2   2   0   2   0   2   2   0   2   2   0   0   2   0   2
 MK-5-4                 0   0   2   0   0   0   0   2   0   2   2   0   0   2   2   0   2   2   2   0   2   2   0   0   2   0   0   0   0   2   2   0   2   0   2   2   2   0   0   2   0   0   2   2   0   0   0   0   0   2   2   2   0   2   0   0   2   2   0   2   2   0   2   0   0   2   0   0   2   2   2   0   2   2   0   0   2   2   2   0   2   2   0   0   2   0   2   2   2   0   0   2   0   0   0   2   2   2   0   0   0   0   0   0   0   0   0   2   2   0   0   0   0   2   2   0   2   0   0   2   0   0   0   0   2   2   2   0   0   0   0   0   0   2   0   2   0   2   0   2   0   2   2   2   2   0   2   2   2   2   0   0   0   2   0   2   2   0   2   0   0   0   2   0   0   0   0   0   2   2   2   2   2   0   0   0   2   2   2   0   0   0   0   0   0   2   2   0   0   0   2   2   0   2   2   0   0   2   0   0
 MK-5-5                 0   0   2   0   0   0   0   2   0   2   2   0   0   2   2   0   2   0   2   0   0   2   0   0   2   2   0   0   0   2   2   0   2   0   0   2   2   0   0   2   2   0   2   2   0   0   0   2   0   2   2   2   0   2   0   0   2   2   0   2   0   2   2   0   0   2   0   0   2   2   2   0   2   0   0   2   2   2   2   0   2   2   0   0   2   0   2   2   2   0   0   2   0   0   0   2   2   2   0   0   0   0   2   2   0   0   0   2   2   0   0   0   0   2   0   0   2   0   0   2   0   0   0   0   0   0   2   0   0   0   0   0   0   2   0   2   0   0   0   2   0   2   2   2   2   0   2   2   2   2   0   0   0   2   0   2   2   0   2   0   0   0   2   0   2   0   0   0   2   0   2   2   2   0   0   0   2   2   2   0   0   0   0   0   0   2   2   0   0   0   2   2   0   0   2   0   0   2   0   0
 MK-5-6                 0   0   2   0   2   0   0   2   0   2   2   0   0   2   2   0   0   0   2   2   0   2   0   0   2   2   0   0   0   2   2   0   2   0   2   2   2   0   0   2   2   0   2   2   0   0   0   2   0   2   2   2   0   2   2   0   2   2   2   2   2   0   2   2   2   2   0   0   2   0   2   2   2   0   2   2   2   2   2   0   0   2   0   0   2   0   2   2   2   0   0   2   0   0   0   2   2   2   0   0   0   0   2   2   0   0   0   2   2   0   0   0   0   2   0   0   2   0   0   2   0   0   2   0   0   0   2   0   0   0   0   0   0   2   0   2   0   0   0   2   0   2   2   0   2   0   2   2   2   2   0   0   0   2   0   2   2   0   0   2   0   0   0   0   2   0   0   0   2   2   2   2   2   0   0   0   2   2   2   0   0   0   0   0   0   2   2   0   0   0   2   2   2   0   2   0   0   2   0   0
 MK-5-7                 0   0   2   0   2   0   0   2   0   2   2   0   0   2   2   0   0   0   2   2   0   2   0   0   2   2   0   0   0   2   2   0   2   0   2   2   2   0   0   2   2   2   2   2   0   0   0   2   0   2   2   0   0   2   2   0   2   2   2   2   2   0   2   0   2   2   0   0   2   0   2   2   2   0   0   2   2   2   2   0   0   2   0   0   2   0   2   2   2   0   0   2   0   0   0   2   2   2   0   0   0   0   2   2   0   2   0   2   2   0   0   0   0   2   0   0   2   0   0   2   0   0   2   0   0   0   2   2   0   0   0   0   0   2   2   2   0   0   0   2   0   2   2   0   2   0   2   2   2   2   0   0   0   2   0   2   2   0   0   2   0   0   0   0   2   0   2   0   2   2   2   2   0   0   0   0   2   2   2   0   0   0   0   0   0   2   2   0   0   0   0   2   2   0   2   0   0   2   0   0
 MK-5-8                 0   0   2   0   2   0   0   2   0   2   2   0   0   2   2   0   0   2   2   2   0   2   0   0   2   2   2   0   0   2   2   0   0   0   0   2   2   2   0   2   2   2   2   2   0   0   2   2   0   2   2   0   0   2   2   2   2   2   2   2   2   0   2   0   2   2   0   0   2   0   0   2   0   0   0   2   2   2   2   0   0   2   0   2   2   0   2   2   2   0   0   0   0   0   0   2   2   2   0   0   2   0   2   2   0   2   0   0   2   0   0   2   0   2   0   0   2   2   0   2   0   2   2   0   0   0   2   2   0   0   2   0   2   2   2   2   0   0   0   2   0   2   2   0   2   0   2   2   2   2   0   0   2   2   0   2   0   0   0   2   0   0   2   0   2   0   2   0   2   2   2   2   0   0   0   0   2   2   2   0   0   0   0   2   0   2   2   0   0   0   0   2   2   0   2   0   2   2   0   0
 MK-5-9                 0   2   0   0   2   0   0   2   0   2   2   0   0   0   2   0   0   2   2   2   0   2   2   0   2   2   2   0   0   2   2   0   0   2   0   2   2   0   0   2   2   2   2   2   0   0   2   0   0   2   2   0   2   0   2   2   2   2   2   2   2   0   2   0   2   2   0   2   2   2   0   0   2   0   2   2   2   2   0   2   0   2   0   2   0   0   2   2   0   0   0   0   0   0   0   2   2   2   2   0   2   0   2   2   0   2   0   0   2   0   0   2   0   2   0   0   2   2   2   2   0   2   2   0   0   0   2   2   0   0   2   0   2   2   2   2   0   0   0   2   0   2   2   0   2   2   2   2   2   2   0   0   2   2   0   2   0   0   0   2   0   2   2   0   2   0   2   2   2   2   2   2   0   0   0   0   0   2   2   0   0   0   0   2   0   2   2   0   0   2   0   2   2   0   2   0   2   2   0   0
 MK-5-10                0   2   0   0   2   0   0   2   0   2   0   0   0   0   2   0   0   2   2   2   0   2   2   0   2   2   2   0   0   2   0   0   0   2   0   2   2   0   0   2   2   2   2   2   0   0   2   0   0   2   2   0   2   2   2   2   2   2   2   2   2   0   2   2   2   2   0   2   2   0   0   0   2   0   0   2   2   2   0   2   0   0   0   0   2   0   2   2   0   0   0   0   0   0   0   2   2   2   2   0   2   2   0   2   0   2   0   0   2   0   0   2   0   2   0   0   2   2   2   2   2   0   2   0   0   0   0   2   0   0   2   0   2   2   2   2   0   0   0   2   0   2   2   0   2   2   2   2   2   2   0   2   2   2   2   2   0   0   0   0   0   2   2   0   2   0   2   2   2   2   2   0   0   0   0   0   0   2   2   0   0   0   0   0   0   2   2   0   0   2   0   2   2   0   2   0   2   2   0   0
 MK-5-11                0   2   0   0   2   0   0   0   0   2   0   0   0   0   2   0   0   2   2   2   0   2   2   0   2   2   2   2   0   2   0   2   0   2   0   2   2   0   0   2   2   2   0   2   0   0   2   0   0   2   2   0   2   2   2   2   0   2   2   2   2   0   2   2   2   2   0   2   2   0   2   0   2   0   0   2   2   0   2   2   0   0   0   0   2   0   2   0   0   0   0   0   0   0   0   2   2   2   2   0   2   0   0   0   0   2   2   0   2   0   2   2   0   2   0   0   2   2   2   2   2   0   0   0   2   0   0   2   0   0   2   0   2   0   2   2   0   0   0   2   0   2   2   0   2   2   2   2   2   2   0   2   0   2   2   2   0   0   0   0   0   2   2   0   0   0   2   2   2   2   2   0   0   0   0   0   0   2   2   0   0   0   0   0   0   2   2   0   0   2   0   2   2   0   2   0   2   2   0   0
 MK-5-12                0   2   0   0   2   0   0   0   2   2   0   0   0   0   2   0   0   2   2   2   0   2   2   0   2   2   2   2   0   2   0   2   0   0   0   2   2   0   0   2   2   2   0   2   0   0   2   0   0   2   2   0   2   2   2   0   2   2   2   2   2   0   2   2   2   0   0   0   2   0   2   0   0   0   0   0   2   0   0   2   2   0   0   0   2   0   2   0   0   0   0   0   0   0   0   2   2   2   2   0   2   0   0   0   2   2   2   0   2   0   2   2   2   2   0   0   2   2   2   2   2   0   0   2   2   0   2   2   2   0   2   0   2   2   2   2   0   0   0   0   0   2   0   0   2   2   2   2   0   2   0   2   0   2   2   2   0   0   0   0   0   2   2   0   0   0   2   2   2   2   0   0   0   0   0   0   0   2   2   0   0   0   0   0   0   2   2   0   0   2   0   2   2   0   0   0   2   2   0   0
 MK-5-13                0   2   0   0   2   0   0   0   2   2   0   0   0   0   2   0   0   2   0   2   0   2   2   0   2   2   2   2   0   2   0   2   0   0   0   2   2   0   0   2   2   2   0   2   0   2   2   0   0   2   2   2   2   2   2   0   2   2   2   2   2   0   2   0   2   0   0   0   2   0   2   0   0   0   2   0   2   0   2   2   2   0   0   0   2   0   2   0   0   0   0   0   0   0   0   2   2   2   2   0   2   0   0   0   2   2   2   0   2   0   2   2   2   2   0   0   2   2   2   2   2   0   0   2   2   0   2   2   2   2   2   0   2   2   2   2   0   0   0   0   0   2   0   0   2   2   2   2   0   2   0   2   0   0   2   2   0   2   0   0   0   2   2   0   0   0   2   2   2   2   0   0   0   0   0   0   0   0   2   0   0   2   0   0   0   2   2   0   0   0   0   2   2   0   0   0   2   2   0   0
 MK-5-14                0   2   0   0   2   0   0   0   2   2   2   0   0   0   2   0   2   2   0   2   0   2   2   0   2   2   2   2   0   2   0   2   0   0   0   2   2   0   0   2   0   2   0   2   0   0   2   0   0   2   2   2   0   2   2   0   2   2   2   2   2   0   2   0   2   0   0   0   2   0   0   0   0   0   2   0   2   0   2   2   2   0   0   0   2   0   2   0   0   0   0   0   2   0   0   2   2   2   2   0   2   0   0   2   2   2   2   0   2   0   2   2   0   2   0   0   2   2   2   2   2   0   0   2   2   0   2   2   2   2   2   0   2   2   2   2   0   0   0   0   0   2   2   0   2   2   2   2   0   2   0   2   0   0   2   2   0   2   0   0   2   2   2   0   0   0   2   2   0   2   0   2   0   0   0   0   0   0   2   0   0   0   0   0   2   2   2   0   0   0   0   2   2   2   0   0   2   2   0   2
 MK-5-15                0   2   0   0   2   0   0   0   2   2   2   2   2   0   2   0   2   2   0   2   0   2   2   0   2   2   2   2   0   2   0   2   0   0   0   2   2   0   0   0   0   2   0   2   0   0   2   0   0   2   2   2   0   0   0   0   2   2   2   2   2   0   2   0   0   0   0   2   2   0   2   0   0   0   2   0   2   0   2   0   2   0   0   0   2   0   2   0   0   0   0   0   0   0   2   0   2   2   2   0   2   0   0   2   2   2   2   0   2   0   2   2   0   2   0   0   0   2   2   2   2   0   0   2   2   0   2   2   2   2   0   0   2   2   2   2   0   0   0   0   0   2   0   2   2   2   2   2   0   2   0   2   0   0   2   2   0   2   0   0   2   2   2   0   0   0   2   2   0   2   0   2   0   0   0   0   0   0   2   2   0   0   0   0   2   2   2   0   0   0   0   0   2   2   0   0   2   2   0   2
 MK-5-16                0   2   0   0   0   0   0   0   2   2   2   2   2   0   2   0   2   2   0   2   0   2   2   0   2   2   2   0   0   2   0   2   0   0   0   0   2   2   0   0   0   2   0   2   0   2   2   0   0   2   2   2   0   0   2   2   2   2   2   2   2   0   2   0   0   0   0   2   2   0   2   0   0   0   2   0   2   2   2   0   2   0   0   0   2   0   2   0   0   0   0   0   0   0   2   0   2   2   2   0   0   0   0   2   2   2   2   0   0   0   2   2   2   2   0   0   0   2   2   2   2   0   0   2   2   2   2   2   2   2   0   0   2   2   2   0   0   2   0   0   0   2   0   2   2   2   2   2   0   2   0   2   0   2   2   2   0   2   0   0   2   2   2   0   0   0   0   2   0   2   0   2   2   0   0   0   0   0   2   2   0   0   2   0   2   2   2   0   0   0   0   0   2   0   0   0   2   2   2   2
 MK-6-1                 0   2   0   2   0   2   0   2   2   0   0   2   2   0   0   2   2   2   0   2   0   2   0   2   0   2   2   2   0   0   2   0   0   0   0   0   2   2   2   0   0   0   0   0   0   2   0   0   2   0   0   0   0   0   2   0   0   2   0   2   0   2   2   0   2   0   0   2   0   2   0   2   0   2   2   2   0   0   0   2   0   0   2   2   0   0   2   0   2   0   0   2   2   0   0   2   0   0   0   2   0   2   2   2   0   2   2   2   2   0   0   0   0   2   2   2   2   2   0   2   0   2   0   2   2   2   0   2   2   0   2   2   0   0   2   0   2   2   0   0   2   0   2   2   2   2   0   0   2   0   0   2   0   2   2   2   0   0   2   2   0   2   2   0   0   2   2   0   2   2   0   0   0   2   2   2   2   2   0   0   2   0   2   2   2   0   2   2   0   0   0   2   2   2   0   0   2   2   0   2
 MK-6-2                 0   2   0   2   0   2   0   2   2   0   0   2   2   0   0   2   2   2   0   2   0   2   0   2   0   2   2   0   0   0   2   0   0   0   0   0   2   2   0   0   0   0   0   0   0   2   0   0   2   0   0   0   0   0   2   2   0   2   0   0   0   2   2   2   2   0   0   2   0   2   0   2   2   2   2   2   0   0   0   2   0   0   2   2   0   0   2   0   2   0   0   0   2   0   0   2   0   0   0   2   0   2   2   0   0   2   2   2   2   0   0   0   0   2   2   2   2   2   0   2   0   2   0   2   2   0   0   2   2   0   2   2   0   0   2   0   2   0   0   0   2   0   2   0   2   0   2   0   0   0   0   2   0   2   2   2   0   0   2   2   2   2   2   0   0   2   2   0   2   2   0   0   0   2   2   2   2   2   0   0   2   0   0   2   2   0   2   2   0   0   0   2   2   2   0   0   2   2   0   2
 MK-6-3                 2   2   2   2   0   2   0   2   0   0   0   2   2   0   0   2   2   2   0   2   0   2   0   2   0   2   2   0   0   0   2   0   0   0   0   0   2   2   2   0   0   0   0   0   2   2   0   0   2   0   0   0   0   2   2   2   0   2   0   2   0   2   2   2   2   0   0   2   0   2   0   2   2   2   2   2   2   0   0   2   0   0   2   2   0   2   2   0   2   0   0   0   2   2   0   2   0   0   2   2   0   2   2   2   0   2   2   2   2   2   0   2   0   2   2   2   2   0   0   0   0   2   0   2   2   0   2   2   2   2   2   2   0   2   2   0   0   0   0   0   2   0   2   0   2   0   0   0   0   0   0   2   0   2   2   2   0   0   2   2   2   2   0   0   0   2   2   0   2   2   0   0   0   2   2   2   2   2   2   0   2   0   0   2   2   0   2   2   0   0   2   2   2   2   2   0   2   2   0   2
 MK-6-4                 2   2   2   2   0   2   2   2   0   2   0   2   2   0   0   2   2   2   0   2   0   2   0   2   0   2   2   0   0   0   2   0   0   0   0   0   2   2   2   0   2   0   0   0   2   0   0   0   2   0   0   0   2   2   2   2   0   2   0   2   0   2   2   2   2   0   0   2   0   2   0   2   2   2   2   2   2   0   2   2   0   0   0   2   0   2   2   0   2   0   0   0   0   2   0   2   0   0   2   2   0   2   2   2   0   2   2   2   2   2   0   2   0   2   2   2   2   0   0   0   0   2   0   2   2   0   2   2   2   2   2   2   0   2   2   0   2   0   0   0   2   0   2   0   2   0   0   0   0   0   2   2   0   2   2   2   0   0   0   2   2   2   0   0   0   2   2   0   2   2   0   0   0   2   2   2   0   2   2   2   2   0   0   2   2   0   2   2   0   0   0   2   2   0   0   0   2   2   0   0
 MK-6-5                 2   2   2   2   0   2   2   2   0   2   2   2   2   0   0   2   2   2   0   2   0   2   0   2   0   2   2   0   0   0   2   0   0   0   2   0   2   2   2   2   0   0   0   0   2   0   0   0   2   0   0   0   2   2   2   2   0   0   0   2   0   2   2   2   2   0   2   2   0   2   0   2   2   2   2   2   0   0   0   2   0   0   0   0   0   2   0   0   2   0   0   0   2   2   0   2   0   0   2   2   0   2   2   2   0   2   2   2   2   2   0   2   0   2   2   2   2   0   0   0   0   2   0   2   2   0   2   2   2   2   2   2   0   2   0   2   2   0   0   0   2   0   2   0   2   0   0   0   0   0   2   2   0   2   2   0   0   0   0   2   2   2   0   2   0   2   2   0   2   2   0   0   0   2   0   2   0   2   2   2   2   0   0   2   2   0   2   2   0   0   0   0   2   0   0   2   2   2   0   0
 MK-6-6                 2   2   2   2   0   2   2   2   0   2   0   2   0   0   2   2   2   2   0   2   0   2   0   2   0   2   2   0   2   0   2   0   0   0   2   0   2   2   2   2   0   0   0   0   2   0   0   0   2   0   0   0   2   2   2   2   0   0   0   2   2   2   2   2   2   0   2   2   0   2   0   2   2   2   2   2   0   0   0   2   0   0   0   0   0   2   0   0   2   0   0   0   2   2   0   2   0   0   2   2   0   2   2   2   0   2   2   2   2   2   2   0   0   2   2   2   0   0   0   2   0   2   0   2   2   2   2   2   0   2   2   2   0   2   0   0   2   0   2   0   2   0   2   0   2   0   0   0   0   2   2   2   0   2   2   0   0   0   2   2   2   2   0   2   0   0   2   0   2   2   0   0   0   2   0   2   0   2   2   2   2   2   2   2   2   0   2   2   0   0   2   0   2   0   0   2   2   2   0   0
 MK-6-7                 2   2   2   2   0   2   2   2   0   2   0   0   0   0   0   2   2   2   0   2   0   2   0   2   0   2   2   0   2   0   2   0   2   0   2   0   2   2   2   2   0   0   0   2   2   0   0   0   0   0   0   0   2   2   2   2   0   0   0   2   2   0   2   2   2   0   2   2   0   2   0   2   2   2   2   2   0   0   0   0   0   0   0   2   0   2   0   0   2   0   0   0   2   2   0   2   0   0   2   2   0   2   2   2   0   2   0   2   2   2   2   0   0   2   2   2   0   0   0   2   0   2   0   2   0   2   2   0   0   2   2   2   0   2   0   2   2   0   2   0   2   0   0   0   2   0   0   0   0   2   2   2   0   2   2   0   0   0   2   2   2   2   0   2   0   0   2   0   2   2   0   0   0   2   0   2   0   2   2   2   2   0   2   2   2   0   2   2   0   0   2   0   2   0   0   2   2   2   0   0
 MK-6-8                 2   2   0   2   0   2   2   2   0   2   0   0   0   0   2   2   2   0   0   2   0   2   2   2   2   2   2   0   2   2   2   0   2   0   2   0   2   2   2   2   0   0   0   2   2   0   0   0   0   0   0   0   2   2   2   0   0   0   0   0   2   0   2   2   2   0   2   2   0   2   0   2   2   2   2   2   0   0   0   0   0   0   0   2   2   2   0   0   2   2   0   0   2   2   0   2   0   2   2   2   0   2   2   2   0   2   0   2   2   2   2   0   0   2   2   2   0   0   0   2   2   2   0   2   0   2   2   0   0   2   2   2   0   2   2   2   2   0   2   0   2   0   0   0   2   0   0   0   0   2   2   2   0   2   2   0   0   2   2   2   2   2   0   2   0   2   2   0   2   2   0   2   0   2   0   2   0   2   2   2   0   0   2   2   2   0   2   2   0   0   2   0   2   0   0   2   2   2   0   0
 MK-6-9                 2   2   0   2   0   2   2   2   0   2   0   0   0   0   2   2   2   2   0   2   0   2   2   2   2   2   2   0   2   2   2   0   2   0   2   0   2   2   2   2   0   0   0   2   2   0   0   0   0   0   0   0   2   0   0   0   0   0   0   0   2   0   2   2   2   0   0   2   0   2   0   2   2   2   2   2   0   0   0   0   0   0   0   0   2   2   0   0   0   2   0   0   2   2   0   2   2   2   2   2   0   2   2   2   2   2   0   2   0   0   2   0   0   2   2   2   0   0   0   0   2   2   0   2   0   0   2   0   0   2   2   2   0   2   2   0   2   0   2   0   2   0   0   0   2   0   0   0   0   2   2   2   0   2   2   0   0   2   2   2   2   2   0   2   0   2   2   0   2   0   2   2   0   2   0   2   0   2   2   2   0   2   2   2   2   0   2   2   2   0   2   0   2   0   0   0   2   2   0   0
 MK-6-10                2   2   0   2   0   2   2   2   0   2   0   0   0   0   2   2   2   2   0   2   0   2   2   2   0   0   2   0   2   2   2   0   2   0   2   0   2   2   2   2   0   0   0   2   2   2   0   0   0   0   0   0   2   0   0   0   0   0   0   0   2   0   2   2   2   0   0   2   0   2   0   0   0   2   2   2   0   0   0   0   0   0   0   0   2   2   0   0   0   2   0   0   2   2   0   2   2   2   2   2   0   2   2   2   2   2   0   2   0   0   2   0   0   2   2   2   0   0   0   0   2   2   0   2   0   0   2   0   0   2   2   2   0   2   2   0   2   0   2   0   2   0   0   0   2   0   0   0   0   2   2   2   0   2   2   0   0   2   2   2   2   2   2   2   0   2   2   0   2   0   0   2   0   2   0   0   0   2   2   2   0   2   0   2   0   0   2   2   2   0   2   0   2   0   0   0   2   2   0   0
 MK-6-11                2   2   0   2   0   2   2   2   0   2   0   2   0   0   2   2   0   2   0   2   2   2   2   2   0   0   2   0   2   0   2   0   2   0   2   0   2   2   2   2   0   0   0   2   2   2   0   0   0   0   0   0   0   0   0   0   0   0   0   0   2   0   2   0   2   0   0   2   0   2   0   0   0   2   2   2   0   2   0   0   0   0   0   0   2   2   0   0   0   2   0   0   2   2   0   2   2   2   2   2   0   2   2   2   2   2   0   2   2   0   2   0   0   2   2   2   0   0   0   0   2   2   0   2   0   0   2   0   0   2   2   2   0   0   0   0   2   0   2   0   2   0   0   0   2   2   0   0   0   2   2   2   0   0   2   0   0   2   2   2   2   2   2   2   0   2   2   0   2   0   2   2   0   2   0   0   0   2   2   2   0   2   0   2   0   0   2   2   2   0   2   0   2   0   0   0   2   2   0   0
 MK-6-12                2   2   2   2   0   2   2   2   0   2   0   2   0   0   2   2   0   2   0   2   2   2   2   2   0   0   2   0   2   2   2   0   2   0   2   0   2   2   2   2   0   0   2   2   2   2   0   2   0   0   2   0   0   0   2   0   0   0   0   0   2   0   2   0   2   0   0   2   2   2   0   0   0   0   2   2   0   2   0   0   0   0   0   0   2   2   0   0   0   2   2   0   2   2   0   2   2   0   2   2   0   2   2   2   2   2   0   2   2   0   2   0   0   2   2   0   0   0   0   0   2   2   0   2   0   0   0   0   0   2   2   2   0   2   0   0   2   0   2   0   2   0   0   0   2   2   0   2   0   0   0   2   0   0   2   0   0   2   2   2   2   2   2   2   0   2   2   0   2   0   2   2   0   2   0   0   0   2   2   2   0   2   0   2   0   0   2   2   2   0   2   0   2   0   0   0   2   2   0   0
 MK-6-13                2   2   2   2   0   2   2   2   0   2   0   2   0   0   2   2   2   2   0   2   2   2   2   2   0   0   2   0   2   2   2   0   2   0   2   0   2   2   2   2   0   0   2   2   2   2   0   2   0   0   2   0   0   0   2   0   2   0   0   0   2   0   2   0   0   0   2   2   2   2   0   0   0   0   2   2   0   2   0   0   0   0   0   0   2   2   0   0   0   2   2   0   2   2   0   2   2   0   2   2   0   2   2   2   2   2   0   2   2   0   0   0   0   2   2   0   0   0   0   0   2   2   0   2   0   0   0   0   0   2   0   2   0   2   0   0   2   0   2   0   2   2   0   0   2   0   0   2   0   0   2   2   0   0   2   0   0   2   0   2   2   2   2   2   2   2   2   0   2   0   2   2   0   2   2   2   0   2   2   2   0   2   0   2   2   0   2   2   2   0   2   0   2   2   0   0   2   2   0   0
 MK-6-14                2   2   2   2   0   2   2   2   2   2   0   2   0   0   2   2   2   0   0   2   2   2   2   2   0   2   0   0   2   2   2   0   2   0   2   0   2   2   2   2   2   0   2   2   2   2   0   2   0   0   2   0   0   0   2   2   2   2   0   2   2   0   2   0   0   2   2   2   2   2   0   0   0   0   0   2   0   2   0   0   0   0   0   2   2   2   2   0   0   0   2   0   2   2   0   2   0   0   2   2   0   2   2   2   2   2   0   0   2   2   0   2   2   2   2   0   0   0   0   2   2   2   0   2   0   0   0   2   0   2   0   2   0   2   0   0   2   0   0   0   2   0   0   0   2   2   0   2   2   0   2   2   0   0   2   0   0   2   0   2   2   2   2   2   2   2   2   0   2   0   2   0   0   2   2   2   0   2   2   2   0   2   0   2   2   0   2   2   2   2   2   0   2   2   0   0   2   2   2   2
 MK-6-15                2   2   2   0   2   2   2   2   2   2   0   2   2   0   2   0   2   0   0   2   2   2   2   2   0   2   0   0   2   2   2   0   2   0   2   0   2   2   2   2   2   0   2   2   2   2   2   2   0   2   2   0   0   0   2   2   2   2   0   2   2   0   0   0   0   2   2   2   2   2   0   0   0   0   0   2   0   2   0   0   0   2   0   2   2   2   0   0   0   2   2   0   2   2   0   2   0   0   2   2   0   2   2   2   0   2   0   0   2   0   0   2   2   2   2   2   0   0   0   2   2   2   0   2   0   0   2   2   0   0   0   2   0   2   0   0   2   0   2   0   2   0   0   0   0   2   2   2   2   0   2   0   0   0   2   0   0   2   0   2   2   2   2   2   2   2   2   0   2   0   2   0   0   2   2   0   0   2   2   2   0   2   0   2   2   0   2   2   2   2   2   0   2   2   0   0   2   2   2   2
 MK-6-16                2   2   2   0   2   2   2   2   2   0   2   2   2   0   2   0   2   0   0   2   2   2   0   2   0   2   0   0   2   2   2   0   2   0   2   0   2   2   2   2   2   0   2   2   2   2   2   0   0   2   2   0   0   0   2   2   2   2   0   2   2   0   0   0   0   0   2   2   2   2   2   0   0   0   0   0   0   2   0   2   0   2   0   2   2   2   0   0   0   2   0   0   0   0   0   2   0   0   2   0   0   2   2   2   0   2   2   0   2   0   0   2   2   2   2   2   0   0   0   0   2   2   0   2   2   0   2   2   0   0   0   0   0   0   0   0   2   0   2   0   2   0   0   0   0   2   2   2   2   0   2   0   0   0   2   0   0   2   0   2   2   2   2   2   2   2   2   0   2   0   2   0   0   0   2   2   0   2   2   2   0   2   0   2   2   0   2   2   2   2   2   0   2   2   0   0   2   2   2   2
 
!****************************************** Phenotypic Data **********************************************************
!-100.0 is resevred for missing phenotype
SimulatedTrait1        16.7405   15.0589    9.4477   13.0717   12.0767   10.6370   19.0106   19.5111   11.8407   15.4988   14.1554   19.7873   14.3737   18.3868   13.8202   15.3320   19.0443   17.6343   14.9178   16.0010   18.4941   15.8338   19.1538   15.8592   16.0488   13.9471   17.2533   18.9767   14.5104   16.4988   18.5675   16.6854   12.0469   13.3400   12.4408   17.9984   16.1475   10.2424   19.9975   14.6458   10.5752   13.2990   12.5298   12.4689   15.7926   11.7519   14.8954   19.4878   17.0344   16.9286   19.4262   10.0117   14.6913   20.7978   14.5534   12.2306   15.1791   10.3908   16.8197   17.2262   10.7611   15.7044   12.9324   12.6954   11.4663   16.0972   18.7307   13.7020   11.1332   12.9039   17.2424   15.0359   12.9686   12.5123   10.7729   19.2958    9.1845   16.2901   19.9189   19.4400   19.0170   11.4340   12.5562   17.7794   15.5477   19.6858   12.8725   12.7651   12.6586   16.2018   14.7666   13.1233   10.4887   19.1418   14.5799   12.9159   13.6507   18.2868   12.6001   14.1114   20.8841   17.7957   16.2963   14.5390   13.4461   16.7314   15.4703   13.9649   18.2357   17.7657   15.5009   17.0537   16.1094   13.3835   13.6814   18.4582   14.4706   17.1908   18.0731   16.3114   15.1030   16.8485   16.9243   15.5253   15.7825   19.7409    9.6855   14.3984   10.8651   14.8074   14.4656   16.1071   16.7325   17.0475   15.7342   15.9176   14.4409   13.7259   13.0373   15.8910   11.0721   11.8417   17.9335   11.2539   20.9600   19.1051    9.4403   19.5281   15.3723   12.2921   17.4758   14.3920   17.7695   12.9426   15.1738   13.0456   18.3052   17.5295   12.4758   16.1249    8.7093   16.6081   14.8107   18.2421   10.1694   18.6648   18.4544    6.4004   18.4409   12.4355   14.9448   14.7013   10.4293   16.2637   15.0985   13.3333   15.4247   16.6834   13.2012   13.8278   17.3005   16.5066   15.5391   10.3119   17.4431   16.5663   17.8737   16.5321   15.3186   20.2571   12.0537   17.4298   13.8744   18.4001   20.2201   17.4389   17.9652   16.5716   17.3172   11.9222
SimulatedTrait2        11.5342    7.8509   11.2016   12.4253   11.1862   12.8398    9.3988    8.9775   10.8683    8.5176   12.1837   10.3341   12.6934    9.9812   12.6576   11.2158    9.9454   10.3457   11.6675    8.3018   12.9553    8.9105   10.5794   13.0321    8.3368    8.5626    7.3814    8.8616   10.6329    9.4026   10.6768    8.7968    7.6338    8.9887    7.8381    7.2412    9.4883    7.3930    9.3190   13.2975    9.0345   11.6186    7.3681   11.6935   11.5559   10.5501   12.7158   10.7700    9.8226   12.4505   11.0764   11.5190   10.7720    9.6964    8.4300    9.9699   11.0622   10.9896   12.6873    9.6090    9.4430   10.0082   10.2338   11.2959    9.9612   13.2867    4.4430   10.8175    9.5465   10.8143   11.8730   13.2503   10.7678   12.0527   13.2168    8.8754   10.4780    9.1389   13.7240    9.6587    9.1650    9.5091   11.9165    6.2914    8.3024    9.7356    8.8703   10.2106   10.9798    9.4580   10.6661    9.8282   11.4141   12.6443   11.6417   11.1939   15.3287   10.0774    6.9287    7.3170   10.7533   10.2246   11.5433   12.9925    9.9108    7.9452    9.4231    8.5132    7.7193    6.9692    9.9617   10.6347    9.8666   10.1222    9.4053    9.5480    6.9304    8.8369   10.5801   10.2746    9.9772    9.9920    9.5698    8.6218    7.6936    7.8794    7.5141   11.3390    9.0794    9.6446    9.9953   10.4713   10.6663   13.2933    9.3406    9.0767   11.5134    7.7160    7.2359    9.4328    9.8361    9.3903   11.6822    9.5850   11.9742   11.4401    7.2063    9.3030    9.0249   11.3305   12.1903   10.5760   12.6699   10.6101   11.6372    8.8818    8.6878   11.4182   10.3169   10.8355    9.3223   10.1390   12.3348    8.3988   10.1254   11.5482    9.6418   11.6839   11.3369    8.7469   10.5428   11.1026    9.5320    9.2026   10.1671    6.7190   11.9388   12.6282    9.3650   10.5633    9.0644   10.5509    8.1123   10.7800    9.5901   10.7561    7.8408   11.8325   10.3208   11.1219   10.1790   12.9463   10.5339    8.2429   10.0084    9.5422   13.0476    9.4722   12.5118   11.1793
 
