# Supplementary material for: Inclusive Composite Interval Mapping of QTL by Environment Interactions in Biparental Populations
Source: PLoS One. 2015 Jul 10;10(7):e0132414. doi: 10.1371/journal.pone.0132414 (PMC4498613; doi:10.1371/journal.pone.0132414)
Supplement: S4 File — (ZIP) [file pone.0132414.s004.zip › H=0.1/L1/run_00180.met]

!**********************Note: lines staring with "!" are remarks and will be ignored in the program********************
!*********************************General Information**********************************
!Assuming F1 = P1 x P2, populations available in QTL IciMapping are: 
!  1, P1BC1F1 = P1 x F1, the first backcrossing where P1 is used as the recurrent parent;
!  2, P2BC1F1 = P2 x F1, the first backcrossing where P2 is used as the recurrent parent;
!  3, F1DH, F1-derived doubled haploids; 
!  4, RIL or F1RIL, recombination inbred lines through the repeated selfing of F1;
!  5, P1BC1RIL, recombination inbred lines through the repeated selfing of P1BC1F1;
!  6, P2BC1RIL, recombination inbred lines through the repeated selfing of P2BC1F1;
!  7, F2, the selfing generation of F1;
!  8, F3, the selfing generation of F2;
!  9, P1BC2F1, the second backcrossing where P1 is used as the recurrent parent; 
! 10, P2BC2F1, the second backcrossing where P2 is used as the recurrent parent;
! 11, P1BC2RIL, recombination inred lines through the repeated selfing of P1BC2F1; 
! 12, P2BC2RIL, recombination inred lines through the repeated selfing of P2BC2F1; 
! 13, P1BC1F2, the selfing generation of P1BC1F1; 
! 14, P2BC1F2, the selfing generation of P2BC1F1; 
! 15, P1BC2F2, the selfing generation of P1BC2F1; 
! 16, P2BC2F2, the selfing generation of P2BC2F1; 
! 17, P1BC1DH, P1BC1F1-derived doubled haploids; 
! 18, P2BC1DH, P2BC1F1-derived doubled haploids; 
! 19, P1BC2DH, P1BC2F1-derived doubled haploids; 
! 20, P2BC2DH, P2BC2F1-derived doubled haploids; 
   3      !Mapping Population (see remarks above)
   2      !Mapping Function (1 for Kosambi; 2 for Haldane; 3 for Morgan)
   2      !Marker Space Type (1 for intervals; 2 for positions)
   1      !Marker Space Unit(1 for centiMorgans; 2 for Morgan)
   6      !Number of Chromosomes (or Linkage Groups)
 200      !Size of the mapping population
   2      !Number of environments
 
!***************************************** Chromosomes and Linkage Maps **********************************************
!Chromosome                 NumMarkers
-CH1                        16
-CH2                        16
-CH3                        16
-CH4                        16
-CH5                        16
-CH6                        16
!Linkage map (Marker name followed by position or the interval length)
 MK-1-1                1     0.000
 MK-1-2                1    10.000
 MK-1-3                1    20.000
 MK-1-4                1    30.000
 MK-1-5                1    40.000
 MK-1-6                1    50.000
 MK-1-7                1    60.000
 MK-1-8                1    70.000
 MK-1-9                1    80.000
 MK-1-10               1    90.000
 MK-1-11               1   100.000
 MK-1-12               1   110.000
 MK-1-13               1   120.000
 MK-1-14               1   130.000
 MK-1-15               1   140.000
 MK-1-16               1   150.000
 MK-2-1                2     0.000
 MK-2-2                2    10.000
 MK-2-3                2    20.000
 MK-2-4                2    30.000
 MK-2-5                2    40.000
 MK-2-6                2    50.000
 MK-2-7                2    60.000
 MK-2-8                2    70.000
 MK-2-9                2    80.000
 MK-2-10               2    90.000
 MK-2-11               2   100.000
 MK-2-12               2   110.000
 MK-2-13               2   120.000
 MK-2-14               2   130.000
 MK-2-15               2   140.000
 MK-2-16               2   150.000
 MK-3-1                3     0.000
 MK-3-2                3    10.000
 MK-3-3                3    20.000
 MK-3-4                3    30.000
 MK-3-5                3    40.000
 MK-3-6                3    50.000
 MK-3-7                3    60.000
 MK-3-8                3    70.000
 MK-3-9                3    80.000
 MK-3-10               3    90.000
 MK-3-11               3   100.000
 MK-3-12               3   110.000
 MK-3-13               3   120.000
 MK-3-14               3   130.000
 MK-3-15               3   140.000
 MK-3-16               3   150.000
 MK-4-1                4     0.000
 MK-4-2                4    10.000
 MK-4-3                4    20.000
 MK-4-4                4    30.000
 MK-4-5                4    40.000
 MK-4-6                4    50.000
 MK-4-7                4    60.000
 MK-4-8                4    70.000
 MK-4-9                4    80.000
 MK-4-10               4    90.000
 MK-4-11               4   100.000
 MK-4-12               4   110.000
 MK-4-13               4   120.000
 MK-4-14               4   130.000
 MK-4-15               4   140.000
 MK-4-16               4   150.000
 MK-5-1                5     0.000
 MK-5-2                5    10.000
 MK-5-3                5    20.000
 MK-5-4                5    30.000
 MK-5-5                5    40.000
 MK-5-6                5    50.000
 MK-5-7                5    60.000
 MK-5-8                5    70.000
 MK-5-9                5    80.000
 MK-5-10               5    90.000
 MK-5-11               5   100.000
 MK-5-12               5   110.000
 MK-5-13               5   120.000
 MK-5-14               5   130.000
 MK-5-15               5   140.000
 MK-5-16               5   150.000
 MK-6-1                6     0.000
 MK-6-2                6    10.000
 MK-6-3                6    20.000
 MK-6-4                6    30.000
 MK-6-5                6    40.000
 MK-6-6                6    50.000
 MK-6-7                6    60.000
 MK-6-8                6    70.000
 MK-6-9                6    80.000
 MK-6-10               6    90.000
 MK-6-11               6   100.000
 MK-6-12               6   110.000
 MK-6-13               6   120.000
 MK-6-14               6   130.000
 MK-6-15               6   140.000
 MK-6-16               6   150.000
!*********************************** Marker Types ********************************************************************
!Co-dominant marker: When heterozygote F1 is present, P1 is coded as 2, F1 is coded as 1, and P2 is coded as 0; Otherwise, P1 is coded as 2, and P2 is coded as 0. 
!Dominant marker: When heterozygote F1 is present, P1 and F1 are coded as 12, and P2 is coded as 0; Otherwise, P1 is coded as 2, and P2 is coded as 0.  
!Recessive markers: When heterozygote F1 is present, P1 is coded as 2, and F1 and P2 are coded as 10; Otherwise, P1 is coded as 2, and P2 is coded as 0. 
!Missing marker is coded as -1. 
 MK-1-1                 0   2   0   0   2   2   0   0   0   2   2   0   0   0   0   2   2   0   0   0   2   2   2   0   0   2   0   0   0   2   2   2   0   0   2   2   2   2   2   2   2   0   2   0   2   2   0   0   0   2   2   0   2   2   0   0   2   2   0   2   2   2   2   0   0   2   2   2   0   2   2   2   2   2   2   2   0   2   0   2   2   0   2   2   0   2   2   2   0   0   0   0   0   2   2   0   2   0   0   2   0   0   2   2   0   0   0   0   0   0   0   0   2   2   0   0   2   2   2   2   0   0   2   2   0   2   2   0   0   0   2   2   0   0   2   0   2   2   0   0   2   0   2   0   2   2   0   2   0   0   2   0   2   2   0   0   2   0   2   2   2   0   0   0   2   0   2   0   0   2   0   2   0   2   0   0   0   2   2   2   2   0   2   0   0   2   2   2   0   2   2   2   0   2   0   2   0   0   2   2
 MK-1-2                 0   2   0   0   2   2   0   0   0   2   2   0   0   0   0   2   2   0   0   0   2   2   2   0   0   2   0   0   0   2   2   0   0   0   2   0   2   2   2   0   2   0   2   0   2   2   0   0   0   2   2   0   2   2   0   0   2   2   0   2   2   2   2   0   2   2   2   2   0   2   2   2   2   2   2   2   0   2   0   2   2   0   2   2   0   2   0   2   2   0   0   2   0   2   2   0   2   0   0   2   0   0   2   2   0   0   0   0   0   0   0   0   2   2   0   0   2   0   2   2   0   2   2   2   0   2   2   0   0   0   2   2   0   0   2   0   2   2   0   0   2   0   2   0   2   2   2   0   0   0   2   0   2   2   2   2   2   0   2   2   2   0   0   2   2   0   2   0   0   2   0   2   0   2   0   0   0   2   2   2   2   0   0   0   0   2   2   2   0   2   2   2   0   2   2   2   0   0   2   2
 MK-1-3                 0   2   0   0   2   2   0   0   2   2   2   0   0   0   0   2   2   0   0   0   2   0   0   0   0   2   0   0   0   2   0   0   0   0   2   0   2   2   2   0   2   0   2   0   0   2   0   0   0   2   2   0   2   2   0   0   2   2   0   2   2   2   2   0   2   2   2   2   0   2   2   2   2   2   2   2   0   2   0   2   2   0   2   2   0   2   0   2   2   2   0   2   0   2   2   0   0   0   0   2   0   0   2   2   0   0   0   0   0   0   0   0   0   0   2   0   2   0   0   2   0   2   2   2   2   2   2   0   0   2   2   2   0   0   2   0   2   2   2   2   2   0   2   0   2   2   2   0   0   0   2   0   2   2   2   2   2   0   0   2   2   0   0   2   2   0   0   0   0   0   0   2   0   2   0   0   0   2   0   2   2   2   0   0   0   2   2   2   0   2   2   2   0   2   2   2   0   0   2   2
 MK-1-4                 0   2   0   0   2   2   2   0   2   2   0   0   0   0   0   2   2   2   0   0   2   2   0   0   0   2   0   0   0   0   0   0   0   0   2   0   2   0   2   0   2   0   2   0   0   2   0   0   0   2   2   0   2   2   0   0   2   0   0   2   2   2   2   0   2   2   2   0   2   0   2   2   2   2   2   2   0   2   0   2   2   0   2   2   0   2   0   2   2   2   0   2   0   2   2   0   0   0   0   2   0   0   2   0   0   0   0   0   0   0   0   0   0   0   2   0   2   0   0   2   0   2   2   2   2   2   2   0   0   2   2   2   0   0   2   0   2   2   2   2   2   0   2   2   2   0   2   0   0   0   2   0   2   2   2   0   2   0   0   2   2   0   0   2   0   0   0   0   0   0   2   2   0   2   2   0   0   2   2   2   0   2   0   2   2   2   2   2   0   0   2   2   2   2   2   2   0   0   2   2
 MK-1-5                 0   0   0   0   2   2   2   0   2   2   0   0   0   2   0   2   2   2   0   0   2   2   0   0   0   2   0   0   2   0   0   0   0   0   2   0   2   0   2   0   2   0   2   0   0   2   0   0   2   2   2   0   2   0   2   0   0   0   0   2   2   2   2   0   2   2   2   0   2   0   2   2   2   2   2   2   0   0   0   2   2   0   2   2   0   2   0   2   2   2   0   2   0   2   2   0   2   0   2   2   0   0   2   0   0   0   0   0   0   0   0   0   0   0   2   0   2   0   0   0   0   2   2   2   0   2   2   0   0   2   2   2   0   0   2   0   2   2   2   2   2   0   2   2   2   0   2   0   0   0   2   0   2   2   2   0   2   0   0   2   2   0   0   2   0   0   0   0   0   0   2   2   0   2   2   0   0   2   2   0   2   2   0   2   2   2   2   2   0   0   2   2   2   2   0   2   0   0   2   2
 MK-1-6                 0   0   0   0   2   2   2   0   2   2   0   0   0   0   0   2   2   2   0   0   2   2   0   0   0   0   0   0   0   0   0   0   0   0   2   0   2   0   2   0   2   0   0   0   0   2   0   0   2   2   2   0   2   0   2   0   0   0   0   2   2   2   2   0   2   2   0   0   2   0   2   0   2   0   2   2   0   0   0   2   2   0   2   2   0   2   0   2   2   2   0   2   0   2   2   0   2   0   2   2   0   0   2   0   0   0   0   0   0   0   0   0   0   0   2   0   2   0   0   0   0   2   2   2   0   2   2   0   0   2   2   2   0   0   2   0   2   2   2   2   2   0   2   2   2   0   2   0   2   0   0   0   2   2   2   2   0   0   0   2   2   0   0   2   0   0   0   0   0   0   2   2   0   2   2   0   0   2   2   0   2   2   0   2   2   2   2   2   0   0   2   0   2   0   0   0   0   0   2   2
 MK-1-7                 0   2   0   0   2   2   2   2   2   2   0   2   0   0   0   2   2   2   2   0   2   2   0   0   0   0   0   0   0   0   0   2   0   0   0   0   2   0   2   0   2   0   0   0   0   2   0   0   0   2   2   0   2   2   2   0   0   0   0   2   2   2   2   0   2   2   0   0   2   0   2   0   2   0   2   2   0   2   0   2   2   0   2   2   0   2   0   2   2   2   2   2   0   0   2   0   2   2   2   2   0   0   2   0   0   0   0   0   0   2   0   0   0   0   0   0   2   0   0   0   0   2   2   2   0   2   0   0   0   2   2   2   0   0   0   0   2   2   2   2   2   0   2   2   2   0   2   0   2   0   0   0   2   2   2   2   0   0   0   2   2   0   0   2   2   2   0   0   0   0   2   2   0   2   2   0   0   2   2   0   2   2   0   2   2   0   2   2   0   0   2   0   2   0   0   0   0   0   2   2
 MK-1-8                 0   2   2   0   0   2   2   2   2   2   2   2   0   0   0   2   2   2   2   0   2   2   0   0   0   0   0   0   0   0   0   2   0   0   0   0   2   0   2   0   2   0   0   0   0   2   0   0   0   2   2   0   2   2   0   0   0   0   0   2   0   2   2   0   2   2   0   0   2   0   2   0   2   0   2   2   2   2   0   2   2   0   2   2   0   2   0   2   2   2   0   2   0   0   2   0   0   2   2   2   0   2   2   0   0   2   0   0   0   2   0   0   0   0   0   0   2   0   0   0   0   2   2   2   0   0   0   0   0   2   2   2   0   0   2   0   2   2   2   0   2   0   2   2   2   0   2   0   2   0   0   0   2   2   2   2   0   0   2   2   2   0   0   2   2   2   0   0   0   0   2   2   0   2   2   0   0   2   2   2   2   2   0   0   2   0   2   2   2   0   2   0   2   0   0   0   0   2   2   0
 MK-1-9                 0   2   2   0   2   2   2   2   2   2   2   2   0   0   0   0   2   2   2   0   2   0   0   0   0   0   0   0   0   0   0   0   0   0   0   0   2   0   2   0   2   2   0   0   0   2   0   0   0   2   2   0   2   2   0   0   0   0   0   0   0   2   2   0   2   2   0   0   2   0   2   0   2   0   2   2   2   2   0   2   2   0   2   0   0   2   0   2   2   2   0   2   2   0   2   0   0   2   0   2   0   2   2   0   0   2   0   0   0   2   2   0   0   0   0   0   2   0   0   0   0   2   2   2   0   0   2   0   0   2   2   2   0   0   2   0   2   2   2   0   2   0   2   2   2   0   2   0   2   0   0   0   2   2   2   2   0   0   2   0   2   0   0   2   2   2   0   0   0   0   2   2   0   0   2   0   0   2   2   2   2   2   0   0   2   0   2   0   0   0   0   0   2   0   0   0   0   2   2   0
 MK-1-10                0   2   2   0   2   2   2   2   2   2   2   2   0   0   0   0   2   2   0   0   0   0   0   0   0   0   0   0   2   0   0   0   0   0   0   0   2   2   2   0   2   2   0   0   0   2   0   0   0   2   2   0   2   2   0   0   0   0   0   0   0   2   2   0   2   2   0   0   2   0   2   0   2   0   2   2   2   2   0   2   2   0   0   0   0   2   0   2   0   2   0   2   2   0   2   0   0   2   0   2   2   2   2   0   0   2   0   0   0   2   2   0   0   0   0   0   2   0   0   0   0   2   2   2   0   0   2   0   0   2   2   2   0   0   0   0   0   2   2   0   2   0   2   2   2   0   2   0   2   0   0   0   0   2   2   2   0   0   2   0   2   0   0   0   2   2   0   0   0   0   2   2   0   0   2   0   0   2   2   2   2   2   2   0   2   0   2   0   0   0   0   2   2   0   0   0   0   2   2   0
 MK-1-11                0   2   2   0   2   2   2   2   2   2   2   2   0   0   0   0   2   2   0   0   0   0   0   0   0   0   0   0   2   0   0   0   0   0   0   0   2   2   2   0   2   2   0   0   0   0   0   0   0   2   2   0   2   2   0   0   0   0   0   0   0   2   2   0   2   2   0   0   0   2   2   0   2   0   2   2   2   2   0   2   2   2   0   0   0   2   2   2   2   2   0   0   2   0   2   0   0   2   0   2   2   2   0   0   0   2   0   0   0   2   2   2   0   0   0   0   2   0   0   0   0   2   0   2   0   2   2   0   0   2   2   2   0   0   0   0   0   2   2   0   2   0   2   2   0   0   2   0   2   0   0   0   0   2   2   2   0   0   2   0   2   0   0   0   2   2   0   0   0   0   2   2   0   0   2   0   0   2   2   0   2   0   2   0   2   0   2   0   0   0   0   2   2   0   0   0   0   2   2   0
 MK-1-12                2   2   2   0   2   2   2   2   2   2   2   2   0   0   0   0   2   2   0   0   2   2   0   0   0   0   0   2   2   2   0   0   0   0   0   0   2   2   2   0   2   0   0   0   0   0   0   0   0   2   2   0   2   2   0   0   2   0   0   0   0   2   0   0   2   2   0   0   0   2   2   0   2   0   2   2   2   2   0   2   2   2   0   0   0   2   2   2   2   2   0   0   0   0   2   0   0   2   0   2   2   2   0   0   0   2   0   0   0   2   2   2   0   0   0   0   2   0   0   0   0   2   0   2   0   2   2   0   0   2   2   2   0   0   0   0   0   2   2   2   2   0   2   2   2   0   2   0   0   0   0   0   0   2   2   2   0   0   2   0   2   0   0   0   2   2   0   0   0   0   2   0   0   0   2   0   0   2   2   0   0   0   2   0   2   0   2   0   0   0   0   2   2   0   0   0   0   2   2   0
 MK-1-13                2   2   2   0   2   2   0   2   2   2   2   2   0   0   0   0   2   2   2   0   2   2   0   0   0   0   0   2   2   2   0   0   0   0   0   0   2   2   2   0   2   2   0   0   0   0   0   0   0   2   2   0   2   0   0   0   2   0   0   0   0   2   0   0   2   2   0   0   0   2   2   0   2   2   2   2   2   2   2   2   2   0   0   0   0   2   2   2   2   2   0   0   0   0   2   0   2   2   0   2   2   2   0   0   0   2   0   0   2   2   2   2   0   0   0   0   2   0   0   0   2   2   0   2   0   2   2   0   2   2   2   2   0   0   0   0   0   2   2   2   2   0   2   2   2   0   2   0   0   0   0   0   2   2   2   0   0   0   2   0   2   0   0   0   2   0   0   0   2   0   2   0   0   0   2   0   0   2   2   2   0   0   2   0   2   0   0   2   0   0   0   2   2   0   0   0   0   2   2   0
 MK-1-14                2   2   2   0   2   2   0   2   2   2   2   2   0   0   0   0   2   2   2   0   2   2   0   2   0   0   0   2   2   2   0   0   0   0   2   0   2   2   2   0   2   2   0   0   0   0   0   0   0   2   2   0   2   0   0   0   2   0   0   0   0   0   0   0   2   2   0   0   0   0   2   0   2   2   2   2   2   2   0   2   2   0   0   0   0   2   2   2   0   2   0   0   0   0   2   0   2   2   0   2   2   2   0   0   0   2   0   0   0   2   2   2   0   0   0   0   2   0   0   0   2   2   0   2   0   2   2   0   2   2   2   0   0   0   0   2   2   2   2   2   2   2   2   2   2   0   2   0   0   0   2   0   2   2   2   0   0   0   2   0   2   0   2   0   2   0   2   0   0   0   2   0   0   0   2   0   0   2   2   2   0   0   2   0   2   0   0   2   0   0   0   2   2   0   0   0   0   2   2   0
 MK-1-15                2   2   0   0   2   2   2   2   2   2   2   2   0   0   0   0   2   2   2   0   2   2   0   2   0   0   0   2   2   2   0   0   0   0   2   0   2   2   2   0   2   2   0   0   0   0   0   0   0   2   2   0   2   0   0   0   2   0   2   2   0   0   0   2   2   2   0   0   0   2   2   0   2   2   2   0   2   2   2   2   2   0   0   0   0   2   0   2   0   2   0   0   0   0   2   0   2   2   0   2   2   2   0   0   0   2   0   0   0   2   2   0   0   0   2   0   2   0   0   0   2   2   2   2   0   0   2   0   2   2   2   0   0   0   0   2   2   2   2   2   2   2   2   0   2   0   2   0   0   0   2   0   2   2   2   0   0   0   2   0   2   0   2   0   2   0   2   0   0   0   2   0   0   0   2   0   2   2   2   0   0   0   2   0   2   0   0   2   0   0   2   2   2   0   0   2   0   2   2   2
 MK-1-16                0   2   0   0   2   2   2   2   2   0   2   2   0   0   0   0   2   2   2   0   2   2   0   0   0   0   0   2   0   0   0   0   0   0   2   0   2   2   0   0   0   2   0   0   0   0   0   0   0   2   2   0   2   0   0   0   2   0   2   2   0   0   0   2   2   2   0   0   0   2   2   2   2   2   2   2   0   2   2   2   2   0   0   0   0   2   0   2   2   0   0   0   0   0   2   0   2   2   0   2   2   2   0   0   0   0   0   0   0   2   2   0   0   0   2   2   2   2   0   0   2   2   2   2   0   0   0   0   0   2   2   0   0   0   0   2   2   2   2   2   2   2   2   0   0   0   2   0   0   0   2   0   2   2   2   0   0   0   2   0   2   0   2   0   2   0   2   0   0   0   2   0   0   0   2   0   2   2   2   0   0   0   2   0   2   0   0   2   0   0   2   2   0   0   0   2   0   2   2   2
 MK-2-1                 0   2   0   2   2   0   2   2   2   2   0   0   0   0   0   0   0   2   2   0   2   2   2   0   0   2   0   0   2   0   0   2   2   2   2   2   2   2   0   2   0   0   0   0   0   2   0   0   0   0   2   0   0   0   0   2   0   0   0   2   0   0   0   0   2   0   0   2   2   0   2   2   0   2   0   2   2   0   0   2   2   0   0   2   0   2   0   2   2   0   0   0   0   2   2   0   0   0   0   2   0   0   2   0   2   0   0   2   2   0   2   2   2   0   2   0   2   0   0   0   0   2   2   2   2   2   2   2   0   0   0   2   0   0   0   2   2   0   2   2   2   0   0   0   0   0   0   2   0   0   2   0   2   0   2   0   0   2   2   2   0   0   0   0   0   2   0   0   2   0   2   2   2   0   2   0   2   2   0   0   0   2   0   0   2   2   0   0   2   0   0   0   2   2   2   0   2   0   0   2
 MK-2-2                 0   2   0   2   2   0   2   2   2   2   0   0   0   0   0   0   0   2   2   0   2   2   2   0   0   2   0   0   2   0   0   2   2   2   2   2   2   2   0   2   0   0   0   0   0   2   0   0   0   0   2   0   2   0   0   2   0   0   0   2   0   0   0   0   2   0   0   2   2   0   2   2   0   2   0   2   2   0   0   2   2   0   0   0   2   2   0   2   2   0   0   0   0   2   2   0   0   0   0   2   0   0   2   0   0   0   0   2   2   0   2   2   2   0   2   2   2   0   0   0   0   2   0   0   2   2   2   2   0   2   0   2   0   0   0   2   0   0   2   2   2   0   0   0   0   0   0   2   0   0   2   2   2   0   2   0   0   2   2   2   2   2   0   0   0   2   0   0   2   0   2   2   2   2   2   2   2   0   0   0   0   2   0   0   2   2   0   0   2   2   0   0   2   0   2   0   0   0   0   2
 MK-2-3                 0   2   0   2   2   2   2   2   2   2   2   0   0   0   0   0   0   2   2   2   2   0   2   0   0   2   0   2   2   0   0   0   2   2   0   2   2   2   0   2   0   0   0   0   0   0   2   0   0   0   2   0   2   0   0   2   0   0   0   2   0   0   0   2   2   0   0   2   2   0   2   2   0   2   0   2   2   2   0   2   2   0   0   0   2   2   0   0   2   0   0   0   0   2   2   0   2   0   0   2   0   0   2   0   0   0   0   2   2   0   2   2   2   0   2   2   2   0   0   0   0   2   0   0   2   2   2   2   0   2   0   2   0   0   0   2   0   0   0   2   2   0   0   0   0   0   0   2   2   0   2   2   2   0   2   0   0   2   2   2   2   2   0   0   0   2   0   0   2   0   2   2   2   2   2   2   2   0   0   0   0   2   0   0   2   2   0   0   2   2   0   0   0   0   2   0   0   0   0   2
 MK-2-4                 0   2   0   2   2   2   2   2   2   2   2   0   0   2   0   0   0   2   2   2   2   0   0   0   0   2   0   2   0   0   0   2   2   2   0   2   2   2   0   2   0   0   0   0   0   0   2   0   0   0   2   0   0   0   0   2   0   0   0   2   0   0   2   2   2   0   0   2   2   0   2   2   0   2   0   2   2   2   0   2   2   0   0   0   2   2   0   0   2   0   0   0   0   2   2   0   2   0   0   2   0   0   2   0   0   0   0   2   2   0   2   2   2   0   0   2   2   0   0   0   0   2   0   0   2   2   2   2   0   2   2   2   0   0   0   2   0   0   0   2   2   0   0   0   0   2   0   2   2   0   2   2   2   0   2   2   0   2   0   2   2   0   0   0   0   2   0   0   2   0   2   0   0   2   0   2   2   0   0   0   0   2   0   0   2   2   0   0   2   2   0   0   0   0   2   0   0   0   0   2
 MK-2-5                 0   2   0   2   2   2   2   2   2   2   0   0   0   2   2   0   0   2   2   2   2   0   0   0   0   2   0   2   0   0   0   2   2   2   0   2   2   2   0   2   0   0   0   0   0   0   2   0   0   0   2   0   0   0   0   2   0   0   0   2   2   0   2   2   2   0   0   2   2   0   2   2   0   0   0   2   2   2   2   2   2   0   0   0   2   2   0   0   2   0   0   0   0   2   2   0   0   0   0   2   0   0   2   0   2   0   0   2   2   0   2   2   2   0   0   2   0   0   2   0   0   2   0   0   2   2   2   2   0   2   2   2   0   0   0   2   2   0   0   2   2   0   2   0   0   0   0   2   2   0   2   2   2   0   2   2   0   2   0   2   2   2   0   0   0   2   0   0   2   0   2   0   0   2   0   0   2   0   0   0   0   2   0   0   2   2   2   2   0   2   0   0   0   0   2   0   0   0   0   2
 MK-2-6                 0   2   0   2   0   0   2   2   2   2   0   0   0   2   2   0   0   2   2   2   2   2   0   0   0   2   0   2   0   0   0   2   2   2   0   2   2   2   2   2   0   0   0   2   0   2   2   0   0   0   2   0   0   0   0   2   0   0   0   0   2   0   2   0   2   0   0   0   2   0   2   2   0   0   0   2   2   2   2   2   2   2   0   0   2   2   0   0   2   0   0   0   0   2   2   0   0   0   0   2   0   2   2   0   2   0   0   0   2   2   0   2   2   0   0   2   0   0   2   0   0   2   0   0   2   2   2   2   0   0   2   2   0   0   0   2   2   0   0   2   2   0   2   0   2   0   0   0   0   0   2   2   2   0   2   2   0   2   0   2   2   2   0   2   0   2   2   0   2   2   2   0   0   0   2   0   2   0   0   0   0   2   0   0   0   2   2   2   0   0   0   0   0   0   2   0   0   0   0   2
 MK-2-7                 0   2   0   2   0   0   2   2   2   2   0   0   0   2   2   2   0   2   0   2   2   2   0   0   0   0   0   2   2   0   2   2   2   2   0   0   2   2   0   2   0   2   0   2   0   2   2   0   0   0   2   2   0   0   0   2   0   0   0   0   2   0   2   0   2   0   0   0   2   0   2   2   0   0   0   2   2   2   2   2   0   2   0   0   2   2   0   0   2   0   0   0   0   0   2   0   0   0   0   2   2   2   2   0   2   0   0   0   2   2   0   2   2   0   0   2   0   0   2   2   2   2   0   0   2   2   2   2   2   0   2   2   0   0   0   2   2   0   0   2   2   0   2   0   2   0   0   0   0   2   2   0   0   0   2   0   0   2   0   2   2   2   0   2   0   2   2   0   2   2   2   0   0   0   2   2   0   0   0   0   0   2   0   0   0   2   2   2   2   0   0   0   0   0   2   2   0   0   0   2
 MK-2-8                 0   2   0   2   0   2   2   2   2   2   0   0   0   2   2   0   0   2   0   2   2   0   0   0   0   0   0   2   2   0   2   2   2   2   0   0   2   2   0   2   0   2   0   2   0   2   2   2   0   0   2   2   0   0   0   2   0   0   0   0   2   0   2   0   2   0   0   0   2   0   2   0   0   0   0   2   2   2   2   2   0   2   0   0   2   2   0   0   2   0   0   2   0   2   2   0   0   0   0   2   0   0   2   0   2   0   0   0   2   2   0   2   2   0   2   2   0   0   2   2   2   2   0   0   2   2   2   2   2   2   2   0   0   0   0   2   0   0   0   2   2   2   2   0   2   0   0   0   0   0   2   0   0   0   0   0   2   2   0   2   2   2   0   2   0   0   2   0   2   2   2   0   0   0   2   2   0   0   0   0   0   2   0   0   0   2   2   2   2   0   0   0   0   0   2   2   2   0   0   0
 MK-2-9                 0   2   0   2   0   2   2   2   0   2   0   0   0   2   2   0   0   2   0   2   2   0   0   0   0   0   0   0   2   0   2   2   2   2   0   2   2   0   0   2   0   2   0   2   0   2   2   2   0   0   2   2   0   2   0   2   0   0   0   0   2   0   2   0   2   0   0   0   2   0   2   0   0   0   2   2   2   2   2   2   0   2   0   0   2   2   0   0   2   2   0   2   2   2   2   0   0   0   0   2   0   0   0   0   2   0   0   0   2   2   0   2   2   0   2   2   0   0   2   2   0   2   2   2   2   2   2   2   2   2   0   0   0   0   2   2   0   0   0   2   2   2   2   0   2   0   2   2   2   0   0   0   0   0   2   0   0   2   0   2   2   2   0   2   0   0   2   0   2   2   0   0   0   0   2   2   0   0   0   2   0   2   0   0   0   2   2   2   2   0   0   0   0   0   2   2   2   0   0   0
 MK-2-10                0   2   0   2   2   2   2   2   2   2   0   0   0   0   2   0   0   2   0   2   2   0   0   2   0   0   0   0   2   0   2   2   2   2   0   2   2   0   0   2   0   2   0   2   0   2   2   2   0   0   2   2   0   0   0   2   0   0   0   0   2   0   2   0   2   0   0   0   0   0   2   0   0   0   2   2   2   2   2   2   0   2   0   0   2   2   0   0   2   2   2   0   2   2   2   0   0   0   0   2   2   2   2   0   0   0   0   0   2   2   0   2   2   0   0   2   0   0   2   2   0   2   2   2   0   2   2   2   2   2   0   0   0   0   2   2   0   0   0   2   2   2   2   0   2   0   2   2   2   0   0   0   0   0   2   0   0   2   0   2   2   2   0   2   0   0   2   0   2   2   0   0   0   0   2   2   0   0   0   2   0   2   0   0   0   2   2   2   2   0   2   0   0   0   2   2   2   0   0   0
 MK-2-11                0   2   0   2   2   2   2   2   2   0   0   0   0   2   2   0   0   2   0   2   2   0   2   2   0   0   0   0   2   0   2   2   0   2   0   2   2   0   0   0   0   2   0   2   0   2   2   2   0   0   2   2   0   0   0   2   0   2   0   0   2   2   2   0   2   0   0   0   0   2   2   0   0   0   2   2   2   2   2   2   0   2   0   0   2   2   0   0   2   2   2   0   2   2   2   0   0   0   0   2   2   2   2   0   0   0   0   2   2   2   0   2   2   0   0   2   0   0   2   2   0   2   2   2   0   2   2   2   2   2   0   0   0   0   2   2   0   0   0   2   2   2   2   0   2   0   2   2   2   0   0   0   0   0   2   0   2   2   0   2   2   2   2   2   0   0   0   2   2   0   0   2   0   0   2   2   0   0   0   2   0   2   0   0   0   2   2   0   2   0   2   0   0   0   2   2   2   0   0   0
 MK-2-12                0   2   0   2   2   2   0   2   2   0   0   0   2   2   2   0   0   2   0   2   2   0   2   2   0   0   0   0   2   0   2   2   0   2   0   2   2   0   0   0   2   2   0   2   0   2   2   0   0   0   2   2   2   0   0   2   0   2   0   0   2   2   0   2   2   0   0   0   0   2   2   0   0   2   2   2   2   2   2   2   0   0   2   0   2   2   0   0   2   2   2   0   2   2   2   0   0   0   0   2   2   2   2   0   0   0   0   2   2   2   0   2   2   0   0   2   0   0   2   2   0   2   2   2   0   2   2   2   2   2   0   0   0   0   2   2   0   0   0   2   2   2   2   0   2   0   2   0   2   0   0   0   0   0   2   0   2   2   2   2   2   2   2   2   0   2   0   2   2   0   2   2   0   0   2   2   0   2   0   2   0   2   0   2   0   2   0   0   2   0   2   2   0   0   2   0   2   0   0   0
 MK-2-13                0   2   0   2   0   2   0   0   2   0   0   0   2   2   2   0   0   2   2   0   2   0   2   2   0   0   0   0   2   0   2   2   0   2   0   2   2   0   2   0   2   2   0   2   0   2   2   0   0   0   2   2   2   0   2   0   0   2   0   0   2   2   0   2   2   0   2   0   0   2   2   0   0   0   2   2   2   2   2   2   0   2   2   0   2   2   0   2   2   2   2   0   2   2   2   0   0   0   0   2   2   2   2   0   0   0   0   2   2   2   0   2   2   0   0   0   0   0   2   2   0   0   2   2   0   2   2   0   0   2   2   0   0   0   2   2   0   0   0   2   2   2   2   0   2   0   2   0   2   0   0   0   0   0   2   0   2   2   2   2   2   2   2   2   0   2   0   2   2   0   0   2   0   0   2   2   0   2   0   2   0   2   0   2   0   2   0   0   2   0   2   2   0   0   2   0   2   0   0   0
 MK-2-14                0   2   0   2   0   2   0   0   2   0   0   0   2   2   2   0   0   2   2   0   2   0   2   2   2   2   0   0   2   0   2   2   0   2   0   2   2   2   2   0   2   2   0   2   0   2   2   0   0   0   2   2   2   0   2   0   0   2   0   0   2   2   0   2   2   0   2   0   0   2   2   0   0   0   2   2   2   2   0   2   0   2   0   0   2   2   0   2   2   2   2   0   2   2   2   0   0   0   2   2   2   2   0   0   2   0   0   2   2   2   0   0   2   0   0   0   0   0   2   2   0   2   2   2   0   2   2   0   0   0   2   0   0   0   2   2   0   0   0   2   2   2   2   0   2   0   2   0   0   0   0   2   0   0   2   0   2   0   2   2   2   2   2   2   0   2   0   2   2   0   0   2   0   0   2   2   0   2   0   2   0   2   0   2   0   2   0   0   2   0   2   2   0   0   0   0   2   0   0   2
 MK-2-15                0   2   0   2   0   2   0   0   0   0   0   0   2   2   2   0   0   2   2   0   2   0   2   2   2   2   0   0   2   0   2   2   0   2   0   2   2   2   2   0   0   2   2   2   0   2   2   0   0   0   2   2   0   0   2   0   0   2   0   0   2   2   0   2   2   0   2   0   0   2   2   0   0   0   2   2   2   2   0   2   0   2   0   0   2   2   0   0   2   2   2   0   2   2   2   0   0   0   2   2   2   2   2   0   2   0   0   2   2   2   0   2   2   0   0   0   0   0   2   2   0   2   2   2   2   2   2   0   0   0   2   0   0   0   2   2   0   2   0   2   2   0   2   0   2   0   2   2   0   0   0   2   0   2   2   0   2   0   2   2   2   2   2   2   0   2   0   2   2   0   0   2   0   0   2   2   0   0   0   2   0   2   0   2   0   0   0   0   2   0   2   0   0   0   0   0   2   0   2   2
 MK-2-16                0   2   0   2   0   2   0   0   0   0   0   2   2   0   2   2   0   2   2   0   2   0   2   2   2   0   0   0   2   0   2   2   0   2   0   2   2   2   2   0   0   0   2   2   0   2   2   0   0   0   2   2   0   0   2   0   0   2   2   0   2   2   0   2   2   0   2   0   0   2   2   2   0   0   2   0   2   2   0   2   0   2   0   0   2   2   0   0   2   2   2   0   2   2   2   0   2   0   2   2   2   2   2   0   2   0   0   2   2   2   0   2   2   0   2   0   0   0   2   2   0   0   2   2   2   2   2   0   0   0   2   2   0   0   2   2   0   2   0   2   2   2   2   0   2   0   2   0   0   0   0   0   0   2   2   0   2   0   2   2   2   2   2   2   2   2   0   2   2   0   0   0   0   0   2   2   0   0   2   2   2   0   2   2   2   2   0   0   2   0   2   0   0   0   0   0   2   0   2   2
 MK-3-1                 0   2   2   0   2   2   0   2   2   0   0   2   0   0   2   0   0   0   0   2   2   0   0   2   0   2   0   2   0   0   0   0   2   0   0   0   2   0   0   2   2   0   2   2   2   2   0   0   2   0   2   2   2   2   0   2   2   0   0   2   0   2   0   0   0   0   0   2   2   0   2   0   2   0   0   0   2   2   2   2   0   0   2   2   2   2   2   0   0   2   2   0   0   0   2   0   2   2   0   2   0   2   0   2   0   2   0   2   0   2   2   0   0   2   0   0   0   0   0   2   0   2   2   0   0   2   0   0   0   2   2   2   2   0   2   2   0   0   0   0   0   0   2   2   0   0   2   0   0   2   2   2   2   0   0   2   2   2   0   0   2   2   0   2   0   2   0   2   0   2   0   0   2   0   2   0   0   2   0   2   0   2   0   2   2   0   0   2   0   2   0   2   0   2   0   2   2   0   0   2
 MK-3-2                 0   2   2   0   2   2   0   2   2   0   0   2   0   0   2   0   0   0   0   2   2   0   0   2   0   2   0   2   0   0   0   0   2   2   0   0   0   0   0   2   2   0   2   2   2   0   0   0   2   0   2   2   2   2   2   2   2   0   0   2   0   2   0   0   2   0   0   2   0   0   0   0   0   0   0   0   2   2   2   2   2   0   2   2   2   2   0   0   0   2   2   0   0   2   2   0   2   2   0   2   0   2   0   2   0   2   0   2   0   2   0   0   0   0   0   0   0   0   0   2   2   2   2   0   0   2   0   0   0   2   2   2   2   0   2   2   0   0   0   0   0   0   2   2   0   0   2   0   0   0   0   2   2   0   0   2   2   2   2   0   0   2   0   2   0   2   0   2   0   0   0   0   2   0   2   0   0   2   0   0   0   2   0   2   0   0   0   2   0   2   0   2   0   2   0   2   2   0   0   2
 MK-3-3                 2   2   2   0   2   0   0   2   2   0   0   2   0   0   0   0   0   0   0   2   2   0   0   2   0   2   0   2   0   2   0   0   2   2   0   0   0   0   0   2   2   0   2   2   2   0   0   0   2   0   2   2   2   2   2   2   2   0   0   0   0   2   0   2   2   0   2   2   0   2   0   0   0   0   0   0   2   2   0   2   2   0   2   2   2   2   0   2   0   2   2   0   2   2   2   0   2   2   2   2   0   2   0   2   0   2   0   2   0   2   0   0   0   0   0   0   0   0   0   0   2   2   2   0   2   2   0   0   0   2   2   2   0   0   2   0   2   0   0   0   0   0   2   2   0   0   0   0   2   0   0   2   2   0   0   2   2   2   2   0   0   2   0   2   0   2   0   2   0   0   0   0   2   0   2   0   0   2   0   0   0   2   0   2   0   0   0   2   0   2   0   2   0   2   0   2   2   0   0   2
 MK-3-4                 2   2   2   0   2   2   0   2   2   0   0   2   0   0   0   2   0   0   0   2   2   0   0   2   2   2   0   2   0   2   0   0   2   2   0   0   2   2   0   2   2   2   2   0   2   0   0   0   2   0   2   2   2   2   2   2   2   2   0   0   0   2   0   2   2   2   2   2   0   2   0   0   0   0   0   0   2   2   0   2   2   0   2   2   2   2   0   2   0   2   2   0   2   2   2   0   2   2   2   2   0   2   0   2   0   2   0   2   0   0   0   0   0   0   0   0   0   0   0   0   0   2   2   0   2   2   0   0   0   2   2   0   0   0   2   0   2   0   0   2   0   0   2   2   0   0   0   0   2   0   0   2   2   0   0   2   2   0   2   0   0   2   2   2   0   2   0   2   0   0   0   2   2   0   2   0   0   2   0   0   0   2   0   2   0   0   0   2   0   0   0   2   0   2   2   2   2   0   0   2
 MK-3-5                 2   2   2   0   2   2   0   2   2   0   0   2   0   0   0   2   0   0   0   2   0   2   0   2   2   2   0   2   0   2   0   0   2   2   0   0   2   2   0   2   2   2   0   0   2   0   2   0   2   0   2   2   0   2   2   2   2   2   0   0   0   2   0   2   2   2   2   2   0   2   0   0   0   0   0   0   2   2   0   2   0   0   2   2   2   2   0   2   0   0   2   0   2   0   2   0   2   2   2   2   0   2   0   0   0   2   0   2   0   0   0   0   0   0   0   0   0   0   0   0   0   2   2   0   2   0   0   0   0   2   2   0   0   0   0   0   2   0   0   2   0   0   2   2   2   0   0   0   2   0   0   2   0   0   0   2   2   0   2   0   0   2   2   2   0   2   0   2   2   0   0   2   2   0   2   0   0   0   0   0   0   2   0   2   0   0   2   2   0   0   0   2   0   2   2   2   2   0   0   2
 MK-3-6                 2   2   2   0   2   2   0   0   2   0   0   2   0   0   0   2   0   0   0   0   0   2   2   2   2   0   0   2   0   2   0   0   2   2   0   0   2   2   0   2   2   2   0   0   0   0   2   0   0   0   2   2   0   2   2   2   2   2   0   0   0   2   2   2   2   2   2   2   0   0   0   0   2   0   0   0   2   2   0   2   0   0   2   2   2   2   0   2   2   0   2   0   2   0   0   0   2   2   2   2   0   2   0   0   0   2   0   2   0   0   0   0   0   0   0   0   0   2   0   0   0   2   2   0   2   0   0   0   0   2   2   0   0   0   2   0   2   0   0   2   0   0   2   2   2   0   0   0   2   2   0   2   0   0   0   2   2   2   2   0   0   2   2   2   0   2   0   2   2   0   0   2   2   0   2   0   0   2   0   0   2   0   0   2   0   2   2   0   0   2   0   2   0   2   2   2   2   0   0   2
 MK-3-7                 2   2   2   0   2   2   0   0   0   0   2   2   0   2   0   2   0   0   0   0   0   2   2   2   2   0   0   2   0   0   0   2   2   2   0   0   2   2   0   2   2   2   0   2   2   0   2   0   0   0   2   2   0   2   2   2   2   2   0   0   0   2   0   2   0   2   2   2   0   0   0   0   0   0   0   0   2   2   0   2   0   0   2   2   0   2   0   2   2   0   2   0   2   0   0   0   2   2   2   2   0   2   0   0   0   2   0   2   0   0   0   2   0   0   0   0   0   2   0   0   0   2   2   0   2   2   0   0   0   0   0   0   0   0   2   0   2   0   0   2   0   0   2   2   2   0   0   0   0   2   0   2   0   2   0   2   2   2   2   2   0   2   2   2   0   2   0   0   2   0   0   2   2   0   2   0   0   2   0   0   2   0   0   2   0   0   2   0   0   2   0   2   0   2   2   2   2   0   0   2
 MK-3-8                 2   2   2   0   2   2   0   0   0   0   2   2   0   2   0   2   0   0   0   0   0   2   2   0   2   0   0   2   0   0   0   2   2   2   0   0   2   2   2   2   2   2   0   2   0   0   0   2   0   0   2   2   0   2   2   2   2   2   0   0   0   2   0   2   0   0   2   2   0   0   0   0   0   0   0   0   2   2   0   2   0   0   2   2   0   2   0   2   2   0   2   2   2   0   0   0   2   2   2   0   0   2   0   0   0   2   0   2   2   0   0   2   0   0   0   0   0   2   0   0   0   2   2   0   2   2   2   0   0   0   0   0   0   0   2   0   2   0   0   2   0   0   2   2   2   0   0   0   0   2   0   2   0   0   0   2   2   2   2   2   0   2   2   0   0   2   0   0   2   0   0   0   2   0   2   0   2   0   0   2   2   0   2   2   0   2   2   0   0   2   0   2   0   2   2   2   2   0   0   0
 MK-3-9                 2   2   2   2   2   2   2   2   0   0   2   2   0   2   2   2   0   2   0   0   0   2   2   0   0   0   0   2   0   2   0   2   2   2   0   0   2   2   2   2   2   2   2   2   0   0   0   0   0   0   2   2   0   0   0   2   2   2   0   0   0   2   0   2   0   0   2   2   0   0   0   0   0   0   2   0   2   2   0   2   0   0   2   2   0   2   2   2   2   0   2   2   2   0   0   0   2   2   2   0   0   2   0   0   0   2   0   2   2   0   0   2   0   0   0   0   0   2   2   0   0   2   2   0   2   2   0   0   0   0   0   0   0   0   0   0   2   0   0   2   0   0   2   2   0   0   0   2   0   2   0   2   0   0   0   2   2   0   2   2   2   2   2   0   0   2   0   0   2   0   0   0   2   0   2   0   2   0   0   2   2   0   2   2   0   2   2   0   0   2   0   2   0   2   0   2   0   0   0   0
 MK-3-10                2   2   2   2   2   2   0   2   0   0   2   2   0   2   2   2   0   2   0   0   0   0   2   0   0   0   2   0   0   2   2   2   2   2   0   0   2   2   2   2   0   0   2   2   0   0   0   0   0   0   2   0   0   0   0   2   2   0   0   0   0   2   0   2   0   0   2   2   0   0   0   0   0   0   0   2   2   2   0   2   0   0   0   0   0   2   2   2   2   0   2   2   2   0   0   0   2   2   2   0   0   2   0   0   0   2   0   2   2   0   2   2   0   0   0   2   0   2   2   0   0   2   2   0   2   2   0   0   0   0   2   0   0   0   0   0   2   0   0   2   0   0   2   2   0   0   0   0   0   2   0   2   0   0   0   2   0   0   2   2   2   2   2   0   2   2   0   0   2   0   0   0   2   0   2   0   2   0   0   2   2   2   0   2   0   2   0   0   2   0   0   2   0   2   0   2   0   0   0   0
 MK-3-11                2   0   2   2   0   2   0   2   0   0   2   2   2   2   2   2   0   0   0   2   0   0   2   0   0   0   2   0   0   0   2   2   2   2   0   0   2   2   0   0   0   0   2   0   0   0   0   0   0   0   2   0   0   0   0   2   2   0   2   2   0   2   2   2   0   0   0   2   0   0   0   0   0   0   0   2   2   2   0   2   0   0   0   0   0   2   2   2   2   0   0   2   2   0   0   0   2   2   2   0   0   2   0   0   0   2   0   2   2   0   2   2   0   0   0   0   0   2   0   0   2   2   2   0   2   0   0   0   0   0   0   0   0   0   0   0   2   0   0   2   0   0   2   2   0   0   2   0   0   2   0   2   0   0   0   2   0   0   2   2   2   2   2   0   2   2   0   0   0   0   0   0   2   0   2   0   0   0   0   2   2   2   0   2   0   2   0   0   2   0   0   2   0   2   0   2   0   0   0   0
 MK-3-12                2   0   2   2   0   0   0   2   0   0   2   2   2   2   2   2   0   0   0   2   2   0   2   0   0   0   2   0   0   0   2   2   0   2   0   0   2   0   0   2   0   0   2   2   0   0   0   0   0   0   2   0   0   0   0   2   2   0   2   2   0   0   2   2   0   0   0   2   0   0   0   0   2   2   0   2   2   2   0   2   2   2   0   0   0   2   2   2   2   2   0   2   2   0   0   0   2   2   2   0   0   2   0   0   0   2   0   2   2   0   0   0   0   0   0   0   2   2   0   0   2   2   0   0   2   0   0   0   0   0   0   0   0   0   0   0   2   0   0   2   0   0   0   2   0   0   2   0   0   2   0   0   0   0   0   2   0   0   2   2   2   2   2   0   2   2   0   0   0   0   0   0   2   0   2   2   0   0   0   2   2   0   0   2   0   2   0   0   2   0   0   2   0   2   0   2   0   0   0   0
 MK-3-13                2   0   2   2   0   0   2   2   0   0   2   2   2   2   2   2   2   0   0   2   2   0   2   0   0   0   2   0   0   0   2   2   0   2   0   0   0   0   0   2   0   0   2   2   0   0   0   0   0   0   2   0   0   0   0   2   2   2   2   2   0   0   2   2   0   0   0   2   0   0   0   0   2   2   0   2   0   2   0   2   2   2   0   0   0   2   2   0   2   2   0   2   2   0   0   0   2   2   2   2   0   2   0   0   0   0   0   2   2   0   0   0   0   2   0   0   2   2   0   0   2   2   0   0   2   0   2   0   0   0   0   0   0   0   0   0   2   0   0   2   0   0   0   2   0   0   2   0   0   2   0   0   0   0   0   2   0   0   0   2   2   2   2   2   2   2   0   0   0   2   0   0   2   0   2   2   0   0   0   2   2   0   2   2   0   2   0   0   2   0   0   2   0   2   0   2   0   0   0   0
 MK-3-14                2   2   2   2   0   0   2   0   0   0   2   2   2   2   2   2   2   0   0   2   2   0   2   0   0   0   2   0   0   0   2   2   2   2   0   0   0   2   0   2   0   0   2   2   0   0   0   0   0   2   2   0   0   0   0   2   2   2   2   2   0   2   2   2   0   0   0   2   0   0   0   0   2   2   0   2   0   2   0   2   2   2   0   2   0   2   2   0   2   0   0   0   0   0   0   0   2   2   2   2   0   2   0   0   0   0   0   2   2   0   0   0   0   2   0   0   2   0   0   0   2   2   0   0   2   2   2   0   0   0   0   0   0   0   0   0   2   2   0   2   0   0   0   2   0   2   2   0   0   2   0   0   0   0   0   2   0   0   0   0   2   2   2   0   2   2   0   0   0   2   2   0   2   2   2   2   0   0   0   2   2   0   2   2   0   2   0   0   2   0   0   2   0   2   0   2   0   0   0   0
 MK-3-15                2   2   2   2   0   0   2   0   0   2   2   0   2   2   0   0   2   0   0   2   2   0   2   0   0   0   2   0   0   0   2   2   2   2   0   0   0   2   0   2   0   0   0   2   0   0   0   0   0   2   2   0   2   0   0   2   0   2   2   2   0   2   0   0   2   0   0   2   2   0   0   0   2   2   0   2   0   2   0   2   2   2   0   0   0   2   0   0   2   0   0   0   2   0   0   0   2   2   2   2   0   2   0   0   0   0   2   2   2   0   0   0   0   2   0   0   2   0   0   0   2   2   2   0   2   2   2   0   0   0   0   0   0   0   0   0   2   0   0   2   0   0   0   0   2   2   2   0   0   2   0   0   0   0   0   2   0   0   0   0   2   0   2   0   2   2   0   0   0   0   2   0   2   2   2   2   0   0   0   2   2   0   2   2   0   2   0   0   0   0   0   0   0   0   0   2   0   0   0   0
 MK-3-16                2   2   2   2   0   0   2   0   0   2   2   0   2   0   0   0   2   0   0   2   2   0   2   0   0   0   2   0   0   0   2   2   2   2   0   0   0   2   0   2   0   0   0   2   0   2   2   0   0   2   2   0   2   0   0   2   0   2   2   2   2   2   2   0   2   0   0   2   2   0   0   0   2   0   0   2   0   2   0   2   2   2   0   0   2   2   0   0   2   0   0   0   2   0   0   2   0   2   2   2   0   2   2   0   0   0   2   2   2   0   0   0   0   2   0   0   2   0   0   0   2   2   2   0   0   2   2   0   0   0   0   0   0   0   0   0   0   0   0   2   0   0   2   0   2   2   2   0   0   2   0   2   0   0   0   2   0   0   0   0   2   0   2   0   2   2   2   0   0   0   2   0   2   2   2   2   0   2   0   2   2   0   2   2   2   2   0   2   0   0   0   0   0   0   0   2   0   0   0   0
 MK-4-1                 2   0   2   2   2   2   0   2   0   0   0   0   0   0   0   2   0   0   0   2   0   0   2   2   2   2   0   2   0   0   0   2   2   2   0   2   0   2   2   2   0   2   0   0   2   2   0   0   2   0   0   0   2   2   2   2   2   2   2   2   0   0   0   0   2   0   0   2   2   2   0   0   2   2   0   0   2   0   0   0   2   2   0   0   0   2   2   0   0   2   2   2   2   2   0   0   2   0   0   2   2   2   0   0   0   0   0   2   0   0   0   2   0   2   0   2   2   0   2   2   2   0   2   2   0   2   2   2   0   0   0   0   0   2   0   2   0   2   2   2   0   0   2   2   0   2   0   2   0   2   2   2   2   0   2   2   0   2   0   2   0   0   0   0   2   0   0   2   2   2   2   0   0   0   2   0   2   0   2   2   0   2   2   0   0   0   0   0   2   0   2   2   0   0   2   2   0   2   0   0
 MK-4-2                 2   2   2   2   2   2   0   2   0   0   0   0   0   2   0   2   0   0   0   2   0   0   2   2   2   2   2   2   0   0   0   2   2   0   0   2   0   2   2   2   2   2   0   0   2   2   0   0   2   0   0   0   2   2   2   2   2   2   2   2   2   0   0   0   2   0   0   2   2   2   0   2   2   2   0   0   2   0   0   0   2   2   0   0   0   2   2   0   2   2   2   2   2   2   0   0   2   0   0   2   2   2   0   2   2   0   0   2   0   0   0   2   2   2   0   2   2   0   2   2   2   2   2   2   0   2   2   2   0   0   0   0   0   2   0   2   0   2   2   2   0   0   2   2   0   2   0   2   0   2   2   2   2   0   2   2   0   2   0   2   0   0   0   0   0   0   0   0   2   2   2   0   0   0   2   2   2   0   2   2   0   0   2   0   0   0   0   0   2   2   2   2   0   0   2   2   0   2   0   0
 MK-4-3                 2   2   2   2   2   2   0   2   0   0   0   0   0   2   0   0   0   0   0   2   0   0   0   2   2   2   2   2   0   0   0   2   2   0   0   2   0   0   2   2   2   0   0   0   0   2   0   0   2   0   0   0   2   2   2   2   2   2   2   2   2   0   0   0   2   0   0   2   2   2   0   2   2   0   0   0   2   0   0   0   2   2   0   0   0   0   2   0   2   2   2   2   2   2   0   0   0   2   0   2   2   2   0   2   2   0   0   2   0   0   0   2   2   2   0   2   2   0   2   2   2   2   2   2   0   2   2   2   0   0   0   0   0   2   2   2   0   2   2   0   2   0   2   2   0   2   0   2   2   2   2   0   2   0   2   2   0   2   0   2   0   0   2   0   0   0   2   0   2   2   2   0   0   0   2   2   2   0   2   2   0   0   2   0   0   0   0   0   2   2   2   0   0   0   2   2   0   0   0   0
 MK-4-4                 2   2   2   2   2   2   0   0   0   0   2   0   2   2   2   0   0   0   0   2   0   0   0   2   2   0   2   2   0   0   0   2   2   0   0   2   0   0   2   2   0   0   0   0   0   2   0   0   2   0   2   2   2   2   0   2   2   2   2   2   0   0   0   0   2   0   0   2   2   2   0   2   2   2   2   0   0   0   0   0   2   2   0   0   0   0   2   0   2   2   2   2   0   2   0   0   0   2   0   2   2   2   2   2   2   0   0   2   0   0   0   2   2   2   0   2   2   0   2   2   2   2   0   2   0   2   2   2   0   0   0   0   0   0   2   0   0   0   2   0   2   0   2   2   0   2   2   2   2   0   2   0   2   0   2   2   0   2   0   2   0   0   2   0   0   0   2   0   2   2   2   0   0   0   2   2   2   0   2   2   0   0   2   0   0   0   0   0   2   2   2   0   0   0   2   2   0   0   0   0
 MK-4-5                 0   2   0   2   2   2   0   0   2   0   2   0   2   2   2   0   0   0   0   2   0   0   0   2   2   0   2   0   0   2   0   2   2   0   0   2   0   0   2   2   0   0   2   0   0   2   0   0   2   0   2   2   2   2   0   2   2   2   2   2   0   0   0   2   2   0   0   2   2   2   0   2   2   2   2   0   0   0   2   0   2   2   0   0   0   2   2   0   2   2   2   2   0   2   0   2   0   2   0   2   2   2   2   2   2   0   0   2   0   0   0   2   2   2   0   2   2   0   2   2   2   2   0   2   0   2   2   2   0   0   0   2   0   0   2   0   0   0   2   0   2   0   2   2   2   2   2   2   2   0   2   0   2   2   2   2   0   2   0   2   2   0   2   0   0   0   0   0   2   2   2   2   0   0   2   2   2   0   2   2   0   0   2   0   0   0   0   0   2   2   2   0   0   2   0   2   0   0   0   0
 MK-4-6                 0   2   0   2   2   0   0   0   2   0   2   0   2   2   2   0   0   0   0   2   2   0   0   2   2   0   2   0   0   2   0   0   2   2   2   2   0   0   2   2   0   0   2   0   0   2   0   0   2   0   0   0   2   2   0   2   2   0   2   2   0   0   0   2   2   0   0   2   2   2   0   2   2   2   2   0   0   0   2   0   2   2   0   0   0   2   2   0   2   2   2   2   0   2   0   0   0   2   0   2   2   2   2   2   2   2   0   2   0   0   0   2   2   2   0   2   2   0   0   2   2   2   0   2   0   2   0   2   0   0   0   2   0   0   2   0   0   0   2   0   2   0   2   2   2   2   2   2   2   0   2   0   2   2   2   2   0   2   0   2   2   2   2   0   0   0   0   0   2   2   2   2   0   0   2   2   2   2   2   2   0   0   2   0   2   0   0   0   0   2   2   0   0   2   0   2   0   0   0   0
 MK-4-7                 0   0   0   2   2   0   0   0   0   0   2   0   2   2   2   2   0   0   0   2   2   2   0   2   2   0   2   0   0   2   0   0   2   2   2   2   0   0   2   2   0   0   2   0   0   2   0   0   2   0   0   0   2   2   0   2   2   0   2   2   0   0   0   2   2   0   0   2   2   2   0   2   2   0   2   0   0   0   2   0   2   2   0   0   0   2   2   0   0   2   2   2   0   2   0   0   2   2   0   2   2   2   2   2   2   0   0   2   0   2   0   2   2   2   0   2   2   0   0   2   0   2   0   2   0   2   0   2   0   0   0   2   0   0   2   0   2   0   2   0   2   0   2   0   2   2   2   2   2   0   2   0   2   2   2   2   0   2   0   2   2   2   2   0   2   0   0   0   2   2   2   2   0   0   2   2   2   2   2   2   0   0   2   0   2   0   0   0   0   2   2   0   0   2   0   2   0   0   0   0
 MK-4-8                 2   0   0   2   2   0   0   0   0   0   2   0   2   2   2   0   0   0   0   2   2   2   2   0   2   0   2   0   0   2   0   0   2   2   2   2   0   0   2   2   0   0   2   0   0   2   0   0   2   0   0   0   0   2   0   2   2   0   2   2   0   0   0   2   2   0   0   2   2   0   0   2   2   0   2   0   0   0   2   0   2   2   0   0   0   2   2   0   0   2   2   2   0   2   0   0   2   0   0   2   2   2   2   2   2   0   0   2   0   2   0   2   2   2   0   0   2   0   0   2   0   2   2   2   0   2   0   2   0   0   0   2   0   0   2   0   2   0   2   0   2   0   2   0   2   2   0   2   2   2   2   0   2   2   2   2   0   2   0   2   2   0   2   0   2   0   0   2   2   2   2   2   0   0   2   2   2   2   0   2   0   0   0   0   2   0   2   0   0   2   2   0   0   2   0   2   0   0   0   0
 MK-4-9                 2   0   0   2   2   0   0   0   0   2   2   0   2   2   2   0   0   2   0   2   2   2   2   2   2   0   2   0   0   2   0   0   2   2   2   2   2   0   2   2   0   0   2   0   0   2   0   0   2   0   0   0   2   2   0   0   0   0   2   2   0   0   0   2   2   0   0   2   2   0   0   2   2   0   0   0   0   0   2   2   2   2   0   0   0   2   2   0   0   2   2   2   0   2   0   0   2   0   0   2   2   2   2   2   2   0   0   2   2   2   2   2   2   2   0   0   0   0   0   2   0   2   2   2   0   2   0   2   0   0   0   2   2   2   2   0   2   2   2   0   2   0   2   0   2   2   0   2   2   2   2   0   2   2   2   2   2   2   0   0   2   0   2   0   2   0   0   2   2   2   2   0   0   0   2   2   0   2   0   2   0   0   0   0   2   0   2   0   0   2   2   0   0   2   0   2   0   2   0   0
 MK-4-10                0   0   2   2   2   2   0   0   0   2   0   0   2   0   2   2   0   0   0   2   2   2   2   0   2   0   2   0   0   2   0   0   2   0   2   2   2   0   2   2   0   2   0   0   0   2   0   0   2   2   0   0   2   2   0   2   0   0   2   0   0   0   2   2   2   0   2   0   2   0   0   2   2   0   0   0   0   0   2   2   2   2   0   0   0   2   2   0   0   2   2   2   0   2   0   0   2   0   0   2   2   2   0   2   2   0   0   2   2   2   2   2   2   2   0   0   0   0   0   2   0   2   2   2   0   2   0   2   0   0   0   2   2   2   2   0   2   2   2   0   2   0   2   0   2   2   0   2   2   2   2   0   2   2   0   2   2   2   0   0   2   0   0   0   2   2   0   2   2   2   2   0   2   0   0   2   2   2   0   0   0   2   2   0   2   2   2   0   2   2   2   0   0   2   0   2   0   2   0   0
 MK-4-11                0   0   2   2   0   2   0   0   0   2   0   0   2   0   2   2   2   0   0   2   2   0   0   0   2   0   2   0   0   0   0   0   2   0   2   2   2   0   2   2   0   2   0   0   0   2   0   0   2   0   0   0   2   2   0   2   2   2   2   0   0   0   2   0   2   0   2   2   0   0   0   2   2   0   0   0   0   0   2   2   2   2   0   0   0   2   2   0   0   2   2   2   0   2   0   0   2   2   0   0   0   2   0   2   2   0   0   2   2   2   2   2   2   2   0   0   0   0   0   2   0   0   0   0   2   0   0   2   0   0   0   2   2   2   2   0   2   2   0   0   2   0   2   2   2   2   0   2   2   2   2   0   2   2   0   2   2   2   0   0   2   0   0   0   2   2   0   2   2   2   0   0   2   0   0   0   2   2   0   0   0   2   2   0   2   2   0   0   2   2   2   0   0   2   2   2   0   2   0   2
 MK-4-12                0   0   0   2   0   2   0   0   0   2   0   0   2   0   2   2   2   0   0   2   2   0   0   0   2   2   0   0   0   0   0   0   2   0   2   2   2   0   2   2   0   2   0   0   2   2   0   0   2   0   0   0   2   2   0   2   2   0   2   0   2   2   2   0   2   0   2   0   2   0   0   2   2   0   0   0   0   0   2   2   2   2   0   0   2   0   2   0   2   0   2   2   0   2   2   0   2   2   0   0   0   2   0   2   2   0   0   2   2   2   2   2   2   2   0   0   0   0   0   2   0   0   0   0   2   0   0   2   0   0   0   2   2   2   2   0   2   2   0   0   2   0   2   2   2   2   0   2   2   0   2   0   0   2   0   2   2   2   0   0   2   0   0   2   2   2   0   2   0   2   0   0   2   0   0   0   2   2   2   0   0   2   2   0   2   2   0   0   2   0   2   0   0   2   2   2   0   0   0   2
 MK-4-13                0   0   0   0   0   2   2   0   0   2   0   0   2   0   2   0   2   0   0   2   2   0   2   0   2   2   0   0   0   0   0   0   2   0   2   2   2   2   2   2   0   2   0   0   2   2   0   0   2   0   0   0   2   2   0   2   2   0   2   0   2   2   2   0   2   0   2   0   2   0   2   2   2   0   0   2   0   0   2   2   2   2   0   0   2   0   2   0   2   0   2   2   0   2   2   0   2   0   0   0   0   2   0   2   2   0   0   2   2   2   2   2   2   2   0   0   0   0   0   2   2   0   0   0   2   0   0   2   0   0   0   0   2   2   2   0   2   2   0   0   2   0   2   2   2   2   0   2   2   0   2   0   0   2   0   2   2   2   0   0   2   0   2   2   0   2   0   2   0   2   0   0   2   0   0   0   2   2   2   0   0   2   2   0   2   2   0   0   2   0   2   0   0   2   2   2   0   0   0   2
 MK-4-14                2   0   0   0   0   2   2   0   0   2   0   2   2   0   2   0   2   2   0   2   2   0   2   0   2   2   0   0   0   0   2   0   2   0   2   2   2   2   2   2   0   2   0   0   2   0   0   0   2   0   0   0   2   2   0   2   2   0   2   0   2   2   0   0   2   0   2   0   2   0   2   2   2   0   0   0   0   0   2   2   0   2   0   0   2   0   2   0   2   0   2   2   0   2   2   0   2   0   0   0   0   2   0   2   2   0   0   2   2   2   2   2   2   0   0   2   0   0   0   2   2   2   0   0   2   0   0   2   0   0   0   0   2   2   2   0   2   2   0   0   2   0   2   2   2   2   0   2   2   0   2   0   0   2   0   2   2   2   0   0   0   0   2   2   0   0   0   2   0   0   0   0   2   0   0   0   2   2   2   0   0   2   2   0   2   2   0   0   2   0   2   0   0   2   0   2   0   0   0   2
 MK-4-15                2   0   0   0   0   2   2   0   0   2   0   2   2   0   2   0   2   2   2   0   2   0   2   0   2   2   0   2   0   0   2   0   2   0   2   2   2   2   2   0   0   2   0   0   2   0   0   2   0   0   0   0   2   2   0   2   2   0   2   0   2   2   0   0   2   0   2   0   2   0   0   0   2   2   0   0   0   2   2   0   0   2   2   0   2   0   2   0   2   0   2   2   0   2   2   0   2   0   2   0   0   2   0   2   2   0   2   2   2   2   2   0   2   0   0   2   0   0   0   2   2   2   0   0   2   0   0   0   0   0   0   0   2   2   2   0   2   2   0   0   2   0   0   2   2   2   0   2   2   0   2   0   0   2   0   2   2   2   0   0   0   0   2   2   0   2   0   2   0   0   0   0   2   2   0   0   2   2   2   0   0   2   2   0   2   2   0   0   2   0   0   0   0   2   2   2   0   0   0   2
 MK-4-16                2   0   0   0   0   2   2   0   2   2   0   2   2   0   2   0   2   2   2   0   2   0   2   0   2   2   0   2   0   0   0   0   2   2   2   2   2   2   2   0   0   2   0   0   2   0   0   0   0   0   0   0   2   2   0   2   0   0   2   0   2   2   0   0   2   0   2   2   0   0   0   0   2   2   0   0   0   2   2   2   0   2   2   0   2   2   2   2   2   0   2   2   0   2   2   0   2   0   2   0   0   2   0   2   2   2   2   2   2   2   2   0   2   0   0   0   0   0   0   2   2   2   0   0   2   0   0   0   0   0   0   0   2   2   2   0   2   2   0   0   2   0   0   2   0   2   0   2   2   0   2   0   0   0   0   0   2   2   0   0   0   2   2   2   0   2   2   2   0   0   2   0   2   2   0   0   0   2   2   0   0   2   2   0   2   2   0   0   0   0   0   2   0   0   2   0   0   0   0   2
 MK-5-1                 2   2   0   2   0   0   2   0   0   2   0   0   2   0   0   0   2   2   2   2   2   0   2   2   2   2   2   2   2   2   0   0   2   0   0   2   2   0   2   2   0   2   0   2   0   0   2   2   0   0   0   2   2   0   0   0   2   0   0   2   0   2   0   2   0   0   2   2   2   2   2   2   2   0   0   0   2   0   0   0   2   0   0   0   0   0   2   2   2   0   0   0   0   2   0   2   2   0   0   2   0   2   0   2   0   2   2   2   2   2   2   0   2   0   0   2   2   0   0   0   2   0   2   2   2   0   2   0   0   0   2   2   0   0   2   2   2   2   0   0   0   2   0   0   0   2   2   2   2   2   2   2   0   0   2   2   0   2   0   2   2   0   0   2   2   2   2   0   0   0   0   2   0   0   0   2   0   2   0   0   0   0   0   0   0   0   0   2   2   2   2   2   0   0   0   2   2   2   2   2
 MK-5-2                 2   2   2   2   0   0   2   2   0   2   0   0   2   0   0   0   2   2   2   2   2   0   2   0   2   2   0   2   2   2   0   0   2   0   0   2   2   0   2   2   0   2   2   2   0   0   2   2   0   0   0   2   2   0   0   2   2   2   2   2   0   2   0   2   2   0   2   2   2   2   2   2   2   0   2   0   2   2   0   0   0   0   0   0   0   0   2   2   0   0   0   0   0   2   0   2   2   0   0   2   0   2   0   0   0   2   2   2   2   0   2   0   2   0   0   2   2   2   0   0   2   0   2   2   2   0   2   0   0   0   2   2   2   0   2   2   2   2   0   0   0   2   0   0   0   2   2   2   2   2   2   2   0   0   2   2   0   2   2   2   2   0   0   2   2   2   2   0   0   0   0   2   0   0   0   2   0   2   0   0   0   0   0   0   2   0   0   2   2   2   2   2   2   0   0   2   2   2   2   2
 MK-5-3                 2   2   2   2   0   2   2   2   0   2   0   0   2   0   0   0   2   2   0   2   2   0   2   0   2   2   0   2   2   2   0   0   2   0   0   0   2   0   2   2   0   2   2   2   0   0   2   2   0   0   0   2   2   0   0   2   2   2   2   2   0   2   0   2   2   0   0   2   2   2   2   2   2   0   2   0   2   2   0   0   0   0   0   0   0   2   2   2   0   0   0   0   0   2   0   2   2   0   0   2   0   2   0   0   0   2   2   2   2   2   2   0   2   0   0   2   2   2   0   0   2   0   0   2   2   0   2   0   2   0   2   0   2   0   2   2   2   2   0   0   0   2   0   0   2   2   2   2   2   2   2   2   0   0   2   2   0   2   2   2   2   0   2   2   0   2   2   0   0   0   0   2   0   0   0   2   0   2   0   0   0   0   0   2   2   0   0   2   2   2   0   2   2   0   0   2   2   2   2   2
 MK-5-4                 0   2   2   2   0   2   2   2   0   2   0   0   2   0   0   0   2   0   0   0   2   0   2   0   2   2   0   2   2   2   0   0   2   0   0   0   2   0   2   2   0   0   2   2   0   0   2   0   2   0   0   2   0   0   0   2   2   2   2   2   0   2   0   2   2   0   0   2   2   0   2   2   2   0   0   0   2   2   0   2   2   0   0   0   0   2   2   2   0   2   0   2   0   2   0   2   2   0   0   2   0   2   2   0   2   0   2   2   0   2   2   0   2   0   0   2   2   2   0   0   2   0   0   2   2   0   2   2   2   0   2   0   2   0   2   2   0   2   0   0   0   0   0   0   2   2   2   2   2   2   2   2   0   2   0   2   0   2   2   2   2   0   2   2   0   2   2   0   0   0   0   0   0   0   0   2   2   2   0   0   0   2   0   2   2   0   0   2   2   2   0   2   2   0   0   2   2   2   2   2
 MK-5-5                 0   0   2   2   0   2   2   2   0   2   0   0   2   0   0   0   0   0   0   0   2   0   2   0   0   2   2   2   2   2   0   0   2   0   0   0   0   0   2   2   2   0   2   2   0   0   0   0   2   0   2   2   0   0   0   2   2   2   2   2   0   0   0   2   2   0   0   2   2   0   2   2   2   0   0   0   2   2   0   2   0   0   0   0   0   2   2   2   0   2   2   2   0   2   0   2   2   0   0   2   0   2   2   0   2   0   2   2   0   2   2   0   2   0   0   2   2   2   0   0   2   0   0   2   2   0   2   2   2   0   0   0   2   0   2   2   0   2   0   0   0   0   0   0   2   2   2   2   2   2   2   2   0   2   0   2   0   2   2   2   2   0   2   2   0   2   2   0   0   0   0   0   0   0   0   2   2   2   0   0   0   2   0   2   2   0   0   2   2   2   0   2   2   2   0   2   2   2   2   2
 MK-5-6                 0   0   2   2   0   2   2   2   0   2   0   0   2   0   0   0   0   0   0   0   2   0   2   2   0   2   2   0   2   2   2   0   2   0   0   0   0   0   2   2   2   0   2   2   0   0   0   0   2   0   2   2   0   0   0   2   2   2   2   2   0   0   0   2   2   0   2   2   2   0   2   2   2   0   0   0   2   2   2   2   0   0   0   0   0   2   2   2   0   2   2   2   0   2   2   2   2   0   0   2   0   2   2   0   0   2   2   2   2   0   2   0   2   0   0   0   2   2   0   0   2   0   2   2   2   0   2   2   2   0   0   0   2   0   2   2   0   2   0   0   2   0   0   0   2   2   2   2   2   2   2   0   0   2   0   2   0   2   0   2   2   0   2   2   0   2   2   0   2   0   0   0   0   0   0   2   2   2   0   0   0   2   0   2   2   0   0   2   2   2   2   2   2   2   0   2   2   2   2   2
 MK-5-7                 0   0   2   2   0   2   2   2   0   2   0   0   2   0   0   0   0   0   0   2   2   0   2   2   0   2   2   0   2   2   2   0   2   0   0   0   0   0   2   2   2   0   2   2   0   0   0   0   2   0   0   2   2   0   0   2   2   2   2   2   0   0   0   2   2   0   2   2   2   0   2   2   2   2   0   0   2   2   2   2   0   0   0   0   0   2   2   2   0   2   2   2   2   2   2   2   2   0   0   2   2   0   2   0   0   2   0   2   2   0   2   0   2   0   0   0   2   2   0   0   2   0   0   2   2   0   2   2   2   0   0   0   2   0   2   2   0   2   0   2   2   0   0   0   2   2   2   2   2   2   2   0   0   2   0   2   0   2   0   2   2   0   2   2   0   2   0   0   2   0   0   0   0   2   0   2   0   2   0   0   2   2   0   2   2   0   0   2   2   2   0   2   2   2   0   2   2   2   0   2
 MK-5-8                 0   0   2   0   0   2   2   2   0   2   0   2   2   0   0   0   0   0   0   2   0   2   2   2   0   0   2   0   2   2   2   0   2   0   0   0   0   2   0   2   2   0   2   2   0   0   0   0   2   0   0   2   2   2   0   2   2   2   2   2   0   0   0   2   2   0   2   2   2   0   2   2   2   2   0   0   2   2   2   2   0   2   2   2   0   2   2   2   0   0   2   2   2   2   2   2   2   0   0   2   2   0   2   0   0   2   0   0   2   0   2   0   2   2   0   0   2   2   0   0   2   0   0   2   2   0   2   2   0   0   0   0   2   0   2   2   2   2   0   2   2   0   0   0   2   2   2   2   2   2   2   0   0   0   0   2   0   2   0   2   2   0   2   2   0   2   2   0   2   0   0   0   0   2   0   2   0   2   0   0   2   2   0   2   2   0   0   2   2   2   0   2   2   0   0   2   2   2   0   2
 MK-5-9                 0   0   2   0   0   2   2   2   0   2   0   2   0   0   2   0   0   0   0   2   0   0   2   2   0   0   2   0   2   2   2   0   2   0   0   0   0   2   2   2   2   0   2   2   0   0   0   0   2   0   0   0   2   2   0   2   2   0   2   2   0   0   0   2   2   0   2   2   2   0   2   2   2   2   0   0   2   0   2   2   0   2   2   2   0   2   2   2   0   0   2   2   2   0   0   2   2   0   0   2   0   0   2   0   2   0   0   0   2   0   2   0   2   2   0   0   2   2   0   0   2   2   0   2   2   0   2   2   0   2   0   0   2   0   0   2   2   0   0   2   2   0   2   0   2   2   2   2   2   2   0   0   0   0   0   2   0   0   0   2   2   0   2   2   2   2   2   2   2   2   2   0   2   2   0   2   0   2   0   0   2   2   2   2   2   0   0   2   2   2   0   2   2   0   0   2   2   2   0   2
 MK-5-10                0   0   2   0   0   2   2   2   0   2   0   2   0   0   2   0   2   0   0   2   0   0   2   2   0   0   2   0   0   2   2   2   2   0   0   0   0   2   0   2   2   0   2   2   0   0   0   0   2   0   0   0   2   2   0   2   0   0   2   2   0   0   0   2   2   2   2   2   2   0   2   2   2   2   0   0   2   0   2   2   0   2   2   2   0   2   2   2   0   0   2   0   2   2   0   2   2   0   0   2   0   0   2   0   2   0   0   0   2   0   2   0   2   2   0   2   2   2   0   0   0   2   0   2   2   0   2   2   2   2   0   2   2   0   0   2   0   0   0   2   2   0   2   0   0   2   2   2   2   0   0   0   0   0   0   2   0   0   0   2   2   0   2   2   2   2   2   2   2   2   2   0   2   2   2   2   0   2   0   0   2   2   2   2   2   0   2   2   2   2   0   2   2   0   0   2   2   2   0   2
 MK-5-11                0   0   2   2   0   2   2   2   0   2   0   2   0   0   2   0   2   0   0   2   0   0   2   2   0   0   2   0   0   2   2   2   2   0   0   2   0   2   0   2   2   0   0   2   0   0   0   0   2   0   0   0   2   2   0   2   0   2   2   2   0   0   0   2   2   2   2   2   2   0   2   2   0   2   0   0   2   0   0   2   0   2   2   2   0   2   0   2   0   0   2   0   2   0   0   2   2   2   0   2   0   0   2   0   2   0   0   0   2   0   2   0   2   2   2   2   2   2   0   0   0   2   0   0   2   0   2   2   0   2   0   2   0   2   0   2   0   0   0   2   2   0   2   0   0   2   2   0   2   0   2   0   0   0   0   2   0   2   0   2   2   0   2   2   2   2   2   2   2   2   2   0   2   2   2   2   0   2   0   0   2   2   2   2   2   0   2   2   2   2   0   2   2   2   0   2   2   2   0   2
 MK-5-12                2   0   2   2   0   2   2   2   0   0   2   2   0   0   2   0   2   0   0   2   0   0   2   2   0   0   2   0   0   2   2   2   2   0   0   2   0   2   0   2   0   0   0   2   0   0   0   0   2   0   0   0   2   2   0   2   0   2   2   2   0   0   0   2   2   2   2   2   2   0   2   2   0   2   0   0   2   2   2   2   0   2   2   2   2   2   0   2   0   0   0   0   2   0   0   2   2   2   0   2   0   0   2   2   2   0   0   0   2   0   0   2   2   2   2   2   2   0   0   0   0   2   0   0   0   0   2   2   0   2   0   2   0   2   0   2   0   0   2   2   2   0   0   0   0   2   2   0   2   0   0   0   0   0   0   2   2   2   0   2   2   0   2   2   2   2   0   2   2   2   2   0   2   2   0   2   0   2   0   2   2   2   2   2   2   0   2   2   2   2   0   2   2   2   0   2   2   2   0   2
 MK-5-13                2   0   2   2   0   2   2   2   0   0   2   0   0   0   0   0   2   0   0   0   0   0   2   2   0   0   2   0   0   2   2   2   2   0   0   2   2   2   0   2   0   0   0   2   0   0   0   0   2   0   0   0   2   2   0   2   0   2   2   2   0   0   0   2   2   2   2   2   2   0   0   2   0   2   0   0   2   2   2   0   0   2   2   2   2   2   0   2   0   0   0   0   2   0   2   2   2   2   0   2   0   0   2   2   2   0   0   0   2   0   0   2   2   2   2   2   2   2   0   0   0   2   0   0   0   0   2   2   0   2   2   2   0   2   0   0   0   0   2   2   2   0   0   2   0   2   2   0   2   0   2   0   0   0   0   2   2   2   0   2   2   2   2   2   2   2   0   2   0   0   2   0   2   2   0   2   0   2   0   2   0   2   2   2   0   0   2   0   2   2   0   2   2   2   0   2   2   2   0   2
 MK-5-14                2   0   2   2   0   2   2   2   0   0   2   0   2   0   0   0   2   0   0   2   0   0   2   2   0   0   2   0   0   2   2   2   2   0   0   2   2   2   0   2   0   0   0   2   0   0   0   0   2   0   0   0   2   2   0   2   0   2   2   2   0   0   0   2   2   2   2   2   2   0   0   0   0   2   0   0   2   2   2   0   0   2   2   2   2   0   0   2   2   0   0   0   2   0   2   2   2   2   0   2   0   0   0   0   2   0   0   0   0   0   0   2   0   2   2   0   2   0   0   0   0   2   0   0   0   2   0   2   0   0   2   2   0   2   0   0   0   0   2   0   2   0   0   2   0   0   2   0   2   0   2   0   0   0   0   2   2   2   2   0   2   0   2   0   2   0   0   2   0   0   2   0   2   2   0   2   0   0   0   2   0   2   2   2   0   0   2   0   2   0   2   2   2   2   0   2   2   2   0   2
 MK-5-15                2   2   0   2   0   2   2   2   2   0   2   0   2   2   2   0   2   0   0   2   0   0   2   2   0   0   2   0   0   2   2   2   2   0   0   2   2   2   0   0   0   0   0   0   0   2   0   0   2   0   0   0   2   0   0   2   0   2   0   2   0   0   0   0   2   2   2   2   2   0   0   0   0   2   0   0   2   2   2   0   0   2   2   2   0   0   0   2   2   0   0   2   2   0   2   2   2   2   2   2   0   0   0   0   2   0   0   0   0   0   0   2   0   2   2   0   2   0   0   0   0   2   0   0   0   2   0   2   0   0   2   2   0   2   0   0   0   0   2   2   2   0   0   2   0   0   2   0   2   0   0   0   2   0   0   2   2   2   2   0   2   0   2   2   2   0   0   2   2   0   2   0   2   2   0   2   0   0   0   2   0   2   2   2   0   0   2   0   2   0   2   2   2   2   0   2   0   2   0   2
 MK-5-16                0   2   0   2   0   2   2   0   2   2   2   2   0   2   2   0   2   0   0   2   0   0   2   0   0   0   0   0   0   0   0   2   2   0   0   2   2   2   0   0   0   0   0   0   0   2   0   2   2   0   0   0   2   0   0   2   0   2   0   2   0   0   0   2   2   2   2   2   2   0   0   0   0   2   0   0   2   2   2   0   2   2   2   2   0   0   0   2   0   0   2   2   2   0   2   2   2   2   2   2   0   0   0   0   2   0   0   0   0   0   0   2   0   2   2   0   2   0   0   0   0   2   0   0   0   2   0   0   0   0   2   2   0   2   0   0   0   0   2   2   2   0   2   2   0   2   2   0   2   0   0   0   2   0   0   2   2   0   2   0   2   0   2   2   2   0   0   0   2   0   2   2   2   2   0   2   0   0   0   2   0   2   2   2   0   2   2   2   2   0   2   2   2   2   0   0   0   0   0   2
 MK-6-1                 0   2   2   2   2   2   0   0   2   2   2   0   2   2   2   2   2   2   2   2   0   0   0   0   0   0   0   2   2   0   2   0   0   2   2   2   2   0   2   2   2   2   2   0   0   0   0   2   2   2   2   0   0   0   0   2   2   2   2   2   2   0   2   0   2   2   2   0   0   2   0   2   0   2   2   2   2   2   0   2   0   0   0   2   0   2   2   0   2   2   2   0   0   0   0   2   0   0   2   2   2   2   2   2   2   2   2   0   0   2   0   0   0   2   0   0   2   0   0   0   2   0   2   2   0   2   2   0   0   2   0   2   2   0   0   0   0   2   2   2   2   2   0   0   0   0   0   0   2   0   0   0   2   2   2   2   2   2   0   0   0   2   0   0   2   0   2   0   2   2   2   0   0   0   2   2   2   2   2   0   2   2   0   0   0   0   0   2   2   2   2   2   2   0   2   2   0   0   0   2
 MK-6-2                 2   2   2   2   2   2   0   0   2   2   2   0   2   2   2   2   2   2   2   2   2   0   0   0   0   0   2   0   2   0   2   0   0   2   2   2   2   0   2   2   2   2   2   0   0   2   0   0   2   2   2   0   0   0   0   0   2   2   0   2   2   0   2   0   2   2   2   0   0   2   0   2   0   2   2   0   2   2   0   2   0   0   0   2   0   2   2   0   2   2   2   0   0   0   0   2   0   0   2   0   2   2   2   2   2   2   2   0   0   2   0   0   0   2   0   0   2   0   0   0   2   0   2   0   0   2   2   0   0   2   0   2   2   0   0   0   0   2   2   2   2   0   0   0   0   0   0   0   2   2   0   0   2   2   2   2   2   2   0   0   0   2   0   0   2   0   2   0   2   0   2   0   0   0   0   2   2   2   2   0   2   2   0   0   0   0   0   2   2   2   2   2   2   0   2   2   0   0   0   2
 MK-6-3                 2   2   2   2   2   2   0   0   2   2   2   0   2   2   2   0   2   2   2   2   2   0   0   0   0   0   2   2   2   0   2   0   0   2   2   0   2   0   2   2   2   2   2   0   0   2   0   0   2   2   2   0   0   0   0   0   2   2   0   2   2   0   2   0   2   2   2   0   0   2   0   2   2   2   2   0   2   2   0   2   0   0   0   2   0   2   2   0   2   2   2   0   0   0   0   2   0   0   2   0   2   2   2   2   2   2   2   0   0   2   0   0   0   2   0   0   2   0   0   0   2   0   2   0   0   2   2   0   2   2   0   2   2   0   0   0   0   0   2   2   2   0   0   0   2   0   0   0   2   2   0   0   2   2   2   2   2   0   0   0   0   2   0   0   2   0   2   0   2   0   2   0   0   0   0   2   2   2   0   0   2   2   2   0   0   0   0   2   0   2   2   2   2   0   2   2   0   0   0   2
 MK-6-4                 2   2   0   2   2   2   0   0   2   2   2   2   2   2   2   0   2   2   2   2   2   2   0   0   0   0   2   0   0   0   2   0   0   2   2   0   2   0   2   2   0   2   2   0   0   2   0   0   2   2   2   0   0   0   0   0   2   2   0   2   2   0   2   0   2   2   2   2   2   2   0   2   2   2   2   0   2   2   2   2   0   0   0   2   0   2   2   0   2   2   2   0   0   0   0   2   0   0   0   0   2   2   2   2   2   2   0   0   0   2   0   0   0   2   0   0   2   0   0   0   2   0   2   0   0   2   2   0   2   2   0   2   2   0   0   0   0   0   2   2   2   0   0   2   2   0   0   0   2   0   0   0   2   2   2   2   2   0   0   0   0   2   0   0   2   0   2   0   2   0   0   0   2   0   0   2   2   2   0   2   2   0   2   0   0   2   0   2   0   2   2   2   2   2   2   2   0   0   0   2
 MK-6-5                 2   2   0   2   0   2   0   0   2   2   0   2   2   0   2   0   2   2   2   2   2   2   0   0   0   0   2   0   0   0   0   0   0   2   2   0   2   0   0   2   0   2   2   0   0   2   0   0   2   2   0   0   2   0   0   0   2   2   2   2   2   0   2   0   2   2   0   2   2   2   0   2   0   2   2   0   2   2   2   2   0   0   0   2   0   2   2   0   2   2   2   0   0   0   0   2   2   0   0   0   2   2   2   2   2   2   0   0   0   2   0   0   0   2   0   0   2   0   0   0   2   0   2   0   0   2   2   0   2   2   0   2   2   0   0   0   0   2   2   2   2   0   0   0   2   0   0   0   2   0   0   0   2   2   2   2   2   0   0   0   2   2   2   0   2   0   2   0   2   0   0   0   2   2   0   2   0   2   0   2   2   0   2   0   0   2   0   2   0   2   2   2   2   2   2   2   0   0   0   2
 MK-6-6                 2   2   0   2   0   2   2   2   2   2   0   0   2   0   2   0   0   2   2   0   2   2   0   0   0   0   2   0   0   0   0   0   0   2   2   0   2   0   0   2   0   2   2   0   0   2   0   0   2   2   0   0   2   2   0   0   2   2   2   0   2   0   0   0   2   2   0   2   2   2   0   2   0   2   2   0   2   2   2   2   0   0   0   2   0   2   0   0   2   2   2   0   0   2   0   2   0   0   0   0   0   2   2   2   2   2   0   0   0   2   0   0   2   2   0   0   2   0   0   2   0   0   0   0   0   0   2   0   0   2   0   2   0   0   0   2   0   0   2   2   2   0   0   0   2   2   0   0   2   0   0   0   0   2   2   2   2   0   0   0   2   2   2   0   2   0   2   2   2   0   0   0   2   2   0   2   0   2   0   2   2   0   2   0   0   2   0   2   0   2   2   2   2   2   2   2   0   0   0   2
 MK-6-7                 2   2   0   2   0   2   0   2   0   0   0   0   2   0   2   0   0   2   2   0   2   0   0   0   0   0   2   0   0   0   0   0   0   2   2   0   2   0   0   2   2   2   2   0   0   0   2   0   2   2   0   0   2   2   0   0   2   2   2   0   2   2   2   0   2   2   0   2   2   2   2   0   0   2   2   0   2   2   2   2   0   0   0   0   0   2   0   0   2   2   2   0   0   2   0   2   2   0   2   0   0   2   0   2   2   2   0   0   0   2   0   0   2   0   0   2   2   0   0   2   0   0   0   0   0   0   2   0   0   2   0   2   0   0   0   0   0   0   2   2   2   0   0   2   0   2   0   0   2   0   0   0   0   0   0   2   2   0   0   0   2   2   2   0   2   0   2   2   2   0   0   0   2   2   0   2   0   2   2   2   2   0   2   0   0   2   0   2   0   0   0   2   2   2   2   2   0   0   0   2
 MK-6-8                 2   2   0   2   0   2   0   2   0   0   0   0   2   0   2   0   0   2   2   0   2   0   0   0   2   0   2   0   2   0   0   0   0   2   2   0   2   2   2   2   2   0   2   0   0   2   2   0   2   2   2   0   2   2   0   2   2   2   2   0   2   2   2   0   2   2   0   2   2   2   2   0   0   0   2   0   2   2   2   2   2   0   0   0   0   2   0   0   2   2   2   0   0   2   0   2   2   2   2   0   0   2   0   2   2   2   0   0   0   2   0   0   2   0   0   2   2   0   0   0   0   0   0   0   0   0   2   0   0   2   2   2   0   0   0   2   0   0   2   2   2   0   0   2   0   2   0   0   2   0   0   0   0   0   2   2   2   0   2   0   2   2   2   0   2   0   2   2   2   0   0   0   2   2   0   2   0   2   0   2   2   0   2   0   0   2   0   2   0   0   0   2   2   2   2   2   0   0   0   2
 MK-6-9                 2   2   0   2   2   2   0   2   2   0   0   0   2   0   2   2   0   2   2   0   2   0   0   0   2   0   2   0   2   0   0   0   0   2   2   0   2   2   0   2   0   2   2   0   0   2   0   2   2   2   0   0   2   2   0   2   2   2   2   2   2   2   0   0   2   2   0   2   2   2   0   0   0   2   2   0   2   2   0   2   2   0   0   0   0   2   0   0   2   2   2   0   0   2   0   0   2   2   2   0   0   2   2   2   2   0   0   2   0   2   2   0   2   0   0   2   2   0   2   0   0   0   0   0   0   0   2   0   0   2   0   2   2   2   0   2   0   0   2   0   2   0   0   2   0   2   0   2   2   0   0   2   0   0   0   2   2   2   2   0   0   2   2   0   2   0   2   2   2   2   2   0   0   2   0   2   0   2   0   2   2   0   0   0   0   2   0   2   0   2   0   2   2   2   2   0   0   0   0   2
 MK-6-10                2   2   0   2   2   2   0   2   2   0   0   0   2   0   2   2   2   2   2   0   0   0   0   0   2   0   2   2   2   2   0   0   0   2   2   0   2   2   0   2   0   2   0   0   0   2   0   2   2   2   2   0   2   2   0   2   2   2   2   2   2   2   0   0   2   2   0   2   2   2   0   0   0   0   2   0   2   2   0   2   2   0   0   0   0   2   0   2   2   2   2   0   0   0   0   0   2   2   2   2   0   2   2   2   2   2   0   2   0   0   2   0   2   0   0   2   2   0   2   2   0   0   0   0   2   0   2   0   0   2   0   2   0   2   0   2   0   0   2   0   2   0   0   2   0   2   2   2   2   0   0   2   0   0   0   2   2   2   2   0   0   2   0   0   2   0   0   2   2   2   2   0   2   0   2   2   0   2   2   2   2   0   0   0   0   2   2   2   0   2   0   2   2   2   2   0   0   0   0   2
 MK-6-11                2   0   0   0   2   2   0   2   2   0   0   0   2   0   2   2   2   2   0   0   0   0   0   0   2   0   2   2   2   2   0   0   0   2   2   0   2   2   0   2   0   2   0   0   0   2   0   2   2   2   2   0   2   2   0   2   2   0   2   2   2   2   0   2   2   2   0   2   2   2   0   0   0   0   0   0   2   2   0   2   2   0   0   0   0   2   0   2   2   0   2   0   0   0   2   2   2   0   2   2   0   2   2   2   2   2   0   2   0   0   2   0   2   0   0   2   2   2   2   2   0   0   2   0   2   0   2   0   0   2   0   2   0   2   0   0   2   0   2   0   2   0   0   2   0   2   2   2   2   0   0   2   0   2   0   0   2   2   2   0   0   0   0   0   2   2   0   2   2   2   2   0   0   0   2   2   0   2   2   2   2   2   0   0   2   2   0   2   0   2   0   2   2   2   2   0   0   0   0   2
 MK-6-12                0   0   0   0   2   2   0   2   2   0   0   0   2   0   2   2   2   2   0   0   0   0   0   0   2   0   2   2   2   2   0   0   0   2   2   0   2   2   0   2   0   2   2   0   0   2   0   2   2   2   2   0   2   2   0   2   2   0   2   2   0   2   0   2   2   0   0   2   2   2   0   0   0   0   0   0   2   2   0   2   2   0   0   0   0   2   0   2   2   0   2   0   0   2   2   2   2   0   2   2   0   2   0   2   2   2   0   0   0   0   2   0   2   0   0   2   2   2   2   2   0   0   0   0   2   0   2   0   0   2   0   2   0   2   0   0   2   0   2   0   0   0   0   2   2   2   2   2   2   2   0   2   0   2   0   0   2   2   2   0   0   0   0   0   2   2   0   2   2   2   2   0   0   0   2   2   0   2   2   2   2   2   0   0   2   2   0   2   0   0   2   2   2   2   2   0   2   0   0   2
 MK-6-13                0   0   0   0   2   2   0   2   2   0   0   0   2   0   2   0   0   2   0   0   0   0   2   0   2   0   2   2   2   2   0   0   0   2   2   0   2   2   0   2   0   2   2   0   0   2   0   2   2   2   2   0   2   2   0   2   2   0   2   0   0   2   0   2   2   0   0   2   2   2   0   0   0   0   0   0   2   2   2   2   2   0   0   0   0   2   0   2   2   0   2   0   2   2   2   2   2   2   0   2   2   2   0   2   2   2   0   0   0   0   2   0   2   0   0   2   2   2   2   0   0   0   0   2   2   0   2   0   2   2   0   2   0   2   0   0   0   0   2   0   0   0   0   0   0   2   2   2   2   2   0   2   0   2   0   0   0   2   2   0   0   0   0   0   2   2   0   2   2   2   2   0   0   0   2   2   0   2   2   2   2   2   0   0   0   2   0   2   0   0   2   2   2   2   2   0   2   0   0   2
 MK-6-14                0   0   0   0   2   2   0   2   2   0   0   0   0   0   2   0   2   2   2   0   0   0   2   0   2   0   2   2   2   2   0   2   0   2   2   0   2   2   0   2   2   2   2   2   2   0   2   2   0   2   2   0   0   2   0   2   2   0   2   0   0   2   0   0   2   0   0   2   2   2   0   0   0   2   0   0   2   2   2   2   2   0   0   0   0   2   0   2   2   0   2   2   2   2   2   2   2   2   0   2   2   2   0   2   0   2   0   0   0   0   2   0   2   2   0   2   2   2   2   0   0   0   2   2   2   0   2   0   0   2   0   2   0   2   0   0   0   0   2   0   2   2   0   2   0   2   0   2   2   2   0   2   0   2   0   0   0   2   2   0   0   0   0   0   2   2   0   2   2   2   2   0   0   0   2   2   0   2   2   2   2   2   0   0   0   2   0   0   0   2   2   2   2   2   2   0   0   0   0   0
 MK-6-15                0   0   0   0   2   2   0   2   2   0   0   0   0   0   2   2   2   2   2   0   0   0   2   0   2   0   2   2   0   2   0   2   0   2   2   0   2   2   0   2   2   2   2   2   2   2   2   2   0   2   2   0   0   0   0   2   2   0   2   0   0   0   0   0   2   0   0   0   2   2   0   0   2   2   0   0   2   2   2   0   2   0   0   0   0   2   0   2   2   0   2   2   2   2   2   2   2   2   0   2   2   2   0   2   0   2   0   0   0   0   2   0   2   2   0   2   2   2   2   0   0   0   2   2   2   0   0   0   0   2   0   0   0   2   0   0   0   0   2   0   2   2   0   2   2   2   2   2   2   2   2   0   2   2   0   0   0   2   2   0   0   0   0   0   2   2   0   2   2   2   2   0   0   0   2   2   0   2   2   2   2   0   0   0   0   2   0   0   0   2   2   2   2   0   2   0   2   0   0   0
 MK-6-16                2   0   0   0   2   2   0   2   2   0   0   0   0   0   2   2   2   2   2   0   0   0   2   0   2   0   2   2   0   0   0   2   0   2   2   0   2   2   0   2   2   2   2   0   2   2   2   2   2   2   2   0   0   0   0   2   2   0   2   0   0   0   0   0   2   0   2   0   2   2   0   0   2   2   0   2   2   2   2   2   2   2   0   2   0   2   0   2   2   0   0   2   2   0   2   2   2   2   0   2   2   2   0   2   0   2   0   0   2   0   2   0   2   2   0   2   2   2   2   0   0   0   0   2   0   0   0   0   0   2   2   0   0   0   0   0   0   2   2   0   2   2   0   2   2   2   0   2   2   2   2   0   2   2   0   0   0   2   2   0   0   2   2   0   2   2   0   2   2   2   2   0   0   0   2   2   0   2   2   2   2   2   0   0   0   2   0   0   0   2   2   2   2   2   2   0   2   0   0   0
 
!****************************************** Phenotypic Data **********************************************************
!-100.0 is resevred for missing phenotype
SimulatedTrait1        16.1843   16.5418   16.4006   13.6636   12.0592   17.7018   18.6329   10.2678   15.4017   14.0366   18.0598   15.6093   10.6516    9.8330   18.7345   14.3461   18.6352   14.9211    9.4382    9.0350   13.7198   12.4129   10.9176   15.1339   15.4666   12.9733   13.6055   14.1281   13.1328   16.3502   13.4217   14.6736   11.7810   14.3813   17.4478    9.2243   12.6944   16.6463   11.1022   11.4290   18.5354    8.0863   15.9007   11.1529   12.2211   19.9453   12.6695   12.9253   14.8930    6.2292   16.3852   10.3042   14.6967   16.6080   17.1468   17.7256   15.2447   11.2147   16.0268   23.4269   16.5660   10.3461   19.6723   13.2968   15.8713   12.8581   14.9850   15.4876   16.0040   13.3319   17.3920   17.2583   17.1268   14.7830   18.3737   14.8687   12.3136   15.1383   16.6051   18.7580   12.7410   13.9310   15.9625   12.7214   13.4224   13.5180   14.9826   19.3571   17.2354   14.7068   18.2007   16.2724   16.6786   18.1850   15.6943   10.6653   19.2430   16.8726   13.6708   20.5638   14.4907   20.4362   14.7315   21.8203   18.7614   11.2387   15.2241   15.6065   11.7343   14.4122   13.0137   17.0441   13.8489   13.7890   17.1279   17.7876   17.3250   13.3316   15.7986   21.2621    9.4913   12.5994   12.7347   12.0202   13.4930   13.9761   19.8985   15.9625   13.9417   13.6515   24.1835   17.9508   11.1494   11.8658   12.6268   16.1779   11.6729   12.3761   17.1372   14.4017   12.1924   14.9691   19.0460   13.2880   16.5671   14.9875   14.4871   14.5314   16.4769   15.6017   11.0648   13.8530   13.9327   15.6824   18.3022   15.9267   16.7677   11.5272   14.9753   14.8361   12.8118   12.8961   13.7787   15.9683   12.3640   15.3641   14.7015   14.6804   13.9325   14.8765   15.6440   13.6294   11.5154   14.4415   14.5003   14.1504    6.6576   12.8101   12.9208   20.2487   19.8611   11.5457   14.4049   17.3991   14.2678   16.5274   17.7306   18.4870   15.2870   16.0098   17.8586   12.8854   13.9927   15.4319   18.4039   15.6465   14.6475   13.7087   15.1686   19.8454
SimulatedTrait2        12.8046    6.8602   12.0398    7.5140   11.7323    9.4687    9.8954    9.2644    9.9211    9.5418   11.0653   11.6219   12.1482    8.8047    9.7708    8.5437   10.2452   10.6001    9.3926    9.9055    8.9053    9.2615   10.2380    8.7124   12.1933    9.7892   12.3074    9.2097    9.9567    7.7788    9.9326    9.9914   13.0294   10.6729    9.2774    9.9191    6.6997    9.4896   10.9611   13.7937   10.8199   10.8999    9.9883    8.9378    8.9631   12.5291   11.5886   11.1902    9.4094    9.1266    9.4396    9.4851    9.9503    9.8465   10.2934   11.3668    9.9511   14.6295   12.4149    9.4293   11.6915    9.1398   10.4435   10.9246   11.0766    8.9559    9.3501    8.5746    9.3414    9.1961    9.6510    9.7453    8.0204   11.7959    6.7619   10.5627   10.8915    8.0123   11.9461   10.6277    9.8996   11.4247    8.4386    8.7760    8.2776    6.9776   11.4876   10.2452   10.0814    7.7027   11.7982    8.5978    7.9156    9.6402    7.3179   11.3088   10.1411    8.9524   10.3486    8.8161    9.3422    9.4942   10.0893    9.5073   11.3941   10.5954   12.8960    8.5008    9.1917   12.5194    9.7223   11.9396    9.1451   10.0873   10.7485    9.5962    8.8814   10.7725    9.4136   13.6756   10.6635    8.9774    8.9293    9.8716   10.8321   10.3287   10.8785    9.4482    9.1517    8.4937   11.1969    6.9214   11.3059   10.1503   10.9203    8.7082   10.0345   10.7155    8.6886   10.9857    9.1725   11.7380    5.9428   10.8202   10.2673    7.7352    5.0637    7.1821   10.0813   11.6895   10.1921   10.1541   10.1261   11.0646    8.8008   10.5262    8.6595    9.6579    9.6910   11.2512    8.1889    8.8348   11.5079   10.2058   12.0798   10.4396   10.9897    9.4513   10.0187   11.3829    9.2230   11.6440    9.8508    7.7340    9.5292    8.9656   11.3363    8.8954    9.5411   11.8739    7.2848   11.0434   11.5867   10.2328   10.9063    9.5136    8.9348    9.6701    9.0444   10.7465   11.8651    9.6616   11.3664    7.7266   11.0237    8.8652    9.1737    9.3844    9.2313   10.6076
 
