# Supplementary material for: Inclusive Composite Interval Mapping of QTL by Environment Interactions in Biparental Populations
Source: PLoS One. 2015 Jul 10;10(7):e0132414. doi: 10.1371/journal.pone.0132414 (PMC4498613; doi:10.1371/journal.pone.0132414)
Supplement: S4 File — (ZIP) [file pone.0132414.s004.zip › H=0.1/L1/run_00181.met]

!**********************Note: lines staring with "!" are remarks and will be ignored in the program********************
!*********************************General Information**********************************
!Assuming F1 = P1 x P2, populations available in QTL IciMapping are: 
!  1, P1BC1F1 = P1 x F1, the first backcrossing where P1 is used as the recurrent parent;
!  2, P2BC1F1 = P2 x F1, the first backcrossing where P2 is used as the recurrent parent;
!  3, F1DH, F1-derived doubled haploids; 
!  4, RIL or F1RIL, recombination inbred lines through the repeated selfing of F1;
!  5, P1BC1RIL, recombination inbred lines through the repeated selfing of P1BC1F1;
!  6, P2BC1RIL, recombination inbred lines through the repeated selfing of P2BC1F1;
!  7, F2, the selfing generation of F1;
!  8, F3, the selfing generation of F2;
!  9, P1BC2F1, the second backcrossing where P1 is used as the recurrent parent; 
! 10, P2BC2F1, the second backcrossing where P2 is used as the recurrent parent;
! 11, P1BC2RIL, recombination inred lines through the repeated selfing of P1BC2F1; 
! 12, P2BC2RIL, recombination inred lines through the repeated selfing of P2BC2F1; 
! 13, P1BC1F2, the selfing generation of P1BC1F1; 
! 14, P2BC1F2, the selfing generation of P2BC1F1; 
! 15, P1BC2F2, the selfing generation of P1BC2F1; 
! 16, P2BC2F2, the selfing generation of P2BC2F1; 
! 17, P1BC1DH, P1BC1F1-derived doubled haploids; 
! 18, P2BC1DH, P2BC1F1-derived doubled haploids; 
! 19, P1BC2DH, P1BC2F1-derived doubled haploids; 
! 20, P2BC2DH, P2BC2F1-derived doubled haploids; 
   3      !Mapping Population (see remarks above)
   2      !Mapping Function (1 for Kosambi; 2 for Haldane; 3 for Morgan)
   2      !Marker Space Type (1 for intervals; 2 for positions)
   1      !Marker Space Unit(1 for centiMorgans; 2 for Morgan)
   6      !Number of Chromosomes (or Linkage Groups)
 200      !Size of the mapping population
   2      !Number of environments
 
!***************************************** Chromosomes and Linkage Maps **********************************************
!Chromosome                 NumMarkers
-CH1                        16
-CH2                        16
-CH3                        16
-CH4                        16
-CH5                        16
-CH6                        16
!Linkage map (Marker name followed by position or the interval length)
 MK-1-1                1     0.000
 MK-1-2                1    10.000
 MK-1-3                1    20.000
 MK-1-4                1    30.000
 MK-1-5                1    40.000
 MK-1-6                1    50.000
 MK-1-7                1    60.000
 MK-1-8                1    70.000
 MK-1-9                1    80.000
 MK-1-10               1    90.000
 MK-1-11               1   100.000
 MK-1-12               1   110.000
 MK-1-13               1   120.000
 MK-1-14               1   130.000
 MK-1-15               1   140.000
 MK-1-16               1   150.000
 MK-2-1                2     0.000
 MK-2-2                2    10.000
 MK-2-3                2    20.000
 MK-2-4                2    30.000
 MK-2-5                2    40.000
 MK-2-6                2    50.000
 MK-2-7                2    60.000
 MK-2-8                2    70.000
 MK-2-9                2    80.000
 MK-2-10               2    90.000
 MK-2-11               2   100.000
 MK-2-12               2   110.000
 MK-2-13               2   120.000
 MK-2-14               2   130.000
 MK-2-15               2   140.000
 MK-2-16               2   150.000
 MK-3-1                3     0.000
 MK-3-2                3    10.000
 MK-3-3                3    20.000
 MK-3-4                3    30.000
 MK-3-5                3    40.000
 MK-3-6                3    50.000
 MK-3-7                3    60.000
 MK-3-8                3    70.000
 MK-3-9                3    80.000
 MK-3-10               3    90.000
 MK-3-11               3   100.000
 MK-3-12               3   110.000
 MK-3-13               3   120.000
 MK-3-14               3   130.000
 MK-3-15               3   140.000
 MK-3-16               3   150.000
 MK-4-1                4     0.000
 MK-4-2                4    10.000
 MK-4-3                4    20.000
 MK-4-4                4    30.000
 MK-4-5                4    40.000
 MK-4-6                4    50.000
 MK-4-7                4    60.000
 MK-4-8                4    70.000
 MK-4-9                4    80.000
 MK-4-10               4    90.000
 MK-4-11               4   100.000
 MK-4-12               4   110.000
 MK-4-13               4   120.000
 MK-4-14               4   130.000
 MK-4-15               4   140.000
 MK-4-16               4   150.000
 MK-5-1                5     0.000
 MK-5-2                5    10.000
 MK-5-3                5    20.000
 MK-5-4                5    30.000
 MK-5-5                5    40.000
 MK-5-6                5    50.000
 MK-5-7                5    60.000
 MK-5-8                5    70.000
 MK-5-9                5    80.000
 MK-5-10               5    90.000
 MK-5-11               5   100.000
 MK-5-12               5   110.000
 MK-5-13               5   120.000
 MK-5-14               5   130.000
 MK-5-15               5   140.000
 MK-5-16               5   150.000
 MK-6-1                6     0.000
 MK-6-2                6    10.000
 MK-6-3                6    20.000
 MK-6-4                6    30.000
 MK-6-5                6    40.000
 MK-6-6                6    50.000
 MK-6-7                6    60.000
 MK-6-8                6    70.000
 MK-6-9                6    80.000
 MK-6-10               6    90.000
 MK-6-11               6   100.000
 MK-6-12               6   110.000
 MK-6-13               6   120.000
 MK-6-14               6   130.000
 MK-6-15               6   140.000
 MK-6-16               6   150.000
!*********************************** Marker Types ********************************************************************
!Co-dominant marker: When heterozygote F1 is present, P1 is coded as 2, F1 is coded as 1, and P2 is coded as 0; Otherwise, P1 is coded as 2, and P2 is coded as 0. 
!Dominant marker: When heterozygote F1 is present, P1 and F1 are coded as 12, and P2 is coded as 0; Otherwise, P1 is coded as 2, and P2 is coded as 0.  
!Recessive markers: When heterozygote F1 is present, P1 is coded as 2, and F1 and P2 are coded as 10; Otherwise, P1 is coded as 2, and P2 is coded as 0. 
!Missing marker is coded as -1. 
 MK-1-1                 2   2   0   2   0   0   2   2   0   2   0   0   0   2   0   2   0   0   0   2   2   2   0   2   0   2   0   2   0   0   0   0   0   0   0   2   2   2   2   2   2   0   2   0   0   0   2   2   0   2   2   2   2   2   0   2   0   0   0   2   0   2   2   2   2   0   2   0   0   2   2   0   0   0   0   2   2   2   2   2   2   0   2   2   2   0   0   0   0   0   0   2   0   0   2   2   2   0   0   0   0   2   0   2   0   0   2   0   2   0   0   0   2   2   0   0   0   2   2   0   2   2   0   2   2   2   2   2   2   0   0   0   2   2   0   2   2   0   2   2   2   0   0   0   2   2   2   0   0   2   2   2   2   2   0   2   0   2   0   2   0   2   2   2   2   0   2   2   2   2   2   0   2   2   2   0   2   0   2   0   0   0   2   2   0   2   2   2   0   0   0   2   2   2   2   2   0   0   2   0
 MK-1-2                 2   2   0   2   0   2   2   2   0   2   0   0   0   2   0   0   0   0   0   2   2   2   0   2   0   2   0   0   0   0   0   0   0   0   0   2   2   0   2   2   2   0   2   0   0   0   2   2   0   2   2   2   0   2   0   2   0   0   0   2   0   0   2   2   2   0   2   0   0   2   2   0   0   2   0   2   2   0   2   2   2   0   2   0   0   0   0   0   0   0   0   2   0   0   2   2   0   2   0   0   0   2   0   2   0   0   2   0   2   0   0   2   2   2   0   0   0   2   2   2   2   2   0   2   0   2   2   2   2   0   0   0   0   2   0   2   2   0   2   0   2   0   2   0   2   0   2   0   0   2   2   2   2   2   2   2   0   2   0   0   0   2   2   2   2   0   2   2   2   2   2   0   2   2   2   0   2   0   2   0   2   2   2   2   0   2   2   2   0   0   0   2   0   2   2   2   0   0   2   0
 MK-1-3                 2   0   0   0   0   2   2   2   0   2   0   2   0   2   0   0   0   0   0   2   2   2   2   0   0   2   0   0   0   0   0   0   0   0   0   2   2   0   2   2   2   2   2   0   0   0   2   2   0   2   2   2   0   0   0   2   0   0   0   2   0   0   2   2   2   0   2   0   0   2   2   0   0   2   0   2   2   0   2   2   2   2   2   0   0   0   0   0   0   0   0   2   0   0   2   2   0   2   0   0   0   2   0   2   0   2   2   2   2   0   0   2   2   2   0   0   0   2   2   2   2   2   0   2   0   2   2   2   2   0   0   0   0   2   0   2   2   0   0   0   2   0   0   0   2   0   2   0   0   2   2   2   2   2   2   0   0   2   0   0   0   2   2   2   2   0   2   2   2   2   2   0   2   2   0   0   2   0   2   0   2   2   2   2   0   2   2   2   2   2   0   2   0   0   2   2   0   0   2   0
 MK-1-4                 2   0   0   0   0   2   2   2   0   2   2   2   0   2   0   0   0   0   0   2   2   2   2   0   0   2   0   0   0   0   0   2   0   0   2   2   2   0   2   2   2   2   2   0   0   0   2   2   0   2   2   2   0   0   0   2   0   0   0   0   0   2   2   2   0   0   2   0   0   2   2   0   0   2   0   2   2   0   2   2   2   2   2   0   0   0   0   0   0   0   0   0   0   0   2   2   0   2   0   0   0   2   0   2   0   2   2   2   2   0   0   2   2   2   0   0   0   2   2   2   0   0   0   2   0   2   2   2   2   0   0   0   0   2   0   2   0   0   0   0   2   0   0   0   2   0   2   0   0   2   2   2   2   2   2   0   0   2   0   0   0   0   2   2   2   0   0   2   2   2   2   2   2   2   0   0   2   0   2   0   2   2   2   2   0   0   2   2   2   2   0   2   2   0   2   2   0   0   2   0
 MK-1-5                 2   0   0   0   0   2   2   2   0   0   0   2   0   2   0   0   0   0   0   2   2   2   0   0   0   0   0   0   0   0   0   2   0   0   2   2   2   0   2   2   2   2   2   0   0   0   2   0   0   2   2   2   0   0   0   2   0   0   0   0   0   2   2   0   0   0   2   2   0   2   2   0   0   2   0   2   2   0   2   2   2   2   2   0   0   0   0   0   0   0   2   0   0   0   2   2   2   2   2   0   0   2   0   2   2   2   0   2   2   0   0   2   2   2   0   0   2   2   2   2   0   0   0   2   0   2   0   2   2   0   0   0   0   2   0   2   0   0   0   0   0   0   2   0   0   0   2   0   0   2   2   2   2   2   2   0   0   2   0   0   0   0   2   2   2   0   0   2   2   0   0   0   2   2   0   0   2   0   2   0   2   2   2   2   0   0   2   2   2   2   0   2   2   0   2   2   0   0   2   0
 MK-1-6                 2   0   0   0   0   2   2   2   0   0   0   2   0   2   0   0   0   0   0   2   2   2   0   2   0   0   0   0   0   0   0   2   0   0   2   2   2   0   2   2   2   2   2   0   0   0   2   2   0   2   2   2   0   0   0   2   0   0   0   0   0   2   2   2   0   2   2   2   0   2   2   0   0   2   0   2   2   0   2   2   2   2   2   0   0   0   0   0   0   0   2   0   0   0   2   2   0   2   2   0   0   2   2   2   2   2   2   2   2   0   0   2   2   2   0   0   2   2   0   2   0   0   0   2   0   2   0   2   2   0   0   0   2   2   0   2   0   0   0   0   0   0   2   0   0   0   2   0   0   2   2   2   2   2   2   2   0   2   0   0   0   0   2   2   2   0   0   2   2   0   0   0   2   2   0   0   2   0   2   0   2   2   2   2   0   0   2   2   2   2   0   2   2   0   0   2   0   0   0   0
 MK-1-7                 2   0   0   0   2   2   2   2   0   0   0   2   0   0   0   0   0   0   0   2   2   0   0   2   0   0   0   0   0   0   0   2   0   0   2   2   2   0   0   2   2   2   2   0   0   0   2   2   0   2   2   2   0   2   0   2   0   2   0   0   0   2   2   2   0   2   0   2   0   2   2   0   0   2   0   2   2   0   2   2   2   2   2   0   0   0   0   0   0   0   2   0   0   0   2   0   0   2   2   0   0   2   2   2   2   2   2   2   2   0   0   2   2   2   0   0   2   2   0   2   2   0   2   2   0   0   2   2   2   0   0   0   2   2   0   2   0   0   0   0   0   0   2   0   0   2   2   0   0   2   0   2   2   0   2   2   0   2   0   0   0   0   0   2   2   0   0   2   2   0   0   0   2   2   0   0   2   0   2   0   2   2   2   2   0   0   0   2   2   2   0   2   2   0   0   2   0   0   0   0
 MK-1-8                 2   2   0   0   2   2   0   2   0   0   0   0   0   0   0   0   0   0   0   2   2   0   0   2   0   0   0   0   0   0   0   2   0   0   2   2   2   0   0   2   2   2   2   0   0   0   2   2   0   2   2   2   0   2   0   2   0   2   0   0   0   2   0   2   0   2   0   2   0   2   2   0   0   2   0   2   2   0   2   2   2   2   0   0   0   0   0   0   0   0   2   0   0   0   2   0   0   2   2   0   0   2   2   2   2   2   0   0   2   0   0   2   2   2   0   0   2   2   0   2   2   0   0   0   0   0   2   2   2   0   0   2   2   2   0   2   0   2   0   0   0   0   2   0   0   2   2   0   0   2   0   2   2   2   2   2   0   2   0   0   0   0   0   2   2   0   0   0   2   0   0   0   2   2   0   0   2   0   2   0   2   0   0   2   0   0   0   2   0   2   0   2   2   0   0   2   2   0   0   0
 MK-1-9                 2   2   0   0   2   0   0   2   2   0   0   0   0   0   0   0   0   0   0   2   2   0   0   2   0   0   0   0   0   0   0   2   2   0   2   2   2   0   0   2   2   2   2   0   0   2   2   2   0   2   2   2   2   2   2   2   0   2   0   0   0   2   0   2   2   0   0   2   0   2   0   0   0   2   0   2   2   0   2   2   2   2   0   0   0   2   0   0   0   0   2   0   0   0   2   0   0   2   0   0   0   2   2   2   2   2   0   0   2   2   0   2   2   2   0   0   2   2   0   0   2   0   0   0   0   0   2   2   2   0   0   2   2   2   0   2   0   2   2   0   0   0   2   0   0   2   2   0   2   2   0   2   2   2   0   2   0   2   0   2   0   2   0   2   2   0   0   0   2   0   2   0   0   2   0   0   2   2   0   0   2   0   0   2   0   0   0   2   0   2   0   0   2   0   0   2   0   0   2   0
 MK-1-10                2   2   0   0   2   0   0   2   2   0   0   0   0   2   0   0   0   0   0   0   2   0   0   2   0   0   0   2   0   0   0   2   0   0   0   2   2   0   0   2   2   2   2   0   0   2   2   2   0   2   2   2   0   2   2   2   0   2   0   0   0   2   0   2   2   0   2   2   0   2   0   0   0   2   0   2   2   0   2   2   2   2   2   0   0   2   0   0   0   0   0   2   0   0   2   0   0   2   0   0   0   2   2   2   2   2   0   0   2   2   0   2   2   2   0   0   2   0   0   2   2   0   0   0   0   0   2   0   2   0   0   2   2   2   0   0   0   2   0   0   0   0   2   0   0   2   2   0   2   0   0   2   2   2   0   2   0   2   0   0   2   2   0   2   2   0   0   0   2   0   2   0   2   2   0   0   2   2   0   0   2   0   0   2   2   0   2   2   0   2   0   0   2   0   0   2   0   0   2   0
 MK-1-11                2   2   0   0   2   0   0   2   2   0   0   0   0   2   0   0   0   0   0   0   2   2   0   2   0   2   2   2   0   2   0   2   0   0   0   2   2   0   0   2   2   2   2   0   0   2   2   2   0   2   2   2   2   2   2   2   0   2   2   2   0   2   0   0   2   0   2   2   0   2   0   0   0   2   0   2   2   0   2   2   2   0   2   2   0   2   2   0   0   0   0   2   0   0   2   0   0   2   0   2   0   2   2   2   2   2   0   0   2   2   0   2   2   2   0   0   2   0   0   2   2   0   0   0   2   0   2   0   2   0   0   2   2   2   0   0   0   2   2   0   0   0   2   0   0   2   2   0   2   0   0   2   2   2   0   2   2   0   0   2   2   2   2   2   0   0   0   2   2   0   2   0   2   2   0   0   2   2   0   0   2   0   0   2   2   0   2   2   0   2   0   0   2   0   0   2   0   0   0   2
 MK-1-12                2   2   0   0   0   0   2   2   2   0   2   0   0   2   0   0   0   0   0   0   2   2   0   2   0   0   0   0   0   0   0   0   0   0   0   2   2   0   0   2   2   0   2   0   0   0   2   2   0   2   2   2   0   2   2   2   0   2   2   2   0   2   0   0   2   2   2   2   0   2   0   2   0   2   0   2   2   0   2   0   2   0   2   2   2   2   2   2   0   0   0   2   2   0   2   2   0   2   2   2   0   2   2   2   0   2   0   0   2   2   0   2   0   2   0   0   2   0   2   2   2   0   0   0   2   0   0   0   2   0   0   2   2   2   0   0   0   2   2   0   0   2   0   0   0   2   2   0   2   0   0   2   2   0   0   2   2   0   0   2   2   2   2   0   0   0   0   2   2   0   2   0   2   2   0   0   2   2   2   0   2   0   0   2   2   0   2   0   2   2   2   0   0   0   0   2   0   0   0   2
 MK-1-13                2   2   0   0   0   0   2   0   0   0   2   0   0   2   0   0   0   0   0   0   2   2   0   2   0   0   0   0   0   0   0   0   0   0   0   2   2   0   0   2   2   0   2   0   0   0   2   2   0   2   2   2   0   2   2   2   0   2   2   2   0   2   0   0   2   2   0   2   0   2   0   2   0   2   0   2   2   0   2   2   2   0   2   2   2   2   2   2   2   0   0   2   2   0   2   2   0   2   2   2   0   2   2   2   0   2   0   2   2   2   0   2   0   0   2   0   2   0   2   2   2   0   0   0   2   0   0   0   2   0   0   2   2   2   0   0   0   2   2   0   0   2   2   0   0   2   2   0   2   0   0   2   2   0   2   2   2   0   0   0   2   2   0   0   0   0   0   2   2   0   2   0   2   2   0   0   2   2   2   0   0   0   0   0   2   0   2   0   2   2   2   0   0   0   0   2   0   0   0   2
 MK-1-14                2   2   0   0   0   0   2   0   0   0   2   0   0   2   0   2   0   0   0   2   2   2   0   2   0   0   0   0   0   0   0   0   0   0   0   2   2   0   0   2   2   0   2   0   0   0   2   2   0   2   2   2   0   2   2   2   0   0   2   2   0   2   0   0   0   2   2   2   0   2   0   2   0   2   0   2   2   0   2   2   2   0   2   2   2   2   2   0   2   0   0   2   2   0   2   2   0   2   2   0   0   2   2   2   0   0   0   2   2   2   0   2   0   0   2   0   2   0   2   2   2   0   0   0   0   0   0   2   2   0   0   2   2   2   0   2   0   2   2   0   0   2   2   0   2   2   0   2   2   0   0   2   2   0   2   2   2   0   0   0   0   2   0   0   0   0   0   2   2   0   2   0   2   2   0   0   2   2   2   0   0   0   0   0   2   0   2   0   2   2   2   0   0   0   0   2   0   0   0   2
 MK-1-15                2   2   0   2   0   2   2   0   0   0   2   0   0   2   0   2   0   0   0   2   2   0   0   2   0   0   0   0   0   0   0   0   0   0   0   0   2   0   0   2   2   0   2   0   0   0   0   2   2   2   2   2   2   2   2   2   0   0   2   2   0   2   0   0   0   0   2   2   0   2   0   0   0   2   0   2   2   0   2   2   2   0   2   2   0   2   2   0   2   2   0   2   2   0   0   2   0   2   2   0   0   2   2   2   0   0   0   2   2   2   0   2   0   2   2   0   2   0   2   2   2   0   0   0   0   0   0   2   2   0   0   0   2   2   0   0   0   2   2   0   2   2   2   0   2   2   0   2   2   0   0   2   0   0   2   2   2   0   0   0   0   2   0   0   2   0   0   2   2   0   2   0   2   2   0   0   2   2   2   0   2   0   0   0   0   0   2   0   2   2   2   0   0   0   0   2   0   0   0   2
 MK-1-16                2   2   0   2   0   2   2   0   0   0   2   0   0   2   0   2   0   0   0   2   2   0   0   2   0   2   0   0   0   0   2   0   0   0   0   0   2   0   0   2   0   0   2   0   2   0   0   2   2   2   2   2   2   2   2   2   0   0   2   0   0   2   0   0   2   0   2   2   0   2   0   0   0   0   0   2   2   0   2   2   2   0   2   2   0   2   2   0   2   2   0   2   2   2   0   2   0   2   2   0   0   2   2   2   0   0   0   2   2   2   0   2   0   2   2   0   2   0   2   2   2   2   0   0   0   0   0   2   2   0   0   2   2   2   0   0   0   2   2   0   2   2   0   0   2   2   0   2   2   2   0   2   0   0   2   2   2   0   0   0   0   2   0   0   2   0   0   2   2   0   2   2   2   2   2   0   2   2   2   0   2   0   0   0   0   2   0   0   2   2   2   0   0   0   0   2   0   2   0   0
 MK-2-1                 2   0   0   2   2   2   2   2   0   2   2   2   0   2   2   0   2   0   2   0   0   0   2   2   2   0   0   2   0   2   0   2   0   2   2   2   0   0   0   0   2   2   2   2   2   0   2   2   2   2   0   0   0   2   2   2   0   0   0   2   2   2   2   2   0   0   0   2   2   2   2   0   2   0   0   2   0   2   0   0   0   2   2   0   0   2   0   2   2   2   2   0   2   0   2   0   0   2   0   0   2   0   0   2   0   2   2   2   2   0   2   0   2   0   2   0   2   2   2   2   2   0   2   0   0   2   2   0   0   2   2   0   2   2   0   2   0   0   2   2   2   0   2   0   0   0   2   0   0   0   0   0   0   0   2   0   2   2   2   0   0   2   2   0   2   0   0   0   2   2   2   0   0   2   2   2   2   2   2   0   2   0   2   0   0   0   0   0   2   0   2   0   2   2   0   2   2   0   0   2
 MK-2-2                 2   0   0   2   2   2   2   2   0   2   0   2   0   2   2   0   2   2   2   0   0   0   2   2   2   0   2   2   0   2   0   2   0   2   2   2   0   2   0   0   2   2   2   2   0   0   0   0   2   2   0   0   0   2   2   2   0   0   0   0   2   0   0   2   0   0   0   2   2   2   0   0   2   0   0   2   0   0   0   0   0   2   2   0   0   2   0   2   2   2   2   0   2   0   2   0   0   2   0   0   2   0   0   0   0   2   2   2   2   0   2   0   2   0   2   0   2   2   2   2   2   0   2   0   2   2   2   0   0   2   2   0   2   2   0   2   2   0   2   2   2   0   2   0   0   0   2   2   0   0   0   0   0   0   2   0   2   2   2   0   0   2   2   0   2   0   0   0   2   0   2   0   0   2   2   2   2   2   2   2   2   0   2   0   0   0   2   0   2   0   2   0   2   0   0   2   2   0   0   2
 MK-2-3                 2   0   0   2   2   2   2   0   0   2   0   2   0   0   2   0   2   2   2   0   0   0   2   2   2   0   2   2   0   2   0   2   0   2   2   2   0   2   0   0   2   2   2   2   0   0   0   0   2   2   0   0   0   2   2   2   0   0   0   0   2   0   0   2   0   0   0   2   2   2   0   0   2   2   0   2   0   0   0   0   2   2   2   0   0   2   0   2   2   2   2   0   2   0   2   2   0   2   0   0   2   0   0   0   0   2   0   2   2   0   2   2   2   0   2   0   2   2   2   2   2   0   0   0   0   2   2   0   0   0   2   0   2   2   0   2   2   2   2   0   2   0   2   0   0   2   2   0   0   0   0   2   0   0   2   0   2   2   2   0   0   2   2   0   2   2   0   0   2   0   2   0   0   2   0   2   2   2   2   2   2   2   2   0   0   0   0   2   2   0   2   0   2   0   0   2   2   2   2   2
 MK-2-4                 2   0   2   2   2   2   2   0   0   0   2   2   0   0   2   2   2   2   2   0   0   0   2   2   2   0   2   2   0   2   0   2   0   2   2   2   0   2   0   0   2   2   2   2   0   0   0   0   2   2   0   0   0   2   2   2   2   0   0   0   2   0   0   2   0   0   2   2   2   2   0   0   2   0   0   2   0   0   0   0   2   2   2   0   2   2   0   2   2   2   2   0   2   0   2   2   0   2   0   0   2   0   2   0   0   0   0   2   0   2   2   2   2   0   2   0   2   2   2   2   2   0   0   2   0   2   2   0   0   0   2   0   0   2   0   2   2   2   2   0   0   0   2   0   0   2   2   0   0   0   0   2   0   0   2   0   2   2   2   2   0   2   2   2   0   2   0   0   2   0   2   0   0   2   0   2   2   2   2   2   2   2   2   0   0   0   0   2   2   2   2   0   2   0   0   2   0   2   2   2
 MK-2-5                 2   0   2   2   2   2   2   0   0   0   2   2   0   0   2   2   2   2   2   0   0   0   2   2   2   0   2   2   2   2   0   2   2   2   2   2   0   2   0   0   2   2   2   2   0   0   0   0   2   2   0   0   0   2   2   2   2   0   2   0   2   2   0   2   0   2   2   2   2   2   0   0   2   0   0   2   0   2   2   0   2   2   0   0   2   0   0   2   2   2   2   0   2   0   2   2   0   2   0   0   2   0   2   0   2   0   0   2   0   2   2   0   2   0   2   0   0   2   2   2   2   0   0   2   0   2   2   0   0   0   2   2   0   2   0   2   2   2   2   2   0   0   2   0   0   2   2   0   0   0   0   2   0   0   2   0   0   2   2   2   2   2   2   2   0   0   2   0   2   0   2   0   0   2   0   2   2   0   2   2   2   2   2   0   0   0   0   2   2   0   0   0   2   0   0   2   0   2   2   2
 MK-2-6                 2   2   2   2   2   2   2   2   0   0   0   2   0   0   2   2   2   2   2   0   0   0   2   2   2   0   2   2   2   2   0   2   2   2   0   2   0   2   0   0   2   0   0   2   0   0   0   0   2   2   0   0   0   2   2   2   2   0   0   0   0   2   0   2   2   2   2   2   2   2   0   0   2   0   0   2   0   2   0   0   2   2   0   0   2   0   0   2   0   2   0   0   2   0   2   2   0   2   0   0   2   0   2   0   2   0   0   2   2   2   2   0   2   0   0   0   0   2   2   2   2   0   0   2   0   2   2   0   0   0   2   2   0   2   0   2   0   2   2   2   0   0   2   0   0   2   2   0   2   0   0   2   0   0   2   0   0   0   2   2   0   2   2   0   2   0   2   0   2   0   2   0   0   2   0   2   2   0   2   2   2   2   2   0   0   0   2   2   2   0   0   0   2   0   2   2   0   2   2   2
 MK-2-7                 2   2   2   2   2   0   2   2   0   0   0   2   2   0   2   2   2   2   2   0   0   0   2   2   2   0   2   2   2   2   0   2   2   2   0   2   2   2   0   0   2   0   0   2   0   0   0   0   2   2   0   0   0   2   2   2   2   0   0   0   0   2   0   2   2   2   2   2   2   0   0   0   2   0   0   2   0   0   2   0   2   2   0   0   2   0   0   0   0   0   0   0   2   0   2   2   0   2   0   0   2   0   2   0   2   0   0   2   2   2   2   0   2   0   0   0   0   2   2   2   2   0   0   2   0   2   2   0   0   0   2   2   0   2   0   2   0   2   2   2   0   0   2   2   0   2   2   0   0   0   0   2   0   0   2   0   0   0   2   2   0   2   2   0   2   0   2   0   2   0   0   0   2   2   0   2   2   0   2   2   2   2   2   0   0   0   2   2   2   0   0   0   2   0   2   2   0   2   2   2
 MK-2-8                 2   2   2   2   0   0   0   0   0   0   0   2   2   2   2   2   2   2   2   0   0   0   2   2   2   0   2   2   0   2   0   2   2   2   0   2   2   2   0   0   2   0   0   2   0   0   0   0   2   2   0   0   0   2   2   2   2   0   0   0   0   0   0   2   2   2   2   2   2   2   0   0   2   0   0   2   0   0   2   0   2   2   0   2   2   0   0   0   0   0   0   0   2   0   2   2   0   2   0   0   2   0   2   0   2   0   0   2   0   2   2   0   2   0   0   0   0   2   2   2   2   0   0   0   0   2   2   2   0   0   2   2   0   2   0   2   0   2   2   2   0   2   2   2   2   2   2   0   0   0   2   2   0   0   2   0   0   0   2   2   0   2   2   0   0   0   0   0   2   0   0   0   2   2   0   2   2   0   2   2   2   2   2   0   0   0   2   2   0   0   0   0   2   0   2   2   0   2   2   2
 MK-2-9                 2   2   2   2   0   0   0   0   0   0   0   2   2   2   2   2   2   2   2   0   0   0   2   2   2   0   2   2   0   2   0   0   2   2   0   2   2   2   0   0   2   0   0   2   0   0   0   0   0   2   0   0   0   2   2   2   2   0   0   0   2   2   0   2   2   0   2   2   2   2   0   0   2   0   0   2   0   0   2   0   0   2   0   2   0   0   0   0   0   0   0   0   2   0   0   2   2   2   0   0   2   0   2   0   2   0   0   2   0   2   2   0   2   0   0   0   0   0   2   2   2   0   0   0   0   2   2   2   0   0   2   2   0   2   0   2   0   2   0   2   0   2   2   2   2   2   2   0   0   0   2   2   0   0   2   0   0   0   2   2   0   2   2   0   0   0   0   0   2   0   0   0   2   2   0   2   2   2   2   2   2   2   2   0   0   0   2   2   0   0   0   0   2   0   2   0   0   2   2   2
 MK-2-10                2   2   2   2   0   0   0   0   0   0   0   2   0   2   2   0   2   2   2   0   0   0   2   2   2   0   0   2   0   2   0   0   2   2   0   2   2   2   2   0   2   0   0   2   0   0   2   0   2   2   0   0   0   2   2   2   2   0   0   0   2   2   0   2   2   0   0   2   2   2   0   2   2   0   0   2   0   0   2   0   0   2   0   2   0   0   0   0   0   0   0   0   0   0   0   0   2   0   0   2   2   0   2   0   2   0   0   2   0   2   2   0   2   0   0   0   0   0   2   2   2   0   0   0   0   2   2   2   0   0   2   2   0   2   0   2   0   0   0   2   0   2   2   2   2   2   2   0   0   0   2   2   0   0   2   0   2   0   2   2   0   2   2   0   0   0   0   0   2   0   0   0   2   2   0   2   2   2   2   0   2   0   2   0   0   0   2   2   2   2   0   0   2   0   2   0   0   2   2   2
 MK-2-11                2   2   2   2   0   0   0   0   0   0   0   2   2   2   0   0   2   2   2   0   0   0   2   2   0   0   0   2   0   2   0   0   2   2   0   2   2   2   2   0   0   0   0   2   0   0   2   0   0   2   0   0   0   0   2   2   2   0   0   0   2   2   0   0   0   0   2   2   2   2   0   2   2   0   0   2   0   2   2   0   0   2   2   2   0   0   0   0   0   0   0   0   0   0   2   0   2   0   0   2   2   0   2   0   2   0   0   2   0   2   2   0   2   0   0   0   0   0   2   2   2   0   0   0   0   2   2   2   0   2   2   2   0   2   0   2   0   0   2   2   0   2   2   2   2   0   2   2   0   0   2   2   0   0   2   2   0   0   2   2   0   2   2   0   0   0   0   0   2   0   0   2   0   2   0   2   2   2   2   0   2   0   2   0   0   0   2   2   0   2   0   0   2   0   0   2   0   0   0   2
 MK-2-12                2   2   2   2   0   0   0   0   0   0   0   2   2   2   0   0   2   2   2   0   0   0   0   2   0   0   0   2   0   2   0   0   2   2   0   2   2   2   2   2   0   2   0   2   0   0   2   2   0   2   0   0   0   0   2   2   2   0   0   0   0   0   0   0   0   0   2   2   2   2   0   0   2   0   0   2   0   2   0   0   0   2   0   2   0   0   0   0   0   0   0   0   0   0   2   0   2   0   0   2   0   0   2   0   2   0   0   2   0   2   2   0   2   0   0   0   0   0   2   2   2   0   0   0   0   2   2   2   0   2   0   2   0   2   0   2   0   0   2   2   0   2   2   2   2   0   2   2   2   0   2   2   0   0   2   2   0   0   2   2   2   2   2   0   0   0   0   0   2   0   0   2   0   2   0   0   2   2   2   0   2   0   2   0   0   0   2   2   0   2   0   0   2   0   0   2   0   0   0   2
 MK-2-13                2   2   2   2   0   0   0   0   0   0   0   2   2   2   0   0   2   2   2   0   0   0   0   2   0   0   0   2   0   2   0   0   2   2   0   2   2   2   2   2   0   2   0   2   0   0   2   2   0   2   0   0   0   0   2   0   2   0   0   2   2   0   0   0   0   0   2   2   2   2   0   0   2   0   0   2   0   2   0   0   0   2   0   2   0   2   0   0   0   0   0   0   0   0   0   0   2   0   0   0   0   0   2   0   2   0   0   2   0   2   2   0   2   0   0   0   0   0   0   2   2   0   2   2   0   0   2   2   0   2   2   2   0   0   0   2   0   0   2   2   0   2   0   2   2   0   2   2   0   0   2   2   0   0   2   0   0   0   2   2   2   2   2   0   2   0   0   0   2   0   0   2   0   2   0   0   2   0   2   0   2   2   2   0   0   0   2   2   0   2   0   0   2   0   0   2   0   0   0   2
 MK-2-14                2   2   2   2   0   0   0   0   2   0   0   0   2   2   0   0   0   0   2   0   0   2   0   2   2   0   0   2   0   2   0   2   2   2   0   2   2   2   2   2   0   2   2   0   0   0   2   2   0   2   0   0   0   0   2   0   2   0   0   2   2   0   0   0   0   0   2   2   2   2   2   0   2   0   0   2   0   2   0   0   0   2   0   2   0   2   0   0   0   0   0   0   2   0   0   0   2   0   0   2   0   2   2   0   0   2   0   2   0   2   2   0   2   0   0   2   0   0   0   2   2   0   2   0   0   0   2   2   0   2   2   2   2   0   0   2   0   0   2   2   0   2   0   2   2   0   2   2   0   0   2   2   0   0   2   2   0   0   2   2   2   2   0   0   2   0   2   0   2   0   2   2   0   2   0   0   2   0   2   0   2   2   0   0   0   0   2   2   0   2   0   0   2   0   0   0   0   0   0   2
 MK-2-15                2   2   2   2   0   0   0   0   2   0   0   2   0   2   0   0   0   0   2   0   0   2   0   2   2   0   0   2   0   0   0   2   2   2   0   2   2   0   2   2   0   2   2   0   2   2   2   2   0   0   0   0   2   0   2   0   2   0   2   2   2   0   0   0   0   0   2   2   2   0   2   0   2   0   0   2   0   2   0   0   0   2   0   2   0   2   0   0   0   2   0   0   2   0   0   0   2   0   0   2   0   2   2   0   0   0   0   2   0   2   2   2   0   0   0   2   2   0   0   2   2   0   2   0   0   0   2   2   0   2   2   2   2   0   0   2   0   0   2   2   0   2   0   2   2   0   2   0   2   0   2   0   0   0   2   2   0   0   2   2   0   2   0   0   2   2   2   0   2   0   2   2   2   2   0   0   2   0   2   0   2   2   0   0   0   0   0   2   0   2   0   0   2   0   2   0   0   0   0   2
 MK-2-16                2   0   2   2   2   0   0   0   2   0   0   2   0   2   0   0   0   0   2   0   0   2   0   2   0   0   0   0   0   2   0   2   2   2   0   0   2   0   2   2   0   2   2   0   2   2   2   2   0   0   0   0   2   0   2   0   2   0   2   2   2   0   0   0   0   0   2   2   0   0   2   0   2   0   0   2   0   2   0   0   0   2   0   2   0   2   0   0   0   2   0   2   2   0   0   0   2   0   0   2   0   2   2   0   2   0   2   2   0   2   2   2   0   0   0   2   2   0   0   2   2   0   2   0   0   0   2   2   0   2   2   2   0   0   0   2   0   0   2   2   0   2   2   2   2   2   2   0   2   0   2   0   0   0   2   2   0   0   2   2   0   2   0   0   2   2   2   0   2   0   2   2   2   2   0   0   2   0   2   0   2   2   0   0   0   0   0   2   0   2   0   0   2   0   2   0   0   0   0   2
 MK-3-1                 2   2   2   2   2   0   2   2   2   2   0   0   0   2   2   0   2   0   2   2   0   2   2   2   0   0   2   0   0   2   0   0   2   2   2   2   2   0   0   2   0   2   0   2   0   0   0   0   2   2   2   0   2   2   0   0   2   2   2   2   2   0   0   0   0   0   0   0   2   2   0   0   2   0   2   0   0   2   2   2   0   2   2   2   0   2   2   0   0   2   0   2   0   0   2   0   2   0   0   2   0   0   2   0   0   0   0   0   0   0   2   0   2   0   2   0   2   0   2   2   2   2   0   2   2   0   0   2   2   2   2   0   0   2   2   0   0   0   0   2   0   2   0   0   0   2   2   2   0   2   0   0   0   0   0   2   0   0   0   2   2   2   2   2   0   2   0   0   2   0   0   0   0   2   2   2   2   0   0   2   0   0   2   2   0   0   0   2   2   0   2   0   2   2   2   2   2   0   0   2
 MK-3-2                 2   2   2   2   2   0   2   2   0   2   0   0   0   2   2   0   2   0   2   2   0   2   2   2   0   0   2   0   0   2   0   0   2   2   2   2   2   0   0   0   0   2   0   2   0   0   0   0   2   0   2   0   0   2   0   0   2   2   2   2   2   0   0   0   0   0   2   0   2   2   0   0   2   0   2   0   0   0   2   2   0   2   2   0   0   2   2   0   0   2   0   2   2   0   2   0   2   0   0   0   0   0   2   0   0   0   2   0   0   0   2   0   2   0   2   0   2   0   2   2   2   2   0   2   2   0   0   2   2   2   2   0   0   2   2   0   2   0   0   2   0   2   0   0   0   2   2   2   0   0   0   2   0   0   0   2   0   0   0   0   2   2   2   2   0   2   0   0   2   0   0   0   0   2   2   2   2   0   0   2   2   0   2   0   0   0   0   2   2   0   0   0   2   2   2   2   2   0   0   2
 MK-3-3                 2   2   2   2   2   0   2   2   2   2   0   2   0   2   2   0   2   0   2   2   0   2   2   0   0   0   2   0   0   0   0   0   2   2   2   2   2   0   2   0   0   2   0   2   0   0   0   0   2   0   2   0   0   2   0   0   2   2   2   2   2   0   0   0   0   2   2   0   2   2   0   0   2   2   0   0   0   0   2   2   0   2   2   0   0   2   2   0   0   2   0   2   2   0   2   0   2   0   0   0   0   0   2   0   0   0   0   2   0   0   2   0   2   0   2   0   2   0   2   2   2   2   0   2   2   0   0   2   2   2   2   0   0   2   2   0   2   0   0   0   0   0   0   0   0   2   2   2   0   2   0   2   2   0   0   2   0   0   0   0   2   2   2   2   0   2   0   0   2   0   0   0   0   2   0   2   2   0   0   2   2   0   2   0   0   0   0   2   2   0   0   0   2   2   2   2   2   2   0   2
 MK-3-4                 2   2   2   2   2   0   0   0   2   2   0   2   0   2   0   0   2   0   2   2   0   2   2   0   0   0   2   0   0   0   0   0   2   2   2   2   2   0   2   0   0   2   0   2   0   0   0   0   2   0   2   0   0   2   0   0   0   2   2   2   2   0   2   0   0   2   2   0   2   2   0   0   2   2   0   2   2   0   2   2   0   2   2   2   0   2   2   0   0   2   0   2   2   0   2   0   2   0   0   0   0   0   2   0   0   0   0   2   0   2   2   0   2   0   2   0   2   2   2   2   2   2   0   2   2   0   0   0   2   0   2   0   0   2   0   0   2   0   0   2   0   0   0   0   0   2   2   2   0   2   0   0   2   2   0   2   0   2   0   0   2   2   0   2   0   2   0   0   2   0   2   0   2   2   0   2   2   0   0   2   0   0   2   0   2   0   0   2   2   0   0   0   2   2   2   2   2   2   0   2
 MK-3-5                 2   2   2   2   2   2   0   0   2   2   0   2   0   2   0   0   2   0   2   0   0   2   2   0   0   0   2   0   0   0   0   0   2   2   2   2   2   0   2   0   0   2   0   2   0   0   0   0   2   0   2   0   0   2   0   0   0   2   2   2   0   0   2   0   0   2   2   0   2   2   0   0   0   2   0   2   2   0   2   2   0   2   2   2   0   2   2   0   0   2   0   2   2   0   2   0   2   2   0   0   2   0   2   0   0   2   0   2   2   2   2   0   2   0   2   0   2   0   2   2   2   2   0   2   2   2   0   0   0   0   2   0   0   2   0   0   2   0   0   2   0   0   2   0   0   2   2   2   0   2   0   0   0   2   0   2   0   2   0   0   2   2   0   2   0   0   0   0   0   0   2   0   2   2   0   2   2   0   0   2   0   0   2   0   2   0   0   2   2   0   0   0   2   0   2   2   2   2   0   2
 MK-3-6                 2   2   2   2   2   2   0   0   2   2   0   2   0   2   0   0   2   2   2   0   2   2   2   0   0   0   2   0   0   0   0   0   2   2   2   2   2   0   2   0   0   2   0   2   0   2   0   0   0   0   2   0   0   2   0   2   0   0   0   2   0   2   2   0   0   2   0   0   2   2   0   0   0   2   0   0   2   0   0   2   0   2   2   2   0   2   2   0   0   2   0   0   0   0   2   0   2   2   0   0   0   0   2   0   0   2   0   2   2   2   2   0   2   0   2   0   2   0   2   2   2   2   0   2   2   2   0   0   0   0   2   2   0   2   0   0   2   2   0   0   0   0   2   0   0   2   0   2   0   2   0   2   0   2   0   2   0   2   0   0   2   2   0   2   2   0   0   0   0   0   2   2   2   2   0   2   2   0   0   2   0   0   2   0   2   0   0   2   2   0   0   0   0   0   2   2   2   2   0   2
 MK-3-7                 2   2   2   2   2   2   0   0   0   2   0   2   0   2   0   0   2   2   2   0   2   2   0   0   2   0   0   0   0   0   0   0   2   2   2   0   2   0   2   0   0   2   0   2   0   2   0   0   0   2   2   0   0   0   0   0   0   2   0   2   0   2   2   0   0   2   0   0   2   2   0   0   0   2   0   0   2   0   2   2   0   2   2   0   0   2   2   0   0   2   0   0   0   0   2   0   2   2   2   0   0   0   2   0   0   2   0   2   2   2   2   2   2   0   2   0   2   2   2   2   2   2   0   2   2   0   0   0   2   0   2   2   0   2   2   0   2   2   0   0   0   2   2   0   0   2   0   2   0   2   0   2   0   2   0   2   0   2   0   0   2   0   0   2   2   0   0   0   0   0   2   2   0   2   0   2   2   0   2   2   0   0   2   0   2   0   0   2   2   0   0   0   0   2   2   2   2   2   0   2
 MK-3-8                 2   2   2   0   2   2   2   0   0   0   0   2   0   2   0   0   2   0   2   0   2   2   0   0   2   0   0   0   2   0   0   0   2   2   2   0   2   0   2   0   0   0   0   2   0   2   0   0   0   2   2   0   0   0   0   0   2   2   0   0   0   2   2   0   0   2   0   0   2   2   0   0   2   2   0   0   2   0   2   2   2   2   2   0   0   2   2   0   0   2   0   0   0   0   2   0   2   2   2   0   0   0   0   0   0   2   0   2   2   2   2   2   2   0   2   0   2   2   2   2   2   2   2   2   2   0   2   0   2   0   2   2   0   2   2   0   2   2   0   0   2   0   2   0   0   2   2   2   0   2   0   0   0   2   0   2   2   2   0   2   2   0   0   2   2   0   2   0   0   0   2   2   0   2   0   2   2   0   2   2   0   0   2   0   0   0   0   2   2   0   0   0   0   2   2   2   2   2   0   2
 MK-3-9                 0   2   2   0   2   2   2   0   0   0   0   2   0   2   0   0   2   0   2   0   2   2   0   0   2   0   0   2   2   0   0   0   2   2   2   0   2   0   2   0   0   0   0   2   0   2   0   0   0   2   2   0   0   0   0   2   2   2   0   0   2   2   2   0   0   0   0   0   2   2   0   0   2   2   0   0   2   0   2   2   2   2   2   0   0   0   2   0   2   2   0   0   0   0   2   0   2   2   2   0   0   0   0   0   0   2   0   2   2   2   2   2   2   0   0   0   2   2   2   2   2   2   2   2   2   0   2   0   2   0   2   2   0   2   2   0   2   0   0   0   2   0   2   2   0   2   2   2   0   2   0   0   0   2   0   0   2   2   0   2   2   0   0   2   0   0   2   0   0   0   2   2   0   2   2   2   2   0   2   2   0   0   2   0   2   0   0   2   2   0   0   0   0   2   2   2   2   2   0   2
 MK-3-10                0   2   2   0   2   2   2   0   0   0   0   2   0   2   2   0   2   0   2   0   2   2   0   0   2   0   2   2   2   0   2   0   2   2   2   0   2   0   2   0   0   0   0   2   0   2   0   0   0   2   2   0   0   0   0   0   2   2   0   0   2   2   2   0   0   0   0   0   2   2   0   0   2   2   0   0   2   0   2   2   2   2   2   0   0   0   2   0   2   2   0   0   0   0   2   0   2   2   2   0   2   0   0   0   2   2   0   2   2   2   2   2   2   0   0   0   2   2   2   0   2   2   2   2   2   0   2   0   2   0   0   2   0   2   2   0   2   0   0   2   2   0   2   2   0   2   2   2   0   2   0   0   0   2   0   0   2   0   0   2   2   0   0   2   0   0   2   0   0   0   0   2   0   2   2   2   2   0   2   2   0   0   2   0   2   0   0   2   0   0   0   0   0   2   2   2   2   2   0   2
 MK-3-11                0   2   2   0   2   2   2   0   0   0   0   2   0   2   2   0   2   0   2   0   0   2   0   2   2   0   2   2   0   0   2   0   2   2   2   0   0   0   2   0   2   0   0   2   0   2   0   0   0   2   2   0   0   0   0   0   2   2   0   0   0   2   2   0   0   0   0   0   0   2   0   0   0   2   0   0   2   0   2   2   2   0   0   2   0   2   2   0   2   2   0   0   0   2   2   0   2   2   2   0   0   0   0   2   2   0   0   2   0   2   2   2   0   0   0   0   2   2   2   0   2   2   2   2   2   0   2   0   2   0   0   2   0   2   2   0   2   0   0   2   2   0   2   2   0   2   2   2   2   2   0   0   0   2   0   0   2   0   0   2   2   0   0   2   0   0   2   2   0   0   0   2   0   2   2   2   2   0   2   0   0   0   2   0   2   0   0   2   0   0   0   0   0   2   2   0   0   2   0   2
 MK-3-12                0   2   2   0   2   2   2   0   0   0   0   2   0   0   2   0   2   0   2   0   0   2   0   2   2   2   2   2   0   0   2   0   2   0   2   0   0   0   2   0   2   0   0   2   0   2   0   0   0   2   2   0   0   0   0   0   2   2   0   0   0   2   2   0   0   0   0   2   0   2   0   0   0   2   0   0   2   0   2   2   2   0   2   2   0   2   2   0   2   2   0   0   0   2   2   0   2   0   2   0   0   0   0   2   2   0   0   2   0   2   2   2   0   0   0   2   2   2   2   0   2   2   2   2   2   2   2   0   2   0   0   2   0   2   2   0   2   0   0   2   2   0   2   2   0   2   2   2   2   2   0   0   0   0   2   2   2   0   2   2   2   0   0   2   0   0   2   2   0   0   0   2   0   2   0   2   0   0   2   0   0   0   0   0   2   0   0   2   0   0   2   0   0   2   2   2   2   2   0   2
 MK-3-13                0   2   2   0   2   0   2   0   0   0   0   2   0   0   0   2   0   0   2   0   0   2   0   2   2   2   2   0   0   0   2   0   2   2   2   0   0   0   2   0   2   0   0   2   0   2   0   0   0   2   2   0   0   0   0   0   2   2   0   0   0   0   2   0   0   0   0   2   0   2   0   0   0   0   0   0   2   0   2   2   0   0   2   0   0   2   2   0   0   2   2   0   0   2   2   0   2   2   2   0   0   0   0   2   2   0   0   2   0   2   2   2   2   0   0   2   2   2   2   0   2   2   2   2   2   2   2   0   0   2   0   2   0   2   2   2   2   2   0   2   2   0   2   2   0   2   0   2   2   2   0   0   0   0   2   2   2   0   2   2   2   0   0   2   0   0   2   2   0   2   0   2   0   2   2   2   0   0   2   0   0   0   0   2   2   0   0   2   0   2   2   2   0   2   2   2   2   2   2   2
 MK-3-14                0   2   0   0   2   0   2   0   0   0   0   2   0   0   0   2   0   0   2   0   0   2   0   2   2   2   2   2   0   0   2   0   2   2   2   0   0   0   2   0   0   0   0   2   0   2   0   0   0   2   2   0   0   0   0   0   2   2   0   0   0   0   2   0   0   0   0   2   0   2   2   2   0   0   0   0   2   0   2   2   0   0   2   0   0   0   0   0   0   2   2   0   0   2   2   0   2   2   2   0   0   2   0   2   2   0   0   2   0   2   2   2   2   0   0   2   2   0   2   0   2   2   2   2   2   2   2   2   0   2   0   2   0   2   2   2   2   2   0   2   2   0   2   2   0   2   0   2   2   2   0   0   0   2   2   2   2   0   0   2   2   0   0   2   0   0   2   2   0   2   0   2   0   2   2   0   0   0   2   2   0   0   0   2   2   0   0   2   0   2   0   2   0   2   2   2   2   2   0   2
 MK-3-15                0   0   0   0   2   0   2   2   0   0   2   2   0   0   0   2   0   0   2   0   0   2   0   2   2   2   2   0   2   0   2   0   0   2   2   2   0   0   2   0   0   0   2   2   2   2   0   0   0   2   2   0   0   0   0   0   2   0   0   0   0   0   2   0   0   0   0   2   0   2   2   2   0   0   0   0   2   0   2   2   0   0   2   0   0   0   0   0   0   2   2   0   2   2   2   0   2   2   2   0   0   2   0   2   2   0   0   2   0   0   2   2   2   2   0   2   2   0   2   0   2   2   2   2   2   0   2   2   0   2   0   2   0   2   2   2   0   2   0   2   2   0   2   2   0   2   0   2   2   2   0   0   0   2   2   2   2   0   0   2   0   0   0   2   0   0   0   2   2   2   0   2   0   2   2   0   0   0   2   2   0   0   2   2   2   0   2   2   0   2   0   2   0   2   2   2   2   2   0   2
 MK-3-16                0   0   0   0   2   0   2   2   0   0   2   2   0   0   0   2   0   0   2   2   0   2   0   2   2   2   2   0   2   0   2   0   0   2   2   2   0   0   2   0   0   0   2   2   2   2   0   0   2   2   2   0   0   0   0   0   2   0   0   0   0   0   2   0   0   0   0   0   0   2   0   2   0   0   0   0   2   0   2   2   0   0   2   0   0   2   0   0   0   2   2   0   2   2   2   0   2   2   2   0   0   0   0   2   2   2   0   2   0   0   2   2   2   2   0   2   0   0   2   0   2   2   2   2   2   0   2   2   0   2   0   2   0   2   2   0   0   2   0   0   2   0   2   2   0   2   0   2   2   2   0   0   0   2   2   2   2   0   2   2   0   2   0   2   0   0   0   2   2   2   0   2   0   2   2   0   0   0   2   2   0   0   2   2   2   0   2   2   0   0   0   2   0   2   2   2   2   2   0   0
 MK-4-1                 0   0   2   0   2   2   0   2   2   2   0   0   0   0   0   2   2   0   0   2   2   2   0   0   2   2   0   0   0   2   2   0   2   2   0   0   0   2   2   0   0   2   0   2   2   2   2   0   2   2   2   2   2   0   2   2   0   2   0   0   2   0   2   0   2   2   0   2   2   2   0   2   2   2   2   0   2   0   0   0   2   2   2   2   2   2   2   0   0   2   2   2   2   0   0   0   2   2   0   0   2   2   0   0   2   2   2   2   0   0   0   2   0   2   2   2   0   2   2   2   0   0   2   2   0   2   2   0   2   0   2   2   0   0   0   0   0   2   0   0   0   0   0   2   0   0   0   0   0   2   2   0   0   2   0   0   2   0   2   2   2   2   2   2   0   2   2   2   0   2   0   0   0   2   0   0   0   0   0   2   2   2   0   0   2   0   0   0   2   0   2   2   0   0   0   2   2   0   0   2
 MK-4-2                 0   0   0   0   2   2   0   2   2   2   0   0   0   2   2   2   2   2   0   2   2   2   0   0   2   2   0   0   0   0   2   0   2   2   0   0   0   2   2   0   0   2   0   2   2   2   2   2   2   2   2   2   2   0   2   2   2   2   0   0   2   0   2   0   2   2   2   2   2   2   0   2   2   0   2   0   2   0   0   0   2   2   2   2   2   2   2   2   0   2   2   2   2   0   0   2   2   0   0   0   2   2   0   0   2   2   0   2   0   0   0   2   0   2   2   2   0   2   2   2   0   0   2   2   0   2   2   0   0   2   2   2   0   0   0   0   0   0   0   0   0   0   0   2   0   0   0   0   0   2   2   0   0   2   0   0   2   0   2   2   2   2   2   2   2   2   2   2   0   2   0   2   0   2   0   0   0   0   0   2   0   2   0   0   0   0   2   0   2   0   2   2   0   0   0   2   2   0   0   2
 MK-4-3                 0   0   0   0   2   2   0   2   2   2   0   0   2   2   2   2   2   2   0   2   2   0   0   0   0   2   0   0   0   0   2   0   2   2   0   2   0   2   2   0   2   2   0   2   2   2   2   2   0   2   0   2   2   0   2   2   2   2   0   0   2   0   2   0   2   2   2   2   2   2   0   2   2   0   2   0   2   0   0   0   2   2   2   2   0   2   2   2   0   2   2   2   2   0   0   2   2   0   0   2   0   0   0   0   2   2   0   2   0   0   0   2   2   2   2   2   0   2   2   2   2   0   2   0   0   2   2   2   0   2   2   2   0   0   0   0   0   0   0   0   0   2   2   2   0   0   2   0   0   0   2   0   0   2   0   0   2   2   2   2   2   2   2   2   2   2   2   2   0   2   0   2   2   2   2   0   0   0   0   2   0   2   0   0   0   0   2   0   2   0   2   2   0   0   2   2   0   0   0   0
 MK-4-4                 0   0   0   0   2   2   2   2   2   2   0   0   2   2   2   2   2   2   0   2   2   0   0   0   0   2   0   2   0   0   2   0   2   2   0   2   0   2   2   0   0   2   2   2   2   2   2   2   0   2   0   2   2   0   2   0   2   2   0   0   2   0   2   0   2   2   2   0   2   2   2   2   2   0   2   0   2   0   0   0   2   2   2   2   0   2   2   2   0   2   0   2   2   0   0   2   2   0   0   2   0   0   0   2   2   2   0   2   0   2   0   2   2   2   2   2   0   2   2   2   2   0   2   0   0   2   2   2   0   2   2   2   0   0   0   0   0   0   0   0   0   2   2   2   0   0   2   0   0   0   2   0   0   2   0   0   2   2   2   2   2   2   2   2   2   2   2   2   0   2   2   2   2   2   2   0   0   0   0   2   2   2   2   2   2   0   2   0   2   0   2   2   0   0   2   2   0   0   0   0
 MK-4-5                 0   2   0   0   2   0   2   2   2   2   0   0   2   2   2   2   2   0   0   0   2   0   0   0   0   0   0   2   0   0   0   0   2   2   0   2   2   2   2   0   0   2   2   2   2   2   2   2   0   0   0   2   2   0   2   0   2   2   0   0   2   0   2   0   2   0   2   0   2   2   2   2   2   0   2   0   2   0   0   0   0   2   2   2   2   2   2   0   2   2   0   0   2   0   0   2   2   0   0   2   0   0   0   2   0   2   0   2   0   2   0   2   2   2   2   2   0   2   2   2   2   0   0   0   0   2   2   2   0   0   2   2   0   0   0   0   0   0   0   0   0   0   2   2   0   0   2   0   0   0   2   0   0   2   2   0   2   2   0   2   2   2   2   2   2   2   2   2   0   2   2   2   2   2   2   0   2   0   0   0   2   2   2   2   2   0   2   2   2   2   2   2   0   2   2   2   0   0   0   0
 MK-4-6                 0   2   0   0   0   0   2   2   2   2   2   2   2   2   2   2   2   2   2   0   2   0   0   0   0   0   0   2   0   0   0   0   2   2   2   2   2   2   2   0   0   2   2   2   2   2   2   2   0   0   0   0   2   0   2   0   2   2   0   0   2   0   2   0   2   0   2   0   0   2   2   2   2   0   2   0   2   0   0   0   0   2   2   2   2   2   2   0   0   2   0   0   2   0   0   2   2   0   0   2   0   0   2   2   0   2   0   2   0   2   0   2   2   2   2   2   0   2   2   2   2   0   0   0   0   2   2   2   0   0   2   2   0   0   0   0   2   0   0   0   0   0   2   2   0   2   0   0   0   0   2   0   0   2   2   0   2   2   0   2   2   2   2   2   2   2   2   0   0   2   2   2   2   2   2   0   2   0   0   0   2   2   0   2   2   0   2   2   2   2   0   2   0   2   2   2   0   0   0   0
 MK-4-7                 0   2   0   2   0   0   2   2   2   2   0   2   2   2   2   2   2   2   2   0   2   0   0   0   0   0   0   2   0   0   0   0   2   2   0   2   0   2   2   0   0   2   2   2   2   2   2   2   0   0   0   0   2   0   2   0   2   2   0   0   2   0   2   0   2   0   2   0   0   2   2   2   2   0   0   0   2   0   0   0   0   2   2   2   2   2   2   0   0   2   0   0   2   0   0   2   2   0   0   2   0   2   2   2   0   2   0   0   0   2   0   2   2   0   2   2   0   2   2   2   2   0   0   0   0   0   2   2   0   2   2   2   2   2   0   0   0   0   0   0   2   0   2   0   0   2   0   0   0   0   2   0   0   2   2   0   2   2   0   0   0   2   2   2   2   2   2   0   2   0   2   2   2   2   2   0   2   0   0   0   0   2   0   2   2   0   2   0   2   2   0   2   0   2   2   2   0   2   0   0
 MK-4-8                 0   2   0   2   0   0   2   2   2   2   0   2   0   2   2   2   2   2   2   0   2   0   0   0   2   0   0   2   0   0   0   0   2   2   0   2   0   2   2   0   0   2   2   2   2   2   2   2   0   0   0   0   2   0   0   0   2   2   0   0   2   0   2   0   2   0   2   0   0   2   2   2   2   0   0   0   2   0   0   0   0   2   2   2   2   2   2   0   0   2   0   0   2   0   0   2   2   0   0   2   0   2   2   2   0   2   0   0   0   2   0   2   2   0   2   2   0   0   2   2   2   2   2   0   2   0   2   2   0   2   2   2   2   2   2   0   0   0   0   0   2   0   0   0   0   2   0   0   0   0   2   2   0   2   2   0   2   2   0   0   0   2   2   2   2   0   2   0   0   0   2   2   2   2   0   0   2   0   0   0   0   2   0   2   2   0   2   0   2   0   0   2   0   2   0   2   0   2   0   0
 MK-4-9                 0   2   0   2   0   0   2   2   2   2   0   2   2   2   0   2   2   2   2   0   2   0   0   0   0   0   0   2   0   0   0   0   2   2   0   2   2   2   2   2   0   2   2   2   2   2   2   0   0   0   0   0   2   0   2   0   0   0   0   2   2   0   0   0   2   0   2   0   0   2   2   2   2   0   0   0   2   0   0   0   0   2   2   2   2   2   2   0   0   2   0   0   2   0   0   2   2   0   0   2   0   2   2   2   0   2   2   0   0   2   0   2   2   0   2   2   0   0   2   2   2   2   2   0   2   0   2   2   0   2   2   2   2   2   2   0   0   2   0   0   2   0   2   0   2   2   0   0   0   0   2   2   0   2   0   0   2   2   0   0   0   2   2   2   2   0   2   0   0   0   2   2   2   2   0   0   2   0   0   0   0   2   0   2   2   0   2   0   2   0   0   2   0   2   0   2   0   2   0   0
 MK-4-10                0   2   0   2   0   0   2   2   2   2   0   2   2   2   2   2   2   2   2   0   2   0   0   0   0   0   0   0   0   0   0   0   2   2   0   2   0   2   0   2   0   2   2   0   2   2   2   0   0   0   0   0   2   0   2   0   0   0   0   2   2   0   0   0   2   0   2   0   0   2   2   2   2   0   0   0   2   0   0   0   0   2   2   2   2   0   2   0   2   2   0   0   2   0   0   2   2   0   0   2   2   2   2   2   0   2   2   0   0   2   2   2   2   0   2   2   2   0   2   2   2   2   0   0   2   0   2   2   0   2   2   2   2   2   2   2   0   2   0   0   2   0   2   0   2   2   0   0   0   0   2   0   0   2   0   0   2   2   0   0   0   2   2   2   2   0   2   0   2   0   2   2   2   2   0   0   2   0   0   0   0   2   0   2   2   2   2   0   2   0   0   2   0   2   0   0   0   2   0   0
 MK-4-11                0   2   0   2   0   2   2   2   2   2   2   2   2   2   0   2   2   2   2   0   2   0   0   0   2   2   0   2   0   0   0   2   0   2   0   2   0   2   0   2   2   2   2   0   2   2   0   0   0   0   0   0   2   0   2   0   0   0   0   2   2   0   0   0   2   0   2   0   0   2   2   0   2   0   0   0   0   0   0   0   0   0   0   2   2   0   2   2   2   2   0   2   2   0   0   0   2   2   0   0   2   2   2   2   0   2   0   0   0   2   2   2   2   2   0   2   2   0   2   2   2   2   2   0   2   2   2   2   0   2   2   0   2   2   0   2   0   2   0   0   2   0   2   0   2   2   0   0   0   0   2   0   0   2   0   2   2   2   0   2   0   2   2   2   2   0   2   0   2   0   2   0   2   2   0   0   2   0   0   0   2   2   0   2   2   2   2   0   2   2   0   2   0   2   0   0   0   2   0   0
 MK-4-12                0   2   0   0   0   2   2   2   2   2   2   2   2   2   0   0   2   2   2   0   2   0   0   0   2   2   0   2   0   0   0   0   0   2   2   2   0   2   0   2   2   2   2   0   2   2   0   0   0   0   0   0   2   0   2   0   0   2   0   2   2   0   0   0   2   0   2   2   0   2   2   0   2   0   0   0   0   0   0   0   0   0   0   2   2   0   2   2   2   2   0   0   2   0   0   0   2   2   0   0   2   2   2   2   0   2   0   0   2   2   2   2   2   2   0   2   2   0   0   2   2   2   2   0   0   2   2   2   0   2   2   0   2   2   0   2   0   2   0   0   2   0   2   0   2   2   0   0   2   0   2   0   0   2   0   2   2   0   0   2   0   2   2   2   0   0   2   2   0   0   2   0   2   2   0   0   2   0   0   0   2   0   0   2   2   2   2   0   2   2   0   2   0   2   0   0   0   2   0   0
 MK-4-13                0   2   0   0   0   2   2   2   2   2   2   2   2   2   0   0   2   2   2   0   2   0   0   0   2   2   0   2   0   0   0   0   0   2   2   2   0   2   2   2   2   2   2   0   2   2   0   0   0   0   0   0   2   0   2   0   0   0   0   0   2   0   0   0   2   0   2   2   0   0   2   0   2   2   0   0   2   0   0   0   0   0   0   2   2   0   2   2   2   2   0   0   2   0   2   0   2   2   0   0   2   2   2   2   0   2   0   0   2   2   0   2   2   2   0   2   2   0   0   2   2   2   2   0   0   2   2   2   0   2   0   0   2   2   0   2   0   2   0   0   2   0   2   0   0   2   0   0   2   0   2   0   0   2   0   2   2   0   0   2   0   0   2   2   0   0   2   2   0   0   2   0   2   2   0   0   2   0   0   0   2   0   0   2   0   0   2   0   0   2   0   0   0   2   0   0   0   2   0   0
 MK-4-14                0   2   0   0   0   2   2   2   2   2   2   2   2   2   0   0   2   2   2   0   2   0   0   0   2   2   0   2   0   0   0   0   0   2   2   2   0   2   2   2   2   2   2   0   2   2   0   0   0   0   0   0   2   0   2   0   0   0   0   0   2   0   0   0   2   0   2   2   0   0   2   0   2   2   2   0   2   0   2   0   0   0   0   2   2   0   2   2   2   2   0   0   2   0   2   0   2   2   0   0   2   2   2   2   0   2   0   0   2   0   0   0   2   2   0   2   2   0   0   2   2   2   2   0   2   2   2   2   0   2   0   0   2   2   0   2   0   0   0   0   2   2   2   0   0   2   0   0   2   0   2   0   0   2   0   0   2   0   0   2   0   0   2   2   2   0   2   2   0   0   2   0   2   2   2   0   2   0   2   0   2   0   0   2   0   0   2   2   0   2   0   0   0   2   0   0   0   0   0   0
 MK-4-15                2   2   0   0   0   2   2   2   2   0   2   0   2   2   0   0   2   2   2   0   2   2   0   0   2   2   0   2   0   0   0   0   0   2   2   2   0   2   2   2   2   2   2   0   2   2   0   0   0   0   0   2   2   0   2   0   0   0   0   0   2   0   0   2   2   0   2   2   0   2   2   0   2   2   2   0   2   0   2   0   0   0   0   2   2   0   2   2   2   2   0   0   2   0   2   0   2   2   0   2   2   2   2   0   0   2   0   0   2   0   0   0   2   2   0   2   2   0   0   2   2   2   2   0   2   2   2   2   0   2   2   0   2   2   0   2   2   0   0   0   2   2   2   2   2   2   0   0   2   0   2   0   0   2   0   0   2   0   0   2   0   0   2   0   2   0   2   2   0   0   2   0   2   2   2   0   2   2   2   0   0   0   0   2   0   0   2   2   0   2   0   0   0   2   0   2   2   0   0   0
 MK-4-16                2   2   0   0   0   2   2   2   2   0   2   0   2   2   0   0   2   0   0   0   2   2   2   0   2   2   0   0   0   0   0   0   0   2   2   2   0   2   2   2   2   2   2   2   2   2   0   0   0   0   2   2   2   0   0   0   0   0   0   0   2   0   0   2   2   0   2   2   0   2   2   0   2   0   2   0   2   0   2   0   0   0   0   2   2   0   2   2   2   2   0   0   2   0   0   0   2   2   0   0   2   2   2   0   0   2   0   0   2   2   0   0   2   2   2   2   2   0   0   2   2   2   2   0   2   2   2   2   0   0   2   0   0   0   0   2   2   0   0   0   2   2   2   2   2   0   0   0   2   0   2   0   0   2   0   0   2   0   0   2   0   0   2   0   2   0   2   0   0   2   2   0   2   0   2   0   2   2   2   2   0   0   0   2   0   0   2   2   0   2   0   0   0   2   0   2   2   0   0   0
 MK-5-1                 2   2   0   0   0   0   0   0   0   0   0   2   0   0   0   2   0   2   0   0   2   2   2   0   0   0   0   2   0   0   0   2   2   2   0   2   2   0   0   2   0   0   2   0   2   2   2   2   0   2   2   2   2   2   2   2   2   0   0   0   2   0   2   2   0   2   0   0   2   0   2   0   2   2   0   0   2   0   0   2   0   2   0   0   0   2   2   0   0   2   2   0   0   0   2   2   2   2   2   2   2   2   0   2   0   2   2   0   0   2   0   0   2   2   2   2   0   2   0   2   0   2   2   2   2   0   0   0   2   2   2   0   0   0   0   2   0   2   0   0   0   0   0   2   2   2   2   2   0   0   2   2   2   0   0   2   0   0   2   0   2   0   0   0   0   0   0   0   2   2   2   2   0   2   2   2   0   0   0   0   0   2   2   2   2   2   0   0   0   0   0   0   2   0   2   0   0   2   2   2
 MK-5-2                 2   2   0   0   0   0   0   0   0   0   2   2   2   0   0   2   0   2   0   0   2   2   0   0   2   0   0   2   0   0   0   2   2   2   0   2   2   0   0   2   0   0   2   0   2   2   2   2   0   2   2   2   2   2   2   2   2   0   0   0   2   0   0   2   0   2   0   2   2   0   2   0   2   2   0   0   2   0   0   2   2   2   0   0   0   0   2   0   0   2   2   0   0   0   2   2   0   2   2   2   2   0   0   2   0   2   2   0   0   2   0   0   2   2   2   2   0   2   0   2   0   2   0   2   2   0   0   0   2   2   2   0   0   0   2   2   0   2   0   0   0   0   0   2   2   2   2   2   0   2   2   2   2   0   0   2   0   0   2   0   2   0   0   0   2   0   0   0   2   2   2   2   0   2   2   2   0   0   0   0   0   2   2   2   2   2   0   0   0   2   0   2   2   0   2   0   0   2   2   2
 MK-5-3                 2   2   0   0   0   0   0   0   0   0   2   2   2   0   0   2   0   2   2   0   2   2   0   0   2   0   0   2   0   2   0   2   2   2   0   2   2   0   0   0   0   0   2   2   2   2   2   2   0   2   2   2   2   2   2   2   2   0   0   0   2   0   0   2   0   2   0   2   2   0   2   0   2   0   0   0   2   2   0   2   2   2   2   0   0   0   2   0   0   2   2   0   2   0   2   0   0   2   2   2   2   2   0   0   0   2   2   0   0   2   0   0   2   2   2   2   0   2   0   2   0   2   0   2   0   0   0   2   2   2   2   0   0   0   2   2   0   2   0   0   0   0   0   2   2   0   0   2   0   2   2   2   0   0   0   2   0   0   2   0   0   0   0   0   2   0   2   0   2   2   2   0   0   2   2   2   0   0   0   0   0   2   2   0   2   2   0   0   0   2   0   2   0   0   2   0   0   2   2   0
 MK-5-4                 2   2   0   0   0   0   0   0   0   0   2   0   0   0   0   2   0   2   2   0   2   2   0   0   2   0   2   2   0   2   0   2   2   2   0   2   2   0   0   0   0   0   2   0   2   2   2   2   0   2   0   2   2   2   2   2   0   0   0   0   2   0   0   2   0   2   0   2   2   0   2   0   2   0   0   0   2   2   0   2   2   2   2   0   0   0   2   0   0   2   2   0   2   0   2   0   0   2   2   2   2   2   0   0   0   0   2   0   0   2   2   0   2   2   0   2   2   2   0   2   0   2   2   2   0   0   0   2   2   2   2   0   0   2   2   2   0   2   0   0   0   0   0   0   2   0   0   2   0   2   2   2   0   0   0   2   2   0   2   0   2   2   0   0   2   0   2   0   2   2   2   0   2   2   2   2   0   0   0   0   0   2   2   0   2   2   0   0   0   2   0   2   0   0   2   0   2   0   2   0
 MK-5-5                 2   2   0   2   0   0   0   0   0   0   2   0   0   0   0   0   0   2   2   0   2   2   0   0   2   0   2   2   0   2   0   2   2   2   0   2   2   0   0   0   0   0   2   0   2   2   2   0   0   2   2   2   2   2   2   2   0   2   0   0   2   0   0   2   0   2   0   2   2   0   2   0   0   0   0   0   2   2   0   2   2   2   2   2   0   0   2   0   0   2   2   2   2   0   2   2   2   2   2   2   2   2   0   0   0   0   2   0   0   2   2   0   2   2   0   2   2   2   0   2   0   2   2   2   0   0   0   0   0   0   2   0   2   2   2   2   0   2   0   0   0   0   0   0   2   0   0   2   0   2   2   2   0   0   0   2   2   0   2   0   2   0   0   0   2   0   2   0   2   0   2   0   2   2   2   2   0   0   0   0   0   2   0   0   2   2   0   0   0   2   0   2   0   0   2   2   2   0   2   0
 MK-5-6                 0   2   0   0   0   0   0   0   0   0   2   0   0   0   0   0   0   2   2   0   2   2   2   0   2   0   2   2   0   2   2   2   2   2   2   2   2   0   0   0   0   0   2   0   2   2   2   2   0   2   2   2   2   2   2   2   0   2   0   0   2   0   0   2   0   2   0   2   2   0   2   0   0   0   0   2   2   2   2   2   2   2   2   0   2   0   2   0   0   2   2   2   0   0   2   2   2   2   2   2   2   2   0   0   0   0   2   0   0   2   2   2   0   2   0   0   2   2   0   2   0   2   2   2   0   0   0   0   0   0   2   0   2   0   2   2   0   2   0   0   0   0   0   0   2   0   0   2   0   2   2   2   2   0   0   2   2   0   2   0   2   0   0   0   2   0   2   0   2   0   2   0   2   2   2   2   0   0   0   0   0   2   0   0   2   2   0   0   0   2   0   2   0   0   2   2   2   0   2   0
 MK-5-7                 0   2   0   0   0   0   0   0   0   0   2   0   0   0   0   0   0   2   2   0   2   2   2   0   2   0   2   2   0   2   2   2   2   2   2   0   2   0   0   0   0   0   2   0   2   2   2   2   0   2   2   2   2   2   0   2   0   2   0   0   2   0   0   2   0   2   0   2   2   0   2   0   0   2   0   2   2   2   2   2   2   2   2   0   2   0   2   0   0   2   2   2   0   0   2   2   2   2   2   2   2   2   0   2   2   0   2   0   0   2   2   2   0   2   0   0   0   2   0   2   0   2   2   2   0   0   0   0   0   0   2   0   2   0   2   0   0   2   0   0   0   2   0   0   2   0   0   2   0   2   2   0   2   0   2   2   2   0   2   0   0   2   0   0   2   0   2   0   2   0   2   0   2   2   2   2   0   0   0   2   0   2   0   0   2   2   0   0   2   2   0   2   0   0   2   2   2   0   2   0
 MK-5-8                 0   0   0   0   0   0   0   2   0   0   2   0   0   0   0   0   0   2   2   2   2   2   2   0   2   2   2   2   0   0   2   2   2   2   2   0   2   2   0   0   0   0   0   0   2   2   2   2   0   2   2   0   0   2   0   2   0   0   0   0   2   0   0   2   0   2   0   2   2   0   2   0   2   2   0   2   2   2   2   2   2   2   2   0   2   0   2   0   0   2   2   2   0   0   2   2   2   2   0   0   2   2   0   2   2   0   2   0   0   2   2   0   0   2   0   0   2   0   0   2   0   0   2   2   0   0   0   0   0   0   0   0   2   0   2   0   0   2   0   0   0   2   0   0   2   0   0   2   2   2   2   0   2   0   2   0   2   0   2   2   0   2   0   0   2   0   2   0   2   2   2   0   2   0   2   2   0   0   0   2   0   2   0   0   2   2   0   0   2   2   0   2   0   0   2   2   2   2   2   0
 MK-5-9                 0   0   0   0   0   2   0   2   0   0   2   0   0   0   0   0   0   2   2   2   2   2   0   0   2   2   2   2   0   0   2   2   2   2   2   0   2   2   0   0   0   0   0   0   2   2   2   2   0   2   2   0   0   2   0   2   0   0   0   0   2   0   0   2   0   2   0   2   2   2   2   0   2   2   0   2   2   2   2   2   2   2   2   0   2   0   2   2   0   2   2   2   0   0   2   2   2   2   0   0   2   2   0   2   2   0   2   0   0   2   0   0   0   2   0   2   2   0   0   2   0   0   2   2   0   0   0   0   0   0   0   0   2   2   2   0   0   2   0   0   0   0   0   0   2   2   0   2   2   2   0   0   2   0   2   0   2   0   2   2   0   2   0   0   2   0   2   0   2   0   2   0   2   0   2   2   0   0   0   2   0   2   0   0   2   2   0   0   2   2   0   2   2   0   2   2   2   2   0   0
 MK-5-10                0   0   0   0   0   2   0   2   2   0   2   0   0   0   0   0   0   2   2   2   2   2   0   0   2   2   0   2   0   2   2   2   2   2   2   0   2   2   0   0   2   0   0   0   2   2   2   2   0   2   2   0   2   2   0   2   0   0   0   0   2   0   0   2   0   2   0   2   2   2   2   0   2   2   0   2   2   2   2   2   2   2   2   0   2   0   2   2   0   2   2   2   0   0   2   2   2   2   0   0   2   2   0   0   2   0   2   2   0   2   0   0   0   2   0   2   2   0   2   0   0   0   2   2   0   0   0   0   0   0   0   2   2   2   2   0   2   2   2   0   0   0   0   0   2   2   0   2   2   2   0   0   2   0   2   0   2   0   2   2   0   2   0   0   2   0   2   0   2   0   2   0   2   0   2   0   0   0   0   0   0   0   2   0   2   2   0   0   2   2   0   0   2   0   2   0   0   2   2   0
 MK-5-11                0   0   0   2   0   2   0   2   2   0   2   0   0   0   0   0   2   2   2   2   2   2   0   0   2   2   0   2   2   2   2   2   2   2   2   0   2   2   0   0   2   0   0   0   2   2   2   2   0   0   2   0   2   2   0   2   0   0   0   0   0   0   0   2   0   2   0   0   2   2   2   0   2   2   2   2   2   2   2   2   2   2   2   0   2   0   2   2   0   2   2   0   0   0   2   2   2   2   0   2   2   2   0   0   2   0   2   2   2   2   0   0   0   2   0   2   2   0   2   0   0   0   2   2   0   0   0   0   0   0   0   2   2   2   2   0   2   0   2   0   0   0   0   0   2   2   0   2   2   2   0   0   2   0   2   0   2   0   0   2   0   0   0   0   2   0   2   0   2   0   2   0   2   2   2   0   0   0   0   0   0   0   2   0   2   2   0   0   2   2   0   0   2   0   2   0   0   2   2   0
 MK-5-12                0   0   0   2   0   2   0   2   2   0   2   0   0   0   2   2   2   2   2   2   2   2   0   0   2   2   0   0   0   2   2   2   2   2   2   0   2   2   0   0   2   0   0   0   2   2   2   2   0   0   2   0   2   0   0   2   0   0   0   0   0   0   0   2   0   2   0   0   2   2   2   0   2   2   2   2   2   2   2   2   2   2   2   0   2   0   2   2   0   2   2   0   0   0   2   2   2   2   0   2   2   2   0   0   2   0   2   2   2   2   0   0   0   2   0   2   2   0   2   0   0   0   2   2   0   0   0   0   0   0   0   2   2   2   2   0   2   0   2   0   0   0   0   0   2   2   0   2   2   2   0   0   2   0   2   0   0   0   0   2   0   0   0   0   2   0   2   0   0   0   2   0   2   2   2   0   0   0   0   0   0   0   2   0   2   2   0   0   2   2   0   2   2   0   0   0   2   2   2   0
 MK-5-13                0   0   0   2   0   2   0   2   2   0   0   2   2   0   2   0   2   2   2   2   2   2   0   0   2   2   0   0   0   2   2   2   2   2   2   0   2   2   0   0   2   0   0   0   0   2   2   2   0   2   2   0   0   0   0   2   0   0   0   0   0   0   0   2   0   2   0   0   2   2   2   0   2   2   2   0   2   2   2   2   2   2   2   2   0   0   2   0   0   2   2   0   0   0   2   2   2   2   0   2   2   2   0   0   0   0   2   2   2   2   0   0   0   0   0   2   2   0   2   0   0   0   2   2   0   0   0   0   0   0   0   2   2   0   2   0   2   0   2   0   0   0   0   0   2   2   2   2   2   2   0   0   2   0   2   0   0   0   0   2   0   0   0   0   2   0   0   0   0   0   2   0   0   2   2   0   2   2   0   0   0   0   2   0   2   2   0   0   2   2   0   2   2   0   0   0   2   2   2   0
 MK-5-14                0   0   0   2   0   2   0   2   2   0   0   0   2   0   2   0   2   2   2   0   2   2   0   0   2   2   2   2   0   2   2   2   2   2   2   0   2   0   0   0   2   0   0   0   0   2   0   2   0   2   2   0   0   0   0   2   0   0   0   2   0   0   0   2   0   2   0   0   2   2   2   0   0   2   2   0   2   2   2   2   2   2   0   2   0   0   2   0   0   2   2   0   0   0   2   2   2   2   0   2   2   2   0   0   2   0   2   2   2   0   0   0   0   0   2   2   2   0   2   0   0   0   2   0   0   0   0   0   0   0   0   2   2   2   0   0   2   0   2   0   0   0   2   0   2   2   2   0   2   0   0   0   2   0   2   0   0   2   0   2   2   0   0   0   2   0   0   0   0   0   2   0   0   2   2   0   2   2   2   0   0   2   2   0   2   2   0   0   2   2   0   2   2   0   0   0   2   2   2   0
 MK-5-15                0   0   0   2   0   2   2   0   2   0   2   0   2   0   2   0   0   2   2   0   2   2   0   0   2   2   2   2   2   2   2   2   2   2   2   0   0   0   0   0   2   2   0   0   0   0   2   2   0   2   2   0   0   0   0   2   0   0   0   0   0   0   0   2   0   2   0   0   2   2   2   0   2   0   2   0   0   2   2   2   2   2   0   2   0   0   2   0   0   2   2   0   0   0   2   2   2   2   0   2   2   2   0   0   2   0   2   2   2   0   0   0   2   2   2   2   2   0   2   0   0   0   2   0   0   0   0   0   0   0   0   2   0   2   0   0   2   0   2   0   0   0   2   0   2   0   2   0   2   0   0   0   0   0   2   0   0   2   0   2   2   0   0   0   2   0   0   0   2   0   2   0   0   2   0   0   2   0   2   0   2   0   2   0   2   2   0   0   2   2   0   2   0   0   0   0   2   2   2   0
 MK-5-16                0   0   0   2   0   2   2   0   2   0   2   0   2   0   2   0   0   2   0   0   2   2   0   0   2   2   2   2   2   2   2   2   2   2   2   0   2   0   0   2   2   2   0   0   0   0   2   2   0   2   2   0   0   0   0   2   0   0   0   0   0   0   0   2   0   2   0   0   2   2   2   2   2   0   2   0   0   0   0   2   2   2   0   2   0   0   2   0   0   0   2   0   0   0   2   2   2   2   0   2   2   2   0   0   2   0   2   0   2   0   0   0   2   2   2   2   2   0   2   0   0   0   2   0   2   0   0   2   0   0   2   0   0   2   0   0   2   0   2   0   0   0   2   0   2   0   2   0   2   0   0   0   0   0   2   0   0   2   0   2   2   2   0   0   2   2   0   0   0   0   2   2   0   2   0   0   2   0   2   2   2   0   2   0   2   2   0   0   2   0   2   2   0   0   0   0   2   2   2   0
 MK-6-1                 2   0   2   2   0   2   0   2   0   0   0   2   0   2   2   2   2   2   0   0   0   2   0   0   2   0   2   0   0   0   2   2   2   0   0   0   2   0   0   2   2   2   2   0   0   0   0   2   0   0   2   2   2   0   0   0   2   0   0   2   0   2   0   0   2   2   2   0   2   0   0   2   2   0   2   2   0   2   2   0   0   2   2   0   2   0   0   0   0   0   2   0   2   2   2   0   0   0   2   2   0   0   0   2   0   0   0   0   0   2   2   2   2   0   0   2   2   0   2   2   0   2   2   0   0   2   2   2   2   2   0   2   2   2   0   2   2   2   0   2   0   2   0   2   2   2   0   2   0   2   2   2   0   0   0   2   2   0   2   2   2   2   2   2   2   2   0   2   0   0   2   0   0   0   2   0   0   2   2   2   0   2   0   0   0   2   2   2   2   0   0   0   0   0   2   0   0   0   2   0
 MK-6-2                 2   0   2   2   0   2   0   2   0   0   0   2   0   2   2   2   2   2   0   0   0   2   0   0   0   0   2   0   0   0   2   0   2   0   0   0   2   0   0   2   2   2   2   0   0   2   0   2   0   0   2   2   2   0   0   0   2   0   0   2   0   0   0   0   2   2   2   0   2   0   0   2   2   0   2   2   0   2   2   0   0   2   0   0   2   0   0   0   0   0   2   0   2   2   2   0   2   2   2   2   0   0   2   2   0   0   0   0   0   2   2   2   2   2   0   2   2   0   0   2   0   2   2   0   2   2   2   2   2   2   0   2   2   2   0   2   2   2   0   2   2   2   0   2   2   2   0   2   0   2   2   2   0   0   0   2   2   0   2   2   2   2   2   2   2   2   0   2   0   0   2   0   0   0   2   0   0   0   0   0   0   2   0   0   2   2   2   0   0   0   0   0   0   0   2   0   0   0   2   0
 MK-6-3                 2   0   0   2   2   2   0   2   0   2   2   2   0   2   2   2   2   2   0   0   0   0   0   0   0   0   2   0   0   0   2   0   2   0   0   0   2   0   0   2   2   2   2   0   0   2   0   2   0   0   2   2   0   0   0   0   2   0   0   2   0   0   0   0   2   2   2   0   2   0   0   2   2   0   2   2   0   2   2   0   0   2   0   0   2   0   0   0   0   0   0   0   2   2   2   2   2   0   2   2   0   0   2   2   0   2   0   0   0   2   2   2   0   2   0   2   2   0   0   2   0   0   2   0   2   2   2   2   2   2   0   2   2   2   0   0   2   2   0   2   2   2   0   2   2   2   0   2   0   2   2   2   0   0   0   2   2   0   2   2   2   2   0   2   2   2   0   2   0   0   2   0   0   0   2   0   0   0   0   0   0   2   0   0   2   2   2   0   0   0   0   0   0   0   2   0   0   0   2   0
 MK-6-4                 2   0   0   2   2   2   0   2   0   2   2   0   0   2   2   2   2   2   0   0   0   0   0   0   0   0   2   0   0   0   0   0   2   0   2   0   2   0   0   2   2   2   2   0   0   2   0   2   0   0   2   2   0   0   0   0   2   0   0   2   0   2   0   0   2   2   2   0   2   0   0   2   2   0   2   2   0   0   2   0   2   2   0   0   2   0   0   0   0   0   0   0   2   2   2   0   2   0   2   2   0   0   2   2   0   2   0   0   0   2   2   2   0   2   0   2   2   0   0   2   0   0   2   0   2   2   2   2   2   2   0   2   2   2   0   0   2   2   0   2   2   2   2   2   2   2   0   2   0   2   2   2   0   0   2   2   2   2   2   2   2   2   0   2   2   2   0   2   0   0   2   0   0   0   2   0   0   2   0   0   0   2   0   0   0   2   2   0   0   0   0   0   0   0   2   0   0   0   2   0
 MK-6-5                 2   0   0   2   2   2   0   2   0   2   2   2   0   2   2   2   2   2   0   0   2   0   0   0   0   0   2   2   0   2   0   0   2   0   2   0   2   0   0   2   2   2   2   2   0   2   0   2   0   0   2   2   0   0   0   0   2   2   0   2   0   2   2   0   2   2   2   0   2   0   0   2   2   0   2   2   0   0   2   0   2   2   0   0   2   2   0   0   0   0   0   0   2   2   2   0   2   0   2   0   0   0   2   2   0   2   2   0   2   2   2   2   0   2   0   0   2   0   0   2   0   0   2   0   2   2   2   2   0   2   0   2   2   2   2   0   2   2   0   0   2   2   2   2   2   2   0   0   0   2   2   2   0   0   0   2   2   2   2   2   2   2   0   0   2   2   2   2   0   0   2   0   0   0   2   0   0   2   0   0   0   2   0   0   0   2   2   0   0   0   0   0   0   0   2   2   0   0   2   2
 MK-6-6                 2   0   0   2   2   2   0   2   2   2   2   2   0   2   2   2   2   2   0   0   2   0   2   0   0   0   2   2   0   2   2   0   2   0   2   0   2   0   0   2   2   0   2   2   2   2   0   0   0   0   2   2   0   0   0   0   2   2   0   2   0   2   2   0   2   2   2   0   2   2   0   2   2   0   2   0   0   0   2   0   2   2   0   0   2   0   0   0   0   0   0   0   2   2   2   0   2   0   2   0   0   0   2   2   2   2   0   0   2   2   2   2   0   0   0   0   2   0   0   2   0   2   2   0   2   2   2   2   0   2   0   2   2   2   2   0   2   2   0   0   0   2   2   2   2   2   0   2   0   2   2   2   0   0   0   2   2   2   2   2   2   2   0   0   2   2   2   2   2   2   2   0   0   0   2   0   0   0   0   0   0   2   0   0   0   2   2   0   0   0   0   0   0   0   2   2   2   0   2   2
 MK-6-7                 0   0   0   2   2   2   2   2   0   2   2   2   0   2   2   2   2   2   0   0   2   0   2   0   2   0   0   2   0   2   2   0   0   0   0   0   2   0   0   2   2   0   2   2   2   2   0   0   2   0   2   2   0   0   0   0   2   2   0   2   0   2   2   2   0   2   2   2   2   2   0   2   2   0   2   0   0   0   2   0   2   2   0   0   2   0   0   0   0   0   0   0   2   2   2   0   2   0   2   0   0   0   2   2   2   2   0   0   2   2   2   2   0   0   0   0   2   0   0   2   0   2   2   2   2   2   2   2   0   2   0   2   2   2   2   0   2   2   0   0   0   2   2   0   2   2   0   2   0   2   2   2   0   0   0   0   0   2   2   2   0   2   0   0   2   2   2   2   2   2   2   0   0   0   2   0   0   2   0   0   0   2   0   0   0   0   2   0   0   0   0   0   0   0   2   2   2   2   2   2
 MK-6-8                 2   0   0   2   2   2   2   2   0   2   2   2   0   2   2   2   2   2   0   0   0   0   2   0   2   0   0   2   0   2   2   0   0   0   0   0   0   2   0   2   2   0   2   2   0   2   0   0   2   0   2   2   0   0   2   0   2   2   0   2   0   2   2   2   0   2   2   2   2   2   0   2   2   0   2   0   0   0   2   0   2   2   0   2   2   0   0   0   0   0   0   0   2   2   2   0   2   0   2   0   2   0   2   2   2   2   0   2   2   2   2   2   0   2   0   0   2   0   0   2   0   2   2   2   2   2   2   2   0   2   0   0   2   0   2   0   2   2   0   0   0   2   2   0   2   2   0   2   0   2   2   2   0   0   2   0   0   2   2   2   0   2   0   0   2   2   2   2   2   2   2   0   0   0   2   0   0   2   0   0   0   2   0   0   0   0   2   0   0   0   0   0   0   0   2   2   2   2   0   2
 MK-6-9                 0   0   0   2   0   2   0   2   0   2   2   2   0   2   2   2   2   2   0   0   0   0   2   0   2   2   0   2   0   2   2   0   0   0   0   0   0   2   0   2   2   0   2   2   0   2   0   0   0   0   2   2   0   0   2   0   2   2   0   2   0   0   2   2   0   2   2   2   2   2   0   2   2   0   2   0   0   0   2   0   2   2   0   2   2   0   0   0   0   0   0   0   2   2   2   0   2   0   2   2   2   0   2   2   2   2   0   2   2   2   2   2   0   2   0   0   2   0   0   2   0   0   2   2   2   2   0   2   0   2   0   0   2   0   2   0   2   2   0   0   0   2   2   0   0   2   0   0   0   2   2   2   0   0   2   0   0   2   0   2   0   2   0   0   2   2   2   2   0   2   2   0   0   0   2   0   0   2   0   0   0   2   0   0   2   0   2   0   0   2   0   0   0   2   2   2   2   2   2   2
 MK-6-10                0   0   2   2   0   2   0   2   2   0   2   2   0   2   2   2   2   0   0   0   0   0   2   0   2   2   2   2   0   2   2   0   0   0   0   0   0   2   0   2   2   0   2   2   0   0   0   0   0   0   2   0   0   0   2   0   2   2   0   2   0   0   2   2   0   0   2   0   0   2   0   2   2   0   2   0   0   0   2   0   2   2   0   2   2   0   0   0   0   0   0   0   2   2   2   0   2   0   2   2   2   0   2   2   2   2   0   2   2   2   2   2   0   2   0   0   2   0   0   2   2   0   2   2   2   2   0   2   0   2   0   0   2   0   2   2   2   0   0   0   0   2   2   0   2   2   0   0   0   2   2   2   0   2   2   0   2   2   0   2   0   2   0   0   2   0   2   2   0   2   0   2   0   0   2   0   0   2   0   0   0   0   0   0   2   0   2   0   0   0   0   0   0   2   2   2   2   2   2   2
 MK-6-11                2   0   2   2   0   2   2   2   2   2   2   0   2   2   2   2   2   0   0   0   0   0   2   0   2   2   2   2   0   2   2   0   0   0   0   0   0   2   0   2   2   2   2   2   0   0   0   0   0   0   0   0   0   0   2   0   2   2   0   2   0   0   0   2   0   0   2   0   0   2   0   2   2   0   2   0   0   0   2   0   2   2   0   2   0   0   0   0   0   0   0   0   2   2   0   2   0   0   2   0   2   0   2   2   2   2   2   2   2   2   2   2   0   2   0   0   2   0   0   2   2   0   2   2   2   2   0   2   0   2   0   0   2   0   2   2   2   0   0   0   0   0   2   0   2   2   0   0   0   2   2   2   0   2   2   0   2   2   0   2   0   2   2   2   2   0   2   2   0   2   0   2   2   0   2   0   0   0   0   0   2   0   0   0   0   0   2   0   2   0   0   0   0   2   2   2   2   2   2   2
 MK-6-12                2   0   2   2   0   0   2   2   2   2   2   0   0   2   2   2   2   0   0   0   0   0   2   0   2   2   2   2   0   2   2   0   0   0   0   0   0   2   0   2   2   2   2   0   0   0   0   0   0   0   0   0   0   0   0   0   2   2   0   2   2   0   0   2   0   0   0   0   0   2   0   2   2   0   2   0   2   0   2   0   2   2   0   2   0   2   0   0   0   0   0   0   2   2   0   2   0   0   2   0   2   0   0   2   2   2   2   2   2   2   2   2   0   2   0   2   2   0   0   2   2   0   2   2   0   2   0   0   2   2   0   0   2   0   2   2   2   0   0   0   0   0   0   0   2   2   0   0   0   2   2   2   0   2   2   0   2   0   0   2   0   2   2   2   2   0   0   2   0   2   2   2   2   0   2   2   0   0   0   0   2   0   0   0   0   2   2   0   2   0   0   0   0   2   2   2   2   2   2   2
 MK-6-13                2   0   0   2   0   0   2   2   2   2   2   0   0   2   0   2   2   0   2   0   0   0   2   0   2   2   0   2   2   2   2   0   0   0   2   0   0   2   2   2   2   2   2   0   0   0   2   0   0   0   0   0   2   0   2   0   2   2   0   2   2   0   0   2   0   0   0   0   2   2   0   2   2   0   2   0   2   0   2   0   0   2   0   2   0   2   0   0   0   0   0   0   2   2   0   2   0   0   2   0   2   0   0   2   2   2   2   2   2   2   2   2   0   2   0   2   2   0   0   2   2   0   2   0   0   2   0   0   2   2   2   0   2   0   2   2   2   0   0   0   0   0   0   2   2   2   0   0   0   2   0   2   0   2   2   0   2   0   0   2   0   2   2   0   2   0   2   2   0   0   0   2   2   0   2   2   0   0   0   0   2   0   0   2   0   2   2   0   2   0   0   0   0   2   2   2   2   2   2   0
 MK-6-14                2   0   0   2   0   2   2   2   2   2   2   0   0   0   0   2   2   2   0   0   0   0   2   2   2   2   0   2   2   2   2   0   2   0   2   0   0   2   2   0   2   2   2   0   0   0   2   2   2   0   0   0   0   0   2   0   2   2   0   2   2   0   0   2   0   0   0   0   2   2   0   2   2   0   2   0   0   0   2   0   0   2   0   2   0   2   0   0   0   0   0   0   2   2   0   2   2   0   2   0   2   0   0   2   0   2   2   2   2   2   0   2   0   2   0   2   2   0   0   2   2   0   2   0   0   2   0   0   2   2   2   0   2   0   2   2   2   0   0   0   0   2   0   2   2   2   0   0   0   2   2   2   0   2   2   0   2   0   0   2   0   0   2   0   2   0   2   2   0   2   2   2   2   0   2   2   0   0   0   2   2   0   0   0   0   0   0   2   2   0   0   0   0   2   2   2   2   2   0   0
 MK-6-15                2   0   0   2   0   2   2   2   2   2   2   0   0   0   0   2   2   2   0   0   0   0   2   2   2   2   0   2   2   2   2   0   2   0   2   0   0   2   2   0   2   2   2   2   0   0   2   2   2   0   0   0   0   0   2   0   2   2   0   0   2   0   0   2   0   2   0   0   0   0   0   0   2   2   2   0   0   0   2   0   0   2   0   2   0   2   0   0   0   0   0   0   2   2   0   2   2   2   0   2   0   0   0   2   0   0   2   2   2   2   0   2   0   2   0   2   2   2   0   2   2   0   2   0   0   2   0   2   2   2   2   0   2   2   2   2   2   0   0   0   0   0   0   2   2   2   0   0   0   2   2   2   0   2   2   2   2   0   0   2   0   2   2   0   2   0   2   2   0   2   2   2   2   0   2   2   0   0   0   0   2   0   0   0   0   0   0   2   2   2   0   0   0   2   2   2   2   2   0   0
 MK-6-16                2   0   0   2   0   2   2   2   2   2   2   0   2   0   0   2   2   2   0   0   0   0   2   2   2   2   0   2   2   2   2   2   2   0   2   0   0   2   2   0   2   2   2   2   0   0   2   2   2   0   0   0   0   0   2   0   2   2   0   0   2   0   0   2   0   2   0   2   0   0   0   0   2   2   0   0   0   0   2   0   0   2   0   2   0   2   0   0   0   0   0   0   2   2   0   2   2   2   0   2   0   0   0   2   0   0   2   2   2   2   0   2   0   0   0   2   2   2   0   2   2   2   2   2   0   2   0   2   2   2   0   0   2   2   2   2   2   0   0   0   0   0   0   2   2   0   0   0   0   2   2   2   0   0   2   2   2   2   0   2   0   2   2   2   2   0   2   0   0   2   2   2   2   0   2   2   0   0   0   0   0   0   0   0   0   0   2   2   2   2   0   0   0   2   2   2   2   2   0   0
 
!****************************************** Phenotypic Data **********************************************************
!-100.0 is resevred for missing phenotype
SimulatedTrait1        18.6023   12.7605   15.8962   13.9520   13.4871   16.7055   15.9659   15.3161   20.0049   14.8624   15.6936   19.3521   11.8636   14.5567   20.8460   13.4181   18.8536   18.2740   12.2174   15.2605   14.9622   15.8117   13.3363   12.0433   12.4836   13.0519   12.1657    9.5295   10.6596   10.9828    9.9679   17.2656   16.8779   17.3372   16.1967   18.8936   17.1905   11.0224   16.2075   19.2940   11.0392   21.8498   10.9902   12.5453    8.9121   15.1122   18.5445   10.7795    8.8001   13.8226   15.9245   14.3266   11.7948   12.4699   14.5788   14.5884   13.7487   10.9139   11.7053   12.5570   14.3995   21.5155   16.1886   12.2533   13.0661   13.9028   16.1619   15.6005   20.8874   21.3943   18.5196   10.2228   15.9694   19.1358   15.0174   15.7212   15.4503   16.2134   13.8631   15.3379   14.6541   15.3863   19.7851   14.9643   14.0375   14.4748   12.0456   14.7254   17.6267   15.8320   13.9619   11.5970    9.6725   14.8336   15.6443   14.5056   15.7925   18.8246   16.2372   13.1518   15.3418   16.9631   15.4028   13.4689   17.2662   22.0737   17.1008   15.2106   22.7753   12.6846   13.3121   14.1215   13.6527   19.7133   12.7538   12.6653   16.5019   17.5422   10.6286   14.7395   11.1921   11.8048   17.1197   11.6659   16.9998   14.7025   23.0737   15.9875   16.5940   14.5861   21.2219   17.7600   12.4619   13.9329   13.1169   16.8679   14.8135   12.9631   20.2579   12.2201   15.1491   15.3966   14.5530   11.8962   12.6017   13.2379   16.7858   18.3967   16.5096   14.7112   18.2860   10.9561   19.0966   16.3171   21.8359   14.4404   12.4252   19.5215   14.3248   13.2603   15.9700   12.8550   14.5373   21.9882   17.4371   15.6657   13.7926   15.6889   11.3074   16.2651   16.0209   12.8499   17.4170   15.0366   12.5235   12.1801   15.4666   17.3541   12.0166   11.7032   12.7824   14.5033   15.2777   23.3561   21.4805   14.5042   17.1869   15.2328   10.7832   12.9734   17.9179   16.8602   14.9051   15.2881   14.7485   13.6672   15.4529   14.2707   15.4932   19.8775
SimulatedTrait2        10.3428    7.9010    8.2379    7.8654    8.1503   10.6562    9.0548    9.4197   10.1130    5.9825    9.4868    9.4700   10.9456    8.3989   12.3167    9.1784    7.4530   10.9122   10.7655    8.7825    9.1199    7.6542   10.0967   12.3101   10.4554   10.0920    9.2723    7.3435    9.8335   13.5875   11.0379    8.7270   11.5718    9.4888    9.1205    7.8470    9.8989    8.7356    8.2803    6.6817   10.4319   12.0948   10.5528    9.7573    9.7762   11.7926    9.3501    7.3444   12.0059    9.4512    8.2726    9.2127   13.1845   12.0260    8.2966    7.0076   10.9000   10.8824   10.8801    8.1053    8.0906    8.6261    9.2974    9.9535    7.9104   10.0747    8.9417   11.5117    9.5716    8.1096    9.2988   10.1191   12.2448   10.2679    9.1822    8.1823   10.1596   10.3785    7.1688    8.3751    8.9493   10.1168   10.6045   10.6336   10.4736    9.8528   11.2327    9.7061   12.8561    7.7635    9.5604    7.2127    9.3667    8.2150    6.1804   12.9650   11.9167   12.0574   10.4351    9.9020   10.2581   10.0862   10.4781    8.1959    8.9587    6.8195   11.1281    9.1848    5.6946   11.4113    9.5441    9.3321    8.0557    9.3055   12.1930   11.6332   10.4437    9.0376    7.9255   10.1792   10.4911    8.8290   12.3730   11.6604   12.3494   12.7163   10.2978    9.2080   11.1858   11.7022   10.2236   10.0526   11.1851    9.1992   13.4400    8.4955    9.5302   12.0266   11.2450   11.1968    9.0273    9.3547   11.2426   11.0088    9.9304   11.1955    9.2169   10.9701   10.7250   10.7838   10.9730   10.3307    8.9858    7.3490    9.9088    9.3760   10.2874    9.0182   11.3326    9.3953   10.3209    8.0023   10.6409    7.4904    9.8973   11.0241    9.5768    7.6453   10.9979    8.4775   10.5068   11.3616    9.7804    8.9457    9.7653   10.3839    8.1518   12.5227   10.8441   10.9926    8.7329   13.0465    8.7780    8.8739    8.8240    9.4489   12.8192    7.9389   11.0414    8.6816    8.1562    9.2853    8.7853    8.7123    9.4285   10.4604   10.1916   12.3791   12.1233   10.1769
 
