# Supplementary material for: Inclusive Composite Interval Mapping of QTL by Environment Interactions in Biparental Populations
Source: PLoS One. 2015 Jul 10;10(7):e0132414. doi: 10.1371/journal.pone.0132414 (PMC4498613; doi:10.1371/journal.pone.0132414)
Supplement: S4 File — (ZIP) [file pone.0132414.s004.zip › H=0.1/L1/run_00183.met]

!**********************Note: lines staring with "!" are remarks and will be ignored in the program********************
!*********************************General Information**********************************
!Assuming F1 = P1 x P2, populations available in QTL IciMapping are: 
!  1, P1BC1F1 = P1 x F1, the first backcrossing where P1 is used as the recurrent parent;
!  2, P2BC1F1 = P2 x F1, the first backcrossing where P2 is used as the recurrent parent;
!  3, F1DH, F1-derived doubled haploids; 
!  4, RIL or F1RIL, recombination inbred lines through the repeated selfing of F1;
!  5, P1BC1RIL, recombination inbred lines through the repeated selfing of P1BC1F1;
!  6, P2BC1RIL, recombination inbred lines through the repeated selfing of P2BC1F1;
!  7, F2, the selfing generation of F1;
!  8, F3, the selfing generation of F2;
!  9, P1BC2F1, the second backcrossing where P1 is used as the recurrent parent; 
! 10, P2BC2F1, the second backcrossing where P2 is used as the recurrent parent;
! 11, P1BC2RIL, recombination inred lines through the repeated selfing of P1BC2F1; 
! 12, P2BC2RIL, recombination inred lines through the repeated selfing of P2BC2F1; 
! 13, P1BC1F2, the selfing generation of P1BC1F1; 
! 14, P2BC1F2, the selfing generation of P2BC1F1; 
! 15, P1BC2F2, the selfing generation of P1BC2F1; 
! 16, P2BC2F2, the selfing generation of P2BC2F1; 
! 17, P1BC1DH, P1BC1F1-derived doubled haploids; 
! 18, P2BC1DH, P2BC1F1-derived doubled haploids; 
! 19, P1BC2DH, P1BC2F1-derived doubled haploids; 
! 20, P2BC2DH, P2BC2F1-derived doubled haploids; 
   3      !Mapping Population (see remarks above)
   2      !Mapping Function (1 for Kosambi; 2 for Haldane; 3 for Morgan)
   2      !Marker Space Type (1 for intervals; 2 for positions)
   1      !Marker Space Unit(1 for centiMorgans; 2 for Morgan)
   6      !Number of Chromosomes (or Linkage Groups)
 200      !Size of the mapping population
   2      !Number of environments
 
!***************************************** Chromosomes and Linkage Maps **********************************************
!Chromosome                 NumMarkers
-CH1                        16
-CH2                        16
-CH3                        16
-CH4                        16
-CH5                        16
-CH6                        16
!Linkage map (Marker name followed by position or the interval length)
 MK-1-1                1     0.000
 MK-1-2                1    10.000
 MK-1-3                1    20.000
 MK-1-4                1    30.000
 MK-1-5                1    40.000
 MK-1-6                1    50.000
 MK-1-7                1    60.000
 MK-1-8                1    70.000
 MK-1-9                1    80.000
 MK-1-10               1    90.000
 MK-1-11               1   100.000
 MK-1-12               1   110.000
 MK-1-13               1   120.000
 MK-1-14               1   130.000
 MK-1-15               1   140.000
 MK-1-16               1   150.000
 MK-2-1                2     0.000
 MK-2-2                2    10.000
 MK-2-3                2    20.000
 MK-2-4                2    30.000
 MK-2-5                2    40.000
 MK-2-6                2    50.000
 MK-2-7                2    60.000
 MK-2-8                2    70.000
 MK-2-9                2    80.000
 MK-2-10               2    90.000
 MK-2-11               2   100.000
 MK-2-12               2   110.000
 MK-2-13               2   120.000
 MK-2-14               2   130.000
 MK-2-15               2   140.000
 MK-2-16               2   150.000
 MK-3-1                3     0.000
 MK-3-2                3    10.000
 MK-3-3                3    20.000
 MK-3-4                3    30.000
 MK-3-5                3    40.000
 MK-3-6                3    50.000
 MK-3-7                3    60.000
 MK-3-8                3    70.000
 MK-3-9                3    80.000
 MK-3-10               3    90.000
 MK-3-11               3   100.000
 MK-3-12               3   110.000
 MK-3-13               3   120.000
 MK-3-14               3   130.000
 MK-3-15               3   140.000
 MK-3-16               3   150.000
 MK-4-1                4     0.000
 MK-4-2                4    10.000
 MK-4-3                4    20.000
 MK-4-4                4    30.000
 MK-4-5                4    40.000
 MK-4-6                4    50.000
 MK-4-7                4    60.000
 MK-4-8                4    70.000
 MK-4-9                4    80.000
 MK-4-10               4    90.000
 MK-4-11               4   100.000
 MK-4-12               4   110.000
 MK-4-13               4   120.000
 MK-4-14               4   130.000
 MK-4-15               4   140.000
 MK-4-16               4   150.000
 MK-5-1                5     0.000
 MK-5-2                5    10.000
 MK-5-3                5    20.000
 MK-5-4                5    30.000
 MK-5-5                5    40.000
 MK-5-6                5    50.000
 MK-5-7                5    60.000
 MK-5-8                5    70.000
 MK-5-9                5    80.000
 MK-5-10               5    90.000
 MK-5-11               5   100.000
 MK-5-12               5   110.000
 MK-5-13               5   120.000
 MK-5-14               5   130.000
 MK-5-15               5   140.000
 MK-5-16               5   150.000
 MK-6-1                6     0.000
 MK-6-2                6    10.000
 MK-6-3                6    20.000
 MK-6-4                6    30.000
 MK-6-5                6    40.000
 MK-6-6                6    50.000
 MK-6-7                6    60.000
 MK-6-8                6    70.000
 MK-6-9                6    80.000
 MK-6-10               6    90.000
 MK-6-11               6   100.000
 MK-6-12               6   110.000
 MK-6-13               6   120.000
 MK-6-14               6   130.000
 MK-6-15               6   140.000
 MK-6-16               6   150.000
!*********************************** Marker Types ********************************************************************
!Co-dominant marker: When heterozygote F1 is present, P1 is coded as 2, F1 is coded as 1, and P2 is coded as 0; Otherwise, P1 is coded as 2, and P2 is coded as 0. 
!Dominant marker: When heterozygote F1 is present, P1 and F1 are coded as 12, and P2 is coded as 0; Otherwise, P1 is coded as 2, and P2 is coded as 0.  
!Recessive markers: When heterozygote F1 is present, P1 is coded as 2, and F1 and P2 are coded as 10; Otherwise, P1 is coded as 2, and P2 is coded as 0. 
!Missing marker is coded as -1. 
 MK-1-1                 0   0   2   0   0   0   2   2   0   0   0   0   2   2   0   2   0   2   0   0   0   0   2   0   0   2   0   2   0   2   0   0   2   0   2   2   2   0   0   2   2   0   2   2   0   2   2   0   2   0   2   0   0   2   2   0   2   0   2   2   2   0   0   2   0   2   0   0   0   0   0   0   0   2   2   0   2   2   2   2   2   0   2   0   0   2   0   0   2   2   2   0   0   2   0   0   2   0   2   0   2   2   2   0   2   0   2   2   2   2   0   2   2   2   2   2   2   2   2   0   0   0   0   0   0   2   0   2   0   0   0   0   2   2   0   2   0   2   2   2   2   0   0   0   0   0   0   0   0   0   2   0   0   2   0   0   0   0   0   0   0   0   2   0   2   2   2   0   0   2   2   0   2   0   2   2   0   0   2   0   0   0   0   0   2   2   0   0   2   2   2   2   0   2   0   0   2   2   0   2
 MK-1-2                 0   0   0   2   0   0   2   2   2   0   0   0   2   2   0   2   0   2   0   0   0   0   2   0   0   2   0   2   2   2   0   0   2   0   2   2   2   0   0   2   2   0   2   2   0   0   2   0   0   2   2   0   2   2   2   0   2   0   2   2   2   2   0   2   0   2   0   0   0   2   0   0   0   2   2   0   2   2   2   2   2   0   2   0   0   2   0   0   2   2   2   0   0   2   0   0   2   0   2   2   2   2   2   0   2   0   2   2   2   2   0   0   2   2   2   2   2   2   2   0   0   0   0   0   0   2   0   2   0   0   0   0   0   2   0   2   0   2   2   2   2   2   0   0   2   2   0   0   0   0   2   0   2   2   2   2   0   0   0   0   2   0   2   0   2   2   2   0   0   2   2   0   2   0   2   2   0   0   2   0   0   0   0   0   2   2   0   0   2   2   2   2   0   2   0   0   2   2   0   2
 MK-1-3                 2   0   0   2   0   0   2   2   2   2   0   0   2   2   0   2   0   2   0   0   0   0   2   0   2   2   0   2   2   2   0   0   2   2   2   2   2   0   2   2   0   0   2   2   0   0   2   0   2   2   2   0   2   2   2   0   2   0   2   2   2   2   0   2   0   2   0   0   0   2   0   0   0   0   2   0   2   2   2   2   0   2   2   0   0   2   0   0   2   2   2   0   0   2   2   0   2   0   2   2   0   2   2   0   2   0   2   0   2   2   0   0   2   2   2   2   2   2   2   0   2   0   0   0   0   2   0   2   0   0   0   0   0   2   0   2   0   2   0   2   2   2   0   0   2   2   0   0   0   0   2   0   2   2   2   2   0   0   0   0   2   2   2   0   2   2   2   0   0   2   2   0   2   0   2   2   0   0   2   0   0   0   0   0   2   2   0   0   0   2   2   0   2   2   0   0   2   2   0   2
 MK-1-4                 2   0   0   2   0   0   2   2   2   2   0   0   2   2   0   2   0   2   0   0   0   0   2   0   2   0   0   2   2   2   0   0   2   2   2   0   2   0   2   2   0   0   2   2   0   0   2   0   2   2   2   0   0   2   2   0   0   0   2   2   2   2   0   2   0   2   0   0   0   2   0   0   0   0   2   0   2   2   2   2   0   2   2   0   0   2   0   0   2   2   2   0   0   2   2   0   2   0   2   2   0   2   2   0   2   0   2   0   2   2   0   0   2   2   2   2   2   2   2   0   2   0   0   0   0   2   0   2   2   0   0   0   0   2   0   2   0   2   0   2   0   2   0   0   2   2   0   0   0   0   2   0   2   2   0   2   0   0   0   2   2   2   2   0   2   2   2   2   0   2   2   0   2   0   2   2   0   0   2   2   0   0   0   0   2   2   0   0   0   2   2   0   2   2   0   2   2   2   0   2
 MK-1-5                 2   0   0   2   0   0   2   2   2   2   0   0   2   2   0   2   2   2   0   0   0   0   2   0   2   0   0   2   2   2   0   0   2   2   2   0   2   0   2   0   0   0   2   2   2   0   2   0   2   2   2   0   2   0   2   0   0   0   0   2   2   0   0   2   0   2   0   0   0   2   0   0   0   0   2   0   2   2   2   2   0   2   0   0   0   2   0   0   2   2   2   2   0   2   2   0   2   0   2   0   0   2   2   0   2   0   0   0   2   2   0   0   2   0   2   2   2   2   2   2   2   0   0   0   0   2   0   2   2   2   0   0   0   2   0   0   0   2   0   2   0   2   0   0   2   2   0   0   2   0   2   0   2   2   0   2   0   0   0   2   2   2   2   0   2   2   2   2   0   2   2   0   2   0   0   2   0   0   2   2   2   0   0   0   2   2   0   0   2   2   2   0   2   2   0   2   2   2   0   2
 MK-1-6                 0   0   0   2   0   0   2   2   2   2   0   0   2   2   0   2   2   2   0   0   0   0   2   0   0   0   0   2   2   2   0   0   2   2   2   0   2   0   2   2   0   2   2   2   2   0   2   0   2   2   2   0   2   2   0   0   0   0   0   2   2   0   0   2   0   2   0   0   0   2   0   0   0   0   2   0   0   2   2   2   0   2   0   0   0   2   0   0   2   2   2   2   0   2   2   0   2   0   2   0   0   2   2   2   2   0   0   0   2   2   0   0   2   0   2   2   2   2   2   0   2   2   0   0   0   2   0   0   2   2   0   0   0   2   2   0   0   2   0   2   0   2   0   0   2   2   0   0   2   0   2   0   2   2   0   2   0   0   0   2   2   2   2   0   2   2   2   2   0   2   2   0   2   0   0   2   0   0   2   2   0   0   0   0   0   2   0   0   2   2   2   0   2   2   0   2   2   2   0   2
 MK-1-7                 2   0   0   2   0   0   0   2   2   2   0   0   2   2   0   2   2   2   0   0   0   0   2   0   0   0   0   2   2   2   0   0   2   2   2   2   0   0   2   2   0   2   2   2   2   2   2   2   0   2   2   0   2   2   0   2   0   0   0   0   2   0   0   2   0   2   0   0   2   2   0   0   0   0   2   0   0   2   2   2   0   2   0   0   2   2   0   0   0   2   2   0   0   2   2   0   2   0   2   0   0   2   2   2   2   0   0   0   2   2   0   0   2   0   2   2   0   2   2   0   2   2   0   0   0   2   0   0   2   2   0   0   0   0   2   0   0   2   0   2   0   2   0   0   2   2   0   2   2   2   2   0   2   2   0   2   0   0   0   2   0   2   2   0   2   2   2   2   0   0   2   0   0   0   0   2   0   0   2   2   0   0   0   0   0   2   0   0   2   2   2   0   2   2   0   2   2   2   0   2
 MK-1-8                 2   0   0   2   0   0   0   2   2   2   0   0   2   0   0   2   2   2   0   0   0   0   2   2   2   0   0   2   2   2   0   0   2   2   2   2   0   0   2   0   0   2   0   2   2   2   2   0   0   2   2   0   2   2   0   2   0   0   0   0   2   0   0   2   0   0   0   0   2   2   0   0   0   0   2   2   0   2   2   2   0   2   0   0   2   2   0   2   0   2   2   0   2   0   2   2   2   0   2   0   0   2   2   2   2   0   0   0   2   2   2   0   2   0   2   0   0   2   2   0   2   0   0   2   0   2   0   0   2   2   0   0   0   0   2   0   0   2   0   2   0   2   0   0   2   2   0   2   2   2   2   0   2   2   0   2   0   0   0   2   0   2   2   0   2   2   2   2   0   0   2   2   0   0   0   2   0   0   2   2   0   0   0   0   0   2   0   0   2   2   2   0   2   2   0   0   2   2   0   2
 MK-1-9                 0   2   0   2   0   0   0   2   2   2   0   0   0   0   0   2   2   2   0   0   0   0   2   2   0   0   0   2   2   0   0   0   2   2   2   2   0   0   2   0   0   2   0   2   2   2   2   0   2   2   2   0   2   2   0   0   0   2   0   0   2   0   0   2   0   0   0   0   2   2   0   0   0   0   2   2   0   2   2   0   0   2   0   0   2   2   0   2   0   2   2   0   2   0   0   2   2   0   0   0   0   2   2   2   2   0   0   0   2   2   2   0   2   0   0   0   0   2   2   2   0   0   0   2   0   2   2   0   2   2   0   0   0   0   2   0   0   2   0   2   0   2   2   0   2   2   0   2   2   2   0   0   2   2   2   2   0   0   0   2   0   2   2   0   0   2   0   2   0   0   2   2   0   0   0   2   0   0   2   2   0   2   0   0   0   2   0   0   2   2   2   0   2   2   0   0   2   2   0   2
 MK-1-10                2   2   0   2   0   2   0   2   2   2   2   0   0   0   0   2   2   2   0   0   0   0   2   2   0   0   0   2   2   0   0   0   2   2   2   2   0   0   2   0   0   2   0   2   2   2   2   0   2   2   2   0   2   2   0   0   0   0   0   0   2   0   0   2   0   0   0   0   2   2   0   0   0   0   2   2   0   2   2   0   0   2   0   0   2   2   0   2   0   2   2   0   2   0   0   0   2   0   0   0   0   2   2   2   2   0   2   0   2   2   0   2   2   0   0   0   0   2   2   0   0   0   0   2   0   0   2   0   2   2   0   2   0   0   2   0   0   2   0   2   0   2   2   0   0   2   0   0   2   2   0   2   2   2   2   2   0   0   0   2   0   2   2   0   0   2   0   2   0   0   0   2   0   0   0   2   0   0   2   0   0   2   0   0   0   2   0   0   2   2   0   2   2   0   0   2   2   2   0   2
 MK-1-11                2   2   0   2   0   0   0   2   2   2   2   0   0   0   0   2   2   2   2   0   0   0   2   2   0   0   0   2   2   0   0   0   0   2   2   2   0   0   2   0   2   2   2   2   2   2   2   0   2   0   2   0   2   2   0   0   0   0   0   2   0   0   0   2   0   0   0   0   0   2   0   0   0   0   0   0   0   2   2   2   0   2   0   0   2   2   0   2   0   2   2   0   2   0   0   0   2   0   0   0   0   2   2   2   2   0   2   2   2   2   0   2   2   0   0   0   0   2   2   0   0   2   0   2   0   0   2   0   2   2   0   0   0   2   0   2   0   2   0   2   0   2   0   0   0   2   0   0   2   0   2   2   2   2   2   2   0   0   0   2   0   0   2   0   0   0   0   2   0   0   0   2   0   0   0   2   0   0   2   0   0   2   0   0   2   2   0   0   2   2   2   2   2   0   0   2   2   2   0   2
 MK-1-12                2   2   2   2   2   0   0   2   2   2   2   0   0   0   2   2   2   2   2   0   2   2   2   2   0   2   0   2   2   2   0   0   0   2   2   2   0   0   2   0   2   2   2   2   2   2   2   2   2   0   2   0   2   2   0   0   0   0   0   0   0   0   0   2   0   0   0   0   0   2   0   0   0   0   0   0   0   2   2   2   0   2   0   0   2   2   2   2   0   2   2   0   2   0   0   0   0   0   0   2   0   2   2   2   0   0   2   2   2   2   0   2   2   0   0   0   0   2   2   0   0   2   0   2   0   0   0   0   0   2   0   0   0   2   0   2   0   2   0   2   0   2   0   0   0   2   0   0   2   0   2   2   2   2   2   2   0   0   0   2   0   0   2   0   0   0   2   2   0   0   0   2   0   2   0   2   0   0   2   0   0   2   0   0   2   2   0   0   2   2   2   2   0   2   0   2   2   2   0   2
 MK-1-13                2   2   2   2   2   0   0   2   2   0   2   2   0   2   2   2   2   2   2   0   2   2   2   2   0   2   0   2   2   2   0   0   0   2   2   2   2   0   2   0   2   0   0   2   2   2   2   2   2   0   0   0   2   2   0   2   0   0   0   0   0   0   2   2   0   0   0   0   0   0   2   0   0   0   0   0   0   2   0   2   0   2   0   2   2   2   2   2   0   2   0   0   0   0   0   0   0   2   0   2   2   0   2   2   0   0   2   0   2   2   0   2   2   0   0   0   0   2   0   0   0   2   0   2   0   2   0   0   0   2   0   0   2   2   0   2   0   0   0   2   0   2   0   0   0   2   0   2   2   0   2   2   0   2   2   2   2   0   2   2   0   2   2   0   0   0   2   2   0   0   0   2   0   0   0   2   0   0   2   0   0   2   0   0   2   2   2   0   2   2   2   2   0   2   0   2   2   2   0   2
 MK-1-14                2   2   0   2   2   2   0   2   2   0   2   2   0   2   2   2   2   2   2   0   2   2   2   2   0   2   0   2   2   2   0   0   0   2   2   2   2   0   2   2   2   0   2   0   2   0   2   2   2   0   0   0   0   2   0   2   0   0   0   0   0   0   2   2   0   0   0   0   0   0   2   0   0   0   0   0   0   2   0   2   0   2   0   2   2   2   2   2   0   0   0   0   0   0   0   0   0   2   0   2   0   0   2   2   0   0   2   2   2   2   0   2   2   0   0   2   0   2   2   0   0   0   0   0   0   2   0   0   0   2   0   0   2   2   0   0   0   0   0   0   0   2   2   0   0   2   0   2   0   0   2   2   0   2   2   2   2   0   2   2   0   0   2   0   0   0   2   2   0   0   0   2   0   0   0   0   0   0   2   0   0   2   0   0   2   2   0   0   2   2   0   2   0   0   0   2   2   2   0   2
 MK-1-15                2   2   0   0   0   0   0   2   2   0   2   2   0   2   2   2   2   2   2   0   2   2   2   2   0   2   2   2   2   2   0   0   0   0   2   2   2   2   2   2   2   0   2   0   0   0   2   2   2   0   0   0   0   2   2   2   0   0   0   0   0   2   2   2   0   0   0   0   0   0   2   0   0   2   0   0   0   2   0   2   0   2   0   2   2   2   2   2   0   0   0   0   0   0   0   0   2   2   2   2   0   0   2   2   0   0   2   2   2   2   0   2   2   0   0   0   0   2   2   0   0   0   0   0   0   2   2   0   0   0   2   0   2   2   0   0   0   2   0   0   0   2   2   0   0   2   0   2   0   0   0   2   0   2   2   2   2   0   2   2   0   0   0   0   2   2   2   2   0   0   0   2   0   0   0   0   2   0   2   0   0   2   0   0   2   2   0   0   2   2   2   2   0   0   0   2   2   0   0   2
 MK-1-16                2   2   0   0   0   0   0   0   0   0   2   2   2   2   2   2   2   2   2   0   2   2   2   2   0   2   2   2   2   2   0   0   0   0   2   2   2   2   2   2   0   0   2   0   0   0   2   2   2   0   0   0   0   2   2   2   0   0   0   0   0   2   2   0   0   0   0   0   0   0   2   0   0   2   0   2   0   2   0   2   0   2   0   2   2   0   0   2   0   0   0   0   0   2   0   0   2   2   2   2   0   0   2   0   0   0   2   2   2   2   0   2   2   0   0   2   0   2   2   0   0   2   0   0   0   0   2   0   2   0   2   0   2   2   0   0   0   2   0   0   0   0   2   0   0   2   0   2   2   2   0   2   0   2   2   2   0   0   0   0   0   0   0   0   2   2   2   2   0   0   0   2   0   0   0   0   2   0   2   0   0   2   0   0   2   2   0   0   2   2   2   2   0   0   0   0   2   0   0   2
 MK-2-1                 0   0   2   0   2   0   0   2   0   0   2   2   2   0   0   0   0   0   0   0   2   2   2   0   0   0   0   0   0   0   2   0   2   0   0   2   2   2   2   2   2   2   2   0   2   0   2   0   2   0   2   0   2   2   0   2   0   0   0   2   2   0   0   2   2   2   0   0   0   2   0   0   2   0   2   0   2   0   2   0   0   0   0   2   0   0   0   2   0   2   2   0   2   2   2   0   2   2   0   0   0   2   2   2   0   2   0   2   2   0   2   2   2   2   0   0   2   2   0   0   0   2   2   0   2   0   2   0   0   2   2   2   2   0   2   2   0   2   2   2   0   2   2   2   2   0   2   2   0   2   2   2   0   2   2   0   0   0   2   0   0   2   0   0   0   0   2   0   0   0   2   0   2   0   2   2   2   2   2   2   2   2   0   2   0   2   0   0   0   2   2   0   0   0   2   2   0   0   2   2
 MK-2-2                 0   0   2   0   0   0   0   2   0   0   2   2   2   0   0   0   0   0   0   0   2   2   2   0   0   0   0   0   0   0   2   0   2   0   0   2   2   2   2   2   2   2   2   0   2   0   2   0   2   0   2   0   2   2   0   2   0   0   0   2   2   0   0   2   2   2   2   0   0   2   0   2   0   0   2   0   2   0   2   0   0   0   0   2   0   0   0   2   0   2   2   0   2   2   2   0   2   2   0   0   0   2   2   2   0   2   0   2   0   0   0   2   2   2   0   0   0   2   0   0   0   0   2   0   2   0   2   0   0   2   2   2   2   0   2   0   0   2   2   2   0   0   2   2   0   0   2   2   0   2   2   2   0   2   2   0   2   0   2   0   0   2   0   0   0   0   2   0   2   0   2   0   2   0   2   2   2   2   2   2   2   2   0   2   0   2   0   0   0   2   2   2   0   0   2   2   0   0   2   0
 MK-2-3                 0   0   2   0   0   2   0   2   0   0   2   2   2   2   0   0   0   2   0   0   2   2   2   0   2   0   0   0   0   0   2   0   2   0   0   2   2   0   2   2   2   2   2   0   2   0   2   0   2   0   0   0   0   2   0   0   0   0   0   2   2   0   0   2   2   2   2   0   2   2   0   2   2   2   2   0   2   2   2   0   2   0   0   2   0   0   0   2   0   2   2   0   2   2   2   0   2   2   0   2   0   2   2   2   0   2   0   2   0   2   0   2   0   2   0   0   0   2   0   0   0   0   2   0   2   0   2   0   0   2   0   2   2   0   2   0   0   2   2   2   0   0   0   2   0   0   2   2   0   2   2   2   2   2   2   0   2   0   2   0   0   2   0   0   0   0   2   2   2   0   0   0   2   0   2   2   2   2   2   2   2   2   0   2   0   2   0   2   0   2   0   2   0   0   2   2   0   0   2   0
 MK-2-4                 0   0   2   0   0   2   0   2   0   0   2   2   2   2   0   0   2   2   0   0   2   2   2   0   0   0   0   0   0   0   2   0   2   0   0   2   2   0   2   2   2   2   2   2   0   2   2   0   2   0   0   0   0   2   0   0   0   0   0   2   2   0   0   2   2   2   2   0   2   2   0   2   2   0   2   0   2   2   2   0   2   0   0   2   0   0   2   2   0   2   2   0   2   2   2   0   2   2   0   0   0   2   2   2   0   2   0   2   0   2   0   2   0   2   0   0   0   2   0   2   0   0   2   0   2   0   2   0   0   2   0   2   2   0   2   0   0   2   2   2   0   0   0   2   0   0   2   2   0   2   2   2   2   2   2   2   2   0   2   0   0   2   0   0   0   2   0   0   2   0   0   0   0   0   2   2   2   2   2   2   2   2   0   2   2   2   2   2   2   2   0   2   0   0   2   2   0   2   2   2
 MK-2-5                 0   0   0   0   0   2   0   2   0   0   2   2   2   0   0   0   2   2   0   0   2   2   2   0   0   0   0   0   0   0   2   0   2   0   0   2   2   0   2   2   2   2   2   2   0   2   2   0   2   0   0   0   0   2   0   0   0   0   0   2   2   0   0   2   2   0   0   0   2   2   0   2   2   0   2   2   2   2   2   0   0   0   0   2   0   0   2   2   0   2   2   2   2   2   0   0   2   2   0   0   0   2   2   2   0   2   0   2   0   2   2   2   0   2   2   0   0   2   0   2   0   0   2   0   2   0   2   0   0   2   0   2   2   0   2   0   0   2   2   2   0   2   0   0   0   2   2   2   0   2   2   2   2   0   2   2   2   0   2   0   0   0   0   0   0   2   0   0   0   0   0   0   0   2   2   0   2   0   2   2   2   2   0   2   2   2   2   2   2   2   0   2   0   0   2   2   0   2   2   2
 MK-2-6                 2   0   0   0   0   2   0   2   0   0   2   0   2   0   0   0   2   0   0   0   2   2   0   0   0   0   0   0   0   0   2   0   2   0   0   2   2   0   2   2   2   2   2   2   2   2   2   0   2   0   0   0   0   2   0   0   0   0   0   2   2   0   0   2   2   0   0   0   2   2   0   2   2   0   2   2   2   2   2   0   0   2   0   2   0   0   2   2   0   2   2   2   2   2   0   0   2   2   0   0   0   2   2   2   0   2   0   2   2   2   2   2   0   2   2   0   0   0   0   2   0   0   2   0   2   0   2   0   0   2   0   2   2   0   2   0   0   2   2   2   0   2   0   0   0   2   2   2   0   2   0   2   2   0   2   2   2   0   2   0   0   0   0   0   0   0   0   2   0   0   0   0   0   0   2   2   2   0   0   2   2   0   0   2   2   2   2   2   2   2   0   2   0   0   2   2   2   2   2   2
 MK-2-7                 2   0   0   0   0   2   0   2   0   0   2   0   2   0   0   0   2   0   0   0   2   2   0   0   0   0   0   0   0   0   2   0   2   0   0   2   2   0   2   2   2   2   2   2   2   2   2   0   2   2   0   0   0   2   0   0   0   0   0   2   2   0   0   2   2   0   0   2   2   2   0   2   2   2   2   2   2   2   2   0   2   2   0   2   0   0   2   2   0   2   0   2   2   2   0   0   2   2   0   0   0   2   2   2   0   2   0   2   2   2   2   2   0   2   2   0   0   0   0   2   0   0   2   0   2   0   2   0   0   2   0   2   2   2   2   2   0   2   2   2   0   2   0   0   0   2   2   2   0   2   0   2   2   0   2   2   2   0   2   0   0   0   0   0   0   0   0   2   2   2   0   0   0   0   2   2   2   0   0   2   2   0   0   2   2   2   2   2   2   2   0   2   0   0   2   2   2   2   2   2
 MK-2-8                 2   0   0   0   0   2   0   2   0   0   2   0   2   0   0   0   2   0   0   0   2   0   0   0   0   0   2   0   0   0   2   0   2   2   0   2   2   2   0   2   2   2   2   2   2   2   2   2   2   2   2   0   0   2   0   0   0   0   0   2   2   0   0   2   2   0   0   0   2   2   0   2   2   2   2   2   2   2   2   0   2   2   2   2   0   0   2   2   0   2   0   2   2   2   0   0   2   2   0   0   0   2   2   2   0   2   0   2   2   2   2   2   0   0   2   0   0   0   0   2   2   0   2   0   2   0   2   0   0   2   0   2   2   2   2   2   0   2   2   0   0   2   0   0   2   2   2   2   0   2   0   2   2   0   0   2   2   0   2   0   2   0   0   0   0   0   0   2   2   2   0   2   0   0   2   2   0   0   0   2   2   0   0   0   2   2   2   2   2   2   0   2   0   0   2   2   2   0   2   2
 MK-2-9                 0   0   0   0   0   2   0   2   0   2   2   0   2   2   0   2   2   0   0   0   2   2   0   0   0   0   2   0   0   0   2   2   2   2   0   2   2   2   0   2   2   2   2   2   2   2   2   2   2   2   0   0   0   2   0   0   0   2   0   2   2   2   0   2   0   0   0   0   2   0   0   2   2   2   2   0   2   2   2   0   2   2   2   2   0   0   2   2   2   2   0   2   2   2   0   2   2   2   2   0   2   2   2   2   0   2   0   2   2   2   2   2   0   0   2   0   0   0   0   2   0   0   2   2   2   0   0   2   0   2   2   2   2   2   2   2   0   2   2   0   0   2   0   0   0   2   2   0   0   2   0   2   2   0   0   2   2   0   2   0   2   0   0   0   0   0   0   2   2   2   2   2   0   0   2   2   0   0   0   2   2   0   0   0   2   2   2   2   0   2   0   2   0   0   2   2   2   0   2   0
 MK-2-10                0   0   0   0   0   2   0   2   0   2   2   0   2   2   0   2   0   2   0   0   2   2   0   0   0   0   2   0   0   0   2   2   2   2   0   2   2   2   0   2   2   2   0   2   2   2   0   2   2   2   0   0   0   2   0   2   0   2   0   2   2   2   2   2   0   0   0   0   2   0   2   2   2   2   2   0   2   2   2   0   2   0   2   2   0   0   2   2   2   2   0   2   2   2   0   2   2   2   2   0   2   0   2   0   0   2   0   2   2   2   2   2   0   0   2   0   0   0   0   2   0   0   2   2   2   0   0   2   0   2   2   2   2   2   2   2   0   0   2   0   0   2   0   0   2   2   2   0   0   2   0   0   2   0   0   2   2   0   2   0   2   0   0   0   0   2   0   2   2   2   2   2   0   0   2   2   0   0   0   2   2   0   0   0   2   2   2   2   0   2   0   0   0   0   2   2   2   0   2   0
 MK-2-11                0   0   0   0   0   2   0   2   0   2   2   0   0   2   0   2   0   2   0   0   2   2   0   0   0   0   2   0   0   0   2   2   0   2   0   0   2   0   0   2   2   2   0   2   2   2   0   2   2   2   0   0   2   0   0   2   0   2   0   2   2   2   2   0   0   0   0   0   2   0   2   0   2   2   2   0   2   2   2   0   2   0   2   2   0   0   2   2   2   2   0   0   2   2   0   2   0   0   2   0   2   0   2   0   0   2   0   2   2   0   2   2   0   0   2   0   0   0   0   2   0   0   2   2   2   0   0   2   0   2   2   2   2   2   2   2   0   0   2   0   0   2   0   0   2   2   2   0   0   2   0   0   2   0   0   2   2   0   0   0   2   0   2   0   0   2   0   2   2   2   2   2   0   0   2   2   0   0   0   2   2   0   0   0   2   2   2   2   0   2   0   0   0   0   2   2   2   0   2   0
 MK-2-12                0   0   0   0   0   2   0   2   0   2   2   0   0   2   0   2   0   2   0   0   2   2   0   0   2   0   2   0   0   0   2   2   0   0   0   0   2   2   0   2   2   2   0   2   2   2   2   2   2   2   0   0   2   0   0   2   0   2   0   2   2   2   2   0   0   0   0   0   2   0   2   0   2   2   2   0   2   0   2   0   2   0   2   2   0   0   2   0   2   0   0   0   2   2   0   2   0   2   2   0   2   0   2   0   0   2   0   2   2   0   2   2   2   0   2   0   0   0   0   2   0   0   2   2   2   0   0   2   0   2   2   2   2   2   2   2   0   0   2   0   0   2   0   0   2   2   2   0   0   2   0   0   2   0   0   2   2   0   2   0   2   0   2   0   0   2   0   2   2   2   2   2   0   0   2   2   0   0   2   2   2   0   0   0   2   0   2   2   0   2   0   0   0   0   2   2   2   0   0   0
 MK-2-13                0   2   0   0   0   2   0   2   0   2   2   0   0   2   0   2   0   2   0   0   2   2   0   0   2   0   2   0   0   2   2   2   0   0   0   0   2   2   0   2   2   2   0   2   2   2   2   2   2   2   0   0   2   2   0   2   0   2   0   2   2   2   2   0   0   2   0   0   2   0   2   0   2   2   2   0   2   0   2   0   0   0   2   2   0   0   2   0   2   0   0   0   2   2   0   2   0   2   2   0   2   0   2   2   0   2   0   2   2   0   2   2   2   0   0   0   0   0   0   2   0   0   0   2   2   0   0   2   0   2   2   2   2   2   2   2   0   0   2   0   0   2   0   0   2   2   2   0   2   2   0   0   2   0   0   2   2   0   2   0   2   2   2   0   0   2   0   2   2   2   2   2   0   0   2   2   0   0   2   2   2   0   0   0   2   0   2   2   0   2   2   0   0   0   2   2   2   0   0   0
 MK-2-14                0   0   0   0   0   2   0   2   0   2   2   2   0   0   0   2   0   2   0   0   2   2   0   0   2   0   2   2   0   2   2   2   0   2   0   0   2   2   0   2   2   2   0   2   2   2   2   2   2   2   0   0   2   2   0   2   0   2   0   2   2   2   2   0   0   2   0   0   2   0   2   0   2   2   2   0   2   0   2   0   0   0   2   2   0   0   2   0   2   0   0   0   0   0   0   0   0   2   2   0   2   0   2   2   0   2   0   2   2   2   2   2   2   0   0   0   0   0   0   2   0   0   0   2   2   0   0   2   0   2   2   2   2   2   2   0   0   0   2   0   0   0   0   0   2   2   2   0   2   2   0   0   2   0   2   2   2   2   2   0   2   2   2   0   0   2   0   0   2   0   2   2   0   0   2   2   0   0   2   2   0   0   0   0   2   0   2   2   0   2   2   0   0   0   2   0   2   0   0   0
 MK-2-15                0   2   0   0   0   2   0   2   0   2   2   2   0   0   0   2   0   2   0   0   2   2   0   0   2   0   2   2   0   2   2   2   0   2   0   0   2   2   0   2   2   0   0   2   2   2   2   0   2   2   2   0   2   2   0   2   0   2   0   2   2   2   2   0   0   2   0   0   2   0   2   0   2   2   2   0   2   0   0   0   0   0   2   2   0   0   2   0   2   0   0   0   0   0   0   2   0   2   2   0   2   0   2   2   0   2   0   2   2   2   2   2   2   0   0   0   0   0   0   2   0   2   0   2   2   0   0   2   0   2   2   2   2   2   2   0   0   0   2   0   0   0   0   2   2   2   2   0   2   2   0   0   2   0   2   2   2   2   2   0   2   2   2   0   0   2   0   0   2   0   2   2   0   0   2   2   0   2   2   2   0   0   0   0   2   0   0   2   0   0   2   0   0   0   2   0   2   0   0   0
 MK-2-16                0   2   2   0   2   2   0   2   0   2   2   2   0   0   0   2   2   2   0   0   2   2   0   0   0   0   2   2   2   2   0   2   0   0   0   0   0   2   0   2   2   0   0   2   2   2   2   0   2   2   0   0   2   2   0   2   0   2   0   2   2   2   2   0   0   2   2   0   2   2   2   2   2   2   2   0   2   0   0   0   0   2   2   2   0   2   2   2   2   0   0   0   0   0   0   2   0   2   2   0   2   0   2   2   0   2   0   0   2   2   2   2   2   0   2   0   0   2   0   2   0   2   0   2   2   0   0   2   0   2   2   2   2   2   2   0   0   0   0   0   0   0   0   2   0   2   2   0   2   2   2   0   2   0   2   2   2   2   2   0   2   2   2   0   0   2   0   0   2   0   0   2   0   0   2   0   0   2   2   2   0   0   0   0   2   0   0   2   0   0   2   0   0   2   0   0   2   0   0   0
 MK-3-1                 0   2   0   0   0   0   0   0   0   0   2   2   0   0   2   0   0   0   0   0   0   0   0   0   2   0   0   2   2   2   0   0   2   0   0   0   0   2   2   0   2   2   0   0   0   2   0   2   0   0   2   2   2   2   2   0   2   2   2   0   2   0   2   0   2   2   0   2   0   2   2   0   0   2   2   2   0   2   2   2   0   0   2   0   0   2   2   2   0   2   0   2   0   2   2   2   2   2   0   2   2   2   0   2   2   0   2   0   0   2   2   2   2   0   2   2   0   0   0   2   2   0   2   2   2   0   2   2   2   0   0   2   0   0   0   0   0   2   2   0   0   0   0   0   0   0   2   0   2   0   0   2   2   0   0   2   0   2   2   0   0   2   0   0   2   0   0   2   2   0   2   2   2   0   0   0   0   0   0   2   2   0   0   0   0   0   2   0   0   2   2   2   0   2   0   2   2   2   0   2
 MK-3-2                 0   2   0   0   0   0   0   0   0   0   2   2   2   0   2   2   0   0   0   0   0   0   0   2   0   0   0   2   2   2   0   0   2   2   0   0   0   2   2   0   2   2   0   0   0   2   0   2   0   0   0   2   2   2   2   0   2   2   2   0   2   0   2   0   2   2   0   2   0   2   2   0   2   2   2   2   0   2   2   0   2   2   2   0   0   2   2   2   0   2   0   2   0   2   2   2   2   2   0   2   2   2   0   0   2   2   2   0   0   2   2   2   2   0   2   2   0   0   0   2   2   0   2   2   2   2   2   2   2   0   0   2   0   0   0   0   0   2   0   2   0   0   2   0   0   0   2   0   2   0   0   0   2   0   0   2   0   2   2   0   0   2   0   0   2   0   0   2   2   0   2   2   2   0   0   0   2   0   0   0   2   0   0   0   2   0   2   0   0   2   0   2   0   2   0   2   2   2   0   0
 MK-3-3                 0   2   0   0   0   2   0   0   0   0   2   2   2   0   2   2   0   0   0   0   0   0   0   2   0   0   0   2   2   2   0   0   2   2   0   0   0   2   2   0   0   2   0   0   0   2   0   2   0   0   0   2   2   0   2   2   2   2   2   0   2   0   2   0   2   2   0   2   0   2   2   0   2   2   2   2   2   2   0   0   0   2   2   0   0   2   0   2   0   2   0   0   0   2   2   2   2   2   0   2   2   2   0   0   2   2   0   0   0   0   2   2   2   0   2   2   0   0   0   2   0   2   2   2   2   2   2   2   2   0   0   2   0   0   0   0   0   2   0   2   0   0   2   0   0   0   2   0   2   0   2   0   2   0   0   2   0   2   2   2   0   0   0   0   2   0   0   2   2   2   2   2   2   0   0   0   2   0   0   0   2   0   0   2   2   0   2   0   0   2   0   2   0   2   0   2   2   2   0   0
 MK-3-4                 0   2   0   0   0   2   0   0   0   0   2   2   2   0   2   2   0   0   2   0   0   0   2   2   0   2   0   2   2   2   0   0   2   2   0   0   0   2   2   0   0   2   0   0   0   2   0   2   0   0   0   2   2   2   2   0   2   2   2   0   2   0   2   0   2   2   0   2   0   2   2   2   0   2   2   2   2   2   0   0   0   2   2   0   0   2   0   2   0   2   0   0   2   2   2   2   2   2   0   2   2   2   0   0   2   2   0   0   0   0   2   2   2   0   2   2   0   0   0   2   0   2   0   2   2   2   2   2   2   0   0   2   2   0   2   0   0   2   0   2   0   0   2   0   0   0   0   0   2   0   2   0   0   2   2   2   0   2   2   2   0   0   0   0   2   0   0   2   2   2   2   2   2   0   0   0   2   0   0   2   0   0   0   2   2   0   2   0   0   2   0   2   2   2   0   2   2   2   0   0
 MK-3-5                 0   2   0   0   0   2   0   0   0   0   2   2   2   0   2   2   0   0   2   0   0   0   2   2   0   2   0   2   2   2   0   2   2   2   0   0   0   2   2   2   0   2   0   2   2   2   0   2   2   0   0   0   2   2   2   0   2   2   2   2   2   0   2   0   2   2   0   2   2   0   2   2   0   2   2   2   0   2   0   0   0   2   2   0   0   2   0   2   0   2   0   0   2   2   2   2   2   2   0   2   2   0   2   0   2   0   0   0   0   2   2   2   2   0   2   2   0   0   0   2   0   2   0   2   2   2   2   2   2   0   0   2   2   0   2   0   0   2   0   2   0   0   0   0   0   0   2   2   2   2   2   0   0   2   2   2   0   2   2   2   0   0   0   0   2   0   0   2   2   2   0   2   2   0   0   0   2   0   0   2   2   0   0   0   2   0   2   0   0   2   0   2   2   0   0   2   2   2   0   0
 MK-3-6                 0   0   2   0   0   2   0   0   0   0   2   2   2   0   2   2   2   0   2   0   0   0   2   2   0   2   0   2   2   2   0   0   2   2   0   0   0   2   2   2   2   2   0   2   0   0   0   2   0   2   0   0   2   2   2   0   2   2   2   2   2   2   2   0   2   2   0   2   2   0   2   2   0   0   2   2   0   2   0   0   0   2   2   0   0   2   0   2   0   2   0   0   2   2   2   2   2   2   0   2   2   0   2   0   2   0   2   0   2   2   2   2   0   0   2   2   0   0   0   2   0   2   0   2   2   2   2   2   2   0   0   2   2   0   2   0   0   2   0   2   0   0   0   0   0   0   2   2   2   2   2   0   2   2   2   0   0   2   2   2   0   0   0   2   2   0   0   2   2   2   0   2   2   0   0   0   2   0   0   2   2   0   0   0   2   0   2   0   0   2   0   2   2   0   0   2   0   2   0   0
 MK-3-7                 0   2   2   0   0   2   0   0   2   0   2   2   0   0   2   2   2   0   2   0   0   0   2   2   2   2   0   2   0   2   0   0   2   0   0   2   0   2   2   2   2   2   0   2   0   0   0   2   0   2   0   0   2   2   2   0   2   2   2   2   2   2   2   0   2   2   2   2   2   0   2   2   0   0   2   2   0   2   0   0   0   2   2   0   0   2   0   2   0   2   0   0   2   2   0   2   2   2   0   2   2   0   2   0   2   0   2   0   2   2   0   0   0   0   2   2   0   0   0   2   2   2   0   2   2   2   2   2   2   0   0   0   2   0   2   0   0   2   0   2   0   0   0   0   0   0   2   2   2   2   2   0   2   2   2   0   0   2   0   2   0   0   0   2   2   0   0   2   2   2   0   2   0   0   0   0   2   0   2   0   2   0   0   0   2   0   2   0   0   0   0   2   2   2   0   2   0   2   0   0
 MK-3-8                 0   2   0   0   2   2   0   0   0   0   2   2   0   2   2   0   2   0   2   0   0   0   2   2   2   2   0   2   0   2   0   0   2   0   0   2   0   2   2   0   0   2   0   2   0   0   0   0   0   2   0   0   2   2   0   0   2   2   2   2   2   2   2   0   2   2   2   2   2   0   2   2   0   0   2   2   0   2   0   0   0   2   2   0   0   2   0   2   0   2   0   0   2   2   0   0   2   2   0   2   0   0   2   0   2   0   0   0   2   2   0   0   0   0   2   2   2   0   0   2   2   2   0   2   2   2   2   2   2   0   0   0   2   0   0   0   0   2   0   2   0   2   0   0   0   0   2   2   2   2   2   2   2   2   2   0   0   2   0   2   0   0   0   2   2   0   0   2   2   2   0   2   0   0   0   0   2   0   2   0   2   0   0   0   2   0   2   0   0   0   0   0   2   2   0   2   0   2   0   0
 MK-3-9                 0   2   2   2   2   2   0   0   0   0   0   2   0   2   2   0   2   0   2   0   0   0   2   2   2   2   0   2   0   2   0   0   2   0   0   0   0   2   2   0   0   2   2   2   0   0   0   0   0   2   0   0   2   2   0   0   2   2   2   2   2   2   2   0   2   2   2   2   2   0   2   2   2   0   2   0   0   2   0   0   0   2   2   0   0   2   0   2   0   2   0   0   2   2   0   0   2   2   0   2   2   0   2   0   2   0   0   0   2   2   0   0   0   2   2   2   2   0   0   2   0   0   0   2   2   2   2   2   2   0   0   0   2   0   0   0   0   2   0   2   0   2   0   2   0   0   2   0   2   2   2   2   2   2   2   0   0   2   0   0   0   0   0   2   2   0   0   2   2   2   0   2   0   0   0   0   2   0   2   0   2   0   0   0   2   0   2   0   0   0   0   0   2   2   0   2   0   0   0   0
 MK-3-10                0   0   2   0   2   2   0   0   2   0   2   2   0   2   2   2   2   0   2   0   0   0   2   2   2   2   0   2   0   2   0   0   2   0   0   0   0   2   2   0   0   2   2   2   0   0   0   0   0   2   0   0   2   2   0   0   2   2   2   2   2   0   2   0   2   2   2   2   2   0   2   2   2   0   2   0   0   2   0   0   0   2   0   0   0   2   2   2   0   2   0   0   2   2   0   0   2   2   0   2   2   0   2   0   2   0   0   0   2   0   0   0   0   0   2   2   0   0   0   2   0   0   0   2   2   2   2   2   2   2   0   0   2   0   0   0   0   2   2   2   0   2   0   2   0   0   2   0   2   0   0   2   2   2   2   0   0   2   2   0   0   0   2   2   2   0   0   2   2   2   0   2   2   2   0   0   2   0   2   0   2   0   2   0   2   0   2   0   0   0   0   0   2   0   0   2   0   0   0   0
 MK-3-11                0   0   2   0   2   2   0   0   2   0   2   2   0   2   2   2   2   0   2   0   0   0   2   2   2   2   0   2   2   2   0   0   2   0   0   0   0   2   0   0   0   2   2   0   0   0   0   0   0   2   0   2   2   2   0   0   2   2   2   2   2   0   2   0   2   2   2   2   2   0   2   2   2   0   2   2   0   0   2   0   0   2   0   0   0   2   2   2   0   2   0   0   2   2   2   0   2   2   0   2   0   0   2   0   2   0   0   0   0   0   0   0   0   2   2   2   0   0   0   0   0   0   0   2   2   2   2   2   2   2   2   0   2   0   0   0   0   2   2   2   0   2   0   2   2   2   2   0   2   0   0   2   2   2   2   0   0   2   0   0   0   0   2   2   2   0   0   2   2   2   0   2   2   2   0   0   2   0   2   0   2   0   2   0   2   0   2   0   0   0   0   0   2   0   0   2   0   0   2   0
 MK-3-12                0   2   0   2   0   2   0   0   2   0   2   2   0   2   2   2   0   0   2   0   2   0   2   2   2   2   0   0   2   2   0   2   2   0   0   0   0   2   0   0   0   2   2   0   0   0   0   2   0   2   0   2   2   2   0   0   2   2   2   2   2   0   2   0   2   2   2   0   2   0   2   0   0   0   2   0   0   0   2   0   0   2   0   0   0   2   2   2   0   2   0   0   2   2   2   0   0   2   2   0   0   0   2   0   2   0   0   0   0   0   0   2   2   2   2   2   0   0   2   0   0   0   0   2   0   2   2   2   2   2   2   0   2   0   0   0   0   2   2   2   0   2   2   2   2   2   2   0   2   0   0   0   2   2   0   0   0   2   0   0   0   0   2   2   2   0   0   0   2   2   0   2   2   2   0   0   2   0   2   0   2   0   2   0   2   0   0   0   2   0   0   0   2   0   0   2   0   0   2   0
 MK-3-13                0   2   0   2   0   2   2   0   2   0   2   2   0   2   2   2   0   0   0   0   2   0   2   2   2   2   0   2   2   2   0   2   2   2   0   0   0   2   0   2   0   2   2   0   0   0   0   2   0   2   2   2   2   0   0   0   2   2   2   2   2   2   0   0   0   2   2   0   2   0   2   0   0   0   2   0   0   2   2   0   0   2   0   0   0   2   2   2   0   0   0   0   2   2   0   0   0   0   2   0   0   2   2   0   2   0   2   0   0   0   0   2   2   2   2   2   0   0   2   0   0   0   0   2   0   2   2   0   2   2   2   0   2   0   0   0   0   2   2   2   0   0   2   2   2   2   2   0   2   0   0   0   2   0   0   0   0   2   0   0   0   0   2   2   0   0   0   0   2   2   0   2   2   2   0   0   2   0   2   0   2   2   2   0   2   0   0   0   2   0   2   0   2   0   2   2   0   0   2   0
 MK-3-14                0   2   0   2   2   2   2   0   2   0   2   2   0   2   0   2   0   0   0   0   2   0   2   2   2   2   0   2   2   2   0   2   2   2   0   0   0   2   0   0   0   0   2   0   0   0   0   2   0   2   2   2   2   0   0   0   2   2   2   2   2   2   0   0   0   2   0   0   2   0   2   0   0   0   0   0   0   2   2   0   0   2   0   0   0   2   2   2   0   0   0   0   2   2   0   0   0   0   2   0   0   2   2   0   2   0   2   0   0   0   0   2   2   2   2   2   0   0   2   0   0   0   0   2   0   2   2   0   2   2   2   0   2   0   0   0   2   2   2   2   0   0   2   2   2   2   2   0   2   0   0   2   2   0   0   0   0   2   0   0   0   0   2   2   0   0   2   0   2   2   0   0   2   2   0   2   2   0   2   0   2   2   2   0   2   0   0   0   2   0   0   0   2   0   2   2   0   2   2   0
 MK-3-15                0   2   0   2   2   0   2   0   2   0   0   2   0   2   0   2   0   0   2   2   2   0   2   2   2   0   0   2   2   0   0   2   0   2   2   2   2   2   0   0   2   0   2   0   0   0   0   2   0   2   2   2   2   0   0   0   2   0   2   2   2   2   0   0   0   2   0   0   2   0   2   0   0   2   0   2   0   2   2   0   0   2   0   2   0   2   2   2   0   0   0   0   2   2   0   0   0   0   2   0   0   2   0   0   2   0   2   0   0   2   0   2   2   2   2   2   0   0   2   0   0   0   0   2   0   2   0   0   0   2   2   2   2   0   0   0   2   2   2   2   0   0   2   2   2   2   0   0   2   0   0   2   2   0   2   0   0   2   0   0   0   0   2   0   0   0   2   0   2   2   0   0   2   2   2   2   2   0   2   2   2   2   2   0   2   0   0   0   2   0   0   0   2   0   2   2   0   2   2   0
 MK-3-16                0   2   0   2   2   0   2   0   2   0   0   2   0   2   0   2   0   0   2   2   2   0   2   2   2   0   0   2   2   0   0   2   0   2   0   2   2   2   0   0   2   0   2   0   0   0   0   0   0   2   2   2   2   0   0   0   2   0   2   2   2   2   0   0   0   2   0   0   2   0   2   2   0   2   0   2   0   2   0   2   0   2   0   2   0   2   2   2   0   0   0   0   2   2   0   0   0   0   2   0   0   2   0   0   2   0   2   0   0   2   0   2   2   2   2   2   0   0   2   0   0   2   0   2   0   0   2   0   0   2   2   0   2   0   0   2   2   2   2   2   0   0   2   2   2   2   2   0   2   0   0   0   2   0   2   0   0   0   2   0   0   0   2   0   0   0   2   0   0   2   0   0   2   2   2   2   2   0   2   2   2   2   2   0   2   0   0   0   2   2   0   0   2   0   2   2   0   2   0   0
 MK-4-1                 0   2   0   0   0   0   0   2   0   0   0   2   0   0   2   2   2   2   2   2   0   2   0   0   0   2   2   0   2   0   0   0   0   0   0   2   2   0   2   0   0   0   0   0   0   2   0   2   0   2   0   0   0   2   0   2   2   0   0   2   2   2   2   0   2   2   2   0   0   0   0   2   0   2   2   0   2   0   0   2   2   2   2   0   0   0   2   2   0   2   2   2   0   2   2   0   2   0   2   0   2   0   0   2   0   2   2   0   0   2   0   2   2   2   0   2   0   0   2   0   0   0   2   0   2   2   0   2   0   0   2   2   0   2   2   0   2   0   0   2   0   2   0   0   2   0   0   0   2   0   2   0   2   0   2   0   0   2   2   2   0   2   0   2   0   2   0   2   0   2   0   0   2   0   2   0   0   2   2   2   0   2   2   0   0   0   0   2   2   0   2   2   2   2   2   2   0   0   0   2
 MK-4-2                 0   2   0   0   0   0   0   2   0   0   0   0   0   0   2   2   2   2   2   2   0   2   0   0   2   2   2   0   2   0   0   0   0   0   0   2   2   0   2   0   0   2   0   0   0   2   0   2   0   2   0   0   0   2   0   2   2   0   0   2   2   2   2   0   2   2   2   0   0   0   0   2   0   2   2   0   2   0   0   2   2   2   2   0   0   0   2   0   2   2   0   0   0   2   0   0   2   0   2   2   2   0   0   2   0   0   2   0   0   2   0   2   2   2   0   2   0   0   2   0   0   0   2   0   0   2   0   2   0   0   2   2   0   2   2   0   2   0   0   2   0   2   0   0   2   0   0   0   2   2   2   0   2   0   2   2   0   2   2   2   0   2   0   2   0   2   0   2   0   2   0   0   2   0   2   0   0   2   2   2   0   2   2   0   0   0   2   2   2   0   2   2   2   2   2   2   0   0   0   2
 MK-4-3                 2   2   0   0   0   0   0   0   0   0   0   0   0   0   2   2   2   2   2   2   0   2   0   0   2   2   2   2   0   0   2   0   0   0   0   2   2   0   0   0   0   0   0   0   0   2   0   2   0   2   2   0   2   2   0   2   2   0   0   2   2   2   2   0   2   2   2   0   2   0   0   2   0   2   0   0   2   0   0   2   2   2   2   0   0   0   2   0   2   2   0   0   0   2   0   0   2   0   2   2   2   0   0   2   0   0   0   0   0   2   0   2   2   2   0   2   0   0   2   0   0   0   2   0   0   2   0   2   0   0   2   2   0   2   2   0   2   0   0   2   0   0   0   0   2   0   0   0   2   2   2   0   2   0   0   2   0   2   2   2   0   2   0   2   0   0   2   2   0   0   0   0   2   0   2   0   0   2   2   2   0   2   2   0   0   0   2   0   2   2   2   2   0   2   2   2   0   0   2   2
 MK-4-4                 2   2   0   0   0   0   0   0   0   0   0   0   0   0   2   2   2   2   2   2   0   2   0   0   2   2   2   2   0   2   2   0   0   2   0   2   2   0   0   0   0   0   0   0   0   2   0   2   0   2   2   0   2   2   0   2   2   2   0   0   2   2   2   0   2   2   2   0   2   0   0   2   0   2   2   0   2   2   0   2   2   2   2   2   0   0   2   0   2   2   0   0   0   2   0   0   2   0   2   2   2   0   0   2   2   0   0   0   0   2   2   2   2   2   0   2   0   0   2   0   2   0   2   0   0   2   0   2   0   0   2   2   0   2   0   0   2   0   0   2   2   0   0   0   2   0   0   0   2   2   2   0   2   0   0   2   0   2   2   2   0   2   0   2   0   0   2   2   2   0   0   0   2   0   2   0   0   2   2   2   0   2   0   0   0   0   2   0   0   2   2   2   0   2   2   2   0   0   2   2
 MK-4-5                 2   2   2   0   0   0   0   2   0   0   0   0   0   0   0   2   2   2   2   2   0   2   0   0   2   2   2   2   0   2   2   0   0   2   0   2   2   0   0   0   0   0   0   2   0   2   0   2   0   2   2   0   2   2   0   0   0   2   0   2   2   0   2   0   2   2   2   0   2   0   0   2   0   2   2   0   2   2   0   2   2   2   2   2   0   0   2   0   2   2   0   0   2   2   0   0   2   0   2   0   2   0   0   2   2   0   0   0   0   0   2   2   2   2   0   2   0   0   2   0   2   0   2   0   0   2   0   2   0   0   2   2   0   0   0   0   2   0   0   2   2   2   0   0   2   0   0   0   2   2   2   0   2   0   0   2   0   2   2   2   0   2   0   2   0   0   0   2   2   0   0   0   2   0   2   0   0   2   2   2   0   2   2   2   0   0   0   0   0   0   2   2   0   2   0   2   0   0   2   2
 MK-4-6                 2   2   2   0   0   0   0   2   0   0   0   0   0   0   0   2   0   2   0   2   2   2   0   2   2   2   2   2   2   2   2   0   0   2   0   2   2   2   0   0   0   0   0   2   0   2   0   2   0   2   2   0   2   2   0   0   0   0   0   0   2   0   2   0   2   2   2   0   2   0   0   2   0   2   2   0   2   2   0   2   2   0   2   0   0   0   2   0   2   2   0   0   2   2   0   0   2   0   2   0   2   0   0   2   2   0   0   0   0   2   2   2   2   2   0   2   0   0   2   0   0   0   2   0   0   2   0   2   0   0   2   0   0   0   0   0   2   0   0   0   2   2   2   0   2   0   0   0   2   2   0   2   2   0   0   2   0   2   0   2   0   2   0   0   0   0   0   2   2   0   0   0   0   0   2   0   0   2   2   2   0   2   2   0   0   0   0   0   0   0   2   0   0   2   0   2   2   0   2   2
 MK-4-7                 2   0   2   0   0   0   0   2   0   0   0   0   0   0   0   2   0   2   0   2   2   2   0   2   2   0   0   2   2   2   2   0   0   2   0   2   2   0   0   0   2   0   0   2   0   2   0   2   0   2   2   0   2   2   0   0   0   0   0   2   2   0   2   0   2   2   2   0   2   0   0   0   0   2   2   0   2   2   0   2   2   0   2   0   0   2   0   0   2   2   0   0   2   2   0   0   2   0   2   0   0   0   0   2   2   0   0   2   0   2   2   2   2   2   0   2   0   0   2   0   0   2   2   0   0   2   0   2   0   0   0   0   0   0   0   0   2   0   0   0   2   2   2   0   2   0   0   0   2   2   0   2   2   0   0   2   0   2   0   2   0   2   0   0   0   0   2   2   2   2   0   0   0   0   2   0   0   2   2   2   0   2   2   0   0   0   0   0   0   0   2   0   0   2   0   2   2   0   2   2
 MK-4-8                 2   0   2   0   0   2   0   2   0   0   0   0   0   0   0   2   2   2   0   2   2   0   0   2   2   0   0   2   2   2   2   0   0   2   0   2   2   0   2   0   2   0   0   2   0   2   0   2   0   2   2   2   2   2   0   0   0   0   2   2   2   0   2   0   2   2   2   0   2   0   2   0   0   2   2   0   2   2   0   2   0   0   2   0   0   0   2   0   2   2   0   0   2   0   0   0   2   0   2   0   0   0   0   2   2   2   2   2   0   2   2   2   2   2   0   2   0   0   2   0   0   2   2   0   0   2   0   2   0   2   0   0   0   0   0   0   2   2   0   0   2   2   2   2   2   0   0   0   2   2   0   2   2   0   2   2   0   2   2   2   0   2   0   0   0   0   2   2   2   2   0   0   0   0   2   0   0   2   2   2   2   2   2   0   0   0   0   0   0   2   2   0   0   2   0   0   2   0   2   0
 MK-4-9                 2   0   2   0   0   2   0   2   2   0   0   0   0   0   0   2   2   2   0   2   2   0   0   2   2   0   2   2   2   2   2   0   0   2   2   2   2   0   2   0   2   2   0   2   0   2   0   2   0   2   2   2   2   2   0   0   0   0   2   2   2   0   2   0   2   2   2   0   2   0   2   0   0   2   2   0   2   2   2   2   2   2   2   0   0   0   2   0   2   0   0   0   2   0   0   0   2   2   2   0   0   0   0   2   2   2   2   2   0   2   2   2   2   2   2   2   0   0   2   0   2   2   2   0   0   2   0   2   0   2   0   0   0   0   0   0   2   0   0   0   2   2   2   0   2   2   0   0   0   2   0   2   2   0   2   2   0   2   2   2   0   0   0   0   0   0   2   2   2   2   0   0   0   0   2   0   0   0   2   2   2   2   2   0   0   0   0   2   0   2   2   2   0   2   0   2   2   0   2   0
 MK-4-10                2   0   2   0   0   2   0   2   2   0   2   0   0   0   0   2   2   2   0   2   2   0   2   0   2   0   2   0   2   2   2   0   0   2   2   2   0   0   0   0   2   2   0   0   0   2   0   2   0   2   2   2   2   2   0   0   0   0   2   2   2   0   2   0   2   2   2   0   2   0   2   0   0   2   2   2   2   2   2   2   2   2   2   0   0   0   2   0   2   0   0   0   2   0   0   2   2   2   2   0   0   0   0   2   2   0   2   2   0   2   2   2   2   2   2   2   2   0   2   0   2   2   2   2   0   2   0   2   2   2   0   0   0   0   0   0   0   0   0   0   2   2   2   0   2   0   0   0   2   0   0   2   2   0   2   2   0   2   2   0   0   0   0   0   0   0   0   2   2   2   2   0   0   0   2   0   0   0   0   2   2   2   2   0   0   0   0   2   0   2   2   2   2   2   0   2   0   0   2   0
 MK-4-11                2   0   2   0   0   2   0   2   2   0   2   2   0   0   0   2   2   2   0   0   0   0   2   0   2   0   2   0   2   2   2   0   0   2   0   2   0   0   0   0   2   2   0   0   0   2   0   2   0   2   2   2   2   2   0   2   0   0   2   2   2   0   2   0   2   2   2   0   2   0   2   0   2   2   2   2   2   2   2   2   2   2   2   0   0   0   2   2   2   2   0   0   2   0   0   2   2   2   0   0   2   0   0   2   2   0   2   2   0   2   2   2   2   0   2   0   2   0   2   0   2   2   0   0   0   2   0   2   2   2   0   0   0   0   0   0   0   0   0   2   2   2   2   0   2   0   0   0   2   0   0   2   2   0   2   2   0   2   2   0   0   0   0   0   0   0   0   2   2   2   2   2   0   0   2   0   0   2   2   2   2   2   2   0   0   2   2   2   2   2   2   2   2   2   0   2   0   0   2   0
 MK-4-12                2   0   0   0   0   2   0   2   2   2   2   2   0   0   0   2   2   2   0   0   0   0   2   0   2   0   2   0   2   2   2   0   0   2   0   0   0   0   0   0   2   0   0   0   2   2   0   2   0   2   2   2   2   0   0   2   0   0   2   0   2   0   2   0   2   2   2   0   2   0   0   0   2   0   2   2   2   2   2   2   2   2   2   0   0   0   2   2   2   2   0   2   0   2   2   2   2   2   0   0   2   0   0   2   2   0   0   2   0   2   0   0   2   0   2   0   2   0   2   0   2   2   0   0   0   2   0   2   2   2   0   0   0   2   0   0   0   2   0   2   2   2   2   0   2   0   0   0   2   0   0   2   2   0   2   2   0   0   2   0   0   0   0   0   0   0   0   2   2   2   2   2   0   0   2   0   0   0   2   2   2   2   2   0   0   2   0   2   2   0   2   2   2   2   2   2   0   0   2   0
 MK-4-13                2   2   0   0   2   2   0   2   2   2   2   2   0   2   0   2   2   2   0   0   0   0   2   0   2   2   2   0   2   2   2   2   0   2   0   2   0   0   0   0   0   0   0   0   2   2   0   2   0   2   2   2   2   2   0   2   0   0   2   0   2   0   2   0   2   2   2   0   2   0   0   0   2   0   2   0   2   2   2   2   2   2   2   0   0   0   2   2   2   2   2   2   0   2   2   2   2   2   0   0   2   0   2   2   2   0   0   2   2   2   2   0   0   0   2   0   2   0   2   0   2   2   0   0   0   0   0   2   2   2   0   0   0   2   0   0   0   2   0   2   2   2   2   0   2   2   0   0   2   0   0   2   2   0   2   2   0   0   2   0   0   0   0   0   0   0   2   0   2   2   2   2   0   0   2   0   0   0   2   2   0   2   2   0   0   2   0   2   2   0   2   2   2   2   2   2   0   2   2   0
 MK-4-14                2   0   0   2   2   2   0   2   2   2   2   2   0   2   0   0   2   2   2   0   0   0   2   0   2   2   2   0   2   2   2   2   0   2   0   2   0   0   0   0   0   0   0   0   2   2   2   2   0   2   0   2   0   2   0   2   0   0   2   0   2   0   2   0   2   0   2   0   2   0   0   0   2   0   2   0   2   2   2   2   2   2   2   0   0   2   2   2   2   2   2   2   0   0   2   2   2   2   0   0   2   0   2   2   2   0   0   2   2   2   2   0   0   0   2   0   2   0   2   0   0   2   2   0   0   0   0   2   2   2   0   0   2   2   0   0   0   2   0   2   2   2   2   0   2   2   0   0   2   0   0   2   2   0   2   2   0   0   2   0   0   0   0   0   0   0   2   0   2   2   2   2   0   0   2   0   0   2   2   2   0   0   2   0   0   2   0   2   2   0   2   2   2   2   2   2   0   2   2   0
 MK-4-15                2   0   0   2   0   2   0   2   2   2   2   2   0   2   0   0   2   2   2   0   0   0   0   0   2   2   2   2   2   2   2   2   0   2   0   2   0   0   0   0   0   0   0   0   2   2   2   2   0   0   0   2   0   2   0   2   0   0   0   0   2   0   2   2   2   0   2   0   2   0   0   0   2   0   2   0   2   2   2   2   0   2   2   0   0   2   2   0   2   2   2   0   0   0   2   2   2   2   0   0   2   0   0   2   2   0   0   2   2   2   2   0   0   0   0   0   2   0   2   0   0   2   2   0   0   0   0   2   2   2   0   0   2   2   0   0   0   2   0   2   2   2   2   0   2   2   0   0   2   0   0   0   2   2   2   2   0   0   2   0   0   0   0   0   0   0   0   0   2   2   0   2   0   0   0   0   0   2   2   2   0   0   0   0   0   2   0   2   2   0   2   2   2   2   2   2   0   2   2   0
 MK-4-16                2   0   0   2   0   2   2   2   2   2   0   2   0   0   2   0   2   2   0   0   2   0   0   0   2   2   2   2   2   2   2   2   0   2   0   0   0   0   0   0   0   0   0   0   2   2   2   0   0   0   0   2   0   2   0   0   0   0   2   0   2   0   2   2   2   0   0   0   0   0   0   0   0   0   2   0   2   2   2   2   0   2   2   2   0   2   2   0   2   2   2   0   0   0   2   2   2   2   0   0   2   0   0   2   0   0   0   2   0   2   2   0   0   0   0   0   2   0   2   2   0   2   2   0   0   0   0   2   2   2   0   0   2   2   0   0   0   2   0   2   2   2   0   0   2   0   2   0   2   2   0   0   2   0   2   2   0   0   2   0   2   0   2   0   0   2   0   0   2   2   0   2   0   0   0   0   0   2   2   2   0   2   0   0   0   2   0   2   2   0   2   2   2   2   2   2   0   2   2   0
 MK-5-1                 2   2   0   0   2   0   2   0   0   0   2   2   0   0   2   0   2   0   2   0   0   2   0   2   0   0   2   0   2   0   0   0   2   0   2   2   2   2   0   2   2   0   2   0   0   2   0   0   0   0   0   2   2   2   0   0   2   0   2   2   2   2   2   0   0   2   2   2   2   2   2   2   0   0   0   2   2   0   0   0   2   0   2   2   0   0   0   0   0   2   0   0   0   2   0   0   2   2   0   0   0   0   0   0   2   2   0   2   0   0   2   0   2   2   0   2   0   0   2   0   0   2   0   0   2   0   0   0   2   2   0   0   0   2   0   2   0   2   0   0   0   2   2   2   2   0   2   0   2   2   2   0   0   2   0   0   0   2   2   2   0   2   0   0   0   2   2   0   0   2   2   2   2   2   2   2   2   2   2   0   0   2   2   2   0   0   2   2   0   2   2   0   2   2   0   2   0   2   2   2
 MK-5-2                 2   2   0   2   2   0   2   0   0   0   2   2   0   2   2   0   0   0   2   0   0   2   0   0   0   2   2   0   0   0   0   0   2   2   2   2   0   2   0   2   2   0   2   0   0   2   0   0   0   0   0   2   2   2   0   0   0   0   2   2   2   2   2   0   2   2   2   2   2   2   2   2   0   0   0   2   2   0   0   0   0   0   0   2   0   0   0   0   0   2   0   0   0   2   0   0   2   2   0   0   0   0   0   0   2   2   0   2   0   0   2   0   2   2   0   2   0   0   0   0   0   2   0   0   2   0   0   0   2   2   0   2   2   0   0   2   0   2   0   0   2   2   2   0   0   0   0   0   2   2   2   0   0   2   0   0   0   2   2   2   0   2   0   0   0   2   2   0   0   2   2   2   2   2   2   2   2   2   2   0   0   2   2   2   0   0   2   2   2   2   2   0   2   2   0   2   0   2   2   2
 MK-5-3                 2   2   0   2   2   0   2   0   0   0   2   2   0   2   2   0   0   0   2   2   0   2   0   0   2   2   2   0   0   0   2   0   2   2   2   2   0   2   0   2   2   2   2   0   0   2   0   0   0   0   0   2   2   0   0   0   0   0   2   2   2   2   2   0   0   2   2   2   2   2   2   2   2   0   2   2   2   0   0   0   0   0   0   2   0   0   0   0   0   2   0   0   0   2   0   0   2   2   0   0   0   2   0   0   0   0   0   2   0   0   2   0   2   2   0   0   0   0   0   0   0   2   0   0   2   0   0   0   0   2   0   2   2   0   2   2   0   2   0   0   2   2   2   0   0   0   0   0   2   2   2   0   0   2   0   0   0   2   2   2   0   2   0   0   2   2   2   0   0   2   0   2   2   2   0   2   0   0   2   0   0   2   2   2   0   0   2   2   2   2   2   0   2   2   0   2   0   2   2   2
 MK-5-4                 2   2   0   2   2   0   2   0   0   0   0   2   0   2   2   0   0   0   2   2   0   2   0   0   2   2   2   0   0   0   2   2   2   2   2   2   0   2   0   2   2   2   2   0   0   2   0   0   0   0   0   0   2   0   0   0   0   0   2   0   2   2   2   2   0   2   2   2   0   2   2   2   2   0   2   2   0   0   0   0   0   0   0   2   2   0   0   0   0   2   0   2   0   2   0   0   2   2   0   0   0   2   0   0   0   0   0   2   2   0   2   0   2   2   0   2   0   0   0   0   0   2   0   0   2   0   0   0   0   2   0   2   2   0   2   2   0   2   0   0   2   0   2   0   0   0   0   0   2   2   2   0   0   2   0   0   2   2   2   2   0   0   2   0   2   2   2   0   0   2   0   2   2   2   0   2   0   2   2   0   0   2   0   2   0   2   2   2   2   2   2   0   2   2   0   2   0   2   0   2
 MK-5-5                 2   2   0   2   2   2   2   0   0   2   0   0   0   2   0   0   0   2   2   2   0   2   0   0   2   2   2   0   0   0   2   2   2   2   2   2   0   2   0   2   0   2   2   2   0   2   0   0   0   0   0   0   2   0   0   0   0   0   2   0   2   2   2   2   0   2   2   0   0   2   2   2   2   0   2   2   0   0   0   0   0   0   0   2   2   0   0   0   0   2   0   2   0   2   0   0   2   2   0   0   0   2   0   0   0   0   0   2   2   0   2   2   2   2   0   2   0   0   0   0   0   2   0   0   2   0   0   0   0   2   0   2   2   0   2   2   0   2   0   0   2   0   0   0   0   0   0   0   2   2   2   0   0   2   0   0   2   2   2   2   0   0   2   0   2   2   2   0   0   2   0   2   0   2   0   2   0   2   2   0   0   2   0   2   0   2   2   2   2   2   2   0   0   2   0   0   0   0   0   2
 MK-5-6                 0   2   0   2   2   2   2   0   0   2   0   0   0   2   2   0   0   2   2   2   0   2   0   0   2   2   2   0   2   0   2   2   0   2   2   2   0   2   0   2   2   2   2   2   0   2   0   0   0   0   0   0   2   0   0   0   0   2   2   0   2   2   2   2   0   0   2   0   0   2   0   2   2   0   2   2   0   0   0   0   0   2   0   2   2   0   0   2   0   2   0   2   0   2   0   0   2   2   0   2   0   2   0   0   0   0   0   2   0   0   2   2   2   2   0   2   0   0   0   0   0   2   0   0   2   0   0   0   0   2   0   2   2   0   2   2   0   2   0   0   2   0   0   0   0   0   2   0   2   2   2   2   2   2   0   2   0   2   2   2   0   2   2   0   2   0   0   0   2   2   2   2   2   2   2   2   0   2   2   2   0   2   0   2   0   2   2   2   2   2   0   0   0   2   0   0   0   0   0   2
 MK-5-7                 0   2   0   2   2   2   2   2   0   2   0   2   2   2   2   0   2   2   2   2   2   2   2   0   2   2   2   0   2   0   2   0   0   0   2   2   0   2   0   2   2   0   2   2   0   2   0   0   0   0   0   0   2   0   2   0   0   2   2   0   0   2   2   2   0   0   0   0   0   2   0   2   2   0   2   0   0   0   2   0   0   2   0   2   2   0   0   0   0   2   2   2   2   2   0   0   2   0   0   2   0   2   0   0   0   0   0   2   0   0   2   2   2   0   0   2   0   0   0   0   0   2   2   0   2   0   0   0   0   2   0   2   2   0   2   2   0   0   0   0   2   0   2   0   2   0   2   0   2   2   2   2   2   2   0   2   0   2   2   2   0   2   2   0   2   0   0   2   2   2   2   2   2   2   2   0   0   2   2   0   0   0   0   2   0   2   2   2   2   2   0   0   2   2   0   0   0   0   0   2
 MK-5-8                 0   2   0   2   2   2   2   2   0   2   0   2   2   2   2   0   2   0   2   2   2   2   2   2   2   2   2   0   2   2   2   0   0   0   2   2   0   2   0   2   2   0   2   2   0   2   0   0   0   0   0   0   2   2   2   0   0   2   2   0   0   2   2   2   0   0   0   0   0   2   0   2   2   0   2   0   0   0   2   2   0   2   0   2   2   2   0   0   0   2   2   2   2   2   2   0   2   0   0   2   2   2   0   0   0   0   0   2   0   0   2   2   2   0   0   2   2   0   0   0   0   0   2   0   2   0   0   0   0   2   0   2   2   0   2   2   0   0   0   0   2   0   2   0   2   0   2   2   2   2   2   2   0   2   0   2   2   2   0   2   0   2   0   0   2   0   0   2   2   0   2   2   2   2   2   0   0   2   2   0   0   0   0   2   0   2   0   2   2   2   0   0   2   2   0   0   0   0   0   2
 MK-5-9                 0   2   0   2   2   2   2   2   0   2   0   2   0   2   2   2   2   0   2   2   2   2   2   2   2   2   2   2   0   2   0   0   2   0   2   0   0   2   0   2   2   0   2   2   0   2   0   0   0   0   0   0   2   2   2   0   0   2   2   0   0   2   2   2   0   0   0   0   0   2   0   2   2   0   2   0   0   2   2   2   0   2   0   2   2   2   0   0   0   2   2   2   2   2   2   0   2   0   0   2   2   2   0   0   0   0   2   2   0   0   2   2   2   0   0   2   2   2   0   0   0   0   2   0   2   0   0   0   0   2   0   2   2   0   2   2   0   0   0   2   2   0   2   0   2   0   2   2   2   2   2   2   0   0   0   2   2   2   0   2   0   0   0   0   2   0   0   2   2   2   2   2   2   2   2   0   0   2   2   0   2   0   0   0   0   2   0   2   2   2   0   0   2   2   0   0   0   0   0   2
 MK-5-10                2   2   0   2   2   2   2   2   2   2   2   2   0   2   2   2   2   0   2   2   2   2   2   2   2   2   2   2   0   2   0   0   2   0   2   0   0   2   0   2   2   0   2   2   0   2   0   0   0   0   0   0   2   2   0   0   0   2   2   0   0   2   2   2   0   0   2   0   0   2   0   0   2   0   2   0   0   2   2   0   0   2   0   2   2   2   0   0   0   2   2   2   2   2   2   2   2   0   0   2   2   2   0   0   0   0   2   2   0   0   2   2   0   0   0   2   2   2   0   0   0   0   2   0   2   0   0   0   0   2   0   2   2   0   2   2   0   0   2   2   2   0   2   0   2   0   2   2   2   2   2   2   0   0   0   2   2   2   0   2   0   0   0   0   2   0   0   2   2   2   2   2   2   2   2   2   0   2   2   0   2   0   0   0   0   2   0   2   2   2   0   0   2   2   0   0   2   0   0   2
 MK-5-11                2   2   0   2   2   2   2   2   0   2   2   2   0   2   2   2   2   2   2   2   2   2   2   0   2   2   2   2   0   2   0   0   2   2   2   0   0   2   0   2   2   0   2   2   0   2   0   2   0   0   0   0   2   2   0   0   0   2   2   0   0   2   2   2   0   0   2   0   2   2   0   2   2   0   2   0   0   2   2   0   0   2   0   2   2   0   0   2   0   2   2   2   2   2   2   2   2   0   0   2   2   2   0   0   0   0   2   2   0   0   2   2   2   0   0   2   2   2   0   0   0   2   2   0   2   0   0   0   0   2   0   2   0   0   0   2   0   0   0   2   2   0   2   0   2   0   0   2   2   2   2   2   0   0   0   0   2   2   0   2   0   0   0   0   2   0   0   2   2   2   2   2   2   0   2   2   0   0   2   2   2   0   0   2   0   2   0   2   2   2   0   0   2   2   0   0   2   0   2   2
 MK-5-12                2   2   2   0   2   2   0   2   0   2   2   2   0   2   2   2   2   2   2   0   2   0   2   0   2   2   2   2   0   2   0   0   2   2   2   2   0   0   2   2   2   0   2   0   0   2   0   2   0   0   0   0   2   2   0   0   0   2   2   0   0   2   2   2   0   0   2   0   2   2   0   2   2   0   2   0   0   2   2   0   0   2   0   0   2   0   0   0   0   2   2   2   2   2   2   2   2   0   0   2   2   2   0   0   0   0   2   2   0   0   2   2   2   0   0   2   2   2   0   0   0   2   2   0   2   2   0   0   0   2   0   2   0   0   0   2   0   0   0   2   2   0   0   0   2   2   0   2   2   2   2   2   0   0   0   0   2   2   0   2   0   0   0   0   2   0   0   2   2   2   2   2   2   0   0   2   2   0   2   2   2   0   0   2   2   0   0   2   2   2   2   0   2   2   0   0   2   0   2   2
 MK-5-13                2   2   2   2   2   2   0   2   0   2   2   2   0   2   2   2   0   2   0   0   2   0   2   0   2   2   2   2   0   2   0   0   2   2   2   0   2   0   2   2   2   0   2   0   0   2   2   2   0   0   0   0   2   2   0   0   0   2   2   0   0   2   2   2   0   0   2   0   2   2   2   2   2   0   2   0   0   2   2   0   0   2   0   0   2   0   0   0   0   0   2   2   2   2   2   2   2   0   0   0   2   2   0   0   0   0   2   2   0   0   2   2   2   2   0   2   0   0   0   0   0   2   2   0   2   2   0   0   0   2   0   2   0   0   0   2   0   0   0   2   2   0   0   0   2   2   0   2   2   2   2   2   0   0   0   0   2   2   0   2   0   0   0   0   2   0   0   2   2   2   2   2   2   0   2   2   2   0   2   2   2   0   0   2   2   0   0   2   2   2   2   2   2   2   0   0   2   0   2   2
 MK-5-14                2   2   2   2   2   2   0   2   2   2   2   2   0   2   2   0   0   2   0   0   2   0   2   0   2   2   2   2   2   2   0   0   2   2   2   0   2   0   2   2   2   0   2   2   0   2   2   2   0   0   0   0   2   2   0   0   0   2   2   0   0   0   2   2   0   0   2   0   2   0   2   2   2   0   0   0   0   2   0   0   0   2   0   0   2   0   0   0   0   0   2   2   2   2   2   2   2   0   0   2   2   2   0   0   0   0   2   2   0   0   2   0   2   2   0   2   0   0   2   0   0   2   2   0   2   2   0   0   0   2   0   2   0   2   0   2   0   0   2   2   2   0   0   2   2   2   0   2   2   2   2   0   0   0   0   0   2   2   0   2   0   0   0   0   2   0   0   2   2   2   2   2   2   0   2   2   2   0   2   2   0   0   0   2   2   0   0   2   2   2   2   2   2   2   0   0   0   0   2   2
 MK-5-15                2   2   2   2   2   2   0   2   2   2   2   2   0   2   0   0   0   0   0   0   2   0   2   0   2   2   2   2   2   2   0   0   2   2   2   0   2   0   2   2   2   0   2   2   0   2   2   2   0   0   0   0   2   2   0   0   0   2   2   0   0   0   2   0   0   0   2   0   2   0   2   2   2   0   0   0   0   2   2   0   0   2   0   0   2   0   0   2   0   0   2   2   2   2   2   2   2   0   0   2   2   2   0   0   0   0   2   2   0   2   2   0   2   2   0   0   0   0   2   2   0   2   2   0   2   2   0   0   0   2   0   2   0   2   0   2   0   0   2   2   2   0   0   2   2   2   0   2   2   0   2   0   0   2   0   0   2   2   2   2   0   0   0   0   0   0   0   2   2   2   0   0   2   0   2   2   2   0   0   2   0   0   0   2   2   0   2   2   2   2   2   2   2   0   0   0   0   0   2   2
 MK-5-16                2   2   0   0   2   2   0   2   2   2   2   2   0   2   0   0   0   0   0   0   2   0   2   0   2   2   2   2   2   2   0   0   2   2   2   0   2   0   2   2   2   0   2   2   0   2   2   2   0   0   0   0   0   2   0   0   0   2   0   0   0   0   2   0   0   0   2   0   2   0   2   2   0   0   0   0   0   2   2   2   0   2   0   2   2   0   0   2   0   0   2   2   2   2   2   2   0   0   0   2   2   2   0   0   0   0   2   2   0   2   2   0   2   2   0   0   0   2   2   2   2   0   2   0   0   2   0   0   2   2   0   2   0   2   2   2   0   0   2   2   2   0   0   2   2   2   0   2   2   0   2   0   0   2   0   0   2   2   2   2   0   0   0   0   2   0   0   2   2   2   0   0   2   0   2   2   2   0   0   2   2   0   0   2   2   0   2   0   2   2   2   2   2   0   0   0   0   0   2   2
 MK-6-1                 0   0   0   0   0   2   2   2   0   2   2   0   2   0   0   0   0   0   0   2   0   2   2   2   2   2   0   2   0   0   0   2   0   2   2   0   0   2   0   2   2   2   2   0   2   0   0   0   0   2   0   0   0   2   2   0   2   0   2   2   0   2   0   2   2   0   2   0   0   0   2   2   2   2   0   0   0   0   2   2   0   0   2   2   0   0   2   0   2   0   2   2   0   0   2   0   0   0   2   2   2   0   0   0   0   2   0   0   2   0   0   0   0   2   0   2   0   2   0   0   0   0   2   2   2   0   0   0   0   0   0   2   0   2   2   2   2   2   0   0   2   0   0   0   2   0   0   2   0   0   0   2   2   0   0   0   0   2   2   2   2   0   2   2   0   2   0   0   2   2   2   0   2   0   0   0   0   0   2   0   0   0   2   2   2   0   0   2   2   0   2   0   0   0   2   0   0   0   0   2
 MK-6-2                 0   0   0   0   0   2   2   2   2   2   2   0   2   0   0   0   0   0   0   0   0   2   2   2   2   2   0   2   0   0   0   2   0   2   2   0   0   2   0   2   0   2   2   0   2   0   0   0   0   2   0   0   0   2   2   0   2   0   2   2   0   2   0   2   2   0   2   0   0   0   2   2   2   2   0   0   2   0   2   2   0   0   0   2   0   2   2   0   2   0   2   2   0   0   2   0   0   0   2   0   2   0   0   0   0   2   2   0   2   0   0   0   2   2   0   2   0   2   0   0   0   0   2   2   2   0   0   0   2   0   0   0   0   2   2   2   2   2   0   0   0   0   0   0   2   2   0   2   0   0   0   0   0   0   2   0   0   2   2   2   2   0   2   2   0   2   2   0   2   2   2   0   2   0   0   0   0   0   2   0   0   0   2   2   2   0   0   2   2   0   2   0   0   0   2   0   0   0   0   2
 MK-6-3                 0   0   0   0   0   2   2   2   2   2   2   0   0   0   0   0   0   0   0   0   0   2   2   2   2   2   0   2   0   0   0   2   0   2   2   2   0   2   0   2   0   2   2   0   0   0   0   0   0   2   0   2   0   2   2   0   2   0   2   2   0   2   0   2   2   0   2   2   0   0   2   2   2   2   0   0   2   0   2   2   0   2   0   2   0   2   2   0   2   0   2   2   0   0   2   0   0   0   2   0   2   0   0   0   0   2   2   0   2   0   0   0   0   2   2   2   0   2   0   0   0   0   2   2   2   0   0   0   2   0   0   0   0   2   2   2   2   2   2   0   0   0   0   0   2   2   0   2   0   0   0   0   2   0   2   0   2   2   2   2   2   0   2   0   2   2   2   0   2   2   0   0   2   0   0   2   2   0   2   0   2   2   2   2   2   2   0   2   0   0   2   0   0   0   2   2   0   0   0   2
 MK-6-4                 0   0   0   0   0   2   2   2   2   2   2   0   0   0   0   0   0   0   2   0   0   2   2   2   2   2   2   2   0   0   2   2   0   2   2   0   0   2   0   2   0   2   2   0   0   0   0   0   0   2   0   2   0   2   2   0   2   0   2   2   0   0   0   2   2   0   2   2   0   0   2   2   2   0   0   0   2   0   2   2   0   2   0   2   0   2   2   0   0   2   2   2   0   0   2   0   0   0   2   0   2   2   0   0   0   2   2   2   2   0   0   0   0   2   2   2   0   2   2   2   0   0   2   2   2   0   0   0   2   0   0   0   0   2   2   2   2   0   2   0   0   0   0   0   2   2   0   2   0   0   0   0   2   0   2   0   2   2   2   2   2   0   2   0   2   2   2   2   2   2   0   0   2   0   0   2   2   0   2   2   2   2   2   2   2   2   0   2   0   0   2   0   2   0   2   2   0   0   0   2
 MK-6-5                 2   0   0   0   0   0   2   2   2   2   2   2   0   0   0   0   0   0   2   0   0   2   2   2   2   2   2   2   0   0   2   2   0   2   2   0   0   2   0   2   0   2   2   0   2   0   0   0   0   2   0   2   0   2   2   0   2   0   2   2   0   2   2   2   2   0   2   2   0   0   2   2   2   0   0   2   2   2   2   2   0   2   0   2   0   2   2   0   2   0   2   2   0   0   2   0   0   0   2   0   2   2   0   0   0   2   2   2   2   0   2   0   0   2   2   2   0   2   0   2   0   0   2   2   2   0   0   0   2   0   0   0   0   0   2   2   2   0   2   0   0   2   2   0   2   2   0   2   2   0   0   0   2   0   2   0   2   2   2   2   2   0   2   0   2   2   2   2   2   2   0   0   2   0   0   2   2   0   2   2   2   0   2   2   2   2   0   2   0   0   2   0   2   0   2   2   0   0   0   2
 MK-6-6                 2   0   0   0   0   0   2   2   2   2   2   0   0   0   0   2   0   0   2   0   0   2   2   2   2   2   2   2   0   0   2   2   0   2   2   2   2   2   0   0   0   2   2   0   2   0   0   0   2   2   0   2   0   2   2   0   2   2   2   0   0   2   0   0   2   0   2   2   2   0   0   2   2   2   0   2   2   2   2   2   0   2   0   2   0   0   2   0   2   0   0   2   0   0   2   0   0   0   2   0   2   2   0   0   0   2   2   2   2   0   0   0   0   2   2   2   0   2   0   2   0   0   2   2   2   0   0   0   0   0   0   0   0   0   2   2   2   0   2   0   2   2   2   2   2   2   0   2   2   0   0   0   2   0   2   0   2   2   2   2   2   0   2   0   2   2   2   2   2   0   0   0   2   0   0   2   2   0   2   2   2   0   2   2   2   2   0   2   0   0   2   0   0   0   2   2   0   0   0   2
 MK-6-7                 2   0   0   2   0   0   2   2   2   2   2   0   0   0   2   2   0   0   2   0   2   2   2   2   0   2   2   2   0   0   0   2   0   2   2   0   2   2   0   2   0   2   2   0   2   0   0   0   2   2   0   2   0   2   2   0   2   2   2   0   0   2   0   0   2   0   2   2   2   0   0   2   2   2   0   0   0   2   2   2   0   2   0   0   0   0   2   0   2   0   0   2   0   0   2   0   0   0   0   0   2   0   0   0   0   2   2   2   2   2   0   0   0   2   2   0   0   0   0   2   0   0   2   2   2   0   0   0   0   0   0   0   2   0   2   2   0   0   2   0   2   2   2   2   2   2   0   0   2   2   0   0   2   0   2   0   2   2   2   2   2   0   2   0   2   2   2   2   2   0   0   0   2   0   0   2   2   0   2   2   2   0   2   2   2   2   0   2   0   0   2   0   0   2   2   2   0   0   0   2
 MK-6-8                 2   0   0   2   0   0   2   2   2   2   0   0   0   0   0   2   0   0   2   0   2   2   2   2   0   2   2   2   0   0   0   2   0   2   2   0   2   2   0   2   2   2   2   0   2   0   0   0   2   0   0   2   0   2   2   0   2   2   2   0   0   2   0   0   2   0   2   2   2   2   0   2   2   0   0   0   0   2   2   2   0   2   0   0   0   0   2   0   2   0   0   2   0   0   2   0   0   0   0   0   2   0   0   0   0   2   2   2   2   2   0   0   0   2   2   0   0   0   0   2   0   0   2   2   2   0   0   0   0   0   0   0   2   0   2   2   0   0   2   0   2   2   2   2   2   2   0   0   2   2   0   0   2   0   2   0   2   0   2   0   2   0   2   0   2   2   2   2   2   0   0   0   2   0   0   2   2   0   2   2   2   0   2   2   2   2   0   2   0   0   2   0   0   2   0   2   0   0   0   2
 MK-6-9                 2   0   2   2   0   0   2   2   2   2   0   0   0   0   0   2   0   0   2   0   2   2   2   2   0   0   2   2   0   0   0   2   0   2   2   0   2   2   0   0   2   2   2   0   2   0   0   0   2   0   0   2   0   2   0   0   2   2   2   0   0   2   0   0   2   0   2   2   2   2   0   2   2   0   0   0   0   2   2   2   0   2   0   0   0   0   2   0   2   0   0   2   0   0   2   0   0   2   0   0   2   0   0   0   2   2   2   2   2   2   0   0   0   2   2   0   0   0   0   2   0   0   2   2   2   0   0   0   0   0   0   0   2   2   2   2   2   0   2   0   2   2   2   2   2   2   0   0   2   2   0   0   2   2   2   0   2   0   2   0   0   0   2   0   2   2   0   2   2   2   0   0   2   0   0   2   2   0   2   2   0   0   2   0   2   2   0   2   0   0   2   0   0   2   0   2   2   0   0   2
 MK-6-10                2   0   2   2   0   0   2   0   2   2   0   2   0   0   0   2   2   0   2   0   2   2   2   2   0   0   2   2   0   0   0   2   0   2   2   0   0   0   0   0   2   2   2   0   2   0   0   0   2   0   0   2   0   0   0   0   2   0   0   0   0   2   2   0   2   0   2   2   2   2   0   2   2   0   0   0   0   2   2   2   0   2   2   0   0   0   0   0   2   0   0   2   0   2   2   2   0   2   0   0   2   0   0   0   2   2   2   0   2   2   0   0   2   2   2   0   0   0   2   2   0   0   2   2   2   0   0   2   0   0   0   0   2   2   2   2   2   0   0   0   2   2   2   2   2   2   0   0   0   2   0   0   2   2   2   0   2   0   2   0   0   0   2   0   2   2   0   0   2   0   0   0   2   0   2   2   2   0   2   0   0   2   2   0   2   0   0   2   0   0   2   0   0   0   0   2   2   0   0   2
 MK-6-11                2   0   2   2   0   0   2   0   2   2   0   2   0   2   0   2   2   0   2   0   2   2   2   2   0   0   0   2   0   0   0   2   0   2   2   0   0   0   0   0   2   0   2   0   2   2   0   0   2   0   0   2   0   0   0   0   2   0   0   0   0   2   2   2   0   0   2   2   2   2   0   2   2   0   0   0   0   2   2   2   0   2   2   0   0   0   0   0   2   0   0   2   0   2   2   0   0   2   0   2   2   2   0   0   2   2   2   0   2   2   2   0   2   2   0   0   0   0   2   2   0   0   2   2   2   0   0   2   0   0   0   0   2   2   2   0   2   0   0   0   2   2   2   2   2   2   0   2   2   2   0   0   2   0   2   0   2   0   2   0   0   0   2   0   0   2   0   0   2   0   0   0   2   0   2   2   2   0   0   0   0   2   0   0   2   0   0   2   0   0   2   0   0   0   0   2   2   0   0   2
 MK-6-12                2   0   2   2   0   0   2   0   2   2   0   2   0   2   0   2   2   0   2   0   2   2   2   2   0   0   0   2   0   0   0   0   0   2   2   0   0   2   0   2   2   0   2   0   0   2   0   0   2   0   0   2   0   0   2   0   2   2   0   0   0   2   2   2   2   2   2   2   2   0   0   2   2   0   0   0   0   0   2   2   0   0   2   0   0   0   0   0   2   0   2   0   0   2   2   0   0   2   0   2   2   2   0   0   2   2   2   0   2   2   2   0   2   2   0   0   0   0   2   2   0   0   2   0   0   0   0   2   0   0   0   0   2   2   2   2   2   0   0   0   2   2   0   2   2   2   0   2   2   2   0   0   2   0   0   0   2   0   2   0   0   0   2   0   0   2   0   0   0   0   0   0   2   0   2   2   2   0   0   0   0   0   0   0   2   0   0   2   0   0   2   0   0   0   0   2   2   0   0   2
 MK-6-13                2   0   2   2   0   0   2   0   2   0   0   2   0   2   0   2   2   2   2   0   2   2   2   2   0   0   0   2   0   2   0   0   0   2   2   0   0   2   0   2   2   2   2   0   0   2   0   0   0   0   0   2   0   0   2   0   2   0   0   2   0   2   2   2   2   2   2   2   2   0   0   0   2   0   2   0   0   0   2   2   2   0   2   0   0   0   0   0   2   0   0   0   0   2   2   0   0   0   0   2   2   0   0   0   0   2   2   0   2   2   2   0   2   2   0   0   0   2   2   2   0   0   2   0   0   0   0   2   0   0   0   0   2   2   2   2   2   0   0   0   2   2   0   2   2   0   0   2   2   2   0   0   2   0   0   0   2   0   2   0   0   0   2   0   0   2   0   0   0   2   2   0   2   0   2   2   2   0   0   0   0   0   0   0   2   0   0   2   0   0   2   2   0   0   0   2   2   0   0   2
 MK-6-14                2   0   2   2   0   0   2   0   2   0   0   2   0   2   0   2   0   2   2   0   2   2   2   2   0   0   0   2   0   0   0   0   0   0   2   0   0   2   0   2   2   2   2   0   0   2   0   2   0   2   0   2   0   0   2   0   2   0   0   0   0   0   2   2   2   2   2   2   2   0   0   0   2   0   2   0   0   0   2   2   2   0   2   2   0   0   0   0   2   0   0   0   0   2   2   0   0   0   0   2   2   0   0   0   0   2   2   0   2   2   2   0   2   2   0   0   0   2   2   2   0   0   2   0   0   0   0   2   0   0   2   0   2   2   2   2   2   0   0   0   2   2   0   2   2   0   0   2   2   2   0   0   2   0   0   0   2   0   2   0   0   0   2   0   0   2   0   2   0   2   2   0   2   2   2   2   2   0   0   0   0   0   0   0   2   0   0   2   0   0   2   2   0   0   0   0   2   0   0   2
 MK-6-15                2   2   2   2   0   0   2   0   2   2   0   2   0   0   0   2   0   2   2   0   2   2   2   2   0   0   0   0   2   0   0   0   0   0   2   0   0   2   2   2   2   2   2   0   0   2   0   2   0   2   2   2   0   2   2   0   2   0   0   0   0   0   2   2   2   0   0   2   2   0   0   0   2   0   2   0   0   0   2   0   2   0   2   2   0   0   0   0   2   0   0   0   0   2   2   0   0   0   0   2   2   0   0   0   0   2   2   0   2   2   0   0   2   2   0   0   2   2   2   2   0   0   0   0   0   0   0   2   0   0   2   0   2   2   2   2   2   0   0   0   2   2   0   2   2   0   0   2   2   2   0   0   2   0   0   0   2   0   2   0   0   0   2   2   0   2   0   2   0   0   2   2   2   2   2   2   2   0   0   2   0   0   0   0   2   0   0   2   0   0   2   2   0   0   0   2   2   0   0   2
 MK-6-16                2   2   2   2   0   0   2   0   2   0   0   0   0   0   0   2   0   2   2   0   0   2   2   2   0   0   0   0   0   0   0   0   0   0   2   0   0   0   2   2   2   2   2   0   0   2   0   0   0   2   2   2   0   0   2   0   2   0   0   0   0   0   2   2   2   0   0   2   2   0   0   0   2   0   2   0   0   0   2   0   0   2   2   0   0   2   0   0   2   0   0   0   0   2   2   0   0   0   0   2   2   0   0   0   0   2   2   0   2   2   0   0   2   2   0   0   2   2   0   2   2   0   0   0   0   0   0   2   0   0   2   0   2   2   2   2   2   0   0   0   2   2   0   0   2   0   0   2   2   2   0   0   2   0   0   0   2   0   2   0   0   0   2   2   0   2   0   2   0   0   2   0   2   2   2   2   2   2   0   2   2   0   0   0   2   2   0   2   0   0   0   0   0   0   0   2   2   0   0   2
 
!****************************************** Phenotypic Data **********************************************************
!-100.0 is resevred for missing phenotype
SimulatedTrait1        16.0820   14.1031   15.9105   18.3119   11.8122   11.2083   18.7063   15.0085   15.2826   15.7276   13.8306   17.6447   15.7872   14.0316   14.9178   13.5623   10.4851   21.7099   15.0431   14.7438   15.8382   13.6419   13.3326   16.9159   18.0211   12.3881   14.3831   10.9752   16.2286   15.5115   16.4552   12.3451   17.6348   14.4701   21.9462    9.3029   13.1424   14.0118   18.5023   17.5460   11.7596   14.1215   15.6426   18.3494   18.6176   15.7000   14.6042   18.9150   13.6718   15.4856   14.8376   14.5571   15.2067   12.1309   12.7391   12.4616   16.8994   17.0314   13.6654   18.9375   14.5052   12.1738   13.8923   16.6333   11.0883   20.1817   14.4201   10.7656   17.3376   16.1428   17.1456   16.8436   15.9081   14.7871   20.0182   12.8000   14.5252   15.2957   19.5076   18.4040   12.3186   13.1420   14.5172   13.3652   18.4300   20.0629   14.3519    9.7386   13.8026   12.3340   17.0361   13.0936   12.7703   15.9073   19.9968   13.1414   12.2054   16.2661   13.6977   21.1781   13.8218   13.2450   13.0328   12.0227   18.3678   18.8788   15.9558    9.0082   19.5796   16.6529   17.7972   13.5799   19.9347   17.8929   17.5469   16.5503   12.4404   15.0517   17.0639   12.9744   12.5012   14.5617   17.9852   18.3897    9.7730   18.2149   12.4923   16.4812   18.2689   15.4378   12.0449   17.7855   10.6316   14.7058   16.1323   17.1734   14.6729   15.1349   13.6462   17.8908   10.3048   16.2752   15.8781   11.1850   14.4378   15.3863   12.1768   13.7758   19.1184   15.9630   16.7049   11.2452   13.4772   17.3643   10.9825   11.9628   15.1339   18.6712   12.2414   12.4521   17.0109   16.6526   12.8258    9.5370   17.1907   17.3424   17.1939   18.1159    8.2426   13.7376   18.8902   14.9919    9.0861   14.8282   12.2455   16.3343   16.9513   15.2896   15.8886   12.1905    9.0870   12.1379   13.1503   15.5379   18.7628   18.5062   10.6370   18.2542   13.2069   19.7183   20.3793   17.1941   19.4272   19.0371    9.8296   19.3717   19.2441   14.0231   17.2917   17.6945
SimulatedTrait2        10.5468    9.5192   10.3668   10.6329    9.6228   12.0156   10.0018   11.9818    7.7863   10.1530   10.2683    8.3241    7.7273   10.0809   12.7271   10.0209   10.3722   12.4751   11.2660    9.3976   11.6754    8.9893   12.3217   11.4130   10.5686    9.4949   10.1947    9.5526    8.9291   10.3217   10.1262   10.7272    7.8674   10.0720   10.3287   11.6094   10.6543    8.5148   12.4707    8.7472    9.6647    7.6410    9.5895    8.0988   10.3701   12.4958   11.1463   11.0534    9.6878    9.1475    9.9361   10.8573   10.4108   10.8356    6.5442   11.3100   12.0758   10.4565    8.8844   11.2249    9.5988   10.0898   12.2729    9.7866   11.9627    9.9176    9.8281    9.1748    8.8940    8.1254   12.7061   12.1716   10.4627   10.0260    8.8382   11.1889    7.1375    9.8052    8.8514    9.7912   10.0157    7.4340   12.3760   10.9587    8.3777   11.2248    7.3640    9.4518   10.5823    8.1684   11.5795    9.3645   11.6091    9.1838   11.6247    9.2735    8.5130   11.2814    9.6983    8.7031   10.3493   11.4027    8.1080   11.2245   10.1256   10.4923   10.1265   10.4777   11.2445    9.5464   14.1179   10.0854    9.4151   12.8881   13.3270    9.7673   12.2939    7.4863    9.5430    9.3189   10.2460    8.5487   13.6412   12.2940   12.8287    8.3749   12.7883   10.1005   11.2562   10.0636   10.6482    8.5104   10.5564    8.2264    8.8429    9.3048    8.5009   11.1213   11.9405    9.8725    9.4911    9.3348    9.5042   10.2689    9.7599   12.2703   11.5983    8.8332   10.6453   10.2586    6.9750    6.2815    8.0451   10.3723   11.0779    9.0232   13.0594   11.7499    8.7531   11.7371    9.2996    9.3136    9.6519    8.4307   10.9748   12.1644   12.5693   10.6980   11.3475    7.8950    7.8652   10.5687   11.1077   10.4461   11.2271    9.9444   10.6315   10.5317   11.8055    4.9429   10.7954    8.6215   11.5405    9.1293    6.6824   11.1540   11.3647   12.2600   11.9510    8.3394    9.9187   10.8626    9.6267   10.9382   11.1014    6.2491    9.1922   10.5511   11.0600   10.8019
 
