# Supplementary material for: Inclusive Composite Interval Mapping of QTL by Environment Interactions in Biparental Populations
Source: PLoS One. 2015 Jul 10;10(7):e0132414. doi: 10.1371/journal.pone.0132414 (PMC4498613; doi:10.1371/journal.pone.0132414)
Supplement: S4 File — (ZIP) [file pone.0132414.s004.zip › H=0.1/L1/run_00184.met]

!**********************Note: lines staring with "!" are remarks and will be ignored in the program********************
!*********************************General Information**********************************
!Assuming F1 = P1 x P2, populations available in QTL IciMapping are: 
!  1, P1BC1F1 = P1 x F1, the first backcrossing where P1 is used as the recurrent parent;
!  2, P2BC1F1 = P2 x F1, the first backcrossing where P2 is used as the recurrent parent;
!  3, F1DH, F1-derived doubled haploids; 
!  4, RIL or F1RIL, recombination inbred lines through the repeated selfing of F1;
!  5, P1BC1RIL, recombination inbred lines through the repeated selfing of P1BC1F1;
!  6, P2BC1RIL, recombination inbred lines through the repeated selfing of P2BC1F1;
!  7, F2, the selfing generation of F1;
!  8, F3, the selfing generation of F2;
!  9, P1BC2F1, the second backcrossing where P1 is used as the recurrent parent; 
! 10, P2BC2F1, the second backcrossing where P2 is used as the recurrent parent;
! 11, P1BC2RIL, recombination inred lines through the repeated selfing of P1BC2F1; 
! 12, P2BC2RIL, recombination inred lines through the repeated selfing of P2BC2F1; 
! 13, P1BC1F2, the selfing generation of P1BC1F1; 
! 14, P2BC1F2, the selfing generation of P2BC1F1; 
! 15, P1BC2F2, the selfing generation of P1BC2F1; 
! 16, P2BC2F2, the selfing generation of P2BC2F1; 
! 17, P1BC1DH, P1BC1F1-derived doubled haploids; 
! 18, P2BC1DH, P2BC1F1-derived doubled haploids; 
! 19, P1BC2DH, P1BC2F1-derived doubled haploids; 
! 20, P2BC2DH, P2BC2F1-derived doubled haploids; 
   3      !Mapping Population (see remarks above)
   2      !Mapping Function (1 for Kosambi; 2 for Haldane; 3 for Morgan)
   2      !Marker Space Type (1 for intervals; 2 for positions)
   1      !Marker Space Unit(1 for centiMorgans; 2 for Morgan)
   6      !Number of Chromosomes (or Linkage Groups)
 200      !Size of the mapping population
   2      !Number of environments
 
!***************************************** Chromosomes and Linkage Maps **********************************************
!Chromosome                 NumMarkers
-CH1                        16
-CH2                        16
-CH3                        16
-CH4                        16
-CH5                        16
-CH6                        16
!Linkage map (Marker name followed by position or the interval length)
 MK-1-1                1     0.000
 MK-1-2                1    10.000
 MK-1-3                1    20.000
 MK-1-4                1    30.000
 MK-1-5                1    40.000
 MK-1-6                1    50.000
 MK-1-7                1    60.000
 MK-1-8                1    70.000
 MK-1-9                1    80.000
 MK-1-10               1    90.000
 MK-1-11               1   100.000
 MK-1-12               1   110.000
 MK-1-13               1   120.000
 MK-1-14               1   130.000
 MK-1-15               1   140.000
 MK-1-16               1   150.000
 MK-2-1                2     0.000
 MK-2-2                2    10.000
 MK-2-3                2    20.000
 MK-2-4                2    30.000
 MK-2-5                2    40.000
 MK-2-6                2    50.000
 MK-2-7                2    60.000
 MK-2-8                2    70.000
 MK-2-9                2    80.000
 MK-2-10               2    90.000
 MK-2-11               2   100.000
 MK-2-12               2   110.000
 MK-2-13               2   120.000
 MK-2-14               2   130.000
 MK-2-15               2   140.000
 MK-2-16               2   150.000
 MK-3-1                3     0.000
 MK-3-2                3    10.000
 MK-3-3                3    20.000
 MK-3-4                3    30.000
 MK-3-5                3    40.000
 MK-3-6                3    50.000
 MK-3-7                3    60.000
 MK-3-8                3    70.000
 MK-3-9                3    80.000
 MK-3-10               3    90.000
 MK-3-11               3   100.000
 MK-3-12               3   110.000
 MK-3-13               3   120.000
 MK-3-14               3   130.000
 MK-3-15               3   140.000
 MK-3-16               3   150.000
 MK-4-1                4     0.000
 MK-4-2                4    10.000
 MK-4-3                4    20.000
 MK-4-4                4    30.000
 MK-4-5                4    40.000
 MK-4-6                4    50.000
 MK-4-7                4    60.000
 MK-4-8                4    70.000
 MK-4-9                4    80.000
 MK-4-10               4    90.000
 MK-4-11               4   100.000
 MK-4-12               4   110.000
 MK-4-13               4   120.000
 MK-4-14               4   130.000
 MK-4-15               4   140.000
 MK-4-16               4   150.000
 MK-5-1                5     0.000
 MK-5-2                5    10.000
 MK-5-3                5    20.000
 MK-5-4                5    30.000
 MK-5-5                5    40.000
 MK-5-6                5    50.000
 MK-5-7                5    60.000
 MK-5-8                5    70.000
 MK-5-9                5    80.000
 MK-5-10               5    90.000
 MK-5-11               5   100.000
 MK-5-12               5   110.000
 MK-5-13               5   120.000
 MK-5-14               5   130.000
 MK-5-15               5   140.000
 MK-5-16               5   150.000
 MK-6-1                6     0.000
 MK-6-2                6    10.000
 MK-6-3                6    20.000
 MK-6-4                6    30.000
 MK-6-5                6    40.000
 MK-6-6                6    50.000
 MK-6-7                6    60.000
 MK-6-8                6    70.000
 MK-6-9                6    80.000
 MK-6-10               6    90.000
 MK-6-11               6   100.000
 MK-6-12               6   110.000
 MK-6-13               6   120.000
 MK-6-14               6   130.000
 MK-6-15               6   140.000
 MK-6-16               6   150.000
!*********************************** Marker Types ********************************************************************
!Co-dominant marker: When heterozygote F1 is present, P1 is coded as 2, F1 is coded as 1, and P2 is coded as 0; Otherwise, P1 is coded as 2, and P2 is coded as 0. 
!Dominant marker: When heterozygote F1 is present, P1 and F1 are coded as 12, and P2 is coded as 0; Otherwise, P1 is coded as 2, and P2 is coded as 0.  
!Recessive markers: When heterozygote F1 is present, P1 is coded as 2, and F1 and P2 are coded as 10; Otherwise, P1 is coded as 2, and P2 is coded as 0. 
!Missing marker is coded as -1. 
 MK-1-1                 0   2   2   0   2   2   2   0   0   0   0   2   2   0   0   2   0   0   0   2   0   2   2   2   2   0   0   0   2   2   2   2   2   0   0   2   2   0   2   2   2   0   2   0   0   2   2   0   0   2   0   0   2   0   0   0   2   0   0   0   2   0   0   2   2   0   0   2   0   0   2   0   2   0   2   0   0   2   0   2   0   2   0   0   2   2   0   0   2   2   2   0   2   2   2   2   0   0   2   2   0   0   0   2   0   0   0   2   2   2   0   0   2   0   0   0   0   0   2   2   2   2   0   0   0   0   2   0   2   0   2   2   0   2   0   2   0   0   2   2   0   0   0   0   0   2   2   2   2   2   2   2   0   2   2   0   2   0   0   0   2   2   2   2   0   2   0   0   2   2   0   2   2   0   2   0   2   2   0   0   2   2   0   0   0   0   0   2   0   2   0   0   0   2   0   2   2   0   0   2
 MK-1-2                 0   2   2   0   0   2   0   0   0   2   0   0   2   0   0   2   0   0   0   0   0   2   0   0   2   0   2   0   2   2   2   2   2   0   0   2   0   0   0   2   2   0   2   0   0   2   2   0   0   0   0   0   2   0   0   0   2   0   0   0   0   0   0   2   2   0   0   2   0   0   2   0   2   0   2   0   0   2   2   2   0   2   0   0   2   2   0   0   2   2   2   0   2   2   2   2   0   0   2   2   0   0   0   0   0   0   0   2   2   2   2   0   2   0   0   0   0   0   2   2   2   2   0   0   0   0   2   0   2   0   2   0   0   2   0   2   0   2   2   2   0   0   0   0   0   2   2   2   2   2   2   0   0   2   2   0   2   0   0   0   2   2   2   2   0   2   0   0   2   2   0   2   2   2   0   0   0   2   0   2   2   2   0   0   0   0   0   2   0   2   0   2   2   0   0   2   2   0   0   2
 MK-1-3                 0   2   2   0   0   0   0   0   0   2   0   0   0   0   0   2   0   0   0   0   2   2   2   0   2   0   2   0   2   2   2   2   2   0   0   2   0   0   0   2   2   0   2   0   0   2   0   0   0   0   0   2   2   0   0   0   2   0   0   0   0   0   0   0   2   0   0   2   0   2   2   0   2   2   2   0   0   2   2   2   0   2   0   0   2   0   0   0   2   2   2   0   2   2   2   2   0   0   2   2   0   0   0   0   0   0   0   2   2   2   2   0   2   0   0   0   0   0   2   2   2   2   0   0   0   0   2   0   0   0   2   0   0   2   0   2   0   2   0   2   0   0   0   0   0   2   2   0   2   2   2   0   0   2   0   0   2   0   0   0   2   2   0   2   0   2   0   0   2   2   0   2   2   0   0   0   0   2   0   2   2   2   2   0   0   0   0   2   0   2   0   2   2   0   0   2   2   0   0   2
 MK-1-4                 0   2   2   0   0   0   2   0   0   2   0   0   0   0   0   2   0   0   0   0   0   2   2   0   2   0   2   0   2   2   2   2   2   0   0   2   0   0   0   2   0   0   2   2   0   2   2   0   0   0   0   2   2   0   0   0   2   0   0   0   0   0   0   0   2   2   0   2   0   2   0   0   2   2   2   0   0   2   2   2   0   2   0   0   2   0   0   0   2   2   2   0   2   2   2   2   2   0   2   0   0   0   0   0   0   0   0   2   2   2   2   0   2   0   0   0   0   0   2   2   2   2   2   0   0   0   0   0   0   0   2   0   0   2   0   2   0   2   2   2   0   0   0   0   0   2   2   0   0   0   2   0   0   2   0   0   2   0   0   0   2   2   0   2   0   2   0   0   2   2   0   2   2   0   0   0   0   2   2   2   2   2   2   0   0   0   0   2   0   0   0   2   2   0   0   2   2   0   0   2
 MK-1-5                 0   2   2   0   0   0   2   0   0   2   2   0   0   0   0   2   0   0   0   0   0   2   2   0   2   0   2   0   0   0   2   2   2   0   0   2   0   0   0   2   0   0   2   2   0   2   2   0   0   2   2   2   2   0   0   0   2   0   0   0   0   0   0   0   2   2   0   2   0   2   0   0   2   2   2   0   0   2   2   2   0   2   0   0   2   0   0   0   2   2   2   0   2   2   2   2   2   0   0   0   0   0   0   0   0   0   0   2   2   2   2   2   2   0   0   0   0   0   2   2   2   2   2   0   0   0   0   0   0   0   2   0   0   2   0   2   0   2   2   2   0   0   0   0   0   2   2   2   0   0   2   0   0   2   0   0   2   0   0   0   2   2   0   2   0   2   0   0   2   2   0   2   2   0   0   0   0   0   2   2   2   2   2   0   0   2   0   2   0   0   0   0   0   0   0   2   2   0   0   0
 MK-1-6                 0   2   2   2   0   0   2   0   0   2   2   0   0   0   0   2   0   0   2   0   0   0   2   0   2   0   2   0   0   0   2   2   2   0   0   0   0   0   0   2   0   0   2   2   0   2   2   0   0   2   2   2   2   0   0   2   2   0   0   0   0   0   2   0   2   2   0   2   0   0   0   0   2   2   2   0   0   2   2   2   0   2   0   0   2   0   0   0   2   2   2   0   0   0   2   2   2   0   0   0   0   0   0   0   0   0   0   2   0   2   2   2   0   0   0   0   0   0   2   2   0   2   2   0   0   0   0   0   0   0   2   0   0   2   0   2   0   2   2   2   0   0   0   0   0   2   2   2   2   0   2   0   0   2   0   0   2   0   0   0   2   2   0   2   0   2   0   0   0   2   0   2   2   0   0   0   2   0   2   2   2   2   2   0   2   2   0   2   0   0   0   0   0   0   0   2   2   0   0   0
 MK-1-7                 0   2   2   2   0   0   2   0   0   2   2   0   0   0   0   2   0   0   2   0   0   0   2   0   2   0   2   0   0   0   2   2   0   0   0   0   0   0   0   2   0   0   2   2   0   2   0   2   0   2   2   2   2   0   0   0   2   0   0   0   2   0   2   0   2   2   0   2   2   0   0   0   2   2   2   0   0   2   0   2   0   2   0   0   2   0   0   0   2   2   2   0   0   0   2   2   0   0   0   0   2   0   0   0   0   0   0   2   0   2   2   2   0   0   0   0   0   0   2   2   0   2   2   0   0   0   0   0   2   2   2   0   2   2   0   2   0   2   2   2   0   0   0   0   0   2   2   0   2   0   2   0   0   2   0   0   0   0   0   2   2   2   0   2   0   2   0   0   0   2   0   2   2   0   0   0   2   2   2   2   2   2   2   0   2   2   0   2   0   0   0   0   0   0   0   2   2   0   0   0
 MK-1-8                 0   2   2   2   0   0   2   0   0   2   2   0   2   0   0   2   0   0   2   0   0   0   2   0   2   0   2   0   0   0   2   2   0   2   0   0   0   0   0   2   0   0   2   0   0   2   0   2   0   2   2   2   2   0   0   0   2   0   0   0   2   0   0   0   2   2   0   2   2   0   0   0   2   2   2   0   0   2   0   2   0   0   0   2   0   0   0   0   2   2   2   0   0   0   0   2   2   0   0   0   2   0   0   0   0   0   2   2   0   2   2   2   2   0   0   0   2   0   2   2   0   2   2   0   0   0   0   0   2   2   0   0   2   0   0   2   0   2   2   2   0   0   0   0   0   2   2   0   2   0   2   0   0   2   0   0   0   0   0   2   2   2   2   2   0   2   0   2   0   2   0   2   2   0   0   2   2   0   2   2   2   2   2   0   2   2   2   2   0   0   2   0   0   0   0   2   2   0   0   0
 MK-1-9                 0   2   2   2   0   0   2   0   0   2   2   0   2   0   0   2   0   0   2   0   0   2   2   0   2   0   0   0   0   2   2   2   0   2   2   0   0   2   0   2   0   0   2   0   0   0   0   2   0   2   2   2   0   0   0   0   0   0   0   0   2   2   0   2   2   2   0   2   2   0   0   0   2   2   2   0   0   2   0   2   0   0   0   2   0   0   2   0   2   2   2   0   0   0   0   2   2   0   0   0   2   0   0   0   0   0   2   2   0   2   2   2   2   0   0   0   2   0   0   2   0   2   2   0   0   0   0   2   2   2   2   0   2   0   0   2   0   2   2   2   0   0   0   0   2   2   2   0   0   0   2   0   0   2   0   0   0   0   0   2   2   2   2   2   0   2   0   2   0   0   0   2   2   0   0   2   2   0   0   2   2   2   0   0   2   2   0   2   0   0   2   0   0   0   0   2   2   0   2   0
 MK-1-10                0   2   2   2   0   0   2   0   0   2   2   2   2   0   0   0   0   0   2   0   0   2   2   2   2   0   0   0   0   2   0   2   0   2   2   0   0   2   0   2   0   0   2   0   0   0   0   2   0   2   2   0   0   0   0   0   0   0   0   0   2   2   2   2   2   2   0   2   2   0   0   0   2   2   2   0   2   0   0   2   0   0   0   2   0   0   2   0   2   2   2   2   0   0   0   2   2   0   0   0   2   0   0   0   0   0   2   2   0   2   2   2   2   0   0   0   2   0   0   2   0   2   2   0   0   0   0   2   0   2   2   0   2   0   0   2   0   2   2   2   0   0   0   0   2   2   2   0   0   0   2   0   0   2   0   0   0   0   0   2   0   2   2   2   0   2   0   2   0   0   0   2   2   0   0   2   2   0   0   2   2   2   0   0   2   2   0   2   0   0   2   0   0   0   0   2   2   2   0   0
 MK-1-11                0   2   2   2   0   0   2   0   0   2   2   2   2   0   0   0   0   0   2   0   0   2   2   2   2   2   2   0   0   2   0   2   0   2   2   0   0   2   0   2   0   0   2   0   0   0   0   2   0   2   2   0   0   0   0   0   0   0   0   0   2   0   2   2   2   2   0   2   2   0   0   0   2   2   2   0   2   2   0   2   0   0   0   2   2   0   2   0   2   2   2   2   0   0   0   2   0   0   0   0   2   0   0   0   0   2   2   2   0   2   0   2   2   0   0   0   2   0   0   2   0   2   2   0   0   0   0   2   0   2   2   0   2   0   0   2   0   2   2   2   0   0   0   0   2   2   2   0   0   0   2   0   0   2   0   0   0   0   0   2   0   2   2   2   0   2   0   2   0   0   0   0   2   0   0   2   2   2   2   2   2   2   0   0   2   2   0   2   0   0   2   2   0   0   0   2   2   2   0   0
 MK-1-12                0   2   2   2   0   2   2   0   0   2   2   2   2   0   0   0   0   0   2   0   0   2   2   2   2   0   2   0   0   2   0   0   0   2   2   0   0   2   0   2   0   0   2   0   0   0   0   2   0   2   2   2   0   0   0   0   0   0   0   0   0   0   2   2   2   2   0   2   2   0   2   0   2   2   2   0   2   0   0   2   0   0   0   0   2   0   2   0   2   2   2   2   0   0   0   2   0   0   0   2   2   0   2   0   0   2   2   2   0   2   0   2   2   0   0   0   2   0   0   2   0   2   2   0   0   0   0   2   0   2   2   0   2   0   0   2   0   2   2   2   0   0   0   0   2   2   2   0   0   0   2   0   0   2   2   0   0   0   0   2   0   0   2   2   0   2   0   2   0   0   2   0   2   0   0   2   2   2   2   2   2   2   0   0   2   0   0   2   0   0   2   2   0   2   0   2   2   2   0   2
 MK-1-13                0   2   2   2   0   2   2   0   0   2   2   0   2   0   0   0   2   2   2   0   0   2   2   2   0   2   2   0   0   0   0   0   0   2   0   0   0   2   0   2   0   0   2   0   0   0   0   2   0   2   0   2   2   0   0   0   0   0   0   0   0   2   2   2   2   2   0   2   2   0   2   0   2   2   0   0   2   2   0   2   0   0   0   0   2   0   0   2   2   2   2   2   0   2   0   2   0   0   0   2   0   0   2   2   0   2   0   2   0   2   0   2   2   0   0   0   2   0   2   2   0   2   2   0   0   2   0   2   0   2   2   0   2   0   2   2   0   2   2   2   0   0   0   0   2   2   2   0   0   0   2   0   0   2   2   0   0   0   0   2   0   2   2   2   0   2   0   2   0   0   2   0   2   0   0   2   2   2   2   2   2   2   0   2   2   0   0   2   0   0   2   2   0   2   0   2   2   2   0   0
 MK-1-14                0   2   2   2   0   2   2   0   0   0   2   0   2   0   0   0   2   2   0   0   0   2   2   0   0   2   2   0   0   0   0   0   0   2   0   0   0   2   0   2   0   0   2   0   0   0   0   2   0   2   0   2   2   0   0   0   2   0   0   0   0   2   2   0   2   2   0   2   2   2   2   0   2   2   0   0   2   2   0   2   0   0   0   0   2   0   0   2   0   2   2   2   0   2   0   2   0   0   0   2   2   0   0   2   0   2   0   2   0   2   0   2   2   0   0   0   2   0   2   2   2   0   2   0   0   2   0   2   0   2   2   0   0   2   0   2   0   2   2   2   0   2   0   2   0   0   2   0   0   0   2   0   0   0   2   0   0   0   0   2   0   2   2   2   0   2   0   2   0   0   2   0   2   0   0   0   2   2   2   2   2   2   0   2   2   0   0   2   0   0   2   2   0   2   0   2   2   2   0   0
 MK-1-15                0   2   2   2   0   2   0   0   0   0   2   2   2   2   0   0   2   2   0   0   2   0   2   0   2   2   2   0   0   0   2   0   0   2   0   0   0   0   0   2   0   0   2   0   2   0   0   2   0   2   0   2   2   0   0   0   2   2   0   0   0   0   2   0   2   2   0   2   2   2   2   0   2   2   0   0   2   2   0   2   0   0   2   0   2   0   0   2   0   2   2   2   0   2   0   2   0   0   2   2   2   0   0   2   0   2   0   2   0   2   2   2   2   0   0   0   2   0   2   2   2   0   2   0   0   2   0   2   0   0   0   0   0   2   0   2   0   2   2   0   0   2   0   2   0   0   2   0   0   0   2   0   0   0   2   2   0   0   0   2   0   2   2   0   0   2   0   2   0   0   2   0   0   2   2   0   2   2   2   2   2   2   0   2   2   0   0   2   0   0   2   2   0   2   0   2   2   2   0   0
 MK-1-16                0   2   2   2   0   2   0   0   0   2   2   0   2   2   0   0   2   2   0   0   0   0   2   0   2   0   0   0   0   0   0   0   0   2   0   0   0   0   2   2   0   0   2   0   2   0   0   2   0   2   2   2   2   0   0   0   2   2   0   0   0   0   2   0   2   2   0   2   2   2   2   0   2   2   0   0   2   2   0   2   0   0   2   0   2   0   0   2   0   2   2   2   0   2   0   2   0   0   2   2   2   0   0   2   0   2   0   2   0   2   2   2   2   0   0   0   2   0   2   2   2   0   2   0   0   2   2   2   0   0   0   0   0   2   0   2   0   2   2   0   0   2   0   2   0   0   2   0   0   0   2   0   0   0   2   2   0   0   0   2   0   0   2   0   0   2   2   2   0   0   2   2   0   2   2   0   2   2   2   2   2   2   0   2   2   0   0   2   0   0   2   2   0   2   0   2   0   2   0   2
 MK-2-1                 2   2   2   2   2   0   0   0   0   0   2   2   2   2   2   2   0   0   0   2   0   0   0   0   0   0   2   0   0   2   0   2   2   0   2   0   2   2   2   0   0   2   0   2   2   0   2   2   0   0   2   0   0   0   2   2   0   2   2   2   0   2   2   0   0   2   2   0   0   0   2   2   0   0   2   2   0   0   0   2   2   0   0   0   0   0   2   2   0   2   0   0   0   0   0   2   2   0   0   0   0   0   0   0   0   2   0   2   2   2   2   0   2   2   0   2   2   0   0   2   2   2   2   2   2   0   0   0   0   2   0   2   0   0   2   2   0   2   2   0   2   2   0   0   2   2   0   2   2   2   2   2   0   2   2   0   0   2   2   2   2   0   0   2   2   0   2   0   2   0   0   0   0   0   2   2   2   0   0   2   2   0   0   0   2   2   2   0   2   0   0   2   0   0   0   2   2   2   2   2
 MK-2-2                 2   2   2   2   2   0   0   0   0   0   2   2   2   2   2   0   0   0   0   2   2   0   0   0   0   2   2   0   0   2   0   0   2   0   2   0   2   0   2   0   0   2   0   2   2   0   2   2   0   0   2   0   0   0   2   2   0   0   2   2   0   0   2   0   0   2   2   0   0   0   0   2   0   0   2   2   0   0   0   2   2   0   0   0   2   0   2   2   0   0   0   2   0   0   0   2   2   0   0   0   0   0   2   0   0   2   0   2   2   0   2   0   2   2   0   2   2   0   0   2   2   2   2   2   0   0   0   0   0   2   0   2   0   0   2   2   0   2   2   0   2   2   0   0   2   0   0   2   2   2   2   2   0   2   2   0   0   2   2   2   2   0   2   2   2   0   2   0   2   0   0   0   0   0   2   0   2   0   0   2   2   0   0   0   2   2   2   0   2   0   0   2   0   0   0   2   0   2   2   2
 MK-2-3                 2   2   2   2   0   0   0   0   0   0   2   2   2   2   2   0   2   0   0   2   2   0   0   0   0   2   2   0   0   2   0   0   2   0   2   0   2   0   2   0   0   2   0   2   2   0   0   0   0   0   2   0   0   0   0   2   0   0   2   2   0   0   2   0   0   2   0   0   0   0   0   2   0   0   2   0   0   0   2   2   2   0   0   2   2   0   2   2   0   0   0   2   0   0   0   2   2   0   0   0   0   0   2   0   0   2   0   2   2   0   2   0   0   2   0   2   2   0   0   2   2   2   2   2   0   0   0   0   0   2   0   2   0   0   2   2   0   2   2   0   2   2   0   0   2   2   0   2   2   2   2   2   0   2   2   0   2   2   2   2   2   0   2   2   2   0   2   0   2   0   0   0   0   0   0   2   2   0   2   2   2   0   0   0   2   2   2   0   2   0   0   0   0   0   0   2   0   2   2   2
 MK-2-4                 2   2   2   2   0   0   0   0   0   0   2   2   0   2   2   2   2   0   0   2   2   0   0   0   0   2   2   0   0   2   0   0   2   0   2   2   2   0   2   0   0   2   0   2   2   0   0   0   0   0   2   0   0   0   0   2   0   0   2   2   0   0   2   0   0   2   0   0   0   0   0   2   0   0   2   0   0   0   2   2   2   0   0   2   2   0   2   2   2   0   0   2   0   0   0   2   0   0   0   0   0   0   2   0   0   2   0   2   2   0   2   0   0   2   2   0   2   0   0   2   2   2   2   2   0   0   0   0   0   2   0   0   0   0   2   2   0   2   2   0   2   2   0   0   2   2   0   2   2   0   2   2   0   2   2   0   2   2   2   2   2   0   2   2   2   0   0   0   2   0   0   0   0   0   0   2   2   2   2   2   2   0   0   0   2   2   2   0   2   0   0   0   0   0   0   2   0   2   2   2
 MK-2-5                 2   2   2   2   0   0   0   0   0   0   2   2   0   2   2   2   2   0   0   2   2   0   0   0   0   2   0   0   0   2   0   0   2   0   2   2   2   0   2   0   0   2   0   2   2   2   0   0   0   0   2   0   0   0   2   2   0   0   2   2   2   0   2   0   2   0   0   2   0   2   0   0   0   0   2   2   0   0   2   0   2   0   0   2   0   0   2   2   2   0   0   2   0   0   0   2   0   0   0   0   0   0   2   0   0   2   0   2   2   0   2   0   0   2   2   0   2   0   0   2   2   2   2   2   0   0   0   0   0   2   2   0   2   0   0   2   0   2   2   0   2   2   0   0   0   2   0   2   2   0   2   2   0   2   2   2   2   2   2   2   2   0   2   2   2   0   0   0   2   0   0   0   0   0   2   2   2   2   2   2   2   0   0   2   2   0   2   0   0   0   2   0   2   0   0   2   0   2   2   2
 MK-2-6                 0   2   2   2   0   0   0   2   0   0   2   2   2   2   2   0   0   0   0   2   2   0   0   0   0   0   0   0   0   2   0   0   2   0   2   2   2   0   2   0   0   2   0   0   2   2   0   0   0   0   2   0   0   0   2   2   0   0   2   2   2   0   2   0   2   0   0   2   0   0   0   0   0   0   2   2   0   2   2   0   2   0   0   2   0   0   2   2   2   0   0   2   0   0   0   2   0   0   0   0   2   0   2   0   0   2   0   2   2   0   2   0   0   2   0   0   2   0   0   2   2   2   2   2   0   0   0   0   0   2   2   0   2   0   0   2   0   2   2   0   2   2   0   0   0   2   0   2   2   0   2   2   0   2   2   2   2   2   2   0   2   0   2   2   0   0   2   0   2   0   0   0   0   0   2   2   2   2   2   2   2   0   2   2   2   0   2   0   0   0   2   0   2   0   0   2   0   2   2   2
 MK-2-7                 0   2   2   2   0   0   0   0   0   0   2   2   2   2   2   0   0   0   0   2   2   0   0   0   0   0   0   0   0   2   0   0   2   0   2   2   2   0   2   0   0   2   0   0   2   0   0   0   0   0   0   0   0   0   2   2   0   0   2   2   2   0   2   0   2   0   0   2   0   0   0   0   0   0   2   2   0   2   2   0   2   0   0   2   0   0   2   2   2   0   0   2   0   0   2   2   0   0   0   0   0   0   2   0   0   2   0   2   2   0   2   0   0   0   0   0   2   0   0   2   2   2   2   2   0   0   0   0   0   2   2   0   2   0   0   2   0   2   2   0   2   0   0   0   0   2   0   2   2   0   2   2   0   2   2   2   2   2   2   0   0   2   2   2   0   0   2   2   2   0   0   0   0   0   2   2   2   2   2   2   0   0   2   2   2   0   2   0   0   0   2   0   2   0   0   2   0   2   2   2
 MK-2-8                 0   2   2   2   0   0   2   0   2   0   2   0   2   2   0   0   0   0   0   2   2   0   0   0   0   0   0   2   0   2   0   0   2   0   2   2   2   0   2   0   0   2   0   0   2   0   0   0   0   0   0   0   0   0   2   2   0   0   2   2   2   0   2   0   2   0   0   2   0   0   0   0   0   0   2   2   0   2   2   2   2   0   0   0   0   0   2   2   2   0   0   0   0   0   2   2   0   0   0   0   0   0   2   0   0   0   0   2   2   0   2   0   0   0   0   0   2   0   0   2   2   2   2   2   0   0   0   0   0   2   2   0   2   0   0   2   0   2   2   0   2   0   0   0   0   2   0   2   2   0   2   2   0   0   2   2   2   2   2   0   2   2   0   2   0   0   0   2   2   0   0   0   0   0   2   2   2   2   2   2   0   0   2   2   2   0   2   0   0   0   2   0   2   0   0   2   0   2   2   2
 MK-2-9                 0   2   2   2   2   0   2   0   2   0   2   0   2   2   0   0   0   2   2   2   2   0   0   0   0   0   0   2   0   2   0   0   2   0   2   2   0   0   0   0   0   2   0   0   2   0   0   0   0   0   0   0   0   0   2   2   0   0   2   2   2   2   2   0   2   0   0   2   0   0   0   0   0   0   2   2   0   2   0   2   2   0   0   0   0   0   2   0   2   0   0   0   0   0   2   0   0   0   0   0   0   0   2   0   0   0   0   2   2   0   2   0   0   0   2   0   2   0   0   2   2   2   2   2   0   0   0   0   0   2   0   0   2   0   0   2   0   2   2   0   2   0   0   0   0   2   0   2   2   0   2   2   0   0   2   2   2   2   2   2   2   2   0   2   0   0   0   2   2   0   0   2   0   0   2   2   2   2   2   2   0   0   2   2   2   0   2   0   0   2   2   0   2   0   0   2   0   2   2   2
 MK-2-10                2   2   2   2   2   0   0   0   2   0   2   0   2   2   0   0   0   2   2   2   2   2   0   0   0   0   0   2   0   2   0   0   2   0   2   2   0   2   0   0   2   2   0   2   2   0   0   0   0   0   0   0   0   0   2   2   0   0   2   2   2   2   2   0   0   0   0   2   0   0   2   0   0   0   2   2   0   2   0   2   2   0   0   0   0   0   2   0   2   0   0   0   0   0   0   0   0   0   0   0   0   0   2   0   2   0   0   2   2   0   2   0   0   0   2   0   0   0   0   0   2   2   0   2   0   0   0   0   0   2   0   0   2   0   0   2   0   2   0   0   2   0   0   0   0   2   0   2   2   0   2   2   0   0   2   2   2   2   2   2   2   2   0   2   0   0   0   2   2   0   0   2   2   0   2   2   2   2   2   2   0   0   2   2   2   0   2   0   2   2   2   0   2   0   0   2   0   2   2   2
 MK-2-11                0   2   2   2   0   0   0   0   2   0   2   2   2   2   0   0   0   2   2   2   2   2   0   0   0   0   0   2   0   2   0   0   2   0   2   2   0   2   0   0   2   2   0   2   0   2   0   0   0   0   0   0   0   0   2   2   0   0   2   2   2   2   2   0   0   0   0   2   0   2   2   0   0   0   2   0   0   0   0   2   2   0   0   0   0   0   2   2   0   0   0   0   0   0   0   0   0   0   0   0   0   0   2   0   2   0   0   2   2   0   2   0   0   0   2   0   2   0   0   0   2   2   0   0   0   0   0   0   0   2   0   0   2   0   0   2   0   2   2   0   2   0   0   0   0   2   0   2   2   0   2   2   0   0   2   2   2   2   2   2   2   2   0   2   0   0   0   2   2   0   0   2   2   0   2   2   2   2   2   2   0   0   2   2   2   0   2   0   2   2   2   0   2   0   0   2   0   0   2   2
 MK-2-12                0   2   2   2   0   0   2   0   2   0   2   2   2   2   0   0   0   2   2   2   0   2   0   0   0   0   0   2   0   2   0   0   0   0   2   2   0   2   0   0   2   2   0   2   0   2   0   0   0   0   0   0   2   0   2   2   0   0   2   2   2   2   2   0   0   0   0   2   0   2   2   0   0   2   2   0   0   0   0   2   2   2   0   0   2   2   2   0   0   0   2   0   0   0   0   0   0   2   0   0   0   0   0   2   2   2   2   2   2   0   2   0   0   0   2   2   2   0   0   0   2   2   0   0   0   0   0   0   0   2   0   0   2   0   2   2   0   2   2   0   2   0   0   0   0   2   0   2   2   0   2   2   0   0   2   2   2   2   2   2   2   2   0   2   2   0   0   2   2   0   0   2   2   0   2   2   2   2   2   0   0   0   0   2   2   0   0   2   2   2   2   0   2   0   0   2   0   0   2   2
 MK-2-13                0   2   2   2   0   0   2   0   0   0   2   2   2   0   0   0   0   2   2   2   0   2   0   0   0   0   0   2   0   2   0   0   0   0   2   2   0   0   0   0   2   0   2   2   0   2   0   2   0   0   0   0   2   0   2   2   0   0   2   2   2   2   2   0   0   0   0   2   0   2   2   0   0   2   2   0   2   0   0   2   2   0   0   2   0   2   2   2   0   0   2   0   0   0   0   0   0   2   0   0   0   0   0   2   2   2   2   2   2   0   2   0   0   0   2   2   2   0   0   0   2   2   0   0   0   0   0   0   0   2   0   0   0   2   2   2   0   2   2   0   2   0   0   0   0   0   0   2   2   0   2   2   0   2   2   2   2   2   2   2   2   2   0   2   2   0   0   0   2   0   0   2   2   0   2   2   2   2   2   0   0   0   0   2   2   0   0   2   2   2   2   0   2   0   0   2   0   0   2   2
 MK-2-14                0   2   2   2   2   0   2   0   0   0   2   2   2   0   0   0   0   2   2   2   0   2   0   0   0   0   2   2   0   2   0   2   2   0   2   2   0   0   0   0   2   0   2   2   0   2   0   2   0   0   0   0   2   0   2   2   0   0   2   2   2   2   2   0   0   0   0   2   0   2   2   0   0   2   2   0   2   0   0   2   2   0   0   2   0   2   2   2   0   0   0   0   0   0   0   0   0   2   0   0   0   0   0   0   2   2   2   2   2   0   2   0   0   0   2   2   2   0   0   0   2   2   0   0   0   0   0   0   0   2   0   0   0   2   2   2   0   2   2   0   2   2   0   0   0   0   0   2   2   0   2   2   0   2   2   2   2   2   2   2   2   2   0   2   2   0   2   0   2   0   0   2   2   0   2   2   2   0   0   0   0   0   0   2   2   0   0   2   2   2   2   0   2   0   0   2   0   0   2   2
 MK-2-15                0   2   2   2   2   0   2   0   0   0   2   2   2   0   0   2   0   2   2   2   0   2   0   2   0   0   2   2   2   2   0   2   2   2   2   2   0   0   0   0   2   0   2   2   0   2   0   2   0   0   0   0   2   0   2   2   0   0   0   2   2   2   0   0   0   0   0   0   0   2   2   0   0   2   2   0   2   0   0   2   2   0   0   2   0   2   2   2   0   2   2   0   2   0   0   0   0   2   0   0   0   0   0   0   2   2   2   2   0   0   2   0   0   0   2   2   2   0   0   0   2   2   0   0   0   0   2   0   2   2   0   0   2   2   2   2   0   0   2   0   2   2   0   2   0   0   0   2   2   2   2   2   2   2   2   0   0   2   2   2   2   2   0   2   2   0   2   0   2   0   0   2   2   0   0   2   2   0   0   0   0   0   0   2   2   0   2   2   2   2   2   0   2   0   0   2   0   0   2   2
 MK-2-16                2   2   2   2   2   0   0   0   0   0   0   0   0   0   0   2   0   2   2   2   0   2   0   2   0   0   2   2   0   2   0   2   2   2   2   2   0   0   0   0   2   0   2   2   0   2   0   2   0   0   2   0   2   0   2   2   0   0   0   2   2   0   0   0   0   2   0   0   0   2   2   0   0   2   2   0   2   0   2   2   2   0   0   2   2   2   0   2   0   2   2   0   0   2   0   0   0   2   0   0   0   0   0   0   2   2   2   2   0   0   2   0   2   0   2   2   2   0   0   0   2   2   2   0   0   0   2   0   2   0   0   0   2   2   2   2   0   2   2   2   2   2   0   2   0   0   0   2   2   2   2   2   2   2   2   0   0   0   2   0   2   2   0   0   2   0   2   0   2   0   0   2   2   0   0   2   2   2   0   0   0   0   0   2   2   0   2   2   2   2   2   0   2   0   0   2   0   0   2   2
 MK-3-1                 0   2   0   0   2   0   0   2   0   2   2   2   2   0   2   2   2   2   0   0   2   0   2   2   0   0   2   0   0   0   0   0   2   0   0   0   2   2   2   0   0   2   2   2   0   0   0   2   0   2   2   0   0   0   2   2   0   2   0   2   0   2   2   0   2   2   0   0   2   2   2   2   0   0   2   2   2   0   2   2   0   0   0   2   0   0   2   0   0   2   2   2   0   0   0   2   0   0   0   0   0   2   2   0   2   2   2   2   2   2   0   2   2   0   0   0   2   0   2   2   2   0   2   0   2   2   0   2   0   2   0   2   0   0   2   2   2   0   0   0   0   2   0   0   2   2   0   0   0   0   2   2   2   0   2   2   0   2   2   0   0   0   2   2   2   0   0   0   2   0   0   0   2   2   2   2   0   0   2   0   0   0   0   0   2   2   0   2   2   2   2   2   2   0   2   0   2   0   0   2
 MK-3-2                 0   0   0   0   2   0   0   2   0   0   2   0   2   2   0   2   0   2   0   2   2   0   2   2   0   0   2   0   0   0   0   0   2   0   0   0   2   2   2   0   0   2   2   2   0   0   0   2   0   2   2   0   0   0   2   2   0   2   0   2   0   2   2   0   2   2   0   0   0   0   2   2   0   0   2   2   2   0   2   2   0   0   2   2   0   0   2   0   0   2   2   2   0   2   0   2   0   0   0   0   0   2   0   2   2   2   2   2   2   2   0   2   2   0   0   0   2   0   2   2   0   0   2   0   2   2   0   2   0   2   0   2   0   0   2   2   2   0   0   0   0   2   0   0   2   0   0   0   0   0   2   2   2   0   2   2   0   2   2   0   0   0   2   2   2   0   0   0   2   0   0   2   0   2   2   2   0   0   2   0   0   0   0   0   2   2   0   2   2   2   2   2   2   0   2   0   2   0   0   2
 MK-3-3                 0   0   0   0   2   0   0   2   0   0   2   0   2   2   0   2   0   2   0   2   2   0   2   2   0   0   2   0   0   0   0   0   2   0   0   2   2   2   2   0   2   2   2   0   0   0   0   0   0   2   2   0   0   0   2   2   0   0   0   2   0   0   2   0   2   2   0   0   0   0   2   2   0   0   2   2   2   0   2   0   0   0   2   2   0   0   2   0   0   2   2   2   0   2   0   2   0   0   0   0   2   2   0   2   0   0   2   2   2   2   0   2   2   0   0   0   2   0   2   0   0   0   2   0   2   2   0   2   0   2   0   2   0   0   2   2   2   0   0   0   2   2   2   0   2   2   0   0   0   0   2   2   0   0   2   0   0   2   0   0   0   0   2   2   2   0   0   0   2   0   0   2   0   2   2   2   0   0   2   2   0   0   0   0   2   2   0   2   2   2   2   2   2   0   2   0   2   0   0   2
 MK-3-4                 0   0   0   0   2   0   0   2   2   0   2   0   2   2   0   2   0   2   0   2   2   2   2   2   0   0   2   0   0   0   2   0   2   0   0   2   2   0   2   0   2   2   2   0   0   0   0   0   0   2   2   0   0   0   2   0   0   0   0   2   0   0   2   0   2   0   2   0   0   0   2   2   0   2   2   2   2   0   2   0   0   0   2   2   0   2   2   0   2   2   2   2   0   2   0   2   0   0   0   0   2   2   0   2   2   0   2   2   2   2   0   0   2   0   0   0   2   0   2   0   0   0   2   0   2   2   2   2   0   2   0   2   0   0   2   2   2   2   0   0   2   2   2   0   2   2   0   0   0   0   2   2   0   0   2   0   0   2   0   0   2   0   2   2   2   0   0   0   2   0   0   2   0   2   2   2   0   0   2   2   0   0   0   0   2   2   0   2   2   2   2   2   2   0   2   0   2   0   0   2
 MK-3-5                 0   2   0   0   2   0   0   2   2   0   2   0   2   2   0   2   0   2   2   2   0   2   2   2   0   0   0   0   2   0   2   0   2   0   0   2   2   0   2   0   2   2   2   0   0   0   0   0   2   2   0   0   0   0   2   0   0   0   0   2   0   0   2   0   2   0   2   0   0   0   2   0   0   2   0   2   0   0   2   0   0   2   0   2   0   2   0   0   2   0   2   2   0   2   0   2   0   0   0   0   2   2   0   0   2   0   2   2   2   2   0   0   2   0   0   0   2   0   2   0   2   0   2   0   2   2   2   2   0   2   0   2   0   0   2   2   2   2   0   0   2   2   2   0   2   2   0   0   2   0   2   2   0   0   2   2   0   2   0   2   2   0   2   2   2   0   0   0   0   0   0   2   0   2   2   2   0   0   2   2   0   0   0   0   2   2   0   2   0   2   2   2   2   0   2   0   2   0   2   2
 MK-3-6                 0   2   0   0   2   0   0   2   2   0   2   0   2   2   0   2   2   2   2   0   0   0   2   0   0   0   0   0   2   0   2   0   2   0   0   2   2   0   2   0   2   2   2   0   0   2   0   0   2   0   0   0   0   0   0   0   0   0   0   2   0   0   0   0   2   0   2   0   0   0   2   0   0   2   0   2   0   0   2   0   0   2   0   2   0   2   0   0   2   0   2   2   0   2   0   2   0   0   0   0   2   2   2   0   2   0   2   2   2   0   0   0   2   0   0   0   2   0   2   0   2   0   2   0   2   2   2   2   0   2   0   2   0   0   2   2   2   2   0   0   2   2   2   0   2   2   0   0   2   0   2   2   0   0   2   2   0   2   2   2   0   0   2   2   2   0   0   0   2   0   0   2   0   2   0   2   2   0   2   2   0   0   0   2   2   2   2   2   0   0   2   2   2   0   2   0   2   0   2   2
 MK-3-7                 0   2   0   2   2   0   2   2   2   0   2   0   2   2   0   2   2   2   2   0   0   0   2   0   0   0   0   0   2   0   2   0   2   0   0   2   2   0   2   0   2   2   0   0   0   2   0   0   2   0   0   0   0   0   0   0   0   0   0   2   0   0   0   0   2   2   0   0   0   0   2   0   0   2   0   2   0   0   2   0   0   0   0   2   0   2   0   0   2   0   2   2   0   2   0   0   0   0   0   0   2   2   2   0   2   0   2   2   2   0   0   0   2   0   0   0   2   0   2   0   2   0   2   0   2   2   2   2   0   2   0   2   2   0   2   2   2   2   0   0   2   2   2   0   2   0   0   0   0   0   2   2   0   0   2   2   0   2   2   2   0   2   2   2   2   0   0   0   2   0   0   2   0   2   0   2   2   0   2   2   0   0   0   2   2   2   2   2   0   0   2   2   2   0   2   0   2   0   2   2
 MK-3-8                 0   2   0   2   2   0   2   2   2   0   2   0   2   2   0   2   2   2   0   0   0   0   2   0   0   0   0   0   2   0   2   0   2   0   0   2   0   0   2   0   2   2   0   0   0   2   0   2   2   0   0   0   0   0   0   0   0   0   0   2   0   0   0   0   0   2   0   0   0   0   2   2   2   2   0   2   0   0   2   0   0   0   0   2   0   2   0   0   2   0   2   2   0   2   0   0   0   0   0   0   2   0   2   0   2   0   2   2   2   0   0   0   2   0   0   0   2   0   0   0   2   0   2   0   2   2   0   2   2   2   0   0   2   0   2   2   2   0   0   0   0   0   2   0   2   0   0   0   0   0   0   2   0   0   2   2   0   2   2   2   0   2   2   2   2   0   2   0   0   0   0   2   2   2   0   2   2   2   2   2   0   0   0   2   2   2   2   2   0   0   2   2   2   0   2   0   2   0   2   2
 MK-3-9                 2   2   0   2   2   0   2   2   2   0   2   0   2   2   2   2   2   2   0   0   0   2   2   0   0   0   2   0   2   0   2   0   2   0   0   2   2   0   2   0   2   2   0   2   0   2   2   2   0   0   0   0   0   2   0   0   0   0   0   2   0   0   0   0   0   2   0   2   0   0   2   2   2   2   0   2   0   0   2   0   0   0   0   2   2   2   0   0   2   0   2   2   0   2   2   2   0   0   0   2   2   0   2   0   0   0   0   2   2   0   0   0   2   0   0   0   2   0   0   0   2   0   2   0   2   2   0   2   2   2   0   0   2   0   2   2   2   2   0   0   0   0   2   0   2   0   0   0   2   0   0   2   0   0   2   2   0   2   2   2   0   2   2   2   2   0   2   2   0   0   0   2   2   2   0   2   2   2   2   2   0   0   0   2   2   2   2   2   0   0   2   2   2   0   2   0   2   0   2   2
 MK-3-10                2   2   0   2   2   0   2   2   2   2   2   0   2   2   2   2   2   2   0   0   0   0   2   0   0   0   2   0   2   0   2   0   2   0   0   2   0   2   2   0   2   2   0   2   0   2   2   2   0   0   2   0   0   2   2   2   0   0   0   2   0   0   0   0   0   2   0   2   2   0   2   2   2   2   0   2   0   0   2   0   0   0   0   2   2   2   0   0   2   0   2   2   0   2   2   0   2   0   0   2   2   0   2   0   0   0   0   2   2   0   0   0   2   0   0   0   2   0   0   0   2   0   2   0   2   2   0   2   2   2   0   0   2   0   2   0   2   2   0   0   0   0   2   0   0   0   0   0   2   0   0   2   0   0   2   2   2   2   2   2   0   2   2   2   2   2   2   2   0   0   0   0   2   2   0   2   2   2   2   2   2   0   2   2   2   2   0   0   0   0   2   2   2   0   0   0   2   0   2   2
 MK-3-11                2   2   0   2   2   0   2   2   2   2   2   0   2   2   2   2   2   2   0   0   0   0   2   0   0   0   2   0   2   0   2   0   2   0   0   2   0   2   2   0   2   2   0   2   0   2   2   2   0   0   0   0   0   2   2   2   0   0   2   2   0   0   2   0   2   2   0   0   0   0   2   2   2   2   0   2   0   0   0   0   0   2   0   2   2   2   0   0   2   0   0   0   0   2   2   0   2   0   0   2   2   0   2   0   2   0   0   2   2   0   0   0   2   0   0   0   2   0   2   0   2   0   2   0   2   2   0   2   2   2   0   0   2   2   2   0   2   2   0   2   0   0   2   2   0   0   0   0   2   0   0   0   0   0   2   2   2   2   2   0   0   2   2   2   0   2   2   2   0   0   0   2   2   2   0   0   2   2   2   2   2   0   2   2   2   2   0   0   0   0   0   2   2   0   0   0   2   0   2   0
 MK-3-12                2   2   2   2   2   0   2   2   2   2   2   0   2   2   2   2   2   2   0   0   0   0   2   0   0   0   2   0   0   0   2   0   0   0   0   2   0   2   0   0   2   2   0   2   0   2   2   2   0   0   0   0   0   2   2   2   0   0   2   2   0   0   2   0   2   2   0   0   0   2   0   2   2   2   0   2   2   0   0   0   0   0   0   2   0   2   2   2   2   0   0   0   0   2   2   0   2   0   0   0   2   0   2   0   2   0   0   2   2   2   0   0   2   0   0   0   2   0   2   2   2   2   2   2   2   2   0   2   2   2   0   0   2   2   2   0   2   2   0   0   0   0   2   2   0   0   0   0   2   0   0   0   0   0   2   0   2   2   2   0   0   2   2   2   0   2   2   2   0   0   0   2   2   2   0   0   2   2   2   2   2   0   2   2   2   2   0   2   0   0   0   2   2   0   0   0   2   0   2   0
 MK-3-13                2   2   2   2   2   0   2   2   2   2   2   0   2   2   2   2   2   2   0   0   0   0   2   0   0   0   2   0   0   0   2   0   0   0   0   2   0   2   0   2   2   2   2   2   0   2   2   0   0   0   0   0   0   2   2   0   0   2   2   2   0   0   2   0   2   2   0   0   0   0   0   2   0   2   0   2   0   0   0   0   0   0   0   2   0   2   0   2   2   0   0   0   0   2   2   0   2   0   0   0   2   0   2   2   2   0   0   2   2   2   0   0   0   0   0   0   2   0   2   2   2   2   2   2   2   2   0   2   2   2   0   0   2   2   2   0   2   2   0   0   0   0   2   2   0   0   0   0   2   0   0   0   0   0   2   0   2   2   2   0   0   2   0   2   2   2   2   2   0   0   0   2   2   2   0   0   2   2   2   2   2   2   2   2   2   2   0   2   0   0   0   2   2   0   0   0   2   2   2   0
 MK-3-14                2   2   2   2   2   0   0   2   2   2   0   0   2   2   2   2   2   2   0   0   0   0   2   0   0   0   2   0   0   0   2   0   0   0   0   0   0   2   0   2   2   2   2   2   2   2   2   0   0   0   0   0   0   2   2   0   0   2   2   2   0   0   2   0   2   2   0   0   0   0   0   2   0   2   0   2   0   0   0   0   0   0   0   2   0   2   0   2   2   0   0   0   0   2   2   2   0   0   2   0   2   0   0   2   2   0   0   2   2   2   0   0   0   0   2   0   2   0   2   2   2   2   2   2   2   2   0   2   2   2   0   0   2   2   2   0   2   2   0   0   0   0   0   2   0   0   0   0   2   0   0   0   0   0   0   0   2   2   0   0   0   2   0   2   2   2   2   2   0   0   0   2   2   2   0   0   2   2   2   2   2   2   2   2   2   0   0   2   0   0   0   2   2   0   0   0   2   2   2   0
 MK-3-15                2   2   2   2   2   0   0   2   2   2   0   2   2   2   2   2   2   2   0   0   0   0   0   0   2   0   2   0   0   0   2   0   0   0   0   0   0   0   0   2   2   2   2   2   2   2   2   2   2   0   0   0   2   2   2   0   0   0   2   2   0   0   2   0   2   2   0   0   0   0   0   2   0   2   0   2   0   0   0   0   0   0   0   2   0   2   2   0   2   0   0   0   0   2   2   2   0   0   2   0   2   0   0   2   2   0   0   2   2   2   0   0   0   0   2   0   2   0   2   2   2   2   2   2   2   2   0   2   2   2   0   0   2   2   2   0   2   2   0   0   2   0   0   2   0   0   0   0   2   0   0   0   0   0   0   0   2   2   0   0   0   2   0   2   2   2   2   2   0   0   0   2   2   2   0   0   2   2   2   2   2   2   2   2   2   0   0   2   0   0   0   2   2   0   0   0   0   0   2   0
 MK-3-16                2   2   0   2   2   0   0   2   2   2   0   2   0   2   2   2   2   2   0   0   0   0   0   2   2   0   2   0   0   0   0   0   0   2   0   0   0   0   0   2   2   2   0   2   2   2   2   2   2   0   0   0   2   2   2   0   0   0   2   2   0   0   0   0   0   2   0   0   2   0   0   2   0   2   2   2   2   0   0   0   0   0   0   2   0   2   0   0   2   0   0   0   0   2   2   2   0   0   2   0   2   0   0   2   2   0   0   2   2   0   0   0   2   0   2   0   2   0   2   2   2   2   2   2   2   2   0   2   0   2   0   0   2   0   2   0   0   2   0   0   2   0   0   2   0   0   0   0   2   0   0   0   0   0   0   0   2   2   0   0   0   2   0   2   2   0   2   2   0   0   0   2   2   2   0   0   2   2   2   2   2   2   0   2   2   0   0   2   0   0   0   2   2   0   0   0   0   0   2   0
 MK-4-1                 2   0   2   2   2   2   0   0   2   0   0   2   0   2   0   0   0   0   2   0   2   0   2   2   2   2   0   0   2   0   2   0   2   2   2   0   2   0   0   0   2   0   0   0   2   0   2   0   2   0   2   2   2   0   2   0   2   2   2   0   0   0   0   2   2   0   2   0   2   2   0   0   2   0   0   0   0   2   2   0   0   0   0   0   0   2   0   0   0   0   0   0   2   2   0   0   2   0   0   2   0   0   2   2   0   2   2   2   2   0   0   2   0   2   0   0   2   2   0   2   2   0   2   2   2   2   0   2   2   0   2   2   2   2   2   2   2   0   0   2   2   0   0   2   0   2   2   0   2   2   2   2   2   0   0   2   0   2   2   0   2   0   2   0   2   2   0   2   2   2   0   0   0   2   2   2   2   0   0   0   0   2   2   0   2   0   0   2   2   2   2   0   0   2   0   2   0   2   2   0
 MK-4-2                 2   0   2   2   2   2   0   0   2   0   0   2   2   2   0   0   2   2   2   0   2   0   2   2   2   2   0   0   2   0   2   0   2   2   2   0   2   0   0   0   0   0   0   0   2   0   2   0   0   0   2   2   2   0   2   0   2   2   2   0   0   0   0   2   2   0   2   0   2   2   0   2   2   0   0   0   0   2   2   0   0   0   0   0   0   2   0   0   0   0   0   0   2   2   0   0   2   0   0   2   0   0   2   2   0   2   2   2   2   0   0   2   0   2   0   0   2   2   0   2   2   0   2   2   2   2   0   2   2   0   2   2   0   0   2   2   2   0   0   2   2   0   2   2   2   2   2   0   2   2   2   2   2   0   2   0   0   2   2   0   2   2   2   0   2   2   0   2   2   2   0   0   0   0   2   0   2   0   0   0   0   2   2   2   2   0   0   2   2   2   2   0   0   2   0   0   0   0   2   0
 MK-4-3                 2   0   2   0   2   2   2   0   0   0   0   2   2   2   2   0   2   2   2   0   2   0   2   2   2   2   0   0   2   0   2   0   2   2   0   0   2   2   0   0   0   0   0   0   2   0   2   0   0   0   2   2   0   0   0   0   0   2   2   0   0   0   0   2   2   0   2   2   2   2   0   2   2   2   0   0   0   2   2   0   0   2   0   0   2   2   0   0   0   0   2   0   2   2   0   0   2   2   0   2   2   0   0   2   0   2   2   2   2   0   2   2   0   2   0   0   2   0   2   2   2   0   2   2   2   2   0   2   2   0   2   2   0   0   2   2   2   0   0   2   2   0   2   2   2   2   2   0   2   2   2   2   2   0   2   2   0   2   0   0   0   2   2   2   2   2   0   2   2   2   0   0   0   0   2   0   2   2   0   2   0   2   2   2   2   2   0   2   2   2   0   0   0   2   0   0   0   0   2   0
 MK-4-4                 2   0   2   0   2   2   2   0   0   0   0   2   2   2   0   0   2   2   2   0   2   0   2   2   2   2   0   0   2   0   2   0   2   2   0   0   2   0   0   0   0   0   0   0   2   0   2   0   0   0   2   2   2   0   0   0   0   2   2   0   0   0   0   0   2   0   2   2   2   2   0   2   2   0   0   0   0   2   2   0   0   2   0   0   2   2   2   0   0   2   2   0   2   2   0   2   2   2   2   2   2   0   0   2   2   2   2   2   2   0   2   2   0   2   0   0   2   0   2   2   2   0   2   2   2   2   0   2   2   0   2   2   0   0   2   2   2   0   0   2   0   0   0   2   2   2   2   0   2   2   0   2   2   0   2   2   0   2   0   0   0   2   2   2   2   2   2   2   2   2   2   0   0   0   2   0   2   2   0   2   0   2   2   2   2   2   0   2   2   2   0   0   0   2   0   0   0   0   2   0
 MK-4-5                 2   2   2   0   2   2   2   0   2   0   0   2   2   2   0   0   2   2   0   0   2   0   2   2   2   2   0   0   2   0   2   2   2   2   0   0   2   0   0   0   0   0   0   0   2   0   2   0   0   0   2   2   2   0   0   0   0   2   2   0   0   0   2   0   2   0   0   2   2   2   0   2   2   0   2   0   0   2   2   0   0   2   0   0   0   2   2   0   0   0   2   0   2   2   0   2   2   2   2   2   2   0   0   2   2   2   2   2   2   0   2   2   0   2   0   0   2   2   2   2   2   0   2   2   2   2   0   2   2   0   2   2   0   0   2   2   2   0   0   2   0   0   0   2   2   2   2   0   2   2   0   2   2   0   2   2   0   2   0   0   0   2   2   2   2   2   2   2   2   0   2   0   0   0   2   0   2   2   0   2   0   2   2   0   2   2   0   2   2   0   2   0   0   2   0   0   0   0   2   0
 MK-4-6                 2   2   2   0   2   2   0   0   2   0   0   2   2   2   0   0   2   2   2   0   2   0   2   2   2   2   0   0   2   0   2   2   2   2   2   0   2   0   2   0   0   2   0   0   2   0   2   0   0   0   2   2   2   0   0   0   0   2   2   0   0   0   0   0   2   2   0   2   2   2   0   2   2   2   2   0   0   2   2   0   0   2   0   0   0   2   2   2   2   0   2   0   2   2   0   2   2   2   2   2   2   0   0   2   2   2   2   2   2   0   2   2   0   2   0   0   2   2   2   2   2   0   2   2   2   2   0   2   2   0   2   2   0   0   2   0   2   0   2   2   0   0   0   2   0   2   2   0   2   2   0   2   2   0   2   2   0   2   2   0   2   2   2   2   2   0   2   2   2   2   2   0   2   0   2   0   0   2   0   2   0   2   2   0   0   2   0   2   2   0   2   0   0   2   0   0   0   0   2   0
 MK-4-7                 2   2   2   0   2   2   0   0   0   2   0   2   2   2   0   0   2   2   2   0   2   2   2   2   2   2   0   0   2   0   2   2   2   2   2   0   2   0   2   2   0   0   0   0   2   0   2   0   0   0   2   2   2   0   0   0   0   2   2   0   0   0   2   0   0   2   0   2   2   2   0   2   2   2   2   0   0   2   2   0   0   0   0   0   0   2   2   2   2   0   2   0   2   2   0   2   2   2   2   2   2   0   0   2   0   2   2   2   0   0   2   2   2   2   0   0   2   2   2   2   2   2   2   2   2   2   2   0   2   0   2   2   0   0   2   0   2   0   2   2   0   2   0   2   0   2   2   0   2   2   0   2   2   0   2   2   0   2   2   0   2   2   2   0   2   0   2   2   2   2   2   0   2   2   2   0   0   2   0   2   0   2   2   0   0   2   0   2   2   0   2   0   0   2   0   0   0   0   2   0
 MK-4-8                 2   2   2   0   2   2   0   0   0   2   0   2   2   2   0   0   0   2   0   0   2   2   2   2   2   2   0   0   0   0   2   2   2   2   0   0   2   2   2   2   0   0   0   0   2   0   2   0   0   0   0   2   2   0   0   0   0   2   2   0   0   0   2   0   2   2   0   2   2   2   0   2   0   2   2   0   2   0   2   0   0   0   0   0   2   2   2   2   2   0   2   0   2   2   0   2   2   2   2   2   2   0   0   2   0   2   2   2   0   0   0   2   2   2   0   0   2   2   2   2   2   2   2   2   2   2   2   0   2   0   2   2   0   0   2   0   2   0   0   2   0   2   0   2   0   2   2   0   2   2   0   2   2   0   2   2   0   2   2   0   2   2   2   0   2   0   2   2   2   2   2   0   2   0   2   0   0   2   0   2   0   2   2   0   0   2   0   0   2   0   2   2   0   0   0   0   2   0   2   0
 MK-4-9                 2   2   2   0   2   2   0   0   0   2   0   2   2   2   0   0   0   2   2   0   2   2   0   2   2   2   2   0   0   0   2   2   2   2   0   0   2   2   2   2   0   0   0   2   2   0   2   0   0   0   2   2   2   0   0   0   0   2   2   0   0   0   2   2   2   2   0   2   2   2   0   2   2   2   0   0   2   0   2   0   0   0   0   0   2   2   2   2   2   0   2   0   2   2   0   2   2   2   2   2   2   0   0   2   0   2   2   2   0   0   0   2   2   2   0   0   2   2   2   2   2   2   2   0   2   2   2   0   2   0   2   2   0   0   2   0   2   0   0   2   0   2   0   2   2   2   2   0   2   2   0   2   2   2   2   2   0   2   2   0   2   0   2   0   2   0   0   2   2   2   2   0   2   0   0   0   0   2   0   2   0   2   2   2   0   2   0   0   0   0   2   0   0   0   0   0   2   0   0   0
 MK-4-10                2   2   2   0   2   2   0   2   2   2   0   2   2   2   0   0   2   2   2   0   2   2   0   2   2   2   2   0   0   0   2   2   2   2   2   0   2   2   2   2   0   0   0   0   2   0   2   2   2   0   2   2   0   0   0   0   2   2   2   0   0   2   2   2   2   2   2   2   2   0   0   2   0   2   0   0   2   2   0   0   0   0   0   0   2   2   2   2   2   0   2   0   2   2   0   0   2   2   2   0   0   0   0   2   0   2   2   2   0   0   0   2   2   2   2   0   2   2   0   2   2   2   2   0   2   2   2   2   2   0   2   2   0   0   2   0   2   0   0   2   0   2   0   2   2   2   2   0   2   2   0   2   2   2   2   2   0   2   2   0   2   0   2   0   2   0   2   0   2   2   2   0   2   0   2   0   0   2   0   2   0   2   2   2   0   2   2   0   0   0   2   0   0   0   0   0   2   2   0   0
 MK-4-11                2   2   2   0   2   2   2   2   2   2   0   2   2   2   2   0   2   2   2   0   2   2   2   2   0   2   2   0   2   0   2   2   2   2   2   0   2   0   2   2   0   0   0   0   2   0   2   2   2   0   2   2   0   0   0   0   2   2   2   0   0   2   0   2   0   2   2   2   2   0   0   2   0   2   0   2   0   2   0   0   0   2   0   0   2   2   2   0   2   0   2   0   2   2   0   0   2   2   2   0   0   0   0   2   0   2   2   0   0   0   0   2   2   2   2   0   2   2   0   2   2   2   2   2   2   2   2   2   2   0   2   2   0   0   2   0   2   0   0   2   0   2   0   2   2   2   2   0   0   2   0   2   2   2   2   0   0   2   2   0   2   0   0   0   2   0   0   0   2   2   0   0   2   0   2   0   0   2   0   2   0   2   2   2   0   2   2   0   0   0   2   0   0   0   2   0   2   2   0   0
 MK-4-12                2   2   2   0   2   2   2   2   2   0   0   2   2   2   2   2   0   2   2   0   2   2   2   2   0   2   0   0   2   0   2   2   2   2   2   0   2   0   2   2   0   0   0   0   2   0   2   2   2   0   2   2   0   0   0   2   2   2   2   0   0   2   0   2   0   2   2   2   2   0   0   2   0   2   0   2   0   2   0   0   0   2   0   0   2   2   2   2   2   0   2   0   2   2   0   0   2   2   2   0   0   0   2   2   0   2   2   0   0   2   0   0   2   0   2   0   2   2   0   2   2   2   2   2   2   2   0   2   2   0   2   0   0   2   2   0   2   0   0   2   0   2   2   2   2   2   2   0   0   2   0   2   2   2   2   0   0   2   2   0   2   0   2   2   2   0   0   2   2   2   0   0   2   0   2   0   0   2   0   2   0   2   2   2   2   2   2   0   0   0   2   0   0   0   0   0   2   0   0   0
 MK-4-13                2   2   2   0   2   2   0   2   2   0   0   2   2   2   2   2   0   0   2   0   2   2   2   2   0   2   0   0   2   0   2   2   2   2   2   0   2   2   2   2   0   0   0   0   2   2   2   2   2   0   2   2   0   0   0   2   2   2   2   0   0   2   0   2   0   2   0   2   2   0   0   0   0   2   0   2   0   2   0   0   0   2   0   0   2   2   2   2   2   0   2   0   0   2   0   0   2   2   2   0   0   0   2   0   0   2   2   0   0   2   0   0   2   0   2   0   2   2   0   2   2   2   2   2   2   2   0   2   2   0   2   0   0   2   2   0   2   0   0   2   0   0   2   2   2   2   2   0   0   2   0   2   2   2   2   0   0   2   2   0   2   0   2   2   0   0   0   2   2   0   0   0   2   0   2   0   0   2   2   2   0   2   2   0   2   2   2   0   0   0   2   0   0   0   0   0   2   0   0   0
 MK-4-14                2   2   2   2   0   2   0   2   2   0   0   2   2   2   2   2   0   0   2   0   2   2   2   2   0   2   0   0   2   0   2   0   2   2   2   0   2   2   2   2   0   0   0   0   2   2   2   2   2   0   2   2   0   0   0   2   2   2   2   0   0   2   0   2   0   2   0   2   2   0   0   0   0   2   0   2   0   2   0   0   0   2   0   0   2   2   2   0   2   0   0   0   0   0   0   0   2   2   2   0   0   0   2   0   0   2   2   0   0   2   0   0   2   0   2   0   2   2   0   2   2   0   2   2   2   2   0   2   2   0   2   0   0   2   2   0   2   0   0   2   0   0   2   2   2   2   2   0   0   2   0   2   2   2   2   0   0   2   2   0   2   0   2   2   0   0   2   2   2   0   0   0   2   0   2   0   0   2   2   2   0   2   2   0   2   2   2   0   0   0   0   0   0   0   0   0   2   2   0   0
 MK-4-15                2   2   0   2   0   2   0   0   2   0   0   2   2   2   2   2   0   0   2   0   2   2   2   2   2   2   0   0   2   0   2   0   2   0   2   0   2   2   2   2   2   0   0   0   2   2   2   0   2   2   2   2   0   0   0   2   2   2   0   0   0   2   2   2   0   0   0   2   2   0   0   0   0   2   0   2   0   2   0   0   0   2   0   0   2   2   2   0   2   0   0   2   2   2   0   0   2   2   2   0   0   0   2   0   0   2   2   0   0   2   0   2   2   0   2   0   0   2   0   2   2   2   2   2   0   2   0   2   2   0   2   2   0   2   0   0   0   0   0   2   2   0   2   2   2   2   2   0   0   2   0   2   2   2   2   0   0   2   0   0   2   0   2   2   0   2   2   2   2   0   0   0   2   0   2   0   0   2   0   2   2   2   2   0   2   2   0   0   0   0   0   0   2   0   2   0   2   2   0   0
 MK-4-16                2   2   0   2   0   2   0   0   0   0   0   2   2   2   2   2   2   0   2   0   2   2   2   2   2   2   2   0   2   0   2   0   2   0   2   0   2   2   2   0   0   0   0   0   2   2   2   0   2   2   2   2   0   0   0   2   2   2   0   0   0   2   2   2   0   0   0   2   2   0   0   0   0   2   0   2   2   2   0   0   0   2   0   0   2   2   2   0   2   0   0   2   2   2   0   0   2   2   0   2   0   0   2   0   0   2   2   0   0   2   0   2   2   2   2   0   0   2   0   2   0   2   2   2   0   2   0   2   2   0   2   2   0   2   0   0   0   0   0   2   2   0   2   0   2   2   2   2   0   2   0   2   2   2   2   0   0   2   0   0   2   0   0   2   0   2   2   2   2   0   0   0   2   0   0   0   0   2   0   2   2   2   2   2   2   2   0   0   0   0   0   0   2   0   2   2   0   2   0   0
 MK-5-1                 0   0   0   2   0   2   2   0   0   2   0   0   0   2   2   0   0   0   2   0   2   0   0   0   2   0   2   2   2   2   2   2   2   2   2   2   0   2   0   2   0   2   2   0   0   2   2   0   0   0   0   2   2   0   0   0   2   2   0   0   0   2   2   0   2   2   2   2   2   0   2   2   2   0   0   2   2   0   2   0   2   2   0   2   2   2   2   0   2   2   2   0   0   0   0   2   0   0   0   2   0   2   0   2   2   0   0   0   0   2   0   2   2   2   0   0   2   2   0   0   0   0   0   0   2   0   0   0   0   0   2   2   0   0   2   2   0   2   0   2   0   2   0   2   2   0   0   0   0   0   2   0   0   2   0   2   0   2   2   0   0   0   2   2   0   2   2   0   2   2   0   0   0   0   0   2   2   0   2   2   0   0   0   2   0   2   0   2   2   0   2   2   0   0   0   0   2   0   0   0
 MK-5-2                 0   0   0   2   0   2   2   0   0   2   0   0   0   0   2   0   0   0   2   0   2   0   0   0   0   0   2   2   2   2   2   2   0   2   2   0   0   2   0   2   2   2   2   0   0   2   0   0   0   0   0   2   2   0   0   0   2   2   2   0   0   2   2   0   2   2   2   2   2   0   2   2   2   0   0   2   2   0   2   0   2   2   0   0   2   2   2   0   2   2   2   0   0   0   0   2   0   2   0   2   0   2   0   2   2   0   0   0   0   2   0   2   2   2   0   0   2   2   0   0   0   0   2   0   2   0   0   0   2   0   2   2   0   0   2   2   0   0   0   2   0   2   0   2   2   0   0   0   0   0   2   0   0   2   0   0   0   2   2   0   0   0   2   2   2   2   2   0   2   0   0   0   0   0   0   2   2   0   2   2   0   0   0   2   0   2   0   2   2   0   2   2   0   0   0   0   2   2   2   0
 MK-5-3                 0   0   0   0   0   2   2   0   0   2   0   2   0   0   2   0   0   2   2   0   2   0   0   0   0   0   2   2   2   2   2   2   0   2   2   0   0   2   0   2   2   2   2   0   0   0   0   0   2   0   0   2   2   0   2   0   2   2   2   0   0   2   2   0   2   2   2   2   0   0   2   2   2   0   0   2   2   0   2   0   2   2   0   0   2   2   2   0   2   2   2   0   0   0   0   2   0   2   0   2   0   2   0   2   2   0   0   0   0   2   0   0   0   2   0   2   2   2   0   0   0   0   2   2   2   0   0   0   2   0   2   0   2   0   2   0   0   0   0   2   0   2   0   2   2   0   0   0   2   0   2   0   0   2   2   0   0   2   2   0   0   0   2   2   0   2   2   0   2   0   0   0   0   0   0   2   2   0   2   2   0   0   0   2   0   2   0   2   2   2   2   2   0   0   0   0   2   2   2   0
 MK-5-4                 0   0   0   0   0   2   2   0   2   2   0   2   0   0   2   0   0   2   2   0   2   0   0   0   0   0   2   2   2   2   2   2   0   2   2   0   0   2   0   0   0   2   2   0   0   0   0   0   2   0   2   2   2   0   2   0   2   2   2   0   0   2   2   0   2   2   2   2   0   0   2   2   2   2   0   2   2   0   2   0   2   2   0   0   2   2   2   2   2   2   2   0   0   0   0   2   0   2   0   2   0   2   0   2   2   0   0   0   0   2   2   0   0   2   0   2   2   2   0   0   0   0   2   2   2   0   0   0   2   0   2   0   2   0   2   0   2   0   0   0   0   2   0   2   2   2   0   0   2   0   2   0   0   2   2   0   0   2   2   0   0   0   2   2   0   2   2   0   2   0   0   0   0   2   0   0   2   0   2   2   0   0   0   2   0   2   0   2   2   2   2   2   0   0   0   0   2   2   2   0
 MK-5-5                 0   0   0   0   0   2   2   0   2   2   2   2   0   0   2   0   0   2   2   0   2   0   2   0   0   0   2   2   2   2   2   2   0   0   2   0   0   0   0   0   2   2   0   0   0   0   0   0   2   0   2   2   2   0   2   0   2   2   2   0   0   2   2   0   2   2   2   2   0   0   2   2   2   2   0   0   2   0   2   0   2   2   0   0   2   2   2   2   2   2   2   0   0   0   0   2   0   2   2   2   0   2   0   2   0   0   0   0   0   2   0   0   0   2   0   2   2   2   0   0   0   2   2   2   2   0   0   0   2   2   2   0   2   0   0   0   2   0   0   0   0   2   0   2   2   2   0   0   2   0   2   0   0   2   2   0   0   2   2   0   0   0   0   2   0   2   2   0   2   0   0   2   2   2   0   0   2   0   2   2   0   0   0   2   0   2   0   2   2   2   2   2   0   0   0   0   2   2   2   0
 MK-5-6                 2   0   2   0   0   2   2   0   2   2   0   2   0   0   2   0   0   2   2   0   2   2   2   0   0   0   0   2   2   2   2   2   0   0   2   0   0   0   0   0   2   2   0   0   0   0   0   0   2   0   2   2   2   0   2   0   2   2   2   0   0   2   2   0   2   0   2   2   0   2   2   2   2   2   0   0   2   0   2   0   2   2   0   2   2   2   2   2   2   2   2   0   0   0   0   2   0   2   2   2   0   2   0   2   0   0   2   0   0   2   0   0   0   2   0   0   2   2   0   0   0   2   2   2   2   0   0   0   2   2   2   0   2   0   0   0   2   0   0   0   0   2   0   2   2   2   0   0   2   0   2   0   0   0   2   0   0   2   2   0   0   0   0   2   0   2   2   2   2   0   0   2   2   2   0   0   2   0   2   2   0   0   0   2   0   0   0   0   2   2   2   2   0   0   0   0   2   2   2   0
 MK-5-7                 2   0   2   0   0   0   2   0   2   2   0   2   0   0   2   0   0   2   2   0   2   2   2   0   0   0   0   2   2   2   0   2   0   0   2   0   0   0   0   0   2   2   0   0   0   0   0   0   2   0   2   2   2   0   2   0   2   2   2   0   0   2   2   0   2   0   2   2   0   2   2   2   2   2   0   0   2   0   2   0   2   0   2   2   2   2   2   2   2   2   2   0   0   0   0   2   0   2   2   2   0   2   0   0   0   2   2   0   0   2   2   0   0   2   0   0   2   2   0   0   0   2   2   2   2   0   0   0   2   2   2   0   2   0   0   0   2   0   0   0   0   2   0   2   0   2   0   0   0   0   2   0   0   0   2   0   0   0   2   0   0   0   2   2   0   2   0   2   0   0   0   0   2   2   2   0   2   0   2   0   0   0   0   2   0   0   0   2   2   2   2   2   0   0   2   0   2   2   0   2
 MK-5-8                 2   0   2   0   0   0   2   0   2   2   0   2   0   0   2   0   2   2   2   0   2   2   2   0   2   0   0   2   0   2   0   2   0   0   2   0   0   0   0   2   2   2   0   0   0   0   0   2   2   0   2   2   2   0   2   0   2   2   2   0   0   2   0   0   2   0   2   2   0   0   2   2   2   2   0   0   2   0   0   0   2   0   2   2   2   2   2   2   2   2   2   0   0   0   0   2   0   0   2   2   0   2   0   0   0   0   2   0   0   2   2   0   2   2   0   0   2   2   0   2   0   2   2   2   2   0   0   0   2   2   2   0   2   0   0   0   2   0   0   0   0   2   0   2   0   2   0   0   0   0   2   0   0   0   0   0   0   0   2   0   0   0   2   2   0   2   0   2   0   0   0   0   2   2   2   0   2   0   2   0   2   0   0   2   0   0   0   2   2   2   2   2   0   0   2   0   2   2   0   2
 MK-5-9                 2   0   2   0   0   0   2   0   2   0   0   0   0   0   0   0   0   2   2   0   2   2   2   0   2   0   0   2   0   2   0   2   0   0   2   0   0   0   2   2   2   2   0   0   0   0   0   2   2   0   2   2   2   0   2   0   2   0   2   0   0   2   0   0   2   0   2   2   0   0   2   2   2   2   0   0   0   0   0   0   2   0   2   2   2   2   2   2   2   2   2   0   0   2   0   2   0   0   2   2   2   2   0   0   0   0   2   0   0   2   2   0   2   2   0   0   2   2   0   2   0   2   2   2   2   0   0   0   2   2   2   0   2   0   0   0   2   0   0   0   0   2   0   2   0   2   0   0   0   0   2   0   0   0   2   0   0   0   2   0   0   0   2   2   0   2   0   2   2   0   0   0   2   0   2   2   2   0   2   0   2   0   2   2   0   0   0   2   2   2   2   2   0   0   2   0   2   2   0   2
 MK-5-10                2   0   2   0   0   0   2   0   2   0   0   0   0   0   0   0   0   2   2   0   2   2   2   0   2   0   0   2   2   2   0   2   0   0   2   0   2   0   2   2   2   2   0   0   0   0   0   2   0   0   2   2   2   0   2   0   2   0   2   0   0   2   0   0   2   0   2   2   0   0   0   2   0   2   0   2   0   0   0   0   2   0   2   2   2   2   2   2   2   2   2   0   0   2   0   2   0   0   2   2   2   2   0   0   0   0   2   0   0   2   2   0   2   2   0   0   2   2   0   2   0   2   2   2   2   0   0   0   2   2   2   0   2   0   0   0   2   2   0   0   0   2   0   0   0   2   2   0   0   0   2   0   0   0   0   0   0   0   0   0   0   2   2   2   0   2   0   0   2   0   2   0   2   0   2   2   0   0   2   0   0   0   2   0   0   0   0   2   2   2   2   2   0   0   2   0   2   2   0   2
 MK-5-11                2   0   2   2   0   0   2   0   2   0   0   0   0   0   0   0   0   2   2   0   2   2   2   2   2   0   0   2   2   2   0   2   0   0   0   0   2   0   2   2   2   2   0   0   2   0   2   2   0   0   2   2   2   0   2   0   2   0   0   0   0   2   0   0   2   0   2   2   0   0   0   2   0   2   0   2   0   0   0   0   2   0   2   2   2   2   0   2   2   2   2   0   0   2   0   2   0   0   2   0   2   2   0   0   0   0   2   2   2   2   2   0   2   2   2   0   2   2   0   0   0   2   2   2   2   0   0   0   0   2   2   0   0   0   0   0   2   2   0   0   0   2   0   0   0   0   2   0   0   0   2   0   0   0   0   0   0   0   0   0   0   2   2   2   0   2   0   0   2   0   2   0   2   0   2   2   0   0   2   0   0   0   2   0   0   0   0   2   2   2   2   2   0   2   2   0   2   2   0   2
 MK-5-12                0   2   2   2   0   0   2   0   2   0   2   0   0   0   0   0   2   2   2   0   2   0   2   2   2   0   0   2   2   2   0   2   2   0   0   0   2   0   2   2   2   2   0   0   2   0   2   2   0   0   2   2   2   0   2   0   2   0   0   0   0   2   0   0   2   0   2   2   0   0   0   2   0   2   0   2   0   0   0   0   2   0   2   2   2   0   0   2   2   0   2   0   0   2   0   2   0   0   2   0   2   2   0   0   2   0   2   2   0   2   2   0   2   0   2   2   2   2   0   0   0   2   2   2   2   0   0   0   0   2   2   0   0   0   0   0   2   2   0   0   0   2   0   0   0   0   2   2   0   0   2   0   0   0   0   0   0   0   0   0   0   2   2   2   0   0   0   0   2   0   2   0   2   0   2   2   0   0   2   0   0   0   2   0   0   0   0   2   0   2   2   2   0   2   0   0   2   0   0   0
 MK-5-13                0   2   2   0   0   0   2   0   2   0   2   2   2   0   0   0   2   2   2   2   2   0   2   2   2   0   0   0   2   2   0   2   2   0   0   0   2   0   2   2   0   2   2   0   2   0   2   2   0   0   2   2   2   2   0   0   2   0   0   0   0   2   0   0   2   0   2   2   2   0   0   0   0   2   0   2   0   0   2   0   0   0   2   2   2   2   0   2   2   0   2   0   0   2   0   2   0   0   2   0   2   2   0   2   2   0   2   2   0   2   2   2   0   0   2   2   0   2   0   0   0   2   2   2   2   0   0   0   0   2   2   0   0   0   0   0   2   2   0   0   0   2   0   0   0   0   2   2   0   0   0   0   0   0   2   0   0   0   0   0   0   2   2   2   0   0   0   2   2   0   2   0   2   0   2   2   2   0   2   0   0   0   2   0   0   0   0   2   2   2   2   0   0   2   0   0   2   0   0   0
 MK-5-14                0   0   2   2   0   0   2   0   2   2   2   0   0   0   0   0   2   2   2   2   2   0   2   2   2   0   0   2   2   2   0   2   2   0   0   0   0   0   2   2   0   2   2   0   2   0   2   2   0   0   2   2   2   2   0   0   2   0   0   0   0   0   0   0   2   0   2   2   2   0   0   2   0   2   0   2   2   0   2   0   0   0   2   2   2   2   0   2   2   0   2   0   0   2   0   2   2   0   2   0   2   2   0   2   0   0   2   0   2   2   2   2   0   0   2   2   0   2   0   2   0   2   0   2   2   0   0   0   0   2   2   0   0   0   0   0   2   2   0   0   0   2   0   0   0   0   2   2   0   0   0   0   0   0   2   0   0   0   0   0   0   2   2   2   0   0   0   2   2   0   2   0   2   0   2   2   2   0   2   0   0   0   2   0   0   0   2   2   0   2   2   0   0   2   0   0   2   2   0   0
 MK-5-15                0   0   2   2   0   0   0   0   0   2   2   0   0   0   2   0   2   2   2   2   2   0   2   2   2   0   0   2   2   2   0   2   2   0   0   2   0   0   0   2   0   2   2   0   2   0   2   2   0   0   2   2   2   2   0   0   2   0   0   0   0   2   0   0   2   0   2   0   2   0   2   2   0   0   0   2   0   2   2   0   0   0   2   2   2   2   0   0   0   0   2   2   0   2   0   2   2   0   2   0   2   0   0   2   0   0   2   0   2   2   0   2   0   0   2   2   0   2   0   0   0   0   0   2   2   0   0   0   0   2   2   0   2   0   0   2   0   2   0   0   0   2   0   0   2   0   2   2   0   0   0   2   0   2   2   0   0   0   0   0   0   2   2   2   0   0   2   2   2   0   0   0   2   0   2   2   0   0   2   2   0   0   2   0   0   0   2   2   0   2   2   0   0   2   0   0   2   2   0   0
 MK-5-16                0   0   2   2   0   0   0   0   0   0   2   0   0   0   2   0   2   2   2   2   2   2   2   2   2   0   0   2   2   0   2   2   2   0   0   2   0   0   0   2   0   2   2   0   2   0   2   2   0   0   0   2   2   2   0   0   2   0   0   0   0   2   0   0   0   0   2   0   2   0   2   2   0   2   0   2   0   2   0   0   0   0   2   2   2   2   0   0   0   0   2   2   2   2   0   2   2   0   2   0   2   0   0   2   0   0   2   0   2   2   0   2   0   0   2   2   0   2   0   0   0   0   0   2   2   0   0   0   2   2   2   0   0   0   0   2   0   2   0   0   0   0   0   0   2   0   2   2   0   0   0   2   0   2   2   0   0   0   0   0   0   2   2   2   0   0   2   2   0   0   0   2   2   0   2   2   0   0   2   2   0   0   2   0   2   0   2   2   0   2   2   0   0   2   0   0   2   0   0   0
 MK-6-1                 2   0   0   0   2   0   2   2   0   2   0   0   2   2   2   0   0   2   0   2   2   2   0   0   2   0   0   0   0   0   2   2   0   2   2   0   2   2   0   2   0   2   0   2   0   0   0   0   2   0   0   2   2   2   0   2   2   0   0   2   2   2   0   0   2   0   2   2   0   0   2   0   0   0   0   0   0   0   0   2   0   0   2   0   0   0   0   0   2   2   0   2   0   0   2   0   2   2   0   2   0   0   2   0   2   2   0   2   0   0   2   2   2   2   2   2   0   2   2   2   2   2   0   2   2   2   0   0   0   2   0   2   0   2   2   2   0   2   0   0   2   2   2   0   0   2   2   0   0   0   0   2   2   0   2   2   0   2   2   2   2   0   2   2   2   0   0   0   2   2   0   0   0   2   0   2   0   0   2   0   2   0   0   0   2   2   2   2   0   2   0   2   0   2   2   0   0   2   2   2
 MK-6-2                 2   0   0   0   0   0   2   0   0   2   0   0   2   2   2   0   0   0   0   0   0   2   0   0   2   0   0   0   0   0   2   2   0   2   0   0   2   2   0   2   0   2   0   2   0   0   0   0   2   0   0   2   0   2   0   2   2   0   0   2   2   2   0   0   2   0   2   2   2   0   0   0   2   0   0   0   0   0   0   2   0   0   2   0   0   0   0   2   2   2   0   2   0   0   2   0   2   2   0   2   0   0   2   0   2   2   0   2   0   0   2   2   2   2   2   2   0   2   2   2   2   2   0   2   2   2   0   0   0   2   0   2   0   2   0   2   0   2   2   0   2   2   2   0   0   2   2   0   0   0   0   2   2   0   2   2   0   2   2   2   2   0   2   2   2   0   0   0   2   2   0   0   0   2   0   2   0   0   2   2   2   0   0   0   2   2   2   2   0   2   0   2   0   2   2   0   0   2   2   0
 MK-6-3                 2   2   0   0   0   0   2   0   0   2   0   0   2   2   2   0   0   0   0   0   0   2   2   0   2   0   0   0   0   0   2   2   0   2   0   0   2   2   0   2   0   2   0   2   0   0   0   0   2   0   0   2   0   0   2   2   2   0   2   2   2   2   0   0   2   2   2   2   2   0   0   0   2   0   0   0   0   0   0   2   0   0   0   2   0   0   0   2   2   2   0   0   0   0   2   0   2   2   0   2   0   0   2   0   2   2   0   2   0   0   2   2   2   2   2   0   0   0   2   2   2   2   0   2   2   2   0   0   0   2   0   2   0   0   0   2   0   2   0   0   2   2   2   2   0   0   0   0   0   0   2   2   0   0   2   0   2   2   2   2   2   0   2   2   2   0   0   0   2   2   0   0   0   2   2   2   2   0   2   2   2   0   0   2   2   2   0   0   2   2   0   0   0   2   2   0   2   2   2   2
 MK-6-4                 2   2   0   0   0   2   2   0   0   0   0   0   2   2   0   0   0   0   0   0   0   2   2   0   2   0   2   2   2   0   2   2   0   2   0   0   2   2   0   2   0   0   0   2   2   0   0   0   2   0   0   0   0   0   2   2   2   0   2   2   2   2   0   0   2   2   2   0   2   0   0   0   2   0   2   0   0   0   0   2   0   0   0   2   0   0   0   2   0   2   0   0   0   0   2   0   2   2   0   2   0   0   2   0   2   2   0   2   0   0   2   2   2   2   2   0   0   0   2   2   2   2   2   2   2   2   2   0   0   0   0   2   0   0   2   2   0   2   0   0   2   2   2   2   0   0   0   0   0   0   2   2   0   0   0   0   2   2   2   2   2   0   2   2   2   0   0   0   2   2   0   0   0   2   2   2   2   0   2   2   2   0   0   2   2   2   0   0   2   2   0   0   0   0   2   0   2   2   2   2
 MK-6-5                 2   0   0   2   0   2   2   0   0   0   0   0   2   2   0   2   0   0   0   0   0   2   0   0   2   0   0   2   0   0   2   2   0   2   0   0   2   2   0   2   0   0   2   2   2   0   0   0   2   0   0   2   0   0   2   2   2   0   2   2   2   2   0   0   2   2   2   0   2   0   2   0   2   0   2   0   0   0   0   2   0   0   0   2   0   0   0   2   0   2   0   0   0   0   2   0   2   0   0   2   0   0   2   0   2   2   0   0   0   0   2   2   2   2   2   0   0   0   2   2   2   2   2   2   2   2   2   0   2   0   0   2   0   0   2   2   0   2   0   2   2   2   2   2   0   0   0   0   0   0   2   2   0   0   0   0   2   2   2   2   2   0   2   2   2   0   0   0   2   2   0   0   0   2   2   2   2   2   2   2   0   0   0   2   2   2   0   0   2   2   0   0   0   0   2   0   2   2   2   0
 MK-6-6                 2   0   0   2   0   2   2   0   0   0   0   0   2   2   0   2   0   0   0   0   0   2   0   0   2   0   0   2   0   0   2   2   0   2   0   0   2   2   0   2   0   0   2   2   2   0   0   2   2   0   0   2   2   2   2   2   2   2   2   2   2   2   0   0   2   2   2   0   2   0   2   0   2   0   2   0   0   2   0   2   0   2   0   0   0   0   0   2   0   2   0   0   0   0   2   0   2   0   0   2   0   0   2   0   2   2   0   0   0   2   2   0   2   2   2   0   0   0   2   2   2   2   2   2   0   2   2   0   2   0   0   2   0   0   2   2   0   2   2   2   2   2   2   2   0   0   0   0   0   0   2   2   0   0   0   0   2   2   2   2   0   0   2   2   2   0   0   0   2   2   0   0   0   2   0   0   2   2   2   2   0   2   0   2   2   2   0   0   2   2   2   0   0   0   2   0   2   2   2   0
 MK-6-7                 2   0   0   2   0   2   2   2   0   0   0   0   2   2   0   2   0   0   0   0   0   2   0   0   0   0   0   2   0   0   2   0   0   2   0   0   2   2   2   2   2   0   2   2   2   0   0   0   2   0   0   0   0   2   2   2   2   2   2   2   2   2   2   0   2   2   2   2   2   0   2   0   2   0   2   0   0   2   0   2   0   2   0   0   0   0   2   2   0   2   0   0   0   0   2   0   0   2   0   2   0   0   2   0   2   2   0   0   0   0   2   0   2   2   2   2   0   0   0   2   2   2   2   0   0   2   2   0   2   0   0   2   2   0   2   2   0   2   2   2   0   2   2   2   0   0   0   0   0   0   2   0   2   0   0   2   2   2   2   2   0   0   2   2   2   0   2   0   2   0   0   0   0   2   0   2   2   2   2   2   2   2   0   2   0   2   0   0   2   2   2   0   2   0   0   0   2   2   2   0
 MK-6-8                 2   0   0   2   0   0   2   2   0   0   0   0   2   2   0   2   0   0   0   0   0   2   0   0   0   0   0   2   0   0   2   0   0   2   0   0   2   2   2   2   2   0   2   2   2   0   0   0   2   0   2   0   0   2   2   2   2   2   2   2   2   2   2   0   2   2   2   2   2   0   2   0   2   0   2   0   0   2   0   2   0   2   0   0   0   0   0   2   0   2   0   0   0   0   2   0   0   0   2   2   0   0   2   0   2   2   0   0   0   0   2   0   2   2   2   2   0   0   0   2   2   0   2   0   0   0   2   0   2   0   0   2   0   0   0   2   0   2   0   2   0   2   2   2   2   0   0   0   0   0   2   0   2   0   0   2   2   2   2   0   0   0   2   2   2   0   2   0   2   0   2   0   0   2   0   0   2   2   2   2   2   2   2   2   0   2   0   0   2   2   2   0   2   0   0   0   2   2   2   0
 MK-6-9                 2   2   2   2   0   0   2   2   0   0   0   0   2   2   0   0   0   0   0   0   0   2   0   0   0   0   2   2   0   2   0   0   0   2   0   0   2   2   2   2   2   2   2   2   2   0   0   0   2   0   2   0   0   2   2   2   0   2   2   2   2   2   2   2   2   0   2   2   0   0   2   0   2   0   2   0   0   0   0   2   2   2   0   0   0   0   0   2   2   2   0   0   0   0   2   0   0   0   2   2   0   0   2   0   2   2   0   0   0   0   2   0   0   2   2   2   0   0   0   2   2   0   2   2   0   0   2   0   2   0   0   2   0   2   0   2   0   2   0   2   0   2   0   2   2   0   0   0   0   0   2   0   2   0   0   2   2   2   2   0   0   0   2   2   2   0   2   0   2   0   2   0   0   2   0   0   2   2   2   2   2   2   2   2   0   2   0   0   2   2   2   0   2   0   0   2   2   2   2   0
 MK-6-10                0   2   2   2   0   0   2   2   2   0   0   0   2   2   0   0   2   0   0   0   0   0   0   0   0   0   2   2   0   2   0   0   0   2   0   0   0   0   2   2   2   2   2   2   2   0   0   0   2   0   2   0   0   2   2   2   0   2   2   2   2   2   2   2   2   0   2   2   0   0   2   0   2   0   2   2   0   0   0   2   2   2   0   0   2   0   0   2   2   0   0   0   0   0   0   0   0   0   2   2   0   0   2   0   2   2   0   2   0   0   2   0   0   2   2   2   0   0   0   0   2   0   2   2   2   0   2   0   2   0   0   2   0   2   0   2   0   0   0   2   2   0   0   2   2   2   0   0   0   0   2   0   2   0   0   2   2   2   2   0   0   0   2   2   0   0   2   0   2   0   2   0   0   0   2   0   2   2   2   2   2   2   0   2   0   2   0   0   0   2   2   0   0   0   0   2   2   2   2   0
 MK-6-11                0   2   2   2   0   0   2   2   2   0   0   0   2   2   0   2   2   0   0   0   0   0   0   0   0   2   2   2   0   2   0   0   0   2   0   0   0   0   0   2   2   2   2   2   2   0   0   0   2   0   2   0   0   2   2   2   0   2   0   2   2   2   2   2   2   2   2   2   0   0   0   0   2   0   2   0   0   0   0   2   2   2   0   0   2   0   0   2   2   0   0   0   2   0   0   0   0   0   0   2   0   0   2   2   2   2   0   2   2   0   0   0   0   2   2   2   0   0   0   0   2   0   2   2   2   0   2   0   2   0   0   2   0   2   0   2   0   0   0   2   2   0   0   2   2   2   0   0   0   0   2   0   2   0   0   2   2   2   2   0   0   0   2   2   0   0   2   0   2   0   2   0   0   0   2   0   2   2   2   2   2   2   0   2   0   2   0   0   2   0   2   0   0   0   0   2   2   2   2   0
 MK-6-12                0   2   2   0   0   0   2   2   2   0   0   0   2   2   0   2   2   0   0   0   0   0   0   0   0   2   2   2   0   2   0   0   0   0   2   0   0   0   0   2   2   2   2   2   2   0   2   0   2   0   2   0   0   2   2   2   0   2   0   2   2   2   2   2   2   2   2   0   0   0   0   0   2   2   2   0   0   0   0   2   2   0   0   0   2   0   0   2   2   0   0   0   2   0   0   0   0   0   2   2   2   0   2   2   2   2   0   2   2   0   0   0   2   2   2   2   0   0   0   0   2   0   0   2   2   0   2   0   2   0   0   2   0   2   0   2   0   0   0   2   2   0   0   2   2   2   0   0   0   0   2   0   2   0   0   2   2   2   2   0   0   0   2   2   2   0   2   0   2   0   2   0   0   0   2   0   2   2   2   2   2   2   0   2   0   2   0   0   2   0   2   0   0   0   0   2   0   2   2   0
 MK-6-13                0   2   2   0   0   0   0   0   2   0   0   0   2   0   0   2   2   0   0   0   0   0   0   0   0   2   2   2   0   2   2   0   0   2   2   0   0   0   0   2   2   2   2   2   2   0   2   0   2   0   2   0   0   2   0   2   0   2   0   2   2   2   2   2   2   2   2   0   0   2   0   0   2   2   2   0   0   0   0   2   2   0   0   0   2   0   0   0   2   0   0   0   2   0   0   0   0   0   2   2   2   0   2   2   2   2   0   2   2   0   0   0   2   2   2   2   0   0   0   0   2   0   0   2   2   0   2   0   2   2   0   2   0   2   0   2   0   0   0   2   2   0   0   2   0   2   0   2   0   0   2   0   2   0   0   2   2   0   2   0   0   0   2   2   2   0   2   0   2   0   2   0   0   0   2   0   2   2   2   2   0   2   0   2   0   2   0   2   2   0   2   0   0   0   0   2   0   2   2   0
 MK-6-14                0   2   2   0   0   0   0   0   0   0   0   0   2   0   0   2   2   0   2   0   0   2   0   0   0   2   2   2   0   2   2   0   0   2   2   0   0   0   0   2   2   2   2   2   2   0   2   0   2   0   2   0   0   2   2   2   0   2   0   2   2   2   2   2   2   0   2   2   0   2   0   0   2   2   2   0   0   0   0   2   2   0   0   2   2   0   0   0   2   0   0   0   2   2   0   0   0   0   2   2   2   0   2   2   2   2   0   2   2   0   0   2   2   2   2   2   0   0   0   0   0   0   0   2   2   0   2   0   2   0   0   2   0   2   0   2   0   0   0   2   2   0   0   2   0   2   0   2   0   0   2   0   0   0   2   2   2   0   0   0   0   0   2   2   2   0   2   0   2   0   2   0   0   0   2   0   0   2   2   2   0   2   0   2   2   2   0   2   2   2   2   0   0   0   0   2   0   2   2   2
 MK-6-15                0   2   2   0   0   0   0   0   0   0   0   0   2   0   0   2   2   2   2   0   2   2   0   0   0   2   2   0   0   2   2   2   0   2   0   0   2   0   0   0   2   2   2   2   2   0   2   0   2   0   2   0   0   2   2   0   0   2   0   0   2   2   2   2   2   0   2   2   0   2   2   0   2   2   0   2   0   0   0   0   2   0   0   2   2   0   0   0   0   0   0   0   2   2   0   0   0   2   2   2   0   0   2   2   2   2   0   2   2   0   0   2   2   2   2   0   0   0   0   2   0   0   0   2   2   0   2   0   2   0   2   2   0   2   0   2   0   0   0   2   2   0   0   2   0   0   0   2   0   0   2   0   0   0   2   2   2   0   0   0   0   0   2   2   2   0   2   0   2   0   2   0   0   0   2   0   0   2   2   2   0   2   0   2   2   2   0   2   2   2   2   0   0   0   0   2   0   2   2   2
 MK-6-16                0   2   2   0   0   0   0   2   2   0   0   0   2   0   0   2   2   2   2   0   2   2   0   0   2   2   2   0   0   2   2   2   0   2   0   0   2   0   0   0   2   2   2   2   2   0   2   0   2   0   2   0   0   2   2   2   0   2   0   0   2   2   2   2   2   2   2   2   0   2   2   0   2   2   0   2   0   0   0   0   2   0   0   2   2   0   0   2   0   0   0   0   2   2   0   0   2   2   2   2   0   0   2   2   2   2   0   2   2   0   0   2   2   2   2   0   0   0   0   2   0   0   0   2   2   0   2   0   2   0   2   2   0   0   0   2   0   0   0   2   2   0   0   2   2   0   0   2   0   0   2   0   0   0   2   2   2   0   0   0   0   0   2   2   2   0   2   0   2   2   2   0   0   0   2   0   0   2   2   2   0   2   0   2   0   2   0   0   2   2   2   0   0   0   0   2   0   2   2   2
 
!****************************************** Phenotypic Data **********************************************************
!-100.0 is resevred for missing phenotype
SimulatedTrait1        16.7117   14.2779   20.5479   14.1742   13.3275   13.0926   10.8970   18.1521   12.3502   18.3752   15.1364   14.6296   15.0854   11.1754    9.6108   21.2983   10.5272   16.6597   14.3910   10.5773   14.6597   16.6368   16.6343   14.9861   11.7175   14.2272   14.3106   17.4596   13.1233   14.5054   14.6822   13.1440   16.8149   11.9236   12.8600   16.2765   12.0591   15.5262   12.5091   13.0891   17.5472   15.9107   17.5084   15.4368   13.1518   16.8531    9.2282   16.3014   17.1367   19.7864   13.2461   14.9612   13.0435   12.4983   17.2048   14.8587   20.4356   12.5253   12.3735   14.6783   11.0271    9.9225   14.1662   16.9147   12.4029   14.0704   15.4961   13.1134   18.8413   11.9755   13.8567    9.4451   14.8252   14.3808   11.7805   16.5080   10.7639    9.9709   17.1343   12.9937   14.6648   20.0358   14.1493   15.8462   15.0915   10.4585   12.9852   12.7045   18.2132   16.8745   16.2696   10.1968   16.0935   11.6263   13.1903   15.9644   18.8165   15.3107   14.5926   12.8586   14.6621   13.6897   13.4159   11.5277   13.7814   15.7888   18.0774   13.7379   14.6010   17.2080   12.8270   15.4366    9.9827   15.1903   13.4897   14.9918   19.6461   15.1627   16.7248   20.3939    9.2736   14.0291   11.7726   11.8925   10.5763   19.3297   18.3089   14.3965   11.0858   16.4718   15.4093   12.0103   13.2466   15.0424   13.7984   17.6072   17.6646   16.4041   14.3957   13.8054   18.9724   10.4881    9.6413   15.5037   15.3191   15.6744   18.6973   12.9330   11.1726   13.2569   13.7731   14.6041   13.3074   18.7767   14.2429   16.3280   15.1880   19.5581   17.9686   13.1169   17.3944   14.7598    6.5507   19.8701   13.0952   17.5033   18.2154   10.6057   17.8305   19.4624   11.7546   15.2918   16.4865   13.8634   11.9109   13.6504   19.8024   17.6295   18.7902   13.0412   17.8216    8.7490   15.8749   13.8056   12.0841   15.6180   15.7214   19.9569   13.3838   15.2328   14.1556   18.8364   21.6312   12.1578   10.8465   16.3557   18.0922   14.6684   15.1362   14.1210
SimulatedTrait2        12.0911   12.8716    9.7561    8.6527    9.8647   10.7426   10.6693   10.7575    9.9841    8.9018   11.1841   12.1470    9.8939   13.0229   10.1507    6.5719   12.2876   10.4992   11.4609   10.8440    8.3816   10.0356    8.2892   10.4917   10.5723    9.8290    8.8053    8.7885    7.2294    9.7442   10.7697    7.5412   10.1200   11.1399   11.5422    7.9866    9.3142    8.8463   12.1738    9.9676    8.4190   14.1974   13.5806   11.3241   11.7987    9.2284    9.5800   11.1462   11.7912   10.8953   10.6214    8.5900    9.1100   10.5636    9.9079   10.6185    9.7434    9.6497   10.5197   11.9749   11.7044   10.9398    8.6904   11.1716   12.7959    8.4308    6.5844    9.0957    8.5359    8.5862    8.6163   10.3033    9.7374    8.7848   11.7017   12.6281   11.5948   10.3840   10.7419    9.7919    9.9680    6.0141   10.1706    9.9096    8.8094    9.3037   10.6781   10.2977    9.8178    7.1745    7.2265    9.0867    9.2548    8.9803   10.1364    8.9309   11.0346    8.4156    9.3582    9.3489    8.6224   10.0820   12.1605    9.6392   11.0697    9.5603   10.8472   10.8847   11.1794    8.3574    8.9328   10.6041    9.4209   10.9442   11.5577   10.3449   11.5293    8.7620    8.7715    7.9407    7.6932    8.4199    8.9910    7.9395    9.2462   10.1265    8.5297   10.1586   10.9511   10.4088   10.3680   10.3438   11.1564    8.2591   10.3480    6.5678   12.1266    8.5940    7.4777    8.7407   11.3956   10.2746   10.0277    9.7812   10.8682    7.1723    9.9714   12.3230    6.8051   12.5711    7.5260   11.2336    9.8129    8.7729    9.5369    9.8843   10.3062    9.9157   11.8000   10.6194   10.4103    9.2479   10.9435    9.0079    7.9450    8.1236    9.6552   10.7049    7.8185    7.6702    8.3902   11.1146   10.5982    9.8606    9.3448    9.6216   10.3066   10.0123   11.0779    6.6679    7.4169   11.2157   10.5180    9.7733    8.7828   10.5112   11.1829    6.1753    9.6706   11.0453   10.9604    7.7662   10.2871   11.4490    9.0010    9.1224    9.4814   12.0152   13.1571   12.4173
 
