# Supplementary material for: Inclusive Composite Interval Mapping of QTL by Environment Interactions in Biparental Populations
Source: PLoS One. 2015 Jul 10;10(7):e0132414. doi: 10.1371/journal.pone.0132414 (PMC4498613; doi:10.1371/journal.pone.0132414)
Supplement: S4 File — (ZIP) [file pone.0132414.s004.zip › H=0.1/L1/run_00185.met]

!**********************Note: lines staring with "!" are remarks and will be ignored in the program********************
!*********************************General Information**********************************
!Assuming F1 = P1 x P2, populations available in QTL IciMapping are: 
!  1, P1BC1F1 = P1 x F1, the first backcrossing where P1 is used as the recurrent parent;
!  2, P2BC1F1 = P2 x F1, the first backcrossing where P2 is used as the recurrent parent;
!  3, F1DH, F1-derived doubled haploids; 
!  4, RIL or F1RIL, recombination inbred lines through the repeated selfing of F1;
!  5, P1BC1RIL, recombination inbred lines through the repeated selfing of P1BC1F1;
!  6, P2BC1RIL, recombination inbred lines through the repeated selfing of P2BC1F1;
!  7, F2, the selfing generation of F1;
!  8, F3, the selfing generation of F2;
!  9, P1BC2F1, the second backcrossing where P1 is used as the recurrent parent; 
! 10, P2BC2F1, the second backcrossing where P2 is used as the recurrent parent;
! 11, P1BC2RIL, recombination inred lines through the repeated selfing of P1BC2F1; 
! 12, P2BC2RIL, recombination inred lines through the repeated selfing of P2BC2F1; 
! 13, P1BC1F2, the selfing generation of P1BC1F1; 
! 14, P2BC1F2, the selfing generation of P2BC1F1; 
! 15, P1BC2F2, the selfing generation of P1BC2F1; 
! 16, P2BC2F2, the selfing generation of P2BC2F1; 
! 17, P1BC1DH, P1BC1F1-derived doubled haploids; 
! 18, P2BC1DH, P2BC1F1-derived doubled haploids; 
! 19, P1BC2DH, P1BC2F1-derived doubled haploids; 
! 20, P2BC2DH, P2BC2F1-derived doubled haploids; 
   3      !Mapping Population (see remarks above)
   2      !Mapping Function (1 for Kosambi; 2 for Haldane; 3 for Morgan)
   2      !Marker Space Type (1 for intervals; 2 for positions)
   1      !Marker Space Unit(1 for centiMorgans; 2 for Morgan)
   6      !Number of Chromosomes (or Linkage Groups)
 200      !Size of the mapping population
   2      !Number of environments
 
!***************************************** Chromosomes and Linkage Maps **********************************************
!Chromosome                 NumMarkers
-CH1                        16
-CH2                        16
-CH3                        16
-CH4                        16
-CH5                        16
-CH6                        16
!Linkage map (Marker name followed by position or the interval length)
 MK-1-1                1     0.000
 MK-1-2                1    10.000
 MK-1-3                1    20.000
 MK-1-4                1    30.000
 MK-1-5                1    40.000
 MK-1-6                1    50.000
 MK-1-7                1    60.000
 MK-1-8                1    70.000
 MK-1-9                1    80.000
 MK-1-10               1    90.000
 MK-1-11               1   100.000
 MK-1-12               1   110.000
 MK-1-13               1   120.000
 MK-1-14               1   130.000
 MK-1-15               1   140.000
 MK-1-16               1   150.000
 MK-2-1                2     0.000
 MK-2-2                2    10.000
 MK-2-3                2    20.000
 MK-2-4                2    30.000
 MK-2-5                2    40.000
 MK-2-6                2    50.000
 MK-2-7                2    60.000
 MK-2-8                2    70.000
 MK-2-9                2    80.000
 MK-2-10               2    90.000
 MK-2-11               2   100.000
 MK-2-12               2   110.000
 MK-2-13               2   120.000
 MK-2-14               2   130.000
 MK-2-15               2   140.000
 MK-2-16               2   150.000
 MK-3-1                3     0.000
 MK-3-2                3    10.000
 MK-3-3                3    20.000
 MK-3-4                3    30.000
 MK-3-5                3    40.000
 MK-3-6                3    50.000
 MK-3-7                3    60.000
 MK-3-8                3    70.000
 MK-3-9                3    80.000
 MK-3-10               3    90.000
 MK-3-11               3   100.000
 MK-3-12               3   110.000
 MK-3-13               3   120.000
 MK-3-14               3   130.000
 MK-3-15               3   140.000
 MK-3-16               3   150.000
 MK-4-1                4     0.000
 MK-4-2                4    10.000
 MK-4-3                4    20.000
 MK-4-4                4    30.000
 MK-4-5                4    40.000
 MK-4-6                4    50.000
 MK-4-7                4    60.000
 MK-4-8                4    70.000
 MK-4-9                4    80.000
 MK-4-10               4    90.000
 MK-4-11               4   100.000
 MK-4-12               4   110.000
 MK-4-13               4   120.000
 MK-4-14               4   130.000
 MK-4-15               4   140.000
 MK-4-16               4   150.000
 MK-5-1                5     0.000
 MK-5-2                5    10.000
 MK-5-3                5    20.000
 MK-5-4                5    30.000
 MK-5-5                5    40.000
 MK-5-6                5    50.000
 MK-5-7                5    60.000
 MK-5-8                5    70.000
 MK-5-9                5    80.000
 MK-5-10               5    90.000
 MK-5-11               5   100.000
 MK-5-12               5   110.000
 MK-5-13               5   120.000
 MK-5-14               5   130.000
 MK-5-15               5   140.000
 MK-5-16               5   150.000
 MK-6-1                6     0.000
 MK-6-2                6    10.000
 MK-6-3                6    20.000
 MK-6-4                6    30.000
 MK-6-5                6    40.000
 MK-6-6                6    50.000
 MK-6-7                6    60.000
 MK-6-8                6    70.000
 MK-6-9                6    80.000
 MK-6-10               6    90.000
 MK-6-11               6   100.000
 MK-6-12               6   110.000
 MK-6-13               6   120.000
 MK-6-14               6   130.000
 MK-6-15               6   140.000
 MK-6-16               6   150.000
!*********************************** Marker Types ********************************************************************
!Co-dominant marker: When heterozygote F1 is present, P1 is coded as 2, F1 is coded as 1, and P2 is coded as 0; Otherwise, P1 is coded as 2, and P2 is coded as 0. 
!Dominant marker: When heterozygote F1 is present, P1 and F1 are coded as 12, and P2 is coded as 0; Otherwise, P1 is coded as 2, and P2 is coded as 0.  
!Recessive markers: When heterozygote F1 is present, P1 is coded as 2, and F1 and P2 are coded as 10; Otherwise, P1 is coded as 2, and P2 is coded as 0. 
!Missing marker is coded as -1. 
 MK-1-1                 0   0   0   2   2   2   0   0   0   2   0   2   2   0   0   2   2   2   0   2   0   2   0   2   2   0   0   0   0   0   0   2   2   2   0   0   2   2   2   0   2   0   2   0   0   0   0   2   2   0   2   2   2   0   2   0   0   2   2   0   0   2   0   0   2   0   0   2   0   2   2   2   0   2   0   0   0   0   0   2   0   2   0   2   0   0   2   0   0   0   0   2   2   0   0   0   0   2   0   0   2   0   2   0   0   2   2   2   2   2   0   0   2   2   2   2   0   2   0   0   0   0   0   2   0   0   2   2   0   0   0   2   2   0   2   2   0   2   0   0   2   2   2   2   0   0   0   0   0   0   2   0   0   2   0   2   2   0   2   0   2   2   2   0   0   2   0   2   2   0   2   0   0   0   0   0   0   0   2   2   0   0   2   2   0   0   0   0   0   0   2   2   2   2   2   0   2   2   2   0
 MK-1-2                 0   0   0   2   2   2   0   0   0   2   0   2   2   0   0   2   2   2   0   2   0   2   0   2   2   0   2   2   0   0   0   2   2   0   0   0   0   2   2   0   2   0   2   0   0   0   0   2   2   2   2   0   2   0   2   0   0   2   2   0   0   2   0   0   0   0   0   2   0   2   2   0   0   2   0   0   0   0   0   2   0   2   0   2   0   0   2   0   0   0   0   2   2   2   0   0   0   2   0   0   2   2   2   0   0   2   0   2   2   2   2   2   2   2   2   2   0   2   0   0   0   0   0   2   0   0   2   2   0   0   0   2   2   0   2   2   0   2   0   0   2   2   2   2   0   0   0   0   0   0   2   0   0   2   0   2   2   0   2   0   2   2   2   0   0   2   2   2   2   0   2   2   0   0   0   0   2   2   2   2   0   0   2   2   0   0   0   0   0   0   2   2   2   2   2   0   2   0   2   0
 MK-1-3                 0   0   0   2   2   2   0   0   0   0   0   2   2   0   0   2   2   2   0   2   0   2   0   2   2   0   0   0   0   0   0   2   2   0   0   0   0   2   2   0   2   0   2   0   0   0   0   2   2   2   2   2   0   0   2   0   2   2   2   0   0   2   0   0   0   0   0   2   0   2   0   2   0   2   0   0   0   0   0   2   0   2   0   2   0   0   2   0   0   0   0   2   2   2   0   0   2   2   2   0   0   2   2   0   0   2   0   2   0   2   2   2   2   2   2   2   0   2   0   0   0   0   0   2   0   0   2   0   0   0   0   2   2   0   2   2   0   2   0   0   2   0   2   2   0   0   0   0   0   0   2   0   0   2   0   2   2   0   2   0   2   2   2   0   0   2   2   2   2   0   2   2   0   0   0   0   2   2   2   2   0   0   2   0   0   0   0   0   0   0   2   2   2   2   2   0   2   0   2   0
 MK-1-4                 0   0   0   2   0   2   0   2   0   0   0   2   2   0   0   2   2   2   0   0   0   0   2   2   0   0   0   2   0   0   0   2   0   0   0   0   2   2   2   0   2   0   2   0   0   0   0   2   2   2   0   2   0   0   2   0   2   2   2   0   0   2   2   0   2   0   0   0   0   2   0   2   0   2   0   0   0   0   0   2   0   2   0   2   0   0   2   0   0   0   0   2   2   0   0   0   2   2   2   2   0   2   0   0   0   2   0   0   0   2   2   2   2   2   2   2   0   2   0   0   0   0   0   2   0   0   2   0   0   0   2   2   2   0   2   2   0   2   0   0   2   0   2   2   0   0   0   0   0   0   2   0   2   2   0   2   2   0   2   0   2   2   2   0   0   2   2   2   2   0   2   2   0   0   0   0   2   2   2   2   0   0   2   0   0   0   0   0   0   0   2   2   2   2   2   0   2   0   2   0
 MK-1-5                 0   0   0   2   0   2   0   2   0   0   0   2   2   0   2   2   2   2   0   0   0   0   2   2   0   0   0   2   0   2   0   2   0   0   0   0   2   2   2   0   2   0   2   0   0   0   2   2   2   2   0   2   0   0   2   0   2   2   2   0   0   2   2   0   2   0   0   0   0   2   0   0   0   2   0   0   0   0   2   2   0   2   0   2   0   0   2   0   0   0   0   2   2   0   0   0   2   2   2   2   2   2   0   0   0   2   0   0   0   2   2   2   2   2   2   2   0   2   0   0   0   0   2   2   0   0   2   0   2   0   2   2   2   2   2   2   0   2   0   0   2   0   2   2   0   0   0   0   0   0   2   0   2   0   0   2   2   0   2   0   2   2   0   0   0   2   0   2   2   0   2   2   0   0   0   0   2   2   2   2   0   0   2   0   0   0   0   0   0   0   2   2   2   2   2   0   2   0   2   0
 MK-1-6                 0   0   0   2   2   2   2   2   0   0   0   2   2   0   2   2   2   2   2   0   0   0   2   2   0   0   0   2   0   2   0   2   0   0   0   0   2   0   2   0   2   0   2   2   0   0   2   2   2   2   0   2   2   0   2   0   2   0   2   0   0   2   2   0   2   0   0   0   0   2   0   0   0   2   0   0   2   0   2   2   0   0   0   2   0   0   2   0   0   0   0   2   2   0   0   0   2   2   2   2   2   2   0   0   0   2   0   2   0   2   0   2   2   0   2   2   0   2   0   0   0   0   2   2   0   0   2   0   2   0   2   2   2   2   2   2   0   0   0   0   2   0   0   2   0   0   0   0   0   0   0   0   2   0   2   2   2   0   2   0   2   2   2   0   0   2   0   2   2   0   2   0   0   0   0   0   2   2   2   2   0   0   2   0   0   0   0   2   2   2   2   2   2   2   2   2   2   0   2   0
 MK-1-7                 0   0   0   2   2   2   2   2   0   0   0   2   2   0   2   2   2   2   2   0   0   0   2   2   0   0   0   2   0   2   0   2   0   2   0   2   2   0   2   0   2   2   2   2   0   0   2   2   2   2   0   2   2   0   2   2   0   0   2   0   0   0   2   0   2   2   0   0   0   2   0   0   0   2   0   0   2   0   0   2   0   0   0   2   0   0   2   0   0   0   0   2   2   0   0   0   2   2   2   2   2   2   0   0   0   2   0   2   2   2   0   2   2   0   2   2   0   2   0   0   0   0   2   2   0   0   2   0   2   0   0   2   2   2   2   2   0   0   0   0   2   2   0   2   0   0   0   0   0   0   0   0   2   0   2   2   2   0   2   0   2   2   2   0   0   2   0   0   2   0   2   0   0   0   0   2   2   2   2   2   0   0   2   2   0   2   0   2   2   2   2   2   2   2   2   2   2   0   2   0
 MK-1-8                 0   0   2   2   2   0   2   2   0   2   0   2   2   0   2   2   2   0   2   0   0   0   2   2   0   0   0   2   0   2   0   2   0   2   0   2   2   0   2   0   2   2   2   2   2   0   0   2   2   2   0   2   2   2   2   2   0   0   0   0   0   0   2   0   2   2   0   0   0   2   0   0   0   2   0   0   2   0   0   2   0   0   0   2   0   0   2   0   0   0   0   2   2   0   0   0   2   2   2   2   2   2   0   0   0   0   0   2   2   2   0   2   2   0   2   2   0   0   0   0   0   0   2   2   0   0   2   0   2   0   0   2   2   2   2   2   0   0   0   2   2   2   0   2   0   0   0   0   0   0   0   0   2   0   2   2   2   0   2   0   2   2   2   0   0   2   0   0   2   0   2   0   2   0   0   2   2   2   2   2   0   0   2   2   0   2   0   2   2   2   2   2   2   2   2   2   0   0   2   0
 MK-1-9                 0   0   2   2   2   0   2   2   0   0   0   2   2   0   2   2   2   0   2   0   2   0   0   2   0   0   0   2   0   2   0   2   0   2   0   2   0   0   2   0   0   2   2   2   2   0   0   2   2   2   2   2   2   2   2   2   0   0   0   0   0   0   2   0   2   2   0   0   0   2   2   0   0   2   0   0   2   0   2   2   0   0   0   2   0   0   2   0   2   0   0   2   0   0   0   0   2   2   2   2   2   2   0   2   0   0   0   2   0   2   0   2   2   0   2   2   0   0   0   0   0   0   2   2   0   0   2   0   0   0   0   2   2   2   2   0   0   0   2   2   2   2   0   2   0   0   0   0   0   0   0   0   2   0   2   2   2   0   2   0   2   0   2   0   0   2   0   0   2   0   2   0   2   0   0   2   2   2   2   2   0   0   2   2   2   0   0   2   2   2   2   2   2   2   2   2   0   2   0   0
 MK-1-10                0   0   2   2   2   0   2   2   0   0   0   2   2   0   2   2   2   0   2   0   2   0   0   2   0   2   0   2   0   2   0   0   0   2   2   2   2   0   2   0   0   2   2   2   2   0   2   0   2   2   2   0   2   2   2   0   0   0   0   0   0   0   2   0   2   2   0   0   0   2   2   0   0   0   0   0   2   0   2   0   0   0   0   2   0   0   2   0   2   0   0   2   0   0   0   0   2   2   2   0   2   2   0   2   0   2   2   2   0   2   0   2   2   0   2   2   0   0   0   0   2   0   2   2   0   0   2   0   0   0   0   2   2   2   2   0   0   0   0   2   2   0   0   2   0   0   0   0   0   0   0   0   2   2   2   2   2   0   2   0   0   0   2   2   0   2   0   0   0   0   0   0   2   0   0   2   2   2   2   2   0   0   2   2   2   0   0   2   2   2   2   2   2   2   2   2   0   2   0   0
 MK-1-11                2   0   2   2   2   0   2   2   0   0   2   2   2   2   2   2   2   0   0   0   2   0   0   0   0   2   0   2   0   2   0   2   0   2   2   2   2   0   2   0   0   2   2   2   2   0   2   0   2   2   2   0   2   0   2   0   0   0   0   0   0   0   2   0   2   2   0   2   2   0   2   0   0   0   0   0   2   0   2   0   0   0   0   2   0   0   2   0   2   0   0   2   0   0   2   0   2   2   2   0   2   2   2   2   0   2   2   0   2   2   0   0   2   0   2   2   0   0   0   0   2   0   2   2   0   0   2   0   0   0   2   2   2   2   2   0   2   0   0   0   2   0   0   2   0   0   0   0   0   0   2   0   2   2   2   2   2   0   2   0   0   0   0   2   2   2   0   0   0   0   2   0   2   0   0   2   2   2   2   2   0   0   2   2   2   0   0   0   2   0   2   0   2   2   2   2   0   2   0   2
 MK-1-12                2   0   2   2   2   0   2   2   0   2   2   0   2   2   2   2   2   2   0   0   2   2   0   0   0   2   0   2   0   2   0   2   0   2   2   2   2   0   2   0   0   2   2   2   2   0   2   0   2   2   2   0   2   0   2   0   0   0   0   0   0   0   2   0   2   2   0   2   2   0   2   2   0   0   0   0   2   0   0   0   0   0   0   2   0   0   2   0   2   0   0   2   2   0   2   0   0   2   2   0   2   0   2   2   0   2   2   0   2   2   0   0   2   0   2   2   0   0   0   0   2   2   2   2   0   0   2   0   0   0   2   2   2   2   2   0   2   0   0   0   2   2   0   2   0   0   0   0   0   0   2   0   2   2   2   2   2   0   2   0   0   0   0   0   2   2   0   0   0   0   0   2   2   0   0   2   2   2   2   2   0   0   2   2   0   0   0   0   2   0   2   0   2   2   2   2   2   2   0   2
 MK-1-13                2   0   2   2   2   0   2   2   0   2   2   0   2   0   2   2   2   2   0   0   2   2   0   0   0   2   0   2   0   2   0   2   0   2   0   2   2   0   2   0   0   2   2   2   2   0   2   0   2   2   2   0   2   0   2   0   0   0   0   0   0   0   2   0   2   2   0   2   2   0   2   2   0   0   0   0   2   0   0   2   0   0   2   2   0   0   2   0   2   0   0   2   2   0   2   0   0   2   0   0   2   0   2   2   0   2   2   0   2   2   0   0   2   0   2   2   0   0   0   0   2   2   2   2   0   0   2   0   0   0   2   2   2   2   0   0   2   0   0   2   2   2   0   2   0   0   0   0   0   0   2   0   2   2   2   2   2   0   2   2   2   0   0   0   2   2   0   0   0   0   0   2   2   0   0   2   2   2   2   0   0   0   2   2   0   0   0   0   2   0   2   0   2   2   2   2   0   2   0   2
 MK-1-14                2   0   2   2   2   0   2   2   0   2   2   0   2   0   2   0   2   2   0   0   2   2   0   2   0   2   0   2   0   2   0   2   0   2   0   2   2   0   2   0   0   0   0   2   0   0   2   2   2   2   2   0   2   0   0   0   0   0   0   0   0   0   2   0   2   2   0   2   2   0   2   0   0   0   0   0   2   0   0   2   0   0   2   2   0   2   2   0   2   0   0   2   2   0   2   0   0   0   0   0   2   0   2   2   0   0   2   0   2   2   0   0   2   0   2   2   0   0   0   0   2   2   2   2   0   0   2   0   0   0   2   2   2   2   0   0   0   0   0   2   2   2   0   2   2   0   0   0   0   0   2   0   2   2   2   2   2   0   2   2   2   0   2   0   2   2   0   0   0   0   0   2   2   0   0   2   2   2   2   0   0   0   2   2   0   0   0   0   2   0   2   0   2   2   2   0   0   2   0   2
 MK-1-15                0   0   2   0   2   0   2   2   0   2   2   2   2   0   2   0   0   2   0   0   2   2   0   2   0   2   0   2   0   2   0   2   0   2   0   2   2   0   2   0   0   0   0   2   0   0   2   2   2   2   2   0   2   0   0   2   0   0   0   0   0   0   0   0   2   2   0   2   2   0   2   0   2   0   0   0   2   0   0   2   0   0   0   2   0   2   2   0   0   0   0   0   2   0   2   0   0   0   0   0   2   0   2   2   0   0   2   0   2   2   0   0   2   0   2   2   0   0   0   0   2   2   2   2   0   0   2   0   0   0   0   2   2   2   0   0   0   0   0   2   2   2   0   2   2   0   2   0   2   0   2   0   2   2   2   2   2   0   2   2   2   0   2   0   2   2   2   2   0   0   0   0   2   0   2   2   2   2   2   0   0   0   2   2   0   0   0   0   2   0   2   0   0   2   2   0   0   0   0   2
 MK-1-16                0   0   2   0   2   0   2   2   0   2   2   2   2   0   2   0   0   2   0   0   2   2   0   2   0   2   0   2   0   2   0   2   0   2   0   2   2   0   2   0   0   0   0   2   0   0   2   2   2   2   2   0   2   0   0   2   0   0   0   0   0   0   0   0   2   2   0   2   2   0   2   0   2   0   0   0   0   0   0   2   0   0   0   2   0   2   2   0   0   0   0   0   0   0   2   0   0   0   0   0   2   0   2   2   0   0   2   0   2   2   2   0   2   0   2   2   0   0   0   0   2   2   2   2   0   0   0   0   0   0   0   2   2   2   0   0   0   0   0   2   2   2   0   2   2   0   2   0   2   0   2   0   0   2   2   0   2   0   2   2   2   0   2   0   0   2   2   2   0   0   0   0   2   0   2   2   2   2   2   0   0   0   2   2   0   0   0   0   2   0   0   0   0   2   2   0   0   0   0   2
 MK-2-1                 0   0   2   2   0   2   0   2   2   2   2   0   0   0   0   0   0   0   0   2   2   2   2   2   2   0   2   2   2   0   2   2   2   2   0   2   0   0   2   2   0   0   2   2   2   2   0   2   0   2   2   2   2   2   2   2   0   2   2   0   2   2   0   2   0   0   0   2   2   0   2   0   0   0   0   2   0   0   2   2   2   2   0   0   2   2   0   0   0   0   2   0   2   2   2   0   0   2   0   0   0   2   0   0   0   0   2   2   2   0   2   0   2   0   2   2   2   2   2   0   2   2   2   2   2   0   2   2   0   0   2   0   0   2   2   2   0   0   2   0   0   2   0   2   0   2   0   2   0   0   2   2   2   2   2   2   2   2   0   2   2   0   2   2   2   0   2   0   0   2   2   2   0   2   0   2   0   2   2   0   0   0   0   2   0   0   2   2   2   2   0   2   2   0   2   0   2   0   2   2
 MK-2-2                 0   0   2   2   0   2   0   2   2   2   2   0   0   0   0   0   0   0   0   2   2   2   2   2   2   0   2   2   2   0   2   2   2   2   0   2   0   0   2   2   0   0   2   2   2   2   0   2   0   2   2   2   2   2   2   2   0   2   0   0   2   2   0   0   0   0   0   2   2   0   2   0   0   0   0   2   0   0   2   0   2   2   0   0   2   2   0   0   0   0   2   0   2   2   2   0   0   2   0   2   0   2   0   0   0   2   2   2   2   0   2   0   2   0   2   2   2   2   2   0   2   2   2   2   2   0   2   2   0   0   2   0   0   2   2   2   0   0   2   0   0   2   0   2   0   0   0   2   0   0   2   2   2   2   2   2   2   2   0   2   2   0   2   2   2   0   2   0   0   2   2   2   0   2   0   2   2   2   2   0   0   0   0   2   0   0   2   2   2   2   0   2   2   2   2   0   2   0   2   2
 MK-2-3                 0   0   2   0   0   2   2   0   0   2   2   0   0   0   0   0   0   0   0   0   2   0   0   2   2   0   2   2   2   0   2   2   0   2   0   2   0   0   2   2   2   0   2   2   2   2   0   2   0   0   0   2   2   2   2   2   0   2   0   0   2   0   0   0   2   0   0   2   2   0   2   0   0   0   0   0   0   0   2   0   2   2   0   2   2   2   0   0   0   0   2   0   2   0   2   0   0   2   0   2   0   2   0   0   2   2   2   2   2   0   2   0   2   0   2   2   2   2   2   0   2   0   2   2   2   0   2   2   0   0   2   0   0   2   2   2   0   0   2   0   0   2   0   2   0   0   0   2   0   0   2   2   2   0   2   2   2   2   0   2   2   2   2   2   2   0   2   2   0   2   2   2   0   2   0   2   2   2   2   0   0   0   0   2   0   0   2   2   2   2   0   2   2   2   2   0   2   0   2   2
 MK-2-4                 0   0   2   0   0   2   0   0   0   2   2   0   0   2   0   0   0   0   0   0   2   0   0   2   0   2   2   2   2   0   2   2   0   0   2   2   0   0   2   2   0   2   2   2   2   2   0   2   0   0   0   2   2   2   2   2   0   2   0   2   2   0   0   0   0   0   0   2   2   0   2   0   0   0   0   0   2   2   2   0   2   2   2   2   0   2   0   2   0   2   2   0   2   0   2   0   0   2   0   2   0   2   2   0   2   0   2   2   2   0   2   0   2   0   2   2   2   2   2   0   2   0   2   2   2   0   2   2   0   0   2   2   0   2   2   2   2   0   2   0   0   2   2   2   2   0   0   2   0   0   2   2   0   0   2   2   2   2   0   2   0   2   2   2   2   0   2   2   0   2   2   2   0   2   0   2   2   2   0   2   0   0   0   2   0   0   2   2   0   2   0   2   2   2   2   0   2   0   2   2
 MK-2-5                 0   0   2   0   0   0   0   0   0   2   2   0   0   2   2   0   0   0   2   0   2   0   0   2   0   2   2   2   2   0   2   0   0   0   2   2   0   0   2   2   0   0   2   2   2   2   0   0   0   0   2   2   0   2   2   0   0   2   0   2   2   0   0   0   0   0   2   2   2   0   2   0   0   0   2   0   0   2   0   0   2   2   0   2   0   2   0   2   0   2   2   0   2   0   2   0   0   2   0   0   0   2   2   0   2   0   0   2   2   0   2   0   2   0   2   2   2   2   2   0   0   0   2   2   2   0   2   2   0   0   2   0   0   2   2   2   2   0   2   0   0   2   0   2   2   0   0   2   0   0   2   2   0   0   2   2   0   2   2   2   0   2   2   2   2   0   2   2   2   2   2   2   0   2   0   2   2   2   0   2   0   0   0   2   0   0   2   0   0   2   0   2   2   2   2   0   2   0   2   2
 MK-2-6                 0   0   2   0   0   2   0   2   0   2   2   0   0   2   2   0   0   0   2   0   2   0   0   0   0   2   2   2   2   0   2   0   0   0   2   2   0   0   2   2   0   0   2   2   2   2   0   0   2   0   2   2   0   2   2   0   0   2   0   2   2   0   0   0   0   0   2   2   2   0   2   0   0   0   2   0   0   2   0   0   2   2   0   2   0   2   0   2   0   2   2   0   2   0   2   2   0   2   0   0   0   2   2   0   2   0   0   2   0   0   2   0   0   0   2   2   2   2   2   0   2   0   2   2   0   0   2   2   0   0   2   0   0   2   2   2   2   0   2   0   0   2   0   2   2   0   0   2   0   0   2   2   0   0   2   2   0   2   2   2   0   0   2   2   2   0   2   2   2   2   2   2   0   2   0   2   2   2   0   2   0   0   0   2   0   0   2   2   0   2   0   2   2   2   2   0   2   0   2   2
 MK-2-7                 0   0   2   0   0   2   0   2   0   2   2   0   0   2   2   0   0   0   2   0   2   0   0   0   0   2   2   2   2   0   2   0   0   0   2   2   0   0   2   2   0   0   2   2   2   2   0   0   2   0   0   2   0   2   2   0   0   2   0   2   2   0   0   0   0   0   2   2   2   0   2   0   0   0   2   2   0   2   0   0   0   0   0   2   0   2   0   2   0   2   2   0   2   0   2   2   0   2   0   0   0   2   2   0   2   0   0   2   0   0   2   0   0   0   2   2   2   0   2   0   2   0   2   2   0   0   2   2   0   0   2   0   0   0   2   2   2   0   2   2   0   2   0   2   2   0   0   2   0   0   2   0   0   0   2   2   0   0   2   2   0   0   2   2   0   0   2   2   0   2   2   2   0   2   0   2   2   2   2   2   0   0   0   2   0   0   2   2   0   2   0   2   0   2   2   0   2   0   2   2
 MK-2-8                 0   0   2   0   0   2   0   2   0   0   2   0   0   2   0   0   0   0   2   0   2   0   0   0   0   2   2   2   2   0   2   0   0   0   2   2   2   0   2   2   0   0   2   0   2   2   0   0   2   0   0   2   0   2   2   0   0   2   2   2   0   2   0   0   0   0   0   2   0   0   2   0   0   0   2   2   0   2   0   0   0   0   0   2   0   2   0   2   0   2   2   0   0   0   2   2   0   2   0   0   0   2   2   2   2   0   0   2   0   0   2   0   0   0   2   2   0   0   2   0   2   0   2   2   2   0   2   2   0   2   2   0   0   0   2   2   2   0   0   2   0   2   0   2   2   2   2   2   2   0   2   0   2   0   2   2   0   0   2   2   0   0   2   2   0   0   2   2   0   2   2   2   0   2   0   2   2   2   2   2   0   0   0   2   0   0   2   2   0   2   0   2   0   2   2   0   2   0   2   2
 MK-2-9                 0   0   2   0   0   2   0   2   0   0   2   0   0   2   2   0   0   2   2   0   2   0   2   0   0   2   0   2   2   0   2   0   0   0   2   2   2   2   2   2   0   2   2   0   2   2   2   0   2   0   0   2   0   2   2   0   0   2   2   2   0   2   0   0   0   0   2   2   0   0   2   0   0   0   2   0   0   2   0   0   0   0   0   2   0   2   0   2   0   0   2   0   0   2   2   2   0   2   0   0   0   2   2   2   2   2   0   2   0   0   2   0   0   0   2   2   0   0   2   0   2   0   2   2   2   2   2   2   0   2   2   0   0   0   2   2   2   0   0   2   0   2   0   2   2   2   2   0   2   0   2   0   2   0   2   2   2   2   2   2   0   2   2   2   0   2   0   2   0   2   2   2   0   2   0   2   2   2   2   2   0   0   0   2   0   0   2   2   0   2   0   2   2   2   2   0   2   0   2   2
 MK-2-10                0   0   0   0   0   0   0   2   0   0   2   0   2   2   2   0   2   2   2   2   2   2   2   0   0   2   0   2   2   0   2   0   0   2   2   2   2   2   2   2   0   2   2   0   2   0   2   0   2   0   0   2   0   0   0   2   2   2   2   2   0   2   0   0   0   0   2   2   0   0   2   0   0   0   2   0   0   0   0   0   2   0   0   2   0   2   0   0   0   0   2   0   0   2   2   2   0   2   0   0   0   2   0   2   2   2   0   2   0   0   2   0   0   0   2   2   0   0   2   2   2   2   2   2   2   2   2   2   0   2   0   0   0   0   2   2   2   0   0   2   0   0   0   2   2   2   2   0   2   0   2   2   2   0   2   2   2   2   2   0   0   2   2   2   0   0   2   2   0   2   2   2   0   2   0   2   2   0   2   2   0   0   0   2   0   0   2   2   0   2   0   2   2   0   2   0   2   0   2   2
 MK-2-11                0   0   0   2   0   0   0   2   0   0   2   0   2   2   2   0   2   2   2   2   2   2   2   0   0   2   2   2   2   0   2   0   0   2   2   2   2   2   2   2   2   2   2   2   0   0   2   0   2   0   2   2   2   0   0   2   2   2   2   2   0   2   0   0   0   0   0   2   0   0   2   0   0   0   2   0   0   0   0   0   2   0   0   2   0   2   0   0   0   0   2   2   0   2   2   2   0   2   0   0   0   2   0   2   2   2   0   2   0   0   2   0   0   0   2   2   0   0   2   2   2   0   2   2   2   2   2   0   0   2   0   0   2   0   2   2   2   0   0   2   0   0   0   2   2   2   0   2   2   0   2   2   2   0   2   2   2   2   2   0   0   2   2   2   0   0   2   2   0   2   2   2   0   2   0   2   2   2   2   2   0   0   0   2   0   0   2   2   0   2   0   2   2   0   2   0   2   0   2   2
 MK-2-12                0   0   2   2   0   0   0   0   2   0   2   0   2   2   2   0   2   2   0   2   2   2   2   0   0   2   2   2   2   0   2   2   0   2   2   2   2   2   2   2   2   2   2   2   0   0   2   0   0   0   2   2   2   0   0   2   2   2   2   2   0   2   0   0   0   0   0   2   0   0   2   0   0   0   2   0   2   0   0   0   2   0   0   2   0   2   0   0   0   0   2   2   2   2   2   2   0   2   2   0   0   2   2   2   2   2   0   2   2   0   2   0   0   0   2   2   0   0   2   2   2   2   2   2   2   2   2   0   0   2   0   0   2   0   2   2   2   2   0   2   0   0   0   2   2   2   0   2   2   2   2   2   2   0   2   2   2   2   2   0   0   2   2   2   0   0   2   2   0   2   2   2   0   2   2   2   2   2   2   2   0   0   0   2   0   0   2   2   0   2   0   2   2   0   2   0   2   0   2   2
 MK-2-13                0   0   0   2   0   0   0   0   2   0   2   0   0   2   2   0   2   2   0   2   2   2   2   0   2   2   2   2   2   0   0   2   0   0   2   2   0   2   2   2   2   2   2   2   0   0   0   0   2   0   2   0   2   0   0   2   2   2   2   2   0   2   0   0   0   0   0   0   0   0   2   0   0   0   0   0   0   0   0   0   2   0   0   2   0   0   0   0   0   0   2   2   2   2   0   2   2   2   2   0   0   2   2   2   2   2   0   2   2   0   2   0   0   0   2   2   0   0   2   2   2   2   2   2   2   2   2   2   0   2   0   0   2   0   2   2   2   2   0   2   0   0   0   2   0   2   0   2   2   2   2   2   0   0   2   2   2   2   2   0   0   2   2   2   0   0   2   2   0   2   2   2   0   0   2   2   2   2   2   2   0   0   0   2   0   0   2   2   0   2   0   2   2   0   2   2   2   2   2   2
 MK-2-14                0   0   0   2   0   2   2   0   2   0   2   0   2   2   0   0   2   2   0   2   2   2   0   0   2   2   2   2   2   0   0   2   0   0   2   2   0   2   2   2   2   2   2   2   0   0   0   0   2   0   2   0   2   0   0   2   2   0   2   2   0   2   0   0   0   0   0   0   0   0   2   0   0   0   0   0   0   0   0   0   2   0   0   2   0   0   0   0   0   0   2   2   2   2   0   2   2   2   2   0   0   2   2   2   2   2   0   2   2   0   2   0   0   0   2   2   0   0   2   2   2   2   2   2   2   2   2   2   0   2   0   0   2   0   2   2   2   2   0   2   0   0   0   2   0   2   0   2   2   2   2   2   0   0   2   2   2   0   2   0   0   2   2   2   0   2   2   2   0   2   2   2   0   0   2   2   2   2   2   2   0   0   0   2   0   0   2   2   0   2   0   2   2   0   2   2   2   2   2   2
 MK-2-15                0   0   0   2   0   2   2   0   2   0   2   0   2   0   0   0   0   2   0   2   2   2   0   2   2   2   0   2   2   0   0   2   0   0   2   2   0   2   2   2   2   2   2   2   0   0   0   0   2   0   2   0   2   0   0   2   2   0   2   0   2   2   0   0   0   2   0   2   0   0   0   0   0   0   0   0   2   0   0   0   2   2   0   0   0   0   0   0   0   0   2   2   2   2   0   2   2   2   2   0   0   2   2   2   2   2   0   0   2   0   2   0   0   0   2   2   0   0   2   2   2   2   2   2   2   2   2   2   0   2   0   0   2   0   2   2   2   2   0   2   0   0   0   2   0   2   0   2   2   2   2   0   0   2   2   2   2   0   0   0   0   2   2   2   0   2   2   2   0   2   0   2   0   0   2   2   2   2   2   2   0   0   0   2   0   0   2   2   0   2   0   2   2   0   2   2   2   2   2   0
 MK-2-16                0   0   0   2   0   2   2   2   2   0   2   0   2   0   0   0   0   2   0   2   2   2   2   2   2   2   0   2   0   0   0   2   0   0   0   2   0   2   2   2   2   2   2   2   0   2   0   0   2   0   2   0   2   0   2   2   2   0   2   0   2   2   0   0   0   2   0   2   0   0   2   0   0   0   0   0   2   0   0   0   2   2   0   0   0   0   2   0   0   0   2   2   2   2   0   2   2   0   2   0   0   0   2   2   0   2   0   0   2   0   2   2   0   0   2   2   0   0   2   2   2   2   2   2   2   2   2   2   0   2   2   2   2   0   2   2   2   2   0   2   0   0   0   2   0   0   0   2   2   2   2   0   0   2   2   2   2   0   0   0   0   2   2   2   0   2   2   2   2   2   0   2   0   0   2   2   0   2   2   0   0   2   0   2   0   0   2   2   0   2   0   2   2   0   2   2   2   2   2   0
 MK-3-1                 0   2   0   0   2   0   0   2   0   2   2   2   0   0   2   2   2   2   2   2   2   2   0   0   0   0   2   0   0   2   2   0   0   0   2   2   2   2   2   0   0   2   0   0   2   2   2   2   0   2   2   0   0   0   2   2   2   2   0   0   0   2   2   0   0   0   2   2   2   2   0   2   2   0   0   0   2   0   2   0   2   0   2   2   2   2   0   0   0   2   2   2   2   0   2   2   2   2   0   2   2   0   2   2   2   2   2   2   0   0   2   2   0   0   2   2   0   0   2   0   0   2   2   0   0   2   2   2   0   2   2   2   0   2   2   2   2   0   0   0   2   2   0   0   2   0   2   2   2   0   0   0   0   2   2   2   2   2   0   0   2   0   2   0   0   0   2   0   2   0   0   2   0   2   2   2   0   2   2   2   0   2   0   0   2   2   0   0   2   0   2   2   0   0   0   2   0   2   2   0
 MK-3-2                 0   2   0   0   2   0   0   2   2   2   2   2   0   0   2   2   2   2   0   2   2   2   0   0   0   0   2   0   0   2   2   0   0   0   2   2   2   0   2   0   0   2   0   2   2   2   0   2   0   2   2   0   0   0   2   2   2   2   0   0   0   2   2   0   0   0   2   0   2   2   0   0   2   0   0   0   2   0   2   2   2   0   0   2   2   2   2   0   0   2   2   2   2   0   2   2   2   2   0   2   2   0   2   2   2   2   2   2   0   2   0   2   2   0   2   2   0   0   2   0   0   2   2   0   0   2   2   2   0   2   2   2   0   0   2   0   2   2   0   0   2   2   0   0   0   2   2   2   0   0   0   0   0   2   2   2   2   2   0   0   2   0   2   0   2   0   2   0   2   0   0   2   0   2   2   2   0   2   2   2   0   2   0   0   2   0   0   0   2   0   2   2   0   2   0   2   0   2   2   2
 MK-3-3                 0   2   0   2   2   0   0   2   2   0   2   2   0   0   2   0   2   2   0   2   2   2   0   0   0   0   2   2   0   2   2   0   0   0   2   2   2   0   2   0   0   2   0   2   2   2   0   2   0   2   0   2   2   0   2   2   2   2   0   0   0   2   2   2   0   0   2   0   2   2   0   0   2   0   0   0   2   0   2   2   2   0   0   2   2   2   2   0   0   2   2   2   2   0   2   0   2   2   0   2   2   0   2   0   2   2   2   2   0   2   0   2   2   0   2   2   2   0   2   2   0   2   2   0   0   2   2   2   0   2   2   2   0   0   2   0   2   2   0   0   2   2   0   0   0   0   2   2   0   0   0   0   0   2   2   2   2   2   0   0   0   0   2   2   2   0   2   0   2   0   0   2   0   2   2   2   0   2   2   2   0   2   0   0   2   0   0   0   2   0   2   2   0   2   0   2   0   0   2   0
 MK-3-4                 0   2   0   2   0   0   0   2   2   0   2   0   0   0   2   0   0   2   0   0   2   2   0   0   0   0   2   2   0   2   2   0   0   0   0   2   2   0   2   0   0   2   0   2   2   2   0   2   0   2   0   0   2   0   2   2   2   2   0   0   0   2   2   2   0   0   2   0   2   2   0   0   0   0   0   0   0   0   2   2   2   0   0   2   2   2   2   2   2   2   2   2   2   2   2   0   2   2   2   2   2   0   2   0   2   2   2   2   0   2   0   2   0   0   2   2   2   0   2   2   0   2   2   0   2   0   2   2   0   0   2   2   0   0   2   0   2   2   0   0   2   2   0   0   0   0   2   2   0   0   0   0   0   2   2   2   0   2   0   0   0   0   2   2   2   0   2   0   2   0   0   2   0   2   2   2   0   2   2   0   0   2   0   0   2   0   2   0   2   2   2   2   0   2   0   2   0   0   2   0
 MK-3-5                 0   2   2   0   0   2   0   2   0   0   0   0   0   0   2   0   0   2   0   0   2   2   0   0   0   0   2   2   0   2   2   0   0   0   0   2   2   0   2   0   0   2   0   2   2   0   0   2   0   2   2   0   2   0   0   2   2   2   0   0   0   2   2   2   0   0   2   0   2   2   0   0   2   0   0   0   0   0   2   2   2   0   0   2   2   2   2   2   2   2   2   2   2   2   2   0   2   2   2   2   0   0   2   0   2   2   2   2   0   2   0   2   0   0   2   2   2   0   2   0   0   2   2   0   2   0   2   2   0   0   2   0   0   0   2   0   2   2   0   0   2   2   0   0   0   0   2   2   0   2   0   0   2   2   2   2   0   2   0   0   0   0   2   2   0   0   2   0   2   0   0   2   0   2   2   2   0   2   2   0   0   2   0   0   2   0   2   0   2   2   2   2   0   2   2   2   2   0   0   0
 MK-3-6                 0   2   2   0   0   0   2   2   0   0   2   0   0   0   2   0   0   2   0   0   0   2   0   0   0   0   2   2   0   2   2   0   0   0   0   2   2   0   2   0   0   0   0   0   2   0   0   2   0   2   2   0   2   0   0   2   2   0   0   0   0   2   0   2   0   0   2   0   2   2   0   0   0   0   0   0   0   0   2   2   2   0   0   2   2   2   2   2   0   2   2   2   2   2   2   0   2   2   2   2   0   0   2   0   2   2   2   2   0   0   0   2   0   0   0   2   2   0   2   0   0   2   2   0   2   2   2   2   2   0   2   0   2   0   2   0   2   2   0   0   2   2   0   0   0   0   2   2   0   2   0   0   2   2   2   2   0   2   0   0   0   0   2   0   0   0   2   0   2   0   0   2   2   2   2   2   0   2   2   0   0   2   0   0   2   0   2   0   2   2   2   2   0   2   2   2   2   0   2   0
 MK-3-7                 0   2   2   0   2   0   2   2   0   0   0   0   0   0   2   0   0   0   0   0   2   2   0   0   0   0   2   2   0   2   2   0   0   0   2   2   2   2   2   2   0   0   0   0   2   0   0   2   2   2   0   0   2   0   0   0   2   0   0   0   0   2   0   2   0   0   2   0   2   2   0   0   0   0   0   0   0   0   2   2   2   0   0   2   2   0   2   2   0   2   2   2   0   2   2   0   2   2   2   2   0   2   2   0   2   2   2   2   0   0   0   2   0   0   0   2   2   0   2   0   0   0   2   0   2   0   2   2   2   0   2   2   0   0   2   0   2   2   0   0   0   2   0   0   0   2   2   2   0   2   0   0   2   2   2   2   0   2   2   0   2   0   2   0   0   0   2   0   2   0   0   2   0   2   2   2   0   2   2   2   0   0   0   2   2   0   2   0   2   2   2   2   0   2   2   2   2   0   2   0
 MK-3-8                 0   2   0   0   2   0   2   2   0   2   2   0   0   0   2   0   0   0   0   2   2   2   0   0   0   0   2   2   0   2   0   0   0   0   2   2   2   2   2   2   0   0   0   0   2   0   0   2   2   2   0   0   2   0   0   0   2   0   0   0   0   2   0   0   0   0   0   0   2   0   0   0   0   0   0   0   0   0   2   2   2   0   0   2   2   0   2   2   0   2   2   2   0   0   2   0   0   0   2   2   0   2   2   2   0   2   2   2   0   0   0   2   0   0   0   2   0   0   2   0   0   0   2   0   2   0   2   2   2   2   2   2   0   0   2   0   2   2   0   0   0   0   2   0   2   2   2   2   0   2   0   0   2   2   0   2   0   2   2   0   2   0   2   0   0   0   2   0   2   2   0   2   0   2   2   2   0   2   2   2   0   0   0   2   2   0   2   0   0   2   2   2   0   2   2   2   2   0   2   0
 MK-3-9                 0   0   0   2   2   0   2   0   0   2   2   0   0   2   2   0   0   0   0   2   2   2   0   0   0   0   2   2   0   2   0   0   0   0   2   2   2   2   2   2   2   0   0   2   2   0   0   0   2   2   0   0   2   0   2   0   2   0   0   0   0   2   0   0   0   0   0   0   2   0   0   0   0   0   0   0   0   0   2   2   2   0   2   2   2   0   2   2   0   2   2   2   0   2   2   0   2   0   2   2   0   2   2   2   0   2   2   0   0   0   0   2   0   0   0   2   0   0   2   0   0   0   2   0   2   0   2   2   2   2   2   0   0   0   2   0   2   2   0   0   0   2   2   0   2   2   2   2   0   2   0   2   2   2   0   2   0   2   2   0   0   0   2   0   0   2   2   0   2   2   0   2   0   2   2   2   0   2   2   2   0   0   0   2   2   0   2   0   2   2   2   2   0   2   2   2   2   0   2   0
 MK-3-10                0   0   0   0   2   0   2   0   0   2   2   0   0   2   2   0   0   0   0   2   2   2   0   0   0   0   2   2   0   0   0   0   0   0   2   2   2   0   2   2   2   0   0   2   2   0   0   0   0   2   0   0   2   0   2   0   2   0   0   0   0   2   0   0   0   0   0   0   2   0   0   0   0   2   0   0   0   0   2   2   2   0   2   2   2   0   2   2   0   2   2   2   0   2   2   0   2   0   2   2   0   2   2   2   0   2   2   0   0   0   0   2   0   2   0   2   0   0   2   2   0   2   2   0   2   0   2   0   2   2   2   0   0   0   2   0   2   2   0   0   0   2   2   0   2   0   2   2   2   2   0   2   2   2   2   2   0   2   0   0   0   0   0   0   0   2   0   0   2   0   0   2   0   2   2   2   0   2   2   2   0   0   0   0   2   2   2   0   2   2   2   2   0   2   2   2   2   0   2   0
 MK-3-11                0   0   0   0   2   0   2   0   0   2   2   0   0   2   2   0   0   0   0   2   2   2   0   0   0   0   2   2   0   0   0   0   0   0   2   2   2   0   2   2   2   2   2   2   2   0   0   0   0   2   0   2   2   0   2   0   2   0   2   0   0   2   0   0   0   0   0   0   0   0   0   0   0   2   2   2   0   0   2   2   2   0   2   2   2   0   2   2   2   2   2   2   0   0   2   0   2   0   0   2   0   2   0   2   0   0   2   0   0   0   0   2   0   2   0   2   0   0   2   2   0   2   2   0   2   0   2   0   0   2   2   0   0   0   2   0   2   2   0   0   0   2   2   0   2   0   2   2   2   0   0   2   2   2   0   2   0   2   0   2   0   0   0   0   0   2   0   0   2   0   0   2   0   2   2   2   0   2   2   2   0   0   0   0   2   2   2   0   2   2   2   2   0   2   2   2   0   0   2   2
 MK-3-12                0   0   0   0   2   0   2   0   0   2   2   0   2   2   2   0   0   0   0   2   0   2   0   0   0   0   2   2   0   0   0   2   0   0   2   2   2   0   0   2   2   2   2   2   2   2   0   0   0   2   0   2   2   2   2   0   2   2   2   0   0   2   0   0   2   0   0   0   0   0   0   0   0   2   2   2   0   0   2   2   2   0   2   2   2   0   2   2   2   2   2   0   0   0   2   0   2   0   0   2   0   2   0   2   0   0   2   0   0   0   0   2   0   0   0   2   0   0   2   2   0   2   2   0   2   0   2   0   0   2   2   0   0   2   0   0   2   2   0   0   0   2   2   0   2   0   2   2   2   0   0   0   2   2   0   2   0   2   0   2   0   0   0   0   0   2   0   0   2   0   0   0   0   2   0   2   0   2   2   2   0   0   0   0   2   2   2   0   0   2   2   2   0   2   2   2   0   0   0   2
 MK-3-13                0   0   0   0   2   0   2   0   0   2   2   0   2   2   2   0   0   2   0   2   0   2   0   0   0   0   2   2   0   0   0   2   0   0   2   2   2   0   2   0   2   2   2   2   2   2   0   0   0   2   0   0   2   2   2   0   2   0   2   0   0   2   0   0   2   0   0   0   0   0   0   0   0   2   2   2   0   0   2   2   2   0   2   2   2   0   2   2   2   2   2   0   0   0   2   0   2   0   0   0   0   2   0   2   2   0   2   0   0   0   0   2   0   0   0   0   2   0   2   2   0   2   2   0   2   0   2   0   0   2   2   0   0   2   0   0   2   2   0   0   0   2   2   0   2   2   2   2   2   0   0   0   2   2   2   2   0   2   0   2   0   2   0   0   0   2   0   0   2   0   0   0   0   2   0   2   0   2   2   2   0   0   0   0   2   2   2   2   0   2   2   2   0   2   2   2   0   0   0   2
 MK-3-14                0   0   0   0   2   0   2   0   2   2   2   0   2   2   2   0   0   2   0   2   0   2   0   2   2   0   2   0   0   0   0   2   0   0   2   2   2   0   2   0   2   2   2   0   2   2   0   2   0   2   0   0   2   2   2   0   2   0   2   2   0   2   0   0   2   0   0   0   0   0   0   0   2   2   0   2   0   0   2   2   2   0   2   2   2   0   2   2   2   2   2   0   0   0   2   0   2   0   0   0   0   2   0   2   2   2   2   0   2   0   0   2   0   0   0   0   2   0   2   2   0   2   2   0   2   0   2   0   2   2   0   0   0   2   0   0   2   2   0   0   0   2   0   0   2   2   2   2   2   0   0   0   2   2   2   2   0   2   0   2   0   0   0   2   0   2   0   0   2   0   0   0   0   2   0   2   0   2   2   2   0   0   0   0   2   2   2   2   0   2   2   2   0   0   2   2   0   0   2   2
 MK-3-15                0   0   0   0   2   0   2   0   0   2   2   0   2   2   2   0   0   2   0   2   2   2   0   2   2   0   2   0   0   0   0   2   0   0   2   2   0   0   2   0   2   2   2   0   2   2   0   2   0   2   0   2   2   2   2   0   2   2   2   2   0   2   0   0   0   0   0   0   2   0   2   0   2   2   0   2   0   0   2   2   2   0   2   2   2   0   2   2   0   2   2   2   0   0   2   0   2   0   0   0   0   2   0   2   2   2   2   0   2   0   0   2   0   0   0   0   2   0   2   0   0   2   0   0   2   0   0   0   2   2   0   0   0   0   0   0   2   0   0   0   0   2   0   0   2   2   2   2   2   2   0   0   2   2   2   2   0   2   0   2   2   0   0   2   0   2   2   0   2   0   0   0   0   2   2   2   0   2   2   2   0   0   0   0   0   2   0   2   0   2   2   2   0   2   2   2   0   0   2   2
 MK-3-16                0   0   0   0   2   0   2   0   0   2   2   0   2   2   2   0   0   2   0   2   2   2   0   2   2   0   2   0   0   0   0   2   0   0   2   2   0   0   2   0   2   2   2   0   2   2   0   2   0   2   2   2   2   2   2   0   2   2   2   2   0   2   0   0   0   0   0   0   0   0   2   2   2   2   0   0   0   0   2   2   2   0   2   0   2   2   2   0   0   2   2   2   0   0   0   0   2   0   0   0   0   2   0   2   2   2   2   0   2   0   0   2   0   0   0   0   2   0   2   0   0   2   0   0   2   0   2   0   2   2   0   0   0   0   0   0   2   0   0   2   0   2   0   0   2   2   2   2   2   2   0   2   2   0   2   2   0   2   0   2   2   0   0   2   0   2   2   0   2   0   0   2   2   2   2   2   0   2   2   2   2   0   0   0   0   2   0   2   2   2   2   2   0   2   2   2   2   0   2   2
 MK-4-1                 2   2   2   0   2   0   2   0   0   2   2   0   0   2   0   0   2   0   0   2   0   2   0   0   2   0   0   0   2   0   2   2   0   2   2   2   2   0   2   0   2   0   2   2   2   2   0   2   2   0   0   0   0   0   2   2   2   2   0   2   0   0   2   2   0   2   2   2   0   2   0   0   0   2   0   0   0   0   2   0   0   2   0   2   2   2   2   2   2   0   2   2   0   2   0   0   0   2   0   2   2   0   0   2   0   0   2   2   2   0   0   2   2   0   2   0   2   2   0   0   2   2   0   0   0   2   0   2   0   2   2   0   2   0   0   0   2   2   2   0   0   2   0   0   0   0   2   0   0   2   0   2   0   2   0   0   2   2   2   0   0   2   0   2   2   2   2   0   2   2   2   2   0   2   2   2   0   2   0   2   0   0   0   2   0   0   2   2   0   2   0   2   2   2   2   0   0   0   0   0
 MK-4-2                 2   2   2   0   2   0   2   0   0   2   2   0   0   2   0   0   2   0   0   2   0   2   0   0   2   0   0   0   0   0   2   2   0   2   2   2   2   2   2   0   2   0   2   2   0   0   0   2   2   0   0   0   0   0   2   2   2   2   0   2   0   0   2   2   0   2   2   2   0   2   0   0   0   2   0   0   2   0   2   0   0   0   0   2   2   2   0   2   2   0   2   2   0   2   0   0   0   2   0   2   2   0   0   2   0   0   2   0   2   0   0   2   2   2   2   2   2   2   0   0   2   2   0   0   0   2   0   2   0   0   2   0   2   0   0   0   2   2   2   0   2   2   0   0   0   0   2   0   0   2   0   2   0   2   0   2   2   2   2   0   0   2   0   2   0   0   2   0   2   2   2   2   0   2   2   2   0   2   0   2   0   0   0   2   0   2   2   2   0   2   0   2   2   2   2   0   0   0   0   0
 MK-4-3                 2   2   2   0   0   0   2   2   0   2   2   0   2   2   0   0   2   0   0   2   0   2   0   0   2   0   0   0   0   0   2   2   0   2   2   2   2   2   2   0   2   0   2   2   0   0   0   2   2   0   0   2   0   0   0   2   2   2   0   2   0   0   0   2   0   2   2   0   0   2   0   0   0   2   0   0   2   0   2   0   0   2   0   0   2   2   0   2   2   0   2   2   0   2   0   0   0   0   0   2   2   0   0   2   0   0   0   0   2   0   0   2   2   2   2   2   2   2   0   0   2   0   0   0   0   2   0   2   2   0   2   0   2   0   0   2   2   2   0   0   0   0   0   0   0   0   2   0   0   2   2   2   0   2   0   2   2   2   2   0   0   2   0   2   0   0   2   0   2   2   2   0   0   2   2   0   0   2   2   2   0   0   0   2   0   2   2   2   0   2   0   2   2   2   2   0   0   0   0   0
 MK-4-4                 2   2   2   0   0   0   2   2   0   2   2   2   2   2   0   0   2   0   0   2   0   2   0   0   2   0   0   0   2   0   2   2   0   2   2   2   2   2   2   2   2   0   2   2   0   0   0   2   2   0   2   2   0   2   0   2   2   2   2   2   0   0   0   2   0   2   2   0   0   0   0   0   2   2   0   0   2   0   0   0   0   2   0   0   2   2   2   2   2   0   2   2   0   2   0   0   0   0   0   2   2   2   0   2   0   0   0   0   2   0   0   2   2   2   2   2   2   0   0   0   2   0   0   0   0   2   2   2   2   0   2   0   2   2   0   2   2   2   0   0   0   0   0   0   0   0   0   0   2   2   2   2   0   2   0   2   2   2   2   0   0   2   0   2   2   0   2   0   2   0   2   2   0   2   2   0   0   2   2   2   0   0   0   2   0   2   2   2   0   2   0   2   2   2   2   0   2   0   0   0
 MK-4-5                 2   2   2   0   2   0   2   2   0   2   2   0   2   2   0   0   2   0   0   2   0   2   0   0   0   0   0   0   2   0   2   2   2   2   2   2   2   2   2   2   2   0   2   2   0   0   0   2   0   0   2   2   0   2   0   2   2   2   2   2   0   0   0   2   0   2   2   0   0   0   0   0   2   2   0   0   2   0   2   0   0   2   0   2   2   0   2   2   2   0   0   0   0   2   0   2   2   0   0   2   0   2   2   2   0   0   2   0   2   0   0   2   2   2   2   2   2   0   0   0   2   0   0   0   0   2   2   2   0   0   2   0   2   2   0   2   2   0   0   2   0   0   0   0   0   0   0   0   2   2   2   2   0   2   0   2   2   2   2   2   0   2   0   2   2   0   2   0   2   0   2   2   0   2   2   0   0   2   0   0   0   0   0   2   0   2   2   2   0   2   0   2   2   2   2   0   2   0   0   0
 MK-4-6                 2   2   2   0   2   0   2   2   0   0   2   0   2   0   0   0   2   0   0   2   0   2   0   2   0   0   0   0   2   2   2   2   2   2   2   2   2   2   2   2   2   0   2   2   2   2   0   2   0   0   2   2   0   2   2   2   2   2   2   2   0   0   0   0   0   2   2   0   0   0   0   0   2   2   0   0   2   0   2   0   0   0   0   2   2   0   2   2   2   0   0   0   0   2   0   0   2   0   0   2   0   2   2   2   2   0   2   0   2   0   0   2   2   2   2   2   2   0   0   0   2   0   0   0   0   2   2   2   2   0   2   0   2   0   0   2   2   0   0   2   0   2   0   0   0   0   0   0   2   2   2   2   2   2   0   2   2   2   2   2   2   2   0   2   2   2   2   0   2   0   2   2   0   2   2   0   0   2   0   0   0   0   0   2   0   2   2   2   0   2   0   2   2   2   0   0   2   0   0   0
 MK-4-7                 2   2   2   0   2   0   2   2   0   0   2   0   2   0   0   0   2   0   0   2   0   2   0   2   0   0   0   2   2   2   0   2   2   2   2   2   2   0   2   2   2   0   2   2   2   2   0   2   0   0   2   2   0   2   0   2   2   0   2   2   0   0   2   0   0   2   2   0   0   0   0   0   2   2   0   0   2   0   2   0   0   0   0   2   2   2   2   2   0   0   0   0   0   2   0   0   2   0   2   2   0   2   2   2   0   0   2   0   2   0   0   2   2   2   2   2   0   0   0   0   2   0   0   0   0   2   2   2   2   0   2   0   2   0   0   2   2   0   2   2   0   2   0   0   0   0   0   0   2   2   2   2   2   2   0   2   0   2   2   2   2   2   0   2   2   2   2   0   2   0   2   2   0   2   2   0   2   2   0   0   0   0   0   2   0   2   2   2   2   2   0   2   2   2   0   0   2   0   0   0
 MK-4-8                 2   2   2   0   2   0   2   2   0   0   2   2   2   0   0   0   2   0   0   2   0   2   0   2   0   0   0   2   2   2   0   2   0   2   2   2   2   2   2   2   2   0   2   2   2   2   0   2   0   0   2   2   0   2   2   2   2   0   2   2   0   0   2   0   2   2   2   0   0   0   0   0   2   2   0   0   2   0   2   0   0   0   0   2   2   2   2   2   0   0   0   0   0   2   0   2   2   0   2   2   0   2   2   2   0   0   2   0   2   0   0   2   2   2   2   2   0   0   0   2   2   0   0   0   0   2   2   0   2   0   2   0   2   0   0   2   2   0   2   2   0   2   0   0   0   0   0   0   2   2   2   2   2   2   0   2   0   2   2   2   2   2   2   2   2   2   2   0   2   0   2   2   0   2   0   0   2   2   0   0   2   0   0   2   0   2   2   2   2   2   0   2   2   2   0   0   2   0   0   0
 MK-4-9                 2   2   2   0   2   0   2   2   2   0   2   2   2   0   0   0   2   0   0   2   0   2   0   2   0   0   0   2   2   2   0   2   0   2   2   2   2   2   2   2   2   0   2   2   2   0   0   2   2   0   2   0   2   2   2   2   2   0   2   2   0   0   2   2   2   2   2   0   0   0   2   0   2   2   0   0   2   2   2   0   0   0   0   2   2   2   2   2   2   2   2   0   2   2   0   2   2   0   2   0   0   2   2   2   0   0   2   0   2   0   0   2   0   0   2   2   0   0   0   2   2   0   0   0   0   2   2   0   2   0   2   0   2   0   0   2   2   0   2   2   0   2   0   0   0   0   0   0   2   2   2   2   2   2   0   2   0   2   2   2   2   2   0   2   2   2   2   0   2   0   2   2   0   0   0   0   2   0   0   0   2   0   2   2   0   2   2   2   2   2   0   2   2   0   0   0   2   0   2   2
 MK-4-10                0   0   2   0   2   0   2   2   2   0   2   2   2   0   0   2   2   0   0   2   0   2   0   2   0   0   0   2   0   2   0   0   0   2   2   2   2   2   0   2   2   0   2   0   2   0   0   2   2   0   2   0   2   2   2   2   2   0   2   0   0   0   2   0   2   2   2   0   0   0   2   0   2   2   0   2   2   0   0   0   0   0   0   2   2   2   2   2   2   2   0   0   2   2   0   2   2   2   2   0   0   2   2   2   0   0   2   0   2   0   2   2   0   0   2   2   0   0   0   2   2   0   0   2   2   2   2   0   2   0   0   0   2   0   0   2   2   2   2   0   0   2   0   0   0   2   0   0   2   2   2   2   0   2   0   0   0   2   2   0   2   2   0   2   2   2   2   0   2   0   2   2   0   0   0   0   2   2   0   2   2   0   2   0   2   2   2   2   2   2   0   2   2   0   0   0   2   0   2   2
 MK-4-11                0   0   0   0   2   0   2   2   2   0   2   2   2   0   0   0   2   0   0   0   0   2   0   0   0   0   0   2   0   2   0   0   0   2   0   2   2   2   0   2   2   0   2   0   2   0   0   0   2   0   2   0   2   2   2   2   2   0   2   0   0   0   2   0   2   0   2   0   0   0   2   0   2   2   0   2   2   0   0   0   0   0   2   2   2   2   2   2   2   0   0   0   2   2   0   2   2   2   2   0   0   2   2   2   0   0   2   0   2   0   2   2   0   2   2   2   0   0   0   2   0   0   0   2   2   2   0   0   2   0   0   0   0   0   0   2   2   2   2   0   0   2   0   0   0   2   0   2   2   2   2   2   0   2   0   0   0   2   2   0   2   2   0   2   2   2   2   0   0   0   2   2   0   0   0   0   2   2   0   2   2   0   2   0   2   2   2   0   2   0   0   2   2   0   0   0   2   0   2   2
 MK-4-12                0   0   0   0   2   0   2   2   2   2   2   2   0   0   0   0   0   0   0   0   0   2   2   0   0   0   0   2   0   2   0   0   0   2   2   2   2   2   0   2   2   0   2   0   2   0   0   0   0   0   2   0   0   2   2   2   2   0   2   0   0   0   2   0   2   2   2   0   0   0   2   2   2   2   0   2   2   0   0   0   0   0   2   2   2   2   2   2   2   2   0   0   2   0   0   2   2   0   2   0   0   2   2   2   0   0   2   0   2   0   0   2   0   2   2   2   0   0   0   2   0   0   0   2   2   2   2   0   2   0   0   0   0   0   0   2   2   2   2   2   0   2   0   0   2   2   0   2   2   2   2   2   2   0   0   0   0   2   2   0   0   2   0   2   2   2   2   0   0   0   2   2   0   0   2   0   0   2   0   2   2   0   2   0   2   2   2   0   2   0   0   2   2   0   0   0   2   0   2   2
 MK-4-13                0   0   0   0   2   2   2   2   2   2   2   2   0   0   2   0   0   0   0   0   0   2   2   2   0   0   0   2   0   2   2   0   0   2   2   2   2   2   0   2   2   0   2   0   2   0   0   0   0   0   2   0   0   0   2   2   2   0   2   2   0   0   2   0   2   0   2   0   0   0   2   2   2   2   2   2   0   0   2   0   0   0   2   2   2   2   2   2   2   2   0   0   2   0   0   2   2   0   0   0   0   2   2   2   0   0   2   0   2   2   0   2   0   2   2   2   0   0   0   2   0   0   0   2   2   2   2   0   2   0   0   0   0   0   0   2   2   2   2   2   0   2   0   0   2   2   0   2   2   0   2   2   2   0   0   0   0   2   2   0   0   2   2   2   2   2   2   0   0   0   0   2   0   0   2   0   0   2   0   2   2   0   0   0   2   2   2   0   2   0   0   2   2   0   2   0   2   0   2   2
 MK-4-14                0   0   0   0   2   2   2   0   2   2   2   2   0   0   2   0   0   0   0   0   0   2   2   2   0   0   0   2   0   2   2   0   0   2   2   2   0   2   2   2   0   2   2   0   2   0   0   0   0   0   2   0   0   0   2   2   2   0   2   2   0   0   2   0   0   0   2   0   0   0   2   2   2   2   2   2   2   0   2   0   0   2   2   2   0   2   2   2   2   2   0   0   2   2   0   2   2   0   0   0   0   2   0   2   0   0   2   0   0   2   0   2   0   2   2   2   0   0   0   2   2   0   0   2   2   2   0   0   2   0   0   0   0   0   0   2   2   0   2   2   0   2   0   0   2   2   0   2   2   0   2   2   2   2   0   0   0   2   2   0   0   2   2   2   2   0   2   0   0   0   0   2   0   2   2   0   0   2   2   2   2   2   0   0   2   2   0   0   2   0   0   2   2   0   2   0   2   0   2   2
 MK-4-15                0   0   0   0   2   2   2   0   2   2   2   2   2   0   2   0   0   0   0   0   2   2   2   2   0   0   0   2   0   2   2   0   0   2   2   2   0   2   2   2   0   2   2   0   2   0   0   0   0   2   2   2   0   0   2   0   2   0   2   2   0   0   2   2   0   0   2   0   0   0   2   2   2   2   2   2   2   0   2   0   0   2   2   2   0   2   2   2   2   2   0   0   2   2   0   2   2   0   0   0   0   2   2   2   0   0   2   0   0   2   0   2   0   2   2   2   0   0   0   2   2   0   0   2   2   2   0   0   2   0   2   0   0   0   2   0   2   0   2   2   2   2   2   0   2   2   0   2   2   0   2   2   2   2   2   0   0   2   2   0   0   2   2   2   2   0   2   0   0   0   0   2   0   2   2   2   0   2   2   2   2   2   0   0   2   2   0   2   2   0   0   2   2   0   2   0   2   0   2   2
 MK-4-16                0   0   0   2   2   2   2   0   2   2   2   2   2   0   2   0   0   0   0   0   2   2   2   2   0   0   0   0   0   2   2   0   0   2   0   2   0   2   2   2   2   2   2   0   0   0   0   0   0   2   2   2   0   0   0   0   2   0   2   2   0   0   2   0   0   0   2   0   0   2   2   2   2   2   2   2   2   0   2   0   0   0   2   2   0   2   2   2   2   2   0   0   2   2   0   2   2   0   0   0   0   2   2   2   2   2   2   0   0   2   0   2   0   2   2   2   0   0   0   2   0   0   0   2   2   2   0   0   2   0   2   0   0   0   2   0   2   0   2   2   2   2   2   0   2   2   0   2   2   2   2   2   2   2   2   0   0   2   0   0   0   2   2   2   2   0   2   0   0   0   0   2   0   0   2   2   0   2   2   2   2   2   0   0   2   2   0   2   2   0   0   2   2   0   2   0   2   0   2   2
 MK-5-1                 0   2   2   0   0   0   0   2   2   0   0   2   2   2   2   2   0   0   2   2   0   0   2   0   0   0   2   2   2   2   0   2   0   2   0   0   0   2   0   2   2   0   2   0   2   2   0   0   0   0   0   2   0   0   0   2   2   0   0   0   0   2   0   0   2   0   0   0   0   2   2   0   0   0   0   0   0   2   0   0   0   2   0   0   0   2   2   0   0   2   2   2   2   0   2   2   0   0   0   2   0   2   0   0   0   2   2   0   2   2   2   2   2   2   2   2   2   0   0   2   2   0   0   0   2   0   0   2   2   2   2   0   0   2   2   0   0   2   0   0   2   0   0   0   2   2   0   0   2   2   0   0   2   0   2   0   2   2   0   0   2   0   2   2   2   0   2   2   2   2   2   2   0   0   2   2   2   0   0   2   0   2   2   2   2   2   0   2   2   0   2   2   2   2   0   2   2   2   2   0
 MK-5-2                 0   2   2   0   0   0   0   2   2   0   2   2   2   2   2   2   2   2   2   2   0   0   2   0   0   0   2   2   2   2   0   2   0   2   0   0   0   2   0   2   2   0   2   0   2   2   0   0   0   0   2   2   0   0   0   2   2   0   0   0   0   2   0   0   2   0   0   2   0   2   2   0   0   0   0   0   0   2   0   0   0   2   0   0   0   2   2   0   0   2   2   2   2   2   2   2   0   0   0   2   0   2   0   0   0   2   2   0   2   2   2   2   2   0   2   2   2   0   0   2   2   0   0   0   2   0   0   2   0   2   2   0   0   2   0   0   0   2   0   0   2   0   0   0   2   2   0   0   2   2   0   0   2   0   2   0   2   2   0   0   2   0   0   2   2   0   2   2   2   2   2   2   0   0   2   0   2   0   0   2   0   2   2   2   2   2   2   0   2   0   2   2   2   2   2   2   0   2   2   0
 MK-5-3                 0   2   2   0   0   0   0   0   2   0   2   2   2   2   2   2   2   2   2   2   2   0   2   0   2   0   2   2   2   2   0   2   0   2   0   0   0   2   0   2   2   0   2   0   2   2   0   0   0   0   2   2   0   0   2   2   2   0   0   2   0   2   0   0   2   0   0   2   0   2   2   0   0   0   0   0   0   2   0   0   0   2   0   0   0   2   2   0   0   2   2   2   2   2   2   2   0   0   0   2   0   2   0   2   0   2   0   0   2   2   2   2   0   0   2   2   2   0   2   2   2   0   0   0   2   0   0   2   0   0   2   0   0   2   0   0   0   0   0   0   2   0   0   0   2   2   0   0   2   2   2   0   2   0   2   0   2   2   0   0   2   0   0   2   2   0   2   2   2   2   2   2   0   0   2   0   2   0   0   2   0   2   0   2   2   2   2   0   2   0   2   2   2   2   0   2   0   0   2   0
 MK-5-4                 0   2   2   2   0   0   2   0   2   0   2   2   2   2   2   2   2   2   2   2   0   0   2   0   2   0   2   2   2   2   0   2   0   2   2   0   0   0   0   2   2   0   2   0   2   2   2   0   0   0   2   2   0   0   2   0   2   2   0   2   0   2   2   0   2   0   0   2   0   2   2   0   0   0   0   0   0   2   0   0   0   2   0   0   2   2   2   0   0   2   0   2   0   2   2   2   0   0   2   2   0   2   0   2   0   2   0   0   2   2   2   2   0   0   2   2   2   0   2   2   0   0   0   0   2   0   0   2   2   0   2   0   0   2   0   0   0   0   0   0   2   2   0   0   0   2   0   0   2   2   2   0   0   0   2   0   2   2   0   0   2   0   0   2   2   0   0   2   2   2   2   2   0   0   2   0   2   0   0   2   2   2   0   2   2   2   2   0   2   0   2   2   2   2   0   2   0   0   2   0
 MK-5-5                 0   2   2   2   2   0   2   0   2   0   2   2   2   2   2   2   2   2   2   2   0   0   2   0   2   0   2   2   2   2   0   2   2   2   2   0   0   0   0   2   2   0   2   0   2   2   2   0   0   0   0   2   0   0   2   2   2   2   2   2   0   2   2   0   2   0   0   2   0   2   2   0   0   0   0   0   0   2   0   0   0   2   0   0   2   2   2   0   0   2   0   2   0   2   2   2   0   0   2   2   2   2   0   2   0   2   0   0   2   2   2   2   2   0   2   2   2   0   2   2   0   0   0   0   2   0   0   2   2   0   2   0   2   2   0   0   0   0   0   0   0   2   0   2   0   2   0   0   2   2   2   0   0   0   2   0   2   2   0   0   2   0   0   2   2   2   0   2   2   2   2   2   0   0   2   2   2   0   0   2   2   2   0   2   2   2   2   2   2   0   2   2   2   2   0   2   0   0   2   0
 MK-5-6                 0   2   2   2   2   2   2   0   0   0   2   2   2   2   0   2   2   2   2   2   0   0   2   0   2   0   2   2   2   2   0   2   2   2   2   0   0   0   0   2   2   0   0   0   2   2   2   0   2   0   0   2   0   0   0   2   2   2   2   2   0   2   2   0   2   0   0   2   0   2   2   0   0   0   0   2   0   2   0   0   0   2   0   0   2   2   2   0   0   2   0   2   0   0   2   2   0   0   2   0   0   2   0   2   0   2   0   0   2   2   2   0   2   0   2   2   2   0   2   2   0   0   0   0   2   0   0   2   0   2   2   0   2   2   0   0   0   0   2   0   0   0   0   2   0   2   0   0   2   2   2   0   0   0   2   0   2   2   0   0   2   0   0   2   2   2   0   2   2   2   2   2   0   0   2   2   2   2   0   2   2   2   0   2   2   2   2   2   2   0   2   2   2   2   0   2   0   0   2   0
 MK-5-7                 0   2   2   2   2   2   2   0   0   0   2   2   2   2   2   2   2   2   2   2   0   0   2   0   2   0   2   2   2   0   0   2   2   2   2   0   0   0   0   2   2   0   0   0   2   2   2   0   2   0   0   0   0   0   0   2   2   2   2   2   0   2   2   0   2   0   0   2   0   2   2   0   0   0   2   2   0   2   0   0   2   2   2   0   2   2   2   0   2   2   0   2   0   0   2   2   0   0   2   0   2   2   0   2   0   2   0   0   2   2   2   2   2   0   2   2   2   0   2   2   0   0   0   0   2   0   0   0   0   2   2   0   2   2   2   2   0   2   2   0   0   2   0   0   0   0   0   0   2   2   2   0   0   0   2   0   2   2   0   0   2   0   0   0   2   2   0   2   2   0   2   0   0   0   0   2   2   2   0   2   2   2   0   2   2   0   2   2   2   0   2   2   2   2   0   2   0   2   2   0
 MK-5-8                 0   2   2   2   2   2   0   0   2   0   2   2   2   2   2   2   2   2   2   2   0   0   2   0   2   0   2   2   2   0   0   2   2   2   0   0   0   0   0   2   2   0   2   0   0   2   2   0   2   0   0   0   0   0   0   2   2   2   2   2   0   2   2   0   2   0   0   2   0   2   2   0   0   0   2   2   0   2   0   0   2   2   2   0   2   2   2   0   2   2   0   2   0   2   0   2   0   0   2   0   2   2   0   2   0   2   0   0   2   2   2   2   2   0   2   2   2   0   2   2   0   0   0   0   2   0   2   0   0   2   2   0   2   2   2   2   2   2   2   0   0   2   0   0   0   0   0   0   2   0   2   0   0   0   0   0   2   2   0   0   2   0   0   2   2   2   0   2   2   0   2   0   0   2   0   2   2   0   2   0   2   2   0   2   2   0   0   2   2   0   2   2   2   2   0   2   0   2   2   0
 MK-5-9                 2   0   2   2   2   0   0   0   2   0   2   2   2   2   0   2   2   2   2   2   0   0   2   0   2   0   2   2   2   0   0   2   2   0   2   0   0   0   0   2   2   0   2   0   0   2   2   0   2   0   0   0   0   0   0   0   2   2   2   2   0   0   2   0   2   2   0   2   0   2   2   0   0   0   0   2   0   2   0   0   2   2   2   0   2   2   0   0   2   2   0   2   0   2   2   2   0   0   2   0   2   2   0   2   0   2   0   0   2   2   2   2   2   0   2   2   2   0   2   2   0   0   0   0   2   0   2   0   2   2   2   0   2   2   2   2   0   2   2   0   0   2   0   0   2   0   0   0   2   0   2   0   0   0   0   0   2   2   0   0   2   0   0   2   2   2   0   2   0   0   2   0   0   2   0   0   0   0   2   0   2   2   0   2   2   0   0   2   2   0   2   2   2   2   0   2   0   2   2   0
 MK-5-10                2   0   2   2   2   0   0   0   2   0   2   2   0   2   0   2   2   0   2   2   0   0   2   0   2   0   2   0   2   0   0   2   2   0   2   2   0   0   0   2   2   0   2   2   0   2   2   0   2   0   0   0   0   0   0   0   2   2   0   0   0   2   0   0   2   0   0   2   0   2   2   0   0   0   2   2   0   2   0   0   2   2   2   0   2   2   0   0   2   2   0   2   2   2   2   0   0   0   2   0   2   2   0   2   0   2   0   0   2   2   2   2   2   0   2   2   2   0   2   2   0   0   0   0   2   0   2   0   2   2   2   0   2   2   2   2   0   2   2   0   0   2   2   0   2   0   0   0   2   0   2   0   0   0   0   0   0   2   2   0   2   0   0   2   2   2   0   0   2   0   2   0   0   2   0   0   0   0   2   0   2   2   0   2   2   0   0   2   2   0   2   2   2   2   0   0   2   2   0   0
 MK-5-11                2   0   2   2   2   0   0   0   2   0   2   2   0   2   0   2   2   0   2   2   0   0   2   2   2   0   2   0   2   0   0   2   2   0   2   0   0   0   0   2   2   0   2   2   2   2   2   0   2   0   0   0   0   0   0   0   2   2   0   0   2   2   0   0   2   0   0   2   0   0   2   0   0   0   2   2   0   2   0   0   2   0   2   0   2   2   0   0   2   2   0   2   2   2   0   0   2   0   2   0   2   2   0   2   0   2   0   0   0   2   2   2   2   0   2   2   2   0   0   2   0   0   0   0   2   0   2   0   2   2   0   0   2   0   2   2   0   2   2   0   0   2   0   0   2   2   0   0   2   0   2   0   0   0   0   0   0   2   2   0   2   0   0   2   2   2   0   0   2   0   2   0   0   2   0   2   0   0   2   0   2   0   0   2   2   0   0   2   2   0   2   2   0   2   0   0   2   2   0   0
 MK-5-12                2   0   2   2   2   0   2   0   2   0   2   2   0   2   2   2   2   2   2   2   0   0   2   2   2   2   2   2   2   0   0   2   2   0   2   0   0   0   0   2   2   0   2   2   2   2   2   0   2   0   0   0   2   0   0   0   2   2   0   0   2   0   0   0   2   0   0   2   0   0   2   0   0   0   2   2   0   2   0   0   2   0   2   0   2   2   0   0   0   2   0   2   2   2   0   0   2   0   2   0   2   2   0   2   0   2   0   0   2   2   2   0   2   0   2   0   0   2   2   2   0   2   0   0   2   0   2   0   2   2   0   0   2   0   2   2   0   2   2   0   2   2   0   0   2   2   0   0   2   0   2   0   0   0   0   0   0   2   2   0   2   0   0   2   2   2   0   0   2   0   2   0   0   2   0   2   2   0   2   0   2   0   0   2   2   0   0   2   2   2   2   2   2   2   0   0   2   2   0   0
 MK-5-13                2   0   2   2   2   0   2   0   2   0   2   2   0   2   0   2   2   2   2   0   0   0   2   2   2   2   0   2   2   0   0   2   2   0   2   0   0   0   0   2   2   0   2   2   2   2   2   0   0   0   0   0   2   0   0   0   2   2   0   0   2   0   0   0   2   0   0   2   2   0   2   0   0   0   2   0   0   2   0   2   2   0   2   0   0   2   0   0   0   2   0   2   2   2   0   0   2   2   2   0   2   2   0   0   0   2   0   0   2   2   2   0   2   0   2   0   0   2   2   2   0   2   0   0   2   0   2   0   2   2   0   0   2   0   2   2   0   2   2   2   2   2   0   0   2   2   0   0   0   0   2   0   0   2   0   0   0   2   2   0   2   2   2   2   2   0   0   0   2   0   2   0   0   2   0   2   2   0   2   0   2   0   0   2   2   0   0   2   2   2   0   2   0   2   0   0   2   2   0   0
 MK-5-14                2   2   2   2   2   0   0   0   2   0   2   2   0   2   0   2   2   2   2   0   0   0   2   2   2   2   0   0   2   0   0   0   2   0   2   0   0   0   0   2   0   2   2   2   2   2   2   0   0   0   0   0   2   0   0   0   2   2   0   0   2   2   2   0   2   0   0   2   2   0   2   0   0   2   0   0   0   2   0   2   2   0   2   0   0   2   0   0   2   2   0   2   2   2   2   2   2   2   2   2   2   2   0   0   0   2   0   0   2   2   2   0   2   0   2   0   0   2   0   2   0   2   0   0   2   0   2   0   2   0   0   0   2   0   2   2   0   2   2   0   2   2   0   0   2   2   0   0   0   0   2   0   0   0   0   0   0   2   2   0   2   2   2   2   2   0   0   0   2   0   2   0   0   2   0   2   0   0   2   0   0   0   0   0   2   0   0   2   2   2   0   2   0   2   0   0   2   2   0   0
 MK-5-15                2   2   2   2   2   0   0   0   2   0   2   0   0   2   0   2   2   2   2   0   0   0   0   2   2   2   0   0   0   0   0   0   2   2   2   0   0   0   0   0   0   2   2   2   0   2   2   0   0   2   0   0   2   0   2   0   2   0   2   0   2   2   2   0   2   0   0   2   2   0   2   2   0   2   0   0   0   2   0   2   2   0   2   0   0   2   0   0   2   0   0   0   2   2   2   0   2   2   2   0   2   2   0   0   0   2   2   0   2   2   2   0   0   2   2   0   0   0   0   2   0   0   0   0   0   0   2   0   2   0   0   2   2   0   2   2   0   2   2   0   2   2   0   0   2   2   0   0   0   0   2   0   0   0   2   0   0   2   2   0   2   2   2   2   2   0   0   0   2   0   2   2   0   2   0   2   0   0   2   0   0   0   0   0   0   2   0   2   2   2   0   2   0   2   0   0   2   2   2   0
 MK-5-16                2   2   0   2   2   0   0   0   2   0   2   2   0   2   0   2   2   2   2   0   0   0   0   2   2   2   2   0   0   0   0   0   2   2   2   0   0   0   0   0   0   2   2   2   2   2   2   0   0   2   0   0   2   0   2   0   2   0   2   0   0   2   2   0   2   2   0   2   2   0   2   2   2   2   0   0   0   2   0   2   2   0   2   2   0   2   0   0   2   0   0   0   2   2   2   0   2   2   2   0   2   0   0   0   0   2   2   0   2   2   2   0   0   2   2   0   0   0   0   2   0   0   0   0   0   0   2   0   2   0   0   0   2   2   2   2   0   2   2   0   2   2   2   0   2   2   0   0   0   0   2   2   0   0   2   0   2   2   2   2   0   2   2   2   2   0   0   0   0   2   2   2   0   2   0   2   0   0   2   0   0   0   0   2   0   2   0   2   2   2   0   2   0   2   0   0   2   0   2   0
 MK-6-1                 0   0   0   0   0   2   0   2   2   0   0   0   2   2   2   0   2   2   0   2   2   2   0   0   0   0   2   0   0   2   0   0   0   2   2   2   2   2   0   0   2   2   0   0   0   0   2   2   2   0   2   0   2   2   0   0   2   0   2   0   0   2   0   0   0   2   0   0   0   0   0   0   2   2   0   0   0   0   2   2   2   0   2   0   0   0   2   0   0   2   2   0   0   2   0   2   0   0   2   0   2   0   2   2   0   0   0   2   2   2   0   0   0   2   0   2   0   2   2   0   2   0   2   0   0   2   2   0   0   0   2   2   2   2   2   2   2   2   2   0   2   2   0   2   2   2   0   0   0   0   2   0   0   2   0   2   0   2   0   0   2   2   2   2   2   2   2   2   0   2   2   0   2   2   0   2   0   0   2   0   0   2   2   2   2   2   0   2   2   2   0   2   2   2   2   2   0   2   2   2
 MK-6-2                 0   0   0   0   0   2   0   2   2   0   0   0   2   2   2   0   2   2   0   2   2   2   0   0   0   0   0   0   0   2   0   0   0   2   2   0   2   2   0   0   2   2   2   2   0   0   2   2   2   0   2   0   2   2   0   0   2   0   2   2   0   2   0   0   0   2   0   0   0   0   2   0   2   2   0   0   0   0   0   2   2   2   2   0   0   0   2   0   0   2   2   0   0   2   0   0   2   0   2   2   2   0   2   0   0   0   0   2   2   2   0   0   0   2   0   2   0   2   2   0   2   0   0   0   0   2   2   0   0   0   2   2   2   2   2   2   2   2   2   0   2   2   0   2   2   2   0   0   0   0   2   0   0   2   0   2   0   0   0   0   2   2   2   2   2   2   2   2   0   2   2   0   2   2   0   2   0   0   2   0   0   2   2   2   2   2   0   2   2   2   0   0   2   2   2   2   0   0   2   2
 MK-6-3                 0   0   0   2   0   2   0   2   2   0   0   0   2   2   2   0   2   2   0   2   0   2   0   2   0   0   0   0   0   2   0   0   2   2   2   0   2   2   0   0   2   2   2   2   0   0   2   2   2   0   0   0   0   2   0   0   2   0   2   2   0   0   0   0   0   2   0   0   0   0   2   0   2   2   0   0   2   0   0   2   2   2   0   0   0   0   2   0   2   2   2   0   0   2   0   0   0   0   2   2   2   0   2   2   0   0   0   2   2   0   0   0   2   2   0   2   0   2   2   0   2   0   0   0   0   2   2   0   0   0   2   2   2   2   2   2   0   2   2   0   2   2   0   0   2   2   0   0   0   0   2   0   0   2   0   2   2   0   2   0   2   2   2   2   2   2   2   2   0   2   2   0   2   2   0   2   0   0   0   0   0   2   2   2   2   2   0   2   2   2   0   0   2   2   2   2   0   0   2   2
 MK-6-4                 0   0   0   2   0   2   0   2   2   0   2   0   2   2   2   0   2   2   0   2   0   2   0   2   0   0   0   0   0   2   0   0   2   2   2   0   2   2   0   0   2   2   2   2   0   0   2   2   2   0   0   0   2   2   0   2   2   0   2   2   0   0   0   0   2   2   0   0   0   0   2   0   2   2   0   0   2   0   0   0   2   2   0   0   0   0   2   0   2   2   0   0   0   2   0   0   0   0   2   2   0   2   2   2   0   0   0   2   2   0   0   0   2   0   0   2   0   2   2   0   2   0   0   0   0   2   2   0   0   0   2   2   2   2   2   2   2   2   2   0   2   0   0   0   2   2   0   0   0   0   2   0   0   2   0   2   2   2   2   0   2   2   2   2   2   2   2   2   0   2   2   0   2   2   0   2   0   0   0   0   0   2   2   2   2   2   0   2   2   2   0   0   2   2   2   2   0   0   2   2
 MK-6-5                 0   0   0   0   0   2   2   2   2   0   0   2   2   0   2   0   2   2   0   2   0   2   2   2   0   0   0   0   0   2   0   0   2   2   2   0   0   2   0   0   2   2   2   2   0   0   2   2   2   0   0   0   2   2   0   2   2   0   2   2   0   0   0   2   2   2   0   0   0   0   2   0   2   2   0   0   2   0   0   0   2   2   2   2   0   2   2   0   2   2   0   0   0   2   0   0   0   0   2   2   0   2   2   2   0   0   0   2   2   0   0   0   2   0   0   2   0   2   2   0   2   0   0   0   0   2   2   0   0   0   0   2   2   2   2   2   0   2   2   0   2   0   0   0   2   2   0   0   0   0   0   2   0   2   0   2   2   2   2   0   2   2   2   2   2   2   2   2   0   2   2   0   2   2   0   0   0   2   0   0   0   2   2   2   2   2   0   2   2   2   0   0   2   2   2   0   0   0   2   2
 MK-6-6                 0   0   0   0   0   2   2   2   2   0   0   2   2   0   2   0   2   2   0   2   0   2   2   2   0   0   0   0   0   2   0   0   2   2   0   2   0   2   0   0   2   2   2   2   0   0   2   2   2   0   0   0   2   2   0   2   2   0   2   2   0   2   2   2   2   2   0   0   0   0   0   0   2   0   0   0   2   0   0   0   2   0   2   2   0   2   2   0   0   2   0   0   0   2   0   0   2   0   2   2   0   2   2   2   0   0   0   2   2   0   0   0   2   0   2   2   0   2   2   0   2   0   0   0   0   2   2   0   0   0   0   2   2   0   2   2   2   2   2   0   2   0   0   0   2   2   0   0   0   0   0   2   0   2   0   2   2   2   0   0   2   2   2   2   2   2   2   2   0   2   2   0   2   2   0   0   0   2   2   0   0   2   2   2   2   2   0   2   0   2   0   0   2   2   2   0   0   0   2   2
 MK-6-7                 0   2   0   0   0   2   2   2   2   0   0   2   2   0   0   0   2   2   0   2   0   2   2   2   2   0   0   0   0   2   0   2   2   2   0   2   0   2   0   0   2   2   2   0   0   0   2   0   0   0   0   2   2   2   0   0   0   2   2   2   0   2   2   2   2   2   0   0   0   0   2   2   2   0   0   0   2   0   0   0   2   0   2   2   0   0   2   0   0   2   0   0   0   0   0   0   2   0   2   2   0   2   2   2   0   0   0   2   2   0   0   0   2   0   2   2   0   0   0   0   2   0   0   0   0   2   2   0   0   0   0   0   2   0   2   0   2   2   2   0   2   0   0   2   2   2   0   0   2   2   0   2   0   2   0   2   2   2   0   0   2   2   2   2   2   2   2   2   0   2   2   0   2   2   0   0   0   2   0   0   0   2   0   0   2   2   0   2   0   2   0   0   2   2   2   0   0   0   2   0
 MK-6-8                 0   2   0   0   0   0   2   2   2   0   0   2   2   0   0   0   2   2   0   2   0   2   2   2   2   0   0   0   0   2   0   2   2   2   0   2   0   2   0   0   2   2   2   0   0   0   2   0   0   0   0   2   2   2   0   0   2   2   2   0   0   2   2   2   2   2   0   0   0   0   2   2   2   0   0   0   2   0   0   0   2   0   2   2   0   2   2   0   0   2   0   0   0   0   0   0   2   0   2   2   0   2   2   0   0   0   0   2   0   0   0   0   2   0   2   2   0   2   0   0   2   0   0   2   0   2   2   0   0   0   0   0   2   0   2   0   2   2   2   2   2   0   0   2   2   2   2   0   2   2   0   2   0   2   0   2   2   2   0   0   0   2   0   2   2   2   0   2   0   2   2   0   2   2   0   0   0   2   0   0   0   2   0   0   2   2   0   2   0   2   0   0   2   2   2   0   0   2   2   0
 MK-6-9                 0   2   0   0   0   0   2   2   2   0   2   0   2   0   0   0   2   2   0   2   0   2   2   2   2   2   0   0   0   2   0   2   2   2   0   2   0   2   0   2   2   2   2   0   0   2   2   2   0   0   0   2   2   2   0   0   2   2   2   0   0   2   2   2   2   2   0   0   0   0   2   2   2   0   0   0   2   0   0   0   2   2   2   2   0   2   2   0   2   2   0   0   0   0   0   0   2   0   2   2   0   2   2   0   0   0   0   2   0   0   0   0   2   0   2   2   0   2   0   0   2   0   0   2   0   0   2   0   0   0   0   0   0   0   2   0   2   2   0   2   2   0   0   0   2   2   2   0   2   2   0   2   0   2   0   0   2   2   0   0   0   2   0   2   2   2   0   2   0   2   2   0   2   2   0   0   0   2   0   0   0   2   0   2   2   2   0   2   0   2   0   0   2   2   2   0   0   2   2   0
 MK-6-10                0   2   0   0   0   0   2   2   0   0   2   0   2   0   0   0   2   2   0   2   0   2   2   2   2   2   0   0   0   2   0   2   2   2   0   2   2   2   0   2   2   2   2   0   0   0   2   2   0   0   0   2   2   2   0   0   0   2   2   0   2   2   2   0   2   2   0   0   0   0   2   2   2   0   0   0   2   0   0   2   2   2   2   2   0   0   2   0   2   2   0   0   0   0   0   0   2   0   2   2   0   2   2   0   0   0   0   2   0   0   0   0   2   0   2   2   2   2   0   0   0   0   0   2   0   0   2   0   0   0   0   0   0   0   2   0   2   2   0   0   0   0   0   2   2   2   2   0   2   2   0   2   0   2   0   0   2   2   0   0   0   2   0   2   2   2   0   2   0   2   2   0   2   2   0   0   0   2   0   0   0   2   0   0   2   2   0   2   0   2   0   0   0   2   2   0   0   0   2   0
 MK-6-11                0   2   0   0   0   2   2   2   0   0   2   0   2   0   0   2   2   2   0   2   0   2   2   2   2   2   0   0   0   2   0   2   2   2   0   0   2   2   0   2   2   2   0   0   0   0   2   2   0   0   0   2   2   0   0   0   0   2   2   2   2   2   2   0   0   2   0   0   0   0   2   2   2   0   2   0   2   0   0   2   2   2   2   2   0   0   2   0   2   2   0   0   0   0   0   0   2   0   2   0   0   2   2   0   0   0   0   2   0   0   0   2   2   0   2   0   0   2   0   0   0   0   0   2   0   2   2   0   2   0   0   0   0   2   2   0   2   2   2   0   0   0   0   2   2   2   2   0   2   2   0   2   0   2   0   0   0   2   2   0   0   2   0   2   2   2   0   2   0   0   2   0   2   2   0   0   0   2   0   0   0   0   0   0   2   2   0   2   0   2   0   0   0   2   2   0   0   2   2   0
 MK-6-12                0   2   0   0   0   2   2   2   0   0   2   0   0   0   0   2   2   2   0   2   0   2   0   2   2   2   0   0   0   2   0   0   2   2   0   0   2   2   0   2   2   2   0   0   0   0   2   2   0   0   0   2   2   0   0   0   0   2   0   2   2   2   2   0   0   2   0   0   0   0   2   0   2   0   2   0   2   0   0   2   2   2   0   2   0   0   2   0   2   2   0   0   0   0   0   0   2   0   2   0   0   2   2   0   0   0   0   2   0   2   0   2   2   0   2   0   0   2   0   0   0   0   0   2   0   2   2   0   2   0   0   0   0   2   2   0   2   2   2   0   0   0   0   2   2   2   2   0   2   2   0   0   0   2   0   0   0   2   2   0   0   2   0   2   2   2   0   2   0   0   2   0   2   2   0   0   2   2   0   0   0   0   0   0   2   2   0   2   0   2   0   0   0   2   2   0   0   0   2   0
 MK-6-13                0   2   0   0   0   2   2   2   0   0   2   0   0   2   0   2   2   2   0   2   0   0   0   2   2   2   0   2   0   2   0   0   2   2   2   0   2   2   0   2   0   2   0   0   0   0   2   2   0   0   0   2   2   0   0   2   0   2   0   0   2   2   2   0   0   2   0   0   2   0   0   2   2   0   2   0   2   0   0   2   2   0   0   2   0   0   2   0   0   2   0   0   0   0   0   0   0   0   2   2   0   2   2   0   0   0   0   2   0   2   0   2   2   0   2   2   0   2   0   0   0   2   0   2   0   2   2   0   2   0   2   0   0   2   2   0   2   2   2   0   2   0   0   2   2   2   2   0   2   2   0   0   0   2   0   0   0   2   2   0   0   2   2   2   2   2   0   2   0   0   2   0   2   2   0   2   2   2   0   0   0   0   0   0   2   2   0   2   0   2   2   0   0   2   2   0   0   0   2   0
 MK-6-14                2   2   0   0   0   0   0   2   0   0   2   0   0   2   0   2   2   2   0   0   0   0   0   2   2   2   0   2   0   2   0   2   2   2   2   2   2   2   0   2   0   2   0   2   0   0   2   2   0   0   0   2   2   0   0   2   0   2   0   0   2   2   2   0   2   2   0   0   2   0   0   2   2   0   2   2   2   0   0   2   2   0   0   2   0   0   2   0   0   0   0   2   0   0   0   0   0   0   2   2   0   2   2   0   2   0   0   2   0   0   0   2   2   2   2   2   0   0   0   0   0   2   0   2   0   2   2   0   0   0   2   0   0   2   2   0   2   2   2   0   2   0   0   2   2   2   2   0   2   2   0   0   0   2   2   0   0   2   2   0   0   2   2   2   2   2   0   2   0   2   2   0   2   2   0   2   2   2   0   0   0   0   0   2   2   2   0   2   0   0   2   0   0   2   0   0   2   0   2   0
 MK-6-15                2   2   0   0   0   0   0   2   0   0   2   0   0   2   0   2   2   2   0   0   0   0   0   2   2   2   2   2   0   2   0   0   2   2   2   2   2   2   0   0   2   0   2   0   2   2   2   0   0   0   0   2   2   0   0   2   0   2   0   0   2   2   0   0   2   2   0   0   2   0   0   2   2   0   2   2   2   0   0   2   2   0   0   0   0   0   2   0   0   0   0   2   0   0   0   0   0   2   2   2   0   2   2   0   2   0   0   2   0   0   0   2   2   2   2   2   0   0   0   0   0   2   0   2   0   2   2   0   0   0   2   0   0   2   2   0   2   2   2   2   2   0   2   2   0   2   0   0   2   2   0   0   0   2   2   2   0   2   2   0   0   2   2   2   2   2   0   2   0   0   2   0   2   2   0   2   2   2   0   0   0   0   0   2   2   2   0   2   0   0   2   0   0   0   0   2   2   0   2   0
 MK-6-16                2   2   2   0   0   0   0   2   0   0   2   2   0   0   0   2   2   2   0   0   0   0   0   2   2   0   2   2   0   2   0   2   2   2   2   2   2   2   0   0   0   0   2   0   2   2   2   2   0   0   0   2   2   0   0   2   0   2   0   0   0   2   0   0   2   2   0   0   2   0   0   2   2   2   2   0   0   2   0   2   2   0   0   0   0   0   2   0   0   0   0   0   0   0   0   0   2   0   2   2   0   2   2   0   2   0   0   2   0   0   0   2   2   2   2   2   0   0   0   0   0   2   2   2   0   2   2   0   0   0   2   0   0   2   2   0   2   2   2   2   2   0   0   2   0   2   0   0   2   2   0   0   0   2   0   2   0   2   2   0   0   2   2   2   2   2   0   2   0   0   2   0   2   2   0   2   2   2   0   0   0   0   0   2   2   0   0   2   2   0   2   0   0   0   2   2   2   0   2   0
 
!****************************************** Phenotypic Data **********************************************************
!-100.0 is resevred for missing phenotype
SimulatedTrait1        14.1249   16.5324   16.9404   16.9410   19.4526   11.9892   14.9804   15.4908   14.4608   16.3616   14.3396   15.7295   19.1739   17.1897   14.8664   16.0599   20.7191   13.4847   18.0619   14.8130   10.7232   17.6022   13.2529   15.5829   15.1706   17.6312   16.7838   16.8423   14.7218   14.0473   12.7610   15.6155   13.5693   17.6469   16.0072   12.7647   18.6066   16.7262   17.6851    8.6130   19.4453   17.4432   13.2964   13.9470    9.9975   17.3111   14.5238   20.1892   17.4921   17.0145   17.2653   16.7272   16.3721   18.3182   18.5963   20.0742   13.0171   19.2738   14.6339   13.1332   15.2360   16.7569   12.7798   16.1174   19.4175   14.8039   19.8859   17.1229   13.1511   12.5604   14.9869    9.9871   14.3155   18.0792   11.1047   12.4796   14.3587   16.4800   12.4865   13.4971   12.8391   18.1837   10.9061   15.8574   14.8807   15.6647   17.0715   15.8576   14.4735   16.1419   15.2435   12.2822   18.2837   15.3639   14.1765   13.4753   10.9930   16.6011   17.0403   14.1148   15.2037   12.6268   13.6157   14.6135   13.6365   14.7866   16.4561   15.5562   14.4744   14.0574   12.3177   15.2546   13.5030   16.4659   18.9981    8.8799   13.6410   11.4141   14.1810   17.2023   10.3350   14.0491   16.6912   20.4615   11.0176    8.4627   15.5615   11.3997   17.6425   14.1572   17.0483   16.6833   15.8852   15.3826   15.4336   20.3157   17.0952   17.3099   14.8723   11.1681   20.5626   14.8027   12.1926   14.2680   16.4189   15.8579   14.4516   13.5493   12.2717   15.3696   18.3775   14.8573   12.5248   13.3750   12.6584   15.5008   14.7432   17.0770   17.9167   11.4030   13.8274   14.8048   12.9658   12.7360   20.4932   20.5492   17.5648   18.2439   16.2607   16.3356   20.1362   16.9981   15.4524   15.0970   12.9651    7.7987   18.1537   15.8499   18.6706   17.0979   10.6868   17.4121   15.1799   12.3180   10.8590   12.1047   13.1010   12.7491   15.8686   18.7028   17.9582   10.4457   18.5486   22.1140   18.7708   13.4755   17.8543   15.7317   15.2039   14.6148
SimulatedTrait2        10.4893   11.7918   11.8605    9.9243   11.3718    8.4852   11.7081   12.0519    8.5598   10.3930   10.9882   11.5614   10.0001   11.8233   10.9994   11.7062    8.2625    8.7495   11.4593    5.6585   11.1758   10.2015   11.4125   12.5384   12.1992   13.2114   10.1631    8.1844   11.7335   13.0079   10.1326    8.1735   10.3914   12.6136    8.4682    9.0684   11.2533    9.0165    7.5650   12.4453   10.8185    8.4945    9.7495    9.0670   13.0522   11.0496   10.2560   10.3168    8.0190   11.1580    9.9674    9.1509   12.2795    7.6556   10.3913   10.9770    8.6214    9.6883   11.9554   10.0571   11.5591    6.5771   10.7255   12.6025    9.4920    8.9190   11.9713   12.0197   12.5000   10.8937   10.4569    9.9440    8.4462    9.2568   10.4665    9.9862   14.0928   10.3534   12.4595    9.8541    8.1214    9.6441   11.6580    7.4732   12.9028   10.5454    8.6300    9.2267    8.3064   10.9564   10.9947   10.1399    7.7033    9.8033    9.2992    8.9896   10.2738    7.2075   10.1801    8.1397   11.6814    6.8262   11.6156    9.7771   12.5158    7.2570   12.7504   10.4225   11.1478    7.7910    8.1714    9.8307   11.8415   10.0362    9.7242    8.1325   11.9274    8.5387   10.3518   10.8402    9.5040    9.6934   10.8079    9.5136   11.0736   10.5252    8.9739    8.1667   11.3955   11.1009    8.3993    9.8803   10.2655    9.6729   10.7326   11.0621   10.8563    6.6892   10.3598   13.0094   10.5426    6.9779    8.4056    7.4261   10.7211   10.0675   10.1603   10.1046    8.9576   10.1814    8.1410   11.9040    8.4466   11.2069   11.0482   12.4898    7.1287   12.6996   10.4603   11.7776    9.3410    8.4630    8.1572    9.8187    8.5518   12.3422   11.1819   10.8364    9.4251   11.2394   12.8866    8.0141    9.4594    8.7999   10.0130   12.2438    9.8812    8.7047    9.1570   11.8295    8.5890    9.9411    9.8603   11.4207   10.9608   12.2657    9.7369    8.2646    8.9596    8.2222    8.3196   12.1733   11.2574    7.1071   10.2140   13.4676   10.6055    9.7764   12.9665   11.6301
 
