# Supplementary material for: Inclusive Composite Interval Mapping of QTL by Environment Interactions in Biparental Populations
Source: PLoS One. 2015 Jul 10;10(7):e0132414. doi: 10.1371/journal.pone.0132414 (PMC4498613; doi:10.1371/journal.pone.0132414)
Supplement: S4 File — (ZIP) [file pone.0132414.s004.zip › H=0.1/L1/run_00186.met]

!**********************Note: lines staring with "!" are remarks and will be ignored in the program********************
!*********************************General Information**********************************
!Assuming F1 = P1 x P2, populations available in QTL IciMapping are: 
!  1, P1BC1F1 = P1 x F1, the first backcrossing where P1 is used as the recurrent parent;
!  2, P2BC1F1 = P2 x F1, the first backcrossing where P2 is used as the recurrent parent;
!  3, F1DH, F1-derived doubled haploids; 
!  4, RIL or F1RIL, recombination inbred lines through the repeated selfing of F1;
!  5, P1BC1RIL, recombination inbred lines through the repeated selfing of P1BC1F1;
!  6, P2BC1RIL, recombination inbred lines through the repeated selfing of P2BC1F1;
!  7, F2, the selfing generation of F1;
!  8, F3, the selfing generation of F2;
!  9, P1BC2F1, the second backcrossing where P1 is used as the recurrent parent; 
! 10, P2BC2F1, the second backcrossing where P2 is used as the recurrent parent;
! 11, P1BC2RIL, recombination inred lines through the repeated selfing of P1BC2F1; 
! 12, P2BC2RIL, recombination inred lines through the repeated selfing of P2BC2F1; 
! 13, P1BC1F2, the selfing generation of P1BC1F1; 
! 14, P2BC1F2, the selfing generation of P2BC1F1; 
! 15, P1BC2F2, the selfing generation of P1BC2F1; 
! 16, P2BC2F2, the selfing generation of P2BC2F1; 
! 17, P1BC1DH, P1BC1F1-derived doubled haploids; 
! 18, P2BC1DH, P2BC1F1-derived doubled haploids; 
! 19, P1BC2DH, P1BC2F1-derived doubled haploids; 
! 20, P2BC2DH, P2BC2F1-derived doubled haploids; 
   3      !Mapping Population (see remarks above)
   2      !Mapping Function (1 for Kosambi; 2 for Haldane; 3 for Morgan)
   2      !Marker Space Type (1 for intervals; 2 for positions)
   1      !Marker Space Unit(1 for centiMorgans; 2 for Morgan)
   6      !Number of Chromosomes (or Linkage Groups)
 200      !Size of the mapping population
   2      !Number of environments
 
!***************************************** Chromosomes and Linkage Maps **********************************************
!Chromosome                 NumMarkers
-CH1                        16
-CH2                        16
-CH3                        16
-CH4                        16
-CH5                        16
-CH6                        16
!Linkage map (Marker name followed by position or the interval length)
 MK-1-1                1     0.000
 MK-1-2                1    10.000
 MK-1-3                1    20.000
 MK-1-4                1    30.000
 MK-1-5                1    40.000
 MK-1-6                1    50.000
 MK-1-7                1    60.000
 MK-1-8                1    70.000
 MK-1-9                1    80.000
 MK-1-10               1    90.000
 MK-1-11               1   100.000
 MK-1-12               1   110.000
 MK-1-13               1   120.000
 MK-1-14               1   130.000
 MK-1-15               1   140.000
 MK-1-16               1   150.000
 MK-2-1                2     0.000
 MK-2-2                2    10.000
 MK-2-3                2    20.000
 MK-2-4                2    30.000
 MK-2-5                2    40.000
 MK-2-6                2    50.000
 MK-2-7                2    60.000
 MK-2-8                2    70.000
 MK-2-9                2    80.000
 MK-2-10               2    90.000
 MK-2-11               2   100.000
 MK-2-12               2   110.000
 MK-2-13               2   120.000
 MK-2-14               2   130.000
 MK-2-15               2   140.000
 MK-2-16               2   150.000
 MK-3-1                3     0.000
 MK-3-2                3    10.000
 MK-3-3                3    20.000
 MK-3-4                3    30.000
 MK-3-5                3    40.000
 MK-3-6                3    50.000
 MK-3-7                3    60.000
 MK-3-8                3    70.000
 MK-3-9                3    80.000
 MK-3-10               3    90.000
 MK-3-11               3   100.000
 MK-3-12               3   110.000
 MK-3-13               3   120.000
 MK-3-14               3   130.000
 MK-3-15               3   140.000
 MK-3-16               3   150.000
 MK-4-1                4     0.000
 MK-4-2                4    10.000
 MK-4-3                4    20.000
 MK-4-4                4    30.000
 MK-4-5                4    40.000
 MK-4-6                4    50.000
 MK-4-7                4    60.000
 MK-4-8                4    70.000
 MK-4-9                4    80.000
 MK-4-10               4    90.000
 MK-4-11               4   100.000
 MK-4-12               4   110.000
 MK-4-13               4   120.000
 MK-4-14               4   130.000
 MK-4-15               4   140.000
 MK-4-16               4   150.000
 MK-5-1                5     0.000
 MK-5-2                5    10.000
 MK-5-3                5    20.000
 MK-5-4                5    30.000
 MK-5-5                5    40.000
 MK-5-6                5    50.000
 MK-5-7                5    60.000
 MK-5-8                5    70.000
 MK-5-9                5    80.000
 MK-5-10               5    90.000
 MK-5-11               5   100.000
 MK-5-12               5   110.000
 MK-5-13               5   120.000
 MK-5-14               5   130.000
 MK-5-15               5   140.000
 MK-5-16               5   150.000
 MK-6-1                6     0.000
 MK-6-2                6    10.000
 MK-6-3                6    20.000
 MK-6-4                6    30.000
 MK-6-5                6    40.000
 MK-6-6                6    50.000
 MK-6-7                6    60.000
 MK-6-8                6    70.000
 MK-6-9                6    80.000
 MK-6-10               6    90.000
 MK-6-11               6   100.000
 MK-6-12               6   110.000
 MK-6-13               6   120.000
 MK-6-14               6   130.000
 MK-6-15               6   140.000
 MK-6-16               6   150.000
!*********************************** Marker Types ********************************************************************
!Co-dominant marker: When heterozygote F1 is present, P1 is coded as 2, F1 is coded as 1, and P2 is coded as 0; Otherwise, P1 is coded as 2, and P2 is coded as 0. 
!Dominant marker: When heterozygote F1 is present, P1 and F1 are coded as 12, and P2 is coded as 0; Otherwise, P1 is coded as 2, and P2 is coded as 0.  
!Recessive markers: When heterozygote F1 is present, P1 is coded as 2, and F1 and P2 are coded as 10; Otherwise, P1 is coded as 2, and P2 is coded as 0. 
!Missing marker is coded as -1. 
 MK-1-1                 0   0   2   2   0   0   2   2   2   2   2   2   0   2   2   2   0   2   0   2   2   0   2   2   2   2   2   0   2   0   2   2   2   2   0   0   2   2   0   2   2   0   2   2   2   0   2   0   0   0   0   0   2   0   2   2   2   2   2   0   2   0   2   0   2   0   2   2   0   2   2   2   2   0   0   2   0   2   2   2   0   2   2   0   0   0   0   2   2   2   2   0   0   2   2   0   2   0   0   2   0   2   2   0   2   2   0   2   2   2   0   2   2   0   0   2   0   0   2   2   0   2   2   2   0   0   2   2   0   2   0   0   0   2   0   0   2   0   2   2   2   2   2   2   2   2   2   2   2   0   0   2   0   2   0   2   2   2   0   0   0   0   2   0   0   2   0   2   2   2   0   0   2   2   0   0   2   2   0   2   0   0   0   0   0   2   0   0   0   2   0   2   0   0   2   0   2   2   0   0
 MK-1-2                 0   0   2   2   0   0   2   0   0   2   2   2   0   2   2   0   0   2   2   2   2   0   2   2   2   2   2   0   2   0   2   2   2   2   0   2   2   2   0   2   2   0   2   2   2   0   2   0   0   0   0   0   2   0   2   2   2   2   2   0   2   0   2   0   2   0   2   2   2   2   2   2   0   0   0   2   0   2   2   2   0   2   2   2   0   0   0   2   2   2   2   0   0   2   2   0   2   0   0   2   0   2   0   2   2   2   2   2   2   2   0   2   2   0   0   2   0   0   2   2   0   2   2   0   0   0   2   2   0   2   0   0   0   2   2   0   2   0   2   2   2   0   2   2   2   2   2   2   2   0   0   2   0   2   0   0   2   2   0   0   0   0   2   0   0   2   0   2   2   2   0   0   2   0   0   0   2   2   0   2   0   0   0   0   0   2   0   0   0   2   0   2   0   0   0   0   2   2   0   0
 MK-1-3                 0   0   2   2   0   0   2   0   2   0   2   2   0   2   2   2   0   2   2   2   2   2   2   2   2   2   2   0   2   0   2   2   2   2   0   0   2   2   0   2   2   0   0   2   2   0   2   2   0   0   0   2   2   0   0   2   2   2   2   2   2   0   2   0   2   0   0   2   2   2   2   2   0   0   2   2   0   2   2   0   0   2   0   2   0   0   0   2   0   2   2   0   2   2   2   0   2   0   0   2   0   0   2   2   2   2   2   2   2   2   0   2   2   0   0   2   0   0   2   2   0   0   2   0   2   0   2   0   0   2   0   0   0   2   2   0   2   0   2   0   2   0   2   2   2   0   2   2   2   0   0   0   2   2   0   0   2   2   0   0   0   0   2   0   0   2   0   2   2   2   0   0   0   0   0   0   0   2   0   2   2   0   0   0   0   2   0   0   0   2   0   2   0   0   0   0   2   2   0   0
 MK-1-4                 0   0   2   2   0   0   2   2   2   2   2   2   0   0   2   2   0   2   2   2   0   2   0   2   2   2   2   0   2   0   0   2   2   0   0   0   2   2   2   2   2   0   0   2   2   0   2   0   0   0   0   2   2   0   2   2   2   2   2   2   2   0   2   0   2   0   0   2   2   2   2   2   0   0   2   2   0   2   2   0   0   0   0   2   0   0   0   0   0   2   2   0   2   0   2   0   2   0   0   2   0   0   2   2   2   0   2   2   2   2   0   2   2   0   0   2   0   2   2   2   0   2   2   2   0   0   0   0   0   2   0   0   0   0   2   0   2   0   2   0   2   0   2   2   2   0   2   2   2   0   0   0   2   2   0   0   2   2   0   0   0   0   2   0   2   2   0   2   2   2   0   0   0   0   0   0   0   2   0   2   0   0   0   0   0   2   0   0   0   2   2   0   0   0   0   0   2   2   0   0
 MK-1-5                 2   0   2   2   0   0   2   2   2   2   2   2   0   0   2   2   0   0   2   2   0   2   2   0   2   0   2   0   2   2   0   2   2   2   0   2   2   0   2   2   2   0   0   2   2   0   2   0   0   0   0   2   2   0   2   2   2   2   2   2   2   0   2   0   2   0   0   2   2   2   2   0   0   0   0   2   0   2   2   0   0   0   0   2   0   0   0   0   0   2   2   0   2   0   2   0   2   0   0   2   0   0   2   2   2   0   0   2   2   2   0   2   2   0   0   2   0   2   2   2   0   2   2   2   0   0   0   0   0   0   0   0   0   0   2   0   2   0   2   2   2   0   2   2   2   0   0   2   2   0   0   0   2   0   0   0   2   2   0   0   0   0   2   0   2   2   0   2   2   2   0   2   0   0   0   0   0   2   0   2   0   2   2   0   2   2   0   0   0   2   2   0   0   0   0   0   2   2   0   0
 MK-1-6                 0   0   2   2   0   0   2   2   2   2   2   2   0   0   2   2   0   0   2   0   0   2   2   0   2   0   0   0   2   2   0   2   2   2   0   0   2   0   2   2   2   0   0   2   2   0   2   0   0   0   0   2   2   0   2   2   0   2   2   2   2   0   2   2   2   0   0   2   0   2   2   0   0   0   0   2   0   2   2   0   0   0   2   2   0   0   0   0   0   0   2   2   0   0   2   0   2   0   0   2   0   0   2   2   2   0   0   2   2   2   0   2   2   0   0   2   0   2   2   2   0   2   2   2   0   0   0   0   2   0   0   0   0   0   2   0   2   0   0   2   2   0   2   2   0   0   0   2   2   0   0   0   0   0   0   0   2   2   0   0   0   0   2   0   2   2   0   2   2   2   0   2   0   0   0   0   0   0   0   2   2   2   2   0   2   0   0   0   0   2   2   0   0   2   0   2   2   0   0   0
 MK-1-7                 0   0   2   2   0   0   2   2   2   2   0   2   0   0   2   2   0   0   2   0   0   2   2   0   2   2   0   0   0   2   0   0   2   2   0   0   2   0   2   0   2   0   0   2   2   0   2   0   0   2   0   2   0   0   2   2   0   2   2   2   2   0   2   2   0   0   0   2   0   2   2   0   0   0   0   2   0   2   2   0   0   0   2   0   0   0   0   0   0   0   0   2   0   0   2   0   2   0   0   2   0   0   2   2   2   0   0   2   0   2   0   2   2   2   0   2   0   2   2   2   0   0   2   2   0   0   0   0   2   0   0   0   2   0   0   2   2   2   0   2   2   0   2   0   0   0   0   2   0   0   0   0   0   0   0   0   2   2   0   0   0   0   2   0   2   2   0   2   2   2   0   2   0   0   0   0   0   0   0   2   2   2   2   0   2   0   0   0   0   2   2   0   0   2   2   2   2   0   2   0
 MK-1-8                 0   0   2   2   0   0   2   2   2   2   0   2   0   0   2   2   0   0   2   0   2   2   2   0   2   2   0   0   0   2   2   0   2   2   0   0   2   0   2   0   2   0   0   2   2   2   2   0   0   2   2   2   0   0   0   2   0   0   2   2   2   0   2   2   2   0   0   2   0   2   2   0   0   0   2   2   0   2   2   0   0   2   2   0   0   0   0   0   0   0   0   2   0   0   2   2   0   0   0   2   0   0   2   2   2   0   0   2   0   0   0   2   2   2   2   2   0   2   2   0   0   0   2   2   0   0   0   0   2   0   2   0   2   0   0   2   2   2   0   2   2   0   2   2   0   0   2   2   0   2   0   0   0   0   2   0   2   2   0   0   0   0   2   0   2   2   0   0   2   2   2   2   0   0   0   0   0   2   0   0   2   2   2   0   2   0   0   0   0   2   2   2   0   0   2   2   2   0   2   0
 MK-1-9                 0   0   2   2   0   0   2   2   2   2   0   2   0   0   2   2   0   0   2   0   2   2   2   0   2   2   0   0   0   2   2   0   2   2   0   0   2   0   2   2   2   0   2   2   2   2   2   0   0   2   2   2   0   0   0   2   0   0   2   2   0   0   2   2   2   0   0   2   0   2   2   0   0   0   2   2   0   2   2   0   0   2   2   2   0   2   0   0   0   0   0   2   0   0   2   2   0   0   0   2   0   0   2   0   2   0   2   2   0   0   0   2   2   0   2   2   0   2   2   0   0   0   2   2   0   0   0   0   2   0   2   0   2   0   0   2   2   2   0   2   2   2   2   2   0   0   2   2   0   2   0   0   0   0   2   0   2   2   0   0   0   0   0   0   2   2   0   0   2   0   2   2   0   0   0   0   0   2   0   0   2   2   0   0   2   0   2   0   0   2   2   2   0   0   2   2   2   0   2   0
 MK-1-10                0   0   2   2   0   0   2   2   2   2   0   2   0   0   2   2   0   0   2   0   2   2   2   0   2   2   0   0   0   2   2   0   2   2   0   0   2   0   2   2   2   0   2   2   2   2   2   0   0   2   2   2   0   0   0   2   0   0   2   0   0   0   2   2   2   2   0   2   0   2   2   0   0   0   0   2   0   2   2   0   0   2   2   2   0   2   0   0   0   0   0   2   0   2   0   2   2   0   0   2   0   0   2   0   0   2   2   0   2   0   0   0   2   0   2   2   0   2   0   0   0   0   2   2   0   0   2   0   2   0   2   0   2   0   0   2   0   2   0   2   2   2   2   2   0   0   2   2   0   2   2   0   2   0   2   2   2   2   0   0   0   0   0   0   2   2   0   0   2   0   2   2   0   0   0   0   0   2   0   0   2   2   2   0   0   0   2   0   0   2   0   2   0   0   2   2   2   0   2   0
 MK-1-11                0   0   2   2   0   0   2   2   2   2   0   0   0   0   2   2   0   0   2   0   2   2   2   0   2   2   0   2   0   2   2   0   2   2   0   0   2   0   2   2   2   0   2   0   2   2   2   0   0   2   2   2   0   0   0   2   0   0   2   0   0   0   2   2   2   2   0   2   2   0   0   2   0   2   0   2   0   0   0   0   0   2   2   2   0   2   0   0   0   0   0   0   0   2   2   2   2   0   0   2   0   0   2   0   2   0   2   0   2   0   0   0   2   2   2   2   0   2   0   0   0   0   2   2   0   0   0   0   0   0   2   0   2   0   0   2   2   2   0   2   2   2   2   0   2   0   0   2   0   2   0   0   0   0   2   2   2   2   0   0   0   0   0   0   2   2   0   0   2   0   2   2   0   0   0   0   0   2   0   0   2   2   2   0   0   0   2   0   0   2   0   2   0   0   2   2   2   0   2   0
 MK-1-12                0   0   2   2   0   0   0   2   2   2   0   2   0   0   2   0   0   0   2   2   2   2   2   0   2   2   0   2   0   2   0   0   2   2   0   0   2   0   2   2   2   0   2   0   2   2   2   0   0   2   2   2   0   0   0   2   0   0   2   0   0   0   0   2   2   2   0   2   2   0   0   0   0   2   0   2   0   0   0   0   0   2   2   2   0   2   0   0   0   0   2   0   0   2   2   2   2   0   0   2   0   0   2   0   2   0   2   2   0   0   0   0   2   2   2   2   0   2   0   0   0   0   0   2   0   0   2   0   0   0   2   0   2   0   0   2   2   2   0   2   2   2   2   0   2   0   0   2   0   2   0   0   0   0   2   2   2   2   0   0   0   0   0   0   2   2   0   0   2   0   2   2   0   0   0   0   2   2   0   0   2   2   2   0   0   0   2   0   0   2   0   2   0   0   2   2   2   0   2   0
 MK-1-13                0   0   2   2   0   0   0   2   2   2   0   2   0   0   2   0   0   0   2   2   2   2   0   0   2   2   0   2   0   2   0   0   2   2   0   0   2   0   2   2   2   0   2   0   2   2   2   0   0   2   2   2   0   0   0   2   0   0   2   0   0   0   0   2   2   2   0   2   2   0   0   0   0   0   0   2   0   0   0   0   0   2   2   2   0   0   0   0   0   0   2   0   0   2   0   2   2   0   0   2   0   0   2   0   2   0   2   2   0   0   0   0   2   0   2   2   0   2   0   0   0   0   0   2   0   0   2   0   0   0   2   0   2   2   0   2   2   2   0   2   2   2   2   0   2   0   0   0   0   2   0   0   0   0   2   2   2   2   0   0   0   2   0   0   2   2   0   0   2   0   2   2   0   0   0   0   2   2   0   0   2   2   2   0   0   0   2   0   0   2   0   2   0   0   2   2   0   0   2   0
 MK-1-14                2   0   2   2   0   0   0   2   2   0   0   2   0   0   2   0   0   0   2   2   2   2   0   0   2   2   2   2   0   2   0   2   2   2   0   0   2   0   0   2   2   2   0   0   2   2   2   0   0   2   2   2   0   0   0   2   0   0   2   0   0   0   0   2   2   0   0   0   0   0   0   0   0   0   0   2   0   0   0   0   0   2   2   2   0   0   0   0   0   0   2   0   0   2   0   2   2   0   0   2   0   0   0   0   2   0   0   2   0   0   0   0   2   0   2   2   0   2   0   0   0   0   0   2   0   0   2   0   0   0   2   0   2   2   0   2   2   2   0   2   2   2   2   0   2   0   0   0   2   2   2   0   0   0   2   2   2   2   0   0   0   2   0   0   2   0   0   0   2   0   0   2   2   0   0   0   2   2   0   0   2   2   2   0   0   2   2   0   0   2   0   2   0   0   2   2   0   0   2   0
 MK-1-15                2   0   2   2   0   0   0   2   2   0   0   2   2   0   2   0   0   0   2   2   2   0   0   0   2   2   2   2   0   2   0   2   2   2   0   0   2   0   0   2   2   2   2   0   2   2   2   0   0   0   2   2   0   0   0   2   0   0   2   0   0   2   0   2   2   2   0   0   0   0   2   0   0   0   0   0   0   0   0   0   0   2   2   2   0   0   0   0   0   2   2   0   0   2   0   2   2   0   0   2   2   0   0   0   2   0   0   2   0   0   0   0   0   0   2   2   2   2   0   0   0   0   0   0   0   0   2   0   0   0   0   0   2   2   0   2   2   2   0   0   2   2   2   2   2   0   2   0   2   2   2   2   0   0   0   2   0   2   0   0   0   2   2   0   0   0   0   0   2   0   0   2   2   0   0   0   2   2   0   0   2   2   2   0   0   2   2   0   0   2   0   2   0   0   2   2   0   0   0   0
 MK-1-16                0   0   2   2   0   0   0   2   2   0   2   2   2   0   2   0   0   0   2   2   0   0   0   0   2   2   2   0   0   2   0   2   2   2   0   2   2   0   0   2   2   2   2   0   2   2   2   0   0   0   2   2   0   2   0   2   0   0   0   0   0   2   0   2   2   2   0   0   0   0   2   0   0   0   0   0   0   0   0   0   0   2   2   2   0   0   2   0   0   2   0   0   0   2   0   2   2   0   0   2   0   0   0   0   2   0   2   0   0   0   0   2   0   0   2   2   0   2   0   0   0   0   0   0   0   0   2   2   0   0   0   0   2   0   0   2   2   2   0   0   2   2   2   2   2   0   2   0   2   2   2   2   2   0   0   0   0   2   0   0   2   2   2   0   2   2   0   0   2   0   0   2   2   0   0   0   2   0   0   0   2   2   2   0   0   2   2   0   0   2   0   0   0   0   2   2   0   0   2   0
 MK-2-1                 2   2   0   0   0   0   0   0   0   0   2   2   2   2   2   0   2   2   0   2   0   0   2   0   2   2   0   0   2   0   2   0   2   0   0   0   2   2   2   0   2   2   0   2   0   0   2   0   0   2   0   0   2   0   2   0   0   2   0   0   2   2   0   0   2   2   2   2   0   0   0   0   0   2   2   0   0   2   2   2   0   2   2   2   2   2   2   0   2   2   2   2   0   0   0   2   0   0   0   0   0   0   2   0   0   2   2   0   2   2   0   2   2   0   2   0   0   0   2   0   2   0   2   2   2   0   0   2   2   2   0   2   0   2   0   2   2   0   2   0   0   2   0   2   2   0   0   0   0   0   0   2   2   2   2   2   2   2   0   2   0   2   2   0   0   0   2   0   2   0   0   2   2   2   0   0   2   0   2   0   2   2   2   2   0   2   0   2   0   2   2   2   0   2   0   0   2   0   2   2
 MK-2-2                 0   2   0   0   0   0   0   0   0   0   0   2   2   2   2   0   2   2   0   2   0   0   2   0   2   2   0   0   2   0   2   0   2   0   0   0   2   2   2   0   2   2   0   2   0   0   2   0   0   2   0   2   0   2   2   0   0   2   0   0   2   2   0   0   2   2   2   2   0   0   0   0   0   2   2   0   2   0   2   2   0   2   0   2   2   2   2   2   2   2   2   2   0   0   0   2   0   0   0   0   0   0   2   0   0   2   2   0   2   0   2   2   0   0   2   0   0   0   2   0   0   0   0   2   2   2   2   2   0   2   2   2   0   2   0   2   2   0   2   0   0   2   0   2   2   0   0   0   0   0   0   2   2   2   2   2   0   2   0   2   0   0   2   0   0   0   2   2   2   0   0   2   2   0   0   0   2   0   2   0   2   2   2   2   0   2   0   2   0   2   2   2   0   0   0   0   0   0   2   2
 MK-2-3                 0   2   2   0   0   0   0   2   0   0   0   2   2   2   2   0   2   2   2   2   0   0   2   0   2   2   0   0   2   0   2   0   2   0   0   0   2   2   2   0   2   2   0   2   0   0   2   0   0   2   0   2   0   2   2   0   0   2   0   2   2   2   0   2   2   2   2   0   0   0   0   0   0   2   2   0   0   0   2   2   0   2   0   0   2   2   2   2   2   2   2   2   0   2   0   2   0   0   0   0   0   0   2   0   0   2   2   0   2   0   2   2   0   0   2   0   2   0   2   0   0   0   0   2   2   2   2   2   0   2   2   0   0   2   0   2   2   0   2   0   0   2   0   2   2   0   0   0   0   0   0   0   0   2   2   2   0   2   0   2   0   0   2   0   2   0   2   2   2   0   0   2   2   2   0   2   0   0   2   0   2   0   0   2   0   2   0   2   0   0   2   2   0   0   0   0   0   0   2   2
 MK-2-4                 0   2   2   0   0   0   0   2   0   0   0   2   2   2   2   0   2   2   2   2   0   0   0   0   2   2   0   0   2   0   2   0   2   0   0   0   2   2   2   0   2   2   0   2   0   0   2   0   0   2   0   2   0   2   2   0   0   2   0   2   2   2   0   2   2   2   2   0   0   0   0   0   0   0   2   0   0   0   2   2   0   2   0   0   2   2   2   2   2   2   2   2   0   2   0   2   0   0   0   0   0   0   0   0   0   2   2   2   2   0   0   2   0   0   2   0   2   0   2   0   2   0   0   2   2   2   0   2   0   2   2   0   0   2   0   2   2   0   2   2   0   2   0   2   2   0   0   2   0   0   0   0   0   2   2   2   0   2   0   2   0   0   2   0   2   0   2   2   2   0   0   2   2   2   0   2   0   2   2   2   0   2   2   2   0   0   2   2   0   0   2   2   2   2   0   0   0   0   2   2
 MK-2-5                 0   2   2   0   0   0   0   2   0   2   0   2   0   2   2   0   2   2   2   2   0   0   0   0   2   2   0   0   2   0   2   0   2   0   0   0   0   2   2   0   2   2   0   2   0   0   2   0   0   2   0   2   0   2   2   0   0   0   0   2   2   2   0   2   2   2   2   0   0   0   2   0   0   0   2   0   0   0   2   2   0   2   0   0   2   2   2   2   2   2   2   2   2   2   0   2   0   0   0   2   0   0   0   2   2   2   2   2   2   0   0   2   0   0   2   0   2   0   2   0   2   0   0   2   2   2   0   2   0   0   2   0   0   2   0   2   2   0   2   2   0   2   0   2   2   0   0   2   0   0   0   0   0   2   2   2   0   2   0   2   0   0   2   0   0   0   2   2   2   0   0   2   2   2   0   2   0   2   2   2   0   0   2   2   0   0   2   2   0   0   2   2   2   2   0   0   0   0   2   2
 MK-2-6                 0   2   2   0   0   0   0   2   0   2   0   2   0   0   2   0   2   2   2   2   0   0   2   0   2   2   0   0   2   0   2   0   2   0   0   0   0   2   2   0   2   2   0   2   0   0   2   0   0   2   2   2   0   2   2   0   0   0   0   2   2   2   0   0   2   2   2   0   2   0   2   0   0   0   2   0   0   0   2   2   0   2   0   2   2   2   0   2   0   2   2   2   2   2   0   2   0   0   0   2   0   0   0   2   2   2   2   2   2   0   0   2   0   0   2   0   2   0   2   0   2   2   0   2   0   2   0   2   0   0   2   0   0   2   0   2   2   2   2   2   0   2   0   2   2   0   0   2   0   0   0   0   0   2   2   2   0   2   0   2   0   0   2   0   0   2   0   0   2   0   0   2   0   2   0   2   0   2   2   2   0   0   2   2   0   0   2   2   0   0   2   2   2   2   0   0   0   0   2   0
 MK-2-7                 2   2   2   0   0   0   0   2   0   2   0   2   0   0   2   2   2   2   2   2   0   0   2   0   2   2   0   0   2   0   2   0   2   0   0   0   0   0   2   0   2   2   2   2   0   0   2   0   0   0   2   2   0   0   2   2   0   0   0   0   2   2   0   0   2   2   2   0   2   0   2   0   0   0   2   0   0   0   2   2   0   2   0   0   2   2   0   2   0   2   2   2   0   2   0   2   0   0   0   2   0   0   0   2   2   2   2   2   2   0   0   2   0   0   2   0   2   0   2   0   2   2   0   2   0   2   0   2   0   0   2   2   0   2   0   2   2   2   2   2   0   2   0   0   2   0   0   2   0   0   0   0   0   0   2   2   0   2   0   2   0   0   2   0   0   2   0   0   2   0   0   2   0   0   0   2   0   0   2   2   2   0   0   2   0   2   2   2   0   0   2   2   2   2   0   0   0   0   2   0
 MK-2-8                 2   2   2   0   0   0   0   2   0   2   0   2   0   0   2   2   2   2   2   2   0   0   2   0   2   2   0   2   2   0   2   0   0   0   0   0   0   0   2   0   2   2   0   2   0   0   2   2   0   2   2   2   0   0   2   2   0   0   2   0   2   2   0   0   2   2   2   2   2   0   0   0   0   0   2   0   0   0   2   2   2   2   0   0   2   2   0   0   0   2   2   2   0   2   0   2   0   0   0   2   0   0   0   0   2   2   2   2   2   0   0   2   0   0   2   0   2   0   2   0   2   2   0   2   0   2   0   2   2   0   2   2   0   2   0   2   2   2   2   2   0   2   0   0   2   0   0   2   0   0   0   0   0   2   2   2   0   2   0   2   0   0   2   2   0   2   0   0   2   2   0   2   0   0   0   0   0   0   2   2   2   2   0   0   2   2   0   2   0   0   2   2   2   2   0   0   0   0   2   0
 MK-2-9                 2   2   2   0   2   0   0   2   2   2   0   2   0   0   2   2   2   2   2   2   0   2   2   0   2   2   0   2   2   0   2   0   0   0   0   0   0   0   2   0   2   2   0   2   0   0   2   2   2   2   2   2   0   0   2   2   0   0   2   0   2   2   0   0   2   2   2   2   2   0   0   0   0   0   2   2   0   0   2   0   2   2   2   0   2   2   0   0   0   2   2   2   0   2   0   2   0   0   0   2   0   0   0   0   2   2   2   2   2   0   0   2   2   2   2   0   2   0   2   0   2   2   0   2   0   2   0   2   2   0   2   2   0   2   0   2   2   2   2   2   0   2   2   0   2   0   0   0   0   0   0   0   0   2   2   2   0   2   0   2   0   0   2   2   0   2   0   2   2   2   0   2   0   0   0   2   0   0   2   2   2   2   0   0   2   0   0   2   0   2   2   2   2   2   0   0   0   0   2   0
 MK-2-10                2   2   2   0   2   0   0   2   2   2   0   2   0   0   2   2   2   2   2   2   0   2   2   0   2   2   0   2   2   0   2   0   0   0   0   0   0   2   2   0   2   2   0   2   0   0   2   2   2   2   2   2   2   0   2   2   0   0   2   0   2   2   0   2   2   2   2   2   2   0   0   0   0   0   2   2   2   0   2   0   2   2   2   2   2   2   2   0   2   2   2   2   0   2   2   2   2   0   2   2   0   0   0   2   2   2   2   2   2   0   0   2   2   2   2   0   2   0   2   0   2   2   0   2   0   2   0   2   2   0   2   2   0   2   0   0   2   2   0   2   0   2   2   0   2   0   0   0   0   0   0   0   2   0   2   2   0   0   0   2   0   0   2   2   0   2   0   2   2   2   0   2   0   2   0   2   0   0   2   2   2   2   0   2   2   0   0   2   0   2   2   2   0   2   0   0   2   0   2   0
 MK-2-11                2   2   2   0   2   0   0   2   2   2   0   2   0   2   2   2   2   0   2   2   0   2   2   0   2   2   0   2   2   0   2   0   0   0   0   0   0   0   2   0   2   2   2   0   0   0   2   2   2   2   2   2   2   0   2   2   0   0   2   0   2   2   0   2   2   2   2   2   2   0   0   0   2   0   0   2   2   0   2   0   2   2   0   2   2   2   0   2   2   2   2   2   0   2   2   2   2   0   2   2   2   0   2   2   2   2   2   0   2   0   0   2   2   2   2   0   0   2   2   0   2   2   0   2   0   0   0   2   2   0   2   2   0   0   0   0   0   2   0   2   0   2   2   2   0   0   0   0   0   0   0   0   2   0   2   0   0   2   0   2   0   0   2   2   0   2   0   2   2   2   2   2   0   2   0   2   0   0   2   2   2   2   0   2   2   0   0   2   0   2   2   2   0   2   0   0   2   0   2   0
 MK-2-12                2   2   2   0   2   0   0   2   2   2   0   2   0   2   2   2   2   0   2   2   0   2   2   0   2   2   0   2   2   0   2   2   0   0   0   0   0   0   2   0   2   2   2   0   2   0   2   0   2   2   2   2   0   0   2   2   0   0   2   0   2   2   2   2   2   2   2   2   2   0   0   2   2   0   0   2   2   0   2   0   2   2   0   2   2   2   0   2   2   2   2   2   0   2   2   2   2   2   2   2   2   0   2   2   0   2   2   0   0   0   0   2   2   2   2   0   0   2   2   0   2   2   0   2   0   0   0   2   2   0   0   2   2   0   0   2   0   2   0   2   2   2   2   2   0   0   0   0   0   0   0   0   0   0   2   0   0   2   0   2   2   0   2   0   0   2   0   0   2   0   2   2   2   2   0   2   0   0   2   2   2   0   0   0   2   0   0   2   0   2   2   2   2   2   0   0   2   0   2   0
 MK-2-13                2   2   2   0   2   0   0   2   2   2   0   2   0   2   0   0   2   0   0   2   0   2   2   0   2   2   0   0   0   0   2   2   0   0   0   0   0   0   2   0   2   2   2   0   2   0   0   0   2   2   2   2   0   0   2   2   0   0   2   2   2   2   0   2   0   2   2   2   2   2   0   0   2   0   0   2   2   0   2   0   2   2   0   2   2   2   0   2   0   2   2   2   0   0   0   0   2   2   2   2   2   0   2   2   0   2   2   0   0   0   0   2   2   2   2   0   0   2   2   0   2   2   0   2   0   0   0   2   2   0   0   2   2   0   0   2   0   0   0   2   2   2   2   2   0   0   0   0   0   0   0   0   2   0   2   0   0   2   2   2   2   0   2   0   2   2   0   0   2   2   2   2   2   2   0   2   0   0   2   2   2   0   0   0   2   0   0   2   0   2   2   2   2   2   0   0   2   0   2   0
 MK-2-14                2   2   2   0   2   0   0   2   2   2   0   2   2   2   0   0   0   0   0   0   2   2   0   0   2   2   0   0   0   0   2   2   0   0   0   0   2   0   2   0   2   2   2   0   2   0   0   0   2   2   2   2   0   0   2   2   0   2   2   2   2   2   0   2   0   2   2   2   2   2   0   0   2   2   0   0   2   0   0   0   2   2   2   2   2   2   0   0   0   0   2   2   0   0   0   0   2   0   2   2   0   0   2   2   0   2   2   2   0   2   0   2   2   2   2   0   0   2   2   0   2   2   0   2   0   2   2   2   2   0   0   2   2   0   0   2   0   0   0   2   2   2   2   2   0   0   2   0   0   0   0   0   2   0   2   0   0   2   2   2   2   0   2   0   2   2   0   2   2   2   2   2   2   2   0   2   0   0   2   0   2   0   0   0   2   0   0   2   0   2   0   2   2   2   0   0   2   0   2   0
 MK-2-15                2   2   2   0   2   0   0   2   2   2   0   2   2   2   0   2   0   0   0   0   2   2   0   0   2   2   0   0   0   0   2   2   0   0   0   0   2   0   2   0   2   2   2   0   2   0   0   2   2   2   2   2   0   0   2   0   0   2   2   2   2   2   0   2   0   2   2   2   0   2   0   2   2   2   0   0   2   0   0   0   2   2   2   2   0   2   0   0   0   0   2   2   0   0   0   0   2   0   2   2   0   0   2   2   0   2   2   2   0   2   0   2   2   0   2   0   0   2   2   0   2   2   0   2   0   2   2   2   2   0   0   2   2   0   0   2   0   0   0   2   2   2   2   2   0   0   2   0   0   2   0   0   2   0   2   0   2   2   2   2   2   0   2   0   2   2   0   2   2   2   0   2   2   2   0   2   0   0   2   0   2   0   0   0   2   0   0   2   0   2   0   2   2   2   0   0   2   0   2   0
 MK-2-16                2   2   0   0   2   0   0   2   2   2   0   2   2   2   0   2   0   0   0   2   2   2   0   0   2   2   0   0   0   0   2   2   0   0   0   0   2   0   2   0   2   2   2   2   2   0   2   2   2   2   2   2   0   0   2   0   0   2   2   2   0   2   0   0   2   2   2   2   0   2   0   2   2   0   0   0   2   0   0   2   2   2   2   2   0   2   0   0   0   0   2   2   0   0   2   0   2   0   2   2   0   0   2   2   0   2   2   2   0   2   0   0   2   2   2   0   0   2   2   0   2   2   0   2   0   2   2   2   2   0   0   2   2   0   0   2   0   0   0   2   2   2   2   2   0   0   2   0   0   2   0   0   2   0   2   0   2   2   2   2   2   0   2   0   2   2   0   0   2   2   0   2   2   2   0   2   0   0   2   0   2   0   0   0   2   0   0   2   0   2   0   2   2   2   0   0   0   0   2   0
 MK-3-1                 2   2   2   0   0   2   0   0   0   0   2   2   0   2   0   0   0   0   2   2   2   0   0   2   0   0   0   2   0   2   0   2   2   2   2   2   0   0   0   0   0   2   2   0   0   2   2   0   2   2   2   0   2   2   2   2   2   0   2   2   0   2   0   2   0   2   2   0   2   0   2   0   2   2   0   2   2   2   0   0   2   2   0   2   0   0   0   2   2   0   0   2   0   0   2   0   2   2   0   0   2   2   0   2   0   0   2   2   0   2   0   0   2   2   2   0   0   0   0   0   0   2   0   2   2   2   2   2   2   2   0   2   0   2   0   0   2   0   0   2   0   2   2   0   2   0   0   2   0   0   2   2   0   0   2   0   0   2   0   2   0   0   0   0   0   0   0   0   2   2   0   2   0   0   0   2   0   2   2   2   2   2   2   2   2   0   0   2   0   0   2   2   0   2   0   0   0   2   0   0
 MK-3-2                 2   2   2   0   2   2   0   0   0   0   2   2   2   0   0   2   0   0   2   2   2   0   2   2   0   0   0   2   0   0   0   2   2   2   2   2   0   2   0   0   0   2   2   0   0   2   2   0   2   2   0   0   2   2   2   2   2   0   0   2   0   2   0   2   2   2   2   2   2   0   2   0   2   2   0   2   2   2   0   0   0   2   0   2   2   0   0   2   2   0   2   2   0   0   2   0   2   0   0   0   2   2   0   2   0   0   2   2   0   2   0   0   2   2   2   0   0   0   0   0   0   2   0   2   2   2   2   2   2   2   0   2   0   2   0   0   2   0   0   2   0   2   2   0   2   0   0   2   0   0   2   2   0   0   2   2   0   2   2   2   0   0   0   0   0   0   0   0   0   2   0   2   2   2   0   2   0   2   2   2   2   2   2   2   2   0   0   2   0   2   2   2   0   2   2   0   0   2   0   0
 MK-3-3                 2   2   2   2   2   2   2   0   2   0   2   2   2   0   0   2   0   0   2   2   2   2   2   0   0   0   0   2   0   0   0   2   2   2   2   2   0   2   0   0   2   2   2   2   0   2   2   0   2   2   0   0   2   2   2   2   2   0   0   0   0   2   0   2   2   0   2   2   2   0   0   0   2   2   0   2   2   2   0   0   0   2   0   2   2   0   0   2   2   0   2   2   0   0   2   0   2   0   0   2   2   2   0   2   0   0   2   2   0   2   0   2   2   2   2   0   0   0   0   0   0   0   0   2   2   2   2   2   2   2   0   2   0   2   0   0   2   0   0   2   0   2   2   0   2   0   0   2   0   0   2   2   0   0   2   2   0   2   2   2   0   0   0   0   0   0   0   2   0   2   0   2   2   2   0   2   0   2   2   2   2   2   2   2   2   0   0   2   0   2   2   2   0   2   2   0   0   2   2   0
 MK-3-4                 2   2   2   2   2   2   2   0   2   0   2   2   2   0   0   2   0   0   2   2   2   2   0   0   0   0   0   2   0   0   0   2   0   2   2   2   0   2   0   0   2   2   2   2   0   2   2   0   2   0   0   0   2   2   2   2   2   0   0   0   0   2   0   2   2   0   2   2   2   0   0   0   2   2   0   2   2   2   0   0   0   2   0   2   2   0   2   2   2   2   2   2   0   0   2   0   2   0   0   2   2   2   0   2   0   0   2   2   0   2   0   2   0   2   2   0   0   0   0   0   0   0   0   2   2   0   2   2   2   2   0   2   0   2   0   2   2   0   0   2   0   2   2   0   2   0   0   2   0   0   2   2   0   0   2   2   0   0   2   2   0   0   0   0   0   0   0   2   0   2   0   2   0   0   0   2   0   2   2   2   0   2   2   2   2   0   0   2   0   2   0   2   0   2   2   0   0   0   2   0
 MK-3-5                 2   2   2   2   2   2   2   0   2   2   0   2   2   0   0   2   0   0   2   2   2   2   0   0   0   0   0   2   0   0   0   2   0   2   0   2   0   2   0   0   2   2   2   2   2   2   2   0   2   0   0   0   2   2   2   2   2   0   0   0   0   2   0   2   2   2   2   0   0   0   0   2   2   2   0   2   2   2   0   0   0   2   0   2   2   0   2   2   2   2   2   2   0   0   0   0   2   0   0   2   2   2   0   2   0   0   2   2   2   2   0   2   0   2   2   0   0   0   0   0   0   0   0   2   2   0   2   2   2   2   0   2   0   2   0   2   2   2   0   2   0   2   2   0   2   0   0   2   0   2   2   2   0   0   2   2   0   0   2   2   0   0   2   0   0   0   0   2   0   2   0   2   0   0   2   2   0   2   0   2   0   2   2   2   2   2   0   0   0   2   0   2   0   2   2   0   0   0   2   0
 MK-3-6                 2   2   2   2   2   2   0   0   2   2   2   2   2   0   0   2   2   2   2   2   2   0   0   0   0   0   2   2   0   0   0   2   0   2   0   2   2   2   0   0   2   2   2   2   2   2   2   0   2   0   0   0   2   2   2   2   2   0   0   2   0   0   0   2   2   2   2   0   0   0   2   2   2   2   0   2   2   2   2   0   0   2   0   2   2   0   2   0   2   2   2   2   2   0   0   0   2   0   0   2   2   2   0   0   0   0   2   0   2   2   0   2   0   2   2   0   0   0   0   0   0   0   0   2   2   0   2   2   2   2   0   2   0   0   0   2   2   2   0   2   2   2   2   0   2   0   0   2   0   2   2   2   0   0   2   2   0   0   2   2   0   0   2   0   0   0   0   2   0   2   0   2   0   0   2   2   0   2   0   2   0   2   2   2   2   2   0   0   0   2   0   2   0   2   2   0   0   0   2   0
 MK-3-7                 2   2   2   2   2   2   0   0   2   2   2   0   0   2   2   2   2   2   2   2   0   0   0   0   0   0   0   2   0   0   0   2   0   2   0   2   2   2   0   0   2   2   2   2   2   2   2   0   2   0   0   0   2   2   0   2   2   0   0   0   0   0   0   2   2   2   2   0   0   0   2   2   2   2   0   2   2   2   2   0   0   2   0   2   2   0   2   0   2   2   2   0   2   0   0   0   2   0   0   2   2   2   0   0   0   0   2   0   2   2   0   2   0   2   2   0   0   2   0   0   2   2   0   2   2   0   2   0   2   2   0   2   0   0   0   2   2   2   0   0   2   2   2   0   2   2   0   2   0   2   2   0   0   0   2   2   0   0   2   2   0   0   2   0   0   0   0   2   0   2   0   2   0   0   2   2   0   2   2   2   0   2   2   2   0   2   0   0   0   2   0   2   0   2   0   0   0   0   2   0
 MK-3-8                 2   2   2   2   2   2   0   0   2   2   2   0   0   2   2   2   2   2   2   2   0   0   2   0   0   0   0   2   0   2   2   2   0   2   0   2   2   2   0   2   2   2   2   2   2   2   2   0   2   2   0   0   2   2   0   2   2   0   0   0   2   2   0   2   2   2   2   0   0   0   2   2   2   2   0   2   2   2   2   0   0   2   0   2   2   0   2   0   0   2   2   2   2   0   0   0   0   0   0   2   2   2   0   2   0   0   2   0   0   2   0   2   0   2   2   0   0   2   0   0   2   2   0   2   2   2   0   0   0   2   0   2   0   0   0   2   2   2   0   0   0   2   2   2   2   2   0   2   2   0   2   0   0   0   2   2   0   0   2   2   0   0   2   0   0   0   0   2   0   2   2   2   0   0   2   0   0   2   2   2   0   0   2   2   0   2   0   0   0   2   0   2   0   2   0   0   0   0   2   2
 MK-3-9                 2   2   2   2   0   2   0   0   0   0   2   2   0   2   2   2   2   2   2   2   0   0   2   0   0   0   0   2   0   2   0   2   0   2   0   2   2   2   0   0   2   2   2   2   2   2   2   0   2   2   0   0   2   2   0   2   2   0   0   0   2   2   0   2   2   2   0   0   0   0   2   2   2   2   2   2   2   2   0   0   0   2   0   2   2   0   2   0   0   2   2   2   0   0   0   0   0   2   0   0   2   2   0   2   2   0   2   0   0   2   0   2   0   2   2   0   0   2   0   0   2   2   0   2   2   2   0   0   0   2   0   0   0   0   0   2   2   2   0   0   0   2   0   2   2   2   0   2   2   2   2   0   0   0   0   2   0   0   0   2   0   0   2   2   0   0   0   2   0   2   2   0   0   2   2   0   0   2   2   2   0   0   2   2   0   2   0   0   0   2   0   2   0   2   0   0   0   0   2   2
 MK-3-10                2   2   2   2   0   2   0   0   0   0   2   2   0   2   2   2   2   2   2   2   0   0   0   0   0   0   0   2   0   2   0   2   0   2   0   0   2   2   0   0   2   2   2   2   2   2   2   0   2   2   0   0   2   0   0   0   2   2   2   0   2   2   0   2   2   2   0   0   0   0   2   2   2   0   0   2   2   2   0   0   0   2   0   2   2   0   2   0   2   2   2   2   0   0   0   0   0   2   2   0   2   2   0   2   2   0   0   2   0   2   2   2   0   2   2   0   0   2   0   0   2   0   0   2   2   2   0   0   0   2   0   0   0   0   0   2   2   2   0   0   0   2   0   2   0   2   0   2   0   2   2   0   0   0   0   2   0   0   0   2   0   0   2   2   0   2   0   2   0   2   2   0   0   2   2   0   0   2   2   2   0   0   2   2   0   2   0   0   0   2   0   2   0   2   0   0   0   0   2   2
 MK-3-11                2   0   0   2   0   2   0   2   0   0   2   2   0   2   2   2   2   2   2   2   0   0   0   0   2   0   0   2   0   2   0   2   0   2   0   0   2   2   0   2   2   2   2   0   2   2   2   0   2   2   0   0   2   0   0   2   2   2   2   0   2   2   0   2   2   2   0   0   0   0   2   2   2   0   0   2   2   2   0   0   0   2   0   2   2   0   2   0   2   2   2   2   0   0   0   0   0   2   2   0   2   2   0   2   2   0   0   2   0   0   2   2   0   2   0   0   0   2   0   0   0   0   0   2   2   0   0   0   0   2   0   0   0   2   0   2   2   2   0   0   0   2   0   2   0   2   0   2   0   2   0   0   0   0   2   2   0   2   0   2   0   0   2   2   0   2   0   2   0   2   2   0   0   2   2   0   0   2   2   2   0   0   2   0   0   2   0   0   0   2   0   2   0   2   0   0   0   0   2   2
 MK-3-12                2   0   2   2   2   2   0   2   0   0   2   2   0   2   0   2   2   2   0   2   0   0   0   0   2   0   0   2   0   2   2   2   2   2   0   0   2   2   0   2   2   2   2   0   2   2   2   0   0   2   0   0   2   0   0   2   2   2   2   0   2   2   0   2   2   2   0   0   2   0   2   2   2   0   0   2   2   2   0   0   0   2   0   2   0   0   2   0   2   0   2   2   0   2   0   0   0   2   2   0   2   2   0   2   2   0   0   2   0   0   2   2   2   2   2   0   0   2   0   0   0   2   0   0   2   0   0   0   0   2   0   0   0   2   0   2   2   2   0   0   2   2   0   2   0   2   0   2   0   2   0   0   0   0   2   2   0   2   0   2   0   0   2   2   0   2   2   2   0   2   2   0   0   2   2   0   0   2   2   2   0   0   2   0   0   2   0   0   0   2   0   2   0   2   0   0   0   0   2   2
 MK-3-13                2   0   0   2   2   2   0   2   0   2   0   2   0   2   0   2   2   2   0   2   0   0   0   0   2   0   0   2   0   2   2   2   2   0   0   0   2   2   0   0   0   2   2   0   2   2   2   2   0   2   0   0   2   0   0   2   2   0   2   0   2   2   0   2   2   2   0   0   2   0   2   2   2   0   0   2   2   2   0   0   0   2   0   2   0   0   2   0   2   0   2   2   0   0   2   0   0   2   2   0   2   2   0   2   2   0   0   2   0   0   2   2   2   2   2   0   0   0   0   2   2   0   0   2   2   0   0   0   0   2   0   0   0   2   0   0   2   2   0   0   2   2   0   2   0   2   0   2   0   2   0   0   0   0   2   2   0   2   0   2   0   0   2   2   2   0   2   2   0   2   2   0   0   2   2   0   0   2   2   2   0   0   2   2   0   2   0   0   0   2   0   2   0   2   0   2   0   0   2   2
 MK-3-14                2   0   0   2   2   2   0   2   0   2   2   2   0   2   0   2   2   2   0   2   0   0   2   0   2   0   0   2   0   2   2   2   2   0   0   0   2   2   0   0   0   2   2   0   2   2   0   2   0   2   0   0   2   0   0   2   2   0   2   0   0   2   0   2   2   0   0   0   0   0   2   2   2   2   2   2   2   2   0   0   0   0   0   2   0   0   2   0   2   2   2   2   0   0   2   0   0   2   2   0   2   2   0   2   0   0   0   2   0   0   2   2   2   2   0   0   0   2   0   2   2   0   2   2   0   0   2   0   0   2   0   0   0   2   0   0   2   2   0   2   2   2   0   2   0   2   0   2   0   2   0   0   0   0   2   0   0   2   0   2   0   0   2   2   2   0   2   2   0   2   2   0   0   2   2   0   0   2   2   2   2   0   0   2   0   2   0   0   2   0   0   2   0   2   2   0   0   2   2   2
 MK-3-15                2   0   0   2   0   2   0   2   2   2   2   2   0   2   0   2   2   2   0   2   0   0   2   0   2   0   0   0   2   2   2   2   2   0   2   0   2   2   0   0   0   0   2   0   2   2   0   2   0   2   0   0   2   0   0   2   2   0   2   0   0   2   2   2   2   0   0   0   0   0   2   2   2   0   2   2   2   2   0   0   0   0   0   2   0   0   2   0   2   2   2   2   0   0   2   0   0   2   2   0   2   2   0   2   0   0   0   0   0   0   2   2   2   2   0   0   0   0   0   2   2   0   2   2   0   0   2   0   0   2   0   0   0   2   0   0   2   0   0   2   0   0   0   2   0   2   0   2   0   2   0   2   0   0   2   2   0   2   0   2   0   0   2   2   2   0   2   2   0   2   2   0   0   2   2   2   0   2   2   2   2   0   0   2   0   2   0   0   2   2   0   2   2   2   2   0   0   2   2   0
 MK-3-16                2   0   0   2   0   2   0   2   2   2   2   2   0   2   0   2   2   2   0   2   0   0   2   0   2   0   0   0   2   2   2   2   2   0   2   0   2   2   0   0   0   0   2   0   2   2   0   0   0   2   0   0   2   0   0   2   2   0   0   0   0   2   2   2   2   0   0   0   0   0   2   0   2   0   2   2   0   2   0   0   2   0   0   2   0   0   2   2   0   2   2   2   0   0   2   0   0   2   2   2   2   2   0   2   0   0   0   0   0   2   2   2   2   2   0   0   0   0   0   2   2   0   2   2   0   0   2   0   0   2   0   0   0   2   0   2   0   0   0   2   0   0   0   2   0   0   0   2   0   2   0   2   0   0   0   2   0   2   0   2   0   0   2   2   2   2   2   2   0   2   0   0   0   2   2   2   0   2   2   2   2   0   0   2   0   2   0   0   2   2   0   2   2   2   2   0   0   2   2   0
 MK-4-1                 2   2   0   2   0   0   2   0   0   2   2   2   2   2   2   2   0   0   2   2   2   0   2   2   0   0   0   0   2   0   0   2   2   0   2   0   2   2   2   0   2   2   0   2   2   0   2   0   2   0   2   0   2   0   0   0   2   0   0   2   2   0   0   0   0   0   2   0   2   0   2   0   2   0   2   0   2   0   0   2   0   0   0   2   2   2   0   2   2   0   0   0   2   0   0   0   0   2   2   2   0   2   2   0   0   2   0   2   0   2   0   2   0   0   2   0   2   2   0   0   0   0   0   0   2   2   2   0   2   0   2   2   0   0   0   2   0   0   2   2   0   0   2   2   2   0   2   2   0   2   2   0   0   2   2   2   2   0   2   0   0   2   2   0   0   0   0   0   0   2   2   2   0   2   0   2   0   2   0   0   0   0   2   0   0   2   0   2   2   2   2   0   0   2   0   0   2   2   2   0
 MK-4-2                 2   2   0   2   0   0   2   0   0   2   2   2   2   0   2   2   0   0   2   2   2   0   2   2   0   0   0   0   2   0   0   2   2   0   2   0   2   2   2   0   2   2   0   2   2   0   2   0   2   0   2   0   2   2   0   0   2   0   0   2   2   0   0   0   0   0   2   0   2   0   2   0   2   0   2   0   0   0   2   0   0   0   0   0   2   2   0   2   2   0   0   0   2   2   2   0   0   2   2   2   0   2   2   0   0   2   0   2   0   2   0   0   0   0   2   2   0   2   2   0   0   0   0   0   2   2   2   0   2   0   2   2   0   0   0   2   0   0   2   0   0   0   2   2   2   0   2   2   2   2   2   0   0   2   2   2   2   0   2   0   0   2   2   0   0   0   2   0   0   2   2   2   0   2   2   2   0   2   0   0   0   0   2   0   2   2   0   2   2   2   2   0   0   2   0   0   2   2   2   2
 MK-4-3                 2   2   0   2   2   0   2   0   0   2   0   0   2   0   2   2   0   0   2   2   2   2   0   2   0   0   0   0   2   0   0   2   2   0   2   0   2   2   2   0   2   2   0   2   2   0   2   0   2   0   2   0   2   2   0   0   2   0   0   2   2   0   0   0   0   0   2   0   0   0   2   0   2   0   2   0   0   0   2   0   0   0   0   0   2   2   0   2   2   0   0   0   2   2   2   0   0   2   2   2   0   2   2   2   0   2   0   2   0   2   2   0   0   0   2   2   0   2   2   0   0   0   0   0   2   2   2   0   2   0   2   2   2   0   0   2   0   0   2   0   0   0   2   0   2   0   2   2   2   2   0   0   2   2   0   2   2   2   2   0   0   0   2   0   0   0   2   0   0   2   2   2   2   0   2   2   0   0   0   0   2   2   2   0   2   2   0   2   2   2   2   0   0   2   0   0   0   2   2   0
 MK-4-4                 2   2   0   2   2   0   2   0   0   2   0   0   2   0   2   2   0   0   2   0   2   2   0   2   0   0   0   0   2   0   0   2   2   0   2   0   2   2   2   0   2   2   0   2   0   2   2   0   2   0   0   0   0   2   0   0   2   0   0   2   2   0   0   0   0   0   2   0   0   2   2   0   2   0   2   0   2   0   2   0   0   0   0   0   2   2   0   2   2   0   0   0   2   2   2   0   0   2   2   2   0   0   2   2   0   2   2   2   0   2   0   0   0   0   2   2   0   2   2   0   0   0   0   0   2   2   2   0   2   0   2   2   2   0   0   2   0   0   2   2   0   0   2   0   2   0   2   2   2   2   0   0   2   2   0   0   2   2   2   0   2   0   2   0   2   0   2   0   0   2   2   0   2   0   2   2   0   0   0   0   2   2   2   0   2   2   0   2   2   2   2   0   0   2   0   0   0   2   2   2
 MK-4-5                 2   2   2   0   2   0   0   0   0   2   2   0   2   0   2   2   2   0   2   0   2   2   0   2   0   0   0   0   2   0   0   2   2   0   2   2   2   2   2   0   2   2   0   2   0   2   2   0   2   0   0   0   0   2   0   0   2   0   0   2   2   0   0   0   0   0   2   0   0   2   0   0   2   0   2   0   2   0   2   0   0   0   0   0   2   2   0   2   2   0   0   0   2   2   2   0   0   2   0   2   0   0   2   2   0   2   2   2   0   2   0   0   0   2   2   0   0   2   2   0   0   0   2   0   2   2   2   0   2   0   2   2   2   0   2   2   0   0   2   2   0   0   2   0   2   2   2   2   2   2   0   2   2   2   0   0   2   2   2   0   2   0   2   0   2   0   0   0   0   2   2   2   0   0   2   2   0   0   0   0   2   2   2   0   0   2   0   2   2   2   2   2   0   2   0   0   0   2   2   2
 MK-4-6                 2   2   2   0   2   0   0   0   0   2   2   0   2   0   2   2   2   0   2   0   2   2   0   2   0   0   0   0   0   0   0   2   2   0   2   2   2   2   2   0   2   2   0   2   0   2   2   0   2   0   0   2   0   0   0   2   2   0   0   2   2   0   0   0   0   0   2   0   0   2   0   0   2   2   2   0   2   0   2   0   0   0   0   0   0   0   0   2   2   0   0   0   2   2   2   0   0   2   2   2   0   0   2   2   0   2   2   2   2   2   0   0   0   2   2   0   0   2   2   0   0   0   2   0   2   2   2   0   2   0   2   2   2   0   0   2   0   0   2   2   0   2   0   0   2   2   2   2   2   2   0   2   2   2   0   0   2   2   2   0   2   0   2   0   2   0   0   0   0   2   2   2   0   0   2   2   0   0   0   0   0   2   0   2   0   2   2   2   2   2   2   0   0   0   0   0   0   0   2   2
 MK-4-7                 2   2   2   2   2   0   0   0   0   2   2   0   2   0   2   2   2   0   2   0   2   2   0   2   0   0   0   2   0   0   0   2   0   0   2   2   2   2   2   0   2   2   2   2   0   2   2   0   2   0   0   2   0   0   0   2   2   0   0   2   2   0   2   2   0   0   2   0   2   2   2   0   2   2   2   0   2   2   2   0   0   0   0   0   2   0   0   2   2   0   0   0   2   2   2   0   0   2   2   2   2   0   2   2   0   2   2   2   2   2   0   0   0   2   0   0   0   2   2   0   2   0   2   0   0   0   2   0   0   0   2   2   2   0   0   2   2   0   2   2   0   2   2   2   2   2   2   2   2   2   0   0   2   2   0   0   2   2   2   0   2   0   2   0   2   0   0   2   0   2   2   2   0   0   2   2   0   0   0   0   0   2   0   2   0   2   2   2   2   2   2   0   0   0   0   0   0   0   0   2
 MK-4-8                 2   2   2   0   2   0   0   0   0   2   2   0   2   0   2   2   0   0   2   0   2   2   0   2   0   2   0   2   0   0   0   2   0   0   2   2   2   2   2   0   2   2   2   2   0   2   2   0   0   0   0   0   0   0   0   2   2   0   0   2   2   0   2   2   0   0   2   0   2   2   2   0   2   0   2   0   2   2   2   0   0   0   0   0   2   0   0   2   2   0   0   0   2   2   2   0   0   2   2   2   2   0   2   2   0   2   2   0   2   2   0   0   0   2   0   0   0   2   2   0   2   0   2   0   0   0   2   2   0   0   2   2   2   0   0   2   2   0   2   2   0   2   2   2   2   2   2   2   2   2   0   0   2   2   0   0   0   2   2   0   2   0   2   0   2   0   0   2   0   2   2   2   0   0   2   2   0   0   0   0   0   2   0   2   0   2   2   2   2   2   0   0   0   0   0   0   2   0   0   2
 MK-4-9                 2   2   2   0   2   0   0   0   0   2   2   0   2   0   2   2   0   0   2   0   2   0   0   2   0   2   0   2   0   0   0   2   0   0   2   2   2   2   2   0   2   2   2   2   0   2   2   0   0   0   0   0   0   2   0   2   2   2   0   2   2   0   0   2   0   0   2   0   2   2   2   0   0   0   2   2   0   2   0   0   0   0   2   0   2   0   0   2   2   0   0   0   2   2   2   0   0   2   2   2   2   2   2   0   0   2   2   0   2   2   0   0   0   2   0   0   0   2   2   0   2   0   2   0   0   0   2   2   0   2   0   2   2   0   0   2   2   0   2   2   0   2   2   2   0   0   2   2   2   0   0   0   2   2   0   0   2   2   2   0   2   0   2   0   2   2   0   2   0   2   2   2   0   0   0   2   2   0   0   0   0   2   2   0   0   2   2   2   2   2   0   0   0   0   0   0   2   0   0   0
 MK-4-10                2   2   2   0   2   0   0   0   0   2   2   0   2   0   2   2   0   0   2   2   0   0   0   2   2   2   0   2   0   0   0   2   0   0   2   2   0   2   2   0   2   2   2   2   2   0   2   0   0   0   0   0   0   2   0   2   2   2   0   2   2   0   0   2   0   0   2   0   2   2   2   2   0   0   2   2   0   2   0   0   0   0   2   0   2   0   0   2   2   0   0   0   2   2   2   0   2   2   2   0   2   2   0   0   2   0   2   0   2   2   0   0   0   2   2   0   2   2   2   0   2   0   2   0   0   0   2   2   0   2   0   2   2   0   0   2   2   2   2   2   0   2   2   2   0   0   2   2   2   0   0   0   2   2   0   0   2   2   2   0   2   0   2   0   2   2   0   2   0   2   2   2   0   0   0   2   2   0   0   0   0   2   2   0   0   2   2   0   2   2   0   0   0   0   0   0   2   0   0   0
 MK-4-11                2   2   2   0   2   0   0   0   0   2   2   0   2   0   2   2   0   0   2   2   0   0   0   2   2   2   0   2   0   0   0   2   0   0   2   2   0   2   2   0   2   0   2   2   2   0   2   0   0   0   0   0   0   2   0   2   2   2   0   2   2   0   0   2   0   0   2   0   2   2   2   2   0   0   2   2   0   2   0   0   0   0   2   0   2   0   0   0   2   0   0   0   2   2   0   0   0   2   2   0   2   2   0   0   2   0   2   0   2   2   0   0   0   2   2   0   2   2   2   2   2   0   2   0   0   0   2   2   0   2   0   2   2   0   0   2   2   2   2   2   0   2   2   2   0   0   2   0   2   0   0   0   2   2   0   0   2   2   2   0   2   0   2   0   2   2   0   0   0   0   2   2   0   0   0   2   2   0   0   0   0   2   2   0   0   0   2   0   2   2   0   0   0   0   0   0   2   0   0   0
 MK-4-12                2   2   2   0   2   0   0   0   2   2   2   0   2   0   2   2   0   0   2   2   0   0   2   2   2   2   2   2   0   0   0   2   0   0   2   2   0   2   2   0   2   2   2   2   2   0   2   0   0   0   0   0   2   0   2   2   2   2   0   0   2   0   0   2   0   0   2   0   2   2   2   2   2   0   0   2   0   2   0   0   0   0   2   0   2   0   0   2   2   0   0   0   0   2   0   0   0   2   2   0   2   2   0   0   2   0   2   0   2   2   0   0   0   2   2   0   2   2   2   2   2   0   2   0   0   0   2   2   0   2   0   2   2   2   0   2   2   2   2   2   0   2   2   2   0   0   2   0   2   0   0   0   2   2   0   0   2   0   2   0   2   2   2   0   2   2   0   0   0   0   2   2   0   0   2   2   2   0   0   0   0   2   2   0   0   2   2   0   2   2   0   0   0   0   0   0   2   0   0   2
 MK-4-13                2   2   2   0   2   0   0   0   2   2   2   0   2   0   0   2   0   0   2   2   0   2   2   0   2   2   2   2   0   0   2   2   0   0   2   2   0   2   2   0   2   2   2   2   2   0   2   0   0   0   0   0   2   2   2   2   2   2   0   0   2   0   0   2   0   0   2   0   2   2   2   2   0   0   0   2   0   2   0   0   0   0   2   0   2   0   0   2   2   0   0   0   0   2   0   0   0   2   2   2   2   0   0   0   0   0   2   0   2   2   0   0   0   2   2   0   2   2   2   2   2   0   2   0   0   0   2   2   2   2   0   0   2   2   0   2   2   2   2   0   2   2   2   2   0   0   2   0   2   0   0   0   2   2   0   2   2   0   2   0   2   2   2   0   2   0   0   0   0   0   2   2   0   0   2   2   2   0   0   0   0   2   2   0   0   2   2   0   0   0   0   0   0   0   2   0   2   0   0   2
 MK-4-14                2   2   2   0   2   0   0   2   2   2   2   0   2   0   0   2   0   0   2   2   0   2   2   0   0   2   2   2   0   0   2   2   0   0   2   2   0   2   2   0   2   2   2   2   2   0   2   0   0   0   2   0   2   2   2   2   2   2   0   0   2   0   0   2   0   0   2   0   2   2   2   2   0   0   0   2   0   2   0   0   0   0   2   0   2   0   0   2   2   0   0   0   0   2   0   0   0   2   2   2   2   0   0   0   0   2   0   0   2   2   0   0   2   2   2   0   2   2   2   2   2   0   2   0   0   0   2   2   2   2   0   0   2   2   0   2   2   2   2   0   2   2   2   2   2   0   2   0   2   0   0   0   2   2   0   2   0   0   2   0   2   2   2   0   2   0   0   0   0   0   0   2   0   0   2   0   2   0   0   0   0   2   2   0   0   2   2   0   0   0   0   0   0   0   2   0   2   0   0   0
 MK-4-15                2   2   2   0   0   0   0   2   2   2   2   0   2   0   0   2   0   0   2   2   0   2   2   0   2   2   2   2   0   2   2   2   0   0   2   2   0   2   2   0   2   2   2   2   2   0   2   0   0   0   2   0   0   2   2   2   2   2   0   0   2   0   0   2   0   0   2   2   2   2   2   2   0   0   0   2   0   0   0   0   0   2   2   0   2   0   0   2   2   0   0   0   0   2   0   0   0   2   2   0   2   0   0   0   0   2   0   0   2   2   0   0   2   2   2   0   2   2   2   0   2   0   2   0   0   0   2   2   2   2   0   0   2   2   0   2   2   2   2   0   2   2   2   2   2   0   2   0   2   0   0   0   2   2   2   2   0   0   2   0   2   2   0   0   2   0   0   0   0   0   0   2   2   0   2   0   2   0   0   0   0   2   2   0   0   2   2   0   0   0   0   0   2   2   2   0   2   0   0   0
 MK-4-16                2   2   2   0   0   0   0   2   2   2   0   0   0   0   0   2   0   0   2   2   0   2   2   0   2   2   2   2   0   2   2   2   0   0   2   0   2   2   2   0   2   2   2   2   2   0   2   2   0   0   2   0   0   2   2   2   2   0   0   0   2   0   0   2   0   0   2   2   2   2   2   2   0   0   0   0   0   0   0   0   0   2   2   0   2   0   2   2   2   0   0   0   2   2   0   0   2   0   0   0   2   0   0   0   0   2   0   2   2   2   0   0   2   2   2   0   2   2   2   0   2   0   2   0   0   0   0   2   2   2   0   0   2   2   2   2   2   2   2   0   2   2   2   2   2   0   2   0   2   0   0   0   2   2   2   2   0   0   2   0   2   2   0   0   2   0   0   0   0   0   0   0   2   0   2   0   2   2   0   0   2   2   2   0   0   2   2   0   0   0   0   0   2   2   2   0   0   0   0   0
 MK-5-1                 0   0   0   0   2   0   2   0   0   0   2   0   0   2   2   2   0   2   0   2   0   2   2   2   2   2   2   0   2   2   2   2   0   0   2   2   2   0   2   2   0   2   2   2   2   2   2   0   0   0   2   2   0   0   2   0   0   0   0   2   2   0   0   0   2   2   0   2   2   0   2   0   2   2   0   0   2   2   2   0   2   0   0   0   2   0   0   0   2   0   2   2   2   2   0   2   2   2   0   0   0   0   0   0   2   2   0   2   0   0   0   2   2   0   0   2   2   0   0   0   2   2   2   0   0   0   0   0   0   0   0   0   2   0   0   2   0   2   2   2   2   0   0   0   2   2   2   0   2   2   2   0   0   2   2   0   0   0   2   2   2   0   2   0   2   2   0   2   0   2   2   0   0   2   0   0   0   0   2   0   2   0   0   0   2   2   2   2   2   0   2   2   0   0   0   2   0   0   0   2
 MK-5-2                 2   0   0   0   2   0   2   0   0   0   2   0   0   2   2   2   2   2   0   2   0   2   2   2   2   2   2   2   0   2   2   2   0   0   2   2   2   0   2   2   0   2   0   2   2   2   2   2   0   2   2   0   0   0   2   0   2   0   0   2   2   0   0   0   2   2   0   2   2   0   2   0   2   2   0   0   2   2   2   0   2   0   0   0   2   2   0   0   2   0   2   0   2   2   0   2   2   2   0   0   0   0   0   0   2   0   2   2   0   0   0   2   2   0   0   0   2   0   2   0   0   2   2   2   2   0   0   0   0   0   0   2   2   0   0   2   2   2   2   2   2   0   0   0   2   2   2   0   2   2   2   2   2   0   2   0   0   0   2   2   2   0   2   0   2   2   0   2   0   2   2   0   0   2   0   0   0   0   2   0   2   2   2   0   2   0   2   2   2   0   2   2   0   0   0   2   0   0   0   2
 MK-5-3                 2   0   0   0   2   0   2   0   0   0   2   0   0   2   0   2   2   2   0   2   0   2   2   2   2   2   2   2   0   2   2   2   0   0   2   2   2   0   2   2   0   2   0   2   2   2   2   2   0   2   2   0   0   2   2   0   2   0   0   2   2   0   0   0   2   2   0   2   2   0   0   0   2   2   0   0   2   2   2   0   2   0   0   0   2   2   0   2   2   0   2   0   0   2   0   2   2   2   2   2   0   0   0   0   2   0   2   2   2   0   0   2   2   0   0   0   0   0   2   0   0   2   2   2   2   0   0   0   0   0   2   2   2   0   0   2   2   2   2   2   2   0   0   0   2   2   2   0   2   2   2   2   0   0   2   0   0   0   2   0   2   2   2   0   2   2   0   2   0   0   2   0   0   2   0   0   0   0   2   0   2   2   2   0   0   0   2   2   2   0   2   2   0   0   0   2   0   0   0   2
 MK-5-4                 2   0   0   0   2   0   2   0   2   0   2   0   0   2   0   2   2   2   0   2   0   0   2   2   2   2   2   2   0   2   2   2   0   0   2   2   2   0   2   2   2   2   0   2   2   2   2   2   0   2   2   2   0   2   2   0   2   0   0   2   2   0   0   2   2   2   2   2   2   0   0   0   2   2   0   0   2   2   2   0   0   0   0   2   2   2   0   2   2   0   2   2   0   2   0   2   2   2   2   0   0   0   0   0   2   2   2   2   2   0   0   2   2   0   0   0   2   0   2   2   0   2   2   2   2   0   0   0   0   0   0   2   2   0   0   2   2   2   2   0   2   0   0   0   2   2   0   0   2   2   2   2   0   0   2   0   0   0   0   0   2   2   2   2   2   2   0   2   0   0   2   0   0   2   0   0   0   0   2   0   2   2   2   0   0   2   2   2   2   0   2   2   0   0   0   0   2   0   0   2
 MK-5-5                 2   0   0   0   2   0   2   0   2   0   2   2   0   2   0   2   2   2   0   2   0   0   0   2   2   2   2   2   0   2   2   0   0   0   2   2   0   0   2   2   0   2   0   2   2   2   2   0   0   2   2   2   0   0   2   0   0   2   0   2   2   0   0   2   2   2   2   2   2   0   0   0   2   2   0   0   2   2   2   0   2   0   0   2   2   2   0   2   2   0   0   2   0   2   0   2   2   2   2   0   0   0   0   2   2   2   2   0   2   0   0   2   2   2   0   2   2   2   2   2   0   2   2   2   2   0   0   0   0   0   2   2   2   0   0   2   2   2   0   0   2   0   2   0   2   2   0   2   2   0   2   2   0   0   0   2   0   0   0   0   2   2   2   2   2   2   0   2   0   2   2   0   0   2   2   0   0   0   2   0   2   2   0   0   0   2   2   2   2   0   2   2   0   0   2   0   2   0   0   2
 MK-5-6                 2   0   0   0   2   0   2   2   2   0   2   2   0   2   0   2   2   2   0   2   0   0   0   2   0   2   0   2   0   2   2   0   0   0   2   2   2   0   2   0   0   2   2   0   2   2   0   0   0   2   2   2   0   0   2   0   0   2   0   0   2   0   0   2   2   2   2   2   2   0   0   0   2   2   0   0   2   2   2   0   2   0   2   2   0   2   0   2   2   2   0   2   0   2   0   2   2   2   2   2   0   2   0   2   2   2   2   0   2   0   0   2   2   2   0   2   0   2   2   2   0   0   2   2   2   0   0   0   0   0   2   2   2   0   0   2   2   2   0   0   2   0   2   0   2   2   0   2   2   0   0   0   0   0   0   2   0   0   0   0   2   2   0   2   2   2   2   2   0   2   2   0   0   2   2   0   0   0   2   0   2   2   0   0   0   0   0   2   2   0   2   2   0   0   2   0   2   0   0   2
 MK-5-7                 0   0   0   0   2   2   2   2   2   0   2   2   0   2   0   2   2   2   0   2   0   0   0   2   2   2   2   2   0   2   2   2   0   0   2   2   2   0   2   0   0   2   2   0   2   2   0   0   0   2   2   2   0   0   2   0   0   0   0   0   2   0   0   2   2   2   2   2   2   2   0   0   2   2   2   0   2   0   2   0   2   0   2   2   0   2   2   2   2   2   0   2   0   2   0   2   0   2   2   2   0   2   2   2   0   2   2   0   2   2   0   2   2   2   0   0   0   2   2   2   0   0   0   0   2   0   0   0   0   0   2   2   2   0   2   2   2   2   0   0   2   0   2   0   2   2   0   2   2   0   0   0   0   0   0   2   0   0   0   0   0   2   0   2   2   2   2   2   0   2   2   0   0   0   2   0   0   0   2   0   2   2   2   0   0   0   0   2   2   0   2   2   0   0   2   0   0   0   0   2
 MK-5-8                 0   0   0   0   2   0   0   2   0   0   2   2   0   2   0   2   2   2   0   2   0   0   0   2   2   2   2   2   0   2   2   2   0   0   0   0   2   2   2   0   0   0   2   0   2   2   0   0   0   2   2   2   0   0   2   0   0   0   0   0   2   0   0   2   2   2   2   0   2   2   0   0   2   2   0   0   2   0   2   0   2   0   2   2   0   2   2   2   2   2   0   2   0   2   0   2   0   2   2   2   0   2   2   0   0   2   2   0   2   2   0   2   2   2   0   0   0   2   2   2   2   0   0   0   2   0   0   0   0   2   2   2   2   2   2   0   2   2   2   0   0   0   2   0   2   2   0   2   2   0   0   0   0   0   2   2   0   0   0   2   0   2   0   2   2   2   2   0   0   2   2   0   0   0   2   0   0   0   2   2   2   2   2   0   0   0   0   2   2   0   2   2   0   0   2   0   0   0   0   2
 MK-5-9                 0   0   0   0   2   0   0   2   0   0   2   2   0   2   0   2   2   2   0   2   0   0   0   2   2   2   2   2   0   2   2   2   0   0   0   0   2   2   2   0   0   0   2   0   2   2   0   0   0   2   2   2   0   2   2   2   0   0   0   0   2   0   0   2   2   2   2   0   2   2   2   0   2   2   0   0   2   0   2   0   2   0   2   2   0   2   2   2   2   2   0   2   0   2   0   2   0   2   2   0   0   2   2   0   2   2   2   0   2   2   0   2   2   2   0   0   0   2   2   2   2   0   0   0   2   0   0   0   2   2   2   2   2   2   2   0   2   0   2   0   2   0   2   0   2   2   0   2   2   0   0   2   0   0   2   2   0   0   0   2   0   2   0   2   2   2   2   0   0   0   2   0   0   0   2   0   0   0   2   2   2   2   2   0   0   0   0   0   2   0   2   2   0   0   2   0   0   0   0   2
 MK-5-10                0   0   0   0   2   0   0   2   0   0   2   2   0   2   0   2   2   2   0   2   0   0   0   2   2   2   2   2   0   2   2   2   0   0   0   0   2   2   2   0   0   0   2   0   2   2   0   0   0   2   2   2   0   2   0   2   0   0   0   0   2   0   0   2   2   2   2   0   2   2   2   0   2   2   0   0   2   0   2   0   2   0   2   2   0   2   2   2   2   2   0   2   0   2   0   2   0   0   2   0   0   2   2   0   2   2   2   0   2   2   0   2   2   2   2   0   0   2   2   2   2   0   0   0   2   0   0   0   2   2   0   2   2   2   2   0   0   0   2   0   2   0   2   0   2   2   0   2   0   0   2   2   0   0   2   2   0   0   0   2   0   0   0   2   2   2   2   0   0   0   2   0   0   0   2   0   0   0   2   2   2   2   0   2   0   0   0   2   2   0   2   2   0   0   0   0   0   0   2   2
 MK-5-11                0   0   0   2   2   2   0   2   0   0   2   2   2   2   0   2   2   2   2   2   0   0   0   2   2   2   2   2   0   0   2   2   0   0   0   2   2   2   2   0   0   0   2   0   2   2   0   0   2   2   2   2   0   2   0   2   0   0   0   0   2   0   0   2   2   0   2   0   2   2   2   0   2   2   0   0   2   0   2   0   2   0   2   0   0   2   2   2   2   2   0   2   0   2   0   2   0   0   2   0   0   2   2   0   2   0   2   0   2   2   0   2   2   2   2   0   2   2   2   2   2   0   0   2   2   0   0   0   2   2   0   2   2   2   2   0   0   0   2   0   2   0   2   0   2   2   0   2   0   0   0   2   0   0   2   2   0   0   2   2   0   0   0   2   2   2   2   2   0   0   2   0   0   0   2   0   0   2   2   2   2   2   0   2   0   0   0   2   2   0   2   0   0   0   0   0   0   0   0   2
 MK-5-12                0   0   0   2   2   0   0   2   0   0   0   2   2   2   0   0   0   2   2   2   0   0   0   2   0   2   2   2   0   0   2   2   0   2   2   2   2   2   2   0   0   0   2   0   2   2   0   0   2   2   2   2   0   2   0   2   0   0   0   0   2   0   0   2   2   0   2   0   2   0   2   0   2   0   0   0   2   0   2   0   0   0   2   0   0   2   2   2   2   2   0   0   0   2   0   2   0   0   2   0   0   2   2   2   2   0   2   0   2   2   2   2   2   2   2   0   2   2   2   2   2   0   0   2   2   0   0   0   2   2   2   2   2   2   2   0   0   0   2   0   2   0   2   2   0   2   0   2   0   0   0   2   0   0   0   0   0   2   2   2   0   0   0   2   2   2   2   2   0   0   2   2   0   0   2   0   0   2   2   2   0   2   0   2   0   0   0   2   2   0   2   2   0   0   0   0   0   0   0   0
 MK-5-13                0   0   0   2   2   0   0   2   0   0   0   2   2   2   0   0   0   2   2   2   0   0   0   2   0   2   2   2   0   0   2   0   0   2   2   2   2   2   2   0   0   0   2   0   2   2   0   0   2   2   2   2   0   2   0   2   0   0   0   0   2   0   0   2   2   0   2   0   2   0   2   0   2   0   0   0   2   0   2   0   0   0   2   0   0   2   2   0   2   2   0   0   0   0   0   2   0   0   2   0   0   2   2   2   2   0   2   0   2   0   2   2   2   2   0   0   2   2   2   2   0   0   0   2   2   0   0   0   2   2   2   2   2   2   0   0   0   0   2   2   2   0   2   0   0   2   0   2   2   0   0   2   0   0   0   0   0   0   2   2   0   0   0   0   2   2   2   2   0   0   0   2   2   0   2   0   0   2   2   2   2   2   0   2   0   0   0   2   2   0   2   2   0   0   0   0   0   0   0   0
 MK-5-14                0   0   0   0   2   0   0   2   2   0   0   2   2   2   0   0   2   2   2   2   0   0   0   2   0   2   2   2   2   0   2   0   0   2   2   2   2   2   2   0   0   0   2   0   2   0   0   0   2   2   0   2   0   0   0   2   0   2   0   2   2   0   0   2   2   0   2   0   2   0   2   0   2   0   0   0   2   0   2   0   0   0   0   0   0   2   0   0   2   2   0   0   0   2   0   2   0   0   2   0   0   0   2   2   2   0   2   0   2   0   2   2   2   2   0   0   2   2   2   2   0   0   0   2   2   0   0   0   2   2   2   2   2   2   0   2   0   0   0   2   0   0   2   0   0   2   0   0   2   0   0   2   0   0   0   0   0   0   2   2   0   0   0   0   2   2   2   2   0   0   0   2   2   0   2   0   2   2   2   0   2   2   0   2   0   2   0   2   2   0   2   2   0   0   0   0   0   2   0   0
 MK-5-15                0   0   0   0   2   0   0   2   2   0   0   2   2   2   0   2   2   2   2   2   0   0   0   2   2   2   2   2   2   0   2   0   0   2   2   2   2   2   0   0   2   0   2   0   2   0   0   0   2   2   0   2   0   0   0   2   0   2   0   2   2   0   0   0   2   2   2   0   2   0   2   0   2   0   0   0   2   0   2   0   0   0   0   0   0   2   0   0   2   2   0   0   0   2   0   2   2   0   2   0   0   0   0   2   2   0   2   0   2   0   2   2   2   2   0   0   2   2   2   2   0   0   0   2   2   0   0   2   2   2   2   2   2   2   2   2   0   0   0   2   0   0   2   0   0   2   0   0   2   0   0   2   2   0   0   0   0   0   2   2   0   0   2   0   2   2   2   2   0   0   0   2   2   0   2   2   2   2   2   0   2   2   0   2   0   2   0   2   2   0   0   2   0   0   0   0   0   2   0   0
 MK-5-16                0   0   0   2   2   0   0   2   2   0   0   2   2   2   0   2   2   2   2   2   0   0   0   2   2   2   2   2   2   0   2   0   0   0   2   2   0   2   0   0   2   0   2   0   2   0   2   0   2   2   0   2   0   0   0   2   0   2   0   2   2   0   0   0   2   2   2   0   2   0   2   0   2   0   0   0   0   0   2   0   0   0   2   0   2   2   0   0   2   2   0   2   0   2   0   2   2   0   2   0   0   0   0   2   2   0   2   0   2   2   2   2   2   2   0   0   2   2   2   2   0   0   0   2   2   0   0   2   2   2   2   2   2   2   2   0   0   0   0   2   0   0   2   0   0   2   0   0   2   0   0   2   2   0   2   0   0   0   2   2   0   0   0   2   2   2   2   2   0   0   2   2   2   2   2   0   2   2   2   0   0   2   0   0   0   2   0   2   2   0   0   2   0   0   0   0   0   2   0   0
 MK-6-1                 0   0   0   2   2   2   0   0   0   2   2   2   0   2   0   0   2   2   2   0   0   0   2   2   0   2   2   2   2   2   2   0   2   0   2   2   0   0   2   2   2   2   2   2   2   2   2   0   2   2   0   0   2   0   0   2   2   0   0   0   0   0   2   0   2   2   0   2   2   0   2   0   0   0   2   0   2   2   0   0   0   2   2   0   0   2   2   0   0   2   0   2   2   0   2   2   2   0   2   2   0   0   2   0   0   0   0   0   0   2   2   2   0   2   0   0   2   2   0   2   0   2   2   0   0   0   0   0   0   2   2   0   2   2   0   2   2   2   2   0   0   2   2   2   2   0   0   0   0   0   0   2   0   2   0   0   0   0   0   0   2   2   0   2   0   0   2   0   0   0   0   0   2   0   2   0   0   2   0   0   0   2   2   0   2   0   0   2   0   2   0   2   2   0   2   2   2   0   2   0
 MK-6-2                 0   0   0   2   2   2   0   2   0   2   2   2   2   2   0   0   2   2   2   0   0   0   2   2   0   2   2   2   2   2   0   0   2   0   2   2   0   0   2   2   2   2   2   2   2   2   2   0   2   2   0   0   2   0   0   2   2   0   0   0   0   0   2   0   2   2   0   2   2   0   2   0   2   0   2   0   0   2   0   0   0   2   2   0   0   2   2   0   0   2   0   2   2   0   2   2   2   0   2   2   0   0   2   0   0   0   0   0   0   2   2   2   0   2   0   0   2   2   0   2   0   2   2   0   0   0   0   0   2   2   2   2   2   2   0   2   2   2   0   0   0   2   2   2   2   0   0   0   0   0   0   2   2   2   2   0   0   0   0   0   2   2   0   2   0   0   2   0   0   0   0   0   2   0   0   0   0   2   0   0   0   2   2   0   2   0   0   2   0   2   2   2   2   0   2   2   2   0   2   0
 MK-6-3                 0   0   0   2   2   2   0   2   0   2   2   2   2   2   0   0   0   2   2   2   0   0   0   0   0   2   2   2   2   2   0   0   2   0   2   2   0   0   2   2   2   2   2   2   2   2   2   0   2   2   0   0   2   0   0   2   2   0   0   0   2   0   2   2   2   2   0   2   2   0   2   0   2   0   2   0   0   2   0   0   0   2   2   0   0   2   2   0   0   2   0   2   2   2   2   2   0   0   2   2   0   0   0   0   0   0   0   0   0   2   2   2   0   2   0   0   2   0   0   2   0   2   0   0   0   2   0   0   2   2   2   2   2   2   0   2   2   2   0   0   2   2   2   2   2   0   0   0   0   0   0   2   2   0   2   0   0   0   0   0   2   2   0   2   0   0   2   0   0   0   0   0   2   0   0   0   0   2   0   0   0   2   2   0   2   0   0   2   0   2   2   2   2   0   2   2   0   0   2   0
 MK-6-4                 0   0   0   2   2   2   0   2   0   2   2   2   2   2   0   0   0   2   2   2   0   0   0   0   0   2   2   2   0   2   0   0   2   0   0   2   0   0   2   2   2   2   2   0   0   2   2   0   2   2   0   0   2   0   0   2   0   0   0   0   2   0   2   0   2   2   0   2   2   0   2   0   2   0   2   0   0   2   0   2   0   2   2   0   0   2   2   0   0   2   2   0   2   2   2   2   0   0   2   2   0   0   2   0   0   0   0   0   0   2   2   2   0   0   0   0   2   0   0   2   0   2   0   0   0   2   0   0   2   2   2   2   2   2   2   2   2   2   0   0   0   2   2   2   2   0   0   0   0   0   0   2   2   0   2   0   0   0   2   0   2   2   0   2   0   0   2   0   0   0   0   0   2   0   0   0   0   2   0   0   0   2   2   0   2   0   0   2   0   2   2   2   2   2   0   2   0   0   2   0
 MK-6-5                 0   0   0   2   2   2   0   2   0   0   2   2   0   2   0   0   0   2   0   2   0   0   0   0   0   2   0   2   0   2   0   0   2   0   0   2   0   0   2   2   2   2   2   0   0   2   2   0   2   2   0   0   2   0   0   2   0   0   0   0   0   0   2   0   2   2   0   2   2   0   2   0   2   0   2   0   0   2   2   2   0   2   2   0   0   2   2   0   0   2   2   0   2   2   2   2   0   0   2   2   0   0   2   0   0   0   0   0   0   2   2   0   0   0   0   0   2   0   0   2   0   2   0   0   0   2   0   0   2   2   2   2   2   0   2   2   2   2   0   0   0   0   2   2   2   0   0   2   0   0   0   2   2   0   2   0   0   0   2   0   2   2   0   2   0   0   2   0   0   0   0   0   2   0   0   0   0   2   0   0   0   2   2   0   2   0   0   2   0   2   2   2   2   2   0   2   0   0   2   0
 MK-6-6                 0   0   0   2   2   2   0   2   0   0   2   2   0   2   0   0   0   0   0   2   0   0   2   0   0   2   0   2   2   2   0   0   2   0   0   2   0   0   2   2   2   2   2   0   0   2   2   0   2   2   0   0   2   0   0   2   0   0   0   0   0   0   2   0   0   2   0   2   2   2   2   0   2   0   2   0   0   2   2   2   0   2   2   0   0   0   0   0   0   2   2   0   2   2   2   2   0   0   2   0   0   0   2   0   0   0   0   0   0   2   2   0   0   0   2   0   2   0   0   2   0   2   0   2   0   2   0   0   2   2   2   2   2   0   2   2   2   2   0   0   0   2   2   2   2   0   0   0   0   0   0   2   2   0   2   0   0   0   2   2   2   2   2   2   0   0   2   0   0   0   0   0   2   0   0   0   0   2   0   0   0   2   2   0   2   0   0   2   0   2   2   2   2   2   2   2   2   0   2   0
 MK-6-7                 0   2   0   2   2   2   0   2   0   0   0   2   0   2   0   0   2   0   0   2   0   0   2   0   2   2   0   2   2   2   0   0   2   0   0   2   0   0   2   2   2   2   0   0   2   2   2   2   2   2   0   0   2   0   0   2   0   0   0   0   0   0   2   0   0   2   0   2   2   2   2   2   2   2   2   2   0   2   2   2   0   2   2   2   0   0   2   0   0   2   2   0   2   2   2   2   0   0   2   0   0   2   2   0   0   0   0   2   0   2   2   0   2   0   2   0   2   0   0   2   0   2   0   2   0   2   0   0   2   2   2   2   2   0   2   2   2   2   0   0   0   2   2   2   2   0   0   0   0   0   0   2   0   0   2   0   0   0   2   0   2   2   2   2   0   2   2   0   0   0   0   0   2   0   0   0   0   2   0   0   0   0   2   0   2   0   0   2   2   2   2   2   2   2   2   2   2   2   2   0
 MK-6-8                 0   2   2   2   2   2   0   2   0   0   0   2   0   2   0   0   2   0   0   0   0   0   2   0   2   2   0   2   2   2   0   0   2   0   0   0   0   0   2   2   2   2   0   2   2   2   2   2   2   2   0   0   2   0   2   2   0   0   0   0   0   2   2   0   0   0   0   0   2   2   2   2   2   2   2   2   0   2   0   2   0   2   2   2   0   0   2   0   0   2   2   0   2   2   2   2   0   0   2   0   0   2   2   0   0   0   0   2   0   2   2   0   2   0   2   0   2   0   0   2   0   2   0   0   0   2   0   0   2   2   2   2   2   2   2   2   2   0   0   0   0   2   2   2   2   0   0   0   0   0   0   2   0   0   2   0   0   0   2   0   2   2   2   2   2   2   2   0   0   0   0   0   2   0   0   2   0   0   0   0   0   0   2   0   0   0   0   2   2   2   2   2   2   2   2   2   2   0   2   0
 MK-6-9                 0   2   2   2   2   2   0   2   2   2   0   2   0   2   0   0   2   0   2   0   0   0   2   0   2   2   0   0   2   2   0   0   2   0   0   0   0   0   2   2   2   2   0   2   2   2   2   2   2   2   0   0   2   0   2   2   2   0   0   0   0   2   2   0   0   0   0   0   2   2   2   2   2   0   2   0   0   2   0   2   0   2   2   0   0   0   2   0   0   2   2   2   2   2   2   2   0   0   2   0   0   0   2   0   0   0   0   2   0   2   2   0   2   0   2   0   2   0   0   2   0   2   0   0   0   2   0   0   2   0   2   2   2   0   2   2   2   2   0   0   0   2   2   2   2   0   2   0   2   0   0   2   0   0   2   0   0   0   2   0   2   0   2   2   2   2   2   0   0   0   0   0   2   0   0   0   0   0   0   0   2   0   2   0   2   0   0   2   2   2   2   2   0   2   2   2   2   0   2   0
 MK-6-10                0   2   2   2   2   2   0   2   2   2   0   2   0   2   0   0   2   0   2   0   0   0   2   0   2   2   0   0   2   2   0   0   2   0   2   0   0   0   2   2   2   2   2   2   0   2   2   0   2   2   0   0   2   0   0   2   2   0   0   0   0   2   2   2   0   0   0   0   2   2   2   2   2   0   2   0   0   2   0   0   0   2   2   0   0   0   2   0   0   2   2   0   2   0   2   2   0   0   2   0   0   0   2   0   0   0   0   2   0   2   2   0   0   0   2   0   2   0   0   2   0   2   0   0   0   2   0   0   2   2   0   2   2   0   0   2   2   2   0   2   0   2   2   2   2   0   2   0   2   0   2   2   0   0   2   0   0   0   2   0   2   0   2   2   2   2   2   0   0   0   0   0   0   0   0   0   0   0   0   0   2   0   2   0   2   0   0   2   2   2   2   2   0   2   2   2   2   0   2   0
 MK-6-11                0   2   2   2   2   2   2   2   2   0   0   2   0   2   0   0   2   0   2   0   0   0   2   0   2   2   0   0   0   2   0   0   2   0   2   0   0   0   2   2   2   2   2   2   0   2   2   0   2   2   2   0   2   0   0   2   2   0   0   0   0   2   2   2   0   0   0   0   2   2   2   2   2   0   2   0   0   2   0   0   0   2   2   0   0   0   2   0   0   2   2   0   2   0   2   0   2   0   2   0   2   0   2   0   0   0   0   2   0   2   0   2   0   0   2   0   2   0   0   2   0   2   0   0   0   2   0   0   2   2   0   2   0   0   0   2   2   2   0   2   0   2   2   2   2   0   2   0   2   0   2   2   0   0   2   0   0   0   2   0   0   0   2   2   2   2   2   0   0   0   0   0   0   0   0   0   0   2   0   0   2   0   2   0   2   0   0   2   2   2   2   0   0   2   2   2   0   0   2   0
 MK-6-12                0   2   2   2   0   2   2   2   2   0   0   2   0   2   0   0   2   0   2   0   0   0   2   0   0   2   0   0   0   2   0   0   2   0   2   0   0   0   2   2   2   2   2   2   0   0   2   0   2   0   2   2   2   0   0   2   2   2   0   2   0   2   2   2   0   2   0   0   2   2   2   2   2   2   2   0   0   2   0   0   2   2   2   0   0   0   2   0   0   0   2   0   2   0   2   0   2   0   2   0   2   0   2   0   2   0   0   2   0   2   0   2   0   0   2   0   2   0   0   2   0   2   0   0   0   2   0   0   0   2   0   0   0   0   0   2   2   2   0   2   0   2   2   2   2   0   0   0   2   0   2   2   0   0   0   0   0   0   0   0   0   2   2   0   2   2   2   0   0   0   0   0   0   0   0   0   0   2   0   0   2   0   2   2   0   0   2   2   2   0   2   0   0   2   2   2   0   0   2   0
 MK-6-13                0   2   2   2   0   2   2   2   2   0   0   2   0   2   0   0   0   0   0   2   0   0   2   0   0   2   0   0   0   2   0   2   2   0   2   0   0   0   2   2   0   2   0   2   2   0   2   0   2   0   2   0   2   0   0   2   0   2   2   2   0   2   0   2   2   2   0   0   2   2   2   2   2   2   2   0   0   2   0   0   0   0   2   0   0   0   2   0   2   2   0   0   2   2   0   0   2   2   2   0   2   0   2   0   2   0   0   2   0   2   0   2   0   0   2   0   2   0   0   2   0   2   0   0   0   2   0   2   0   2   0   0   0   0   0   0   2   2   0   2   0   2   2   2   2   0   0   0   2   0   2   2   0   0   0   0   0   2   0   0   0   2   2   0   2   2   2   0   0   0   0   0   0   0   0   0   0   2   0   0   2   0   2   2   0   0   0   2   2   0   2   0   0   2   2   2   0   0   2   0
 MK-6-14                0   2   2   2   0   2   2   2   2   0   0   2   0   2   0   0   0   0   0   2   0   0   2   0   0   2   2   0   0   2   0   2   2   0   2   0   0   0   2   2   0   2   0   0   2   2   2   0   2   2   2   0   2   0   0   2   0   2   0   2   0   2   0   2   2   2   0   0   2   2   2   2   2   0   2   0   0   2   0   0   0   0   2   0   2   0   2   0   2   2   0   0   2   2   0   0   2   2   2   0   2   2   2   2   2   0   0   2   2   2   0   2   0   0   2   0   2   0   0   2   2   2   2   0   2   2   0   2   0   2   0   0   0   0   0   0   2   2   0   0   0   2   2   2   2   0   0   0   2   0   2   0   0   0   0   0   0   2   0   2   0   2   2   0   2   2   2   0   0   0   0   0   0   0   0   0   2   2   0   0   2   0   2   2   0   0   0   2   2   2   2   0   0   2   0   2   0   0   2   0
 MK-6-15                0   2   2   2   0   2   2   2   2   2   0   2   0   2   0   2   0   0   0   2   0   0   2   0   0   2   2   0   0   2   0   2   2   0   2   0   0   0   2   0   0   2   0   0   2   2   2   0   2   2   2   2   2   0   0   2   0   2   0   2   0   2   0   2   2   2   0   0   2   2   2   2   2   0   2   2   0   2   0   0   0   2   2   0   2   0   2   0   2   2   0   0   2   0   0   0   2   2   2   0   2   0   2   0   2   0   0   2   2   2   0   2   2   0   2   0   2   0   0   2   2   2   2   0   2   2   0   2   0   2   0   0   0   0   0   0   2   2   0   2   0   2   2   2   2   0   0   0   2   0   2   0   0   0   0   0   0   2   0   2   0   2   0   0   2   2   2   0   0   0   0   0   0   0   0   2   2   2   0   0   2   2   0   2   0   0   0   2   2   2   2   0   0   2   0   2   0   0   2   0
 MK-6-16                0   2   2   2   0   2   0   2   2   2   0   2   0   2   0   2   0   0   0   0   0   0   2   0   0   2   2   0   0   0   2   2   0   0   2   0   0   0   2   2   0   2   0   0   2   0   2   0   2   2   2   2   2   0   0   2   0   0   0   0   0   2   0   2   2   2   0   0   2   2   2   2   2   0   2   2   0   2   0   0   0   2   2   0   2   0   2   0   2   2   0   0   2   0   0   0   2   2   2   0   2   0   2   0   2   0   0   2   2   2   0   2   2   2   2   0   2   0   2   0   0   2   2   0   2   2   0   2   0   2   0   0   0   0   0   0   2   2   0   2   0   2   2   2   2   0   0   0   2   0   2   0   0   0   0   0   0   2   0   2   0   2   0   0   2   2   2   0   0   0   0   0   0   0   0   2   2   2   0   0   2   2   0   2   0   0   0   2   2   2   2   0   0   2   0   2   0   0   2   0
 
!****************************************** Phenotypic Data **********************************************************
!-100.0 is resevred for missing phenotype
SimulatedTrait1        13.9719   15.0376   13.3642   19.4109   13.0331   15.1405   14.0393   20.1633   20.2192   16.8020   14.1160   13.9346   15.7723   15.3229   16.8806   17.3414   11.5909   14.0353   21.3215   15.5983   16.1780   16.9805   14.5343   11.2602   16.2338   17.7081   21.5516   21.2816   13.8460   15.0823   14.0316    8.9946   18.0469   11.9119   17.3092   14.2554   21.3211   13.1540   12.7940   16.2201   18.4767   13.5831   14.1320   16.8887   17.9782   13.7138   16.6461    9.1957   13.4848   12.0070   14.1636   15.2474   13.6324   16.7959   22.1220   16.5512   11.7207   19.0812   19.9221   17.6628   18.3790   12.0899   13.6075   13.1851   14.9216    9.4874   11.2859   15.2569   13.3590   19.1717   15.2687   14.0536    9.8488   13.7468   15.2678   12.9481   11.3768   14.3784   16.0740   15.9062   12.7507   12.8390   18.6793   16.0632   14.0243   17.6415    7.1323   12.3346   17.5914   13.8335   17.1179   18.3582   14.3966   12.6651   17.3128   16.7278   17.9536   12.9496   15.7549   17.2298   10.0084   13.7592   19.9381   15.9922   19.2592   14.8295   13.8796   14.9089   18.4055   14.6723   11.3178   15.1605   20.6044   15.5802   17.2832   13.0810   10.7189   18.0834   19.9549   18.5658   10.9546   15.4111   15.6948   16.8087   11.0075   16.1451   13.9663   16.4341   15.3909   15.5289   12.6995   18.1385   16.3196   19.2076   14.4188   13.1350    9.4053   15.6190   16.1830   17.0734   16.2804   18.1466   14.7745   16.6500   20.6888   18.7393   13.2294   17.9276   15.4795   15.1576   13.4262   15.4106   17.6207   14.0988   11.7799   18.7140   12.7170   17.5429   15.5248   15.7639   16.5231    9.9630    7.5898   19.9688   15.1916   14.6074   11.5897   16.9931   18.6786   21.3580   10.9153   11.8772    9.6927   14.9689   13.7758   16.8917   12.1046   11.6584   11.8682   17.0844   15.8902   11.4058   17.3586   17.9054   13.4757   12.5977   14.6718   13.4114   14.3223   16.9560   17.3910   14.6795   12.9883   18.8183   13.0524   13.4339   19.8067   13.9455   15.8717   12.8848
SimulatedTrait2        13.6486   12.3170   10.9029   11.3686   13.0379   10.5077    9.8689    8.7195    7.3982    9.2472    8.8839   10.4375   10.6870   10.3189    8.4340   10.6189   13.0166    9.7397   12.5564   10.7129   10.3693   11.0351   12.1492   10.2463    9.3786    9.2313    9.8262   10.4336    7.4199    9.4221   10.5719    6.0764   10.3853   11.9358   10.4075   13.5375    6.6893   10.9495    9.5455   10.4626    9.4306   11.3609   10.0070    9.3051   12.4165   11.3674    5.8374   10.9502    7.9841   11.7120   11.3454   10.3514    9.7273   11.6551    9.6528    8.8927   10.7638    7.7370   12.1094    9.4397    9.9096   11.5395   10.2686    8.6708   10.0175    8.3882   12.9468    8.7685    6.6285    9.5874    8.8320   10.2493    7.5318    9.3382   13.5337   11.1073   14.0265   10.8628    9.9630    8.8301    9.3269   10.1000   13.5653    6.8388   11.2919    9.8028   10.3489   11.2241    8.8688    8.6050    7.6428   14.0673    9.8342   11.2707    7.9098   12.3629    9.4016   10.6588    9.5322    9.2079   11.8334   11.8510   12.3877    9.8548   10.2144    7.5582    7.4035    8.0474   10.3246    9.3708   10.2860    6.8143   10.5274    8.7757   11.0539   11.4942    9.3322    9.1121    8.0605   11.5454    6.5580   10.1717   10.2791   10.5731    8.9902   12.0278    9.7509    9.4972   12.1423    9.9287    9.4063    8.9219    8.2247   11.4553    7.7405   11.5375   10.7432   11.6945   12.8122    8.9657   10.5347    9.1124    7.5330    7.6118   10.2377    9.1804   10.7185   10.8250    7.8953   12.2494   11.2773   11.4873    8.5361   11.3865    8.2776   11.2491   11.2323    9.4313   11.5049   11.4605   10.3424   11.8305    8.2420   12.4365    8.1970   11.1415   12.1015    9.1534    9.1001   11.2657   12.9322    7.8022   10.0145   10.6247   12.1624    8.9313   12.7409    7.1955   10.1641    8.7097    9.5632   10.5704    9.9272    9.5523   11.7025   12.3207   12.4489    8.2800    8.8006    9.3323   11.7273    9.2973   10.9833    7.9396    9.8927    9.2202   10.9732   11.0847   11.0697   10.4872
 
