# Supplementary material for: Inclusive Composite Interval Mapping of QTL by Environment Interactions in Biparental Populations
Source: PLoS One. 2015 Jul 10;10(7):e0132414. doi: 10.1371/journal.pone.0132414 (PMC4498613; doi:10.1371/journal.pone.0132414)
Supplement: S4 File — (ZIP) [file pone.0132414.s004.zip › H=0.1/L1/run_00187.met]

!**********************Note: lines staring with "!" are remarks and will be ignored in the program********************
!*********************************General Information**********************************
!Assuming F1 = P1 x P2, populations available in QTL IciMapping are: 
!  1, P1BC1F1 = P1 x F1, the first backcrossing where P1 is used as the recurrent parent;
!  2, P2BC1F1 = P2 x F1, the first backcrossing where P2 is used as the recurrent parent;
!  3, F1DH, F1-derived doubled haploids; 
!  4, RIL or F1RIL, recombination inbred lines through the repeated selfing of F1;
!  5, P1BC1RIL, recombination inbred lines through the repeated selfing of P1BC1F1;
!  6, P2BC1RIL, recombination inbred lines through the repeated selfing of P2BC1F1;
!  7, F2, the selfing generation of F1;
!  8, F3, the selfing generation of F2;
!  9, P1BC2F1, the second backcrossing where P1 is used as the recurrent parent; 
! 10, P2BC2F1, the second backcrossing where P2 is used as the recurrent parent;
! 11, P1BC2RIL, recombination inred lines through the repeated selfing of P1BC2F1; 
! 12, P2BC2RIL, recombination inred lines through the repeated selfing of P2BC2F1; 
! 13, P1BC1F2, the selfing generation of P1BC1F1; 
! 14, P2BC1F2, the selfing generation of P2BC1F1; 
! 15, P1BC2F2, the selfing generation of P1BC2F1; 
! 16, P2BC2F2, the selfing generation of P2BC2F1; 
! 17, P1BC1DH, P1BC1F1-derived doubled haploids; 
! 18, P2BC1DH, P2BC1F1-derived doubled haploids; 
! 19, P1BC2DH, P1BC2F1-derived doubled haploids; 
! 20, P2BC2DH, P2BC2F1-derived doubled haploids; 
   3      !Mapping Population (see remarks above)
   2      !Mapping Function (1 for Kosambi; 2 for Haldane; 3 for Morgan)
   2      !Marker Space Type (1 for intervals; 2 for positions)
   1      !Marker Space Unit(1 for centiMorgans; 2 for Morgan)
   6      !Number of Chromosomes (or Linkage Groups)
 200      !Size of the mapping population
   2      !Number of environments
 
!***************************************** Chromosomes and Linkage Maps **********************************************
!Chromosome                 NumMarkers
-CH1                        16
-CH2                        16
-CH3                        16
-CH4                        16
-CH5                        16
-CH6                        16
!Linkage map (Marker name followed by position or the interval length)
 MK-1-1                1     0.000
 MK-1-2                1    10.000
 MK-1-3                1    20.000
 MK-1-4                1    30.000
 MK-1-5                1    40.000
 MK-1-6                1    50.000
 MK-1-7                1    60.000
 MK-1-8                1    70.000
 MK-1-9                1    80.000
 MK-1-10               1    90.000
 MK-1-11               1   100.000
 MK-1-12               1   110.000
 MK-1-13               1   120.000
 MK-1-14               1   130.000
 MK-1-15               1   140.000
 MK-1-16               1   150.000
 MK-2-1                2     0.000
 MK-2-2                2    10.000
 MK-2-3                2    20.000
 MK-2-4                2    30.000
 MK-2-5                2    40.000
 MK-2-6                2    50.000
 MK-2-7                2    60.000
 MK-2-8                2    70.000
 MK-2-9                2    80.000
 MK-2-10               2    90.000
 MK-2-11               2   100.000
 MK-2-12               2   110.000
 MK-2-13               2   120.000
 MK-2-14               2   130.000
 MK-2-15               2   140.000
 MK-2-16               2   150.000
 MK-3-1                3     0.000
 MK-3-2                3    10.000
 MK-3-3                3    20.000
 MK-3-4                3    30.000
 MK-3-5                3    40.000
 MK-3-6                3    50.000
 MK-3-7                3    60.000
 MK-3-8                3    70.000
 MK-3-9                3    80.000
 MK-3-10               3    90.000
 MK-3-11               3   100.000
 MK-3-12               3   110.000
 MK-3-13               3   120.000
 MK-3-14               3   130.000
 MK-3-15               3   140.000
 MK-3-16               3   150.000
 MK-4-1                4     0.000
 MK-4-2                4    10.000
 MK-4-3                4    20.000
 MK-4-4                4    30.000
 MK-4-5                4    40.000
 MK-4-6                4    50.000
 MK-4-7                4    60.000
 MK-4-8                4    70.000
 MK-4-9                4    80.000
 MK-4-10               4    90.000
 MK-4-11               4   100.000
 MK-4-12               4   110.000
 MK-4-13               4   120.000
 MK-4-14               4   130.000
 MK-4-15               4   140.000
 MK-4-16               4   150.000
 MK-5-1                5     0.000
 MK-5-2                5    10.000
 MK-5-3                5    20.000
 MK-5-4                5    30.000
 MK-5-5                5    40.000
 MK-5-6                5    50.000
 MK-5-7                5    60.000
 MK-5-8                5    70.000
 MK-5-9                5    80.000
 MK-5-10               5    90.000
 MK-5-11               5   100.000
 MK-5-12               5   110.000
 MK-5-13               5   120.000
 MK-5-14               5   130.000
 MK-5-15               5   140.000
 MK-5-16               5   150.000
 MK-6-1                6     0.000
 MK-6-2                6    10.000
 MK-6-3                6    20.000
 MK-6-4                6    30.000
 MK-6-5                6    40.000
 MK-6-6                6    50.000
 MK-6-7                6    60.000
 MK-6-8                6    70.000
 MK-6-9                6    80.000
 MK-6-10               6    90.000
 MK-6-11               6   100.000
 MK-6-12               6   110.000
 MK-6-13               6   120.000
 MK-6-14               6   130.000
 MK-6-15               6   140.000
 MK-6-16               6   150.000
!*********************************** Marker Types ********************************************************************
!Co-dominant marker: When heterozygote F1 is present, P1 is coded as 2, F1 is coded as 1, and P2 is coded as 0; Otherwise, P1 is coded as 2, and P2 is coded as 0. 
!Dominant marker: When heterozygote F1 is present, P1 and F1 are coded as 12, and P2 is coded as 0; Otherwise, P1 is coded as 2, and P2 is coded as 0.  
!Recessive markers: When heterozygote F1 is present, P1 is coded as 2, and F1 and P2 are coded as 10; Otherwise, P1 is coded as 2, and P2 is coded as 0. 
!Missing marker is coded as -1. 
 MK-1-1                 0   2   0   0   0   0   2   2   0   0   2   0   0   0   2   2   2   2   0   2   2   0   0   0   0   2   0   0   0   2   2   0   2   0   2   0   0   2   2   2   0   0   2   0   2   2   0   0   2   2   2   0   0   2   2   0   2   2   2   0   2   2   0   2   2   2   0   0   2   0   0   0   2   0   2   2   2   0   2   2   2   2   0   0   2   0   2   2   0   0   0   0   0   0   2   0   2   2   2   0   2   0   2   0   2   0   0   2   0   0   2   2   0   0   0   2   0   0   2   0   2   0   2   0   2   0   0   0   0   0   0   0   0   0   2   0   0   0   0   0   2   0   2   0   0   0   0   0   2   0   2   2   2   2   2   2   0   0   2   0   0   0   0   2   0   0   2   0   0   0   0   2   0   0   0   0   0   0   2   0   2   0   2   0   0   0   2   0   2   0   2   0   2   2   2   0   2   0   2   0
 MK-1-2                 0   2   0   0   0   0   2   2   0   0   2   2   0   0   2   2   2   2   0   2   2   0   0   0   0   2   0   2   0   2   2   0   2   0   2   0   0   2   2   2   0   0   2   0   2   2   0   0   0   0   2   0   0   0   2   0   2   2   2   0   2   0   0   2   2   2   0   2   0   0   0   0   2   0   2   2   2   0   2   2   2   2   0   0   2   0   2   2   0   0   2   0   0   0   2   0   2   2   2   0   2   0   2   0   2   0   0   2   2   0   2   2   0   0   0   2   0   0   2   0   2   0   2   0   2   0   0   0   2   0   0   0   0   2   0   0   0   0   0   0   0   0   0   0   0   2   0   0   2   0   2   2   2   0   2   0   0   0   2   0   0   0   0   2   0   0   2   2   0   0   0   2   0   0   0   0   2   0   2   0   2   2   2   0   0   0   2   0   2   0   2   0   2   2   2   0   2   0   2   0
 MK-1-3                 0   2   0   0   0   0   2   2   0   0   0   2   0   0   0   2   2   0   0   2   2   0   0   0   0   2   0   2   0   2   2   0   2   0   2   0   0   2   2   2   0   0   2   0   2   2   0   0   0   0   2   0   0   0   2   0   2   2   2   0   0   0   0   2   2   2   0   2   0   0   0   0   2   0   2   2   2   0   2   2   2   2   0   0   2   0   2   2   0   2   2   0   0   0   2   0   2   2   2   0   2   0   2   0   0   0   0   0   2   2   2   2   2   0   0   2   0   0   2   0   0   0   2   0   2   0   0   0   0   0   0   0   0   2   0   0   0   0   0   0   0   0   0   0   0   2   0   0   2   2   2   2   2   0   2   0   0   0   2   0   2   0   0   2   0   0   2   2   0   0   0   2   0   0   0   0   2   0   2   0   2   2   0   0   0   0   2   0   2   2   2   0   2   2   2   0   2   2   2   0
 MK-1-4                 2   2   0   0   0   0   2   2   0   0   0   2   2   0   0   2   2   0   0   2   2   0   2   0   0   2   0   2   2   2   2   0   2   0   2   0   0   2   2   0   0   0   2   0   0   2   0   0   0   0   2   0   0   0   2   0   2   2   2   0   0   0   0   2   2   2   0   2   0   0   2   0   2   0   2   2   2   0   2   2   2   2   0   0   2   0   2   2   0   2   2   0   0   0   0   0   2   2   2   0   2   0   2   0   0   0   0   2   2   2   0   2   2   0   0   2   0   2   2   0   0   0   2   0   2   0   0   0   0   0   0   0   2   0   0   0   0   0   0   0   0   0   2   0   0   2   0   0   2   2   2   2   2   0   2   0   0   0   2   0   2   0   0   2   0   0   2   2   0   0   0   2   0   0   2   0   0   0   2   0   2   2   2   0   2   0   2   0   2   2   2   0   2   2   2   0   2   2   2   0
 MK-1-5                 2   2   2   0   0   0   2   2   0   0   0   2   2   2   0   2   2   0   2   2   2   0   2   2   2   2   2   2   2   2   2   0   2   0   2   2   0   2   2   0   0   0   2   2   0   2   0   2   0   0   2   0   0   0   2   0   2   2   2   2   2   0   2   2   2   0   0   2   0   0   0   0   2   0   2   2   2   2   0   2   2   2   2   0   2   0   2   2   0   0   2   0   0   0   0   0   2   2   2   0   2   0   2   0   0   0   0   2   2   0   0   2   2   0   0   2   0   2   2   0   0   0   2   2   2   2   0   0   0   0   0   0   2   0   0   0   0   2   2   0   0   0   2   0   2   2   0   2   2   2   2   2   2   0   0   2   0   0   2   0   2   0   0   2   0   0   2   2   0   0   0   2   0   0   2   0   0   0   2   0   2   2   2   0   2   0   2   0   0   2   2   0   2   0   2   0   2   2   2   0
 MK-1-6                 2   2   0   0   0   0   2   2   0   0   0   0   2   2   0   2   2   0   2   2   2   0   2   2   2   2   2   2   2   2   2   0   2   0   2   2   0   2   2   0   0   0   2   2   0   2   0   2   0   0   2   0   0   2   2   0   2   2   2   2   2   0   2   2   2   0   0   2   2   0   2   0   2   0   0   2   2   2   0   2   2   2   2   0   2   0   2   2   0   0   2   0   2   0   0   0   2   2   2   0   2   0   2   0   0   0   0   2   2   0   0   2   2   0   0   2   0   2   2   0   0   0   2   2   2   2   0   0   0   0   0   0   2   0   0   0   0   2   2   0   0   0   2   0   2   2   0   2   2   2   2   2   2   0   0   2   0   0   2   0   2   0   0   2   0   0   2   2   0   0   0   2   0   2   2   0   0   0   2   0   2   2   0   0   2   0   2   0   0   2   2   0   2   0   2   0   2   2   2   0
 MK-1-7                 2   0   0   0   0   0   2   2   0   0   0   0   2   2   0   2   2   0   2   2   2   0   2   2   2   2   2   2   2   2   2   0   2   2   2   2   0   2   2   0   0   0   2   2   0   2   0   2   0   0   2   0   0   2   2   0   2   2   2   2   2   0   2   2   2   0   0   2   2   0   2   0   2   0   0   2   2   2   0   2   2   2   2   0   2   0   2   2   0   2   2   0   2   0   0   0   0   2   2   2   2   0   0   0   0   0   0   2   2   0   0   2   2   2   0   0   2   2   2   0   0   0   2   0   2   2   2   0   0   0   0   0   2   0   0   0   0   2   2   0   0   0   2   0   2   2   0   2   0   2   2   2   2   0   0   2   0   2   0   0   2   0   0   2   0   0   2   2   2   0   0   2   0   2   2   0   2   0   2   0   2   2   2   0   2   0   2   0   0   2   2   0   2   0   0   0   2   2   2   0
 MK-1-8                 2   0   0   0   0   0   2   2   0   0   0   2   2   2   0   2   2   0   2   2   2   0   2   2   2   2   2   2   2   2   2   0   2   2   2   2   0   2   2   0   0   0   2   2   0   2   2   2   0   2   2   0   0   2   2   0   2   2   2   2   2   0   2   2   2   0   2   2   2   2   2   0   2   0   0   2   2   2   0   2   2   2   2   0   2   0   0   2   0   2   0   0   2   0   0   0   0   0   2   2   2   0   0   0   0   0   0   2   2   2   0   0   0   2   0   0   2   2   0   0   2   0   2   0   2   0   2   2   0   0   0   0   0   0   0   0   0   2   2   0   0   0   2   0   2   2   0   2   0   2   2   2   2   2   0   2   2   2   2   0   2   2   0   2   2   2   2   2   2   0   0   2   0   2   0   0   2   0   2   0   2   2   2   0   2   0   2   0   0   2   2   0   2   0   0   0   2   2   2   0
 MK-1-9                 2   0   0   0   2   0   2   2   0   0   0   2   2   2   0   2   2   0   2   2   2   0   2   2   2   2   2   2   2   0   0   0   2   2   2   2   2   0   2   0   0   0   2   2   0   2   2   2   0   2   2   0   0   2   2   2   2   2   2   2   2   0   2   0   2   0   2   2   2   2   2   0   0   2   0   2   2   2   0   2   2   2   2   0   2   0   0   2   0   2   0   0   2   0   0   0   0   0   2   2   2   2   0   2   0   0   2   2   2   2   0   0   0   2   0   0   2   2   0   0   2   0   2   0   2   0   2   2   0   0   0   0   0   0   0   0   0   0   2   0   0   0   2   0   2   2   0   2   0   2   2   2   2   2   0   2   0   2   2   0   2   2   2   2   2   2   2   2   2   0   0   2   0   2   0   2   2   0   2   0   2   2   2   0   2   0   2   0   0   2   2   0   2   0   2   2   2   2   2   0
 MK-1-10                2   0   0   0   2   0   2   2   0   2   0   2   2   2   0   2   2   2   2   2   2   0   2   2   2   2   2   2   2   0   0   0   2   2   2   2   2   0   2   0   0   0   2   2   0   2   0   2   0   2   2   0   2   2   2   2   2   2   0   2   2   0   2   0   2   0   2   2   2   2   2   0   0   2   0   0   2   2   0   2   2   2   2   0   2   0   0   0   0   2   0   0   2   0   2   0   0   2   2   2   2   2   0   2   0   0   0   2   2   0   0   2   0   2   0   0   2   2   0   0   2   0   0   0   2   0   2   2   0   0   2   0   0   0   2   0   0   0   0   0   0   0   2   0   2   0   0   2   0   2   2   2   2   2   0   2   0   2   2   0   2   2   0   2   2   2   2   2   2   0   0   2   0   2   0   2   2   0   2   2   2   2   2   0   2   0   2   0   0   2   2   0   2   0   2   2   2   2   2   0
 MK-1-11                2   0   0   0   2   0   2   2   0   2   0   2   2   2   0   2   2   2   0   2   2   0   2   2   2   2   2   2   2   0   0   0   2   2   2   2   2   2   2   0   0   0   2   2   2   2   0   2   0   2   2   0   2   2   2   2   2   2   0   2   2   0   2   0   2   2   2   2   2   2   2   2   0   2   0   0   2   2   0   2   2   2   0   0   2   0   0   0   0   2   0   0   2   0   2   0   0   2   2   2   2   2   0   2   0   0   0   2   2   0   0   2   0   2   0   0   2   2   0   0   2   0   0   0   2   0   2   2   0   0   2   0   0   0   2   0   0   0   0   0   0   2   2   0   2   0   0   2   0   2   2   2   2   2   0   2   0   0   2   0   2   2   0   2   2   2   0   2   2   0   0   2   0   2   0   2   2   0   2   0   2   2   2   0   2   0   2   0   0   2   2   2   2   0   0   2   2   2   2   0
 MK-1-12                2   0   0   0   2   0   2   2   0   2   0   2   2   2   2   2   2   2   0   2   0   0   2   2   2   2   2   2   2   0   0   0   0   2   2   2   0   2   2   0   0   2   0   2   2   2   0   2   0   2   2   0   2   2   2   2   2   2   0   2   2   0   2   0   2   2   2   0   2   2   2   2   0   2   0   0   2   0   0   0   2   0   0   2   2   0   0   0   0   2   0   0   2   0   2   0   0   2   2   2   2   2   0   2   0   0   0   2   2   0   0   2   0   2   0   0   0   2   0   0   2   0   0   0   2   0   2   2   0   0   2   0   2   0   2   0   0   0   0   0   0   2   0   0   2   0   0   2   0   2   2   2   2   0   0   2   0   0   2   0   2   2   0   2   2   2   2   2   2   0   0   2   0   2   0   2   2   0   2   0   2   2   2   0   2   0   2   0   0   2   2   2   2   0   2   0   2   2   2   2
 MK-1-13                2   0   0   0   2   0   2   0   0   2   0   2   2   2   2   0   0   2   0   2   2   0   2   2   0   0   2   2   2   0   0   2   0   2   2   2   2   2   2   0   0   2   0   2   2   2   0   2   0   2   2   0   2   2   2   0   0   2   0   2   2   0   2   0   2   2   2   0   2   2   2   2   0   2   0   0   2   0   0   2   0   0   0   2   2   0   0   0   0   2   0   0   0   0   2   0   0   2   2   2   2   2   2   2   0   0   0   2   2   0   0   0   2   2   0   0   0   0   0   2   2   0   0   0   2   0   2   2   0   0   2   0   2   0   2   0   0   0   0   0   0   2   0   0   2   0   0   2   0   2   2   2   2   0   0   2   0   0   2   0   2   2   0   2   2   2   2   2   2   0   0   2   0   2   0   2   2   0   2   0   2   2   2   0   2   0   2   0   0   2   2   2   2   0   2   0   2   2   2   2
 MK-1-14                2   0   0   0   2   0   2   0   0   2   0   0   2   2   2   0   2   2   0   2   2   0   2   2   0   0   2   2   2   0   0   2   0   2   0   2   2   2   2   0   0   2   0   2   2   2   0   0   0   2   2   0   2   2   2   2   0   2   0   2   2   0   2   0   2   2   2   0   2   2   2   2   0   2   0   0   2   0   0   2   0   0   0   2   2   0   0   2   0   2   0   0   0   0   2   0   0   2   2   0   0   2   2   2   2   0   0   2   2   0   0   0   2   2   0   0   0   0   0   2   0   2   0   0   2   0   2   0   0   0   2   2   2   0   2   2   0   0   0   0   0   2   2   0   2   0   0   2   0   2   2   2   2   0   0   2   0   0   2   0   2   2   0   2   2   2   2   2   2   0   0   2   0   2   0   2   2   0   2   0   2   2   0   0   2   0   2   0   0   2   2   2   2   2   2   0   2   2   2   2
 MK-1-15                2   0   0   0   2   0   2   2   0   2   0   0   2   2   2   0   2   2   0   2   2   0   2   2   0   0   2   2   2   0   0   2   2   2   0   2   2   2   2   2   0   2   2   2   2   2   0   0   0   2   2   0   2   2   2   2   0   2   0   0   2   0   2   0   2   2   2   0   2   2   2   2   0   2   0   0   2   0   0   2   0   0   0   2   0   0   0   2   0   2   0   2   0   2   2   0   0   2   2   0   2   2   2   2   0   0   0   2   2   0   0   0   2   2   0   0   0   0   0   0   0   2   0   0   0   0   2   0   0   0   2   2   2   0   0   2   0   0   0   0   0   2   2   0   2   2   0   2   0   2   2   2   0   0   0   2   0   0   0   0   2   2   0   2   2   2   0   2   2   0   0   2   0   2   0   0   2   0   0   0   2   2   0   0   2   0   2   0   0   2   2   2   2   2   2   0   0   2   2   2
 MK-1-16                2   0   0   0   2   0   2   2   0   0   0   0   2   2   2   2   2   2   0   2   0   0   2   2   0   0   2   0   2   0   0   2   2   2   0   2   2   2   2   2   0   2   2   2   2   2   0   0   0   0   2   0   2   2   2   2   0   2   0   0   2   0   2   2   2   2   2   0   2   2   2   2   0   0   0   2   0   0   0   2   0   0   0   2   0   0   0   2   0   2   0   2   2   2   2   2   0   0   2   0   2   2   2   2   0   0   0   2   2   0   0   0   2   2   2   0   0   0   2   0   0   2   0   0   0   0   0   0   0   0   0   2   2   0   0   2   0   2   0   0   0   2   2   0   2   2   0   2   0   2   0   2   0   0   0   2   0   0   0   0   2   2   0   2   2   2   2   2   2   0   0   2   0   2   0   0   2   0   2   0   2   2   0   0   2   0   2   0   0   0   2   2   2   2   2   0   0   2   2   2
 MK-2-1                 0   2   2   2   2   0   2   0   2   2   2   2   2   2   0   0   2   2   0   2   0   0   2   0   0   2   0   0   2   0   2   0   0   2   2   2   2   2   0   0   2   2   0   2   2   0   2   2   0   0   0   0   2   2   0   0   2   2   0   0   0   0   0   0   0   2   0   0   0   0   0   0   0   2   2   2   2   2   2   0   0   0   0   2   2   0   0   0   0   0   0   0   0   2   0   2   0   2   2   2   2   2   0   2   0   2   2   2   0   2   2   2   2   0   2   2   2   2   0   0   2   0   0   0   0   2   2   0   2   2   0   0   0   0   2   0   2   2   0   0   0   0   2   2   2   2   2   2   2   0   0   2   0   0   2   2   2   0   0   2   0   2   0   2   2   2   2   2   0   0   0   0   2   2   0   0   2   2   0   2   0   0   2   2   2   0   2   2   0   0   2   2   2   2   2   2   2   0   0   0
 MK-2-2                 0   2   2   2   2   0   2   0   2   2   2   2   2   2   0   0   2   2   0   2   0   0   2   0   0   2   0   0   2   0   2   0   0   2   2   2   2   2   2   0   2   2   0   2   2   0   2   2   0   0   0   0   2   2   0   0   2   0   0   0   0   0   0   0   0   2   0   0   0   0   2   0   0   2   2   2   2   2   2   0   0   0   0   2   2   0   0   0   0   0   0   0   0   2   0   2   0   2   2   2   0   2   2   2   0   2   2   2   0   2   2   2   2   0   2   2   2   2   0   0   0   0   0   0   0   2   2   0   0   2   2   0   0   0   2   0   2   2   0   0   0   0   2   2   2   2   2   2   0   0   0   2   0   0   2   2   2   0   0   2   0   2   0   2   2   2   2   0   0   0   0   2   2   2   0   0   2   2   0   2   0   0   2   2   0   2   2   2   0   0   2   0   2   2   2   2   2   0   0   2
 MK-2-3                 0   2   2   2   2   0   2   0   2   2   2   0   2   2   0   0   2   2   0   2   0   0   2   0   2   2   0   0   2   0   2   0   0   2   2   2   2   2   2   0   2   2   0   2   2   0   2   2   0   0   0   0   2   2   2   0   2   0   0   0   0   2   0   2   0   2   0   0   0   0   2   2   0   2   2   2   2   0   2   2   0   2   0   2   0   0   0   0   0   0   0   2   0   2   0   2   0   2   2   2   0   2   2   2   0   2   2   2   0   2   2   2   2   0   2   2   0   2   0   0   0   0   0   2   0   2   2   2   0   2   2   0   0   0   2   0   2   2   2   0   0   0   2   2   2   2   0   2   0   2   0   2   0   0   2   2   2   0   0   2   0   2   0   2   2   2   2   0   0   0   0   2   2   2   0   0   2   0   0   2   0   0   2   2   0   2   2   2   0   0   0   0   2   2   0   0   2   0   0   2
 MK-2-4                 0   2   2   2   2   0   0   0   2   2   2   0   0   2   0   0   2   2   0   2   0   0   2   0   0   2   0   0   0   2   2   0   0   2   2   2   2   2   2   0   2   2   2   2   2   0   2   0   0   0   0   0   2   2   2   0   2   0   0   0   0   2   2   2   0   2   0   0   0   0   2   2   0   2   0   2   2   0   2   2   0   2   0   2   0   0   0   0   0   2   0   2   0   2   0   2   2   2   2   2   0   2   0   2   0   2   2   2   0   2   2   2   2   0   2   2   0   2   2   0   0   0   0   2   0   2   2   0   2   2   2   0   0   0   2   0   2   0   2   0   0   0   2   2   2   2   0   2   0   2   0   2   0   2   0   2   0   0   0   2   2   2   0   2   2   2   2   0   0   0   0   2   2   2   0   2   2   0   0   2   0   0   2   2   0   2   2   2   2   0   0   2   2   2   0   0   2   2   2   2
 MK-2-5                 0   2   2   2   2   0   0   0   2   2   2   0   0   2   0   0   2   2   0   2   0   2   2   0   0   2   0   0   0   2   2   2   0   2   2   2   2   2   2   2   2   2   2   2   2   0   2   0   0   0   0   0   2   2   2   2   2   0   2   0   0   2   2   2   0   2   0   0   0   0   2   2   0   2   0   2   2   0   2   2   0   2   0   2   0   0   0   0   0   2   2   0   0   2   0   2   2   2   2   0   0   0   0   2   0   2   2   2   0   2   2   2   2   0   2   0   0   2   2   0   0   2   0   2   0   2   2   0   2   2   2   0   0   0   2   0   0   0   2   0   0   0   2   2   2   2   0   2   0   2   0   2   0   2   0   2   0   0   0   0   2   2   0   2   2   2   2   0   0   2   0   2   2   0   0   2   2   0   0   2   0   0   2   2   0   2   2   2   2   0   0   2   2   2   0   0   2   2   2   0
 MK-2-6                 0   2   2   2   2   0   0   0   2   0   2   0   0   2   0   0   2   2   0   2   0   2   2   0   0   2   0   0   0   2   2   2   0   2   2   2   2   2   2   2   2   2   2   2   2   0   2   0   0   0   0   0   2   0   2   2   2   0   2   0   0   2   2   2   0   2   0   0   0   0   2   2   0   2   0   2   0   0   2   2   0   0   0   2   0   0   0   0   0   0   2   0   0   2   0   2   2   0   2   0   0   0   0   2   0   2   2   0   0   2   2   2   2   0   2   0   0   2   2   2   0   2   0   2   0   2   2   0   2   2   2   2   0   2   2   0   0   0   2   0   0   0   2   2   2   2   0   2   0   2   0   2   2   0   0   2   0   0   2   0   2   2   0   2   2   2   2   0   0   2   0   0   0   0   0   2   2   0   0   2   2   0   2   2   0   2   2   0   2   0   0   2   2   2   0   0   2   2   0   0
 MK-2-7                 0   2   2   2   2   2   0   0   2   0   2   0   0   2   2   2   2   2   2   2   0   2   2   0   2   0   0   2   2   2   2   2   0   2   2   2   2   2   2   2   2   2   0   0   2   2   2   0   0   0   2   0   2   0   2   2   2   0   2   0   0   2   2   2   0   2   0   0   0   0   2   2   0   2   0   2   0   0   2   2   0   0   2   2   0   0   0   0   0   2   2   0   0   2   0   2   2   0   2   0   0   0   2   2   0   2   2   0   0   2   2   0   2   0   2   0   0   2   2   0   2   2   0   2   0   2   2   0   2   2   0   2   0   2   2   0   0   0   2   0   0   0   2   2   2   2   0   2   0   2   0   2   2   0   0   2   0   0   2   0   2   2   0   2   2   2   2   0   0   2   0   0   0   0   0   2   2   0   0   2   2   0   2   2   0   2   2   0   2   0   0   0   2   2   0   0   2   2   0   0
 MK-2-8                 0   2   2   2   2   2   0   0   0   2   2   0   0   2   2   2   2   2   2   2   0   2   2   0   2   0   0   2   2   2   2   0   0   2   0   2   2   2   2   0   2   2   0   0   2   2   2   0   0   0   2   0   2   2   2   2   2   0   0   0   0   2   2   2   0   2   2   0   0   0   2   2   0   2   0   0   0   0   2   2   0   2   2   2   0   0   0   0   0   2   2   0   0   2   0   2   2   0   2   0   0   0   2   2   0   0   2   0   0   2   2   0   0   0   2   0   0   2   2   0   0   2   0   2   0   2   2   0   0   2   0   2   0   2   2   0   0   0   2   0   0   2   2   2   2   2   0   2   0   2   0   2   2   0   0   2   2   0   2   0   0   0   0   2   2   2   2   0   0   2   0   0   0   0   0   2   2   0   0   2   2   0   2   2   2   2   2   0   2   0   0   0   2   2   0   0   2   2   0   0
 MK-2-9                 0   2   2   2   2   2   0   0   0   0   0   0   0   2   2   0   0   2   2   2   0   2   2   0   2   2   0   2   2   2   2   0   0   2   0   2   2   2   2   0   2   2   0   0   2   2   2   0   0   0   2   0   2   2   2   2   2   0   0   0   0   2   2   2   0   2   2   0   2   0   2   2   0   2   0   0   0   0   2   2   0   2   2   2   0   0   2   0   0   0   2   0   0   2   0   2   2   0   2   0   0   0   2   2   0   0   2   0   0   2   2   0   0   0   2   0   0   2   2   0   2   2   0   0   0   2   2   0   2   0   0   2   2   2   2   0   0   0   2   0   0   2   2   2   2   2   0   2   0   2   0   2   2   0   0   2   2   0   2   0   0   0   0   2   2   2   2   0   0   2   0   0   2   2   0   2   2   0   0   2   2   0   2   2   2   2   2   2   2   0   0   0   2   2   0   0   2   2   2   0
 MK-2-10                0   2   2   2   2   0   0   0   2   0   0   0   0   0   2   0   0   2   0   2   0   2   2   0   2   2   0   2   2   2   2   2   0   2   0   2   2   2   2   0   2   2   0   0   2   2   0   0   2   0   0   0   2   2   2   2   2   0   0   0   0   2   2   2   0   2   0   0   0   0   2   2   0   2   0   0   0   0   2   2   0   2   2   2   0   0   2   0   0   0   2   0   0   2   0   2   2   0   2   0   0   0   2   2   2   0   0   0   0   2   2   0   0   0   2   2   0   2   2   0   2   2   2   0   0   2   2   0   2   0   0   0   2   2   2   0   0   0   2   0   0   0   2   2   2   2   0   2   0   2   0   2   2   0   0   2   2   0   2   0   0   0   0   2   2   2   2   0   0   2   0   0   2   2   0   2   2   0   0   2   2   0   2   2   2   2   2   2   2   0   0   0   2   2   0   0   2   0   2   2
 MK-2-11                0   2   2   2   2   0   0   0   2   0   0   2   0   0   2   0   0   2   0   2   0   2   2   0   2   2   2   0   2   2   2   2   0   2   0   2   2   2   2   0   2   2   2   0   2   0   0   0   0   0   0   2   2   2   2   2   2   0   0   0   0   2   2   2   0   2   0   0   0   0   2   2   2   2   0   0   0   0   2   2   0   0   2   2   0   0   2   0   0   0   2   0   0   2   0   2   2   0   2   0   0   0   2   2   2   0   0   0   0   2   2   2   0   0   2   2   0   2   2   2   2   2   2   0   0   0   2   0   2   0   0   0   2   2   0   0   0   0   2   2   0   0   2   2   2   2   0   2   2   2   0   2   2   0   2   2   2   0   2   0   2   0   0   0   2   2   2   0   0   2   0   2   2   2   0   0   2   0   0   2   2   0   2   2   2   2   0   2   2   0   0   2   0   2   0   0   2   0   2   2
 MK-2-12                0   2   2   2   2   0   0   2   2   0   0   0   0   0   2   0   0   2   0   2   0   2   2   2   2   2   0   0   2   2   2   2   0   2   0   2   2   2   2   0   2   2   2   0   0   0   2   0   0   2   0   2   0   2   2   2   2   0   0   0   0   2   2   2   2   0   0   0   0   0   2   2   2   2   0   0   0   0   2   2   0   0   2   2   0   0   2   0   0   0   2   0   0   2   0   2   0   0   2   0   0   0   2   2   2   0   0   0   0   2   2   2   0   0   2   2   0   2   2   2   2   2   0   0   0   2   2   0   2   0   0   0   2   2   0   2   2   0   0   2   0   0   2   2   2   2   2   0   2   2   0   0   2   2   2   2   2   0   2   0   2   0   0   0   2   2   2   0   0   2   0   2   2   2   0   0   2   0   0   2   2   0   2   2   2   0   0   2   2   0   0   2   0   2   0   0   2   0   2   2
 MK-2-13                0   2   2   2   2   0   2   2   2   0   0   0   0   0   2   0   0   2   0   2   0   2   2   2   2   2   0   2   2   2   2   2   0   2   2   2   2   2   2   0   2   2   2   0   0   2   2   0   0   2   2   2   0   2   2   2   2   0   0   0   0   2   2   2   2   0   0   0   0   0   2   2   2   2   0   0   0   0   0   2   0   2   2   2   0   2   2   0   0   0   2   2   0   2   0   2   0   0   2   0   0   0   2   2   2   0   0   0   0   2   2   2   0   0   2   0   2   2   2   2   2   2   2   0   0   2   2   0   2   0   0   0   2   2   0   2   2   0   0   2   0   0   2   2   2   2   2   0   2   0   0   0   2   2   2   0   2   0   2   0   2   0   0   2   2   2   2   0   0   2   0   2   2   2   0   2   2   0   0   2   2   0   2   0   2   0   0   2   2   0   0   2   0   2   0   0   2   0   2   2
 MK-2-14                0   2   2   2   2   0   2   2   2   0   0   0   0   0   2   0   0   2   0   2   0   2   2   0   2   2   0   2   2   2   2   2   2   2   2   2   2   2   0   0   2   2   2   0   0   2   2   0   0   2   2   2   0   2   2   2   2   0   0   2   0   2   2   2   2   0   0   0   0   2   2   2   2   2   0   0   0   0   0   2   0   2   2   2   0   2   2   0   0   0   2   2   0   2   0   2   0   0   2   0   0   0   2   0   2   0   0   0   0   2   2   2   0   0   2   0   2   2   2   2   2   2   2   0   0   2   2   0   2   0   0   2   2   2   0   2   2   0   2   2   0   0   2   0   2   2   2   0   0   0   0   0   2   2   2   0   0   0   2   0   2   0   0   2   2   0   2   0   0   2   0   2   2   2   0   2   2   2   0   2   2   0   2   0   2   0   0   2   2   0   0   2   0   2   0   0   2   0   2   0
 MK-2-15                0   2   0   2   0   0   2   0   2   0   0   0   0   0   2   0   0   2   0   2   0   2   2   0   2   2   0   0   2   2   2   0   2   2   2   2   2   2   0   0   2   2   2   0   0   2   0   0   0   2   2   2   0   2   2   2   2   0   0   2   0   2   2   2   2   0   0   0   0   2   2   2   2   2   0   0   0   0   0   2   0   0   2   2   0   2   2   0   0   0   2   2   0   2   0   2   0   0   2   0   2   0   2   0   2   0   0   0   0   2   2   2   0   0   2   0   2   2   0   2   2   2   2   2   0   2   2   0   2   0   0   2   2   2   0   2   2   0   2   2   0   2   2   0   0   2   2   0   0   0   0   0   2   2   2   0   0   0   2   0   2   0   0   2   2   0   2   0   0   2   0   2   0   2   0   2   2   2   0   2   2   0   2   2   2   0   0   2   2   0   0   2   0   2   0   0   2   0   0   0
 MK-2-16                0   2   0   0   0   0   2   0   2   0   0   0   0   0   2   0   0   2   0   2   0   2   2   0   2   2   0   0   0   0   2   2   2   2   2   2   0   0   0   0   2   2   0   0   0   2   0   0   0   0   0   2   0   2   2   2   2   0   0   2   0   0   2   2   2   0   0   0   0   2   2   2   2   0   0   0   0   0   0   2   0   0   2   2   0   2   2   0   0   0   2   2   0   2   2   2   2   0   2   2   2   0   2   0   2   0   0   0   0   2   0   0   2   2   2   0   2   2   0   2   2   2   2   2   0   2   2   0   0   2   0   2   2   2   0   2   2   0   2   2   0   2   2   0   0   2   2   0   0   0   0   0   2   2   2   0   0   0   2   0   2   0   0   2   2   0   2   0   0   2   2   2   0   2   0   2   2   0   0   2   2   2   2   2   0   2   0   2   2   0   0   2   0   2   0   2   2   0   0   0
 MK-3-1                 2   0   2   0   2   2   2   2   0   0   2   0   2   2   0   2   2   2   2   0   2   2   2   0   0   0   0   2   2   2   0   2   2   2   2   2   2   2   2   2   2   0   0   2   0   0   2   2   2   2   0   0   2   2   2   2   0   2   0   0   2   2   0   2   2   0   2   2   2   2   2   0   2   0   0   2   2   2   2   0   0   2   0   2   0   0   0   2   0   0   0   0   2   0   0   2   0   0   2   2   2   0   0   2   2   2   2   2   2   0   2   0   0   2   0   0   0   0   0   2   0   2   2   0   0   2   0   2   0   0   2   0   2   0   0   2   0   0   2   0   0   0   0   0   0   0   2   0   2   0   2   2   2   2   0   2   2   0   0   0   2   2   0   0   2   0   2   0   2   0   2   2   0   2   2   2   2   2   2   2   0   2   0   2   2   2   0   0   2   2   2   0   2   2   2   2   0   0   0   0
 MK-3-2                 2   0   2   0   2   2   2   2   0   0   2   0   2   2   0   2   2   2   2   0   2   2   0   0   0   0   0   2   2   2   2   2   2   2   2   2   2   2   2   2   2   0   0   2   0   0   2   2   2   0   0   0   2   2   2   2   0   2   2   0   2   2   0   2   2   0   2   0   2   2   2   2   0   0   0   2   2   2   0   0   2   2   0   2   0   0   0   2   0   0   0   0   2   0   0   2   2   0   2   2   2   0   0   2   2   2   0   2   0   0   2   2   0   2   0   2   2   0   0   2   0   2   2   0   0   2   0   0   0   0   2   0   2   0   0   2   0   0   2   0   0   0   0   0   0   0   2   0   2   0   2   2   2   2   0   2   2   0   2   2   2   2   0   2   2   0   2   0   2   0   2   2   0   2   2   2   2   0   2   2   0   2   0   2   2   2   0   0   2   2   2   0   2   2   2   2   0   2   0   0
 MK-3-3                 2   0   2   0   2   2   0   0   0   2   2   0   2   0   0   2   2   2   2   0   2   2   0   0   0   0   0   0   2   2   2   2   2   2   2   2   2   2   2   2   2   0   0   2   2   0   2   2   2   0   0   0   2   2   0   2   0   2   2   0   2   2   0   2   0   0   2   0   0   2   2   2   2   0   0   2   2   2   0   0   2   2   2   2   0   0   0   2   0   0   0   2   2   0   0   2   2   0   2   2   2   0   0   2   2   2   0   2   0   0   2   2   0   2   0   2   2   0   0   2   0   2   2   0   0   0   0   2   0   0   2   0   2   0   0   0   0   2   2   0   0   0   0   0   0   2   2   0   2   0   2   2   2   2   0   2   2   0   2   0   2   2   0   2   2   0   2   0   2   0   2   0   0   2   2   2   2   0   2   2   0   0   0   2   2   2   2   0   2   0   2   0   2   2   0   0   0   0   0   0
 MK-3-4                 2   0   2   0   2   0   0   0   0   0   2   0   2   0   2   2   2   2   2   0   2   0   0   2   0   0   0   0   2   2   2   2   2   2   2   2   0   2   2   0   2   0   0   2   2   0   2   2   2   0   2   0   2   2   0   2   0   0   2   0   2   2   0   2   0   0   2   0   0   2   2   2   2   0   0   2   2   2   0   0   2   2   2   2   0   0   0   2   2   0   2   2   2   0   0   2   2   0   2   2   2   2   0   0   0   2   0   0   2   0   0   2   0   2   2   2   2   0   0   0   0   2   0   0   0   0   0   2   0   0   2   0   0   0   0   0   0   2   2   0   2   0   0   0   0   2   2   0   2   0   2   2   2   2   0   2   2   0   2   0   2   2   0   2   2   0   2   0   2   0   2   0   0   0   2   2   2   0   2   2   0   0   0   2   2   2   2   0   2   0   2   0   2   2   0   0   0   2   0   0
 MK-3-5                 0   0   2   0   2   0   0   0   0   0   2   0   2   0   2   2   2   2   2   0   2   0   0   0   0   0   2   0   2   2   2   2   2   0   2   2   0   2   2   0   2   0   0   2   2   0   2   2   2   0   2   0   0   0   0   2   0   0   2   2   0   0   0   2   0   0   0   0   0   2   2   2   2   2   0   2   2   2   0   0   2   2   0   2   0   0   0   2   2   0   2   2   2   0   0   2   2   0   2   2   2   0   0   0   0   2   0   0   2   0   2   2   0   0   2   2   2   0   0   2   0   2   0   0   0   0   0   2   0   0   2   0   0   0   0   0   0   2   2   0   2   0   0   0   2   2   2   0   2   0   2   2   2   2   0   2   2   2   2   0   2   2   0   2   2   0   2   0   2   0   0   0   0   0   2   0   2   0   2   2   0   0   0   2   2   2   2   0   2   0   2   0   2   2   0   0   0   2   0   0
 MK-3-6                 0   0   2   0   2   0   2   2   0   0   2   0   2   0   0   2   2   2   2   0   2   0   2   0   0   0   0   0   2   2   2   2   2   0   0   2   2   2   2   0   2   0   0   2   2   0   2   2   2   0   2   0   0   0   0   2   0   0   2   2   0   0   0   2   0   0   0   0   0   0   2   0   2   2   0   2   2   2   0   0   2   2   0   2   0   0   0   0   2   2   2   2   2   0   0   2   2   0   2   2   2   0   0   0   0   2   0   0   2   0   2   2   0   2   2   2   2   0   0   2   2   2   0   0   0   0   0   0   0   0   2   2   0   0   0   0   0   2   2   0   2   0   0   2   2   2   2   0   2   0   2   2   2   2   0   2   2   0   2   0   2   2   0   2   2   0   2   0   2   0   0   0   0   0   2   0   2   0   2   2   0   0   0   2   2   2   2   0   2   0   2   0   2   2   0   0   2   2   0   2
 MK-3-7                 2   0   2   2   2   0   2   2   0   0   2   0   2   0   0   2   2   2   2   0   2   0   2   2   0   0   0   0   2   2   2   2   2   0   0   2   2   2   2   0   2   0   0   2   2   0   2   2   2   0   2   0   0   2   0   2   0   0   2   2   0   0   0   2   0   0   0   0   0   2   2   0   2   2   0   2   2   2   0   0   2   2   2   2   0   0   0   0   2   0   2   0   2   0   0   2   2   0   2   2   2   2   0   0   0   2   0   2   2   0   2   2   0   2   2   2   2   0   0   2   2   2   0   0   0   0   0   0   0   0   2   2   0   0   2   0   0   2   0   0   2   2   0   2   2   2   2   0   2   0   2   2   2   2   0   2   2   0   2   0   2   2   0   0   2   0   2   0   2   0   0   0   0   0   2   0   2   0   2   2   2   0   0   2   0   2   2   0   0   0   2   0   2   2   0   0   2   2   0   2
 MK-3-8                 2   0   2   2   2   0   2   2   0   0   2   0   2   0   0   2   2   0   2   0   2   0   2   2   0   0   0   0   2   2   2   2   2   0   0   2   2   2   2   0   2   0   0   0   2   0   2   2   2   0   2   0   0   2   0   2   0   0   2   2   0   0   0   2   0   0   0   0   0   2   2   0   2   2   0   0   2   2   2   0   2   0   2   2   0   0   2   0   2   2   2   0   2   0   0   2   2   0   2   2   2   2   0   0   0   2   0   2   2   2   2   2   0   2   2   2   2   0   0   2   2   2   0   2   0   0   0   0   0   0   2   2   0   2   2   0   0   2   0   2   2   2   0   2   2   2   2   0   2   0   2   2   2   0   0   2   2   0   0   2   2   2   2   0   0   0   2   0   0   0   0   0   0   0   2   2   0   0   2   0   2   0   0   0   2   2   2   0   0   0   2   0   2   2   0   0   2   2   0   2
 MK-3-9                 2   0   2   2   2   0   2   0   0   0   2   0   2   0   0   2   2   0   2   0   2   2   2   2   0   0   0   0   2   2   2   2   2   0   0   0   0   2   2   0   2   0   0   0   2   0   2   2   2   0   2   2   0   0   0   2   0   0   2   2   0   0   0   2   0   0   0   0   0   2   2   0   2   0   0   0   2   2   0   0   2   2   2   2   2   0   2   0   2   2   2   0   2   0   2   2   2   0   0   2   2   2   0   0   0   2   0   2   2   2   2   0   0   2   2   2   2   2   0   2   2   2   0   2   0   2   0   0   0   0   2   2   0   2   2   0   0   2   0   0   2   0   0   2   2   2   2   0   0   0   2   2   2   0   0   2   2   0   0   2   2   2   0   0   0   0   2   0   0   0   0   0   0   0   2   2   0   0   2   0   0   0   0   2   2   2   2   0   0   0   2   0   2   2   0   0   0   2   0   2
 MK-3-10                2   0   2   2   2   0   2   0   0   0   2   0   0   0   0   0   2   0   2   0   2   2   2   2   0   0   0   0   2   2   2   2   2   0   0   0   0   2   2   0   2   0   0   0   2   0   2   2   2   0   2   2   0   0   0   2   0   0   2   2   2   0   0   0   0   0   0   2   0   2   2   2   2   0   0   2   2   2   0   0   2   2   2   2   2   0   2   0   2   2   2   0   2   2   0   2   2   0   0   2   2   2   0   0   2   2   0   2   2   2   2   2   0   2   2   2   2   2   0   0   2   2   0   2   2   2   0   0   0   0   2   0   0   0   2   0   0   2   0   0   2   0   0   2   2   2   2   0   2   0   2   2   2   0   0   2   2   0   0   2   2   2   0   0   0   0   2   0   0   0   0   0   0   0   2   2   0   0   2   0   0   0   0   2   2   2   2   0   0   0   2   0   2   2   0   0   2   2   0   2
 MK-3-11                2   0   2   2   2   0   2   0   0   0   2   0   0   2   0   0   2   0   0   0   0   2   2   2   0   0   0   0   2   2   2   2   2   0   0   0   0   2   2   2   2   0   0   2   2   0   2   2   2   0   2   2   0   0   0   2   0   0   0   2   2   0   0   0   0   0   0   2   0   2   2   2   2   2   0   2   2   2   0   0   2   0   2   2   2   2   2   0   2   2   2   0   2   2   0   0   2   0   0   2   2   2   0   0   2   2   0   2   2   2   0   2   0   2   2   2   2   2   0   0   2   2   0   2   2   2   0   0   0   0   2   0   0   0   2   0   2   2   0   0   0   0   0   2   2   2   2   0   2   0   2   2   2   0   0   2   2   0   0   2   2   2   0   2   0   0   2   0   0   0   0   0   0   0   2   2   0   0   2   0   0   0   0   2   2   2   2   0   0   0   2   0   2   0   0   0   2   2   0   2
 MK-3-12                2   0   2   2   2   0   2   0   0   0   2   0   0   2   0   0   2   0   0   2   0   2   2   0   0   2   2   0   2   2   2   2   2   0   0   0   0   0   2   2   0   0   0   2   2   0   2   2   2   0   2   0   0   0   0   2   0   0   0   2   2   0   0   2   0   0   0   2   0   2   2   2   2   2   0   2   2   2   0   0   2   2   2   2   2   2   2   0   2   2   0   0   2   2   0   0   2   0   2   2   0   2   0   0   2   0   0   2   2   2   0   2   0   2   2   2   2   2   0   0   2   2   0   2   2   2   0   0   0   0   2   0   0   0   0   0   2   2   0   0   0   0   0   2   2   2   2   2   2   0   0   2   2   0   0   2   0   2   0   0   2   2   0   2   0   0   2   0   0   0   0   0   0   0   2   0   0   0   2   2   0   0   0   2   0   2   2   0   0   0   2   0   2   0   0   0   2   2   2   2
 MK-3-13                0   0   2   2   2   2   0   0   0   0   2   0   2   0   0   0   2   0   0   2   0   2   2   2   0   2   0   0   2   2   2   2   0   2   0   2   0   2   2   2   0   0   0   2   0   0   2   0   2   0   2   0   0   0   0   0   0   0   0   2   2   0   0   2   0   2   2   2   0   2   2   2   2   2   0   0   2   2   0   0   2   2   2   2   0   2   2   0   2   2   0   2   2   2   0   0   2   0   2   2   0   2   0   2   2   2   0   2   2   2   0   2   2   2   2   0   2   2   0   0   2   2   0   2   2   2   0   0   0   0   2   0   0   0   0   0   2   2   0   0   0   0   0   2   2   2   2   2   2   0   0   2   2   2   0   2   0   2   0   0   2   2   0   2   0   0   0   0   0   0   0   0   0   0   2   0   0   0   2   2   0   0   0   2   0   2   2   0   0   0   2   0   2   0   0   0   2   2   2   2
 MK-3-14                0   0   2   2   2   0   0   0   0   0   0   0   2   0   0   0   2   0   0   2   0   2   2   0   0   2   0   0   2   2   2   2   0   2   0   2   0   2   2   2   0   2   0   2   0   0   2   0   2   0   0   0   0   0   0   0   0   0   0   2   2   0   0   2   0   2   2   2   0   2   2   2   2   2   0   0   2   2   0   0   2   2   2   2   0   2   2   2   2   2   0   2   2   2   0   2   2   0   2   2   0   0   0   2   2   2   0   2   2   2   0   2   2   2   2   0   2   2   0   0   2   2   0   2   0   2   0   0   0   0   2   0   0   0   2   0   2   0   0   0   0   0   0   2   2   2   2   2   2   0   0   2   2   2   0   2   2   2   0   0   2   2   0   2   0   0   0   0   0   0   0   0   0   0   2   0   0   0   2   2   0   0   0   2   0   2   2   0   0   0   2   2   2   0   0   0   2   0   2   2
 MK-3-15                0   0   2   0   0   0   0   0   0   0   0   0   2   0   2   0   2   0   0   2   0   2   0   0   0   2   0   2   2   2   2   0   0   2   0   2   0   2   2   2   0   2   0   2   0   0   2   0   2   0   0   0   0   0   0   0   0   0   0   0   2   2   0   0   0   0   2   2   0   2   2   2   2   2   0   0   2   2   0   0   2   2   2   2   0   2   2   2   2   2   0   2   2   2   0   2   2   2   2   2   0   0   0   2   2   2   2   2   2   2   0   2   2   2   2   2   2   2   0   0   2   2   0   0   0   2   0   0   2   0   2   2   0   0   2   0   2   0   0   0   0   0   0   2   2   2   2   2   2   0   0   2   2   2   0   2   2   2   0   0   2   2   0   2   0   0   0   0   0   2   2   0   0   0   0   0   0   0   2   2   0   0   0   2   0   2   2   0   0   0   2   2   2   2   0   0   2   0   2   2
 MK-3-16                0   0   2   0   0   0   2   0   0   0   0   0   2   0   2   0   2   0   2   2   0   2   0   2   0   2   0   2   2   2   2   0   0   2   0   2   0   2   2   2   0   2   0   2   0   0   2   0   2   0   0   0   0   0   0   0   0   0   0   0   0   2   0   2   0   2   2   2   0   0   2   2   0   2   0   0   2   2   0   0   2   2   2   2   0   2   2   2   0   2   2   2   2   0   0   2   2   2   2   2   0   0   0   2   2   0   2   2   2   2   0   2   2   2   2   2   2   2   0   2   2   2   0   0   0   0   0   0   2   0   2   2   0   2   2   0   2   0   0   0   0   0   0   2   2   2   2   2   2   0   2   2   2   2   0   2   2   2   0   2   2   2   0   2   0   0   0   0   0   2   2   0   0   0   0   0   0   0   2   2   0   0   2   2   2   2   2   0   0   0   2   2   0   2   0   0   2   0   2   2
 MK-4-1                 0   2   2   2   0   2   0   2   2   0   2   0   0   2   0   2   2   2   0   2   2   2   2   0   2   0   2   0   2   0   2   2   2   2   0   2   0   0   2   0   0   0   0   2   0   2   2   0   2   0   0   0   2   0   2   0   0   2   2   2   2   0   2   0   2   0   0   0   2   0   0   2   0   0   0   2   2   2   2   0   0   2   2   0   2   2   2   0   2   0   0   0   2   0   0   2   2   2   2   0   2   0   2   2   2   2   0   0   2   2   2   0   0   2   2   2   2   2   0   0   0   2   0   2   0   2   2   0   0   2   0   0   0   2   2   2   2   2   2   2   2   0   2   0   2   0   2   2   0   2   0   0   2   0   2   2   2   0   2   0   2   2   0   0   2   2   0   2   2   2   0   2   0   2   0   0   2   2   0   0   2   2   0   0   2   2   2   2   0   0   2   0   0   0   2   2   0   2   0   2
 MK-4-2                 0   2   2   2   0   0   0   2   2   2   2   0   0   2   0   2   2   2   0   2   2   2   2   0   2   0   2   0   2   0   2   2   2   2   0   2   0   0   2   0   0   0   0   2   0   2   2   0   2   0   0   0   0   0   2   0   0   2   2   2   2   0   2   0   2   0   0   0   2   2   2   2   0   0   0   2   2   0   0   0   0   2   2   0   2   2   2   0   2   2   0   0   0   0   0   2   2   0   2   0   2   0   2   2   2   2   2   0   2   2   2   0   0   2   0   2   2   2   0   0   0   2   0   2   0   2   2   0   2   2   0   0   0   2   2   2   2   2   0   2   2   0   2   0   2   2   2   0   0   2   0   0   2   0   2   0   2   0   2   0   2   2   0   0   2   2   0   0   2   2   0   2   0   2   0   0   2   2   0   0   2   2   0   0   2   2   2   2   0   0   2   0   0   0   0   2   0   2   0   2
 MK-4-3                 0   2   2   2   0   0   0   2   2   2   2   2   0   2   0   2   2   2   0   2   2   2   2   0   2   0   2   0   2   0   2   2   2   2   0   2   0   0   2   0   0   0   0   2   0   2   2   0   0   0   0   0   0   0   2   0   0   2   2   2   2   0   2   0   2   0   0   0   2   0   2   2   0   2   0   2   2   2   0   0   0   2   2   0   0   2   2   0   2   2   0   0   0   0   0   2   2   0   2   0   2   0   2   2   0   2   2   0   2   2   2   0   0   2   0   2   2   2   0   0   0   2   2   0   0   2   2   2   2   2   2   0   0   0   2   2   0   2   0   2   2   2   2   2   2   2   2   0   0   2   0   0   2   0   2   0   2   0   2   0   2   2   0   0   2   2   0   0   0   2   0   2   0   2   0   0   2   2   0   0   2   2   0   0   2   2   2   2   0   0   2   0   0   2   0   2   0   2   0   2
 MK-4-4                 0   2   0   2   0   0   0   2   2   2   2   2   0   2   0   2   2   2   0   2   2   2   2   0   2   0   0   0   2   0   2   2   2   2   0   2   2   0   2   0   0   0   0   2   2   2   0   2   0   0   0   2   0   0   2   0   2   2   2   2   2   0   2   2   2   0   2   0   2   0   2   2   0   2   0   2   2   2   0   0   0   2   2   0   0   2   2   0   2   2   0   0   2   0   0   2   2   0   2   0   2   0   2   2   0   2   2   0   2   2   2   0   0   2   0   2   2   2   0   0   0   2   2   0   0   2   2   2   0   0   2   0   0   0   2   2   0   2   0   2   2   2   2   2   2   2   2   0   0   2   0   2   2   0   2   2   2   0   2   0   2   2   0   0   2   2   0   0   0   2   0   2   0   2   0   0   2   2   0   0   0   2   0   0   0   2   2   2   0   0   2   0   0   2   0   2   0   0   0   2
 MK-4-5                 0   2   0   2   0   0   0   2   2   2   2   2   2   2   0   2   2   2   0   2   2   2   2   0   2   0   0   0   2   0   2   2   2   2   0   2   2   0   2   0   0   0   0   2   2   0   0   2   0   0   0   2   0   0   2   0   2   2   2   2   2   0   2   2   2   0   2   0   2   0   2   2   0   2   0   2   2   2   0   0   0   2   2   0   0   2   2   0   2   2   2   0   2   0   0   2   2   0   2   2   2   0   2   2   0   2   2   0   2   2   2   0   0   2   0   2   2   2   0   0   0   2   0   0   0   2   2   2   0   0   0   0   2   0   2   2   0   2   0   2   2   2   2   2   2   2   2   0   0   2   0   2   2   0   2   2   2   0   2   0   2   2   0   0   2   2   0   0   0   2   0   2   0   0   0   0   2   0   0   0   0   0   0   0   0   2   2   2   0   0   2   0   0   2   0   2   0   0   0   2
 MK-4-6                 0   2   0   2   0   0   0   2   2   2   2   2   2   2   0   2   2   2   0   2   2   2   2   0   2   0   0   0   2   0   2   2   0   2   0   2   2   0   2   0   0   0   0   2   2   0   0   2   0   0   0   2   0   0   2   0   2   2   2   2   2   0   0   2   2   0   2   0   2   0   2   2   0   2   0   2   2   2   2   0   0   2   2   0   0   2   2   0   2   2   2   0   2   0   0   2   0   0   2   2   0   0   2   2   0   2   0   0   2   2   2   0   2   2   0   2   2   2   0   0   0   2   0   0   0   2   2   2   0   0   0   0   2   0   2   2   0   2   0   2   2   2   2   2   2   2   2   2   0   2   0   2   2   0   0   2   2   0   2   0   2   2   0   2   2   2   0   0   0   2   2   2   0   0   0   0   2   0   0   0   0   2   0   0   0   2   2   0   0   0   2   2   0   2   0   2   0   2   0   2
 MK-4-7                 0   2   0   2   0   2   0   2   2   2   2   2   0   0   0   2   2   2   0   2   2   2   0   2   2   0   0   0   2   2   2   2   0   2   2   2   2   0   2   0   0   0   0   2   0   0   0   0   0   2   0   2   0   0   2   0   2   2   2   0   2   0   0   2   2   0   0   0   2   0   2   2   0   2   0   2   2   2   2   0   0   2   2   0   0   2   2   0   2   2   2   0   2   0   0   0   0   0   2   2   0   0   2   2   0   2   0   0   2   2   2   0   2   2   0   2   0   2   0   0   0   0   0   0   0   2   2   2   0   0   0   0   2   0   2   2   0   2   0   2   2   0   2   0   2   2   2   2   0   2   0   2   2   0   0   2   2   0   2   0   2   2   0   2   2   2   0   0   0   2   0   2   0   2   0   0   2   2   0   0   0   2   0   0   0   2   2   0   0   0   2   2   2   0   0   2   0   2   0   2
 MK-4-8                 0   2   2   2   0   2   0   2   0   2   2   2   0   0   0   0   2   2   0   2   0   2   0   2   2   0   0   0   2   2   2   2   0   2   2   2   2   0   2   0   0   0   0   2   0   0   2   0   0   0   2   2   0   0   2   0   2   2   2   2   2   0   0   0   2   0   0   0   2   0   2   2   2   2   2   2   2   2   2   0   0   2   2   0   0   2   2   0   2   2   2   0   2   0   0   2   0   0   2   0   0   0   2   2   0   2   0   0   2   2   2   0   2   2   0   2   0   2   0   0   2   0   0   0   0   2   2   2   0   0   0   0   2   0   2   2   0   2   0   2   0   0   0   2   2   2   2   2   0   2   0   2   2   0   0   2   2   0   2   0   2   2   0   2   0   2   0   2   0   2   2   2   2   0   0   0   2   2   0   0   0   2   0   0   0   2   2   0   0   0   2   2   2   0   0   2   0   2   2   2
 MK-4-9                 0   2   2   0   0   2   0   2   0   2   2   2   2   0   0   0   2   2   0   2   0   2   0   2   2   0   0   0   2   2   2   2   0   2   2   2   2   0   2   0   0   0   2   2   0   0   2   0   2   0   2   2   0   0   2   0   2   2   2   2   2   0   0   2   2   2   0   0   2   0   2   2   0   2   2   0   2   2   2   0   0   2   2   0   0   2   2   0   2   2   2   0   2   0   0   2   0   0   2   0   0   0   2   0   0   2   2   0   2   2   2   0   2   2   2   2   0   2   0   0   2   0   0   0   0   2   2   2   0   0   0   0   2   0   2   2   0   2   0   2   0   0   0   2   2   2   2   2   0   2   0   2   2   0   0   2   2   2   2   0   2   2   2   2   0   2   0   2   0   2   2   2   2   0   0   0   2   0   0   2   0   2   0   0   0   2   2   0   0   0   2   2   2   0   0   2   0   2   2   2
 MK-4-10                0   2   2   0   0   0   0   2   0   2   2   2   2   0   0   0   0   2   0   0   0   0   0   2   2   0   0   0   2   0   0   2   0   2   2   2   2   0   2   0   0   0   2   2   0   0   2   2   2   0   2   2   0   0   2   2   2   2   2   2   2   0   0   2   2   0   2   0   2   0   2   2   0   2   2   0   2   2   2   0   0   2   2   0   0   2   2   0   2   2   2   2   2   0   0   2   0   2   2   0   0   0   2   0   0   2   2   0   2   2   2   0   2   2   2   2   0   2   0   0   2   0   0   0   0   2   2   2   0   0   0   0   2   0   2   2   0   2   0   0   0   0   0   2   2   2   2   2   0   2   0   2   2   0   0   2   2   2   2   0   2   2   2   2   0   2   2   2   0   2   2   2   2   0   0   0   2   0   0   2   0   2   0   0   0   2   2   2   0   0   2   2   2   0   0   2   0   2   2   2
 MK-4-11                0   0   2   0   0   0   0   2   0   2   2   2   2   0   2   0   0   2   0   0   0   0   0   0   2   0   2   0   0   2   2   2   0   2   2   2   2   0   0   0   2   0   2   2   0   0   2   2   2   0   2   2   0   0   2   2   2   2   2   2   2   0   0   2   2   0   2   0   2   0   2   2   0   2   2   0   2   2   2   0   0   2   2   0   0   0   2   0   2   2   2   2   2   0   0   2   0   2   0   0   0   0   2   0   0   2   2   0   2   2   2   0   2   2   2   2   0   2   0   0   2   2   0   0   2   0   2   2   0   0   0   0   2   0   2   2   0   2   0   0   0   2   0   2   2   2   2   2   0   0   0   2   2   2   0   2   2   2   2   0   2   2   2   2   2   2   2   2   0   2   2   2   2   0   2   0   2   0   0   0   0   2   2   0   0   2   2   2   0   0   2   2   2   0   0   2   0   2   2   2
 MK-4-12                0   0   2   0   0   0   2   2   0   2   2   2   2   0   2   0   0   2   0   2   0   0   0   0   2   2   2   0   0   2   2   2   2   2   2   2   2   0   0   0   2   0   2   2   0   0   2   2   2   0   2   2   0   0   0   2   2   2   2   2   2   0   0   2   2   0   2   0   2   0   2   2   0   2   2   0   2   2   2   0   0   0   2   0   2   0   2   0   2   2   2   2   2   0   0   2   0   2   0   0   0   0   2   0   0   2   2   0   2   2   2   0   2   2   2   2   0   0   0   0   0   2   2   2   2   0   2   2   0   0   0   0   2   0   2   2   0   2   0   0   0   2   0   2   2   2   2   2   0   0   0   2   2   2   0   2   2   2   2   0   2   2   2   2   2   2   2   2   0   2   2   2   2   2   0   0   0   0   0   0   0   2   2   0   2   2   2   2   0   0   2   2   2   0   0   2   0   2   2   2
 MK-4-13                0   0   2   0   0   0   2   2   0   2   2   2   2   0   2   0   0   2   0   2   0   0   0   0   2   2   2   0   0   2   2   2   2   2   2   2   2   0   0   0   2   0   2   2   0   0   2   0   2   0   2   2   0   0   0   2   2   2   2   2   2   0   0   2   2   0   2   0   2   0   0   2   0   2   0   0   2   2   2   0   0   0   2   0   2   0   2   0   2   2   2   2   2   0   0   2   0   2   2   0   0   0   2   0   0   2   2   2   2   2   2   0   2   2   2   2   0   0   0   0   0   0   2   2   2   0   0   2   0   0   0   0   2   0   2   0   0   2   0   0   0   2   0   2   2   2   2   2   0   2   0   2   2   2   0   2   2   2   2   0   2   2   2   2   2   2   2   0   0   2   2   2   2   2   0   0   0   0   0   0   0   2   2   0   2   2   2   2   0   0   2   2   0   2   0   2   0   2   2   2
 MK-4-14                0   0   2   0   0   0   2   2   0   2   2   2   2   0   2   0   0   2   0   2   0   0   0   0   2   2   2   0   0   2   2   2   2   2   0   2   2   0   0   0   2   0   2   2   0   0   2   0   2   0   2   2   0   0   0   2   2   2   2   2   2   0   2   2   2   0   2   0   0   2   0   2   0   2   2   0   2   2   2   0   0   2   0   0   2   0   2   0   2   2   2   2   2   0   0   0   0   2   2   0   0   0   2   0   0   0   2   2   2   2   2   0   2   2   2   0   0   0   0   0   0   0   2   2   2   0   0   2   2   0   0   0   2   0   2   0   0   2   2   0   0   2   0   2   2   2   2   2   0   2   0   2   2   2   0   2   2   2   2   0   2   2   2   2   2   0   2   0   0   2   2   2   2   2   0   0   0   0   0   0   0   2   2   0   2   2   0   2   0   0   2   2   0   2   0   2   0   2   2   2
 MK-4-15                0   0   0   0   0   0   2   2   2   2   2   2   2   0   2   0   0   2   0   2   0   0   0   0   2   2   2   0   0   2   2   2   2   2   0   2   2   0   0   0   0   2   2   2   0   0   2   0   2   0   2   0   0   0   0   2   2   2   2   2   2   0   2   2   2   0   2   0   0   0   0   2   2   2   2   0   2   2   2   0   0   2   0   0   2   0   2   0   2   0   2   2   2   0   0   0   0   2   2   0   0   0   2   0   2   0   2   2   2   2   0   0   0   2   0   0   0   0   0   0   0   0   2   0   2   0   0   2   2   0   0   0   2   0   2   0   0   2   2   0   0   2   0   2   2   2   2   0   0   2   0   2   2   2   0   2   2   2   2   0   2   2   2   2   2   0   2   0   0   2   2   2   2   0   0   0   0   0   2   0   0   2   2   0   2   2   0   2   0   0   2   2   0   2   0   2   0   2   2   0
 MK-4-16                0   0   0   0   0   0   2   2   2   2   2   2   0   0   2   0   0   2   0   2   0   0   0   0   2   0   2   0   0   2   2   0   2   2   0   0   2   0   0   0   0   2   2   2   0   0   2   0   0   0   0   0   0   0   0   2   2   0   2   2   2   0   2   2   2   0   2   0   0   0   0   0   2   2   2   0   2   2   2   0   0   2   0   0   2   0   2   0   0   0   2   2   2   0   2   0   0   2   2   0   2   0   0   0   2   0   2   2   2   2   0   0   0   2   2   0   0   0   0   2   0   0   2   0   2   0   0   2   2   0   0   0   2   0   0   0   0   2   2   0   0   2   0   2   2   2   0   0   2   2   0   2   2   2   0   2   2   2   2   0   2   2   2   2   0   0   2   2   0   2   2   2   2   0   0   0   0   0   2   0   0   2   2   0   2   2   0   2   0   0   2   2   0   2   0   2   0   2   2   0
 MK-5-1                 0   2   2   0   2   0   2   2   2   2   0   2   2   2   0   0   2   0   2   2   2   0   2   0   0   2   0   0   2   0   2   2   0   0   0   0   0   0   2   0   0   0   2   0   0   2   0   0   2   0   2   2   2   0   0   0   0   2   0   2   2   2   0   2   0   0   2   2   0   2   2   2   0   2   0   0   2   2   0   0   2   2   0   0   2   2   0   0   2   0   2   0   0   0   0   2   0   0   2   2   0   2   2   2   0   2   0   2   0   0   0   2   0   0   0   0   2   0   2   2   2   2   0   2   0   2   2   0   2   0   0   0   0   0   2   0   2   0   2   2   2   0   0   0   0   0   2   2   0   0   2   0   2   0   0   0   0   0   2   0   2   0   0   0   2   2   2   2   0   2   0   2   2   2   0   2   0   2   0   2   0   2   2   2   2   0   2   0   2   2   0   0   2   0   2   2   0   2   2   2
 MK-5-2                 0   0   2   0   2   0   0   2   2   2   0   0   2   2   0   0   2   0   2   2   2   0   2   0   0   2   0   0   2   0   0   2   0   2   0   0   0   0   2   0   0   0   2   0   0   0   0   0   2   0   2   2   2   0   0   0   0   2   0   2   2   2   0   2   0   0   2   2   0   2   0   2   2   2   0   0   2   2   0   0   2   2   0   0   2   2   0   0   0   0   2   2   0   0   0   2   0   0   2   2   0   2   2   2   2   2   0   2   0   0   0   2   0   0   0   0   2   0   2   2   2   2   0   2   0   2   2   0   2   0   0   2   0   2   2   0   2   2   2   2   2   0   2   0   0   0   0   2   0   0   2   0   2   0   0   0   0   0   2   0   2   0   0   0   2   2   2   2   0   2   0   2   2   2   0   2   0   2   0   2   0   2   0   2   0   0   2   0   2   2   0   0   2   0   2   2   0   2   2   2
 MK-5-3                 0   0   0   2   2   0   0   2   2   2   0   0   2   2   0   0   2   0   2   2   2   0   2   0   0   2   0   0   2   0   0   2   0   2   2   0   0   0   2   0   0   0   0   0   0   2   0   2   2   0   2   2   2   0   0   0   0   0   0   2   2   2   0   2   0   0   2   2   0   0   0   2   2   2   0   2   2   2   0   0   2   2   2   0   2   2   0   0   0   0   2   2   0   0   0   2   0   0   2   2   0   2   2   0   2   2   0   2   0   0   0   2   0   0   2   0   2   0   2   2   2   2   0   2   0   2   2   0   2   0   0   2   0   2   2   0   2   2   2   2   2   0   2   0   0   0   0   2   0   0   2   0   2   0   0   0   0   0   2   0   2   0   0   0   2   2   2   2   0   2   0   2   2   2   0   2   2   2   0   2   0   2   0   2   0   0   2   0   2   0   0   0   2   0   2   2   0   2   2   2
 MK-5-4                 0   0   0   2   2   0   2   2   2   0   0   0   2   2   0   0   2   0   2   2   2   0   2   0   0   2   0   0   2   0   0   2   0   2   2   0   0   0   2   0   2   0   2   0   0   2   0   2   2   0   2   2   2   0   0   0   2   0   0   2   2   2   0   2   0   0   2   2   0   0   0   2   2   2   0   2   2   2   0   0   2   2   2   0   2   2   0   0   2   0   2   0   0   0   0   2   0   0   2   2   0   2   2   0   2   2   0   2   0   0   0   0   0   0   2   0   2   0   2   2   2   2   0   2   0   2   2   0   2   0   0   2   0   2   2   0   2   2   2   2   2   0   2   0   0   0   0   2   0   0   2   0   0   0   0   2   0   0   2   0   2   0   0   0   2   2   2   2   0   2   0   2   2   2   0   2   2   0   0   2   0   2   0   2   0   0   2   0   2   0   0   0   2   0   2   2   0   0   2   2
 MK-5-5                 0   0   0   0   2   0   2   2   2   0   0   0   2   2   0   2   2   0   2   2   2   0   2   0   0   2   0   2   2   0   0   2   0   2   2   0   0   0   2   0   2   0   2   0   0   2   0   2   2   0   2   2   2   0   0   0   2   0   0   2   2   2   0   2   0   0   0   2   0   0   2   2   2   2   0   2   2   0   0   0   2   2   2   0   2   2   0   2   2   2   2   0   0   0   0   2   0   0   2   2   0   2   2   0   2   2   2   2   2   0   0   0   0   0   2   0   2   2   2   2   2   2   0   2   0   2   2   0   2   0   0   2   0   2   2   0   2   2   2   2   2   0   2   0   0   2   0   2   0   0   2   0   0   0   0   2   0   0   2   0   2   0   2   0   2   0   0   2   0   2   0   2   2   2   0   0   2   0   0   0   0   2   0   2   0   2   2   0   2   2   0   0   2   0   2   2   0   0   2   0
 MK-5-6                 0   0   0   0   2   0   2   2   2   0   0   0   2   2   0   2   0   0   2   2   2   2   2   0   0   2   0   2   2   0   0   2   2   2   2   0   0   0   2   0   0   0   2   0   0   2   0   2   2   0   2   2   2   0   0   0   0   0   0   2   2   2   0   2   0   0   0   2   0   0   2   2   2   2   0   2   2   2   0   0   0   2   2   0   2   2   0   2   2   2   2   0   0   2   0   2   0   0   2   2   0   2   2   0   2   2   2   0   2   0   0   0   0   0   2   0   2   2   2   2   2   2   2   2   0   2   2   0   2   2   0   2   0   2   2   0   2   2   2   2   2   0   2   0   0   2   0   2   0   0   2   0   0   0   0   2   0   2   2   0   2   0   2   0   2   0   0   2   0   2   0   2   0   2   0   2   2   0   0   0   0   2   0   2   2   2   2   0   0   2   0   0   2   0   0   2   0   0   2   0
 MK-5-7                 2   0   0   0   2   0   2   2   2   0   0   0   2   0   0   2   0   0   2   2   2   2   2   0   0   2   0   2   2   2   0   2   0   2   2   0   0   0   0   0   0   0   2   0   0   2   2   2   2   0   2   2   2   0   0   0   0   2   0   2   2   2   0   2   0   2   0   2   0   0   0   2   2   2   0   2   2   2   0   0   0   2   2   0   2   2   0   2   0   2   2   0   0   2   0   2   0   2   2   2   0   2   2   0   2   2   2   0   2   0   0   0   0   0   2   0   2   2   2   2   2   2   2   2   0   2   2   0   2   2   0   2   0   2   2   0   2   2   2   2   2   0   2   0   0   2   0   2   0   0   2   0   0   0   0   2   0   2   2   0   2   0   2   0   2   0   0   2   0   2   0   0   0   2   0   2   2   0   0   0   0   2   0   2   2   2   2   0   0   2   0   0   2   0   0   2   0   0   2   0
 MK-5-8                 2   0   0   0   2   0   2   2   2   2   2   0   0   0   0   2   0   2   2   2   2   2   2   0   0   2   0   0   2   2   0   2   2   2   2   0   0   0   0   0   0   0   2   0   0   2   2   0   2   0   2   2   2   2   0   0   2   2   0   0   2   2   0   2   0   2   0   2   0   0   0   2   2   2   2   2   2   2   0   0   0   2   0   0   2   2   0   2   0   2   2   0   2   0   0   2   0   2   2   2   0   2   2   0   2   2   2   0   2   0   0   0   0   0   2   0   2   0   2   0   2   2   2   2   0   2   2   0   2   2   0   0   0   2   2   0   2   2   0   0   2   0   2   0   0   2   0   2   0   0   2   0   0   0   0   2   0   2   2   0   2   0   2   0   2   0   0   2   0   2   0   0   2   2   0   2   2   0   0   0   0   2   2   2   2   2   2   0   0   2   0   0   2   0   0   2   0   0   2   0
 MK-5-9                 2   0   0   0   2   0   2   2   2   2   0   0   0   0   0   2   0   2   2   0   2   2   2   0   0   2   0   2   2   2   0   0   2   2   2   0   0   0   2   0   0   0   2   0   0   0   2   0   2   0   2   2   2   2   0   0   2   2   0   0   2   2   0   2   2   2   2   2   0   2   0   2   0   2   2   2   2   2   0   0   0   2   2   0   2   2   0   2   0   2   2   0   2   0   0   2   2   0   2   2   0   2   2   0   2   2   2   0   2   0   0   0   0   0   2   0   2   0   2   0   2   2   2   2   0   2   2   0   2   2   2   0   0   2   2   0   2   2   0   0   0   0   2   0   0   2   0   2   0   0   2   0   0   0   0   0   0   2   2   0   2   0   2   0   2   0   0   2   0   0   0   0   2   2   0   2   2   0   0   0   2   2   2   2   2   2   2   0   0   2   0   2   2   0   0   2   0   2   2   0
 MK-5-10                2   0   0   0   2   0   2   2   2   2   0   2   0   0   0   2   2   2   2   0   2   2   2   0   0   2   0   2   2   2   0   0   2   2   2   0   2   0   2   0   0   2   2   0   0   0   2   0   2   0   2   0   0   2   0   0   2   2   2   2   2   2   0   2   2   2   2   2   0   2   0   2   0   2   2   2   2   2   0   0   0   2   2   0   2   2   0   2   0   2   2   0   2   0   0   2   2   0   2   2   0   2   2   0   2   0   2   0   2   0   0   0   0   2   2   0   2   0   2   0   2   2   2   2   0   2   2   0   2   2   2   0   0   2   2   0   2   2   0   0   0   0   2   0   2   2   0   2   0   0   2   0   0   0   0   0   0   2   2   0   0   0   2   2   2   0   0   2   0   0   0   0   2   2   0   2   2   0   0   0   2   0   2   2   0   2   2   0   0   2   0   2   2   0   0   2   0   0   2   0
 MK-5-11                2   0   2   0   2   0   2   2   2   2   0   2   0   0   0   2   2   2   2   0   2   2   2   0   2   2   0   2   2   2   0   0   2   0   2   0   2   0   2   0   2   2   2   0   0   0   2   0   0   0   2   0   0   2   0   0   2   2   0   2   2   2   0   2   2   0   2   2   0   2   0   2   0   2   2   0   2   2   2   0   0   2   2   0   2   0   0   2   0   2   2   2   2   0   0   0   2   0   2   2   0   2   2   0   2   0   2   0   2   0   0   0   0   2   2   0   2   0   2   0   0   2   2   2   0   0   2   0   2   2   2   0   0   0   2   0   0   0   0   2   0   0   2   0   2   2   0   2   0   0   2   0   0   0   0   0   0   2   2   0   0   0   2   2   2   0   0   0   0   0   0   0   2   2   0   2   2   0   0   0   2   0   2   2   0   2   2   0   0   2   0   2   2   0   0   2   0   0   2   0
 MK-5-12                2   0   0   0   2   0   2   0   2   0   0   2   0   0   0   2   2   2   2   0   2   2   2   0   2   2   0   2   2   2   2   0   2   0   0   0   2   0   0   0   2   2   2   0   0   0   2   0   0   0   2   0   0   0   0   0   2   2   0   2   2   2   0   0   2   0   2   2   0   2   0   2   2   2   2   0   2   2   2   0   0   2   2   0   2   0   0   2   0   2   2   2   2   0   0   0   2   2   2   2   0   2   2   0   2   0   2   0   0   0   2   0   0   2   2   0   2   0   2   0   0   2   2   2   0   0   2   0   2   2   2   0   0   0   2   0   0   0   2   2   0   0   2   2   2   0   0   2   0   0   0   0   0   2   0   0   0   2   2   0   0   0   2   2   2   0   0   0   0   0   0   0   2   2   0   2   2   0   0   0   2   2   2   2   0   2   2   0   0   2   0   2   0   0   0   2   0   0   2   0
 MK-5-13                2   0   0   0   2   2   2   0   2   0   2   2   0   2   0   2   2   2   2   0   2   2   2   0   2   2   0   0   2   2   2   0   2   0   0   0   2   0   0   0   2   0   2   0   0   0   2   0   2   0   2   0   0   0   0   0   2   2   0   2   2   2   0   0   2   0   2   2   2   2   0   2   2   2   2   0   0   0   2   2   0   2   2   0   2   0   0   2   0   2   0   2   2   0   2   2   2   2   2   2   0   2   2   0   2   0   2   0   2   0   0   0   0   2   2   0   2   2   2   0   0   2   2   2   0   2   2   0   2   2   0   0   2   0   2   0   0   0   2   2   0   0   2   2   2   0   0   2   0   0   0   0   0   2   0   0   0   2   2   0   0   0   2   2   2   0   0   0   0   0   0   2   2   0   0   2   2   0   0   0   0   2   2   2   0   2   2   0   0   2   0   2   0   0   0   2   0   0   2   0
 MK-5-14                2   0   0   0   2   0   2   0   2   0   2   2   2   2   0   2   2   2   2   0   2   2   2   0   2   0   0   0   2   2   2   0   2   2   0   0   2   0   0   0   2   0   2   0   0   0   2   0   2   0   2   0   0   0   0   0   2   2   0   2   2   2   0   0   2   0   2   2   2   2   0   2   2   2   2   0   2   0   2   2   0   2   2   2   2   2   0   2   0   2   0   2   0   0   2   2   2   2   2   2   0   2   2   0   2   0   2   0   2   0   0   0   2   2   2   0   2   2   2   2   0   0   2   0   0   2   2   0   2   2   0   0   2   0   2   0   0   2   0   2   2   0   2   0   2   0   0   2   0   0   0   0   0   2   0   0   0   2   0   0   0   2   2   0   2   0   0   0   0   2   2   2   2   0   0   2   2   0   0   0   0   2   2   2   0   2   2   0   0   2   2   2   0   0   0   2   2   2   2   0
 MK-5-15                2   0   2   0   2   2   0   0   2   0   2   0   2   2   0   0   2   0   2   0   2   2   2   0   0   0   0   0   2   2   2   2   2   2   0   0   2   0   0   0   2   0   2   0   0   0   2   0   2   0   2   0   0   0   0   0   2   2   0   2   2   0   0   0   2   0   2   2   2   2   0   2   2   2   2   0   2   0   2   2   0   0   2   2   2   2   0   2   0   2   0   0   2   0   2   0   2   2   2   2   0   2   2   0   2   0   2   0   2   0   0   0   2   2   2   0   2   2   2   0   0   0   2   0   0   2   2   0   2   2   0   0   2   0   2   2   0   2   0   2   2   0   2   0   2   0   0   2   0   0   0   0   0   2   0   0   0   2   0   0   0   2   2   0   2   0   0   0   0   2   2   0   2   0   0   2   2   0   0   0   0   2   2   2   0   2   2   0   0   2   0   2   0   0   0   2   0   2   2   0
 MK-5-16                2   0   2   0   2   2   0   0   2   0   2   0   2   2   0   2   0   0   2   0   2   2   2   0   0   0   0   0   2   2   0   0   0   2   0   0   2   0   0   0   2   0   2   0   0   0   2   0   2   0   2   0   2   0   0   0   2   2   0   2   2   0   0   0   2   0   2   2   2   2   0   2   2   2   2   0   2   0   2   2   0   0   2   2   2   2   0   2   0   2   0   0   2   0   2   0   2   2   2   2   0   2   2   0   2   0   2   0   2   0   0   0   2   2   2   0   2   2   2   0   0   0   2   0   0   2   2   0   2   0   0   0   2   0   2   2   0   2   0   2   0   0   2   0   2   0   0   2   0   0   0   2   0   2   0   0   0   2   0   0   0   2   2   0   2   0   0   0   0   0   2   0   2   0   0   2   2   0   0   0   0   2   0   2   0   2   2   0   0   2   0   2   0   0   0   2   0   0   2   0
 MK-6-1                 0   2   0   2   0   0   2   0   0   0   0   0   2   0   2   0   2   2   2   2   2   2   2   0   0   0   2   0   2   2   0   2   0   2   0   0   0   0   2   2   2   0   0   2   0   0   0   2   0   2   0   0   2   2   0   2   2   0   2   2   2   0   0   2   0   0   0   0   0   0   0   2   0   2   0   2   0   2   2   2   2   2   2   2   2   0   2   2   2   2   2   0   0   2   2   2   0   2   2   0   0   0   0   0   0   0   0   2   2   0   0   0   0   2   0   0   0   2   2   2   2   0   2   0   2   2   2   2   2   0   0   0   0   2   0   0   2   0   2   2   2   0   0   2   0   0   2   0   0   0   0   0   0   0   0   0   0   0   0   0   2   0   2   0   0   0   0   2   0   0   0   0   0   2   0   2   2   2   2   2   2   0   2   2   2   0   0   0   2   0   2   2   0   2   2   0   0   0   2   2
 MK-6-2                 0   2   2   2   0   0   2   0   0   0   0   0   2   0   2   0   0   2   0   2   2   2   0   0   2   0   2   0   2   2   0   2   0   2   2   2   2   0   2   2   2   0   0   2   0   2   0   2   0   2   0   0   2   2   0   2   2   0   2   2   2   0   0   2   0   0   0   0   0   0   0   2   0   2   0   2   0   2   2   0   2   2   2   2   2   2   0   2   2   2   2   0   0   2   2   2   0   2   2   2   0   2   0   0   0   0   0   2   2   0   0   0   0   2   0   0   0   2   2   2   2   2   2   0   2   2   2   2   2   0   2   0   0   2   0   0   2   0   0   2   2   0   2   2   0   0   0   0   0   0   0   0   2   0   2   0   0   0   0   0   0   0   2   0   0   0   0   2   0   0   2   0   0   2   0   2   2   2   2   0   2   2   2   2   2   0   0   0   2   0   2   2   0   2   2   0   0   0   2   2
 MK-6-3                 0   2   2   2   0   0   2   0   0   0   0   0   2   0   2   0   0   2   0   2   2   2   0   0   2   0   2   0   2   2   0   2   0   2   2   2   2   0   2   2   2   0   0   2   0   2   0   2   0   2   0   0   2   2   0   2   2   0   2   2   2   0   0   2   0   0   0   0   0   0   0   2   2   2   0   2   0   2   2   0   2   2   0   2   2   2   2   2   2   2   2   0   0   2   2   2   0   2   2   2   0   2   2   0   0   0   0   2   2   2   0   0   0   2   0   0   0   2   2   2   0   0   2   0   2   2   2   2   2   0   2   0   0   2   0   0   2   0   0   2   2   0   2   2   0   0   2   0   0   0   0   0   2   0   2   0   0   0   0   0   0   0   2   0   0   0   2   2   0   0   2   2   0   2   0   2   2   2   2   0   2   2   2   2   2   0   0   0   2   0   2   2   0   2   2   0   0   0   2   2
 MK-6-4                 0   2   0   2   0   0   2   0   0   0   0   0   2   0   2   0   2   0   0   2   2   2   0   0   2   0   2   0   2   2   0   2   0   2   2   2   2   0   2   2   2   0   0   2   0   2   0   2   0   2   0   0   2   2   0   2   2   0   2   2   0   0   0   2   2   0   0   0   2   0   0   2   0   2   2   2   0   2   2   0   2   2   0   2   2   0   0   2   0   2   2   0   0   2   2   2   0   2   2   0   0   2   2   0   0   0   0   0   2   2   0   0   0   2   0   0   0   2   2   2   0   0   0   0   2   0   2   2   2   0   2   0   2   2   0   0   2   0   0   2   0   0   2   2   0   0   0   0   0   0   0   0   2   0   2   0   0   0   0   0   0   0   2   0   0   0   2   2   0   2   2   2   2   2   2   2   2   0   2   2   2   2   2   2   2   0   0   0   2   0   2   2   0   2   2   0   0   0   2   2
 MK-6-5                 0   0   0   0   0   2   0   0   0   0   0   2   2   0   2   0   2   0   0   2   2   2   0   0   2   0   2   2   2   2   0   2   0   2   2   2   2   0   2   2   2   0   2   2   0   2   0   2   0   2   0   2   2   2   2   2   2   0   2   2   0   0   0   2   0   0   0   2   2   0   2   2   0   2   2   2   0   2   2   0   2   2   0   2   0   0   0   2   0   2   2   0   0   2   2   2   0   2   2   0   0   2   2   0   0   0   0   0   2   0   0   0   0   2   2   0   0   2   2   2   0   0   0   0   2   2   2   2   2   0   0   0   2   2   0   0   2   0   0   2   0   0   0   2   0   0   0   2   0   2   0   0   2   0   2   2   0   0   0   0   0   2   2   0   0   0   2   2   0   2   2   2   2   2   2   2   2   0   2   2   2   2   2   2   2   0   0   0   0   0   2   2   0   2   2   0   0   0   2   2
 MK-6-6                 0   0   2   0   0   0   2   0   0   0   0   2   2   0   0   0   2   0   0   2   2   2   0   0   2   0   2   2   2   2   0   2   0   2   2   2   2   0   0   2   2   0   2   0   0   2   0   2   0   2   0   2   2   2   2   2   2   2   0   2   0   0   0   2   0   0   0   2   2   0   2   2   0   2   2   2   0   0   2   0   2   2   0   2   0   0   0   2   0   2   0   0   0   2   2   2   0   2   2   0   0   0   2   0   0   0   0   0   2   0   0   0   0   2   2   0   0   0   2   2   0   0   0   0   2   0   2   0   2   0   0   2   2   2   0   0   2   2   0   2   0   0   0   2   0   0   0   2   2   2   0   0   2   0   2   2   0   0   0   0   0   2   2   0   0   2   2   2   0   2   2   2   2   0   2   2   2   0   2   2   2   2   2   2   2   0   0   0   2   0   2   2   0   2   2   0   0   0   0   2
 MK-6-7                 0   0   2   0   0   0   2   0   0   0   0   0   0   2   0   0   2   0   2   2   2   2   0   0   2   0   2   2   2   2   0   2   0   2   2   2   2   0   2   2   2   0   2   0   0   2   0   2   0   2   0   0   0   2   2   0   2   2   2   2   0   0   0   2   0   0   0   2   2   0   2   0   0   2   2   2   0   0   2   0   2   2   0   2   0   0   0   2   0   2   0   0   0   2   2   2   2   2   2   0   0   0   2   0   0   0   0   0   0   2   0   2   0   2   2   0   0   0   2   2   0   0   0   0   2   0   2   0   2   0   0   2   2   2   0   0   2   2   0   2   0   0   0   2   0   0   0   2   2   2   0   0   2   2   2   2   2   0   0   0   0   2   2   0   0   2   2   2   0   2   2   0   2   0   2   2   2   2   2   2   2   2   2   2   0   2   0   2   2   0   2   2   2   2   2   0   0   0   0   2
 MK-6-8                 0   0   2   0   0   0   0   0   0   0   0   0   0   2   0   0   2   0   2   2   0   2   0   0   2   0   2   2   2   2   0   2   0   2   2   2   2   0   2   2   2   0   2   0   2   2   0   2   0   2   0   0   0   2   2   0   2   2   2   2   0   0   0   2   0   0   0   2   2   2   2   0   0   2   2   2   0   0   2   0   2   2   0   2   0   0   2   0   0   2   0   0   0   2   0   2   2   2   2   0   0   0   2   2   0   0   0   2   0   2   0   2   0   2   2   0   0   0   2   2   0   0   0   0   2   0   2   0   2   0   0   0   2   2   0   0   2   0   0   2   0   2   0   2   0   0   0   2   2   2   0   0   2   2   2   2   2   0   0   0   0   2   2   0   0   2   0   2   0   2   2   0   2   0   2   2   2   2   2   2   2   2   2   2   0   2   0   2   2   0   2   2   2   2   2   0   2   0   0   2
 MK-6-9                 0   0   2   2   0   0   0   0   0   0   0   0   0   2   0   0   2   0   2   2   0   2   0   0   2   0   2   2   2   2   0   2   0   2   2   0   2   0   2   2   0   0   2   0   2   2   0   2   0   2   0   0   0   2   2   0   2   2   2   2   0   2   0   2   0   0   0   2   2   2   2   0   2   0   2   2   0   0   2   0   2   2   0   2   0   0   2   0   0   2   0   0   0   2   0   2   2   2   2   0   0   0   2   2   2   0   0   2   0   2   0   2   0   2   2   2   0   0   2   2   0   0   0   0   2   0   2   0   2   0   0   0   2   2   0   0   0   0   0   0   0   2   0   0   0   0   0   2   2   2   0   0   2   2   2   2   2   0   0   0   0   2   2   2   0   2   2   2   0   2   2   0   2   0   2   0   2   2   2   0   2   0   2   2   0   2   0   2   2   0   2   2   2   2   2   0   2   0   0   2
 MK-6-10                0   0   0   2   0   0   0   0   0   0   0   0   0   2   0   0   2   0   2   2   0   2   0   0   2   0   2   2   2   2   0   2   0   0   2   0   2   0   2   2   0   0   2   0   2   2   2   2   0   2   0   0   0   2   2   0   2   2   0   2   0   0   0   2   0   0   0   2   2   2   2   0   2   0   2   2   2   0   2   0   2   2   0   2   0   2   2   0   0   2   0   2   0   2   2   2   2   2   2   2   0   0   0   2   2   0   2   0   2   2   0   2   0   2   2   2   0   0   2   0   0   0   2   0   2   2   2   0   2   0   0   0   2   2   0   0   0   0   0   0   0   2   0   0   0   2   0   2   2   0   0   0   2   2   2   2   2   0   0   0   0   2   2   2   0   2   2   2   2   2   0   0   2   0   2   0   2   2   2   0   0   0   2   0   0   2   0   2   2   0   0   2   2   2   2   0   2   0   0   2
 MK-6-11                0   0   0   2   0   0   0   0   0   0   0   0   0   2   0   0   2   0   2   2   0   2   0   0   2   2   2   2   2   2   0   2   0   0   2   0   0   0   2   2   2   2   2   2   2   2   2   0   0   2   0   0   2   2   2   2   2   2   0   2   0   0   0   2   0   0   0   2   2   0   2   0   2   0   2   2   2   0   2   0   2   2   0   2   0   2   2   0   0   0   2   2   0   2   2   2   2   2   2   2   0   0   0   2   2   0   2   0   2   2   0   2   0   2   2   2   2   0   2   0   0   0   2   0   2   2   2   0   2   0   0   2   2   2   0   0   0   0   2   0   0   0   0   0   0   2   0   2   2   0   0   0   2   2   2   2   2   0   0   0   0   2   2   2   0   2   2   2   2   2   0   2   2   0   2   0   2   2   2   0   0   0   2   0   0   2   0   2   2   0   0   2   2   2   0   0   2   0   0   2
 MK-6-12                2   0   0   2   0   0   0   0   0   0   2   0   0   2   0   0   2   0   2   2   0   2   0   0   2   2   2   2   2   0   0   2   0   0   0   0   0   0   2   2   2   2   2   2   2   2   2   0   0   2   0   0   0   2   2   0   2   0   0   2   0   0   0   2   0   0   0   2   2   2   2   0   2   0   2   2   2   0   2   0   0   2   0   2   0   2   2   0   0   0   2   2   0   2   2   2   2   2   2   0   0   2   0   2   2   0   2   0   0   2   0   2   0   2   2   0   2   0   2   0   0   0   2   0   2   2   2   0   2   0   0   2   2   2   0   0   0   0   2   0   0   0   0   0   0   2   0   2   2   0   0   0   2   2   2   2   2   0   0   0   2   2   0   2   0   2   2   2   2   2   0   2   2   0   2   0   2   2   0   0   2   0   2   0   0   2   0   2   2   0   0   2   0   2   0   0   2   2   0   2
 MK-6-13                2   0   0   0   0   0   0   0   0   0   2   0   0   2   0   0   2   0   2   2   0   2   0   0   2   2   2   2   2   2   0   2   2   0   0   0   0   0   2   2   2   0   2   2   2   2   2   0   0   2   0   0   0   2   0   0   2   0   0   2   0   0   0   2   0   0   0   2   2   2   2   0   2   0   2   2   2   0   2   0   2   2   2   2   0   2   2   0   0   0   2   2   0   2   2   2   0   2   2   0   0   2   2   2   2   0   2   0   0   2   0   2   0   2   0   0   2   0   2   0   0   2   2   0   2   2   2   0   2   0   0   2   2   2   0   2   0   0   2   2   0   0   0   0   0   2   0   2   2   0   0   0   2   2   2   2   2   0   0   0   2   0   0   2   0   2   2   2   2   2   0   2   2   0   2   0   2   2   0   0   0   0   2   0   2   2   0   2   2   0   0   2   0   0   0   0   2   0   0   2
 MK-6-14                2   0   0   0   0   2   0   0   2   0   2   0   0   2   0   0   2   0   2   2   0   2   0   0   2   2   2   0   2   2   2   2   0   0   0   0   2   0   0   2   2   0   2   2   2   2   2   0   0   2   0   0   0   0   0   0   2   0   0   2   0   0   2   2   0   0   2   0   2   2   2   0   2   0   0   2   2   0   2   0   2   2   2   2   0   2   2   2   0   0   2   2   0   2   2   2   0   2   2   0   0   2   2   2   2   0   2   0   0   2   0   2   0   2   0   0   2   0   2   0   0   2   2   2   2   2   2   0   2   0   0   2   2   0   0   2   0   0   2   2   0   0   0   2   0   2   0   2   2   0   0   0   2   2   2   2   2   0   0   0   2   0   2   2   0   2   2   2   2   2   0   2   2   0   2   0   2   2   0   0   0   0   2   0   2   2   0   2   2   0   0   2   0   0   0   0   2   0   0   0
 MK-6-15                2   0   2   0   0   2   0   0   2   0   2   0   0   2   0   2   2   0   0   2   0   2   0   0   2   2   2   0   2   2   2   2   0   0   0   0   2   2   0   2   0   2   2   2   2   2   2   0   0   2   0   0   0   0   0   0   2   0   0   2   0   0   2   2   0   0   2   0   2   2   2   0   2   0   0   2   2   0   2   0   2   2   2   2   0   2   2   2   0   0   2   0   0   2   2   2   0   2   2   0   0   2   2   2   2   0   2   0   0   2   0   2   0   2   0   0   2   2   2   0   0   2   2   2   2   2   2   0   2   0   0   0   2   0   0   2   0   0   0   2   0   0   0   0   0   2   0   2   2   0   0   0   2   2   2   2   2   0   0   0   2   2   0   2   0   2   2   0   2   2   2   2   2   0   2   0   2   2   2   0   0   0   2   0   2   2   0   2   2   0   0   2   0   0   0   0   2   0   0   0
 MK-6-16                2   0   2   0   0   2   0   0   2   0   2   0   0   2   0   2   0   0   0   2   0   2   0   0   0   2   2   0   2   2   2   2   0   0   0   0   2   0   0   2   0   2   2   2   2   2   2   0   0   2   0   0   2   0   0   0   2   0   0   2   0   0   0   2   0   0   2   0   2   0   2   0   2   2   0   2   0   0   2   0   2   2   2   2   0   2   2   2   0   0   2   0   0   0   2   2   0   2   2   0   0   2   2   2   2   0   2   0   2   2   0   2   0   2   0   0   2   2   2   0   0   2   2   2   2   2   2   0   0   0   0   0   2   0   0   2   0   0   0   2   0   0   0   0   0   2   0   2   2   0   0   0   2   2   2   2   2   0   0   0   2   2   0   2   0   2   2   0   2   2   2   2   2   0   2   0   0   2   2   0   0   0   2   0   2   2   0   0   2   0   0   2   0   0   0   0   2   0   0   0
 
!****************************************** Phenotypic Data **********************************************************
!-100.0 is resevred for missing phenotype
SimulatedTrait1        15.8069   15.1674   12.0005   16.7668   11.6006   11.9306   14.6333   20.0873   14.4562   13.8145   10.0037   12.5641   16.5272   18.1741   15.7629   14.1862   12.7062   11.7800   11.1884   15.6199   18.2446   17.9642   17.8836   17.5483   11.6948   17.7404   13.9963   13.7622   19.2733   15.9636   14.7973   13.8415   15.0803   10.3433   11.9721   14.3884   17.8812   11.5266   12.7513   20.3848   16.1600   15.2530   14.2709   19.6572   11.4305   16.9618   18.6693   15.9221   12.8448   11.2094   18.8614   16.0488   11.3867   13.7848   19.6779   11.3473   18.2571   15.9233   17.5178   14.5274    8.9032   12.9656   14.9706   14.8127   16.9105   16.6364   15.7835   16.1693   16.1566   10.4354   10.9012   10.9834   14.9067   14.1366   17.4783   16.1057   15.2139   12.1802   17.1842   16.1260   15.7994   11.9602   14.0173   15.2266   14.2260   10.0673   16.2822   14.6317   13.4017   14.6868   15.6912   14.7506   13.9396   13.1027   14.4037   15.6823   18.2601   12.0275   19.1721   11.9039    9.9200   17.2467   11.0687   10.9084   10.8571   13.8977   17.4502   17.7729   14.7632   13.2694    9.4547   13.2862   12.5733   17.4615   11.1125   12.4062   16.8778   15.5819   15.3732   15.6917   13.1506   12.2281   12.8833   11.4320   18.2283   14.4888   13.7729   14.7096   15.9242   11.2229   16.2099   13.3494   19.3609   19.8440   12.5904   12.7873   15.5885   18.2540   18.1071   15.4083   13.1133   11.4324   14.2535   13.7523   14.3351   17.3664   10.4479    9.4858   13.5462   19.7490   14.7358    9.5462   18.6888   18.3172   13.9856   17.8559   15.0549   13.5350   15.5296   13.1497   12.8506   17.3258   11.4843   12.3386   11.4084   14.7815   10.9874   16.1115   20.9355   11.5205   18.1347   18.0868   12.4006   15.6518   17.5166   14.4708   13.8154   13.9360   17.5331   13.6140   14.8298   14.3725   11.2866   15.5996   14.3662   11.3116   10.7107   15.5507   13.7298   17.5874   15.7235   11.6901   12.9072   14.4930   11.5810   12.3435   13.8186   21.8987   15.4303   10.5044
SimulatedTrait2         7.8914   10.2385    9.0568   10.6767   10.7795    9.6201    6.0393    7.8986   10.0206   11.4719    9.5126    9.2946   12.0960    9.7625    8.7418   11.6451   10.4641   10.7965   13.2445    8.3256   11.2768   11.3403   11.2995    9.7537   12.0969   10.5207    7.2230   10.7672   14.8928   12.0156    7.8920   11.2791    8.3182    7.8448    9.3128   10.4002    8.5482   10.4026    8.4032   13.9470    9.9025   10.2430    9.4463    8.9926    7.1583   10.3010    9.4637   10.7094   10.2372    8.6393    9.3312   11.1448   11.6959   10.6872    9.3173    6.2617   10.0437    9.3386    9.6529    9.1737   10.1444    9.6171   10.0543    6.1509    7.7658   10.2987   10.4473    9.5851   11.1802    9.5043   10.4677    9.5200    8.6363    8.7115   11.2608    8.5392    9.6841    9.9824   10.7427   12.7938   10.1950    5.7503   11.7397   10.8578    6.4418    9.7464   10.5245    9.3551   12.3099    8.9227   10.0630   11.7863   10.8987   11.8478    8.0559   11.2423    7.6061    8.1904   11.1210   11.8060   10.9054    9.4969    9.1062   12.8501    9.6161    9.8763    8.8595   11.6819    9.8750   15.2115   11.0027    9.2663    9.4799   10.3502   13.4157    9.9847   11.3139   12.8028    9.6344    7.6558   10.7608    9.4376   10.7547   11.4232    7.0023   11.5247    9.9740    8.5870    8.7341    9.4367   11.9301   11.3607    9.3674    8.5867    8.6973   10.6035   11.5126    7.3446   11.8931   13.5691    9.1548    9.7496    6.0200    9.3942   10.4128   10.7502    6.7830   10.8700    8.9794    9.7669    9.0427   11.2736    7.9224   10.4204    8.0980   11.3128   10.4467   10.1134   10.1047   10.6807    9.4778    9.7971   12.9446    9.0332    5.9665   11.4996    9.9348   10.2035   11.3754   11.2382   10.5009    8.2403    9.0986   10.6119    7.9033    8.4707   11.2260    9.5614   11.5950   11.4549    8.9452    7.9665   11.1799    9.6629    7.8160   10.3361    6.3544   11.3760    5.6008   10.5641   10.3630   10.5044    6.5643    6.7260   12.8170    9.8268   10.2070    8.8020    9.2391   10.2194
 
