# Supplementary material for: Inclusive Composite Interval Mapping of QTL by Environment Interactions in Biparental Populations
Source: PLoS One. 2015 Jul 10;10(7):e0132414. doi: 10.1371/journal.pone.0132414 (PMC4498613; doi:10.1371/journal.pone.0132414)
Supplement: S4 File — (ZIP) [file pone.0132414.s004.zip › H=0.1/L1/run_00188.met]

!**********************Note: lines staring with "!" are remarks and will be ignored in the program********************
!*********************************General Information**********************************
!Assuming F1 = P1 x P2, populations available in QTL IciMapping are: 
!  1, P1BC1F1 = P1 x F1, the first backcrossing where P1 is used as the recurrent parent;
!  2, P2BC1F1 = P2 x F1, the first backcrossing where P2 is used as the recurrent parent;
!  3, F1DH, F1-derived doubled haploids; 
!  4, RIL or F1RIL, recombination inbred lines through the repeated selfing of F1;
!  5, P1BC1RIL, recombination inbred lines through the repeated selfing of P1BC1F1;
!  6, P2BC1RIL, recombination inbred lines through the repeated selfing of P2BC1F1;
!  7, F2, the selfing generation of F1;
!  8, F3, the selfing generation of F2;
!  9, P1BC2F1, the second backcrossing where P1 is used as the recurrent parent; 
! 10, P2BC2F1, the second backcrossing where P2 is used as the recurrent parent;
! 11, P1BC2RIL, recombination inred lines through the repeated selfing of P1BC2F1; 
! 12, P2BC2RIL, recombination inred lines through the repeated selfing of P2BC2F1; 
! 13, P1BC1F2, the selfing generation of P1BC1F1; 
! 14, P2BC1F2, the selfing generation of P2BC1F1; 
! 15, P1BC2F2, the selfing generation of P1BC2F1; 
! 16, P2BC2F2, the selfing generation of P2BC2F1; 
! 17, P1BC1DH, P1BC1F1-derived doubled haploids; 
! 18, P2BC1DH, P2BC1F1-derived doubled haploids; 
! 19, P1BC2DH, P1BC2F1-derived doubled haploids; 
! 20, P2BC2DH, P2BC2F1-derived doubled haploids; 
   3      !Mapping Population (see remarks above)
   2      !Mapping Function (1 for Kosambi; 2 for Haldane; 3 for Morgan)
   2      !Marker Space Type (1 for intervals; 2 for positions)
   1      !Marker Space Unit(1 for centiMorgans; 2 for Morgan)
   6      !Number of Chromosomes (or Linkage Groups)
 200      !Size of the mapping population
   2      !Number of environments
 
!***************************************** Chromosomes and Linkage Maps **********************************************
!Chromosome                 NumMarkers
-CH1                        16
-CH2                        16
-CH3                        16
-CH4                        16
-CH5                        16
-CH6                        16
!Linkage map (Marker name followed by position or the interval length)
 MK-1-1                1     0.000
 MK-1-2                1    10.000
 MK-1-3                1    20.000
 MK-1-4                1    30.000
 MK-1-5                1    40.000
 MK-1-6                1    50.000
 MK-1-7                1    60.000
 MK-1-8                1    70.000
 MK-1-9                1    80.000
 MK-1-10               1    90.000
 MK-1-11               1   100.000
 MK-1-12               1   110.000
 MK-1-13               1   120.000
 MK-1-14               1   130.000
 MK-1-15               1   140.000
 MK-1-16               1   150.000
 MK-2-1                2     0.000
 MK-2-2                2    10.000
 MK-2-3                2    20.000
 MK-2-4                2    30.000
 MK-2-5                2    40.000
 MK-2-6                2    50.000
 MK-2-7                2    60.000
 MK-2-8                2    70.000
 MK-2-9                2    80.000
 MK-2-10               2    90.000
 MK-2-11               2   100.000
 MK-2-12               2   110.000
 MK-2-13               2   120.000
 MK-2-14               2   130.000
 MK-2-15               2   140.000
 MK-2-16               2   150.000
 MK-3-1                3     0.000
 MK-3-2                3    10.000
 MK-3-3                3    20.000
 MK-3-4                3    30.000
 MK-3-5                3    40.000
 MK-3-6                3    50.000
 MK-3-7                3    60.000
 MK-3-8                3    70.000
 MK-3-9                3    80.000
 MK-3-10               3    90.000
 MK-3-11               3   100.000
 MK-3-12               3   110.000
 MK-3-13               3   120.000
 MK-3-14               3   130.000
 MK-3-15               3   140.000
 MK-3-16               3   150.000
 MK-4-1                4     0.000
 MK-4-2                4    10.000
 MK-4-3                4    20.000
 MK-4-4                4    30.000
 MK-4-5                4    40.000
 MK-4-6                4    50.000
 MK-4-7                4    60.000
 MK-4-8                4    70.000
 MK-4-9                4    80.000
 MK-4-10               4    90.000
 MK-4-11               4   100.000
 MK-4-12               4   110.000
 MK-4-13               4   120.000
 MK-4-14               4   130.000
 MK-4-15               4   140.000
 MK-4-16               4   150.000
 MK-5-1                5     0.000
 MK-5-2                5    10.000
 MK-5-3                5    20.000
 MK-5-4                5    30.000
 MK-5-5                5    40.000
 MK-5-6                5    50.000
 MK-5-7                5    60.000
 MK-5-8                5    70.000
 MK-5-9                5    80.000
 MK-5-10               5    90.000
 MK-5-11               5   100.000
 MK-5-12               5   110.000
 MK-5-13               5   120.000
 MK-5-14               5   130.000
 MK-5-15               5   140.000
 MK-5-16               5   150.000
 MK-6-1                6     0.000
 MK-6-2                6    10.000
 MK-6-3                6    20.000
 MK-6-4                6    30.000
 MK-6-5                6    40.000
 MK-6-6                6    50.000
 MK-6-7                6    60.000
 MK-6-8                6    70.000
 MK-6-9                6    80.000
 MK-6-10               6    90.000
 MK-6-11               6   100.000
 MK-6-12               6   110.000
 MK-6-13               6   120.000
 MK-6-14               6   130.000
 MK-6-15               6   140.000
 MK-6-16               6   150.000
!*********************************** Marker Types ********************************************************************
!Co-dominant marker: When heterozygote F1 is present, P1 is coded as 2, F1 is coded as 1, and P2 is coded as 0; Otherwise, P1 is coded as 2, and P2 is coded as 0. 
!Dominant marker: When heterozygote F1 is present, P1 and F1 are coded as 12, and P2 is coded as 0; Otherwise, P1 is coded as 2, and P2 is coded as 0.  
!Recessive markers: When heterozygote F1 is present, P1 is coded as 2, and F1 and P2 are coded as 10; Otherwise, P1 is coded as 2, and P2 is coded as 0. 
!Missing marker is coded as -1. 
 MK-1-1                 2   0   0   2   2   2   2   2   2   0   0   0   0   0   0   2   2   0   2   0   2   2   0   0   0   0   2   0   2   0   0   2   2   0   2   2   0   0   2   0   2   0   2   2   2   0   2   2   2   0   2   2   2   2   2   0   0   0   2   0   0   0   0   0   2   0   0   0   0   0   0   0   2   0   2   2   2   2   0   2   0   2   2   0   0   2   2   2   0   2   0   0   2   0   2   0   0   0   2   2   0   2   2   2   0   2   0   2   2   2   2   2   2   2   2   2   0   2   2   2   0   2   2   2   2   0   0   2   2   2   2   2   2   0   0   0   0   2   0   0   2   0   2   0   2   0   0   0   0   2   2   0   0   2   0   0   2   2   2   2   2   0   0   2   0   2   2   0   2   0   0   0   2   0   2   0   0   0   2   2   0   2   2   2   2   2   2   0   2   0   2   2   0   2   0   0   0   2   2   0
 MK-1-2                 2   0   0   0   2   2   2   2   2   0   0   0   2   0   0   2   2   0   2   0   2   2   0   2   0   0   2   0   2   0   2   2   2   0   2   2   0   0   2   0   2   0   2   2   2   0   2   0   2   0   2   2   2   2   2   0   0   0   2   0   0   2   0   0   2   0   0   0   0   0   0   0   2   0   2   2   2   2   0   2   0   2   2   0   0   2   2   2   0   2   0   0   2   0   2   0   0   2   2   2   0   2   2   2   0   2   0   2   2   2   2   2   0   2   2   2   0   2   0   2   0   2   2   2   2   0   0   2   2   2   2   2   0   2   0   0   0   2   0   0   2   0   2   0   2   2   0   0   0   2   2   0   0   2   0   0   2   2   2   2   2   0   0   2   0   2   2   0   2   0   0   0   0   0   2   0   0   0   2   2   0   2   0   2   2   2   2   0   2   0   2   2   0   2   0   2   0   2   2   2
 MK-1-3                 2   0   0   0   2   2   2   2   2   0   0   0   2   0   0   2   2   0   2   0   2   2   0   2   0   0   2   0   2   0   0   2   2   0   0   2   0   0   2   0   2   0   2   2   2   0   2   0   0   0   2   2   2   2   2   0   0   0   2   0   0   2   0   0   2   0   0   0   0   0   0   0   2   2   2   2   2   2   0   2   0   2   2   0   0   0   2   2   0   2   0   0   2   0   2   2   0   2   2   2   0   2   2   2   0   2   0   2   2   2   2   2   0   2   2   2   0   2   0   2   0   2   2   2   2   0   0   2   2   2   2   2   0   2   0   2   2   2   0   0   2   0   2   2   2   2   2   0   0   2   2   0   0   2   0   0   2   2   0   2   2   2   0   2   0   2   2   0   2   0   0   0   0   0   2   0   0   0   0   2   2   2   0   2   2   2   2   0   0   0   2   0   0   0   0   2   0   2   2   0
 MK-1-4                 2   0   0   0   2   0   0   2   2   0   2   0   2   0   0   0   2   0   2   0   2   2   0   2   2   0   2   0   2   0   0   2   0   0   0   2   0   0   2   0   2   0   2   0   2   0   2   0   2   0   2   2   2   2   2   0   0   0   2   0   0   0   0   0   2   0   0   0   2   0   0   2   2   2   2   2   2   2   0   2   0   2   2   0   0   0   2   2   0   2   0   0   2   0   2   2   0   2   2   0   0   2   2   2   0   2   0   2   2   2   2   2   0   2   2   2   0   2   0   2   0   2   2   2   2   0   0   2   2   2   2   2   0   2   0   2   2   2   0   0   2   0   2   2   2   2   2   0   0   2   2   0   0   2   0   2   2   2   0   2   2   2   0   2   0   2   2   0   2   0   0   0   0   2   2   0   0   0   0   2   2   2   0   2   0   0   2   0   0   0   2   0   0   0   0   2   0   2   2   0
 MK-1-5                 2   0   0   0   2   0   2   2   2   0   2   2   2   0   0   2   2   0   2   0   2   2   0   2   2   0   2   2   2   0   0   2   0   0   0   2   0   0   2   0   2   0   2   0   2   0   2   0   2   0   2   2   2   2   2   0   0   0   2   0   0   0   0   0   2   0   0   0   2   0   0   2   2   2   2   2   0   2   0   2   0   2   2   0   0   0   2   2   0   2   0   0   2   0   2   2   0   2   2   0   0   0   2   2   0   2   0   2   2   2   2   2   0   2   2   2   0   0   0   2   0   0   2   2   2   0   0   2   2   2   2   2   0   0   0   2   2   2   0   0   2   0   0   2   2   2   2   0   0   2   2   2   0   2   0   2   2   2   0   2   2   2   0   2   0   2   2   0   0   0   0   0   0   0   2   0   0   0   0   2   2   2   0   2   0   0   0   0   0   0   2   0   0   0   0   2   0   2   2   0
 MK-1-6                 2   0   0   2   2   0   2   2   2   0   2   2   0   0   0   2   2   0   2   0   0   2   0   2   2   0   2   2   2   0   0   0   0   0   0   2   0   0   2   0   2   0   2   2   2   0   2   0   0   0   2   2   2   2   2   0   0   0   2   0   0   0   2   0   2   0   2   0   2   0   0   2   2   2   2   2   0   2   0   2   0   2   2   0   2   0   2   2   0   2   0   2   0   2   2   2   0   2   2   0   0   0   2   2   0   2   0   2   2   2   2   2   0   2   0   0   0   0   0   2   0   0   2   2   2   0   0   2   2   2   2   2   0   0   0   2   2   2   0   0   2   0   0   2   2   2   2   0   0   2   2   2   0   2   0   2   2   0   0   2   2   2   0   2   0   2   2   0   0   0   0   2   0   0   2   0   0   0   0   2   2   2   0   2   2   0   0   0   0   0   2   0   0   0   0   2   0   2   2   0
 MK-1-7                 2   0   0   2   2   0   2   2   2   0   2   0   0   0   0   2   0   0   0   0   0   2   0   2   0   2   2   0   2   0   2   0   2   0   0   2   0   0   2   0   2   0   2   2   2   0   2   0   0   0   2   2   2   2   2   0   0   0   2   0   0   0   2   0   2   2   2   0   2   0   0   2   2   2   2   2   0   2   0   2   0   2   2   0   2   0   2   2   0   2   0   0   0   2   2   2   0   2   2   0   0   0   2   2   0   2   2   2   2   2   2   2   0   2   0   0   0   0   2   2   0   0   2   2   2   0   0   2   2   2   2   2   0   0   2   0   2   2   0   0   2   0   0   2   2   2   2   0   0   2   2   2   0   2   0   2   2   0   0   2   2   2   0   2   0   2   2   0   0   0   0   0   0   0   2   0   2   0   2   0   2   2   0   2   2   0   0   0   0   0   2   0   0   0   0   2   0   2   0   0
 MK-1-8                 2   0   0   2   2   0   2   2   2   0   2   0   0   0   0   2   2   0   0   0   0   2   0   2   0   2   2   0   2   0   2   0   2   0   0   2   0   0   2   0   0   0   2   2   2   0   2   0   0   2   2   2   2   2   2   0   0   0   2   0   0   0   2   0   2   2   2   0   2   0   0   2   2   2   2   2   0   2   0   2   0   2   2   0   2   0   2   2   0   2   0   0   0   2   2   2   0   2   2   0   0   0   2   2   0   2   2   2   2   2   2   0   0   2   0   0   0   0   2   2   0   0   2   2   2   0   0   2   2   2   2   2   2   0   2   0   2   2   0   0   2   0   0   0   2   2   2   2   0   2   2   2   0   2   0   2   2   0   0   2   2   0   0   2   0   2   2   0   0   0   0   0   0   2   2   0   2   0   2   0   2   2   0   2   2   0   0   0   0   0   2   0   0   0   2   2   2   2   0   0
 MK-1-9                 2   0   0   2   2   0   0   2   2   0   2   0   0   0   0   0   2   0   0   0   2   2   2   2   0   2   0   0   2   0   2   0   2   0   0   2   0   0   2   0   0   0   2   2   2   0   2   0   0   0   2   2   2   2   2   0   0   0   2   0   0   0   2   0   2   2   2   0   2   0   0   2   0   2   2   0   0   2   0   2   0   2   2   0   2   0   2   2   0   2   0   0   2   2   2   2   0   2   2   2   0   0   2   0   0   2   2   2   2   2   2   0   2   2   2   0   0   0   2   2   2   0   2   2   0   0   0   2   2   2   2   2   2   0   2   0   2   2   0   0   2   0   0   0   2   0   2   2   0   0   0   2   2   2   0   2   2   0   0   2   0   0   0   2   0   2   0   0   0   0   0   0   0   2   2   0   2   2   2   0   2   2   0   2   2   0   0   0   0   0   2   0   0   0   2   2   2   2   2   0
 MK-1-10                2   0   0   2   2   0   0   2   2   0   2   0   0   0   0   0   2   0   0   0   2   2   2   2   0   2   0   0   2   0   2   0   2   0   0   2   0   0   2   0   0   0   2   2   2   0   2   0   0   0   2   2   2   2   2   0   0   2   2   0   0   0   2   0   0   2   0   0   2   0   0   2   0   2   2   0   0   2   0   2   0   2   2   0   2   0   2   2   0   2   2   0   2   2   2   2   0   2   2   2   0   0   2   2   0   2   2   2   2   2   2   0   2   2   2   0   0   2   2   2   2   0   2   2   0   0   0   2   2   2   2   2   2   0   2   0   2   2   0   0   2   0   0   0   2   0   2   2   0   0   0   2   2   0   0   2   2   0   0   2   0   0   0   2   0   2   0   0   0   0   0   0   0   2   2   0   2   2   2   0   2   2   0   2   2   0   0   0   0   0   0   0   2   2   2   2   0   0   2   0
 MK-1-11                2   0   0   2   2   0   0   2   2   0   2   0   0   0   0   0   2   0   0   0   2   0   2   2   0   2   0   0   0   0   2   0   2   0   0   0   0   0   2   0   0   0   2   0   2   0   2   0   0   0   2   2   2   2   2   0   0   2   2   0   0   0   2   0   0   2   0   0   2   0   2   2   0   0   2   0   0   2   0   2   0   2   2   0   2   0   2   2   0   2   2   0   2   2   2   2   0   2   2   2   0   0   2   2   0   2   2   2   2   2   2   0   2   2   2   2   0   2   2   2   2   0   2   2   0   0   0   2   2   2   2   2   2   0   2   0   0   2   0   0   2   0   0   0   2   0   2   0   0   0   0   2   0   0   2   0   2   2   0   2   0   0   0   2   0   0   0   0   0   0   0   0   2   2   2   0   2   2   2   0   2   2   0   2   2   0   0   0   2   0   2   0   2   2   2   2   0   0   2   0
 MK-1-12                2   0   0   2   2   0   0   2   2   0   2   0   0   0   2   0   2   0   2   0   2   0   2   2   0   2   0   0   0   2   2   0   0   0   0   0   0   0   0   0   0   0   2   0   0   0   2   0   0   0   2   2   2   2   2   0   0   2   2   0   0   0   2   0   0   2   0   0   2   0   2   2   0   0   2   0   0   2   0   2   2   2   2   0   2   0   2   2   0   2   2   2   2   2   2   2   0   2   2   2   0   0   2   2   0   2   2   2   2   2   2   0   2   2   2   0   0   2   2   2   2   0   2   2   2   0   0   2   2   0   2   2   2   0   2   0   0   0   0   0   2   2   0   2   2   0   2   2   0   0   0   2   0   2   2   0   2   2   0   2   0   0   0   2   0   0   0   0   0   0   0   0   0   2   2   0   2   2   2   2   2   2   0   0   2   0   0   0   2   0   2   0   2   2   2   2   0   0   0   0
 MK-1-13                2   0   0   2   2   0   0   2   2   0   2   0   0   0   0   0   2   0   2   0   2   0   2   2   0   2   0   0   0   2   0   0   0   0   0   0   0   0   0   0   0   0   2   0   0   2   2   0   0   0   2   0   2   2   2   0   0   0   2   0   0   0   2   2   0   2   0   0   2   0   2   2   0   0   2   0   2   2   0   2   2   2   2   0   2   0   2   2   0   2   2   2   2   2   2   2   0   2   2   2   0   0   2   2   0   2   2   2   2   2   2   0   2   2   2   2   0   2   2   2   2   0   2   0   2   0   0   2   2   0   2   2   2   0   2   0   0   0   0   0   2   2   0   0   2   0   2   2   0   0   0   2   0   2   2   0   2   2   0   2   0   0   0   0   0   0   0   0   0   0   0   0   2   2   2   0   2   2   2   2   2   2   0   0   2   0   0   0   2   0   0   0   2   0   2   2   2   0   0   0
 MK-1-14                2   0   0   2   2   0   0   2   2   0   2   0   0   0   0   2   2   0   2   0   0   0   2   2   0   2   0   0   0   2   0   0   0   0   0   0   0   2   2   0   2   0   2   0   0   2   2   0   0   0   2   0   2   2   2   0   0   0   2   0   2   0   2   0   0   2   0   0   2   0   2   2   0   0   2   0   2   2   0   0   2   2   2   0   2   0   2   2   0   2   2   2   2   2   2   2   0   2   2   2   0   2   2   0   2   2   2   2   2   2   2   0   0   2   2   0   0   2   2   0   2   0   2   0   2   0   0   2   2   2   2   2   2   0   2   0   0   0   0   0   2   2   0   0   0   0   2   0   0   2   0   2   0   2   2   0   2   2   0   2   0   0   0   2   0   0   0   0   0   0   0   0   2   2   2   0   2   2   2   2   2   2   0   0   2   0   0   0   2   2   0   0   2   0   2   2   2   0   0   0
 MK-1-15                2   0   0   0   2   0   0   2   2   0   2   0   0   0   0   2   2   0   2   0   0   0   2   2   0   2   0   0   0   2   0   0   2   2   0   2   0   0   2   0   2   0   2   0   0   2   2   0   0   0   2   0   2   2   2   0   0   0   0   0   2   0   0   0   0   2   0   0   2   2   2   2   0   0   2   0   2   2   2   0   2   0   2   0   2   0   2   2   0   2   2   2   2   2   0   0   0   2   2   2   0   2   2   0   2   2   2   2   2   2   2   0   0   2   2   0   0   2   2   0   2   2   0   2   2   0   0   2   2   2   2   2   2   0   2   0   0   0   0   0   2   2   2   0   0   0   0   0   0   2   0   2   0   2   2   2   0   2   0   2   0   0   0   2   0   0   0   0   0   0   0   0   2   2   2   0   2   2   2   2   0   2   0   0   2   0   0   0   2   2   0   0   2   0   2   0   2   0   0   0
 MK-1-16                2   0   0   0   2   0   0   2   2   0   2   0   0   0   0   2   2   0   2   0   0   0   2   2   2   2   0   0   0   2   0   2   2   2   0   2   0   0   2   0   2   0   2   0   0   2   2   0   0   2   2   0   2   2   2   0   0   0   2   2   2   0   0   2   0   2   0   0   0   2   2   2   0   0   2   0   2   2   2   0   2   0   0   2   2   0   2   2   0   2   2   2   2   2   0   0   0   2   2   2   0   0   2   0   2   2   0   2   2   2   2   0   0   2   2   0   0   2   2   0   2   2   0   2   2   0   0   0   2   2   2   2   2   0   2   0   0   2   0   2   0   2   2   0   2   0   0   0   2   2   0   2   0   2   2   2   0   2   0   2   0   0   0   2   0   0   0   0   0   0   0   0   2   2   2   0   2   0   2   2   0   2   0   0   2   2   0   2   2   2   2   0   2   0   2   0   2   0   0   0
 MK-2-1                 0   2   2   2   2   0   2   0   0   0   0   2   0   2   0   0   0   2   0   2   2   0   0   2   0   0   0   0   0   0   0   0   0   0   0   2   2   0   2   2   2   2   0   2   0   2   2   2   2   2   0   2   2   0   2   2   2   2   2   2   2   2   2   2   2   2   2   2   0   2   0   2   2   2   2   2   2   2   0   2   0   2   0   0   2   2   2   0   0   0   0   0   0   0   2   0   0   0   0   2   0   2   0   2   0   0   0   2   2   2   0   0   2   0   2   0   0   2   0   2   2   0   2   0   0   2   0   0   0   2   2   0   2   0   0   2   2   2   2   2   0   0   2   0   2   2   2   0   0   2   0   2   2   2   2   0   0   0   2   2   0   2   0   0   0   2   0   0   2   0   2   2   2   2   0   2   0   2   0   2   2   2   0   0   0   0   2   2   2   2   0   0   0   2   2   0   0   2   2   0
 MK-2-2                 2   2   2   2   2   0   2   0   0   0   0   2   0   2   0   0   0   2   0   2   2   0   0   2   0   0   0   0   0   0   2   0   0   0   0   2   2   0   2   2   2   2   0   2   2   2   2   2   2   2   0   2   2   2   2   2   2   2   2   2   2   2   2   2   2   2   2   2   0   2   0   0   2   2   2   0   2   2   0   2   0   2   0   0   0   2   0   0   0   0   0   0   0   0   2   0   0   0   0   2   0   2   0   2   0   0   0   2   2   2   0   2   2   0   2   0   0   2   0   0   2   0   2   0   0   2   0   0   0   0   2   0   2   0   0   2   2   2   2   2   0   0   0   0   2   2   0   0   0   0   0   2   0   2   2   0   0   0   2   2   0   2   0   0   2   2   0   0   2   0   2   2   2   2   0   2   0   2   0   2   2   2   0   0   0   0   2   2   2   2   0   0   0   2   2   0   0   2   2   0
 MK-2-3                 2   2   2   0   2   0   2   0   0   0   2   2   0   2   0   2   0   2   0   2   2   0   0   0   0   0   0   0   0   0   2   0   0   0   0   2   2   0   2   2   2   2   0   2   2   2   2   2   0   2   0   2   2   2   0   2   2   2   2   2   2   2   2   2   2   2   2   2   0   2   2   0   2   2   2   0   2   2   0   0   0   2   0   0   0   0   0   0   0   0   0   0   0   0   2   0   2   0   0   2   2   2   0   2   0   2   0   2   2   2   0   2   2   0   2   0   0   2   0   0   2   0   0   0   0   2   2   0   0   0   2   0   2   2   0   2   2   2   2   2   0   0   0   0   2   2   0   2   0   0   0   2   0   2   2   0   2   0   2   2   2   2   2   0   2   2   2   0   2   0   2   2   0   2   0   2   2   2   0   2   2   0   0   0   0   0   2   2   2   2   0   0   0   2   2   0   0   2   0   0
 MK-2-4                 2   2   0   0   2   0   2   0   0   0   2   0   0   0   0   2   0   2   0   2   2   0   0   0   0   2   0   0   2   0   2   0   0   0   0   2   0   0   2   2   2   2   0   2   2   2   2   2   0   2   0   2   2   0   0   2   2   2   2   2   2   2   2   2   0   2   2   2   0   2   2   0   2   2   2   0   0   2   0   0   0   2   0   0   0   0   0   0   0   0   0   0   0   0   2   0   2   0   0   2   2   2   0   2   0   2   0   2   2   2   0   2   2   0   0   0   0   0   0   0   0   0   2   0   0   2   0   0   0   0   2   0   2   2   2   2   2   2   2   2   0   0   0   0   2   2   0   2   0   0   0   2   0   2   2   0   2   0   2   2   2   2   2   0   2   2   2   0   2   0   2   2   0   2   0   2   2   2   0   2   2   2   0   0   0   0   2   2   2   2   0   0   0   2   2   0   0   2   0   0
 MK-2-5                 2   2   0   0   2   0   2   0   0   0   2   0   0   0   0   0   0   2   0   2   2   0   0   2   0   2   0   0   2   2   2   0   0   0   0   2   0   0   2   2   2   2   0   2   2   2   2   2   0   2   0   2   2   0   0   2   2   2   2   2   2   2   2   0   0   0   0   2   0   2   2   0   2   2   2   0   0   2   0   0   0   2   0   0   0   0   0   0   0   0   0   0   0   0   2   0   2   0   0   0   2   2   2   2   0   2   0   2   2   2   0   2   2   0   0   0   0   2   0   0   0   0   2   0   0   2   0   0   0   0   2   0   2   2   2   2   2   2   2   2   0   0   0   0   2   2   0   2   0   2   0   2   0   2   2   0   2   0   2   2   2   2   2   0   2   0   2   0   2   0   2   2   0   2   0   2   2   2   0   2   2   2   0   0   0   0   2   2   2   2   0   0   0   2   2   0   0   0   0   0
 MK-2-6                 2   2   0   0   2   0   2   0   0   0   2   0   0   0   0   0   0   2   0   2   2   0   0   2   0   0   0   0   2   2   0   0   0   0   0   2   0   0   2   2   0   2   0   2   2   2   2   2   0   2   0   2   2   0   0   2   2   2   2   2   2   2   2   0   0   0   0   2   0   2   0   0   2   2   0   0   2   2   0   0   0   0   0   0   0   2   0   0   2   0   0   0   0   0   2   0   0   0   0   0   2   2   2   2   0   2   0   2   2   2   0   2   2   0   0   0   0   2   0   0   0   0   2   0   0   2   0   0   0   2   2   0   2   2   0   2   2   2   2   2   0   0   0   0   2   2   0   2   0   0   0   2   0   2   2   0   2   2   2   2   2   2   0   0   2   2   2   0   2   0   2   2   0   2   0   2   2   2   0   2   2   2   0   2   0   0   2   2   2   2   0   0   0   2   2   0   0   0   0   0
 MK-2-7                 2   2   0   2   2   0   2   0   0   0   2   0   0   2   0   2   0   2   0   2   2   0   0   2   0   0   0   0   0   2   0   0   0   0   0   2   0   0   2   2   0   2   0   2   2   2   2   2   0   2   0   2   2   0   0   2   2   2   2   2   2   2   0   0   0   0   0   2   0   2   0   2   2   2   0   0   2   2   0   0   2   0   0   0   0   2   2   0   2   0   0   0   0   2   2   0   0   2   0   0   2   2   2   2   0   2   0   2   2   2   0   2   2   0   0   0   0   2   0   2   0   0   2   2   0   2   2   0   0   2   2   0   0   2   0   2   2   2   2   2   0   2   0   0   2   2   0   2   0   0   0   0   0   2   2   0   2   2   2   2   2   2   2   2   2   2   2   0   2   0   2   2   0   2   0   2   0   2   0   2   2   0   2   2   0   0   2   2   2   2   0   0   2   2   2   2   0   2   0   0
 MK-2-8                 2   2   2   2   2   0   2   0   0   0   2   0   0   2   2   0   0   2   0   2   0   0   0   2   0   0   0   0   0   2   0   0   0   2   0   2   0   0   2   2   0   2   0   2   2   2   2   2   0   2   0   2   2   2   0   2   2   2   2   2   2   2   0   0   0   2   2   2   0   2   0   2   2   2   2   0   2   0   0   0   2   0   0   2   0   2   2   0   2   2   0   0   0   2   2   0   0   2   0   0   2   2   2   0   0   2   2   2   2   2   0   2   2   0   0   0   0   2   0   0   0   0   2   2   0   0   2   0   0   2   2   2   0   2   0   2   2   2   2   2   0   2   0   0   2   2   0   2   0   0   0   0   2   2   2   0   2   2   0   2   2   2   2   2   2   2   2   0   2   0   2   0   0   2   0   2   0   0   0   2   2   0   2   2   0   0   2   2   2   2   2   2   2   2   2   2   0   0   0   0
 MK-2-9                 2   2   2   2   2   0   0   0   0   0   2   0   0   2   2   2   0   2   0   2   0   0   0   0   2   0   0   0   0   2   0   0   0   2   0   2   0   0   2   2   0   2   0   2   2   2   2   2   0   2   0   2   2   2   0   2   2   2   2   2   2   2   0   2   0   0   0   2   0   2   2   0   2   2   2   0   2   0   0   0   2   0   0   2   0   2   2   0   2   2   0   0   0   2   2   0   0   2   0   0   2   2   2   0   0   2   2   2   2   2   2   2   2   0   0   0   0   2   0   0   0   0   2   2   0   0   2   0   0   2   2   2   0   2   0   2   2   2   2   2   0   0   0   0   2   2   0   2   0   0   0   0   2   2   0   0   2   2   0   2   0   2   2   2   2   2   2   0   2   0   2   0   0   2   0   2   0   0   0   2   0   0   0   2   0   0   2   2   2   2   2   2   2   2   2   2   0   2   0   0
 MK-2-10                2   2   2   2   2   0   0   0   0   0   2   2   0   2   2   2   0   2   0   2   2   0   0   0   2   0   0   0   0   2   0   0   0   2   0   0   0   2   2   2   0   2   0   2   2   2   2   0   0   2   0   2   2   0   0   2   2   2   2   2   2   2   0   2   0   0   0   0   2   2   2   0   0   2   2   0   2   0   2   0   2   0   0   2   0   2   2   0   2   2   0   0   0   2   2   0   0   0   0   0   2   2   2   0   0   2   2   2   2   2   2   2   2   0   0   0   0   2   0   0   0   0   2   2   0   0   2   0   0   2   2   2   0   2   0   2   2   0   2   2   0   0   0   0   2   0   2   0   0   0   0   0   2   0   2   0   2   2   0   2   2   2   2   2   2   2   2   0   2   0   2   0   0   2   2   0   0   0   0   2   0   0   0   2   0   0   2   2   2   2   2   2   2   2   2   2   0   2   0   0
 MK-2-11                2   2   2   2   2   0   0   0   0   2   2   2   2   2   2   2   0   2   0   2   2   0   0   0   2   0   0   0   2   2   0   2   0   2   0   0   0   2   2   2   0   2   0   2   2   2   2   0   0   2   0   2   2   2   0   2   2   2   2   2   2   2   0   2   2   0   0   0   2   2   2   0   0   2   2   0   2   0   2   0   2   0   0   2   0   2   2   0   2   2   0   0   0   2   2   0   0   0   0   0   2   2   2   0   0   2   2   2   2   2   2   2   2   0   2   0   0   2   0   0   2   0   2   2   0   0   2   0   0   2   2   2   2   2   0   2   2   2   2   2   0   2   0   0   2   0   2   2   0   0   0   2   2   0   2   0   2   2   2   2   2   2   2   2   2   2   2   0   2   0   2   0   0   2   2   0   0   0   0   2   0   0   0   0   0   0   2   2   2   0   2   2   2   2   2   2   0   2   0   0
 MK-2-12                2   2   2   2   2   0   0   0   0   2   2   2   2   2   2   2   0   2   0   2   2   0   0   0   2   0   0   0   2   2   0   2   0   2   0   0   0   2   2   2   0   2   0   2   2   2   0   0   0   0   0   2   2   2   0   2   2   2   2   2   2   0   0   2   2   0   0   2   2   2   2   0   0   2   2   0   2   0   2   0   0   0   0   2   0   2   2   0   2   0   0   0   2   2   2   0   0   0   0   0   2   2   2   0   0   2   2   2   2   2   2   2   2   0   2   0   0   2   0   0   2   0   2   2   0   0   2   0   0   2   2   2   2   2   0   2   2   2   2   2   0   0   0   0   2   0   2   2   0   0   0   2   2   0   2   0   2   2   2   2   2   2   2   2   2   2   2   0   2   2   2   0   0   2   2   0   0   0   0   2   0   0   0   2   0   0   2   2   2   0   2   2   2   2   2   2   0   2   0   0
 MK-2-13                2   2   2   2   2   0   2   0   0   2   2   2   0   2   2   2   0   2   2   2   2   0   0   2   2   0   0   0   2   2   0   2   0   2   2   0   0   2   0   2   0   2   0   2   0   2   0   0   0   0   2   0   2   2   0   2   2   2   2   2   2   0   0   2   2   2   0   2   2   2   0   0   0   2   2   0   2   0   2   0   0   0   0   2   0   0   2   0   2   0   0   0   2   2   2   0   0   0   0   0   2   2   2   0   0   2   2   2   2   2   0   2   2   0   2   0   0   2   0   0   2   0   2   2   0   0   0   0   0   2   2   2   2   2   2   2   2   2   2   2   0   0   0   0   2   2   0   2   0   0   0   2   2   0   2   0   2   2   2   2   2   2   2   2   2   2   0   0   2   2   2   0   0   2   2   0   0   0   0   2   0   0   0   2   0   0   2   2   2   0   2   2   2   2   2   2   0   2   2   0
 MK-2-14                2   2   2   2   0   0   2   0   0   2   0   2   0   2   2   2   0   2   2   2   2   0   0   2   2   0   2   0   2   2   0   2   0   2   2   0   0   2   0   2   0   2   2   2   2   2   0   0   0   0   2   0   2   2   0   2   2   2   0   2   2   0   0   2   2   2   0   2   2   2   2   0   0   2   2   0   2   0   2   0   0   0   0   2   0   0   2   0   2   0   0   0   2   2   2   0   0   0   0   0   0   2   2   0   0   0   0   2   0   2   0   2   0   0   2   2   0   2   0   0   2   0   2   2   0   0   2   0   0   2   2   2   2   2   2   2   0   2   0   2   0   0   2   0   2   2   0   2   0   0   0   2   0   0   2   0   2   2   2   2   2   0   2   2   2   2   0   0   2   0   2   0   0   2   2   0   0   0   2   2   0   0   0   2   0   2   0   2   2   0   2   2   2   2   2   2   0   2   2   0
 MK-2-15                2   0   2   2   2   0   2   0   0   0   0   2   2   2   2   2   0   2   2   2   2   0   0   2   0   0   0   0   2   2   0   2   0   2   2   0   2   2   0   2   0   2   2   2   2   2   0   0   0   0   2   0   2   2   0   2   2   2   0   2   2   0   0   2   2   2   0   2   2   2   2   0   0   2   2   0   2   0   2   0   0   2   0   2   0   0   2   0   2   0   0   0   2   2   2   0   0   0   0   0   0   2   2   0   2   0   0   2   0   2   0   2   0   0   0   0   0   2   0   0   0   0   2   2   0   0   2   0   0   2   2   2   2   2   0   2   0   2   0   2   0   0   2   0   2   0   0   2   0   0   0   2   0   0   2   0   2   2   2   2   2   0   2   2   2   2   0   2   2   0   2   0   0   2   0   0   0   0   2   2   0   0   0   2   0   2   0   2   2   0   2   2   2   2   2   2   0   2   2   2
 MK-2-16                2   0   2   2   2   0   2   0   0   0   0   2   2   2   2   2   0   2   2   0   2   2   2   2   0   0   0   0   2   2   0   2   0   2   2   2   2   2   0   2   0   2   2   2   2   2   0   0   2   0   2   2   2   2   0   2   2   2   0   2   0   0   2   2   2   2   0   2   2   2   2   0   0   2   2   0   2   0   2   0   0   2   0   2   0   2   2   0   2   0   0   0   0   2   2   0   0   0   0   0   0   0   2   0   2   0   0   2   0   2   0   2   0   0   0   0   0   2   0   2   0   0   2   2   2   0   2   0   0   2   2   2   2   2   0   2   0   2   0   2   0   0   2   0   2   0   0   2   0   0   0   2   0   0   2   0   2   2   2   2   2   0   2   2   2   2   0   2   2   0   2   0   0   2   0   0   0   0   0   2   0   0   0   2   0   2   0   0   2   0   0   2   2   2   2   2   0   2   2   2
 MK-3-1                 0   0   0   2   2   2   2   0   2   0   2   0   2   2   2   2   2   2   0   0   2   0   0   2   2   0   0   0   0   2   2   0   2   0   2   2   2   2   2   0   2   2   2   0   2   0   2   2   2   2   0   0   0   2   0   0   0   2   2   0   2   2   0   2   2   2   0   2   2   0   2   0   0   0   0   0   0   0   2   2   2   0   2   2   2   2   2   0   2   2   0   0   0   0   2   2   2   0   2   2   2   2   0   0   0   2   0   0   0   2   2   0   0   2   0   2   2   2   2   2   0   0   0   2   0   0   0   0   2   2   2   2   0   2   2   2   0   0   0   0   2   2   0   0   0   2   0   0   2   2   2   2   2   0   0   2   2   2   2   2   0   2   0   0   2   0   0   2   0   0   0   0   2   2   2   2   2   2   0   2   0   0   0   0   0   2   0   2   2   0   0   2   2   2   2   2   2   0   0   0
 MK-3-2                 0   0   0   2   2   2   2   2   2   0   2   0   2   2   2   2   2   2   0   2   2   0   0   2   0   0   0   0   0   2   2   0   2   0   2   2   2   2   2   0   2   2   2   0   2   0   2   2   2   2   0   0   0   0   0   0   0   2   2   0   2   2   0   2   2   2   0   2   2   0   2   0   0   0   0   0   0   0   2   2   2   0   2   2   2   0   2   0   2   2   0   0   0   0   2   2   2   0   0   2   2   2   0   0   0   2   0   0   0   2   2   0   2   2   0   2   2   2   2   2   0   0   0   2   2   2   0   0   2   2   2   2   0   2   2   2   0   0   2   2   2   2   0   2   0   0   0   0   0   2   2   0   2   0   0   2   2   2   2   2   0   2   0   0   2   0   2   2   0   0   0   2   0   0   2   0   2   2   0   2   0   0   0   0   0   0   0   2   2   0   0   2   2   2   2   2   2   0   0   0
 MK-3-3                 0   0   2   2   2   2   2   2   2   0   2   0   2   2   2   2   2   2   0   2   2   0   0   2   0   0   0   2   0   0   2   0   2   0   2   2   2   2   2   0   2   2   2   0   2   0   2   2   0   2   0   0   0   0   0   2   0   0   2   0   2   2   0   2   2   2   0   2   2   0   2   0   0   0   0   2   0   0   2   2   2   0   2   2   2   2   2   0   2   2   0   0   0   0   2   2   2   0   0   2   2   2   0   0   0   2   0   0   0   2   2   0   2   0   0   2   2   0   2   2   0   0   0   2   2   2   0   0   2   2   2   2   0   0   2   0   0   2   2   2   2   2   0   2   0   0   0   0   0   2   2   0   2   0   0   2   2   2   2   2   0   2   0   0   2   0   2   2   0   0   0   2   0   0   2   0   2   2   0   2   0   2   2   0   0   0   0   2   2   0   0   2   2   2   0   2   2   2   0   0
 MK-3-4                 0   0   2   2   2   2   0   2   2   2   2   0   2   0   2   2   2   2   0   2   2   0   0   2   0   0   0   2   0   0   2   0   0   0   2   2   2   2   0   0   2   2   2   0   2   0   2   2   0   2   0   0   0   0   2   2   0   0   0   0   2   2   0   2   2   2   0   2   2   0   2   0   0   2   0   0   0   0   2   2   2   0   2   2   2   2   2   0   2   2   2   0   0   0   2   2   2   0   0   2   2   2   0   0   0   2   2   0   0   2   2   0   2   0   0   2   2   2   2   2   0   0   2   2   2   2   0   0   2   2   2   2   0   0   2   0   0   2   2   2   0   2   0   2   0   0   0   0   0   2   0   0   2   0   0   0   2   2   2   2   0   2   0   0   2   2   2   0   0   0   0   2   0   0   2   0   2   2   0   2   0   2   2   0   0   0   0   2   2   0   0   2   2   2   0   2   2   2   0   0
 MK-3-5                 0   0   2   2   2   2   0   2   2   2   2   0   2   0   2   2   2   2   0   2   2   0   2   2   0   0   0   2   0   0   2   0   2   0   2   2   2   2   2   0   2   2   2   0   0   0   2   2   0   2   0   0   0   0   2   2   0   0   2   0   2   2   0   2   2   2   0   2   2   0   2   0   0   2   0   0   0   0   2   2   2   0   2   2   2   2   2   0   2   2   2   0   0   0   2   2   2   0   0   2   2   2   0   0   0   2   2   0   0   2   2   0   2   0   0   2   2   2   2   2   0   0   0   2   2   2   0   0   2   2   2   0   0   0   2   0   0   0   2   2   0   2   0   2   2   0   2   0   0   2   0   0   2   0   0   0   2   2   2   2   2   2   0   0   2   2   2   0   0   0   0   2   0   0   2   2   2   2   0   0   0   2   2   0   0   0   0   0   2   2   0   2   2   2   0   2   2   2   2   0
 MK-3-6                 0   0   2   2   2   2   0   2   2   2   2   0   2   2   2   2   2   2   0   2   2   0   2   2   0   0   0   2   0   0   2   0   2   0   2   2   2   2   2   0   2   0   0   0   0   0   2   2   0   2   0   0   0   0   2   2   2   0   2   0   2   2   0   2   2   2   0   0   2   0   2   0   0   2   0   0   0   0   2   2   2   0   2   2   2   2   2   0   2   2   2   2   0   0   2   2   2   0   0   2   2   2   0   0   0   2   2   2   0   2   2   0   2   0   2   2   2   2   2   2   0   0   0   2   2   2   0   0   2   2   0   0   0   0   2   0   0   0   2   2   0   2   0   2   2   0   2   2   0   2   0   0   2   0   0   0   2   2   2   2   2   2   0   0   2   2   2   0   0   0   0   2   0   0   2   2   2   2   0   0   0   2   2   2   0   0   0   2   0   2   0   2   2   2   0   2   2   2   2   0
 MK-3-7                 0   0   2   0   2   2   0   2   2   0   2   0   2   2   2   2   2   2   0   2   2   0   2   2   0   0   0   2   0   0   2   0   2   0   2   2   2   0   2   0   2   0   0   0   0   0   2   2   0   2   0   0   0   0   2   2   2   2   0   0   2   2   0   2   2   2   0   0   0   2   2   0   0   2   0   0   0   0   0   2   2   0   2   2   2   2   2   0   2   2   2   2   2   0   2   2   2   0   0   2   2   2   0   0   0   2   2   2   0   2   2   0   2   0   2   2   2   2   2   0   0   0   0   2   0   2   0   0   2   0   0   0   0   0   2   0   2   0   2   2   0   2   0   2   2   2   2   2   0   2   0   0   0   0   0   0   2   2   2   2   2   2   0   0   2   2   2   0   0   0   0   2   0   2   2   2   2   2   0   0   0   2   2   2   0   0   2   2   0   2   0   2   2   2   0   2   2   2   2   0
 MK-3-8                 2   0   2   0   2   2   2   2   2   0   2   2   2   2   2   2   2   0   0   2   2   0   2   2   0   0   0   2   0   0   2   0   2   2   2   0   2   0   2   0   2   0   0   0   0   0   2   2   0   0   0   0   0   0   2   2   2   0   0   0   2   2   0   2   2   2   0   0   0   2   2   0   0   2   0   0   0   0   0   2   2   0   2   2   2   2   2   0   2   2   0   2   2   0   2   2   2   0   0   2   2   2   0   0   0   0   2   2   0   0   2   0   2   0   2   2   2   0   2   0   0   0   0   2   0   2   0   0   2   0   2   0   0   0   2   0   2   0   0   2   0   2   0   2   2   0   2   2   0   2   0   0   0   0   0   0   2   2   2   2   2   2   0   0   2   2   2   0   0   2   0   2   0   2   2   2   2   2   0   0   0   2   2   2   0   0   2   0   0   2   0   2   2   2   0   2   2   2   2   0
 MK-3-9                 2   0   2   0   2   0   2   2   2   0   2   2   2   2   2   2   2   0   0   2   2   0   2   2   0   0   0   2   0   0   2   0   2   2   2   0   2   0   2   0   0   0   0   0   0   0   2   2   0   0   2   0   0   0   0   2   0   2   0   0   2   2   0   2   2   0   0   0   0   2   2   0   0   2   0   0   0   0   0   2   2   0   2   2   2   2   2   2   2   2   0   2   2   2   2   2   2   0   2   2   2   2   0   0   0   0   0   2   0   0   2   0   2   0   0   2   2   0   2   0   0   0   0   2   0   2   0   0   2   2   2   0   0   0   2   0   2   0   2   2   0   2   0   2   2   0   2   2   0   2   0   2   2   0   2   0   0   2   2   2   2   2   0   0   2   2   2   0   2   2   0   2   0   2   2   2   2   2   2   0   0   0   2   2   0   0   0   0   0   2   0   2   0   2   0   2   2   2   2   0
 MK-3-10                2   0   2   0   2   0   2   2   2   0   2   2   2   2   2   2   2   0   2   2   2   0   2   2   0   0   0   2   0   0   2   2   2   2   2   0   2   0   2   0   0   0   0   0   0   2   2   2   0   0   2   0   0   0   0   2   0   2   0   0   2   2   0   2   2   0   0   0   0   2   2   2   0   2   0   2   0   0   0   0   0   0   2   2   2   2   2   2   2   0   0   2   2   2   2   2   2   2   2   2   2   2   0   0   0   2   0   2   0   0   2   0   2   0   0   2   2   0   2   0   0   0   2   2   0   2   0   0   2   2   2   0   0   2   2   0   2   0   2   2   0   2   2   2   2   0   2   2   0   2   0   0   2   0   0   0   0   2   2   2   2   2   0   0   2   2   2   0   2   2   0   2   0   2   2   0   2   2   2   0   0   0   0   2   0   0   0   0   0   2   0   2   0   0   0   2   2   2   2   0
 MK-3-11                2   0   2   2   2   0   2   2   2   0   2   2   2   2   0   2   2   2   2   2   0   0   2   2   2   0   0   2   0   0   0   2   2   2   2   0   2   0   2   0   0   0   2   0   2   2   2   2   0   0   2   0   0   0   0   2   0   0   0   0   0   2   0   2   2   0   0   0   0   2   2   2   0   2   0   2   0   0   2   0   0   0   2   2   2   2   2   2   2   0   0   2   2   2   2   0   2   2   2   2   2   2   0   0   2   2   0   0   0   2   2   0   2   0   0   2   0   0   2   0   0   0   0   2   0   2   0   0   2   2   2   0   0   0   2   0   2   2   2   2   0   0   2   2   2   0   2   2   0   2   0   0   2   0   0   0   0   2   2   2   2   2   0   0   2   2   2   0   2   2   0   2   0   0   2   2   2   2   2   2   0   0   0   2   2   0   0   2   0   2   0   2   0   0   0   2   2   2   2   0
 MK-3-12                2   0   2   2   2   0   2   2   2   0   2   2   0   2   0   2   2   2   2   2   0   0   2   2   0   0   0   2   0   0   0   0   0   2   2   0   0   0   2   0   0   0   2   0   2   2   2   2   0   2   2   0   0   0   0   2   0   0   0   0   0   2   0   2   2   0   0   0   0   2   2   2   0   2   0   2   0   0   2   0   0   0   2   2   2   2   2   2   2   0   0   2   2   2   2   0   2   2   2   2   2   2   0   0   2   2   0   0   0   2   2   0   2   2   0   2   0   0   2   0   0   2   0   0   0   2   0   0   2   2   2   0   0   0   0   0   2   2   2   2   0   0   2   2   2   0   0   2   0   2   0   0   2   0   0   0   0   2   2   2   2   2   0   2   2   2   2   0   2   2   0   2   0   2   2   2   0   2   0   2   0   0   0   2   2   0   0   2   0   2   0   2   0   0   2   2   2   2   2   0
 MK-3-13                2   0   2   2   0   0   2   2   2   0   2   2   0   2   0   2   2   2   2   0   0   0   2   2   0   0   0   2   2   0   0   2   0   2   2   0   0   0   2   0   0   0   2   0   0   2   0   2   0   2   2   0   0   0   0   2   0   0   0   0   0   2   0   2   2   0   0   0   0   0   0   2   0   2   0   2   0   0   2   0   0   2   2   2   2   2   2   2   2   0   0   2   2   2   2   0   2   2   2   2   2   0   0   0   2   2   0   0   0   2   2   0   2   2   0   2   0   0   2   0   0   2   0   0   0   2   0   0   2   2   2   0   0   0   0   2   2   2   0   2   0   0   2   0   0   0   0   2   0   2   0   0   2   2   0   0   0   2   2   2   2   2   0   2   2   2   2   0   2   2   0   2   0   2   2   2   0   2   0   2   0   0   0   2   2   0   0   2   0   2   0   2   0   0   2   0   2   2   2   0
 MK-3-14                2   0   0   2   0   0   2   2   2   0   2   2   0   2   0   2   2   2   0   0   0   0   2   2   0   0   0   2   2   0   0   2   0   2   2   0   2   0   2   0   0   0   0   0   0   0   0   2   0   2   2   0   0   2   0   2   2   0   0   0   0   2   0   2   2   0   0   0   0   0   0   2   0   2   0   2   0   0   2   0   0   2   2   0   2   2   2   2   2   0   2   2   2   2   2   0   2   2   2   2   2   0   0   0   2   2   0   0   2   2   2   0   2   2   0   2   0   0   0   0   0   2   0   0   0   0   0   0   2   0   2   0   0   0   0   2   2   2   0   2   0   0   2   0   0   0   0   2   0   2   0   2   2   2   0   0   0   0   2   2   0   2   2   2   2   2   2   0   2   2   0   2   0   2   0   2   0   2   0   2   0   0   0   2   2   0   0   2   0   2   0   0   0   2   2   0   2   2   2   0
 MK-3-15                2   0   0   2   0   0   2   2   2   0   0   2   0   2   0   2   0   2   0   0   0   0   2   2   0   2   0   2   2   0   0   2   0   2   2   0   2   0   2   0   0   0   0   0   0   0   0   2   0   2   2   2   0   2   2   2   0   0   0   0   0   2   0   2   2   0   0   0   0   0   0   2   0   2   0   2   2   0   2   0   0   2   2   0   2   2   2   2   2   0   2   2   2   2   2   0   2   2   2   2   2   0   0   0   2   2   0   0   2   2   2   0   2   0   0   2   0   0   0   0   0   2   0   0   0   0   0   0   2   0   2   0   0   0   0   2   2   2   0   2   0   0   2   0   0   0   0   2   0   2   0   2   2   2   0   0   0   0   2   2   0   2   2   2   2   2   2   0   2   2   0   2   0   0   0   2   0   2   0   2   0   0   0   2   2   0   0   2   2   2   0   0   0   2   2   2   0   2   2   0
 MK-3-16                0   0   2   0   0   0   2   2   0   0   0   0   0   2   2   2   0   2   0   0   0   0   2   2   0   2   0   2   2   0   0   2   2   2   2   2   2   0   0   0   2   0   0   0   0   0   0   2   2   2   0   2   0   2   2   2   0   0   0   0   0   2   0   2   2   0   0   0   0   0   0   2   0   2   0   2   0   0   2   0   0   0   2   0   2   0   2   2   2   0   2   2   2   2   2   0   0   2   2   0   2   0   0   0   2   2   0   0   2   2   2   0   0   0   0   2   0   0   0   0   0   2   0   0   2   0   0   0   0   0   2   2   0   0   0   2   2   2   2   0   0   0   2   0   0   0   0   2   0   0   0   2   2   2   0   0   0   0   2   2   0   2   2   2   2   2   2   0   2   2   0   2   2   0   0   2   0   2   0   2   0   0   0   2   2   0   0   2   0   2   0   0   0   2   0   2   0   0   2   0
 MK-4-1                 2   2   2   2   2   2   0   0   0   0   0   0   0   0   0   0   2   2   2   0   2   2   0   2   0   0   2   2   0   0   0   2   2   0   2   2   0   0   2   2   2   0   0   2   0   2   2   2   2   2   2   2   0   0   0   0   0   0   2   0   2   0   2   2   2   2   2   2   2   2   0   0   2   0   2   0   0   2   0   0   2   2   0   2   2   2   0   2   0   0   0   0   2   2   0   2   0   0   0   2   0   0   0   0   0   2   2   0   2   0   0   2   0   0   2   0   2   2   2   0   2   2   2   0   2   0   2   2   2   0   2   0   2   2   0   2   0   2   2   0   2   2   0   2   0   0   2   0   0   2   2   2   2   2   2   0   0   2   2   0   2   0   0   0   2   2   0   0   2   0   0   2   2   2   0   2   2   2   0   2   0   0   0   0   0   2   0   0   0   0   0   0   2   2   2   0   2   0   0   0
 MK-4-2                 2   2   0   2   2   2   0   0   0   0   0   0   0   0   0   0   2   2   2   2   2   2   0   0   0   2   2   2   0   0   0   2   0   2   2   2   0   0   2   2   2   0   0   2   0   2   2   2   2   2   2   2   0   0   0   0   0   0   2   0   2   0   2   2   2   2   2   2   2   2   0   0   2   0   2   0   0   2   0   0   2   2   0   2   2   2   0   2   0   0   2   2   2   2   0   2   0   0   0   2   2   0   0   0   0   0   2   0   0   0   0   2   0   0   0   0   2   2   2   0   2   2   2   0   2   0   2   2   0   0   2   0   2   0   0   2   0   2   2   0   2   2   0   2   0   0   2   0   0   0   2   2   0   2   2   0   0   2   2   0   2   0   0   0   2   2   0   0   2   0   0   2   2   2   2   2   2   2   0   2   0   0   0   0   0   2   0   0   0   0   0   2   2   2   2   0   0   2   0   0
 MK-4-3                 2   2   0   2   2   2   0   0   0   0   0   0   0   0   0   2   2   2   2   2   2   2   0   0   0   2   2   0   2   0   0   2   0   2   2   2   0   0   2   2   2   0   0   2   0   2   2   0   2   2   2   2   0   0   0   2   0   0   0   0   2   0   2   2   2   0   2   2   2   2   0   0   2   0   2   0   0   2   0   0   2   2   0   0   2   2   0   2   2   0   2   2   2   2   0   2   0   0   0   2   0   0   0   0   0   0   2   0   0   0   0   2   0   0   2   0   2   2   2   2   2   2   2   0   2   0   2   2   0   2   2   0   2   0   0   2   0   2   2   0   2   2   0   2   0   0   2   0   0   0   0   2   0   2   2   0   0   2   2   0   0   0   0   0   0   0   0   0   2   2   0   2   2   2   2   2   2   2   0   2   0   0   0   0   2   2   0   0   0   2   0   2   2   2   2   0   0   2   0   0
 MK-4-4                 2   2   0   2   0   2   2   0   0   0   0   0   0   0   0   2   2   0   2   2   2   2   0   0   0   2   2   0   2   0   0   0   0   2   0   2   0   0   2   2   2   0   0   2   0   2   2   0   2   2   2   2   2   0   0   0   2   0   0   0   2   0   0   2   0   0   2   2   2   2   0   0   2   0   2   0   0   2   0   0   2   2   0   0   2   2   0   0   0   0   0   2   2   2   0   2   0   0   0   2   0   0   0   0   0   0   2   0   0   0   0   2   0   0   2   0   2   2   2   2   2   2   2   0   2   2   2   2   0   2   2   0   2   0   0   2   0   2   2   0   0   2   0   2   0   0   2   0   0   0   2   2   0   2   2   0   0   2   2   0   0   0   0   0   0   2   2   0   0   2   0   2   2   2   2   2   2   2   0   2   0   0   0   2   2   2   2   0   0   2   0   2   2   2   2   0   0   2   2   0
 MK-4-5                 2   2   0   2   0   2   2   0   0   2   0   0   2   0   0   2   2   0   2   2   2   2   0   0   0   2   2   0   2   0   0   0   0   2   0   2   0   0   2   0   2   2   0   2   0   2   2   0   2   2   2   2   0   0   0   0   2   0   0   0   0   0   0   2   0   0   2   2   2   2   0   0   2   0   0   0   2   2   0   2   0   2   2   0   2   2   0   0   0   0   0   2   2   2   0   2   0   0   0   0   0   0   0   0   0   0   2   0   0   0   2   2   0   0   2   0   2   2   2   2   2   0   0   0   2   2   0   2   0   0   2   2   2   0   0   2   0   2   2   0   0   2   0   2   0   0   0   0   0   0   2   2   0   2   2   0   2   2   2   0   0   0   0   0   2   2   2   0   0   2   0   2   0   2   2   2   2   2   0   2   0   0   0   2   2   2   2   0   0   2   0   2   2   2   2   0   0   2   0   0
 MK-4-6                 2   2   0   2   0   2   2   0   0   2   0   0   2   0   2   2   2   0   2   2   2   2   0   0   0   0   2   0   2   0   0   0   0   2   0   2   0   0   2   0   2   2   0   2   0   2   2   0   2   0   2   2   0   0   0   0   2   0   0   0   0   0   0   2   0   0   0   2   2   2   0   0   0   0   0   0   2   2   2   2   0   0   2   0   2   2   0   0   0   0   0   2   2   2   0   0   0   0   0   0   0   2   0   0   0   0   2   0   0   0   2   2   2   0   2   0   2   2   2   2   2   0   0   0   2   2   0   2   0   0   0   2   2   0   0   2   0   2   2   0   0   0   0   2   0   0   0   0   0   0   2   0   0   2   2   0   2   2   0   0   0   0   0   0   2   2   2   0   0   2   0   2   0   2   2   2   2   2   0   2   0   0   0   2   2   2   2   0   0   2   0   2   0   2   2   0   0   2   0   0
 MK-4-7                 2   2   0   2   0   2   2   0   0   2   0   0   2   0   2   2   2   2   2   2   0   2   0   0   0   0   2   0   2   0   0   0   0   2   0   2   0   0   2   0   2   2   0   2   0   2   2   0   2   2   2   2   0   2   0   0   0   0   0   0   0   0   0   2   0   0   2   2   2   2   2   0   0   0   0   0   2   2   2   2   0   0   0   2   0   2   0   2   0   0   0   0   2   2   0   0   0   0   0   0   0   2   0   0   0   0   2   0   0   2   2   2   2   0   2   2   2   2   2   2   2   0   0   0   2   2   0   2   0   0   0   2   2   2   0   2   0   0   2   0   0   0   0   2   0   2   0   0   0   0   2   0   0   2   2   0   2   2   2   0   0   0   0   2   2   2   2   0   2   2   0   2   0   2   2   2   2   2   0   2   2   0   0   2   2   2   2   2   0   2   0   2   0   2   2   0   0   2   0   0
 MK-4-8                 2   2   0   2   0   2   2   0   0   2   0   0   2   2   2   2   2   2   2   2   0   2   0   0   0   0   2   0   2   0   0   0   0   2   2   2   0   0   2   0   2   2   0   2   0   2   2   0   2   2   2   2   0   2   0   0   0   0   0   2   0   0   2   2   0   0   2   2   2   2   2   0   0   0   0   0   2   2   2   2   0   2   0   2   0   0   0   2   0   0   0   0   2   2   0   2   0   2   0   0   0   2   0   0   0   0   2   2   0   2   2   2   2   0   2   2   2   2   2   2   0   2   0   0   2   2   0   2   2   0   0   2   2   2   0   2   0   0   2   0   0   0   0   2   0   2   0   0   0   0   2   0   0   2   2   0   2   2   2   0   2   0   0   2   2   2   2   0   2   2   0   2   0   2   2   2   2   2   0   0   2   0   0   2   2   2   2   2   0   2   0   2   0   2   2   0   0   2   0   0
 MK-4-9                 2   2   0   0   0   2   2   0   0   2   0   0   0   2   2   2   2   2   2   2   0   2   0   0   0   0   2   0   2   0   0   0   0   2   2   2   0   0   2   0   2   2   0   2   0   2   2   0   0   0   2   2   0   2   0   0   0   0   0   2   0   2   2   2   0   0   0   2   0   2   2   0   0   2   0   0   2   2   2   0   0   0   0   2   0   0   0   2   0   0   0   0   2   2   0   2   0   2   0   0   0   2   0   0   0   0   2   2   0   2   2   2   2   0   2   2   2   0   2   2   0   2   0   0   2   0   0   2   2   0   0   2   2   2   0   2   0   0   2   0   0   0   0   2   0   0   0   2   0   0   2   0   0   0   2   0   0   2   2   2   2   0   0   2   2   2   2   0   2   2   0   0   0   2   2   2   2   2   0   0   0   0   0   2   2   2   2   2   0   2   0   2   0   2   2   0   0   2   0   0
 MK-4-10                2   2   0   0   0   2   0   0   0   2   0   0   0   2   2   2   2   2   2   2   0   2   0   0   0   0   2   0   2   2   0   0   0   2   2   2   0   2   2   0   2   2   0   2   0   2   0   0   0   0   0   2   0   2   0   0   0   0   0   2   0   2   2   2   0   0   0   0   0   0   2   0   2   2   0   0   2   2   0   0   2   0   0   2   0   0   0   2   0   0   0   0   2   2   2   2   0   2   2   0   0   2   0   0   0   0   2   2   0   2   2   2   0   0   2   2   2   0   2   2   0   2   0   0   2   0   0   2   2   0   0   2   2   0   0   2   0   0   2   0   0   0   0   2   0   0   0   0   0   0   0   0   2   0   2   0   0   2   2   2   2   0   0   2   2   0   2   0   2   2   2   0   0   2   2   2   2   2   0   0   0   2   0   2   2   2   2   2   0   2   0   2   0   2   2   0   0   2   0   0
 MK-4-11                2   2   0   0   2   2   0   0   0   2   0   0   0   2   2   2   2   2   2   2   0   2   0   2   0   0   2   0   2   2   0   0   0   2   2   2   0   2   2   0   2   0   0   2   0   2   0   0   0   0   0   2   0   2   0   0   0   0   0   2   0   0   2   2   0   0   0   0   0   0   2   0   2   2   0   0   2   2   0   0   2   0   2   2   0   0   0   2   0   0   0   0   2   2   2   2   0   2   2   0   0   2   0   0   0   0   2   2   2   2   2   2   0   0   2   2   2   0   2   2   0   2   0   2   2   0   0   2   2   0   0   2   2   0   0   2   0   0   0   0   0   0   0   2   2   0   0   0   0   0   0   2   2   0   2   0   0   2   2   2   2   2   0   2   2   0   2   0   2   2   2   0   0   0   2   2   0   2   0   0   0   2   0   0   2   2   2   2   0   0   0   2   0   2   2   0   0   2   0   0
 MK-4-12                2   2   0   0   0   2   0   0   2   2   0   2   0   0   2   2   2   2   2   2   0   2   0   2   0   0   2   0   2   2   0   0   0   2   2   2   0   2   2   0   2   0   0   2   0   2   0   0   0   0   0   0   2   2   0   0   0   0   0   2   2   0   2   2   0   0   0   0   0   0   2   0   2   2   2   0   2   0   0   0   2   0   2   2   0   0   0   2   0   2   0   0   2   2   2   2   2   0   2   2   0   2   0   0   0   0   2   2   2   2   2   2   0   0   2   2   2   0   0   2   0   2   0   2   2   0   0   2   2   0   0   2   2   2   0   2   0   2   0   0   0   0   0   2   2   0   2   0   0   0   0   0   2   0   2   0   0   2   2   2   2   2   0   2   2   0   2   0   2   2   2   0   0   0   0   2   0   2   0   0   0   2   0   0   2   2   2   2   0   0   0   2   0   2   2   0   0   2   0   0
 MK-4-13                2   2   0   0   0   2   0   0   2   2   0   2   0   0   2   2   2   2   2   0   0   2   0   2   2   0   2   0   2   2   0   0   0   2   2   2   0   0   2   0   0   0   0   0   0   2   0   0   0   2   0   0   2   2   0   0   0   0   0   2   2   0   0   2   2   2   0   0   0   0   0   0   2   2   2   0   2   0   2   0   2   0   2   2   0   0   0   2   0   0   0   0   2   2   2   2   2   0   2   2   0   2   0   0   0   0   2   2   2   2   2   2   0   0   2   2   2   2   0   2   2   2   0   2   2   0   0   2   2   0   0   0   2   2   0   2   2   0   0   0   0   0   0   2   2   0   2   0   0   0   0   2   2   0   2   0   0   2   0   2   2   2   0   2   2   0   2   0   2   0   2   2   0   0   0   2   0   2   0   0   0   0   0   0   2   2   2   0   0   2   0   2   0   2   2   0   0   2   0   0
 MK-4-14                2   2   2   0   0   2   0   2   2   2   0   2   0   0   2   2   2   2   2   2   2   0   0   2   2   2   2   0   2   2   0   0   0   2   0   2   0   0   2   0   0   2   0   0   2   2   0   0   0   2   0   0   2   2   0   0   0   0   0   2   2   0   0   2   2   2   0   0   0   0   0   0   2   2   2   0   2   0   2   0   2   0   2   2   0   0   0   2   0   0   0   0   0   2   2   2   2   0   2   2   2   2   0   0   0   2   0   2   2   2   2   2   0   0   2   2   2   2   0   2   0   2   0   2   2   0   0   2   2   0   0   0   2   2   0   2   2   0   0   0   2   0   0   2   2   0   2   0   0   0   0   2   0   0   2   0   0   2   0   2   0   2   0   2   0   0   2   0   2   0   2   2   0   0   0   2   0   2   0   0   0   0   0   0   0   2   0   0   0   2   0   2   0   2   0   2   0   2   0   0
 MK-4-15                2   2   2   0   0   2   0   2   2   2   0   2   0   2   2   2   2   0   2   2   2   0   2   2   2   2   2   0   2   2   0   0   0   2   0   2   0   0   2   0   0   2   0   0   0   2   0   0   0   2   0   0   2   2   0   0   0   0   0   2   2   0   0   2   2   0   0   0   0   0   0   0   2   2   2   0   2   0   2   0   2   0   2   2   0   0   0   2   0   0   2   0   0   0   2   2   2   0   0   2   2   2   0   0   0   2   0   2   2   2   2   0   0   0   2   2   2   2   2   0   0   2   0   2   0   0   0   2   2   0   0   0   2   0   0   2   2   0   0   0   2   0   0   2   2   0   2   0   0   0   0   0   0   0   2   0   0   2   0   2   0   2   0   2   0   0   2   0   2   0   2   2   2   0   0   2   0   2   0   0   0   0   0   0   0   2   0   2   2   2   0   2   0   2   0   2   0   2   0   0
 MK-4-16                2   2   2   0   0   2   0   2   2   2   2   2   0   2   0   2   2   0   2   2   2   0   2   2   2   2   2   0   0   2   0   0   0   2   0   2   0   0   2   0   0   2   0   0   0   2   0   0   2   2   0   0   2   2   0   0   0   0   0   2   2   0   0   2   2   0   0   0   0   0   0   0   2   2   0   0   2   0   2   2   2   0   2   2   0   0   0   0   0   0   2   0   0   0   2   2   2   0   0   2   2   2   0   0   0   2   0   2   2   2   2   0   0   0   2   2   2   2   2   2   0   2   2   2   0   0   0   2   2   0   0   0   2   0   0   2   2   0   0   0   2   0   0   2   2   0   2   0   0   0   0   0   0   0   2   0   0   2   0   2   0   2   0   2   0   2   2   0   2   0   2   2   2   0   0   2   0   2   0   0   0   0   0   0   0   2   0   2   2   2   0   2   0   2   0   0   0   2   2   0
 MK-5-1                 2   2   2   0   2   2   0   0   0   0   2   0   0   2   2   2   2   0   0   2   0   0   2   0   2   2   0   2   2   2   0   0   0   2   2   2   2   0   0   0   2   0   0   0   2   0   2   2   0   2   0   2   2   0   0   0   2   2   2   2   0   0   2   0   0   2   2   0   0   2   2   2   2   0   0   0   0   2   0   0   0   2   0   0   0   0   2   2   2   2   2   0   0   2   2   0   2   2   2   2   0   2   0   2   2   2   0   2   2   0   0   0   0   2   0   0   0   2   2   2   0   2   2   0   0   2   0   0   0   0   0   2   0   2   0   2   2   0   2   2   2   0   2   2   0   0   2   2   2   2   2   0   2   2   0   0   2   2   0   0   2   0   2   0   0   2   2   0   0   0   0   0   0   2   2   0   0   0   0   0   0   0   0   2   0   0   0   2   2   2   0   2   0   2   2   0   2   0   0   0
 MK-5-2                 2   2   2   0   2   2   0   0   0   0   2   0   0   2   2   2   2   0   0   2   0   2   2   0   2   2   0   2   2   0   0   0   0   2   0   2   2   2   0   0   2   0   0   2   2   0   2   2   0   2   0   2   2   0   0   2   2   2   2   2   0   0   2   0   0   2   2   0   0   2   2   2   0   0   0   0   0   2   0   0   0   0   0   0   0   0   2   2   2   2   0   2   0   2   2   0   2   2   2   2   0   2   0   2   2   2   0   0   2   0   0   0   0   2   0   0   0   2   2   2   0   2   2   0   0   2   0   0   0   0   0   2   0   2   0   2   2   0   2   2   2   0   2   2   0   2   2   2   0   0   2   0   2   2   0   0   2   2   0   0   2   0   0   0   0   2   2   0   0   0   0   0   0   2   2   0   0   2   0   0   0   0   0   2   0   0   2   2   2   2   0   2   0   2   2   2   2   0   0   0
 MK-5-3                 2   2   2   0   2   0   0   0   0   0   2   2   0   2   2   0   2   2   0   2   0   2   2   0   2   2   0   2   2   0   2   0   2   2   0   2   2   2   0   0   0   0   0   2   2   0   2   2   0   2   2   2   2   0   0   2   2   2   2   2   0   0   0   0   0   2   2   0   0   2   2   2   0   0   0   0   0   2   0   0   0   0   0   0   0   0   2   2   2   2   0   2   0   2   2   0   2   2   2   0   0   0   2   2   2   2   0   0   2   2   0   0   0   2   2   0   0   2   2   2   0   2   2   0   0   2   0   0   0   0   0   2   0   2   0   0   2   0   2   2   2   0   2   2   0   2   2   0   0   0   0   0   2   2   0   0   2   2   0   0   2   0   0   0   0   2   2   0   0   0   0   0   0   2   2   0   0   2   0   2   0   0   0   2   0   0   2   0   2   2   0   2   0   2   2   2   2   0   0   0
 MK-5-4                 2   2   2   0   2   0   0   2   0   0   2   2   0   2   2   0   2   2   0   2   0   2   2   0   2   2   0   2   2   0   2   0   2   0   0   2   2   2   0   0   0   2   0   2   2   0   0   2   2   2   2   2   0   0   0   2   0   2   2   2   0   0   0   0   0   2   2   0   0   2   2   2   2   0   0   0   2   2   0   0   0   0   0   0   0   0   2   0   2   2   0   2   0   2   2   0   2   2   2   2   0   0   2   2   0   0   0   0   0   2   0   0   0   2   2   0   0   0   2   2   0   0   2   0   0   2   0   0   0   0   0   2   0   2   0   0   2   0   2   2   2   0   2   2   0   2   2   0   0   0   0   0   2   2   0   0   2   2   0   0   2   0   0   0   0   2   2   0   0   0   0   0   0   2   2   0   0   2   0   2   0   2   0   2   0   0   2   0   2   2   0   2   2   2   2   2   2   0   0   0
 MK-5-5                 2   2   2   0   2   0   0   0   0   0   2   2   0   2   2   0   2   2   0   0   0   2   2   0   2   0   0   2   2   0   2   2   2   0   0   2   2   2   0   0   0   2   0   2   2   0   0   2   2   2   2   2   2   0   0   2   0   2   2   2   0   0   0   0   0   2   2   0   0   2   2   2   2   0   0   0   2   2   0   0   0   0   0   0   0   0   2   0   2   2   2   2   0   2   2   0   2   2   2   2   0   0   2   2   0   0   0   0   0   2   0   0   2   0   2   0   0   0   2   2   0   0   2   0   0   2   0   0   2   0   0   2   2   2   0   0   2   0   2   2   2   0   2   2   0   2   2   0   0   0   2   0   2   2   0   0   2   2   0   0   2   0   0   0   2   2   2   0   0   0   0   0   0   2   2   0   0   2   0   2   0   2   0   2   2   0   0   0   2   2   2   2   2   0   2   2   2   0   0   0
 MK-5-6                 2   2   2   0   2   0   0   0   0   0   2   2   0   2   2   0   2   2   0   0   0   2   2   0   2   0   0   0   2   0   2   2   2   0   0   2   2   2   0   0   0   2   0   2   2   0   0   2   2   2   2   2   0   0   0   2   0   2   2   2   0   0   0   0   0   0   2   2   0   2   2   2   2   0   0   0   2   2   0   0   2   0   0   0   0   0   2   0   2   2   2   2   0   2   2   0   2   2   2   2   0   0   2   2   0   0   0   0   0   2   0   0   2   0   2   0   0   0   2   2   0   0   2   0   0   2   0   0   2   0   0   2   2   2   0   2   2   0   2   2   2   0   0   2   0   2   2   0   0   0   2   0   2   2   0   0   2   0   0   0   2   0   0   0   2   2   2   0   0   0   2   0   2   0   2   0   0   2   0   2   0   2   0   2   2   0   0   0   2   0   2   2   0   0   2   2   2   0   0   0
 MK-5-7                 2   0   2   0   2   0   2   0   0   0   2   2   0   2   2   0   2   2   0   0   0   2   2   0   2   0   0   2   2   0   0   2   2   0   0   0   0   2   0   0   0   2   0   2   2   0   0   2   2   2   2   2   0   0   0   2   0   2   2   2   0   2   0   0   0   0   2   2   0   0   2   2   2   0   0   0   0   2   0   0   2   0   0   0   2   2   0   2   2   2   2   2   2   2   2   0   2   2   2   2   0   0   2   2   2   0   0   0   0   2   0   0   2   0   2   0   0   0   2   2   0   2   2   0   0   2   0   0   2   0   0   2   2   2   0   2   2   0   2   2   2   0   0   2   0   2   2   0   0   0   2   2   0   2   0   0   0   0   2   0   0   0   0   0   2   0   2   0   0   0   2   0   2   2   2   0   0   2   0   2   0   2   0   2   2   0   0   0   2   0   2   2   0   0   2   2   0   0   0   0
 MK-5-8                 2   0   2   0   2   0   2   0   0   0   0   2   0   2   2   0   2   2   0   0   0   2   2   0   2   0   0   2   2   2   0   2   2   0   0   0   0   2   2   0   0   0   0   2   2   0   0   2   2   2   2   2   0   0   0   2   0   0   2   2   0   2   0   0   0   2   2   2   0   0   2   2   2   0   0   0   0   2   0   0   2   0   2   0   2   2   0   2   2   2   2   0   2   2   2   0   2   2   2   2   0   0   2   2   2   0   0   2   0   2   0   2   2   0   0   0   0   2   2   2   0   2   2   2   0   2   2   2   2   0   0   2   2   2   0   2   2   0   0   2   2   0   0   2   0   2   2   0   0   2   2   2   0   2   0   0   2   0   2   0   0   0   0   0   2   0   2   0   0   0   2   0   2   2   2   0   0   2   0   2   2   2   0   2   2   2   0   0   2   0   2   2   2   0   0   2   0   0   0   0
 MK-5-9                 2   0   2   0   2   0   2   0   0   0   0   2   0   2   2   2   2   2   0   0   0   2   0   0   2   0   0   2   2   2   2   2   2   2   0   0   0   2   2   0   0   0   0   2   2   0   0   2   2   2   2   2   0   0   0   2   0   0   2   2   0   0   0   0   0   2   2   0   2   0   2   2   2   2   0   0   0   2   0   0   2   0   2   0   2   2   0   2   2   2   0   0   2   2   2   0   2   2   2   2   0   0   2   2   2   0   0   2   0   2   0   2   2   0   2   0   0   2   0   2   0   2   2   0   0   2   2   2   2   0   0   2   2   2   2   2   2   0   0   2   2   0   0   2   0   2   2   0   0   2   2   2   0   2   0   0   2   0   2   2   0   0   0   0   2   0   2   0   0   0   2   0   2   2   0   0   0   2   0   0   0   2   0   2   2   2   0   0   2   0   2   2   2   0   0   2   0   0   0   0
 MK-5-10                2   0   2   0   2   0   2   0   0   0   0   2   2   2   2   0   2   2   0   0   0   2   0   0   2   0   2   2   2   2   2   2   2   2   0   0   0   2   2   0   0   0   0   2   0   0   0   2   2   2   2   2   0   0   0   2   0   0   2   2   0   0   0   0   0   2   2   2   2   0   2   2   0   2   0   0   2   2   0   0   2   0   2   0   2   2   0   2   2   2   0   0   2   2   2   2   0   0   2   2   0   0   2   0   2   0   0   2   0   2   0   2   2   0   2   0   0   2   0   2   0   2   2   0   0   2   2   2   2   0   0   2   2   2   2   2   2   0   0   2   2   0   0   2   0   2   2   0   0   2   2   2   0   2   0   0   2   0   2   2   0   0   0   0   2   0   2   2   2   0   2   0   2   2   0   0   0   2   0   0   0   2   0   2   2   2   0   2   2   0   2   2   2   0   0   2   0   0   0   2
 MK-5-11                2   0   2   0   2   2   2   0   0   0   0   2   2   2   2   0   2   0   0   0   0   2   0   0   2   0   2   2   2   2   2   2   2   2   0   0   0   0   2   2   0   0   0   2   0   0   2   2   2   2   2   2   0   0   0   2   0   0   2   2   0   0   0   0   0   2   2   0   2   0   2   0   0   2   0   0   2   2   0   0   2   0   2   2   2   2   0   2   2   2   0   0   2   2   0   2   0   0   2   2   0   0   2   0   2   0   2   2   0   2   0   2   2   0   2   0   0   2   2   2   2   2   0   0   0   2   2   2   0   0   0   2   2   2   2   2   2   0   0   2   2   0   0   2   0   2   2   0   0   2   2   2   2   0   0   0   2   0   2   2   0   0   0   0   2   0   0   2   2   2   2   0   2   2   0   0   0   2   0   0   0   2   0   0   2   2   2   2   2   0   0   2   2   2   0   2   0   0   0   2
 MK-5-12                0   0   2   0   2   2   0   0   0   0   0   2   2   2   2   0   2   0   0   0   0   2   0   0   2   0   2   2   2   2   2   2   2   2   0   0   0   0   2   2   0   0   0   2   0   0   2   2   2   2   2   2   0   0   0   2   0   0   2   2   0   0   0   0   2   2   2   0   2   0   0   0   0   2   0   0   2   2   0   0   2   0   2   2   2   2   2   2   2   0   0   0   2   2   0   2   0   0   2   2   0   0   2   0   2   0   2   0   2   2   0   2   2   0   2   0   2   2   2   2   0   2   0   0   0   2   2   2   0   2   0   0   2   2   2   2   2   0   0   2   2   0   0   2   0   2   2   0   0   2   2   2   2   0   0   0   2   0   2   2   0   0   0   0   2   0   0   0   2   2   2   0   2   2   2   0   0   2   0   0   0   2   0   0   2   2   2   2   2   0   0   2   2   2   0   0   0   0   0   2
 MK-5-13                0   0   2   0   2   2   0   0   0   0   0   2   2   2   2   0   0   0   0   0   0   2   0   0   2   0   0   2   2   0   2   2   2   2   0   0   2   0   2   2   0   0   0   2   0   0   2   2   2   2   2   2   0   0   0   2   0   2   2   2   0   0   0   0   2   2   2   0   2   0   0   0   0   2   2   0   2   2   2   0   2   0   2   2   2   2   2   2   2   0   0   0   2   2   0   2   0   0   2   2   2   0   2   0   2   0   2   0   2   2   0   2   2   0   2   0   2   2   0   2   0   2   0   0   0   2   2   0   0   2   0   0   2   2   2   2   2   0   0   2   2   0   0   2   0   0   2   0   0   2   2   2   2   0   0   0   2   0   2   2   0   0   0   0   2   0   0   0   2   2   2   0   2   2   2   2   0   2   0   0   0   0   0   0   2   2   2   2   2   0   0   2   2   0   0   0   0   0   0   2
 MK-5-14                0   0   2   0   2   2   0   0   0   0   0   2   2   2   2   0   0   0   0   0   0   2   0   0   2   0   0   2   2   0   2   2   2   2   0   0   2   0   2   2   0   0   0   2   0   0   2   2   2   2   2   2   0   0   0   2   0   2   2   2   0   2   0   0   2   2   2   0   2   0   0   0   0   2   0   0   2   2   2   0   2   2   2   2   2   2   2   2   2   0   0   0   2   2   0   2   0   0   2   2   2   0   2   0   2   0   2   0   2   2   0   2   2   0   2   0   2   2   0   2   0   2   0   0   0   2   2   0   0   2   0   0   0   2   2   2   2   2   0   2   2   2   0   2   0   0   2   0   2   0   2   2   2   0   0   0   2   0   2   2   0   0   0   0   2   0   0   0   2   2   2   0   0   2   2   2   0   2   0   0   0   0   0   0   2   2   2   2   2   0   0   2   2   0   0   0   0   0   0   2
 MK-5-15                0   0   2   0   2   2   0   0   0   0   2   2   2   2   2   2   0   2   0   0   0   2   0   0   2   0   0   2   2   0   2   2   2   2   0   0   2   0   2   2   0   2   0   2   0   0   2   2   2   0   2   2   2   0   0   2   0   2   2   2   2   2   0   0   2   2   2   0   2   0   0   0   0   2   0   0   2   2   0   0   2   2   2   2   2   2   2   2   2   0   0   0   2   2   0   2   0   0   2   2   2   0   2   0   2   0   2   0   2   2   0   2   2   0   2   0   0   2   0   2   0   2   0   0   0   2   2   0   0   2   0   0   0   2   2   2   2   2   0   2   2   2   0   2   0   0   2   0   2   0   0   2   2   0   0   0   2   0   2   2   2   0   0   0   2   0   0   0   2   2   2   0   0   0   2   2   0   2   0   0   0   0   0   0   2   0   2   2   2   0   0   2   2   0   0   0   0   0   0   0
 MK-5-16                0   0   2   0   2   2   0   2   0   2   2   2   2   2   2   2   0   2   0   0   0   2   0   0   2   0   0   2   2   0   2   2   2   2   2   0   2   0   2   2   0   2   0   2   0   0   2   2   2   0   2   2   0   0   0   2   2   2   2   2   2   2   0   0   2   2   2   0   2   0   0   2   0   2   0   0   2   2   0   0   2   2   2   2   2   0   2   2   2   2   0   0   2   2   0   2   2   0   2   2   2   0   2   0   2   0   0   0   2   2   0   2   2   0   2   0   0   2   0   2   0   2   0   0   0   2   2   0   2   2   0   0   0   2   2   2   2   2   0   2   2   2   0   2   0   0   2   0   0   0   0   2   0   0   0   0   2   0   2   2   2   0   0   2   2   0   2   2   2   2   2   0   0   0   2   2   0   2   0   0   0   0   0   0   2   0   2   2   2   0   0   2   2   0   0   0   0   0   0   0
 MK-6-1                 2   0   0   0   0   0   0   2   2   2   0   2   2   0   0   2   2   0   0   2   0   2   2   2   0   2   2   0   0   2   2   2   0   2   2   0   2   2   2   0   0   2   2   2   2   0   2   0   0   2   2   2   2   2   0   0   0   0   2   2   0   2   2   0   0   2   0   2   0   0   0   2   2   2   0   0   2   2   0   0   2   0   0   2   0   0   2   2   2   0   2   0   0   2   0   2   2   2   0   2   0   2   2   0   0   0   2   0   2   0   0   2   0   2   2   2   0   2   2   2   2   0   2   2   2   0   2   2   0   0   0   2   2   2   2   0   2   0   2   2   0   2   2   0   0   0   2   2   0   0   0   0   0   2   2   0   2   0   0   2   0   2   0   0   2   2   0   2   2   0   0   0   0   0   2   2   2   2   2   2   2   0   2   0   2   2   0   0   2   0   2   0   0   2   2   2   2   0   2   0
 MK-6-2                 2   0   0   0   0   0   0   2   2   2   0   2   2   0   0   2   0   0   0   2   0   2   2   2   0   2   2   0   0   2   2   2   0   2   0   0   2   2   2   0   0   2   2   2   2   0   2   0   0   2   2   2   2   2   0   0   0   0   2   2   2   2   2   0   0   2   0   2   0   0   0   2   2   2   0   0   2   2   0   0   2   0   0   2   0   0   2   2   2   0   2   0   0   2   0   2   0   0   2   2   0   2   2   0   0   0   2   0   2   0   2   2   0   2   2   2   2   2   2   0   2   0   0   2   2   0   2   2   2   0   0   2   2   2   2   0   2   0   2   2   2   2   2   0   0   0   2   2   0   2   0   0   0   2   2   0   2   0   0   2   0   2   0   0   2   2   0   2   0   0   0   0   0   0   2   2   2   2   2   2   2   0   2   0   0   2   0   0   2   0   2   0   2   2   2   2   2   0   2   0
 MK-6-3                 2   0   0   2   0   0   2   2   2   2   0   2   2   0   2   0   0   0   0   2   0   2   2   2   0   2   2   2   2   0   2   2   0   2   0   0   2   2   2   0   0   2   2   2   2   0   0   0   0   2   0   2   2   0   0   0   0   0   2   2   0   2   2   0   0   2   0   2   0   0   0   2   2   2   2   0   2   2   0   2   2   0   0   2   0   0   0   2   0   0   2   0   0   2   0   2   0   0   2   2   0   2   2   2   0   0   2   0   2   0   2   2   0   2   2   2   2   2   2   0   2   0   0   2   2   0   2   0   2   0   0   2   2   2   2   0   2   0   2   2   2   2   2   2   0   0   2   2   0   0   0   2   0   2   2   0   2   0   0   2   0   0   0   0   0   2   0   2   0   0   0   0   2   0   2   2   2   2   2   2   2   0   2   0   0   2   2   0   2   0   2   0   2   2   2   2   2   0   2   0
 MK-6-4                 2   0   0   2   2   0   2   2   2   0   2   2   2   0   2   2   0   0   0   0   0   2   2   2   0   2   2   2   0   0   2   2   0   2   0   0   2   2   2   0   0   2   2   2   2   0   0   0   0   2   0   2   2   0   0   0   2   2   2   2   0   2   2   0   0   2   2   2   0   0   0   2   2   2   2   0   2   2   0   2   2   0   2   2   0   0   0   2   0   0   2   0   0   2   2   2   0   0   2   2   0   2   2   2   0   0   2   0   2   0   2   2   0   0   2   2   2   2   2   0   2   2   0   2   0   0   0   0   2   0   0   2   2   0   2   0   2   0   2   2   2   2   2   2   0   0   2   0   0   0   2   2   0   2   2   0   2   0   2   2   0   0   0   0   0   2   0   2   0   0   0   0   2   0   2   2   2   2   2   2   2   0   2   0   0   2   2   0   2   0   2   0   2   2   2   2   2   0   2   0
 MK-6-5                 2   0   0   2   2   0   2   2   2   0   2   2   2   0   2   2   0   0   0   0   0   2   2   2   0   2   2   2   0   0   2   2   0   2   0   0   2   2   2   0   0   2   2   2   2   0   0   2   0   2   0   0   2   0   2   0   2   2   2   2   0   2   2   0   0   2   2   2   0   0   0   2   2   2   2   0   2   2   0   2   2   0   2   2   0   0   0   2   0   0   2   0   0   2   2   2   2   0   2   2   0   2   2   2   0   0   2   0   2   0   2   2   0   0   2   2   2   2   2   0   0   2   0   0   0   0   0   0   2   0   0   2   2   0   2   0   2   0   2   2   2   2   2   2   0   0   2   0   0   0   2   2   0   2   2   0   2   0   2   2   0   0   0   0   0   2   0   2   0   0   0   0   2   0   2   2   2   2   2   2   2   0   2   0   0   2   2   0   2   0   2   0   0   2   2   2   2   0   2   0
 MK-6-6                 2   0   2   0   2   0   2   2   2   0   2   2   2   0   2   0   0   0   0   0   0   2   2   2   0   2   2   2   0   0   2   2   0   2   0   0   2   2   2   0   0   2   2   2   2   0   0   2   0   2   2   2   0   2   0   0   2   2   2   2   0   2   2   0   0   2   2   2   0   0   0   2   2   2   2   0   2   2   0   2   2   0   2   2   0   0   0   2   0   0   2   0   0   2   2   0   2   0   2   0   2   2   2   2   0   0   2   0   2   0   2   0   0   0   0   0   2   2   2   0   0   2   2   0   0   2   0   0   2   0   0   2   2   0   2   0   2   2   2   2   2   2   0   2   0   0   2   0   0   0   2   2   0   2   2   0   2   0   2   2   0   0   0   0   0   2   0   0   0   0   0   0   2   0   2   0   2   2   2   2   2   0   2   0   0   2   2   0   2   0   2   0   2   2   2   2   2   0   2   0
 MK-6-7                 2   0   2   0   0   0   2   2   2   0   2   2   2   2   2   0   0   0   0   0   0   2   2   2   0   2   2   2   0   0   2   0   0   2   0   0   2   2   2   0   0   2   2   2   2   0   0   2   0   2   2   2   0   2   0   0   0   2   2   2   2   2   0   0   0   2   2   2   0   0   0   2   2   2   2   0   2   2   0   2   0   0   2   2   0   0   2   2   0   0   0   0   0   2   2   0   2   0   2   2   2   2   2   2   0   0   2   0   2   0   2   0   0   0   2   0   2   2   2   0   2   2   2   0   0   2   0   0   2   0   2   2   2   0   2   0   2   2   2   0   2   2   0   2   0   0   2   0   0   0   2   2   0   2   2   0   2   0   2   2   0   0   0   0   0   2   0   0   0   0   0   0   2   0   2   0   2   2   2   2   2   0   2   0   0   2   2   0   0   0   2   2   0   2   2   2   0   0   0   0
 MK-6-8                 2   2   0   0   0   0   2   2   2   0   2   2   2   2   2   0   0   0   0   0   0   2   2   2   0   2   2   2   0   0   2   2   0   2   0   0   2   2   2   0   0   2   2   2   2   0   0   2   0   2   0   2   0   2   0   0   0   2   2   2   2   2   0   0   0   2   2   2   0   0   2   2   2   2   2   0   0   2   0   2   0   0   2   2   0   0   2   2   0   0   0   2   2   2   2   0   2   0   2   2   2   2   2   2   0   0   2   0   2   0   2   0   0   2   2   0   2   2   2   2   2   2   2   0   0   2   0   0   2   0   2   2   2   2   0   0   2   2   2   0   0   0   0   2   0   0   0   0   0   2   0   2   0   2   0   0   2   0   2   0   0   0   0   0   0   2   0   0   0   0   0   0   2   0   0   0   2   2   2   2   2   0   2   0   0   2   2   0   0   0   2   2   0   2   2   2   2   2   0   0
 MK-6-9                 2   2   0   0   0   0   2   2   2   0   0   2   2   2   0   0   0   0   0   0   0   2   2   2   0   2   0   2   0   2   2   2   0   0   0   0   2   0   2   0   0   2   2   2   2   0   0   2   2   2   0   2   0   2   0   0   0   2   2   2   2   2   0   0   0   2   2   2   0   0   2   2   2   2   2   0   0   2   0   2   0   0   2   0   0   0   2   2   0   0   0   2   0   2   2   0   2   0   2   2   2   2   2   2   2   0   2   0   2   0   2   0   0   2   2   0   2   2   0   2   2   2   2   0   0   2   0   0   2   0   2   2   2   2   0   0   2   2   2   0   0   0   0   2   0   0   0   0   0   0   0   0   0   2   0   0   2   0   2   0   0   0   0   0   0   2   0   0   2   0   0   0   0   0   0   0   2   2   2   2   2   0   2   0   0   2   0   0   2   0   2   2   0   2   2   2   2   2   0   0
 MK-6-10                2   2   0   0   2   2   2   2   2   0   0   2   0   2   0   0   0   2   0   0   0   2   2   2   0   2   0   2   0   2   2   2   0   0   0   0   2   0   2   0   0   2   2   2   2   0   0   2   2   2   0   2   0   2   0   0   0   2   2   2   2   2   0   0   0   2   2   0   0   0   2   2   2   2   2   0   0   2   0   2   0   2   2   0   0   0   2   2   0   0   0   2   0   0   2   0   2   0   2   2   2   2   2   2   2   2   0   0   2   0   0   0   2   2   2   0   2   2   0   2   2   0   2   0   0   2   0   0   2   0   2   2   0   2   0   0   2   2   2   0   0   0   0   0   0   0   0   2   2   0   2   0   0   2   0   0   2   0   2   0   0   0   0   0   0   2   0   0   2   2   0   2   0   0   0   0   2   2   2   2   2   0   2   0   0   2   0   0   2   0   2   2   0   2   2   2   2   0   0   0
 MK-6-11                2   0   0   0   2   2   0   2   2   0   0   2   0   2   0   0   0   2   0   0   0   2   2   2   0   2   0   2   0   2   2   2   0   2   0   0   0   0   2   0   0   2   2   2   2   0   0   2   2   2   0   2   0   2   0   0   0   2   2   2   0   2   2   2   0   2   2   0   0   0   2   2   2   0   2   0   2   2   0   2   0   2   2   0   0   0   2   0   0   0   0   2   2   0   2   0   2   0   2   2   2   2   2   2   2   2   0   0   2   0   0   2   2   0   2   0   2   2   2   2   2   0   2   2   0   0   0   0   2   0   2   2   0   2   0   0   2   2   2   0   0   2   0   0   0   0   0   2   2   0   2   0   0   2   0   0   2   0   2   0   2   0   0   2   0   2   0   0   2   2   0   2   0   0   0   2   2   2   2   2   2   0   2   0   0   2   0   0   2   0   2   2   0   2   2   2   2   0   0   0
 MK-6-12                2   0   0   2   2   2   2   2   0   0   0   2   0   2   0   0   0   2   2   0   0   2   2   2   0   2   0   2   0   2   2   2   0   2   0   0   2   0   0   0   0   2   2   2   2   2   0   2   2   2   0   0   0   2   0   0   0   2   2   2   0   2   2   2   0   2   2   0   2   0   2   2   2   0   2   0   2   2   2   2   0   0   2   0   0   0   2   0   0   0   0   2   2   0   2   0   2   0   2   2   2   2   2   2   2   2   0   0   2   0   0   2   2   2   2   0   2   2   2   2   2   2   2   2   0   0   0   0   2   0   2   2   0   2   0   0   2   2   2   0   0   2   0   0   0   0   0   2   2   0   2   0   0   2   0   0   2   2   2   2   2   0   0   2   0   2   0   2   2   2   0   2   0   2   0   2   2   2   2   2   2   0   2   0   2   2   0   2   2   0   2   2   0   2   2   2   2   0   2   0
 MK-6-13                2   0   0   2   2   2   2   2   0   0   0   2   0   2   2   0   0   2   2   0   0   2   2   2   0   2   0   2   0   2   2   2   0   2   0   0   2   0   0   0   0   2   2   2   2   2   2   2   2   2   0   0   0   2   0   0   0   2   2   2   0   2   2   2   0   2   2   0   2   0   2   2   2   0   2   0   2   2   2   2   0   0   2   0   0   0   2   0   0   0   0   2   2   0   2   0   2   0   2   2   2   2   2   2   2   2   0   2   2   0   0   2   2   2   2   0   2   2   2   2   2   2   2   2   0   0   0   0   0   0   2   0   0   2   0   0   2   2   2   0   0   2   0   2   0   2   0   2   2   0   2   0   0   2   0   0   2   2   2   2   2   0   0   2   0   2   0   2   2   2   0   2   0   2   0   2   2   2   2   2   2   0   0   2   2   2   0   0   2   0   2   2   0   2   2   2   2   0   2   0
 MK-6-14                2   0   0   0   2   2   2   0   0   0   0   2   0   2   2   0   0   2   2   0   0   2   2   2   2   2   0   2   0   2   2   2   2   2   0   2   0   0   2   0   0   2   2   2   2   2   2   2   2   2   0   0   0   2   0   0   0   2   2   2   0   2   2   2   0   0   0   0   2   0   2   2   2   0   2   0   2   2   2   2   0   0   2   0   0   0   2   0   0   0   0   2   2   0   2   0   2   0   2   2   2   2   2   2   0   2   0   2   2   0   0   2   2   0   2   0   0   2   2   2   2   2   2   2   0   2   0   0   0   0   2   0   2   2   0   2   0   2   2   0   0   2   0   2   0   2   2   2   2   0   2   0   0   2   0   0   2   0   2   2   2   0   0   2   0   2   0   0   2   2   0   2   2   0   0   2   2   2   2   2   2   2   0   0   2   2   0   0   2   0   2   2   0   2   2   2   2   0   2   0
 MK-6-15                0   0   0   0   2   2   2   0   0   0   0   2   0   2   2   0   0   2   0   2   0   2   2   2   2   2   2   2   0   0   2   2   2   2   0   2   0   0   2   0   0   2   2   2   2   2   2   2   2   2   0   2   2   2   2   0   0   2   2   2   0   0   2   2   0   0   0   0   2   0   2   2   2   0   2   0   2   2   2   2   0   0   2   0   2   0   0   0   0   0   0   2   2   0   0   2   0   0   2   2   2   2   2   2   0   0   0   2   2   0   0   2   2   2   2   0   0   2   2   0   2   2   2   2   0   2   0   0   0   2   2   0   2   2   0   2   0   2   2   0   0   2   0   2   0   2   2   2   2   0   2   0   0   2   0   2   2   0   2   2   2   2   0   2   0   2   0   0   2   2   0   2   2   0   0   2   2   2   2   2   0   2   0   0   2   2   0   0   2   0   2   2   0   2   2   2   2   0   2   0
 MK-6-16                0   0   2   0   2   2   2   0   0   0   0   2   0   2   2   0   0   2   0   2   0   2   2   2   2   2   2   2   0   0   2   2   0   2   0   2   2   0   2   0   0   2   2   2   2   2   2   2   2   2   0   2   2   2   2   0   0   2   2   2   0   0   2   2   0   0   0   0   2   0   2   2   2   0   2   0   2   2   2   2   0   0   0   0   2   0   0   0   0   0   0   2   2   0   0   2   0   0   2   2   2   2   2   2   0   2   0   2   2   0   0   2   2   2   2   2   0   2   2   0   2   2   2   2   2   2   2   0   0   2   2   0   2   2   0   2   0   2   2   0   0   2   2   2   0   2   2   2   2   0   2   0   0   2   0   2   2   2   2   2   2   2   0   0   2   2   0   0   2   2   2   2   2   0   0   2   0   2   2   2   0   2   0   0   2   2   0   0   2   0   2   2   0   2   2   2   2   0   2   0
 
!****************************************** Phenotypic Data **********************************************************
!-100.0 is resevred for missing phenotype
SimulatedTrait1        18.4969   12.5689   14.0146   15.2603   16.6870   14.3835   16.8289   17.8799   17.1544   15.1954   14.4778   18.3701   12.1713   16.2873   15.4679   19.6499   17.1250   18.9710   19.1313   15.1938   14.9588   16.6052   14.3106   11.9696   12.2434   11.0692   18.1195   14.3880   19.2851   16.7218   12.6403   16.1514   16.0386   13.6314    9.8640   16.6582   15.8547   14.8340   14.2264   11.4708   13.2819   17.4467   15.4698   11.7094   14.4607   14.4890   18.0092   16.1781   18.1617   14.8288   16.2782   13.4376   17.3674   20.2731   14.3158   12.8235   11.5266   16.9167   16.5308   12.2434   13.6017   16.0560   19.6716   15.3462   17.3414   14.8356    7.9586   15.9500   20.3750   14.5443   18.8568   13.5318   13.2780   17.6631   16.6239   17.6628   17.3803   13.3449   15.8892   16.6498   13.5065   11.7734   15.7647   16.3344   11.8307   15.1035   18.6369   15.4224   13.6294   11.2084   18.4731   14.8898   17.8637   16.3135   14.5310   14.3056   16.5780   16.3740   14.9350   16.0911   13.7755   14.1776   13.5675   13.7086   16.1059   15.0062   15.7225   20.0236   10.1088   16.8394   16.1840   15.2196   18.9521   17.9357   16.3298   14.9581   14.8021   13.6151   16.6997   15.4434   13.3144   14.5615   16.1182   17.0353   15.8481   13.6912   18.1499   20.3222   19.1115   21.7464   15.0732   15.5010   14.2858   12.9485   12.0976   18.4296   15.8401   18.6087   13.6191   10.0467   19.4953   10.4089   22.1247   19.9934   17.4376   13.9985   13.6117   18.7036   18.7092   18.6821   15.8514   14.8648   12.0017   15.6466   12.8319   19.7466   14.9215   15.7675   14.7077   14.6802   15.3084   16.7223   14.6422   19.7806   14.0206   13.2676   19.5183   16.3299   17.3145   14.9369   14.2959   14.5610   12.0172   19.0879   10.7287   12.2431   12.7823    9.8442   15.6899   13.9582   13.8533   19.3725   11.3246   18.7633   19.4651   12.3724   14.3917   18.6657   18.1913   14.6263   13.8023   13.1451   15.9399   10.6963   17.4916   19.9207   11.6783   16.8492   16.4258   21.1844
SimulatedTrait2        10.3370   11.5226    7.7760   12.4092    9.6836   13.7176   10.1458   12.9566    7.1700   10.2451   10.9032   13.3098   13.7452   11.1637   10.3643   13.4742    9.9973   10.3354    8.5341   11.6039   11.2773    8.6884   11.2277    7.4780   10.4469    8.5898    8.0495    9.8620    8.4411   10.1866   10.5431    9.9769   11.2965   10.6696   12.2555    6.5204   10.7764   11.7632    8.7241    9.5106    9.0763   10.9471   10.3538   11.9745    9.9696   12.3427    8.8283    8.4978   10.8973   12.7537    8.1132   11.5857    8.3329    9.2473    7.8133   10.5873   12.3772    9.8092   11.0062    9.1431    8.3887    9.4568   12.2167    9.2896   10.4158   10.3649   13.7941    9.3615    9.8031   11.2864   13.3988    9.7168   10.1737   12.4673    7.7675    9.2871   10.4437    8.4148    9.6805    6.7024   10.2025    9.4837    6.2100   13.1199   10.9803   12.5202   11.9294    9.4809    9.2264    8.5707   12.5407   10.6214    6.8599    9.6159   10.8151   11.6619   10.6062    8.5483   10.5617    6.7413    9.3137    7.4139    8.0318    7.0421   10.5151   10.2331   11.2741   10.9827    8.8830   10.3224    8.3178    9.9752   10.3934    8.2477   10.1557   10.7436   10.2768    8.1364   11.5973    9.4979    8.9933    8.2297    9.6930   11.4299   13.0938   11.9401   12.3074    8.8949    8.7776   12.2880    9.7796   11.5336    9.3942   11.0728   14.4713    7.9234    7.7768   10.9531   10.7250   10.0876   11.5847   10.0446    8.3015   10.1537   11.5022   10.4356   11.6418   12.5592   11.7258    8.8508    9.2497    9.9794   10.7357    9.5774    8.0898    7.1568    7.7581    9.9346   12.1650   12.9460    7.1245   10.0702   10.0088    9.9320    7.9434   10.4975    6.8725   10.7196    8.3248    8.5350   12.4936    9.2399   11.4256   10.2186    9.0357   11.0124   11.5358   11.6076    9.8355    9.6439   10.7455    9.5776   13.2810    9.6719    8.9590   10.5287   10.0765   11.1662   11.0978    9.8540    9.0620    8.1061    9.1332   10.9976   11.2264   10.3195   11.4209   10.9042   10.1930   13.9586
 
