# Supplementary material for: Inclusive Composite Interval Mapping of QTL by Environment Interactions in Biparental Populations
Source: PLoS One. 2015 Jul 10;10(7):e0132414. doi: 10.1371/journal.pone.0132414 (PMC4498613; doi:10.1371/journal.pone.0132414)
Supplement: S4 File — (ZIP) [file pone.0132414.s004.zip › H=0.1/L1/run_00189.met]

!**********************Note: lines staring with "!" are remarks and will be ignored in the program********************
!*********************************General Information**********************************
!Assuming F1 = P1 x P2, populations available in QTL IciMapping are: 
!  1, P1BC1F1 = P1 x F1, the first backcrossing where P1 is used as the recurrent parent;
!  2, P2BC1F1 = P2 x F1, the first backcrossing where P2 is used as the recurrent parent;
!  3, F1DH, F1-derived doubled haploids; 
!  4, RIL or F1RIL, recombination inbred lines through the repeated selfing of F1;
!  5, P1BC1RIL, recombination inbred lines through the repeated selfing of P1BC1F1;
!  6, P2BC1RIL, recombination inbred lines through the repeated selfing of P2BC1F1;
!  7, F2, the selfing generation of F1;
!  8, F3, the selfing generation of F2;
!  9, P1BC2F1, the second backcrossing where P1 is used as the recurrent parent; 
! 10, P2BC2F1, the second backcrossing where P2 is used as the recurrent parent;
! 11, P1BC2RIL, recombination inred lines through the repeated selfing of P1BC2F1; 
! 12, P2BC2RIL, recombination inred lines through the repeated selfing of P2BC2F1; 
! 13, P1BC1F2, the selfing generation of P1BC1F1; 
! 14, P2BC1F2, the selfing generation of P2BC1F1; 
! 15, P1BC2F2, the selfing generation of P1BC2F1; 
! 16, P2BC2F2, the selfing generation of P2BC2F1; 
! 17, P1BC1DH, P1BC1F1-derived doubled haploids; 
! 18, P2BC1DH, P2BC1F1-derived doubled haploids; 
! 19, P1BC2DH, P1BC2F1-derived doubled haploids; 
! 20, P2BC2DH, P2BC2F1-derived doubled haploids; 
   3      !Mapping Population (see remarks above)
   2      !Mapping Function (1 for Kosambi; 2 for Haldane; 3 for Morgan)
   2      !Marker Space Type (1 for intervals; 2 for positions)
   1      !Marker Space Unit(1 for centiMorgans; 2 for Morgan)
   6      !Number of Chromosomes (or Linkage Groups)
 200      !Size of the mapping population
   2      !Number of environments
 
!***************************************** Chromosomes and Linkage Maps **********************************************
!Chromosome                 NumMarkers
-CH1                        16
-CH2                        16
-CH3                        16
-CH4                        16
-CH5                        16
-CH6                        16
!Linkage map (Marker name followed by position or the interval length)
 MK-1-1                1     0.000
 MK-1-2                1    10.000
 MK-1-3                1    20.000
 MK-1-4                1    30.000
 MK-1-5                1    40.000
 MK-1-6                1    50.000
 MK-1-7                1    60.000
 MK-1-8                1    70.000
 MK-1-9                1    80.000
 MK-1-10               1    90.000
 MK-1-11               1   100.000
 MK-1-12               1   110.000
 MK-1-13               1   120.000
 MK-1-14               1   130.000
 MK-1-15               1   140.000
 MK-1-16               1   150.000
 MK-2-1                2     0.000
 MK-2-2                2    10.000
 MK-2-3                2    20.000
 MK-2-4                2    30.000
 MK-2-5                2    40.000
 MK-2-6                2    50.000
 MK-2-7                2    60.000
 MK-2-8                2    70.000
 MK-2-9                2    80.000
 MK-2-10               2    90.000
 MK-2-11               2   100.000
 MK-2-12               2   110.000
 MK-2-13               2   120.000
 MK-2-14               2   130.000
 MK-2-15               2   140.000
 MK-2-16               2   150.000
 MK-3-1                3     0.000
 MK-3-2                3    10.000
 MK-3-3                3    20.000
 MK-3-4                3    30.000
 MK-3-5                3    40.000
 MK-3-6                3    50.000
 MK-3-7                3    60.000
 MK-3-8                3    70.000
 MK-3-9                3    80.000
 MK-3-10               3    90.000
 MK-3-11               3   100.000
 MK-3-12               3   110.000
 MK-3-13               3   120.000
 MK-3-14               3   130.000
 MK-3-15               3   140.000
 MK-3-16               3   150.000
 MK-4-1                4     0.000
 MK-4-2                4    10.000
 MK-4-3                4    20.000
 MK-4-4                4    30.000
 MK-4-5                4    40.000
 MK-4-6                4    50.000
 MK-4-7                4    60.000
 MK-4-8                4    70.000
 MK-4-9                4    80.000
 MK-4-10               4    90.000
 MK-4-11               4   100.000
 MK-4-12               4   110.000
 MK-4-13               4   120.000
 MK-4-14               4   130.000
 MK-4-15               4   140.000
 MK-4-16               4   150.000
 MK-5-1                5     0.000
 MK-5-2                5    10.000
 MK-5-3                5    20.000
 MK-5-4                5    30.000
 MK-5-5                5    40.000
 MK-5-6                5    50.000
 MK-5-7                5    60.000
 MK-5-8                5    70.000
 MK-5-9                5    80.000
 MK-5-10               5    90.000
 MK-5-11               5   100.000
 MK-5-12               5   110.000
 MK-5-13               5   120.000
 MK-5-14               5   130.000
 MK-5-15               5   140.000
 MK-5-16               5   150.000
 MK-6-1                6     0.000
 MK-6-2                6    10.000
 MK-6-3                6    20.000
 MK-6-4                6    30.000
 MK-6-5                6    40.000
 MK-6-6                6    50.000
 MK-6-7                6    60.000
 MK-6-8                6    70.000
 MK-6-9                6    80.000
 MK-6-10               6    90.000
 MK-6-11               6   100.000
 MK-6-12               6   110.000
 MK-6-13               6   120.000
 MK-6-14               6   130.000
 MK-6-15               6   140.000
 MK-6-16               6   150.000
!*********************************** Marker Types ********************************************************************
!Co-dominant marker: When heterozygote F1 is present, P1 is coded as 2, F1 is coded as 1, and P2 is coded as 0; Otherwise, P1 is coded as 2, and P2 is coded as 0. 
!Dominant marker: When heterozygote F1 is present, P1 and F1 are coded as 12, and P2 is coded as 0; Otherwise, P1 is coded as 2, and P2 is coded as 0.  
!Recessive markers: When heterozygote F1 is present, P1 is coded as 2, and F1 and P2 are coded as 10; Otherwise, P1 is coded as 2, and P2 is coded as 0. 
!Missing marker is coded as -1. 
 MK-1-1                 0   2   2   2   0   2   2   0   0   2   0   2   0   2   0   0   2   2   2   0   0   2   0   0   0   2   2   2   0   2   0   0   2   2   2   0   2   0   2   0   0   0   0   0   0   2   2   0   2   2   0   2   0   2   0   2   2   0   2   0   0   0   0   2   2   2   0   0   0   0   2   2   0   0   0   2   2   2   2   2   0   0   0   2   0   2   0   2   0   2   0   0   2   2   2   0   0   2   0   2   0   2   2   0   0   0   2   2   2   0   2   2   0   2   2   2   2   2   2   2   2   2   0   2   0   0   0   0   0   0   0   0   2   2   0   2   0   2   0   2   0   2   0   0   0   2   0   0   2   0   0   0   2   2   2   0   2   0   0   2   0   2   2   2   2   0   0   2   0   2   2   0   0   0   2   2   2   0   2   0   0   0   2   0   2   2   2   0   0   0   0   2   2   0   2   0   2   0   0   2
 MK-1-2                 0   2   2   2   0   2   2   0   0   2   0   2   0   2   0   0   2   0   2   0   0   2   0   0   0   0   2   2   0   2   0   0   2   2   2   0   2   0   2   0   0   0   0   0   0   0   2   0   2   2   0   2   0   2   2   2   2   0   2   0   0   0   0   2   2   2   0   0   0   0   2   0   0   0   0   2   2   2   2   2   0   0   0   2   0   2   0   2   0   2   0   0   2   2   2   0   0   0   0   2   0   2   2   0   0   0   2   2   2   0   0   2   2   2   2   2   2   0   2   0   2   2   0   0   0   0   0   0   0   0   0   0   2   2   0   2   0   2   2   2   0   0   0   0   0   2   0   0   2   0   0   0   2   2   2   0   0   0   0   2   0   2   2   2   2   0   0   2   0   2   2   0   0   2   2   2   2   0   2   2   0   0   2   0   2   2   2   0   0   0   0   2   2   0   2   0   2   0   0   2
 MK-1-3                 0   0   2   2   0   2   2   0   0   2   0   2   0   2   0   0   2   0   2   2   0   2   0   0   0   0   2   2   0   2   0   0   2   0   2   0   2   0   2   0   0   0   0   0   0   0   2   2   2   2   0   2   0   2   2   2   2   0   2   0   0   0   0   2   2   2   0   0   0   0   2   0   0   0   2   2   2   2   2   2   2   0   0   2   0   2   0   2   0   2   0   2   2   2   2   0   0   0   2   2   2   2   2   0   0   0   2   2   0   0   0   2   2   2   2   2   0   0   2   0   2   2   0   0   0   0   0   0   0   2   2   0   2   2   0   2   0   2   2   2   0   0   0   0   0   2   0   0   2   0   0   0   0   2   2   0   0   0   0   2   0   2   2   2   2   0   0   2   0   2   2   0   0   2   0   2   2   0   2   2   0   0   2   0   2   2   2   0   0   0   0   2   0   0   2   0   2   0   0   2
 MK-1-4                 0   0   2   2   0   2   2   0   0   2   0   2   0   2   0   0   0   0   2   2   0   2   0   0   0   0   2   2   0   2   0   0   2   2   2   0   2   0   2   0   0   0   0   0   0   0   2   2   0   0   0   2   0   2   2   0   2   0   2   0   0   2   0   2   2   2   0   0   2   2   2   0   0   0   2   2   2   2   2   2   2   0   0   2   0   2   2   2   0   2   0   2   2   2   2   0   0   0   2   2   2   2   2   0   0   0   2   2   0   0   0   2   2   2   2   2   0   0   2   0   2   0   0   0   2   0   0   0   0   2   2   0   2   2   0   2   0   2   2   2   0   0   0   2   0   2   0   0   2   0   2   0   0   2   2   0   0   0   0   2   0   2   0   2   2   0   0   2   0   0   2   2   0   2   0   2   2   2   2   2   0   0   2   0   2   2   2   0   0   0   0   2   0   0   2   0   2   0   0   2
 MK-1-5                 0   0   2   2   0   2   2   0   0   2   0   2   0   2   0   0   2   0   2   2   0   2   0   0   0   0   0   2   0   0   0   0   2   2   2   2   2   0   2   0   0   0   0   2   0   0   2   2   0   0   0   2   0   2   2   0   2   0   2   0   0   2   2   2   2   2   0   0   2   2   2   0   0   0   0   2   2   0   2   2   2   0   2   2   0   2   2   2   0   0   0   2   2   2   2   0   0   0   2   2   2   0   2   2   0   0   2   2   0   0   0   2   2   2   0   2   0   0   2   0   2   0   0   2   2   0   0   0   0   2   2   2   2   2   0   2   0   2   2   0   2   0   0   2   2   2   0   0   2   2   2   0   0   2   2   0   0   0   0   2   0   2   0   2   2   0   2   2   0   0   2   2   0   0   2   2   2   2   2   2   0   0   2   0   2   2   2   0   0   0   0   2   0   0   2   0   2   2   2   2
 MK-1-6                 0   0   2   2   0   2   2   0   0   2   0   2   2   2   0   0   0   2   2   2   0   2   2   2   0   0   0   2   0   0   0   0   2   2   2   2   2   0   2   0   0   0   0   2   0   0   2   2   0   0   0   2   0   2   2   0   2   0   2   0   0   0   2   2   0   2   0   0   2   2   2   0   0   0   0   2   2   0   2   2   2   0   2   2   0   2   2   2   0   0   2   2   0   0   0   0   0   0   2   2   2   0   2   2   0   0   2   2   0   2   0   2   0   2   0   2   0   0   2   0   2   0   0   2   2   0   0   0   0   2   2   2   2   2   0   2   0   0   2   0   0   0   0   2   2   2   0   0   2   2   2   0   0   2   2   0   0   2   0   2   0   2   0   2   2   0   2   2   2   0   2   0   0   0   0   2   2   2   2   2   0   0   2   0   2   2   2   0   2   0   0   2   2   0   2   0   2   2   2   2
 MK-1-7                 0   0   0   2   0   2   2   0   2   2   0   2   2   2   0   0   2   2   2   2   2   2   2   2   0   0   0   2   0   0   0   0   2   2   2   2   2   0   2   0   0   0   0   2   0   0   2   2   0   0   0   2   0   2   2   0   2   0   2   0   0   2   2   2   0   2   2   0   2   2   2   0   0   0   0   2   2   0   2   0   2   0   2   0   0   2   2   2   0   0   0   2   0   0   0   0   0   0   2   2   2   0   2   2   0   2   2   2   2   2   0   0   0   2   0   2   0   0   2   0   2   0   0   2   2   0   0   0   2   2   2   2   2   2   0   2   0   0   2   0   0   0   0   2   2   2   0   0   2   2   2   0   0   2   2   0   0   2   0   2   0   0   0   2   2   0   2   2   2   0   2   0   0   0   0   2   2   2   2   2   0   0   2   0   2   2   2   0   2   0   0   0   2   0   2   0   2   2   2   2
 MK-1-8                 0   0   0   2   0   2   2   0   2   2   0   2   2   2   0   0   2   0   2   2   2   2   2   0   0   0   0   0   0   0   0   0   2   0   2   2   2   2   2   0   0   0   0   2   0   0   2   2   0   2   0   2   0   0   2   0   2   0   2   0   0   2   2   2   0   2   2   2   2   2   2   0   2   0   0   2   2   0   2   0   2   0   2   0   0   2   2   2   0   0   0   2   2   0   0   0   0   0   2   2   2   0   2   2   0   2   2   2   2   2   0   0   0   2   0   2   0   0   2   0   2   2   0   2   2   0   0   0   2   2   2   2   2   2   0   2   0   0   2   0   0   0   0   2   2   2   0   0   2   0   2   0   0   2   2   0   0   2   0   2   0   0   0   2   2   0   2   2   2   2   2   0   0   0   0   2   2   2   2   2   0   0   2   0   2   2   2   2   2   0   0   0   2   0   2   0   2   0   2   0
 MK-1-9                 0   0   0   2   2   2   2   2   2   2   0   2   2   2   0   0   2   0   2   2   2   2   2   0   0   0   2   0   0   0   0   0   2   0   2   2   2   2   2   0   0   2   0   2   0   0   2   2   2   2   0   2   2   2   2   0   2   0   2   0   2   2   2   0   0   2   2   2   2   2   2   2   2   0   0   2   2   0   2   0   2   2   2   0   0   2   2   0   2   0   0   2   2   0   0   2   2   0   2   2   2   0   2   2   0   2   0   2   2   2   2   0   0   2   0   2   0   0   2   0   2   2   0   0   2   0   0   0   2   2   0   2   2   2   2   2   0   0   2   0   0   0   0   2   2   2   0   0   2   0   2   0   0   2   0   2   0   2   0   2   0   2   2   2   2   0   2   2   2   2   2   0   0   0   0   2   2   2   2   2   0   0   2   2   2   2   2   2   2   0   0   0   2   0   2   0   2   0   2   0
 MK-1-10                0   0   0   2   2   2   2   2   2   2   0   2   2   2   0   2   2   0   2   2   2   2   2   0   0   0   2   0   0   0   0   0   2   0   0   2   2   2   2   0   0   2   0   2   0   0   2   2   2   2   0   2   2   2   2   2   2   0   2   0   2   2   2   0   0   2   2   2   2   0   2   2   2   0   0   2   2   0   2   0   2   0   2   0   2   2   2   0   2   0   0   2   2   0   2   2   2   0   2   2   2   2   2   2   0   2   0   0   0   0   0   2   0   2   0   2   0   0   2   0   2   2   2   0   2   0   2   0   2   2   2   2   2   2   2   2   2   0   2   0   0   0   0   2   2   2   2   0   0   0   2   0   0   2   0   2   0   2   0   2   0   2   2   2   2   0   2   2   2   2   2   0   0   0   0   2   2   2   2   2   0   0   2   2   2   2   2   2   2   0   0   0   2   0   2   0   2   0   2   0
 MK-1-11                0   0   0   2   2   2   2   2   0   2   0   2   2   2   0   2   2   0   2   2   2   2   2   0   0   0   0   0   0   0   0   0   2   0   0   0   2   2   0   0   0   2   0   2   0   0   2   2   2   2   0   2   0   2   2   2   2   0   2   0   2   2   2   0   2   2   2   2   2   0   2   2   2   0   0   2   2   0   2   0   2   0   0   0   2   2   2   0   2   0   0   2   0   0   2   0   2   0   2   2   2   0   2   2   0   2   0   0   2   0   0   2   0   2   0   2   2   0   2   0   2   0   2   2   0   0   2   0   2   2   2   2   2   2   2   2   2   0   2   0   0   0   0   2   2   2   2   0   2   0   0   0   0   2   2   2   0   2   0   2   0   2   0   2   2   0   2   2   2   2   2   0   0   0   0   2   2   2   0   2   0   0   2   0   2   2   2   2   2   0   0   0   0   2   0   2   2   2   2   0
 MK-1-12                0   0   0   2   2   2   2   2   0   2   0   2   2   2   0   2   2   0   2   2   2   2   2   2   0   2   0   0   0   0   0   0   2   0   0   0   2   2   0   0   0   2   0   2   0   0   2   2   2   2   0   2   0   2   2   2   2   0   2   0   2   2   2   0   2   2   2   0   2   0   2   2   2   0   0   2   2   0   0   0   2   0   0   0   2   2   2   0   2   0   0   2   0   0   2   2   2   0   2   2   2   0   0   2   0   2   0   0   2   2   0   0   0   2   0   2   2   0   2   2   2   0   2   2   0   0   2   0   2   2   2   2   2   2   2   2   2   0   2   0   0   0   0   2   2   2   2   0   2   0   0   0   0   2   2   2   0   2   0   2   0   2   0   2   2   0   2   2   2   2   2   0   0   0   0   2   0   2   0   2   0   0   2   0   2   2   2   2   2   0   0   0   0   2   0   2   2   2   2   0
 MK-1-13                0   0   0   0   2   2   2   2   0   0   0   2   2   2   0   2   2   2   0   2   2   2   2   2   0   2   0   0   0   0   0   0   2   0   2   0   2   2   0   0   2   2   0   2   0   0   0   2   2   2   0   2   0   2   2   2   2   0   2   2   2   2   2   0   2   2   2   0   2   0   0   2   2   0   0   2   2   0   0   0   2   0   0   0   2   2   0   0   2   0   0   2   0   0   2   2   2   2   2   2   2   0   0   2   0   2   0   0   2   2   0   0   0   0   0   2   2   0   0   2   2   0   2   2   2   0   2   0   2   2   2   2   2   2   2   2   2   0   2   0   0   0   0   2   2   2   2   0   0   0   0   0   0   2   2   2   0   2   0   2   0   2   0   2   2   2   2   2   2   0   2   0   2   0   0   2   0   2   0   2   0   0   2   0   2   2   2   2   2   0   0   2   2   2   2   2   2   2   2   0
 MK-1-14                0   0   0   0   2   2   2   2   0   0   0   2   2   2   0   0   2   2   0   2   2   2   2   2   0   2   0   0   0   0   2   0   2   0   2   0   2   2   0   0   2   0   0   0   0   0   2   2   0   0   0   2   0   2   2   2   2   0   2   2   2   2   2   0   2   2   2   0   2   2   0   2   2   2   2   2   2   0   0   0   2   0   0   0   2   2   0   2   2   0   0   2   0   0   2   2   2   2   2   2   2   0   0   2   2   2   0   0   2   2   0   0   0   0   0   2   2   0   0   2   2   0   0   2   2   0   0   0   2   2   2   2   2   0   0   2   2   0   2   0   2   0   0   2   2   0   2   0   0   0   0   0   0   0   0   2   2   2   0   2   0   2   0   2   2   2   2   2   0   0   2   0   2   0   0   2   0   2   0   2   0   0   2   0   2   2   2   2   2   0   0   2   2   2   2   2   2   2   2   0
 MK-1-15                0   0   0   0   2   2   2   2   0   2   0   0   2   2   0   0   2   2   0   2   2   0   2   2   0   2   0   0   0   0   2   0   2   0   2   0   2   2   0   0   2   0   0   2   0   2   2   2   0   0   0   2   0   2   0   2   0   0   0   2   2   2   2   0   2   2   2   0   2   2   0   2   2   2   2   2   2   0   0   0   2   0   2   0   2   2   0   2   2   0   0   2   0   0   2   2   2   2   2   2   2   0   0   2   2   2   0   0   2   2   0   2   0   0   0   2   2   0   0   2   2   0   0   2   2   0   0   0   2   2   2   2   2   0   2   2   2   0   2   0   2   0   0   2   2   0   2   0   0   0   0   0   0   0   0   2   2   2   0   2   0   2   2   2   0   2   2   2   0   0   2   0   0   0   0   2   0   2   0   2   0   0   0   0   2   2   2   2   2   0   0   2   2   2   2   2   2   2   2   0
 MK-1-16                0   0   0   0   2   2   2   2   0   2   0   0   0   2   0   0   2   2   0   2   2   0   2   2   0   2   0   0   0   0   2   0   0   0   0   0   2   2   0   0   2   0   0   2   0   2   2   2   0   0   0   2   0   2   0   2   0   0   0   2   2   2   2   2   2   2   2   0   2   2   0   0   2   2   2   2   2   0   0   0   2   0   2   0   2   2   0   2   2   0   0   2   2   0   2   2   2   2   2   2   2   0   0   2   2   2   0   0   2   2   2   2   0   0   2   2   2   0   2   2   2   0   0   2   2   0   0   0   2   0   2   2   2   0   2   2   2   0   2   0   2   0   0   0   2   0   2   2   0   0   0   0   0   0   0   2   2   2   0   2   0   2   2   2   0   2   0   2   0   0   2   0   0   0   0   2   0   2   0   0   0   0   0   0   2   2   2   2   2   0   0   2   2   2   2   2   2   0   2   0
 MK-2-1                 0   2   2   2   0   2   2   0   2   0   2   2   2   0   0   0   0   0   2   0   2   0   0   0   0   2   0   0   2   2   2   0   0   0   0   2   2   2   2   2   0   0   0   2   0   2   2   0   2   0   0   2   2   0   2   0   2   2   2   0   2   2   0   0   2   2   0   0   0   0   0   0   0   2   2   0   0   2   2   2   2   0   0   2   2   2   2   0   2   0   2   0   0   0   0   0   2   2   2   0   2   2   0   2   2   0   0   0   0   0   0   0   0   2   0   2   0   2   2   0   2   0   2   2   2   0   2   0   2   0   0   2   2   2   2   0   0   2   0   2   0   2   2   0   2   0   2   2   2   2   0   2   0   2   0   0   2   0   0   0   2   0   0   0   0   0   0   0   2   2   2   0   2   2   0   2   0   0   0   0   2   0   2   0   0   0   0   2   0   0   2   2   0   2   0   0   2   2   2   2
 MK-2-2                 0   2   2   2   0   2   2   0   2   0   2   2   0   0   0   0   0   0   2   0   2   0   0   0   0   2   0   0   2   2   2   0   0   0   0   2   2   2   2   2   0   0   0   2   0   2   0   0   2   2   0   2   2   0   2   0   0   0   2   0   2   2   0   0   2   2   0   0   0   0   2   0   0   2   2   0   0   2   2   0   0   0   0   0   2   2   2   0   2   0   2   0   0   0   0   2   2   2   2   0   2   2   0   2   2   2   0   2   0   0   0   0   0   2   0   2   0   2   2   2   2   0   0   2   2   0   2   0   2   0   0   2   2   0   2   0   0   2   0   2   0   0   2   0   2   0   2   2   2   2   0   2   0   0   0   0   2   0   0   0   2   0   2   0   0   0   2   0   2   2   2   0   2   0   0   2   0   2   0   0   2   0   2   0   0   0   0   2   2   0   2   2   0   2   0   0   2   0   2   2
 MK-2-3                 0   2   2   2   0   2   0   0   2   0   2   2   2   0   0   0   0   0   0   0   2   0   0   0   0   2   2   0   2   2   2   0   0   0   0   0   2   0   2   2   0   2   2   2   0   2   0   0   2   2   0   2   2   2   2   0   0   0   0   0   2   2   0   0   2   2   0   0   0   0   2   0   0   2   2   2   0   2   2   0   0   0   0   0   2   2   2   0   2   0   2   2   0   0   0   2   2   2   2   0   2   2   0   2   2   2   0   2   0   0   0   0   0   2   0   2   0   2   2   2   2   0   0   0   2   0   2   0   2   0   0   2   2   0   2   0   0   2   2   2   0   0   0   0   2   0   2   2   2   2   0   2   0   0   0   0   2   2   0   0   2   0   2   2   0   0   2   0   2   2   2   0   2   0   0   2   0   0   0   0   0   0   0   2   0   0   0   2   2   0   2   2   0   2   0   0   2   0   2   2
 MK-2-4                 0   2   2   2   0   2   0   0   2   0   2   2   2   0   0   0   0   0   0   0   2   0   0   0   0   2   2   0   2   2   2   2   0   2   0   0   2   0   2   2   0   0   0   0   0   2   0   0   2   2   0   2   2   2   2   0   0   0   2   0   2   2   0   0   2   2   2   0   0   0   2   0   0   2   0   2   0   2   2   0   2   0   0   0   0   2   2   0   2   0   2   2   0   0   0   2   2   2   2   0   2   2   0   2   2   2   0   2   0   0   0   0   0   2   0   2   0   2   2   2   2   0   0   0   2   0   2   0   2   0   0   2   2   2   2   0   0   2   2   2   0   0   0   0   0   0   2   2   2   2   0   2   0   0   0   0   2   2   0   0   2   2   2   2   0   0   2   0   2   0   2   0   2   0   0   2   0   2   0   0   0   0   0   2   0   0   2   2   2   0   2   2   0   0   0   0   2   0   2   2
 MK-2-5                 0   2   2   2   0   0   0   0   2   0   2   2   2   0   0   0   0   0   0   0   2   0   0   0   0   2   0   0   0   2   2   2   0   2   0   0   2   0   2   2   0   0   0   0   2   0   0   0   2   2   2   0   2   2   2   0   0   0   2   0   2   2   0   0   2   0   2   0   0   2   2   0   0   2   0   2   0   0   2   0   2   0   0   0   2   2   2   0   0   0   2   2   0   0   0   2   2   2   2   0   2   2   0   2   2   2   0   2   2   0   0   0   0   0   0   2   0   2   0   2   2   0   0   0   2   0   2   0   2   0   0   2   2   2   2   0   0   2   2   2   0   0   2   0   0   0   2   0   2   2   0   2   0   2   0   0   2   2   0   0   2   2   2   2   0   0   2   0   2   0   2   0   2   0   0   2   0   2   0   0   0   0   0   2   0   0   2   2   2   0   0   2   0   0   0   0   2   0   2   2
 MK-2-6                 0   2   2   2   0   0   0   0   2   0   2   0   2   0   0   0   0   0   0   0   2   0   0   0   0   2   0   0   0   2   2   2   0   0   0   0   2   0   2   2   0   0   0   0   2   0   0   0   2   2   2   0   2   0   2   0   0   0   2   0   2   2   0   0   2   0   2   0   0   2   2   0   0   2   0   2   0   0   2   0   2   0   2   0   2   2   2   0   0   0   2   2   0   2   0   2   2   2   2   0   2   2   0   2   0   0   0   2   2   0   0   0   0   0   0   2   0   2   0   2   2   0   0   0   2   0   2   0   2   0   0   2   2   2   2   0   0   2   2   2   0   0   2   0   0   0   2   0   2   2   0   2   0   2   0   2   2   2   0   0   2   2   2   0   0   0   2   0   2   0   2   0   2   0   0   0   0   2   0   0   0   0   0   2   0   0   2   2   2   0   0   2   0   0   0   0   0   0   2   2
 MK-2-7                 0   2   2   2   0   0   0   0   2   0   2   0   2   0   0   0   0   0   0   0   2   0   0   2   0   2   0   0   0   2   2   2   0   2   0   0   0   2   2   0   0   0   0   0   2   0   0   0   2   2   2   0   2   0   2   0   0   0   2   0   2   0   0   0   2   0   2   0   0   2   2   0   0   2   0   2   0   0   2   0   2   0   2   0   2   2   2   0   0   0   2   2   0   2   0   2   0   2   2   0   2   2   2   2   0   2   0   2   2   0   0   0   0   0   0   2   0   2   0   2   2   0   0   0   2   0   2   0   2   0   0   2   0   2   0   0   0   0   2   2   2   0   0   0   0   0   2   0   2   2   0   2   0   2   0   2   2   2   0   2   2   2   2   2   2   0   2   0   2   0   2   0   2   0   0   0   0   2   0   0   0   0   0   2   0   0   0   2   2   0   0   0   0   0   0   0   0   0   0   0
 MK-2-8                 0   2   2   0   0   0   0   0   2   2   2   0   2   0   0   0   0   0   0   0   2   0   0   2   0   2   0   0   0   2   2   2   0   0   0   0   0   2   2   0   0   2   0   0   2   0   0   2   2   2   2   0   2   0   0   0   0   0   0   0   2   0   0   2   2   0   2   0   0   2   0   0   0   2   0   2   0   2   2   2   2   0   2   0   2   2   0   0   0   0   2   2   0   2   0   0   0   0   2   0   2   2   2   2   0   0   0   2   0   0   0   0   0   0   0   2   0   2   0   0   2   0   0   0   2   0   2   0   0   0   0   2   0   0   0   0   0   0   2   0   2   2   0   0   0   0   2   0   2   2   0   2   0   2   0   2   2   2   0   2   2   0   2   2   2   0   2   2   0   0   2   0   0   0   0   0   0   0   0   0   0   0   0   2   2   0   0   2   0   0   0   0   0   0   0   0   2   0   0   0
 MK-2-9                 0   2   2   0   0   0   0   0   2   2   0   0   2   0   0   0   0   0   0   0   2   0   0   2   2   2   0   0   0   2   0   2   0   0   0   0   0   2   0   0   0   2   0   0   2   0   0   2   0   2   2   0   0   0   0   0   0   0   0   0   2   0   0   2   2   0   2   0   0   2   0   0   0   2   0   2   0   2   2   2   2   0   0   2   2   2   0   0   0   0   0   2   0   2   0   0   0   0   2   0   2   2   2   2   2   0   0   2   0   0   0   0   0   0   0   2   0   0   0   0   2   0   0   0   2   0   0   0   0   0   0   2   0   0   2   0   0   0   2   0   2   2   0   0   2   2   2   0   2   2   0   2   0   2   0   2   2   2   0   2   2   0   2   2   2   0   2   2   0   0   0   2   0   0   0   0   0   0   0   0   0   0   0   2   2   0   0   2   2   0   0   0   2   0   0   0   2   0   0   0
 MK-2-10                0   0   2   0   0   0   0   0   2   2   0   0   2   0   0   0   0   0   0   0   2   2   0   2   2   2   0   0   0   0   0   2   0   2   0   0   0   2   0   0   0   2   0   0   2   0   0   2   0   2   2   0   0   0   0   0   0   0   0   0   2   0   0   2   2   0   0   0   0   2   0   0   0   2   0   2   0   2   2   2   2   0   0   2   2   2   0   0   0   0   0   2   0   2   0   0   0   0   2   0   2   2   0   2   2   0   0   2   0   0   0   0   0   0   0   2   0   0   0   0   2   0   0   2   2   0   0   2   0   0   0   2   0   0   2   0   0   0   2   0   2   2   0   0   2   2   2   0   2   2   0   2   0   2   0   2   2   2   0   2   2   0   2   2   2   0   2   2   0   0   2   2   0   0   0   0   0   0   2   0   2   2   0   2   2   0   0   2   2   0   0   0   0   0   0   0   2   0   0   0
 MK-2-11                0   2   2   0   0   0   0   2   2   2   0   0   2   2   0   0   0   0   0   0   2   2   2   2   2   2   0   0   0   0   0   2   0   2   0   2   0   2   0   0   0   2   0   0   2   0   0   0   0   2   2   0   0   0   0   0   0   0   0   0   2   0   0   2   2   0   0   0   0   2   0   0   0   2   0   2   2   2   2   2   2   0   0   2   2   2   0   0   0   0   0   2   0   2   0   0   0   0   2   0   2   2   2   2   2   0   0   2   0   0   0   0   0   0   0   2   0   0   0   2   2   0   0   2   2   0   0   2   0   2   0   2   2   0   2   0   0   0   2   0   2   2   0   0   2   2   2   2   2   2   0   2   2   2   0   2   0   2   0   2   2   0   2   2   2   0   2   2   0   0   0   2   0   0   0   2   0   0   2   0   2   2   0   0   2   0   0   2   0   0   0   0   0   0   0   0   2   0   0   0
 MK-2-12                0   2   2   0   0   0   0   2   2   2   0   0   2   2   0   0   0   0   0   0   2   2   2   2   2   2   0   0   0   0   0   2   0   0   0   2   0   2   0   0   0   2   2   0   2   0   0   0   0   2   2   0   0   0   0   0   0   2   0   0   2   0   0   2   2   0   0   0   0   2   0   0   2   2   0   2   2   2   2   2   2   0   0   2   0   2   0   0   0   0   0   2   0   0   0   0   2   0   2   0   2   0   2   2   2   0   0   2   2   0   0   0   0   0   0   2   0   0   0   2   2   0   0   2   2   0   0   2   0   2   0   2   2   0   2   0   0   0   2   0   2   2   0   0   2   2   2   2   2   2   0   2   2   2   0   2   0   2   2   2   2   0   2   2   2   0   2   2   0   2   0   2   0   0   2   2   0   0   2   0   2   2   0   0   2   0   2   2   0   0   0   0   0   0   2   0   2   0   0   0
 MK-2-13                0   2   2   2   0   0   0   2   0   2   0   2   2   2   0   0   0   0   0   0   2   2   2   2   2   2   0   0   0   0   0   2   0   0   0   2   0   2   2   0   0   2   2   0   2   2   0   0   0   2   2   0   2   0   0   0   0   0   0   0   2   0   0   2   2   0   0   0   0   2   0   0   2   0   0   2   2   2   2   2   2   0   0   2   2   2   0   0   0   0   0   2   0   0   0   0   2   0   2   0   2   0   2   2   2   0   0   2   2   0   0   0   0   0   0   2   0   0   0   0   2   0   0   2   0   0   0   2   0   2   0   2   2   0   2   0   0   0   2   0   2   0   0   0   2   2   0   2   2   2   0   2   2   2   0   2   0   2   2   2   2   0   2   2   2   2   2   2   0   2   0   2   0   0   2   0   0   0   2   0   2   2   0   0   2   0   2   2   0   0   0   0   0   0   2   0   2   0   0   0
 MK-2-14                0   2   2   2   0   2   2   2   0   2   0   2   2   2   0   0   0   0   0   0   2   2   2   2   2   2   0   2   0   0   0   2   0   0   0   2   0   2   2   0   0   2   2   0   2   2   0   0   0   2   2   0   2   0   0   0   0   2   2   0   2   2   0   2   2   0   0   2   0   2   0   0   2   0   0   2   2   2   2   2   2   0   2   2   2   0   0   0   0   2   0   2   0   0   0   0   2   0   2   0   2   0   2   2   2   0   0   2   2   0   0   0   2   0   0   2   0   0   0   0   2   0   0   2   0   0   0   2   0   0   0   2   2   0   2   0   2   0   2   0   2   0   0   0   2   2   0   2   2   2   2   2   2   2   2   2   0   2   2   2   2   0   2   0   2   2   2   2   0   2   2   2   0   2   2   0   0   0   2   2   2   2   0   2   0   0   2   0   0   0   0   0   0   0   2   0   2   0   0   0
 MK-2-15                0   2   2   2   0   2   2   2   0   2   0   2   2   2   2   0   0   0   0   0   0   2   2   2   2   2   0   2   0   0   0   2   0   2   0   2   0   0   2   0   0   2   2   2   0   2   0   0   0   2   2   0   2   0   0   0   0   2   2   0   2   2   0   0   2   0   0   0   0   2   0   0   2   0   2   2   2   2   2   2   2   0   2   2   2   0   0   0   0   2   0   2   0   0   0   0   2   0   2   0   2   0   2   2   2   0   0   2   2   0   0   0   2   0   0   2   0   0   0   0   2   0   0   2   0   0   0   2   0   0   0   2   2   0   2   0   2   0   2   0   2   0   0   0   2   2   0   2   2   2   2   2   2   2   2   2   0   2   0   2   2   0   0   0   2   2   2   2   0   2   2   2   2   2   2   0   0   0   2   2   2   2   0   0   0   0   2   0   0   2   0   0   2   0   2   0   2   0   0   0
 MK-2-16                0   2   2   2   0   2   2   2   2   2   0   2   2   2   2   0   0   2   0   0   0   2   0   2   2   2   0   2   0   0   0   2   0   2   0   2   0   0   0   0   0   2   0   2   0   2   0   0   0   2   2   0   2   0   0   0   0   2   0   0   0   2   0   0   2   0   0   0   0   2   0   0   2   0   2   2   2   2   2   2   2   0   2   2   2   0   0   0   0   2   2   2   0   0   0   0   2   0   2   2   2   0   2   2   2   2   2   2   2   0   0   0   2   0   0   2   0   0   0   0   2   0   0   2   0   0   0   2   0   0   0   2   2   0   0   0   2   0   2   0   2   0   0   0   2   2   2   2   2   2   2   2   2   2   2   2   0   2   0   2   2   0   0   0   2   2   2   0   0   2   2   2   0   2   2   0   2   2   2   2   2   2   0   0   0   0   2   0   0   2   0   0   2   0   0   0   2   0   0   0
 MK-3-1                 2   2   2   2   2   0   2   2   0   0   0   2   0   2   0   2   0   2   2   2   0   0   2   2   2   2   0   2   0   2   0   0   2   2   2   2   2   2   2   2   2   2   0   0   2   2   0   2   0   2   0   0   0   0   2   0   2   2   0   0   2   0   0   0   0   2   2   0   2   0   2   2   2   0   2   2   0   0   0   0   2   2   2   2   0   2   0   2   2   0   2   0   2   0   2   2   2   0   0   2   0   0   0   0   0   0   0   0   2   2   0   2   2   0   0   2   2   2   0   2   2   0   0   2   2   2   2   2   2   0   2   0   2   0   2   2   2   0   0   2   0   0   2   0   0   2   0   0   2   0   0   0   0   0   0   0   0   2   0   2   0   0   2   2   0   0   0   2   0   0   2   0   2   0   2   2   0   0   0   0   0   2   2   0   2   0   0   2   0   2   0   2   2   2   0   2   0   0   2   0
 MK-3-2                 2   2   2   2   2   0   2   2   0   0   0   2   0   2   0   2   2   2   0   2   0   2   0   2   2   2   2   2   0   2   0   0   2   2   2   0   2   2   2   2   2   2   0   0   2   2   0   0   0   2   0   0   0   0   2   0   2   2   0   0   2   0   2   2   2   2   2   0   2   0   2   2   2   0   2   2   0   0   0   0   0   2   0   2   0   2   0   2   2   0   2   0   2   0   2   2   2   2   0   2   0   0   0   0   0   2   0   0   2   2   0   2   2   0   0   2   2   2   0   2   2   2   0   0   2   2   2   2   2   0   2   0   2   2   2   2   2   2   0   2   0   0   0   0   0   2   2   0   2   0   0   0   0   0   0   2   0   0   2   2   0   0   2   0   0   0   0   2   0   0   2   0   2   0   2   2   0   0   0   0   0   2   2   0   2   0   0   2   0   2   0   2   2   2   0   2   0   0   2   0
 MK-3-3                 2   2   2   2   2   0   2   2   0   0   0   2   0   2   0   2   2   2   0   2   0   2   0   0   0   0   2   2   0   0   0   0   2   2   2   0   2   2   2   2   2   2   0   0   2   2   0   0   0   2   0   0   0   0   2   0   2   2   0   0   0   0   2   2   2   2   2   2   2   0   2   2   2   2   2   2   0   0   0   0   0   2   0   2   0   2   0   2   2   0   2   0   2   0   2   2   2   0   0   2   0   0   0   0   0   2   0   2   2   2   0   2   2   0   0   2   2   2   0   2   2   2   0   0   2   2   2   2   2   0   2   0   2   2   2   2   2   2   0   2   0   0   0   0   0   0   2   0   2   0   0   0   0   0   0   2   0   0   2   2   0   0   2   0   0   2   0   2   0   0   2   0   2   0   2   2   0   0   0   0   0   2   2   0   2   0   2   2   0   2   0   2   2   2   0   2   0   0   2   0
 MK-3-4                 2   2   2   2   2   0   2   0   0   2   0   2   2   2   0   0   2   2   0   2   0   2   0   0   0   0   2   2   0   0   0   0   2   2   2   0   2   2   2   0   2   2   0   0   2   2   0   0   0   2   0   0   0   0   2   0   2   2   0   0   0   0   2   2   2   2   2   0   2   0   2   2   2   2   2   2   0   0   2   2   0   2   0   0   0   2   0   0   2   0   2   2   2   0   2   2   2   0   0   2   0   0   0   0   0   2   0   2   2   2   0   2   2   0   0   2   2   2   2   2   2   2   0   0   2   2   2   2   0   0   2   0   2   2   0   2   2   2   0   2   0   0   0   0   0   0   2   0   2   0   0   2   0   0   0   2   0   0   2   2   0   0   2   0   0   2   0   0   0   0   2   0   2   0   2   2   0   0   0   0   0   0   2   0   2   0   2   2   0   2   0   2   2   2   0   2   0   0   2   0
 MK-3-5                 2   2   2   2   2   0   2   0   0   0   0   2   0   2   0   0   2   2   0   0   0   0   0   0   0   0   2   2   0   0   0   0   2   2   2   0   2   0   2   0   2   0   0   0   2   2   0   0   0   2   2   0   0   0   2   0   2   0   0   0   0   0   2   2   2   2   2   0   2   0   2   0   2   0   2   2   0   0   2   0   0   2   0   2   0   2   0   0   2   0   2   2   2   0   2   2   2   0   0   2   0   0   0   0   2   2   0   2   2   2   0   2   2   0   0   2   2   2   2   2   2   2   0   0   2   2   2   2   0   0   2   0   2   2   0   2   2   2   2   2   0   0   2   0   0   0   2   0   2   0   0   2   0   0   0   2   0   0   2   2   0   0   2   0   0   2   0   0   2   0   2   0   2   0   0   0   0   2   0   0   0   0   2   0   2   0   2   2   0   2   2   2   2   2   0   2   0   0   2   0
 MK-3-6                 0   2   2   2   2   0   0   0   0   0   0   2   0   2   0   0   0   0   0   0   0   0   0   2   2   0   2   2   0   0   0   0   2   2   2   0   2   0   0   0   2   2   0   0   0   2   0   0   2   2   2   0   0   0   0   0   2   0   0   0   2   0   2   2   2   2   2   0   2   0   2   0   2   0   2   2   0   2   2   0   0   2   0   2   0   2   0   0   2   0   2   2   2   0   2   2   2   0   0   2   0   0   0   0   2   2   0   2   2   2   0   2   2   0   0   2   2   0   2   2   2   2   0   0   2   2   2   2   0   0   2   0   2   2   0   2   2   2   2   2   0   0   2   0   0   0   2   0   2   0   0   2   0   0   0   2   2   0   2   2   0   0   2   2   0   2   0   2   2   0   2   0   0   0   0   2   0   2   2   0   0   0   2   0   2   0   2   2   2   2   2   2   2   2   0   2   0   0   2   0
 MK-3-7                 0   2   2   2   2   0   0   0   0   0   0   2   0   0   0   0   0   2   0   0   2   0   0   0   2   0   2   2   0   2   0   0   2   2   2   0   2   0   0   0   2   2   0   0   0   2   0   0   2   2   0   0   0   0   0   0   2   0   0   0   2   0   2   2   2   2   2   0   2   0   2   0   2   0   2   2   0   2   2   0   0   2   0   2   0   2   0   0   2   0   2   2   2   0   2   2   2   0   0   2   0   0   2   0   2   0   0   2   2   2   0   2   2   0   0   2   2   0   2   2   2   2   0   0   2   2   2   2   0   0   2   0   2   2   0   2   2   0   2   2   0   0   2   0   0   0   2   0   0   2   0   2   0   0   0   2   2   0   2   2   0   0   2   2   0   0   0   2   2   0   2   0   0   0   2   0   0   2   2   0   0   0   2   2   2   0   0   2   2   2   2   2   2   2   0   2   0   0   2   0
 MK-3-8                 0   2   0   2   2   0   0   0   0   0   0   2   0   0   0   0   0   2   0   0   2   0   0   0   2   0   2   2   2   2   0   0   2   2   2   0   2   0   0   0   2   2   0   0   2   0   0   0   2   2   2   0   0   0   0   0   2   0   0   0   2   0   2   2   2   2   0   0   2   0   0   2   2   0   2   2   0   2   2   0   0   0   0   0   0   2   0   0   2   0   2   2   2   0   2   0   2   0   2   0   0   0   0   0   2   0   0   2   2   2   0   2   2   0   0   2   0   2   0   2   2   2   0   2   0   2   2   2   0   2   2   0   2   2   0   0   2   0   2   2   0   0   2   0   0   0   2   0   0   2   0   2   0   0   0   2   2   0   2   2   0   0   2   2   0   0   0   2   2   0   2   0   0   0   0   0   2   2   2   0   0   0   2   2   2   2   0   2   2   2   2   2   2   2   0   2   0   0   2   2
 MK-3-9                 0   2   0   2   2   0   0   0   2   0   0   0   2   0   0   0   0   2   0   0   2   0   0   0   2   0   2   2   2   0   0   0   2   2   2   0   2   0   0   0   2   2   0   0   2   0   2   0   2   2   2   0   0   0   0   0   2   0   0   0   0   0   2   2   2   2   0   0   2   0   0   2   2   0   2   2   0   2   2   2   0   0   0   0   0   2   0   2   2   2   2   2   2   0   2   0   2   0   2   0   0   0   0   0   2   0   2   2   2   2   0   2   2   0   0   2   2   2   0   2   2   2   0   2   2   0   0   2   0   2   2   0   2   2   0   0   2   0   2   2   0   2   2   0   0   0   2   0   0   0   0   2   0   0   0   2   2   0   2   2   0   0   0   2   0   0   0   2   2   0   0   0   0   0   0   0   2   2   0   0   0   0   2   2   2   2   2   2   2   2   2   2   2   2   2   2   0   0   2   2
 MK-3-10                0   2   0   2   0   0   0   0   2   0   0   0   2   0   0   0   0   2   0   0   2   0   2   0   0   0   2   2   2   0   0   0   2   2   2   0   2   0   0   0   2   2   0   0   2   0   2   0   2   2   2   0   0   0   0   0   2   2   0   0   0   0   2   2   2   2   0   0   2   0   0   2   2   0   2   2   0   2   2   2   0   0   0   0   0   2   0   2   2   2   2   2   2   0   2   0   2   0   2   0   2   0   0   0   2   0   2   2   2   2   0   2   2   0   0   2   2   2   0   0   2   2   0   0   2   0   0   2   0   2   2   0   0   2   0   0   2   0   2   0   0   0   2   0   0   0   2   0   0   0   0   2   0   0   0   2   2   0   2   2   0   0   0   2   0   0   0   2   2   0   0   0   2   0   0   0   2   2   0   0   0   0   2   2   2   2   2   2   2   2   2   2   0   2   2   2   0   0   2   2
 MK-3-11                2   2   0   2   0   0   0   2   2   2   0   0   2   0   2   0   0   2   2   0   2   0   2   0   2   0   2   2   2   0   2   0   2   2   2   2   2   0   0   0   2   2   2   0   2   0   2   0   2   2   0   0   0   0   0   0   2   2   0   0   0   2   2   2   2   2   0   0   2   0   0   2   0   0   2   2   0   2   2   0   2   0   0   0   0   2   0   2   2   2   2   2   2   2   2   0   2   0   2   0   2   0   0   0   2   0   2   2   2   0   0   2   2   0   0   2   2   2   0   0   2   2   0   0   2   0   0   2   0   2   2   0   0   2   0   0   2   0   2   0   0   0   2   0   0   0   2   0   0   0   0   2   0   0   0   2   2   0   2   0   0   0   0   0   0   0   0   2   2   0   0   0   2   0   0   0   2   2   0   0   0   0   2   2   2   2   2   2   2   2   2   2   0   2   2   2   0   0   2   0
 MK-3-12                2   2   2   2   0   0   0   2   2   2   2   0   2   0   2   2   2   2   2   2   2   2   2   0   2   0   2   2   2   0   2   0   2   2   2   2   2   0   0   0   2   2   2   0   2   0   0   0   2   2   2   0   0   0   0   0   2   2   0   0   0   0   2   2   2   2   0   0   2   0   0   0   0   0   2   2   0   2   2   0   2   0   0   0   0   2   0   2   2   2   2   2   2   2   2   0   2   0   2   0   2   0   0   0   2   0   2   2   2   0   0   2   2   0   0   2   2   2   0   0   2   2   0   0   2   0   0   2   2   2   2   2   0   0   0   0   2   0   2   0   0   0   2   0   0   0   2   0   0   0   2   2   0   2   0   2   2   0   2   0   0   0   0   0   0   0   0   2   2   0   0   0   2   0   0   0   2   2   0   0   0   0   2   2   2   2   2   2   2   2   2   2   0   2   2   2   0   0   2   0
 MK-3-13                2   2   2   2   0   2   2   2   2   2   2   0   0   0   2   0   2   2   2   0   2   2   2   0   2   0   2   2   2   0   2   2   2   2   2   2   0   0   0   0   2   2   2   0   2   0   0   0   2   2   2   0   0   0   0   0   2   2   0   2   0   0   2   2   2   2   0   0   2   2   0   0   0   0   2   2   0   2   2   0   2   0   0   0   0   2   0   2   0   2   2   2   2   2   2   0   2   0   2   0   2   2   0   0   2   0   0   2   2   0   0   2   2   2   0   0   2   2   0   0   2   2   0   0   2   0   0   2   2   2   2   2   0   2   0   0   2   2   2   0   0   0   2   0   0   0   2   0   0   0   2   2   0   2   0   2   2   0   0   0   0   0   0   0   0   0   0   2   2   0   0   0   2   0   0   0   2   2   0   0   0   0   2   2   2   2   2   2   2   2   2   2   0   2   2   2   0   0   2   0
 MK-3-14                2   2   2   2   0   2   2   2   2   2   2   0   0   0   2   0   0   2   2   0   2   2   2   2   2   0   2   2   2   0   2   2   2   0   2   2   0   0   0   0   2   2   2   0   0   0   0   0   2   0   2   2   0   0   0   0   0   2   0   2   0   0   0   2   2   2   0   0   2   2   0   0   0   0   2   2   0   2   0   2   2   0   2   0   0   2   0   2   0   2   2   2   2   2   2   0   2   0   2   0   2   2   0   0   2   0   0   2   2   0   0   2   2   2   0   0   2   2   0   0   2   2   0   0   2   0   0   2   2   2   2   2   2   2   0   0   2   2   2   0   0   0   2   0   0   0   2   0   0   0   2   2   0   2   0   0   0   0   2   0   0   2   0   0   0   0   0   0   0   0   0   0   2   0   2   0   2   2   0   0   0   2   2   2   2   0   2   2   2   2   2   2   0   0   2   2   0   0   0   0
 MK-3-15                2   2   2   0   0   2   0   2   2   2   2   0   0   0   2   0   0   2   2   0   2   2   2   2   2   2   0   2   2   0   2   2   0   0   2   2   0   0   0   0   2   2   2   0   0   0   0   0   2   0   2   0   0   0   0   2   0   2   0   2   0   0   0   2   2   2   0   2   2   2   0   0   0   0   2   2   2   2   2   2   2   0   0   0   0   2   0   2   0   2   2   2   2   2   2   0   2   0   2   0   2   2   0   0   2   0   0   0   2   0   0   2   0   0   0   0   0   2   0   0   2   2   0   0   2   0   0   2   2   0   2   2   2   2   0   0   2   2   2   0   0   2   2   0   0   0   2   0   0   0   2   2   0   2   2   0   0   0   2   0   0   2   0   0   0   0   0   0   0   0   0   0   2   0   2   0   2   2   0   0   0   2   2   2   2   0   2   2   2   2   2   2   0   0   2   2   0   0   0   2
 MK-3-16                2   2   2   0   0   2   0   2   2   2   2   0   0   2   2   0   0   2   0   0   2   2   2   2   2   2   0   2   2   0   2   2   0   0   2   0   0   0   0   0   2   2   2   0   0   0   0   0   2   0   2   0   2   0   0   0   0   2   0   2   0   0   0   2   2   2   0   2   2   2   0   0   0   0   2   2   2   2   2   2   2   0   0   0   2   2   0   2   0   2   2   2   2   2   2   0   2   0   2   2   2   2   0   0   2   0   0   0   2   2   0   2   0   0   0   2   0   2   0   0   2   2   0   0   2   0   0   2   2   0   2   2   2   2   0   0   2   2   2   0   0   2   2   0   0   0   2   2   0   0   2   2   0   2   2   0   0   0   2   0   0   2   0   0   0   2   0   0   0   0   0   0   2   0   0   0   2   0   0   0   0   0   2   2   2   0   2   2   2   2   0   0   0   0   2   2   0   0   0   0
 MK-4-1                 2   0   0   2   2   0   0   2   2   0   2   0   2   2   2   2   2   0   0   0   2   0   0   2   2   2   0   2   0   2   0   0   0   0   0   0   2   0   0   2   0   0   0   0   2   0   2   0   2   0   0   2   2   0   2   0   0   0   0   2   0   0   0   0   2   0   0   2   0   2   2   0   0   0   2   0   2   2   2   2   2   2   0   0   0   0   0   0   0   2   2   2   0   0   2   0   0   2   2   2   2   2   0   2   0   0   2   0   2   0   2   0   0   0   2   0   0   0   2   2   2   2   0   2   0   0   0   0   2   0   0   0   2   0   2   2   0   0   2   0   2   2   0   0   2   2   2   0   0   0   2   2   0   2   2   0   2   0   2   2   0   0   2   0   0   2   0   0   0   2   0   0   0   2   0   2   0   2   2   0   2   0   0   2   0   0   2   0   2   0   2   0   0   2   2   0   0   0   0   2
 MK-4-2                 2   0   0   2   2   0   0   2   2   0   2   0   2   2   2   2   2   0   0   0   2   0   0   2   2   2   0   2   0   2   0   0   2   0   0   0   2   2   0   2   0   0   0   2   2   0   2   0   2   0   2   2   2   0   2   0   0   2   0   2   0   0   0   0   0   0   2   2   0   0   2   0   0   0   2   0   2   2   2   2   0   2   2   0   0   0   0   0   0   2   2   2   0   0   2   0   0   2   2   2   2   2   2   2   2   0   2   2   2   0   2   0   0   0   2   0   0   0   0   2   2   2   0   2   0   0   2   2   2   0   0   0   2   0   2   2   0   0   2   0   2   2   0   0   2   2   2   0   0   0   2   2   2   2   2   0   2   0   2   2   0   0   2   0   0   2   0   0   0   2   0   0   0   0   0   2   0   2   2   2   2   0   0   2   0   0   2   0   2   0   0   0   0   2   2   0   0   0   0   2
 MK-4-3                 2   0   0   2   2   0   0   2   2   0   2   0   2   2   2   0   2   0   0   0   2   0   0   2   2   2   0   0   0   2   0   0   2   0   0   0   2   2   2   2   0   0   0   2   2   2   2   0   2   0   2   2   2   0   2   0   0   2   0   2   2   0   0   0   2   0   2   2   0   0   2   2   0   0   2   0   2   2   2   2   0   2   2   0   0   2   0   0   0   2   2   2   0   0   2   0   0   2   2   2   2   2   2   2   2   0   2   2   0   0   2   0   0   0   2   0   0   0   0   2   2   2   0   0   0   0   2   2   2   0   0   0   2   0   0   2   0   0   2   0   2   2   0   0   2   2   2   0   2   0   2   2   0   2   2   0   2   0   2   2   0   0   2   0   0   2   2   0   0   2   2   0   0   0   0   2   0   2   2   2   2   0   0   2   0   0   2   0   0   0   0   0   0   2   2   0   0   0   0   2
 MK-4-4                 2   0   0   2   2   0   2   2   0   0   2   0   2   2   2   2   2   0   0   0   2   0   0   2   2   2   0   0   2   2   0   0   2   0   0   0   2   2   2   2   0   0   0   2   2   2   2   0   2   0   2   2   2   0   2   0   0   0   0   2   2   0   0   0   0   0   2   2   0   0   2   0   0   0   2   0   2   2   2   2   2   2   2   0   0   2   0   0   0   2   0   2   0   0   2   0   0   2   2   2   2   2   2   2   2   0   2   2   0   0   2   0   0   0   2   0   0   2   2   2   2   2   0   2   0   0   2   2   2   0   0   0   2   0   0   2   0   2   2   0   2   0   0   2   2   0   2   0   2   2   2   0   0   2   2   0   2   2   2   2   0   0   2   0   2   0   2   0   0   2   2   0   0   0   0   2   0   2   0   2   2   0   0   2   0   0   2   0   0   0   0   0   0   0   2   0   0   2   0   2
 MK-4-5                 2   0   0   2   2   0   2   2   0   0   2   0   2   2   0   2   2   0   0   0   2   0   0   2   2   2   0   0   2   2   0   0   2   0   0   0   2   2   2   2   0   0   0   2   2   2   2   0   2   0   0   0   2   0   2   2   0   2   0   2   2   2   0   0   0   0   2   2   2   0   2   0   0   2   2   0   2   2   2   2   2   2   2   0   0   0   0   2   0   2   0   2   0   0   2   0   0   2   2   2   0   2   2   2   2   0   2   2   0   0   2   0   0   0   2   0   0   2   2   2   2   0   0   2   2   0   0   2   2   0   0   0   2   0   0   2   0   2   2   0   2   0   0   2   2   0   2   0   2   2   2   0   0   2   2   0   2   2   2   2   0   0   2   0   2   0   2   0   2   2   2   0   0   0   0   2   0   2   2   2   2   0   0   2   0   0   2   0   0   0   0   0   0   0   2   0   0   2   0   2
 MK-4-6                 2   0   2   2   2   0   2   2   0   0   2   0   2   2   0   0   2   0   0   0   2   0   0   2   2   2   0   0   2   2   0   0   2   0   0   0   2   2   2   2   0   0   0   2   2   2   2   0   0   0   0   0   2   0   2   2   0   2   2   2   2   2   0   0   0   0   2   2   2   0   2   0   0   2   2   0   2   2   2   2   2   2   2   2   0   0   0   2   2   2   0   2   0   0   2   0   0   2   0   2   0   2   2   2   2   0   2   2   0   0   2   0   0   0   2   0   0   2   2   2   2   0   0   0   2   0   0   2   2   0   2   0   2   0   0   2   0   2   2   0   2   0   0   2   2   0   2   0   2   2   2   0   0   0   2   0   2   2   2   2   2   2   2   0   2   0   0   0   2   2   2   0   0   0   0   2   0   2   2   2   2   0   0   0   0   0   2   0   0   0   2   0   0   0   2   0   2   2   0   2
 MK-4-7                 2   0   2   2   2   0   2   2   0   0   2   0   2   2   0   0   2   0   0   0   0   0   0   2   2   0   0   0   2   2   0   2   2   0   0   0   2   2   2   2   2   0   0   2   2   2   0   0   2   0   0   0   2   0   2   0   0   0   2   2   2   0   0   0   0   0   0   2   0   0   0   0   0   2   2   0   2   2   2   2   2   2   2   2   0   0   2   2   2   2   0   2   0   0   2   0   0   2   0   2   0   2   2   2   2   0   2   2   0   0   2   0   0   0   2   0   0   2   2   2   2   0   0   0   2   0   0   2   0   0   2   0   2   2   0   2   0   2   2   0   2   0   0   2   2   0   2   0   2   0   2   0   0   0   2   0   2   2   2   2   2   2   2   0   2   0   0   0   2   2   2   0   0   0   0   2   0   2   2   2   2   0   0   0   0   0   2   0   0   0   2   0   0   0   2   0   0   2   0   2
 MK-4-8                 2   0   2   2   2   0   2   2   0   0   0   0   2   0   0   0   2   0   0   0   0   0   0   2   2   0   0   0   2   2   0   2   2   0   0   0   0   0   2   2   0   0   0   2   2   2   0   0   2   2   2   0   2   0   2   0   0   0   2   2   2   0   0   0   0   0   0   0   0   2   2   0   2   2   2   0   2   2   2   2   2   2   2   2   0   0   2   2   2   2   0   2   0   0   2   0   0   2   0   2   0   2   2   2   2   0   2   2   0   0   2   0   0   0   2   2   0   2   2   2   2   0   0   0   2   0   0   2   0   2   2   0   2   2   0   2   0   2   2   0   2   0   0   2   2   0   2   0   2   2   0   0   0   0   2   0   2   2   2   2   2   2   2   0   2   0   0   0   2   2   2   0   0   0   0   2   0   2   2   2   2   0   0   0   0   0   2   0   0   0   2   0   0   0   2   0   0   2   0   2
 MK-4-9                 2   2   2   2   2   0   2   2   0   0   0   0   2   0   0   0   2   0   0   0   0   0   0   2   0   0   2   0   2   2   0   0   2   0   2   0   0   0   2   2   0   0   0   2   2   2   0   0   2   0   2   0   2   0   2   0   0   0   2   2   2   0   0   0   0   0   0   0   0   2   2   0   2   2   2   0   0   2   2   2   2   2   2   2   0   0   2   2   2   2   0   2   0   0   2   0   0   2   0   2   0   2   2   2   2   0   2   2   0   0   2   0   0   0   2   2   0   2   2   2   2   0   0   0   2   0   0   2   0   2   2   0   2   2   0   2   0   2   2   0   2   0   0   2   2   0   2   0   2   2   0   0   0   0   2   0   2   2   2   2   0   2   2   0   2   0   0   0   2   2   2   2   0   0   0   2   2   2   2   2   2   0   0   0   0   0   2   2   0   0   2   0   2   0   2   0   0   2   0   2
 MK-4-10                2   2   2   2   2   0   2   2   0   0   0   0   2   0   2   0   2   0   0   0   0   0   0   0   0   0   2   0   2   2   0   0   2   0   2   0   2   0   2   2   0   0   0   2   2   2   0   2   0   0   2   0   2   0   2   0   0   0   2   2   2   0   0   0   2   0   0   0   0   2   2   0   2   0   2   0   0   2   2   2   2   2   2   2   0   0   2   2   2   2   2   2   0   0   2   0   0   2   0   2   0   2   2   2   2   0   2   2   0   0   2   0   2   2   2   2   0   2   2   2   2   0   0   2   0   0   0   2   0   2   2   0   2   2   0   2   0   2   0   0   2   2   0   2   2   0   2   2   2   2   0   0   0   0   2   0   2   2   2   2   0   2   2   0   2   0   0   0   2   2   2   2   0   0   2   2   2   2   2   2   2   0   0   0   0   0   2   2   0   0   2   0   2   0   2   0   0   2   0   2
 MK-4-11                2   2   2   2   2   0   2   0   2   0   0   0   0   0   2   0   2   0   0   2   0   0   0   0   0   0   2   0   2   2   0   2   2   0   2   0   2   0   2   2   0   0   0   2   2   2   0   2   0   0   2   0   2   0   2   0   0   0   2   2   2   0   0   0   2   2   0   2   0   2   2   0   2   0   2   0   0   2   2   2   2   2   2   2   0   0   2   0   2   2   2   2   0   0   2   0   0   2   0   2   0   2   2   2   2   0   0   2   0   0   2   0   2   2   2   2   0   2   2   2   2   0   2   2   0   0   0   2   0   2   2   0   2   2   2   2   0   0   0   0   2   2   0   2   2   0   2   2   2   2   0   0   0   0   2   0   2   2   2   0   0   2   2   0   2   0   0   0   2   2   0   2   2   0   2   0   2   2   2   2   2   2   0   0   0   0   2   2   2   0   2   0   0   0   2   0   0   2   0   2
 MK-4-12                2   2   2   2   2   0   2   0   2   0   0   0   0   0   2   0   2   0   0   0   0   0   0   0   0   0   0   0   0   2   0   2   2   0   2   0   2   0   2   2   0   0   0   0   2   2   0   2   0   0   2   0   2   2   2   0   0   2   2   2   2   0   0   0   2   2   2   2   0   2   2   0   2   0   2   0   0   2   2   2   2   2   2   2   0   0   2   0   2   0   2   2   0   0   2   0   0   2   0   2   0   2   2   2   2   0   2   0   0   0   2   0   2   2   2   2   2   2   2   2   2   0   2   2   0   0   0   2   0   2   2   0   2   2   2   2   0   0   0   0   2   2   0   2   0   0   2   2   0   0   0   0   0   0   2   0   2   2   2   0   0   2   2   0   2   0   0   0   2   2   0   2   2   0   2   0   2   2   2   2   2   2   0   0   0   0   2   2   2   0   2   0   0   0   2   0   0   2   0   0
 MK-4-13                2   2   2   0   2   0   2   0   2   0   2   0   0   0   2   0   2   0   0   0   0   0   2   2   2   0   0   2   0   2   2   2   2   0   2   0   2   0   2   2   0   0   0   0   2   2   0   2   0   0   2   0   2   2   0   2   0   2   2   2   2   0   0   0   2   2   2   2   0   2   2   0   2   0   2   0   0   2   2   2   0   2   2   2   0   0   2   0   2   0   2   2   0   0   2   0   0   2   0   2   0   2   2   2   2   0   2   0   0   0   2   2   2   2   2   2   2   2   2   2   2   0   2   2   0   0   0   2   0   2   0   0   2   0   0   2   0   2   0   0   2   2   0   2   0   0   2   2   0   0   0   0   0   0   2   0   2   2   2   2   0   2   2   0   2   0   0   0   2   2   2   0   2   0   2   0   2   2   2   2   2   2   0   0   0   0   2   2   0   2   2   0   0   0   2   0   0   2   0   0
 MK-4-14                2   2   2   0   2   2   2   0   2   0   2   2   0   0   2   0   2   0   0   0   0   0   2   2   2   0   0   2   0   2   2   2   2   0   2   0   2   0   2   2   0   0   0   0   2   2   0   2   0   0   2   0   2   2   2   2   0   2   2   2   2   0   0   0   2   0   2   2   0   2   2   2   2   2   2   0   0   2   2   2   0   2   2   2   2   0   2   2   2   0   2   2   0   0   2   0   0   2   0   2   0   0   2   2   2   0   2   0   2   0   2   2   2   2   2   2   2   2   2   2   2   0   2   2   0   0   0   2   0   2   0   0   2   0   0   2   2   2   0   0   2   0   0   0   0   0   2   2   2   0   0   0   2   2   2   2   2   2   0   2   0   2   2   0   2   0   0   0   2   2   2   0   0   0   0   0   0   2   2   0   2   2   0   0   0   0   2   2   0   2   2   0   0   0   2   0   0   2   0   2
 MK-4-15                2   2   0   0   2   2   2   0   2   0   2   2   0   0   2   0   2   0   0   0   0   0   2   2   2   0   2   0   0   2   2   2   2   2   2   0   2   0   2   2   0   0   0   0   2   0   0   2   0   0   2   0   2   2   2   2   2   2   2   2   2   0   2   0   2   0   0   2   0   0   0   2   2   2   0   0   0   2   0   2   0   2   2   2   2   0   2   2   2   0   2   2   0   0   2   0   0   2   0   2   0   0   0   2   2   0   2   0   2   0   2   0   2   2   2   2   2   2   2   2   2   0   2   2   0   0   0   2   0   2   0   0   2   0   0   2   2   2   0   0   2   0   0   0   0   0   0   2   2   0   0   0   2   2   2   0   0   2   0   2   0   2   2   0   2   0   2   0   2   2   2   0   0   0   0   0   0   2   2   0   2   2   0   0   2   0   2   2   0   0   2   0   0   0   2   0   0   2   0   2
 MK-4-16                2   2   0   0   2   2   2   0   2   0   2   2   0   0   2   0   2   0   2   0   0   0   2   2   2   2   2   0   0   2   2   2   0   2   2   0   2   0   2   2   2   0   0   0   2   0   0   0   0   0   2   0   0   2   2   2   2   2   2   2   2   2   2   0   2   0   2   0   0   0   0   2   2   2   0   2   0   2   0   2   0   2   2   2   2   0   2   2   2   0   2   2   0   2   2   0   0   2   0   2   0   0   0   2   2   0   2   0   2   0   2   0   2   2   2   2   2   2   2   2   2   0   2   2   0   2   0   0   0   2   0   2   2   0   0   2   2   2   0   0   2   0   0   0   0   0   2   2   2   0   0   0   0   2   0   2   0   0   0   2   0   2   2   0   2   0   2   0   2   2   2   0   0   0   0   0   0   2   2   0   2   2   0   0   2   0   2   2   0   0   2   0   0   0   2   0   0   2   0   2
 MK-5-1                 0   0   0   2   0   0   0   2   0   2   0   0   2   2   2   0   0   2   2   2   0   2   2   0   2   2   2   2   2   2   0   0   2   2   2   2   0   2   2   2   2   0   0   2   0   2   0   0   2   2   0   0   2   2   2   2   0   2   2   2   0   0   0   0   0   2   0   0   2   0   2   2   2   0   0   0   0   2   0   2   0   0   2   0   2   0   2   2   0   0   0   0   0   0   2   0   0   2   2   0   0   2   0   0   0   0   0   2   0   0   0   0   0   0   2   0   2   0   0   2   2   0   0   0   0   2   2   0   0   2   0   2   2   2   0   0   0   0   0   0   0   2   0   0   2   0   2   2   0   0   0   0   2   2   0   0   0   2   2   2   0   2   0   0   0   0   2   2   0   2   2   2   0   2   2   2   0   0   2   0   2   0   0   2   0   2   0   2   0   2   2   0   2   2   0   0   0   0   0   2
 MK-5-2                 0   0   0   2   0   0   0   2   0   2   0   0   2   2   2   0   0   2   2   2   0   2   2   0   2   2   2   2   2   2   0   0   2   2   2   2   0   2   2   2   2   0   0   2   0   2   0   0   2   2   0   0   2   2   2   2   0   2   2   2   0   0   0   0   0   2   0   0   2   0   2   2   2   0   0   2   2   2   0   2   0   0   2   0   2   0   2   2   0   0   0   0   0   0   2   2   0   2   2   0   0   0   0   0   0   2   0   2   2   2   0   0   0   0   2   0   2   0   0   2   2   0   0   0   0   2   2   2   0   2   0   2   2   2   0   0   0   0   0   0   0   2   0   0   2   0   2   2   2   0   0   0   0   2   0   0   2   2   2   2   0   2   0   0   0   0   0   0   0   2   2   2   0   0   2   0   2   0   2   0   2   0   0   2   0   2   0   0   2   0   0   0   2   2   0   2   0   0   2   2
 MK-5-3                 0   0   0   0   0   0   0   2   2   2   0   0   2   2   2   0   0   2   2   2   0   0   0   0   0   2   2   2   2   2   0   0   2   2   2   2   0   2   2   0   2   0   0   0   0   2   0   0   2   2   0   0   2   0   2   2   0   0   2   2   2   0   0   0   0   2   0   0   2   0   2   0   2   0   0   2   2   2   0   2   0   0   2   0   2   0   2   2   0   0   2   2   0   0   2   2   0   2   2   0   0   0   0   0   0   2   0   2   2   2   2   0   0   0   2   2   2   0   0   2   2   0   0   0   0   0   2   2   0   2   0   2   2   2   0   0   0   0   0   0   0   2   0   0   2   2   0   2   2   0   0   2   0   2   2   0   2   0   2   2   2   2   0   2   0   0   0   0   0   2   2   2   0   0   2   0   2   0   2   0   2   2   0   2   0   2   0   0   2   0   0   0   2   0   0   2   0   0   2   2
 MK-5-4                 0   0   0   0   0   0   0   2   2   2   0   0   2   2   2   0   2   0   2   2   0   0   0   0   0   2   0   2   2   2   0   0   2   2   2   2   0   2   2   0   2   0   0   0   0   2   0   2   2   2   2   0   2   0   2   2   0   0   2   2   2   2   0   2   0   2   0   0   2   0   2   0   2   0   0   2   2   2   0   2   0   0   2   2   2   0   0   2   0   0   2   2   0   0   2   2   0   2   0   0   0   0   0   0   0   2   0   2   2   2   0   0   0   0   2   2   2   0   0   2   0   0   0   0   0   0   2   0   0   2   0   0   2   2   2   2   0   2   0   0   0   2   0   0   2   2   0   2   2   0   0   2   0   2   2   0   2   0   2   2   2   2   0   2   2   0   0   2   2   2   2   2   0   0   2   0   2   0   2   2   2   2   0   2   0   2   0   0   2   0   0   0   2   0   0   2   0   2   2   2
 MK-5-5                 0   0   0   0   0   0   0   2   2   2   0   0   2   0   2   0   2   0   2   0   0   0   0   0   0   2   0   2   2   2   0   0   0   2   2   2   0   2   2   0   2   2   0   0   0   2   0   2   0   0   2   0   2   0   2   2   0   0   2   0   2   2   0   2   0   2   2   0   0   0   2   0   2   0   0   2   2   2   0   2   0   0   2   2   2   0   0   2   0   0   0   2   0   0   2   2   0   2   0   0   0   0   2   2   0   2   0   2   2   2   0   0   0   0   2   2   2   2   0   2   0   0   0   0   0   0   2   0   0   2   0   0   2   2   0   2   0   0   0   0   2   2   0   0   2   2   0   2   2   0   0   2   0   2   2   0   2   0   0   2   2   2   0   0   2   2   0   0   2   2   2   2   0   0   2   0   0   0   2   2   2   0   0   2   0   2   0   0   2   0   0   0   2   2   0   2   2   2   2   2
 MK-5-6                 0   0   0   0   2   0   0   0   2   2   0   2   2   0   2   0   2   0   2   0   0   0   0   0   0   2   0   2   0   2   2   0   0   2   0   2   0   2   2   0   2   2   0   2   0   2   0   2   0   0   2   0   2   0   2   2   0   0   2   0   2   2   0   2   0   2   0   0   0   0   2   0   0   0   0   2   2   2   0   0   2   0   2   2   2   2   0   2   0   2   0   2   0   2   2   2   0   2   0   0   0   0   2   2   0   2   0   2   2   2   0   0   0   2   2   2   2   2   0   2   0   0   0   0   2   0   0   0   0   0   0   0   2   2   0   2   0   0   0   0   2   0   0   0   2   2   0   2   2   0   0   2   0   2   2   0   2   0   2   2   2   2   2   0   2   2   0   0   2   2   2   2   0   0   2   0   0   0   2   2   2   0   0   0   0   0   2   0   2   0   0   0   2   2   0   2   2   0   2   2
 MK-5-7                 2   0   0   0   2   0   0   0   2   2   0   2   2   0   2   0   2   0   2   0   0   0   0   0   0   2   0   2   0   2   2   0   0   0   0   2   0   2   0   0   2   2   0   2   0   2   0   0   0   0   2   0   2   0   2   2   0   0   2   0   2   2   0   2   0   0   0   0   0   0   2   0   0   0   0   2   2   2   0   0   2   0   2   2   2   2   0   2   0   2   2   0   0   2   2   2   0   2   0   2   0   0   0   2   2   0   0   2   2   2   0   0   0   2   2   2   2   2   0   2   0   0   2   0   2   0   0   0   0   0   0   0   2   2   0   2   0   0   0   0   2   0   0   0   2   2   0   2   2   2   0   2   0   2   2   0   2   2   2   2   2   2   2   0   2   2   0   0   2   2   2   2   2   0   2   0   0   0   2   2   2   0   0   2   0   0   2   0   2   0   0   0   2   0   0   2   2   2   2   2
 MK-5-8                 2   0   0   0   2   0   0   0   2   2   0   2   2   0   2   0   2   2   2   0   0   0   0   0   0   2   0   0   0   2   2   0   0   0   0   2   0   2   0   0   2   2   0   2   0   2   0   0   0   0   2   0   2   0   0   2   0   0   2   0   2   2   0   2   0   0   0   2   0   0   2   0   0   0   0   2   2   2   0   2   2   0   2   2   2   2   2   2   0   2   2   0   0   2   2   2   0   2   0   2   2   0   0   2   2   0   0   2   2   0   0   0   0   2   0   2   2   2   0   2   0   0   2   0   2   0   0   0   0   0   0   2   2   2   0   2   0   2   0   0   2   0   0   0   2   2   2   2   2   2   0   2   0   2   2   0   2   2   2   2   2   2   2   0   2   2   0   0   2   2   2   2   2   2   2   0   0   0   2   2   2   0   0   2   0   0   2   0   2   0   0   0   2   0   0   2   2   2   2   2
 MK-5-9                 2   0   0   2   2   0   0   0   2   2   0   2   2   0   2   0   2   2   2   0   0   0   0   0   0   2   0   0   0   2   2   0   0   0   0   2   0   2   0   0   2   2   0   2   0   2   2   0   0   0   2   0   2   0   0   2   0   2   2   0   2   2   0   2   0   0   0   2   0   2   2   0   0   0   0   2   2   2   0   2   2   0   2   2   2   2   0   0   0   2   2   0   0   2   2   2   0   2   0   2   2   0   0   2   2   0   0   2   2   2   0   0   0   2   2   2   2   2   0   2   0   0   2   0   2   0   0   0   0   0   0   2   2   0   2   2   0   0   0   0   2   0   0   0   2   2   2   2   2   2   0   2   2   2   2   0   2   2   2   2   2   2   2   0   2   0   0   0   2   2   2   2   0   2   2   0   0   0   2   2   2   0   0   0   0   0   2   0   2   0   2   2   2   0   0   2   2   2   2   0
 MK-5-10                2   2   0   2   2   0   0   0   2   2   2   2   0   0   2   0   2   2   2   0   0   2   0   0   0   2   0   0   0   2   2   0   0   0   0   2   0   2   0   0   2   2   0   2   0   2   0   0   0   0   2   0   2   0   0   2   2   2   2   0   2   0   0   2   0   0   0   2   0   2   2   0   0   0   0   2   2   2   0   2   2   0   2   2   2   2   0   0   0   2   2   0   0   2   2   2   0   2   0   2   2   0   0   2   2   0   0   2   0   2   0   2   0   2   2   0   2   2   2   2   0   0   2   0   2   0   0   0   0   0   0   2   2   2   2   2   0   0   0   0   2   0   0   0   2   2   2   2   2   0   2   2   2   2   2   0   2   2   2   2   2   2   2   0   2   0   0   0   2   2   2   2   0   2   2   0   2   0   2   0   2   0   2   0   0   0   2   0   2   0   2   2   2   0   0   2   2   2   2   0
 MK-5-11                0   2   0   2   2   0   0   0   2   0   2   2   0   0   2   0   0   2   0   0   0   2   0   0   0   2   0   0   0   2   0   0   0   2   0   2   0   2   0   0   2   2   0   0   0   2   0   0   0   0   0   0   0   0   0   2   2   2   2   0   2   0   2   2   0   0   0   2   0   2   2   0   0   0   0   2   2   2   2   2   2   0   2   2   2   2   0   2   0   2   0   0   0   2   2   2   0   2   0   0   2   0   2   2   2   0   0   2   0   2   0   2   0   2   2   0   2   2   2   2   0   0   2   0   2   0   0   0   0   0   0   2   2   2   2   2   0   0   0   2   2   0   2   0   2   2   2   2   2   0   2   2   2   2   2   0   2   2   2   0   0   2   2   0   2   0   0   0   2   0   2   2   0   2   2   0   2   0   2   0   0   0   2   0   0   2   2   0   0   0   2   2   2   2   0   2   2   2   2   0
 MK-5-12                0   2   0   2   2   0   0   0   2   0   2   2   0   0   0   0   0   2   2   0   0   2   0   0   0   2   2   0   0   2   0   0   0   2   0   2   0   2   0   0   2   2   0   0   0   2   0   0   0   2   0   0   2   0   2   2   2   2   2   0   2   0   2   2   0   0   0   0   0   0   2   0   2   0   0   2   2   2   2   2   2   0   2   2   2   2   0   2   0   2   0   0   0   2   2   2   0   2   0   0   2   0   0   2   2   0   0   0   0   2   0   2   0   2   2   0   0   2   2   0   2   0   2   2   2   0   2   0   0   0   0   2   2   2   2   2   0   0   0   2   2   0   2   0   0   2   2   2   2   0   2   2   2   2   2   0   0   2   2   2   0   2   2   0   0   0   0   0   2   0   2   2   0   2   2   0   2   2   2   0   0   0   2   0   0   2   2   0   0   0   2   2   2   2   0   2   2   2   2   0
 MK-5-13                0   2   0   2   2   0   0   0   2   0   2   2   0   2   0   0   0   2   2   0   0   2   2   0   2   2   0   0   0   2   0   0   0   2   0   2   0   2   0   0   2   2   0   0   0   2   0   0   0   2   0   0   2   0   2   2   2   2   2   0   2   0   0   2   0   2   0   0   2   0   2   0   2   0   0   2   2   2   2   2   2   0   2   2   2   2   0   2   0   2   0   0   0   2   2   2   0   2   0   0   2   0   2   2   2   0   0   0   0   2   0   2   0   2   2   0   0   2   2   0   2   2   2   2   2   0   2   0   0   0   0   2   2   0   2   2   0   2   0   2   2   0   2   0   2   2   2   2   2   0   2   2   2   2   2   0   0   2   2   2   0   2   2   0   0   0   0   2   2   0   0   2   0   2   2   0   2   2   2   0   2   0   2   0   0   2   2   0   0   0   2   2   2   2   0   2   2   2   2   0
 MK-5-14                0   2   0   2   2   0   0   0   2   0   2   2   0   2   0   0   0   2   2   0   2   2   2   0   2   2   0   0   0   2   0   2   0   2   0   2   0   2   0   2   2   2   0   0   0   2   0   0   0   2   0   0   2   0   2   2   0   2   2   0   2   0   0   2   2   2   0   0   2   0   2   0   2   0   0   2   2   2   2   2   2   0   2   2   2   2   0   2   0   2   0   0   0   2   2   2   0   2   0   0   2   0   2   2   2   0   0   0   0   0   0   2   2   2   2   0   0   2   2   0   2   2   2   2   2   0   0   0   0   0   0   2   2   0   2   0   0   2   0   2   2   0   2   0   2   2   2   2   2   0   2   2   2   2   2   0   0   2   2   2   2   2   2   0   0   0   0   2   2   0   0   2   0   2   2   0   2   2   2   0   2   0   0   0   0   2   2   0   0   0   2   0   2   2   0   2   2   2   2   0
 MK-5-15                0   2   0   2   2   0   0   0   2   0   2   2   0   2   0   0   0   2   2   2   2   2   2   0   2   2   0   0   0   2   0   2   2   2   0   2   0   0   2   2   2   2   0   0   0   2   2   0   0   2   0   0   2   0   2   2   0   2   2   0   0   0   2   2   2   2   0   2   2   0   2   0   2   0   2   2   2   0   2   2   0   0   2   2   2   0   0   2   0   2   2   0   0   2   2   2   0   2   0   0   2   0   2   2   2   0   0   0   0   0   0   2   2   2   2   2   0   2   2   0   0   2   2   2   2   0   0   0   2   0   0   2   2   0   2   0   0   2   0   2   2   0   2   0   2   2   2   2   2   0   2   0   2   0   2   0   0   2   2   0   2   2   2   2   0   0   2   2   2   0   0   2   2   2   2   0   2   2   2   0   2   0   0   0   0   2   2   0   0   0   2   0   2   2   0   2   2   2   2   0
 MK-5-16                0   2   0   0   2   0   0   0   2   0   2   2   0   2   0   0   0   2   2   2   2   2   2   0   2   2   2   0   0   2   0   2   2   2   0   2   0   0   0   2   2   2   0   0   2   2   2   2   0   2   0   0   2   0   2   2   0   2   2   0   0   0   2   2   2   2   0   2   2   0   2   0   2   0   0   0   2   0   2   2   0   0   2   2   2   0   0   2   0   2   2   0   0   2   2   2   0   2   2   0   0   0   2   2   2   0   0   0   0   0   0   2   2   2   2   2   0   2   2   0   0   0   2   2   2   0   0   0   2   2   0   2   2   0   2   0   0   2   0   2   2   0   2   0   2   2   2   2   0   0   2   0   2   0   2   0   0   2   2   0   2   2   2   2   0   0   2   2   2   0   0   2   2   2   2   2   2   0   2   2   2   0   0   0   0   0   2   2   2   2   0   0   2   2   0   2   0   2   0   0
 MK-6-1                 0   0   2   0   0   2   2   2   2   2   2   2   0   0   2   0   2   0   2   2   0   0   0   0   2   2   2   0   0   0   0   0   2   0   0   0   2   2   0   2   2   0   2   2   2   0   0   2   2   2   0   0   2   0   0   2   2   2   0   2   0   0   0   0   2   0   2   0   0   2   2   2   2   2   2   0   0   2   2   0   0   0   0   2   2   0   0   2   2   0   2   2   0   2   0   2   2   2   2   2   2   0   2   2   2   2   0   0   0   0   0   0   0   2   2   0   2   2   2   0   0   2   2   2   0   2   2   0   2   2   0   2   0   0   2   0   2   2   0   2   0   2   2   0   0   2   0   2   0   2   0   0   2   0   2   0   0   2   2   0   2   2   0   2   2   2   0   2   0   2   2   2   2   0   0   0   0   2   0   0   2   2   0   0   2   2   0   0   2   0   2   2   0   0   0   2   2   0   2   2
 MK-6-2                 0   0   2   0   0   2   2   2   2   2   2   2   0   0   2   0   2   0   0   2   0   0   0   0   0   2   2   0   0   0   0   0   2   0   0   0   2   2   0   2   2   2   2   2   2   0   0   2   2   2   0   0   2   0   0   2   2   2   0   2   0   0   0   0   2   2   2   0   0   2   2   2   2   2   2   0   0   2   2   0   0   0   0   2   2   2   0   2   2   2   2   2   0   2   0   2   2   2   0   2   2   0   2   2   2   0   0   0   0   0   0   0   2   2   2   0   2   2   2   0   2   2   2   2   0   2   2   2   2   2   0   2   0   0   2   0   2   0   2   2   0   2   2   0   0   2   0   2   0   2   0   0   2   0   2   0   0   2   2   0   2   2   2   2   2   2   0   2   0   2   2   2   2   0   0   0   0   2   0   0   0   2   0   0   2   2   0   0   2   0   2   2   0   0   0   2   0   0   0   2
 MK-6-3                 0   0   2   0   0   2   2   0   2   2   2   2   0   0   2   0   2   0   0   2   0   0   2   0   0   2   2   2   0   0   0   0   2   0   0   0   2   2   0   2   2   2   2   0   2   0   0   2   2   2   0   0   2   0   0   2   2   2   2   2   0   0   0   0   2   2   2   0   0   2   2   0   2   2   2   0   0   2   2   0   2   0   0   2   2   2   0   2   2   2   2   2   0   0   0   2   2   0   0   2   2   0   2   2   2   0   0   2   0   0   0   0   2   2   2   0   2   2   2   0   2   2   2   2   0   2   2   2   2   2   0   2   0   0   2   0   2   0   2   2   0   2   2   0   0   2   2   2   0   2   2   0   2   0   2   0   0   2   2   0   2   2   2   2   2   2   0   2   0   2   2   2   2   0   0   2   0   2   0   0   0   2   0   0   2   2   0   0   2   0   2   0   0   0   0   2   0   0   0   2
 MK-6-4                 0   0   2   0   0   2   2   0   2   2   2   2   0   0   2   0   2   0   0   2   0   2   0   2   0   2   2   2   0   0   0   0   2   0   0   0   2   2   0   2   2   2   2   0   2   0   0   2   0   2   0   0   0   0   0   2   2   0   2   2   0   0   0   0   0   2   2   0   0   2   0   0   2   2   2   0   2   2   2   0   2   0   0   2   2   2   2   2   2   2   2   2   0   0   0   2   2   0   0   2   2   0   2   0   2   0   0   2   0   0   0   0   2   2   2   0   2   2   2   2   2   2   2   0   0   2   2   2   2   2   0   2   0   0   2   0   2   0   2   2   2   2   2   0   0   2   2   2   2   2   2   2   2   0   2   0   0   2   2   0   2   2   2   2   2   2   0   2   0   2   2   2   2   0   0   2   0   2   0   0   0   2   2   0   2   2   0   2   2   0   2   0   0   2   0   2   0   0   0   2
 MK-6-5                 0   0   2   0   0   2   2   0   2   2   2   2   0   0   2   2   2   0   2   2   0   2   0   2   0   2   2   2   0   0   0   0   2   0   0   0   2   2   0   0   2   2   0   0   0   2   0   2   0   2   0   0   0   0   0   0   2   0   2   2   0   0   0   0   0   0   2   0   0   2   0   0   2   2   2   0   2   2   2   0   2   0   0   2   2   2   2   0   2   2   2   2   0   0   0   2   2   0   0   2   2   0   2   0   2   0   2   2   0   0   0   0   2   2   2   0   0   2   2   2   2   2   2   0   0   0   2   2   2   2   0   2   2   0   2   0   2   0   2   2   2   2   2   0   2   2   0   2   2   2   0   2   2   0   2   0   0   2   2   0   2   2   2   2   2   2   0   2   0   2   0   2   2   0   0   2   0   0   0   0   0   0   2   0   2   2   0   2   2   0   2   0   0   2   0   2   0   0   2   2
 MK-6-6                 0   0   2   0   0   2   2   0   2   0   2   2   0   0   2   2   2   0   2   2   0   2   0   2   0   2   2   2   0   0   0   0   2   0   0   0   2   2   0   0   2   2   2   0   0   2   0   2   0   2   0   0   0   0   0   0   2   0   2   2   0   0   0   0   0   0   2   0   0   2   0   0   2   2   2   0   2   2   2   0   0   2   0   2   2   2   2   0   2   2   2   2   0   0   0   2   2   0   2   2   0   0   2   0   2   0   2   2   0   0   0   0   2   2   2   0   0   2   2   2   2   2   2   0   0   0   2   2   2   2   0   2   2   0   2   0   2   0   2   2   2   0   2   0   2   2   0   2   2   2   2   2   2   0   2   2   0   2   2   0   0   2   0   2   2   2   0   2   0   0   0   2   2   0   0   2   0   0   0   0   0   0   2   0   2   0   0   2   2   0   2   0   0   2   0   2   0   0   2   0
 MK-6-7                 0   0   2   0   0   2   2   0   2   0   2   2   0   0   2   2   2   0   2   2   0   0   0   2   0   2   2   2   0   2   0   0   2   0   0   0   2   2   0   2   2   2   2   0   0   2   0   2   0   2   0   0   0   0   0   0   2   2   2   2   0   0   0   0   0   0   2   0   0   2   0   0   2   2   2   0   2   0   2   0   0   2   0   2   0   2   2   0   2   2   2   2   0   0   0   2   2   0   2   2   0   0   2   0   0   0   0   2   0   0   0   0   2   0   0   0   0   2   2   2   2   2   2   2   0   0   0   2   2   2   0   0   2   0   2   0   2   0   2   2   2   0   2   0   2   2   0   2   2   2   2   2   2   0   2   2   0   2   2   0   0   2   0   2   0   2   0   2   0   0   0   2   2   0   0   2   0   0   0   0   0   0   2   0   2   0   0   2   2   0   0   0   0   2   2   2   0   2   2   2
 MK-6-8                 0   0   2   0   0   2   2   0   2   0   2   2   0   0   2   2   0   2   2   2   0   0   0   2   2   2   2   2   0   2   0   0   2   0   0   0   2   0   0   2   2   2   2   0   0   2   0   2   0   0   0   0   0   0   0   0   2   0   2   2   0   0   0   0   0   0   2   0   0   2   0   0   2   2   2   0   2   0   2   0   0   2   0   2   0   2   0   0   2   2   0   2   0   0   0   2   2   0   2   2   0   0   2   0   0   0   0   2   0   0   0   0   2   0   0   0   2   2   2   2   0   2   0   2   0   2   0   0   2   2   0   0   2   0   2   0   2   0   2   2   2   0   0   0   2   2   0   0   2   0   2   2   2   0   0   2   0   2   2   0   0   2   0   2   0   2   0   2   0   0   0   2   2   0   0   2   0   0   0   0   0   0   2   0   2   0   0   2   2   0   0   0   0   2   2   2   0   2   2   2
 MK-6-9                 0   0   2   0   0   2   2   2   2   0   2   2   0   2   2   2   2   2   0   2   0   0   0   2   2   2   2   2   0   2   0   0   2   0   0   0   2   0   0   0   2   0   2   0   0   2   0   2   0   0   0   0   0   0   0   0   2   0   2   2   0   0   0   0   0   0   2   0   0   0   0   0   0   2   2   0   2   0   2   0   0   2   0   2   0   2   0   0   2   2   0   2   0   0   0   2   2   0   2   2   2   0   2   0   0   0   0   2   0   2   2   0   2   0   0   0   2   2   2   2   0   2   0   2   0   2   0   0   2   2   0   0   2   0   2   0   2   0   2   2   2   2   0   0   2   2   0   0   2   0   2   2   2   0   0   2   0   2   2   0   0   2   0   2   2   2   0   2   0   0   2   2   2   0   0   2   0   0   0   0   2   0   2   0   2   0   0   2   2   0   0   0   0   2   2   2   2   2   2   2
 MK-6-10                0   0   2   0   0   2   2   2   2   0   2   2   0   2   2   2   0   2   0   2   2   0   0   2   2   2   2   2   0   2   0   0   2   0   0   0   2   0   0   0   2   0   2   0   2   2   2   2   0   0   0   0   0   0   0   2   2   0   2   2   0   0   0   2   0   0   0   0   0   0   0   2   0   2   2   0   2   0   2   0   0   2   0   2   0   2   2   0   0   2   0   2   0   0   0   2   2   0   0   2   2   0   2   0   0   0   0   2   0   2   2   0   2   2   0   0   2   2   0   2   0   2   0   2   0   2   0   0   2   2   0   0   2   0   2   2   2   0   0   2   2   2   0   0   2   2   0   0   2   0   2   2   2   0   0   2   2   2   2   0   0   2   0   2   2   2   0   2   0   0   2   2   2   0   2   2   0   0   0   0   2   0   2   0   2   0   0   2   2   0   0   0   0   2   2   2   2   2   2   2
 MK-6-11                0   0   2   0   0   2   2   2   2   0   2   2   0   2   2   2   0   0   0   2   2   0   0   2   2   2   2   2   0   0   0   0   2   0   2   0   2   0   0   0   2   0   2   0   2   2   2   2   0   0   0   0   0   0   0   2   2   2   2   2   0   0   0   2   0   2   0   0   0   0   0   2   0   2   2   0   2   0   2   0   0   2   0   2   2   2   2   0   0   2   0   2   2   0   0   2   2   0   0   2   2   0   2   0   0   0   0   2   2   2   2   0   2   2   0   0   2   2   2   0   2   2   0   2   0   2   0   0   2   2   0   0   2   0   2   2   2   2   0   2   2   2   0   0   2   2   0   0   2   0   2   2   2   0   0   2   2   2   2   0   0   2   0   2   2   2   0   2   0   0   2   2   2   2   2   2   0   0   0   0   2   0   2   0   2   0   2   2   2   0   0   0   2   2   2   2   2   2   2   2
 MK-6-12                0   0   2   0   2   2   2   2   2   0   2   2   0   2   2   2   0   0   0   2   2   0   2   2   2   2   2   2   2   0   0   2   2   0   2   0   2   0   0   0   2   0   2   0   2   2   2   2   0   0   0   0   0   0   0   2   2   2   2   2   0   0   0   2   0   2   0   0   0   0   0   2   0   2   2   0   2   0   2   0   0   2   0   0   2   2   2   0   0   2   0   2   2   0   0   2   2   0   0   2   2   2   2   0   0   0   0   2   2   2   2   0   2   2   0   0   2   0   2   0   2   2   0   2   0   2   0   0   2   2   0   0   2   0   0   2   2   2   0   2   2   2   0   0   2   2   0   0   0   0   2   2   2   2   0   2   2   2   2   0   0   2   0   2   2   2   0   0   0   0   2   0   2   2   0   2   0   0   0   0   2   0   2   0   2   0   2   2   2   0   0   0   2   2   2   2   2   0   2   2
 MK-6-13                0   0   2   0   2   0   2   2   2   0   2   2   0   2   2   2   0   0   0   2   2   0   2   2   0   2   0   2   2   0   0   2   2   0   2   0   2   0   0   0   2   2   2   0   2   2   2   2   0   0   2   0   0   0   0   2   0   2   2   2   0   0   0   2   0   2   0   0   0   0   0   2   0   0   2   0   2   0   2   0   0   2   0   0   2   2   2   2   0   2   2   2   2   0   0   2   2   0   0   2   2   2   2   0   0   0   0   2   2   2   2   0   2   2   0   0   2   0   2   0   2   2   0   2   0   2   0   0   2   2   0   0   2   0   0   2   2   2   0   2   2   2   0   0   2   2   0   0   0   0   2   2   2   0   0   2   2   0   2   0   0   2   0   2   2   2   0   0   0   0   2   0   2   2   0   2   0   0   0   2   0   0   2   0   2   0   2   2   2   0   0   2   2   2   2   0   2   0   2   2
 MK-6-14                0   0   2   0   2   0   2   2   2   0   2   2   0   2   0   2   0   2   0   2   2   0   2   2   0   2   0   2   2   0   0   2   2   0   2   0   2   0   0   0   2   2   2   0   2   2   2   2   0   0   2   2   0   0   0   2   0   2   2   2   0   0   0   2   0   0   2   0   0   2   0   2   0   0   2   0   2   0   2   0   2   2   0   0   2   2   2   2   0   2   2   2   2   0   2   2   0   0   2   2   2   0   2   0   0   0   0   2   2   2   2   0   2   2   0   0   2   0   2   0   2   2   2   2   0   2   2   0   2   2   0   0   0   0   0   2   2   2   2   2   2   2   0   0   2   2   0   0   0   0   2   2   0   0   0   2   2   2   2   0   0   2   0   2   2   2   0   0   0   0   2   0   2   2   0   2   0   2   0   2   0   0   2   0   0   0   2   2   2   0   0   2   2   2   2   0   2   0   2   2
 MK-6-15                0   2   0   0   0   0   2   2   2   0   2   0   0   2   0   2   0   2   0   2   2   0   0   2   0   2   0   2   2   0   0   0   2   2   2   2   2   0   2   0   2   0   0   0   0   2   2   2   0   0   2   2   0   0   0   2   0   2   0   2   0   0   0   2   0   0   2   2   0   0   0   2   0   2   2   0   2   0   0   0   2   2   0   0   2   2   2   2   2   2   2   2   2   2   2   2   0   0   2   2   2   0   0   0   0   0   0   2   2   2   2   0   2   0   0   0   2   0   2   0   2   2   0   2   0   2   2   0   2   2   0   0   0   0   0   2   2   2   2   2   2   2   2   0   2   2   0   0   0   0   2   2   0   0   0   2   2   2   2   0   2   2   2   2   2   0   0   0   0   0   2   0   2   2   0   2   0   2   0   2   2   2   2   0   0   0   2   2   2   0   0   2   2   2   2   0   2   0   2   2
 MK-6-16                0   2   0   0   0   0   2   2   2   0   2   0   0   2   0   2   2   2   0   2   2   0   2   2   0   2   0   2   2   0   0   0   2   2   0   2   2   0   2   0   2   0   0   0   0   2   2   2   0   0   2   2   0   0   0   0   0   2   0   2   0   0   0   2   0   0   2   2   0   0   0   2   0   2   2   0   2   0   0   0   2   2   0   0   0   2   2   2   2   2   2   2   2   2   2   2   2   0   2   2   2   0   0   0   2   0   0   2   2   2   2   0   2   0   0   0   0   2   2   0   2   2   0   2   0   2   2   0   2   2   0   0   0   0   2   0   2   2   2   0   2   2   0   0   2   2   0   2   0   0   2   2   0   0   0   2   2   2   2   0   2   2   2   2   2   0   0   0   0   2   2   0   2   2   0   2   0   2   0   2   2   2   2   0   0   0   0   2   0   0   0   2   2   2   2   2   2   0   2   2
 
!****************************************** Phenotypic Data **********************************************************
!-100.0 is resevred for missing phenotype
SimulatedTrait1        15.2796   14.7030   19.5070   10.6475   11.7424   16.0053   17.3951   15.1438   14.5253   19.7553   16.7913   15.8584   13.1964   19.3848   17.2902   12.2665   20.6004   14.8729   19.0054   18.6631   12.2178   12.4259   11.7090   14.1305   11.0909   16.0631   14.3465   15.8492   12.6889   17.1322   12.2253   14.3555   16.2722   12.1785   16.8869   10.4607   12.5916   11.1329   13.3026   15.2548   12.7543   12.4125   10.8205   15.6505   17.9927   13.8682   11.0701   12.7481   15.6660   15.2093   11.5423   10.6653   14.7471   16.1684   17.4479   11.8377   20.2602   14.7927   11.8829   14.1780   15.4783   12.3849   18.7342   12.2701   19.0592   14.2654   17.8488   14.4331   21.2975   18.1592   15.6666   10.9029   15.4051   15.5781   20.8860   17.3380   15.8980   18.1142   19.1780   12.9206   13.9743   15.3780   11.2545   12.7277    9.2363   12.0022   19.7313   14.4233   17.0000   16.6253   19.2433   10.3417   18.3548   14.7664   16.6816    6.3985   14.5356   16.3607   18.1070   16.0434   19.3195   14.2141   18.9810   16.9094   11.6496   16.2688   16.3913   11.6705   19.9850   15.2874   11.7206   17.6949   17.4046   15.2383   15.5483   18.9899   15.5026   14.1639   16.4575   11.7307   11.1696   14.7540   12.5187    7.9163   14.3108   14.4322   16.0483   14.7061   17.0518   15.0317   16.1138   10.7303   14.0762   16.9348   13.3129   14.1422   16.8205   18.4996   19.5371   17.2659   17.3597   16.2720   10.7093   11.9268   18.5173   16.0633    9.9439   13.4660   13.4769   17.1381   16.8847   13.7354   14.8219   17.7478   17.2269   14.2911   14.8231   13.8908   11.8065    7.2184   15.0382   19.0424   12.8238   15.2727   15.9167   14.5740   19.1774   18.7776   21.0202   18.6976   19.5721   19.2876   17.7652   19.4447   13.4910   12.4414   12.7806   17.1755   18.6283   16.5004   12.7394   14.6916   16.2355   13.2403   10.6917   18.3481   16.2291   14.5217   16.1908   16.5033   14.9409   11.9204   11.4370   14.6460   17.6889   14.0803   14.4727   17.0320   13.1526   18.1369
SimulatedTrait2        10.9837    9.8411    9.7892   10.3760    9.8636    9.7617   12.9734   11.2391    8.7175    9.5182   10.9526    8.5311    9.9758    7.9803    8.2099    8.9868   10.7258   11.2073    5.6619    9.6507   11.5612   10.0076    9.8077    9.5244   11.7097   12.0077    8.0937   12.2905   10.1289   11.6597   11.0300   12.7486    7.2219   10.5857   10.4041   12.8494    8.4664    9.0207    9.3613   10.7314   11.9696   10.8226    9.7423   10.3857    9.2810   10.4246    8.2319   11.5444   11.7745   10.1018    7.2811   10.5825   11.5521    8.3558    9.2363    9.5411   12.2509    9.6023    7.9068    9.4808    8.4872    8.8209    9.3664   10.2982    9.3223    7.6604   10.0910   11.7660    8.2983    9.1417    8.9985    8.7790   10.5130   10.8235   10.5583    9.6478    8.7763    8.5027    7.3101    9.2572    8.4373    9.9259   10.6995   12.1527   11.7935    9.2662   10.1620   10.7760   10.2107    8.4736   11.0290   11.1465   10.7561   10.1518    9.9071   10.1334   11.0387   10.0861   12.8621    8.8098    9.8849    7.0987    7.9650   10.9936   10.6254   11.8291    9.3617    8.5740    9.6325   10.8499   12.5434    8.6384    9.2936    9.0372   10.1431    9.3957   11.2599   13.1399    8.8301    7.4720   10.2289    9.6522    9.0154   11.8401   10.4236   11.4152    7.2622    9.7590   10.0990    9.8406    8.9589   10.7100    9.9787   11.7258    9.4322    8.2235    8.8160    9.8795    7.2014   12.7597   10.8706   10.1675   11.0536   10.1827    9.9214    8.4090   12.7284    9.9318   10.9634    9.3950    9.8137    9.3254    9.8172   11.1981    9.3179    9.4209   11.7533    7.4113    9.2417    9.7983   10.8645    7.1501    8.9840   10.3066    8.6011    9.4366    9.7854   10.0622    9.7615   10.0377    9.5089    8.4261   12.3393    8.7984    8.6901    9.9042    9.5742   11.4068   11.5170    9.2623   11.5849   11.9106    9.3301    9.7250    8.9349    7.0576   10.2092   12.0203    9.3755   11.1989    9.2422    9.1993    9.9367   11.7511   11.1969   13.0887    9.2680    8.1876   11.7987   12.0202
 
