# Supplementary material for: Inclusive Composite Interval Mapping of QTL by Environment Interactions in Biparental Populations
Source: PLoS One. 2015 Jul 10;10(7):e0132414. doi: 10.1371/journal.pone.0132414 (PMC4498613; doi:10.1371/journal.pone.0132414)
Supplement: S4 File — (ZIP) [file pone.0132414.s004.zip › H=0.1/L1/run_00190.met]

!**********************Note: lines staring with "!" are remarks and will be ignored in the program********************
!*********************************General Information**********************************
!Assuming F1 = P1 x P2, populations available in QTL IciMapping are: 
!  1, P1BC1F1 = P1 x F1, the first backcrossing where P1 is used as the recurrent parent;
!  2, P2BC1F1 = P2 x F1, the first backcrossing where P2 is used as the recurrent parent;
!  3, F1DH, F1-derived doubled haploids; 
!  4, RIL or F1RIL, recombination inbred lines through the repeated selfing of F1;
!  5, P1BC1RIL, recombination inbred lines through the repeated selfing of P1BC1F1;
!  6, P2BC1RIL, recombination inbred lines through the repeated selfing of P2BC1F1;
!  7, F2, the selfing generation of F1;
!  8, F3, the selfing generation of F2;
!  9, P1BC2F1, the second backcrossing where P1 is used as the recurrent parent; 
! 10, P2BC2F1, the second backcrossing where P2 is used as the recurrent parent;
! 11, P1BC2RIL, recombination inred lines through the repeated selfing of P1BC2F1; 
! 12, P2BC2RIL, recombination inred lines through the repeated selfing of P2BC2F1; 
! 13, P1BC1F2, the selfing generation of P1BC1F1; 
! 14, P2BC1F2, the selfing generation of P2BC1F1; 
! 15, P1BC2F2, the selfing generation of P1BC2F1; 
! 16, P2BC2F2, the selfing generation of P2BC2F1; 
! 17, P1BC1DH, P1BC1F1-derived doubled haploids; 
! 18, P2BC1DH, P2BC1F1-derived doubled haploids; 
! 19, P1BC2DH, P1BC2F1-derived doubled haploids; 
! 20, P2BC2DH, P2BC2F1-derived doubled haploids; 
   3      !Mapping Population (see remarks above)
   2      !Mapping Function (1 for Kosambi; 2 for Haldane; 3 for Morgan)
   2      !Marker Space Type (1 for intervals; 2 for positions)
   1      !Marker Space Unit(1 for centiMorgans; 2 for Morgan)
   6      !Number of Chromosomes (or Linkage Groups)
 200      !Size of the mapping population
   2      !Number of environments
 
!***************************************** Chromosomes and Linkage Maps **********************************************
!Chromosome                 NumMarkers
-CH1                        16
-CH2                        16
-CH3                        16
-CH4                        16
-CH5                        16
-CH6                        16
!Linkage map (Marker name followed by position or the interval length)
 MK-1-1                1     0.000
 MK-1-2                1    10.000
 MK-1-3                1    20.000
 MK-1-4                1    30.000
 MK-1-5                1    40.000
 MK-1-6                1    50.000
 MK-1-7                1    60.000
 MK-1-8                1    70.000
 MK-1-9                1    80.000
 MK-1-10               1    90.000
 MK-1-11               1   100.000
 MK-1-12               1   110.000
 MK-1-13               1   120.000
 MK-1-14               1   130.000
 MK-1-15               1   140.000
 MK-1-16               1   150.000
 MK-2-1                2     0.000
 MK-2-2                2    10.000
 MK-2-3                2    20.000
 MK-2-4                2    30.000
 MK-2-5                2    40.000
 MK-2-6                2    50.000
 MK-2-7                2    60.000
 MK-2-8                2    70.000
 MK-2-9                2    80.000
 MK-2-10               2    90.000
 MK-2-11               2   100.000
 MK-2-12               2   110.000
 MK-2-13               2   120.000
 MK-2-14               2   130.000
 MK-2-15               2   140.000
 MK-2-16               2   150.000
 MK-3-1                3     0.000
 MK-3-2                3    10.000
 MK-3-3                3    20.000
 MK-3-4                3    30.000
 MK-3-5                3    40.000
 MK-3-6                3    50.000
 MK-3-7                3    60.000
 MK-3-8                3    70.000
 MK-3-9                3    80.000
 MK-3-10               3    90.000
 MK-3-11               3   100.000
 MK-3-12               3   110.000
 MK-3-13               3   120.000
 MK-3-14               3   130.000
 MK-3-15               3   140.000
 MK-3-16               3   150.000
 MK-4-1                4     0.000
 MK-4-2                4    10.000
 MK-4-3                4    20.000
 MK-4-4                4    30.000
 MK-4-5                4    40.000
 MK-4-6                4    50.000
 MK-4-7                4    60.000
 MK-4-8                4    70.000
 MK-4-9                4    80.000
 MK-4-10               4    90.000
 MK-4-11               4   100.000
 MK-4-12               4   110.000
 MK-4-13               4   120.000
 MK-4-14               4   130.000
 MK-4-15               4   140.000
 MK-4-16               4   150.000
 MK-5-1                5     0.000
 MK-5-2                5    10.000
 MK-5-3                5    20.000
 MK-5-4                5    30.000
 MK-5-5                5    40.000
 MK-5-6                5    50.000
 MK-5-7                5    60.000
 MK-5-8                5    70.000
 MK-5-9                5    80.000
 MK-5-10               5    90.000
 MK-5-11               5   100.000
 MK-5-12               5   110.000
 MK-5-13               5   120.000
 MK-5-14               5   130.000
 MK-5-15               5   140.000
 MK-5-16               5   150.000
 MK-6-1                6     0.000
 MK-6-2                6    10.000
 MK-6-3                6    20.000
 MK-6-4                6    30.000
 MK-6-5                6    40.000
 MK-6-6                6    50.000
 MK-6-7                6    60.000
 MK-6-8                6    70.000
 MK-6-9                6    80.000
 MK-6-10               6    90.000
 MK-6-11               6   100.000
 MK-6-12               6   110.000
 MK-6-13               6   120.000
 MK-6-14               6   130.000
 MK-6-15               6   140.000
 MK-6-16               6   150.000
!*********************************** Marker Types ********************************************************************
!Co-dominant marker: When heterozygote F1 is present, P1 is coded as 2, F1 is coded as 1, and P2 is coded as 0; Otherwise, P1 is coded as 2, and P2 is coded as 0. 
!Dominant marker: When heterozygote F1 is present, P1 and F1 are coded as 12, and P2 is coded as 0; Otherwise, P1 is coded as 2, and P2 is coded as 0.  
!Recessive markers: When heterozygote F1 is present, P1 is coded as 2, and F1 and P2 are coded as 10; Otherwise, P1 is coded as 2, and P2 is coded as 0. 
!Missing marker is coded as -1. 
 MK-1-1                 0   0   2   2   0   2   0   2   2   2   0   0   0   2   0   0   0   2   2   2   0   2   2   2   2   2   0   0   0   0   2   2   2   0   2   0   2   2   0   2   2   0   0   2   0   2   0   2   2   2   2   2   0   0   2   0   2   2   0   0   2   2   2   0   0   0   2   0   2   2   0   0   2   2   0   0   0   2   0   0   2   2   2   0   0   0   0   2   2   0   2   2   0   0   2   2   2   0   2   2   0   2   2   2   0   0   2   2   0   0   2   2   2   2   0   2   2   2   2   0   0   2   0   2   0   0   2   0   2   0   0   2   2   2   0   0   0   0   2   2   2   0   0   0   0   0   2   2   2   2   2   0   0   2   0   2   2   2   0   2   2   0   0   0   2   2   0   0   2   2   2   0   2   2   0   0   0   0   2   2   2   0   0   0   2   0   0   0   2   2   0   0   2   2   0   0   2   0   2   2
 MK-1-2                 0   2   2   2   0   2   0   2   2   2   2   0   0   2   0   0   0   2   2   2   0   2   2   2   2   0   0   0   0   0   2   2   2   0   2   0   2   0   0   2   0   0   0   2   0   2   0   0   2   2   2   2   0   0   2   0   2   0   0   0   2   0   2   0   0   0   2   0   2   2   0   0   2   2   0   0   0   2   0   0   0   2   0   0   2   0   0   2   2   0   2   2   0   0   2   2   2   0   2   2   0   2   2   2   2   0   2   2   0   0   0   2   2   2   0   0   0   2   2   0   0   2   0   2   0   0   2   0   2   2   0   2   2   2   0   0   0   0   0   2   2   0   0   0   0   0   0   2   2   2   2   0   0   2   0   2   2   2   0   2   2   0   0   0   2   2   0   0   2   2   2   0   2   2   0   0   0   2   2   2   2   0   0   0   2   0   0   0   2   2   0   0   2   2   0   0   2   0   2   2
 MK-1-3                 0   2   2   2   0   2   0   0   2   2   2   0   0   2   0   0   0   2   2   2   0   2   2   2   2   0   0   0   0   0   0   2   2   0   2   0   2   0   0   2   0   0   0   2   0   2   0   0   2   2   0   2   0   0   2   0   2   0   0   0   2   0   2   0   0   0   2   0   2   2   0   0   2   2   0   0   2   2   0   0   0   0   0   0   2   0   0   2   0   0   2   2   0   0   2   2   2   0   2   2   2   2   2   0   0   0   2   2   0   0   0   2   2   2   0   0   0   2   2   0   0   2   0   2   2   0   2   0   2   0   0   2   2   2   0   0   2   0   0   0   2   0   0   0   0   0   0   2   2   2   2   0   0   2   0   2   2   2   0   2   2   0   0   0   2   2   2   0   2   2   2   0   2   2   0   0   0   2   2   2   2   0   0   0   2   0   0   0   2   2   0   0   0   2   0   0   2   0   2   2
 MK-1-4                 0   2   2   2   0   2   2   0   2   2   2   0   0   2   0   0   0   2   2   2   0   2   0   2   2   0   0   0   0   0   0   2   2   0   2   0   2   0   0   2   0   0   0   2   0   2   2   0   2   0   0   2   0   0   2   0   2   0   0   0   2   0   2   0   0   0   0   0   2   2   0   0   0   2   0   0   2   2   0   0   0   0   0   0   2   0   2   2   0   0   2   2   0   0   2   0   2   0   2   2   2   2   2   2   0   0   2   2   0   0   0   2   2   2   0   0   0   0   2   0   0   2   0   2   2   0   2   0   2   0   0   0   0   2   0   0   2   0   0   0   2   0   2   0   0   0   0   2   2   2   2   0   0   2   0   2   2   2   0   2   2   0   0   0   2   2   2   0   2   2   2   2   2   2   2   0   0   2   2   2   2   0   0   0   2   0   0   0   2   2   0   0   0   2   2   0   2   0   2   2
 MK-1-5                 0   2   2   2   0   2   2   0   2   2   2   0   0   2   0   0   2   2   2   2   0   2   0   2   2   0   0   0   0   2   2   2   2   2   2   0   2   0   0   0   0   0   2   2   0   2   2   0   2   0   0   0   0   0   2   0   2   0   0   0   2   0   2   0   0   0   0   0   0   2   0   2   0   2   0   0   2   2   0   0   0   0   0   0   2   2   2   2   0   0   2   2   0   0   2   0   2   2   2   2   2   2   2   2   0   0   2   2   0   0   0   2   2   2   0   0   0   0   0   0   0   2   0   2   2   2   2   0   2   0   0   2   0   2   0   0   0   0   0   0   2   0   2   0   0   0   0   0   2   2   2   0   0   2   0   2   2   2   2   0   2   0   2   0   2   2   2   0   0   0   2   2   2   2   2   0   0   2   2   2   2   0   0   0   2   0   0   0   2   0   0   0   0   2   2   0   2   2   2   0
 MK-1-6                 0   2   2   2   2   2   2   0   2   2   2   0   0   2   0   0   2   0   2   2   0   2   0   2   2   0   0   0   0   2   2   2   2   2   2   0   2   0   0   0   2   2   2   2   0   2   2   0   2   0   2   0   0   2   2   2   2   0   0   0   2   0   2   0   0   2   0   0   0   2   0   2   0   2   0   2   2   2   0   0   0   0   0   0   2   2   2   2   0   0   2   2   0   0   0   0   2   2   2   2   2   2   2   2   0   0   2   2   0   0   0   2   2   2   2   0   0   0   0   0   0   2   0   2   2   2   2   0   2   0   2   2   0   2   0   2   0   0   2   0   2   2   2   2   2   0   0   0   2   2   2   0   2   2   0   2   2   2   2   0   2   0   0   0   0   2   2   2   0   0   2   0   2   2   2   0   0   2   2   2   2   0   0   0   2   2   0   0   2   2   0   2   0   2   2   0   2   2   2   0
 MK-1-7                 2   2   2   2   2   2   2   0   2   2   0   0   0   2   0   0   2   0   2   2   0   2   2   2   2   2   0   0   0   2   2   2   2   2   2   0   2   0   0   0   2   0   2   2   2   2   2   0   2   0   2   0   0   2   2   2   2   0   0   0   2   0   2   0   0   2   0   0   0   2   0   2   0   0   0   2   2   2   0   0   0   0   0   0   2   0   2   0   0   0   2   2   0   0   0   0   2   2   2   2   2   2   2   2   0   0   2   2   0   2   0   2   2   2   2   0   0   0   0   0   0   2   0   2   2   2   0   0   2   2   2   2   0   2   0   2   0   2   2   0   2   2   2   2   0   0   0   0   2   2   2   0   0   2   0   0   2   2   2   0   2   0   0   0   0   2   2   0   0   0   2   0   2   2   2   0   0   2   2   0   2   0   0   0   0   2   0   2   2   2   0   2   0   2   2   0   2   2   2   0
 MK-1-8                 2   2   2   2   2   0   2   0   2   2   0   0   0   2   2   0   2   0   2   2   0   2   2   2   0   2   0   2   0   2   2   2   2   2   2   0   2   0   0   0   2   0   2   0   2   2   2   2   2   0   2   0   2   2   2   2   2   0   0   0   0   0   2   0   0   2   0   0   0   2   0   2   0   0   0   2   2   2   0   0   0   0   0   0   2   0   2   0   0   0   2   2   0   0   0   0   2   2   2   2   2   2   2   2   2   0   2   2   0   2   0   2   2   2   2   0   0   0   2   0   0   2   0   2   2   2   0   0   2   2   2   2   0   2   0   2   0   2   2   2   2   2   2   2   0   0   0   0   0   2   2   0   0   2   2   0   2   2   2   0   2   0   0   0   2   2   2   0   2   2   2   0   2   2   2   0   2   0   2   0   2   0   0   2   0   2   0   2   2   2   0   2   0   2   2   0   2   2   2   0
 MK-1-9                 0   0   2   2   2   0   2   0   2   2   0   0   0   2   2   0   2   0   2   0   0   2   2   0   0   2   0   2   0   2   2   2   2   2   2   0   2   0   0   2   2   0   2   0   2   2   2   2   2   0   2   0   2   2   2   2   2   0   0   0   0   0   2   0   0   2   0   0   0   2   0   2   0   0   0   2   2   2   0   0   0   0   0   0   2   0   2   0   0   0   2   2   0   0   0   0   2   2   2   2   2   2   2   2   2   0   2   2   0   2   2   2   2   2   2   0   0   0   2   0   0   2   0   2   2   2   2   0   2   2   2   2   0   2   2   2   0   2   2   2   2   2   2   2   0   0   0   0   0   2   2   0   0   2   2   0   2   2   2   0   2   0   0   0   2   2   2   0   2   2   2   0   2   2   2   0   2   0   2   0   2   0   0   2   0   2   0   2   2   2   0   2   0   2   2   0   2   2   2   0
 MK-1-10                0   0   0   2   2   0   2   0   2   2   0   0   0   2   2   0   2   0   2   2   0   2   2   0   0   2   0   2   0   0   2   2   2   2   2   0   2   0   0   2   2   0   2   0   2   2   2   2   2   0   2   0   2   2   2   2   2   0   0   2   0   0   2   0   0   2   0   0   0   2   0   2   0   0   0   2   2   2   0   0   0   0   0   0   2   0   2   0   0   0   2   2   0   0   0   0   2   2   0   2   2   0   2   2   2   0   2   2   2   2   2   2   2   0   2   2   0   0   2   0   0   2   0   2   2   2   2   0   2   2   2   2   2   2   2   2   2   2   2   2   2   2   2   2   2   2   0   0   0   2   2   0   0   2   2   0   2   2   2   0   2   0   0   0   2   2   2   0   0   2   0   0   2   2   2   2   2   2   2   0   2   0   0   2   0   2   0   2   2   2   0   2   0   2   2   2   2   2   0   0
 MK-1-11                0   0   0   2   2   0   0   0   2   2   0   0   0   2   0   0   2   0   2   2   0   2   2   0   2   2   0   0   0   0   2   2   2   2   0   0   0   0   0   2   2   0   2   0   2   2   2   2   2   0   2   0   2   2   2   2   2   2   0   0   0   0   2   0   0   2   0   0   2   2   0   2   2   0   0   2   2   2   2   0   0   0   0   0   2   0   2   0   0   0   2   2   0   0   0   2   2   2   0   0   2   0   2   2   2   0   2   2   2   2   2   2   2   0   2   2   0   2   2   0   0   2   0   0   2   0   2   0   2   2   2   2   2   2   2   2   2   2   0   2   2   2   2   2   0   2   0   0   0   0   2   0   0   2   2   0   2   2   0   0   2   0   0   0   2   2   2   0   0   0   0   0   2   2   0   2   2   0   2   0   2   0   2   2   0   2   0   2   2   2   0   2   0   2   2   2   2   2   0   0
 MK-1-12                0   0   0   2   2   0   0   0   2   2   0   0   2   2   0   2   2   0   2   0   0   2   2   0   2   2   2   0   0   0   2   2   2   0   0   0   0   0   0   2   2   0   2   0   2   2   2   0   2   0   2   0   2   2   2   2   2   2   0   0   0   0   2   0   0   0   0   0   2   2   0   2   2   0   0   2   2   2   2   0   0   0   0   0   2   0   2   2   0   0   2   2   0   2   0   2   2   2   0   0   2   0   2   2   2   0   2   0   2   2   2   0   2   0   2   2   0   2   2   0   0   2   0   0   2   0   2   0   2   0   2   2   2   2   2   2   2   2   0   0   2   2   2   2   0   2   0   2   0   0   2   0   0   2   2   0   2   2   0   2   2   0   0   0   2   2   2   2   2   0   0   0   2   2   0   2   2   0   2   2   0   0   2   2   0   2   0   2   2   2   0   2   0   2   2   2   2   2   0   0
 MK-1-13                0   0   0   2   2   2   0   0   2   2   0   0   0   0   0   2   2   0   2   0   0   2   2   0   2   2   2   0   0   0   2   2   2   0   2   0   0   0   0   2   2   0   2   0   2   2   2   0   2   0   2   0   2   2   2   0   2   2   0   0   0   2   2   0   0   0   0   0   0   2   0   0   2   0   0   2   2   2   2   0   0   0   0   0   2   0   2   2   0   0   2   2   0   2   0   2   2   2   0   0   2   0   2   2   2   0   0   0   2   2   2   0   2   0   2   2   0   2   2   0   2   0   0   0   2   0   0   0   2   0   2   2   2   2   0   2   2   2   2   0   2   2   2   2   0   0   0   2   0   0   2   0   0   0   2   0   2   2   0   2   2   0   0   0   2   2   2   2   2   0   0   0   2   2   0   2   2   0   2   2   0   0   2   2   0   2   0   2   2   0   0   2   2   2   2   0   0   0   0   0
 MK-1-14                0   2   0   2   2   2   0   0   2   0   0   0   0   0   0   2   2   0   2   0   0   2   2   0   2   2   2   2   0   0   2   2   2   2   2   0   0   0   0   2   2   0   2   0   2   2   0   2   2   0   2   0   2   2   2   0   2   2   0   0   0   2   2   0   0   0   0   0   2   2   2   0   2   0   0   2   0   2   2   0   0   0   0   0   2   0   2   2   0   0   2   2   0   2   0   2   2   2   2   0   2   0   2   2   2   0   0   0   2   2   2   0   0   0   2   2   0   2   0   0   2   0   0   0   2   0   0   0   2   0   2   2   2   2   0   2   0   2   2   0   0   2   2   2   0   0   0   2   0   0   2   0   0   0   0   0   2   2   0   2   2   0   0   0   2   2   2   2   2   0   0   0   2   2   0   2   2   0   2   2   2   0   2   2   0   2   0   2   2   0   2   2   2   2   2   0   2   0   0   0
 MK-1-15                0   2   0   2   2   2   0   0   2   0   0   0   2   0   0   2   2   0   2   0   0   2   2   0   2   2   2   2   0   0   2   2   2   2   2   2   0   0   0   2   2   0   2   0   2   2   0   2   0   0   2   0   2   2   2   0   2   2   0   0   0   2   2   0   0   0   0   0   2   2   2   0   2   0   0   2   0   2   2   0   0   0   0   0   2   0   2   2   0   0   2   2   0   2   0   0   2   2   2   0   2   2   2   2   2   0   0   0   2   2   2   0   0   0   2   2   0   2   0   0   2   0   0   0   2   0   0   0   2   0   2   2   2   2   0   2   0   2   0   0   0   0   2   2   0   0   0   2   0   0   2   0   0   0   0   0   2   2   0   2   2   0   0   0   2   2   2   2   2   0   0   0   2   2   0   2   2   0   2   2   2   0   2   2   0   2   0   2   2   0   2   2   2   2   2   0   2   0   0   0
 MK-1-16                0   2   0   2   2   2   0   0   2   0   0   0   2   0   0   0   2   0   2   2   0   2   2   0   2   2   2   2   0   0   0   0   2   2   2   2   0   0   0   2   2   0   2   0   2   2   0   2   0   0   2   0   2   2   2   0   2   2   0   0   0   0   0   0   0   0   2   0   2   2   2   0   2   0   0   2   0   2   2   0   0   0   0   0   2   0   2   0   0   0   2   2   0   0   0   0   2   2   0   2   2   2   2   2   2   0   0   0   2   0   2   2   0   0   2   2   0   2   0   0   2   0   0   0   2   0   0   0   2   0   0   2   2   2   0   2   0   2   0   0   0   0   0   2   0   0   0   2   0   0   2   0   0   0   2   0   2   2   0   2   2   0   0   2   0   2   2   2   2   0   0   0   2   2   0   2   2   0   2   2   2   0   2   0   0   2   0   2   2   0   2   2   2   2   2   0   2   2   0   0
 MK-2-1                 0   0   0   0   2   0   2   0   2   2   0   2   2   2   0   2   2   0   2   2   2   2   0   0   2   2   2   0   0   2   2   0   2   2   2   0   0   2   2   2   0   2   2   0   0   0   2   2   2   2   0   0   2   0   2   2   2   0   2   0   0   2   0   2   0   2   0   0   0   2   2   2   2   2   0   2   2   2   2   0   0   2   2   0   2   2   2   2   0   0   0   2   0   2   2   2   0   2   2   0   0   2   2   2   2   0   0   2   0   2   2   0   2   0   2   2   2   2   0   0   2   0   0   2   2   2   0   0   2   2   0   0   0   0   2   0   2   0   0   2   2   2   0   2   2   2   2   2   2   2   2   2   0   0   2   0   0   2   2   2   0   0   0   0   0   0   2   2   2   2   0   2   2   0   0   2   2   2   0   0   2   0   0   2   0   2   2   0   2   2   0   0   0   0   0   2   2   0   2   0
 MK-2-2                 0   0   0   0   2   0   2   0   2   2   0   2   2   2   0   2   2   0   2   2   2   2   0   0   2   2   2   0   0   2   2   0   2   2   2   0   0   2   2   2   0   2   2   0   0   0   2   2   2   2   0   0   2   0   2   2   2   0   2   0   0   2   0   0   0   2   0   0   0   2   2   2   2   2   0   2   2   2   2   0   0   2   2   0   2   2   2   2   0   0   0   2   2   2   2   2   0   0   2   0   0   2   2   0   2   0   2   2   0   2   2   0   2   0   2   2   2   2   2   0   2   0   0   2   2   2   0   0   2   2   0   0   0   0   2   0   2   0   0   2   0   2   0   2   2   2   2   2   2   2   2   2   2   0   2   0   0   2   2   2   0   0   0   0   0   0   2   2   2   2   0   0   2   2   0   2   2   2   0   0   2   0   0   2   0   2   2   0   2   2   0   0   0   0   0   2   2   0   0   0
 MK-2-3                 0   0   0   0   2   0   2   0   0   2   0   2   0   2   0   2   2   0   2   2   2   2   0   0   2   2   2   2   0   2   0   0   2   2   2   0   0   2   0   2   0   2   2   0   0   0   0   2   2   2   2   0   0   0   2   2   2   0   2   0   0   2   0   2   0   2   0   0   0   2   2   2   2   2   0   2   2   2   2   0   0   2   2   2   2   2   2   2   0   0   0   2   2   0   2   2   0   0   2   0   0   2   2   0   2   0   2   0   0   2   2   0   2   0   2   2   2   2   2   2   2   0   0   2   2   2   0   0   2   2   0   0   0   0   2   0   2   0   0   2   0   2   0   0   2   2   2   2   2   0   0   2   2   0   2   0   2   2   2   2   0   0   0   0   0   0   2   2   2   0   0   0   2   2   0   2   2   2   0   0   2   0   0   2   0   2   2   0   2   2   0   0   0   0   0   2   2   0   0   0
 MK-2-4                 0   0   0   0   2   0   2   0   0   0   2   2   0   2   0   0   2   0   2   2   0   2   0   0   2   2   2   2   0   2   0   0   2   2   2   0   0   0   0   2   0   0   2   2   0   0   0   2   2   2   2   0   0   0   0   2   2   0   2   0   0   2   0   2   2   2   0   0   0   2   2   2   2   2   0   0   2   0   2   0   0   2   2   0   2   2   0   0   0   0   2   2   2   0   2   2   0   0   2   0   0   2   2   2   2   0   2   0   0   2   2   0   2   0   2   2   2   2   2   2   2   0   0   2   2   2   0   0   2   2   0   0   0   0   0   2   2   0   0   2   0   2   0   0   2   2   2   2   2   0   0   2   2   2   2   0   2   2   0   2   0   0   0   0   0   0   2   2   2   0   0   0   2   2   0   2   2   2   0   0   2   0   0   2   0   2   2   0   2   2   0   2   0   0   0   2   2   0   0   0
 MK-2-5                 2   2   0   0   2   0   2   0   0   0   2   2   0   0   0   0   2   0   2   2   0   2   0   2   2   0   2   2   0   2   0   0   2   2   2   0   0   0   0   2   0   0   2   0   0   0   2   0   2   0   2   0   0   0   0   2   0   0   2   0   0   2   0   2   2   2   0   0   0   2   2   2   2   2   0   0   2   0   2   0   0   2   2   0   2   2   0   0   0   0   2   2   2   0   2   0   0   0   2   0   0   2   2   2   2   0   2   0   0   0   2   0   2   0   2   2   0   2   2   2   0   0   0   2   2   2   0   0   2   2   0   0   2   0   0   2   2   0   0   2   0   0   0   0   2   2   2   2   2   0   0   2   2   2   2   0   2   2   0   2   0   0   0   0   0   2   2   2   0   0   0   0   2   2   0   2   2   2   0   0   2   0   0   2   0   2   2   0   2   2   0   2   0   0   0   2   2   0   0   2
 MK-2-6                 2   2   0   0   2   0   0   0   0   2   2   2   2   0   0   2   2   0   2   2   0   2   2   2   2   2   2   2   0   2   0   0   2   0   2   0   0   0   0   2   0   0   2   0   0   0   2   2   2   0   2   2   0   2   0   2   0   0   2   0   0   2   0   2   2   2   0   0   2   2   0   2   2   0   0   0   0   0   2   0   0   2   2   0   2   0   0   0   0   0   0   2   2   0   2   0   0   0   2   0   0   0   2   2   2   0   2   0   0   0   2   0   2   0   2   2   0   2   2   2   0   0   0   2   2   2   0   0   2   2   0   0   2   2   0   2   2   0   0   2   0   0   0   0   0   2   2   2   2   0   0   2   2   2   2   0   2   2   0   0   0   0   0   0   0   2   2   2   2   0   0   0   2   2   2   2   2   2   0   2   2   0   0   2   0   2   2   0   2   2   0   2   0   0   0   2   2   0   0   2
 MK-2-7                 0   2   0   0   2   0   0   0   0   2   2   2   2   2   2   2   2   0   2   2   0   2   2   2   2   0   2   2   0   2   0   0   2   0   2   2   0   0   0   2   0   0   2   0   0   0   0   2   2   0   2   2   0   2   0   2   0   0   2   0   0   2   0   2   2   2   0   0   2   2   0   2   2   0   0   0   0   0   2   0   0   2   2   0   2   0   0   0   0   0   0   2   2   0   2   0   0   0   2   0   2   0   2   2   2   0   2   0   0   0   2   0   2   0   0   2   0   2   2   2   0   0   0   0   2   2   0   0   2   2   0   0   2   2   0   2   2   0   0   2   0   0   0   0   0   2   2   2   2   0   0   2   2   2   2   0   2   2   0   0   0   0   0   0   0   2   2   2   2   2   0   0   2   2   2   2   2   2   0   2   2   0   0   0   2   2   2   0   2   2   0   2   2   0   0   2   2   2   0   2
 MK-2-8                 0   2   0   0   2   0   0   0   0   0   2   0   2   2   2   0   0   0   2   2   0   2   2   2   2   0   2   2   0   2   0   2   2   0   2   2   0   2   0   2   0   0   2   0   0   0   0   2   2   0   2   2   0   2   0   2   0   0   2   0   0   2   0   2   2   2   0   0   2   0   2   2   2   0   0   2   0   0   2   2   0   2   2   0   2   0   0   0   2   2   0   2   2   0   2   0   0   0   2   0   2   0   2   2   2   2   2   0   0   0   2   0   2   0   0   2   0   2   2   2   0   2   0   0   2   2   0   0   2   2   0   0   2   2   0   2   2   0   0   0   2   0   0   0   0   2   2   2   2   0   0   2   2   2   2   0   2   2   0   0   0   2   0   0   0   2   2   2   2   2   0   0   2   2   2   2   2   2   0   0   2   0   2   0   2   2   2   0   2   2   0   2   2   0   0   2   2   2   0   0
 MK-2-9                 0   2   0   0   2   2   0   0   0   2   0   0   2   2   2   2   0   0   2   2   0   2   2   2   0   0   0   0   0   2   0   2   2   0   2   2   0   2   0   0   0   0   2   0   0   0   0   2   2   0   2   2   0   2   0   2   0   0   2   0   0   2   2   2   2   2   0   0   2   0   2   2   2   0   0   2   2   0   2   0   0   2   2   0   0   0   0   0   2   2   0   2   0   0   2   0   0   0   2   0   2   0   2   2   2   2   2   0   0   0   2   0   2   0   0   2   0   2   2   2   0   2   0   0   2   2   0   0   2   2   0   0   2   2   0   0   2   2   0   0   2   0   0   0   0   2   2   2   2   0   2   2   2   2   2   0   2   2   0   0   0   0   0   0   2   2   2   2   2   2   2   0   2   2   2   2   2   2   0   0   2   0   0   2   2   2   2   0   0   2   0   2   2   0   0   2   2   2   0   0
 MK-2-10                0   2   0   0   2   2   0   0   0   2   0   0   2   2   0   2   0   0   2   2   0   2   2   2   0   0   0   0   2   2   0   2   2   0   2   2   0   2   0   2   0   0   2   0   0   0   0   2   0   0   2   0   0   2   0   2   0   0   2   0   0   2   0   2   2   2   0   0   2   0   2   2   2   0   0   2   2   0   2   2   0   2   2   0   2   2   0   0   2   2   0   0   0   2   2   0   0   0   2   0   2   0   2   2   2   0   2   0   0   0   2   0   2   0   0   2   0   2   2   2   0   2   0   2   2   0   0   0   2   0   0   0   2   0   0   0   2   0   0   2   0   0   0   0   0   2   2   2   2   0   2   2   2   2   2   0   2   2   0   0   0   2   0   0   2   2   2   2   2   2   2   0   2   2   2   2   2   2   0   0   2   0   0   2   2   2   2   0   0   0   0   2   2   2   0   2   2   2   0   0
 MK-2-11                0   2   0   2   2   2   0   0   2   0   0   0   2   2   0   2   0   0   2   2   0   2   2   2   0   0   0   0   2   2   2   2   2   0   2   2   0   2   0   2   0   0   2   2   0   0   0   2   2   0   2   0   0   2   0   2   0   0   2   0   0   2   0   2   2   2   0   0   2   0   2   2   2   0   0   2   2   0   2   2   0   2   2   0   2   2   0   0   0   2   0   0   0   2   2   0   0   0   2   0   2   0   2   2   2   0   2   0   0   0   2   0   2   0   0   0   0   2   2   2   0   2   0   2   2   0   0   0   2   0   0   0   0   0   0   0   2   0   0   2   0   0   0   0   0   0   2   2   2   0   2   2   2   2   2   0   2   2   0   0   0   2   2   2   2   2   2   2   2   2   2   0   2   2   2   2   2   2   0   2   2   0   0   2   2   2   2   0   0   0   2   2   2   2   0   2   2   2   0   2
 MK-2-12                0   2   0   2   2   2   0   0   0   0   0   0   2   2   0   0   0   0   2   2   0   2   2   2   0   0   0   0   2   2   2   2   2   0   2   2   0   0   0   2   0   0   2   2   0   0   0   2   2   0   2   2   0   2   0   0   0   0   0   0   2   2   2   0   2   2   2   0   2   0   2   2   2   0   0   2   2   2   2   2   0   2   2   0   2   2   0   0   0   2   0   0   0   2   2   2   2   0   2   0   2   2   0   2   2   0   2   0   0   0   2   0   2   0   0   0   0   2   2   2   2   2   0   0   2   0   0   0   2   0   0   0   0   0   0   0   2   0   2   2   0   0   0   0   0   0   0   2   2   0   2   2   2   2   2   0   2   2   0   0   0   0   2   2   2   2   2   2   2   2   2   0   2   2   2   2   2   2   0   2   2   0   2   2   0   2   2   0   2   0   2   2   2   2   0   2   0   2   0   2
 MK-2-13                2   2   2   2   2   2   0   0   0   0   0   0   2   2   0   0   0   0   2   2   0   2   2   2   0   0   0   0   2   2   2   2   2   0   2   2   0   2   0   2   0   2   2   2   0   2   0   2   2   0   2   0   0   2   0   0   0   0   0   0   2   2   2   0   2   2   2   0   2   0   2   2   2   0   0   2   2   0   2   0   0   2   2   0   2   0   0   0   0   0   0   0   0   2   2   2   2   0   2   0   2   2   0   2   2   0   2   0   0   0   2   0   2   0   2   0   2   2   2   2   2   2   0   0   2   0   0   0   2   2   0   0   0   0   0   0   2   0   2   2   0   0   0   0   0   0   0   2   2   0   0   2   2   2   2   0   2   2   0   2   0   0   0   2   2   2   2   2   0   2   2   0   2   2   2   2   2   2   0   2   2   0   2   2   0   0   2   0   2   0   2   2   2   2   0   2   0   2   0   2
 MK-2-14                2   2   2   2   2   2   2   0   0   0   0   0   2   2   0   0   0   0   0   2   0   2   2   2   0   0   0   0   2   2   2   2   2   0   2   2   0   2   0   2   0   2   2   0   0   2   0   2   2   0   0   0   0   2   2   0   0   0   0   0   2   2   2   0   2   2   2   0   2   0   2   2   2   0   0   2   2   0   2   0   2   2   2   0   0   0   0   0   0   0   0   0   2   2   2   2   2   0   0   0   2   2   0   2   2   2   2   0   0   0   0   2   2   0   2   0   2   2   2   2   0   2   0   0   2   0   0   0   2   2   0   0   0   0   0   0   2   0   2   2   0   0   0   0   0   0   0   2   2   0   0   2   2   2   2   0   2   0   0   2   0   0   0   2   2   2   2   2   0   2   2   0   2   2   2   2   2   0   0   2   2   2   0   2   0   2   2   0   2   0   2   2   2   2   0   2   0   2   0   2
 MK-2-15                2   2   2   0   2   2   2   0   0   0   0   0   2   2   0   2   0   0   0   2   0   2   2   2   2   0   0   2   2   2   2   2   2   0   2   2   0   0   0   2   0   2   2   0   0   2   0   2   2   0   0   0   0   2   2   0   0   0   0   0   2   2   2   0   2   2   2   0   2   0   2   2   2   2   0   2   2   0   2   0   2   0   2   0   0   0   0   0   0   0   0   0   2   2   2   2   2   0   0   0   2   2   0   2   2   2   2   0   0   0   2   2   2   2   2   0   2   2   2   2   0   2   2   2   0   2   0   0   2   2   2   0   2   0   0   0   2   0   2   2   0   0   0   0   0   0   0   2   2   0   0   2   0   2   2   0   2   2   2   2   2   0   0   2   2   2   2   2   0   0   2   0   2   2   2   2   2   2   0   2   2   2   0   0   0   2   2   0   2   0   2   2   2   2   0   2   0   2   0   2
 MK-2-16                2   0   2   0   2   2   2   0   0   0   0   2   2   2   0   2   0   0   0   2   0   2   0   0   2   0   0   2   2   2   0   2   2   0   2   2   0   0   0   0   2   2   2   0   0   2   0   2   2   0   0   0   0   2   2   0   2   2   0   2   2   2   2   0   2   2   2   0   2   0   2   2   2   2   2   2   2   0   2   0   2   0   2   0   2   0   0   0   2   0   0   0   0   2   2   2   2   0   0   0   2   2   0   2   2   2   2   0   0   0   2   2   2   2   2   0   2   2   2   2   0   2   2   2   0   2   0   2   2   2   2   0   2   0   0   0   0   0   2   2   2   0   0   0   0   0   0   2   2   2   0   2   0   2   2   0   2   2   2   2   0   0   0   2   2   2   2   2   0   0   2   0   2   0   2   2   2   2   0   2   2   2   2   0   0   2   2   0   2   0   2   2   2   2   0   2   2   2   0   2
 MK-3-1                 2   2   2   0   2   2   2   2   2   2   0   2   0   2   2   0   2   0   2   0   0   0   0   0   0   0   2   2   2   2   2   2   2   2   0   2   0   2   2   0   0   0   2   2   0   2   2   2   0   0   2   2   0   0   2   0   2   2   0   0   2   0   0   0   0   2   2   0   0   2   2   2   0   0   2   2   0   0   2   2   0   0   2   2   2   2   2   2   2   2   2   2   0   2   2   0   2   2   2   2   0   2   0   0   2   0   0   2   0   0   0   2   0   2   0   2   0   0   0   2   0   0   2   0   2   2   0   2   2   2   2   0   2   2   2   0   2   0   2   0   0   2   2   0   0   0   0   2   2   2   2   0   2   2   2   2   2   0   0   0   2   0   0   0   0   0   0   2   2   2   0   2   0   0   2   2   0   2   0   2   0   2   0   0   2   0   0   2   2   2   2   2   2   0   2   0   2   0   2   0
 MK-3-2                 2   2   2   0   2   0   2   2   2   2   0   2   0   2   2   0   2   0   2   0   0   0   0   0   0   0   2   2   2   2   0   2   2   2   0   2   0   2   2   0   0   0   2   2   0   2   2   2   0   0   0   2   0   0   2   0   2   2   2   2   2   0   0   0   0   2   2   0   0   2   0   2   0   0   2   2   0   2   2   2   0   0   2   0   2   2   2   2   2   2   0   2   0   2   2   0   2   2   2   2   0   2   0   0   2   0   0   2   0   0   0   2   0   2   0   0   0   0   0   2   2   0   2   0   2   2   0   2   2   2   2   0   2   0   2   0   2   0   2   0   0   2   2   0   0   0   0   2   2   2   2   0   2   0   2   2   2   0   0   0   2   0   0   0   0   0   0   2   2   2   0   2   0   0   2   2   2   2   0   0   0   2   0   0   2   0   0   2   2   2   2   2   2   0   2   0   2   2   2   0
 MK-3-3                 2   2   2   0   2   0   2   2   2   2   0   2   0   2   2   0   2   0   2   0   0   2   0   0   0   0   2   2   2   2   0   0   2   0   0   2   0   2   2   0   0   0   2   2   0   2   2   2   0   0   0   2   0   0   2   0   2   2   2   2   2   0   0   0   0   2   0   0   0   2   0   2   0   0   2   0   0   0   2   2   0   0   2   0   2   2   2   2   2   2   2   2   0   2   2   0   2   2   2   2   0   2   0   0   2   0   0   2   0   0   0   0   0   2   0   0   2   0   0   2   2   0   2   0   2   2   0   2   2   2   2   0   2   0   0   2   2   2   2   0   2   0   2   0   0   2   0   2   2   2   2   0   2   0   2   2   2   0   0   0   0   0   0   0   2   2   0   2   0   2   0   0   0   0   2   2   2   2   0   0   0   2   0   0   2   0   0   2   2   2   2   2   2   0   2   0   2   0   2   0
 MK-3-4                 2   2   2   0   2   0   2   2   2   2   0   2   0   2   2   0   2   0   2   0   2   2   2   0   0   0   2   2   0   0   0   2   2   0   0   2   0   2   2   0   0   0   2   2   0   2   2   2   0   0   0   2   0   0   2   0   2   2   2   2   0   0   0   0   0   2   0   0   2   2   0   2   0   0   2   0   0   0   2   2   0   0   2   0   2   2   2   2   2   2   2   2   0   2   2   0   2   2   2   0   0   2   0   0   2   0   0   2   0   2   0   0   2   2   0   2   2   0   0   2   0   0   2   0   2   2   2   2   2   2   2   0   2   0   0   2   2   2   2   0   2   0   2   0   0   2   0   2   2   2   2   0   2   0   2   2   2   0   0   0   0   0   0   0   0   2   0   2   0   2   0   0   0   0   2   2   2   0   0   0   0   2   0   0   2   0   0   2   2   0   2   2   0   0   2   0   2   0   2   0
 MK-3-5                 2   2   2   2   2   0   2   0   2   0   0   2   0   2   2   0   2   0   2   0   0   2   0   0   0   0   2   2   0   0   0   2   2   0   0   2   0   2   2   0   0   0   2   2   0   2   2   2   2   0   0   2   0   0   0   0   0   2   2   2   2   0   0   0   0   0   0   2   2   2   0   2   0   2   2   0   0   0   2   2   0   0   2   0   2   2   2   2   2   2   2   0   0   2   2   0   2   2   2   0   0   2   0   0   2   0   0   2   0   2   0   0   2   2   2   2   2   0   0   2   0   0   2   0   2   2   2   2   2   2   0   0   2   0   0   2   0   2   2   2   2   0   2   0   0   2   0   2   2   2   2   0   2   0   2   2   2   0   0   0   0   0   0   0   0   2   0   2   0   0   0   0   0   0   0   2   2   2   0   2   0   2   0   0   2   0   0   2   2   0   2   2   0   0   2   0   2   0   2   0
 MK-3-6                 2   2   2   2   2   0   2   0   2   0   2   2   2   2   2   0   2   0   2   0   0   2   0   0   0   0   2   2   0   0   2   2   2   0   0   2   0   0   2   0   2   0   2   2   0   2   2   2   2   0   0   2   0   0   0   0   0   2   2   2   2   0   0   0   0   2   0   2   2   2   0   2   2   0   0   0   0   0   2   2   0   0   2   0   2   2   2   2   2   2   2   0   0   2   2   0   2   2   0   0   0   2   0   0   2   0   0   2   0   2   0   0   2   2   2   2   2   0   0   2   0   0   2   0   2   2   0   2   2   2   0   0   2   0   0   2   0   2   2   2   2   0   2   0   0   2   0   2   2   2   0   0   2   0   0   2   2   0   0   0   0   0   0   0   0   2   0   2   0   0   0   0   0   0   0   2   0   2   0   2   2   2   0   0   2   0   0   2   0   0   2   2   0   2   2   2   2   0   0   0
 MK-3-7                 2   2   2   2   2   0   2   0   2   0   2   2   2   2   2   0   2   0   2   0   0   0   0   0   0   0   2   0   0   0   2   2   2   0   0   2   0   2   2   0   2   0   2   2   0   2   2   2   2   0   0   2   0   0   2   0   2   2   2   2   2   0   2   0   0   2   0   2   2   2   0   2   2   0   0   0   0   0   2   2   0   0   2   2   2   2   2   2   2   2   2   2   0   2   0   0   2   2   0   0   0   2   0   0   0   0   2   2   0   2   0   0   2   2   2   0   2   0   0   2   2   0   2   0   2   2   0   2   2   0   0   0   2   0   0   2   0   2   2   0   2   0   2   0   0   2   2   2   2   2   0   0   2   0   0   2   2   0   0   2   0   0   0   0   0   2   0   2   2   0   0   0   0   0   0   2   0   2   0   2   2   2   0   2   2   0   0   2   0   0   2   2   0   2   2   2   2   0   2   0
 MK-3-8                 2   2   2   2   0   0   2   0   2   0   2   2   2   2   2   0   2   0   2   0   0   0   2   0   2   0   2   2   0   0   2   2   2   0   0   2   0   2   2   2   2   0   2   2   0   2   2   2   2   0   0   2   0   0   2   0   2   2   2   2   2   2   0   0   0   2   0   0   2   2   0   2   2   0   2   0   2   0   2   2   0   0   2   2   2   2   2   0   2   0   2   2   0   2   0   0   2   2   0   0   0   2   0   0   2   0   2   0   0   2   0   0   2   2   2   0   2   0   0   2   2   0   2   0   2   0   0   2   2   0   0   0   2   0   0   2   0   2   2   0   2   0   2   0   0   2   2   2   2   2   0   2   2   0   0   2   2   2   0   0   0   2   0   0   0   2   0   2   2   2   0   0   0   0   0   2   0   2   0   2   2   2   0   2   2   0   0   2   0   0   2   2   0   2   0   2   2   0   2   2
 MK-3-9                 2   0   0   2   0   2   0   0   2   0   2   2   2   2   2   0   0   0   2   0   0   0   0   0   2   0   2   2   0   0   2   0   2   0   0   2   0   2   2   2   2   0   2   2   0   2   2   2   2   0   0   0   2   0   2   2   2   0   2   2   2   2   0   0   0   2   0   0   2   2   0   2   2   0   2   0   2   0   2   2   0   0   2   2   2   2   2   0   2   2   2   2   0   2   0   0   2   2   0   0   0   2   0   0   0   0   2   0   0   2   0   0   2   2   2   0   2   0   0   2   2   0   2   0   2   0   0   0   2   0   0   0   2   0   0   2   0   2   2   0   2   0   2   2   0   2   2   0   2   2   2   2   0   0   0   2   2   2   0   0   0   2   2   0   0   2   0   2   2   2   0   0   0   0   0   2   0   2   0   2   0   2   0   2   2   0   0   2   0   0   2   2   0   2   0   2   2   0   2   0
 MK-3-10                2   0   2   2   0   2   0   0   2   0   2   2   2   2   2   2   2   0   2   0   0   0   0   0   2   0   2   2   0   2   2   0   2   0   0   2   0   2   2   2   2   0   2   2   0   2   2   2   2   0   0   0   2   0   2   2   2   0   0   2   2   2   0   0   0   2   0   0   2   2   2   2   2   0   0   0   2   0   0   2   0   0   2   2   2   2   2   0   2   2   2   2   0   2   0   0   2   2   0   0   2   2   0   0   0   0   2   0   0   2   0   0   2   2   2   2   2   2   0   2   2   0   2   0   0   0   0   0   2   0   0   0   0   0   2   2   2   2   2   0   2   0   2   2   0   0   2   0   2   2   2   2   0   0   0   2   2   2   0   0   2   2   0   0   0   2   0   2   2   2   0   0   0   0   0   2   0   2   0   2   0   0   0   2   2   0   0   2   0   0   2   2   0   2   0   2   2   0   2   0
 MK-3-11                2   0   2   2   0   2   0   0   2   0   2   2   2   2   2   2   2   0   0   0   0   0   0   0   2   0   0   2   0   2   2   0   0   0   2   2   0   2   2   2   2   0   2   2   0   2   0   2   2   0   0   0   2   0   2   2   2   0   0   2   2   2   2   0   0   2   0   0   2   2   0   2   2   0   0   0   2   0   0   2   0   0   2   2   2   2   2   0   2   2   2   2   0   2   0   0   2   2   0   0   2   2   0   0   0   0   2   0   0   2   0   0   2   2   0   2   2   2   0   2   2   2   2   2   0   0   0   0   2   0   0   2   0   0   2   2   2   2   2   0   2   0   2   2   0   0   2   0   2   2   2   0   0   0   0   2   2   2   0   0   0   2   0   0   0   0   0   2   2   2   0   0   2   0   0   2   0   2   0   2   0   0   0   2   2   0   0   2   0   0   2   2   0   2   0   2   2   0   2   0
 MK-3-12                2   2   2   2   0   2   0   0   2   0   2   2   2   2   2   2   2   0   0   0   0   0   0   0   2   0   0   2   2   2   2   0   0   0   2   2   0   0   0   2   2   0   2   2   0   2   0   2   2   0   0   0   2   0   2   2   2   0   0   2   2   2   2   0   0   2   0   0   2   2   2   2   2   0   0   0   0   0   0   0   0   0   2   2   2   2   2   0   2   2   2   2   0   2   0   0   0   2   0   0   2   0   0   0   0   0   2   0   0   2   0   2   0   2   0   2   2   2   2   2   2   2   2   2   0   0   0   0   0   0   0   0   0   0   2   2   0   2   2   2   2   0   0   0   0   0   2   0   2   2   2   0   0   2   0   2   0   2   0   0   0   2   0   2   0   0   0   2   2   2   0   0   2   0   0   2   0   2   2   2   0   0   0   2   2   0   0   2   0   0   2   2   0   2   2   2   0   0   2   0
 MK-3-13                0   2   2   2   0   2   0   0   2   2   2   2   2   2   2   2   2   0   2   0   0   0   0   0   2   0   0   2   0   2   2   0   0   0   2   2   0   0   2   2   2   0   2   0   0   2   0   2   2   0   0   0   2   0   2   2   2   0   0   2   2   2   2   2   0   2   0   0   2   2   2   2   2   0   0   2   0   0   0   0   0   0   0   0   2   2   2   2   2   2   2   2   0   2   0   0   0   2   0   0   0   0   0   0   0   0   2   0   0   2   0   2   0   2   0   2   2   2   2   2   2   2   0   2   0   0   0   0   0   0   0   0   0   0   2   2   0   2   2   2   2   0   0   0   0   0   2   0   2   2   2   0   0   2   0   2   0   2   0   0   0   2   0   2   0   0   0   2   2   2   0   0   2   0   0   0   0   2   2   2   0   2   0   0   2   0   0   2   0   0   0   2   0   0   2   2   0   0   2   0
 MK-3-14                0   2   2   2   0   2   0   0   2   2   2   2   2   2   2   2   2   0   2   0   0   0   0   0   2   0   0   2   0   2   2   0   0   0   2   2   0   0   2   2   2   0   2   0   0   2   0   2   2   0   2   0   2   0   2   2   0   0   0   2   2   2   2   2   0   2   0   0   2   2   2   2   2   0   0   2   0   0   0   0   0   2   2   0   2   0   2   2   2   2   2   2   0   2   0   2   2   2   0   0   0   0   0   0   0   0   2   0   0   2   0   2   2   2   0   2   2   0   2   2   2   2   0   2   0   0   0   0   0   2   0   0   0   0   2   2   2   2   2   2   2   0   0   0   0   0   0   2   2   2   2   0   0   2   0   2   0   2   0   0   0   2   0   2   2   0   0   2   2   2   2   0   2   0   2   0   0   2   2   2   0   2   0   0   2   2   0   0   0   0   0   0   0   0   2   2   0   0   2   0
 MK-3-15                0   2   0   2   0   2   0   0   2   2   2   2   2   2   2   2   2   2   2   0   0   0   0   0   2   0   2   2   0   2   2   0   0   0   2   2   0   0   2   2   2   0   2   0   0   2   2   2   2   0   2   0   0   2   2   2   0   0   0   2   2   2   2   2   0   2   0   0   2   2   2   2   2   0   0   2   0   0   0   0   0   2   2   0   2   0   2   2   2   2   2   2   0   2   2   2   2   2   0   0   0   0   2   0   0   0   2   0   0   2   0   2   2   2   0   2   2   0   2   2   2   2   0   2   0   0   0   0   0   2   0   0   0   0   2   2   2   2   2   2   2   0   0   0   0   0   0   2   2   2   2   0   0   2   0   2   0   2   0   0   0   2   2   2   2   0   2   2   2   2   2   0   2   0   2   0   0   2   2   0   0   2   0   0   2   2   2   0   0   0   0   0   0   0   2   2   0   0   2   0
 MK-3-16                0   2   0   2   0   2   0   0   2   0   2   2   2   2   2   2   2   2   2   0   0   0   0   0   2   0   2   2   0   2   2   0   0   0   2   0   0   0   2   2   2   0   2   0   0   2   2   2   2   0   2   0   0   2   2   2   0   0   0   2   2   2   2   2   0   2   0   0   2   2   2   2   2   0   0   2   0   0   0   2   0   2   2   0   2   0   2   2   2   2   2   2   0   2   2   2   2   2   0   0   0   0   2   0   2   0   2   0   0   2   0   2   0   2   0   2   2   0   2   2   2   2   0   2   0   0   0   0   0   2   0   0   0   0   0   2   2   2   0   2   2   0   0   0   0   0   0   2   2   2   2   0   0   2   0   2   0   0   0   0   0   2   2   0   2   0   2   0   2   2   2   0   2   0   2   0   0   2   0   2   0   0   0   0   2   2   2   0   0   0   0   0   0   2   2   2   0   2   2   0
 MK-4-1                 0   2   2   2   0   2   2   0   0   0   2   2   0   0   0   2   2   0   2   0   2   2   0   2   0   0   2   0   2   2   2   2   2   2   2   2   2   2   0   0   2   0   0   2   2   2   0   0   0   2   2   0   2   2   2   0   2   0   2   2   2   2   2   2   0   2   0   0   2   2   0   0   2   2   0   0   2   2   2   2   2   0   2   2   2   0   2   2   0   2   0   0   2   0   2   2   2   2   2   2   0   2   0   2   2   2   0   0   2   2   0   0   2   2   2   0   0   0   2   0   2   2   0   0   2   2   0   0   2   0   0   2   0   2   2   0   2   0   2   0   2   0   0   0   0   0   2   0   0   0   0   0   2   2   2   2   2   2   2   0   0   0   2   0   0   2   0   0   2   2   2   2   0   0   0   0   2   2   2   2   2   0   0   2   0   0   0   2   2   2   2   0   2   0   0   2   2   2   0   0
 MK-4-2                 0   0   2   2   0   2   2   0   0   2   2   2   0   0   0   2   2   0   2   0   2   2   0   2   2   0   2   0   2   2   0   2   2   2   0   2   0   2   0   0   2   2   0   2   2   2   2   0   0   2   2   0   2   2   2   0   2   2   2   2   2   2   2   2   0   2   0   0   2   2   0   2   2   2   2   2   2   2   0   2   2   0   2   2   0   0   2   2   0   2   2   0   2   0   2   2   2   2   2   2   0   2   0   2   2   2   0   0   2   2   0   0   2   0   2   0   0   2   2   0   2   2   0   0   2   2   0   0   2   0   0   0   0   2   0   0   2   0   2   0   2   0   0   0   2   0   2   0   0   0   0   0   2   2   2   2   2   2   2   0   0   0   2   0   0   2   0   0   2   2   2   2   0   0   2   0   2   2   2   2   2   0   2   0   0   0   0   2   2   2   2   0   2   0   0   2   2   2   0   2
 MK-4-3                 0   0   2   2   0   2   0   2   0   2   2   2   0   0   0   2   2   0   2   2   2   2   0   2   2   0   2   0   2   2   0   2   2   2   0   0   0   0   0   0   2   2   0   2   2   2   2   0   0   2   2   0   2   2   2   0   2   2   2   2   2   0   2   2   0   2   0   0   2   2   0   2   2   2   2   2   2   2   0   2   2   0   0   2   0   0   2   2   0   2   2   0   2   0   2   2   2   2   0   2   0   2   0   2   2   2   2   0   2   2   0   0   2   0   2   0   2   2   2   0   2   2   0   0   2   2   0   0   0   0   0   0   0   2   0   0   2   0   0   0   2   0   0   0   2   0   2   0   0   0   0   0   2   2   0   2   2   2   2   0   0   0   2   0   0   2   2   0   2   2   2   2   0   0   2   0   2   2   2   2   2   0   2   0   2   2   2   0   2   2   2   0   2   0   0   2   2   2   2   2
 MK-4-4                 0   0   2   2   0   2   0   2   2   2   2   2   0   0   0   2   0   0   2   2   2   2   0   2   2   0   2   0   2   2   0   2   2   2   0   0   0   2   0   2   2   2   0   2   2   2   2   0   0   2   2   0   2   2   2   2   2   2   2   2   2   0   2   2   0   2   2   0   2   2   0   2   2   2   0   2   2   2   0   2   2   0   0   2   0   0   2   2   0   2   2   0   2   2   2   2   0   2   0   2   0   2   0   2   2   2   2   0   2   2   0   0   2   0   2   0   2   2   0   0   2   2   2   0   2   0   2   0   0   0   0   0   0   2   0   0   2   0   0   0   2   0   0   0   2   0   2   0   0   2   0   0   2   2   2   2   2   2   2   0   0   0   2   0   0   2   2   0   2   2   2   2   0   0   2   0   2   2   2   2   2   0   0   0   2   2   0   0   2   2   2   0   2   0   0   2   2   2   0   0
 MK-4-5                 0   0   2   2   0   2   0   2   2   2   2   2   0   0   0   2   0   0   2   2   2   2   0   2   2   2   2   0   2   2   0   2   2   2   0   0   0   2   0   2   2   2   0   0   2   2   2   0   0   2   2   0   2   2   2   2   2   2   2   0   2   0   2   2   0   2   2   0   2   0   0   2   0   2   0   2   2   2   0   2   2   0   0   2   0   0   2   2   0   0   2   0   2   2   2   0   0   2   0   0   0   2   0   2   2   2   2   0   2   2   0   0   2   0   2   0   2   2   0   0   2   2   2   0   2   0   2   0   0   0   0   0   0   2   0   0   2   0   0   0   2   2   0   0   2   0   0   0   0   2   0   0   2   2   2   2   2   2   2   0   0   0   2   0   2   2   2   0   2   2   2   2   0   0   2   0   2   2   2   2   2   0   0   0   2   2   0   0   2   2   2   0   2   0   0   2   2   2   0   0
 MK-4-6                 0   0   2   2   0   2   0   2   2   0   2   2   2   0   0   2   0   0   2   2   2   2   0   0   0   2   2   0   2   2   0   0   2   2   0   0   0   2   0   2   2   2   0   0   2   2   2   0   0   2   2   0   2   2   2   0   2   2   2   0   2   2   2   2   0   2   2   0   2   0   0   2   2   2   0   2   2   2   0   2   2   0   0   2   0   0   0   2   0   0   2   0   2   2   2   2   0   2   0   2   0   2   2   2   2   2   2   0   2   2   0   0   2   0   2   0   2   0   0   0   2   2   2   0   2   0   2   0   0   0   0   0   0   2   0   0   0   0   0   2   2   2   0   0   0   2   0   0   0   0   0   0   2   0   2   2   2   2   2   0   0   0   2   0   2   2   2   0   0   0   2   2   0   0   2   0   2   2   0   0   2   0   0   0   2   2   2   0   2   2   2   0   2   0   0   2   2   2   0   2
 MK-4-7                 0   0   2   2   0   2   0   2   2   0   2   2   2   0   0   2   0   0   2   2   2   0   0   0   0   0   2   0   2   2   0   0   2   2   0   0   0   2   0   0   0   2   0   0   2   2   2   0   0   2   2   0   2   2   2   0   2   2   2   0   2   2   2   2   0   2   2   0   2   0   0   2   2   2   0   2   2   2   0   2   2   0   0   2   2   0   2   2   2   0   2   0   2   2   2   2   0   2   0   2   0   2   2   2   2   2   2   0   2   2   0   0   2   0   2   0   2   0   0   0   0   2   2   0   2   0   2   0   0   0   0   0   0   2   0   0   0   0   0   2   0   0   0   0   0   2   0   0   0   0   0   0   2   0   2   2   2   2   2   0   0   0   2   0   2   2   2   0   0   0   2   2   0   2   2   0   2   2   0   0   2   0   0   0   2   2   2   0   2   0   2   0   2   0   0   2   2   2   0   0
 MK-4-8                 0   0   2   2   0   0   0   2   2   0   2   2   2   0   0   2   0   0   2   2   0   0   2   0   0   0   2   0   2   2   0   0   2   2   2   0   0   2   0   0   0   2   0   0   2   0   2   2   0   2   2   2   2   2   0   0   2   2   2   0   2   2   2   2   0   2   0   0   2   0   0   2   2   2   2   2   2   2   0   2   2   0   0   2   0   0   2   2   2   0   2   0   2   2   2   2   0   2   0   2   2   2   2   2   2   2   2   0   2   2   0   0   2   0   2   0   2   0   0   0   0   2   2   0   2   0   2   0   0   0   0   0   0   2   0   0   2   0   0   2   0   0   0   0   0   2   2   0   0   0   0   0   2   0   2   2   2   2   2   0   0   0   2   0   2   2   0   0   0   0   2   2   0   2   2   0   2   2   0   0   2   0   0   0   2   2   2   0   2   0   2   0   2   0   2   2   2   2   0   0
 MK-4-9                 0   0   2   2   2   0   0   2   2   0   2   2   2   0   0   2   0   0   2   2   0   0   0   0   0   0   2   0   2   0   0   0   2   2   2   0   0   2   0   0   0   2   0   0   2   0   2   2   0   2   0   2   2   2   0   0   2   0   2   2   2   2   2   2   2   2   0   0   2   0   0   2   2   0   2   0   2   2   2   2   2   0   0   2   2   0   2   0   2   0   2   0   2   0   2   0   0   2   0   0   2   2   0   0   2   2   2   0   2   2   0   0   2   0   2   0   2   0   2   0   0   0   2   0   0   0   2   0   0   0   2   0   0   2   0   0   2   0   0   2   0   2   0   0   0   2   0   0   0   0   0   0   2   0   2   2   2   2   2   0   0   0   2   0   2   2   0   0   0   0   2   2   0   2   0   2   2   2   0   0   2   2   2   0   2   2   2   0   0   0   2   0   0   0   2   2   2   2   0   0
 MK-4-10                0   0   2   2   2   2   0   2   2   0   2   2   2   0   0   2   0   2   2   2   2   0   0   2   0   0   2   0   2   0   0   0   2   2   2   0   0   2   0   0   0   2   0   0   2   0   2   2   0   2   2   2   2   2   0   0   2   0   2   2   2   2   2   2   0   2   0   0   2   0   0   2   2   0   0   0   2   0   2   0   2   0   0   2   2   0   2   0   2   0   2   0   2   0   2   0   0   2   0   0   2   2   2   0   2   2   2   0   0   2   2   0   2   0   2   0   2   0   2   0   0   0   2   0   2   0   2   0   0   0   2   0   0   2   0   0   2   2   0   2   0   2   0   0   0   2   0   0   0   0   0   0   2   0   0   2   2   2   2   0   0   0   2   0   2   2   0   0   0   0   2   2   0   2   0   2   2   2   0   0   2   2   2   0   2   2   0   2   0   2   2   0   0   0   2   2   2   2   0   0
 MK-4-11                0   0   0   2   2   2   0   2   2   0   2   2   2   0   0   2   0   2   2   2   2   0   0   2   0   0   2   0   2   0   2   0   2   2   2   0   0   2   0   0   0   2   0   0   2   0   2   2   2   2   2   2   2   2   0   0   2   0   2   2   2   0   2   2   0   2   2   0   2   0   2   2   2   0   0   0   2   0   2   0   2   0   0   2   2   0   2   0   2   0   2   0   2   2   2   0   0   2   0   0   2   2   2   2   2   2   0   0   2   2   2   0   2   0   2   0   2   0   2   0   0   0   2   0   2   0   2   0   0   2   2   0   0   2   0   0   2   0   0   2   2   2   0   2   0   2   2   0   0   0   0   0   2   0   0   2   2   2   0   0   0   0   2   2   2   2   0   0   0   0   2   2   0   2   0   2   2   2   0   0   2   2   2   0   2   2   0   2   0   0   2   0   0   0   2   2   2   2   0   0
 MK-4-12                0   2   0   2   2   2   0   2   2   0   2   2   2   0   0   2   0   2   2   0   2   0   0   2   0   0   2   0   2   0   2   0   2   2   2   0   0   2   0   0   0   2   0   0   0   0   0   2   2   2   2   2   2   2   0   0   0   0   2   2   2   0   2   2   0   2   2   2   2   0   2   2   2   2   0   0   2   0   2   0   2   0   0   2   2   0   2   0   2   0   2   0   2   2   2   0   0   2   0   2   2   0   2   2   2   2   0   0   2   2   2   0   2   0   2   2   2   0   2   0   0   0   2   0   2   0   2   0   2   2   2   0   0   2   0   0   2   0   0   2   2   2   0   2   0   0   2   0   0   0   0   0   2   0   0   0   2   2   0   0   0   0   0   2   2   2   2   0   0   0   2   2   0   2   0   2   2   2   0   0   2   2   2   0   0   2   0   2   0   0   2   0   2   0   2   2   2   2   0   0
 MK-4-13                0   2   0   2   2   2   0   2   2   0   2   2   2   0   0   2   0   2   2   0   2   0   0   2   0   0   2   0   2   0   0   0   2   0   2   0   0   2   0   0   0   2   0   0   0   0   2   2   2   2   2   2   2   2   0   0   0   0   0   2   2   0   2   2   0   2   2   2   2   0   2   2   2   2   0   0   2   0   2   0   2   0   0   2   2   0   2   0   2   0   2   2   2   2   2   0   0   2   0   2   2   0   2   2   2   0   0   0   2   2   2   0   2   0   2   2   2   0   2   0   0   0   2   0   2   0   0   2   2   2   2   0   0   0   0   0   2   0   0   2   2   2   0   2   0   0   2   0   0   0   0   0   2   0   0   0   2   2   0   0   0   0   0   2   2   2   0   0   0   0   2   2   0   2   2   2   2   2   0   2   2   0   2   0   0   2   0   2   0   0   2   0   2   0   2   2   2   2   0   0
 MK-4-14                0   2   2   2   2   2   2   2   2   0   2   2   2   0   0   2   0   0   2   0   2   0   0   2   0   0   2   0   2   0   2   0   2   2   2   2   0   2   0   0   0   0   0   0   0   0   2   2   2   0   2   2   2   0   0   0   0   0   0   0   2   0   2   2   0   2   2   2   2   0   2   2   2   2   0   0   2   0   2   0   2   0   0   2   2   0   2   0   2   0   2   2   2   2   2   0   0   2   2   0   2   0   2   2   2   0   0   0   2   2   2   0   2   0   2   0   2   0   2   0   0   0   2   0   2   0   2   2   2   2   2   0   0   0   0   0   2   2   0   2   2   2   0   2   0   0   2   0   0   0   0   0   2   2   0   0   0   2   0   0   0   0   0   2   2   2   0   0   0   0   2   2   0   2   2   2   0   2   0   2   2   0   2   2   0   2   0   0   0   0   2   0   2   0   2   2   0   2   0   0
 MK-4-15                0   2   2   2   2   2   2   2   2   0   2   2   2   0   0   2   0   0   2   0   2   0   2   2   0   0   2   0   2   0   2   0   2   0   2   2   0   2   0   0   0   0   2   0   2   0   2   0   2   0   2   2   2   0   0   0   0   0   0   0   0   0   2   2   0   2   2   2   2   0   2   2   2   2   0   0   2   2   2   0   2   2   2   2   2   0   2   0   2   0   2   2   2   2   2   2   0   2   2   0   2   0   2   2   2   0   0   0   2   2   2   0   2   0   2   0   2   0   2   0   0   0   0   0   2   0   2   2   2   0   2   0   0   0   0   0   2   2   0   2   2   0   2   2   0   0   2   0   0   0   0   0   2   2   0   0   0   2   0   0   2   0   0   2   2   2   0   0   0   0   2   2   0   2   2   2   0   2   0   2   2   0   2   2   0   2   0   2   0   0   2   2   2   0   2   2   0   2   0   0
 MK-4-16                0   2   2   2   2   2   2   2   2   0   2   2   2   0   0   2   0   0   2   0   2   2   2   2   0   0   2   0   2   0   2   0   2   0   2   2   0   2   0   0   0   0   2   0   2   0   2   0   2   0   2   0   2   0   0   0   0   0   2   0   0   0   2   2   0   2   2   2   2   0   2   0   2   0   0   0   2   2   2   2   2   2   0   2   2   2   2   0   2   0   2   2   2   0   2   2   0   2   2   0   2   0   2   2   2   0   0   0   2   2   2   0   2   0   0   0   2   2   2   0   0   0   0   0   2   0   2   2   2   0   2   0   0   0   0   0   0   2   0   2   2   0   2   2   2   0   2   0   0   0   2   0   2   2   0   0   0   2   0   0   2   0   0   2   2   2   0   2   0   0   2   2   0   2   0   2   0   2   0   2   0   0   0   2   0   2   0   2   0   0   0   2   2   0   2   2   0   2   0   0
 MK-5-1                 2   2   2   2   0   0   0   0   2   0   2   2   0   2   2   0   0   0   2   0   0   0   0   0   0   0   2   2   0   0   2   2   2   0   2   2   2   2   0   0   2   0   2   2   2   0   0   0   2   0   0   0   0   0   2   0   0   2   2   2   0   0   2   2   0   2   0   0   2   2   2   0   2   2   2   2   2   2   0   0   2   2   2   2   0   2   0   0   0   0   0   2   0   2   0   0   2   2   2   0   2   2   2   0   2   2   2   0   2   0   0   2   2   2   2   2   0   2   0   2   2   2   2   0   0   0   0   0   0   2   2   0   2   0   2   0   0   2   0   0   2   0   2   2   2   0   2   2   2   0   0   0   2   2   0   0   0   0   2   0   2   2   2   0   0   2   2   0   2   2   0   0   2   2   2   2   2   0   0   0   2   0   2   2   0   0   0   2   2   2   2   2   2   2   0   0   0   2   2   2
 MK-5-2                 0   2   2   2   2   0   0   0   2   0   2   2   0   2   2   0   0   0   2   0   0   0   0   0   0   0   2   2   0   0   2   2   2   0   2   2   2   2   0   0   2   0   2   2   2   0   0   0   2   0   0   0   0   0   2   0   0   2   2   2   0   0   2   0   0   2   0   2   2   0   2   0   2   2   2   2   0   2   0   0   2   2   2   2   0   2   0   0   2   0   0   2   0   2   0   0   2   2   2   0   2   2   2   2   2   2   2   0   2   0   0   2   2   2   2   2   0   2   0   2   2   2   2   0   0   0   0   0   0   2   2   0   2   0   2   0   0   2   0   0   2   0   2   2   2   0   2   2   0   0   0   0   2   2   0   0   0   0   2   2   2   2   2   0   0   2   2   0   2   2   0   0   2   2   2   2   2   0   0   0   2   0   2   2   0   0   0   2   2   2   2   2   2   2   0   0   0   2   2   2
 MK-5-3                 0   2   2   2   2   2   0   0   2   0   2   2   0   2   2   0   0   0   2   0   0   0   0   0   0   0   2   2   2   0   2   2   2   0   0   2   2   2   0   0   2   0   2   2   2   0   2   0   2   0   0   0   0   0   2   0   0   2   2   2   0   0   2   0   0   2   0   2   2   0   2   0   2   2   2   2   0   2   0   0   0   2   2   2   0   2   0   0   2   0   0   2   0   2   0   0   2   2   2   0   2   0   2   2   2   2   0   0   2   2   0   2   2   2   2   0   2   2   2   2   2   2   2   0   0   0   0   0   0   2   2   0   2   0   2   0   0   2   0   0   2   0   2   0   2   0   2   2   0   0   0   0   2   2   0   0   0   0   2   2   2   2   2   0   0   2   2   0   2   2   0   0   2   2   2   2   2   0   0   0   2   0   0   2   0   0   0   2   2   2   2   2   2   2   2   0   0   2   2   2
 MK-5-4                 0   2   2   2   2   2   0   0   0   0   2   2   0   2   2   0   0   0   2   0   0   0   0   0   0   0   2   2   2   2   2   2   2   0   0   2   2   2   0   0   2   2   0   2   2   0   2   0   2   0   0   0   0   0   0   0   0   2   2   2   0   0   2   0   0   2   0   2   2   0   2   2   2   2   2   2   0   2   0   0   0   2   2   2   0   2   0   2   2   0   0   2   2   2   0   0   2   2   2   0   0   0   0   2   2   2   0   0   0   2   0   2   2   2   2   0   2   0   2   2   2   2   2   0   0   2   0   0   0   2   2   0   0   0   2   0   0   2   0   0   2   0   2   0   2   0   2   2   0   0   0   0   2   2   0   0   0   0   2   2   2   2   2   0   0   0   2   0   2   2   0   0   2   2   2   2   2   0   0   0   2   0   2   2   0   0   0   2   2   2   2   2   2   2   2   0   0   2   0   2
 MK-5-5                 0   2   2   2   2   2   0   0   2   0   2   2   0   2   2   2   0   0   0   2   2   0   0   0   0   0   2   2   2   2   2   2   2   0   0   2   2   2   0   0   2   2   0   2   2   0   2   0   2   0   0   0   0   2   0   0   0   0   2   2   0   2   2   0   0   2   0   2   2   0   2   2   2   2   2   2   0   2   2   0   0   2   2   2   0   2   0   2   2   0   0   2   2   2   0   2   2   2   2   0   0   0   0   2   2   2   0   0   0   2   0   2   2   2   2   0   0   0   2   2   2   0   0   2   0   2   0   0   0   2   2   0   2   0   2   2   0   2   0   0   2   0   2   0   2   0   2   2   0   0   2   0   2   2   0   0   0   0   2   2   2   2   2   0   0   0   2   0   2   2   0   0   2   2   2   2   2   0   0   0   2   0   2   2   0   0   0   2   2   2   2   2   2   2   2   0   0   2   0   2
 MK-5-6                 0   2   2   2   2   2   0   0   2   0   2   2   0   2   2   2   0   2   0   2   0   0   0   0   0   0   2   2   2   2   2   2   2   0   0   2   2   2   0   0   2   2   0   2   2   0   2   0   0   0   0   0   0   0   0   0   0   0   2   2   0   2   2   0   0   2   0   2   0   0   2   2   2   2   2   2   0   2   2   0   0   2   2   2   0   2   0   2   2   2   0   2   2   2   0   2   2   2   2   0   0   0   0   2   0   2   0   0   0   2   0   2   2   2   2   0   0   0   2   2   2   0   0   2   0   2   0   0   0   2   2   0   2   0   2   2   0   0   0   0   2   0   2   0   2   0   2   2   2   0   2   0   2   2   0   0   0   0   2   2   2   0   2   0   0   0   2   2   2   2   0   0   2   0   2   2   0   0   0   0   2   0   2   2   0   0   0   2   2   2   2   2   0   2   2   0   0   2   0   2
 MK-5-7                 0   2   2   2   2   0   0   0   2   0   2   2   0   0   2   2   0   2   0   2   0   0   0   0   0   2   2   2   2   2   2   2   2   2   0   2   0   2   0   0   0   2   0   2   2   2   2   0   0   0   0   0   0   0   0   0   0   0   2   2   0   2   2   0   0   2   0   2   0   0   2   2   2   2   2   2   0   0   2   2   0   2   2   2   0   2   0   2   2   2   2   2   2   2   0   2   2   2   2   0   0   0   0   2   0   2   0   0   0   2   2   2   2   2   2   0   0   0   2   2   2   0   0   2   0   2   2   0   0   2   2   0   2   0   2   2   0   0   0   0   2   0   2   0   0   2   2   2   2   0   2   0   2   2   0   0   0   0   2   2   2   0   2   2   0   0   2   0   2   2   0   0   2   0   2   2   0   0   0   0   2   0   2   2   2   0   0   2   2   2   2   2   0   2   2   0   0   2   0   2
 MK-5-8                 2   2   2   2   2   0   0   2   2   0   2   2   0   0   2   2   0   2   2   2   0   0   0   0   0   2   2   2   2   0   2   2   2   2   0   2   2   0   2   0   0   2   0   0   2   2   2   0   0   0   0   0   0   0   0   0   0   0   2   2   0   2   2   0   0   2   0   2   0   2   2   2   2   2   2   2   0   0   2   2   0   2   2   2   0   2   0   2   2   2   2   2   2   2   0   2   2   2   2   0   0   0   0   2   2   0   2   0   0   2   2   2   2   2   2   0   0   0   2   2   2   0   0   2   0   2   2   0   0   2   2   0   2   0   2   2   0   0   0   0   2   0   2   0   0   2   2   2   2   0   2   0   2   2   0   0   0   0   2   2   2   0   0   2   0   0   2   0   2   2   0   0   2   0   2   2   0   2   0   0   2   0   2   2   2   0   0   2   2   2   0   2   0   2   2   0   0   0   0   2
 MK-5-9                 0   2   0   2   2   0   0   0   2   0   2   2   0   0   2   2   0   2   2   2   0   0   0   0   0   2   2   2   2   2   2   2   0   2   0   2   2   0   2   0   0   2   0   0   2   2   2   0   0   0   0   0   2   0   0   0   0   0   2   0   0   2   2   0   0   2   0   2   2   2   2   2   2   2   2   2   0   0   2   2   0   2   2   2   0   2   0   2   2   2   0   2   0   2   0   0   2   2   2   2   0   0   0   0   2   2   2   0   2   2   2   0   2   2   2   0   0   0   2   2   2   0   0   2   0   2   2   0   0   0   2   0   2   0   2   2   0   0   0   0   2   0   2   0   0   2   2   2   2   0   2   0   2   2   0   0   0   0   2   0   2   0   2   2   2   0   2   0   2   2   2   0   2   0   2   2   0   2   0   0   0   0   2   2   2   0   0   2   2   2   0   2   0   2   2   0   0   0   0   2
 MK-5-10                0   2   0   2   0   0   0   0   2   0   2   2   0   0   2   2   0   0   2   2   0   0   0   0   0   2   2   2   0   2   2   2   2   2   0   2   2   0   2   2   0   2   0   0   2   2   2   0   0   2   0   0   2   0   0   0   0   0   2   0   0   2   2   0   0   2   0   2   2   2   0   2   2   2   2   2   0   0   2   2   0   2   2   2   0   2   0   2   2   2   2   2   2   2   0   2   2   2   0   2   0   0   0   2   2   2   2   0   2   2   2   0   2   2   2   0   0   0   2   2   2   0   0   2   0   2   0   0   0   0   2   0   0   0   2   2   0   0   0   0   2   0   2   0   0   2   2   0   2   2   2   0   2   2   0   0   0   0   2   0   2   0   2   2   2   2   2   0   2   0   2   0   2   0   2   0   0   2   0   0   0   0   2   2   2   0   0   2   2   0   0   2   0   0   2   0   2   0   0   2
 MK-5-11                0   2   0   2   0   0   0   2   2   0   2   0   2   0   2   2   0   0   0   2   0   0   0   0   0   2   2   2   0   0   2   2   2   2   0   2   2   0   0   2   0   2   0   0   2   2   2   2   0   2   0   0   2   0   0   0   0   0   2   0   2   2   2   0   0   2   0   2   0   2   0   2   2   2   2   2   0   2   2   2   0   2   2   2   0   2   0   2   2   2   2   2   2   2   0   0   2   2   0   2   2   0   2   2   0   2   2   0   2   2   2   0   2   0   2   0   2   0   2   2   2   0   0   2   0   2   0   0   0   0   2   0   0   2   2   2   0   0   0   0   2   0   2   2   0   2   2   0   2   2   2   2   2   2   0   0   0   0   2   0   2   0   2   2   2   2   2   0   2   2   2   0   2   0   2   0   0   0   0   0   2   0   2   2   2   0   0   2   2   0   0   2   0   0   0   0   2   0   0   2
 MK-5-12                0   0   0   2   0   0   0   2   2   0   2   0   2   0   2   2   0   0   0   2   0   0   0   0   0   2   2   2   0   0   2   2   2   2   0   2   2   0   0   2   2   2   0   0   2   2   0   2   0   2   0   0   2   0   0   0   0   0   2   0   2   2   2   0   2   2   0   2   0   2   0   2   2   2   2   2   0   2   2   2   0   2   2   2   0   2   0   2   2   2   2   2   2   2   2   0   0   2   0   2   0   0   2   2   0   2   2   0   2   2   2   0   2   0   2   0   2   2   2   2   2   0   0   2   0   2   0   0   2   0   0   0   0   2   2   2   0   0   0   0   2   0   2   2   0   2   2   0   2   2   2   0   2   2   0   0   0   0   2   0   2   0   2   2   2   2   2   0   2   2   2   0   2   0   2   0   0   0   0   0   2   0   2   2   2   0   0   0   2   0   0   2   0   0   0   0   2   0   0   2
 MK-5-13                0   0   2   2   0   0   0   2   2   0   2   0   2   0   0   2   0   0   0   2   0   0   0   0   0   2   2   2   0   0   2   2   2   2   0   2   2   0   0   2   0   2   0   0   2   2   0   2   0   2   0   0   0   0   0   2   0   0   2   0   2   2   2   0   2   2   0   2   0   0   0   2   2   0   2   2   0   2   2   2   2   2   2   2   0   2   2   2   2   2   2   2   2   2   2   0   0   0   0   2   2   0   2   2   0   2   2   0   2   2   2   0   2   0   2   0   2   2   2   2   2   0   0   2   0   2   0   0   2   0   0   0   0   2   2   2   0   0   0   0   0   0   2   2   0   0   2   0   2   2   2   0   0   2   0   0   0   0   2   0   2   0   2   2   2   2   2   0   2   2   2   0   2   0   2   0   0   0   0   0   2   0   2   2   2   0   0   0   2   0   0   2   0   0   2   0   2   0   0   2
 MK-5-14                0   2   2   2   0   0   0   2   2   0   2   0   0   0   0   2   0   0   0   2   0   0   0   0   0   2   2   0   0   2   2   2   0   2   0   2   2   0   2   2   0   2   0   0   2   2   0   2   0   2   0   0   0   2   0   0   0   0   2   0   2   2   2   0   2   0   0   2   0   0   2   2   2   0   0   0   0   2   2   2   2   2   0   2   0   2   2   2   2   2   2   2   2   2   2   2   0   0   0   2   2   0   2   2   0   2   2   0   2   0   2   0   2   0   2   0   2   2   2   2   2   0   0   2   0   2   0   0   2   0   0   0   0   2   2   2   0   0   0   0   0   0   2   2   0   0   2   0   2   2   2   0   0   2   0   2   0   0   2   0   2   0   2   2   2   2   2   0   2   2   2   0   2   0   2   0   0   0   0   0   2   0   2   2   0   0   0   0   2   0   0   2   0   0   2   0   2   0   0   2
 MK-5-15                0   2   2   2   0   2   0   2   2   0   2   0   0   0   0   2   0   0   0   2   0   0   0   0   0   2   2   0   2   2   2   2   0   2   0   2   0   0   2   2   0   0   0   0   2   2   0   2   0   2   2   0   0   2   2   0   0   0   2   0   2   2   2   0   2   0   0   2   0   0   2   2   0   0   0   0   0   2   2   2   2   2   0   2   0   2   0   2   2   2   2   2   2   0   2   2   0   0   0   2   2   0   2   2   0   2   2   0   2   0   2   0   2   0   2   0   0   2   2   2   0   0   2   2   0   2   0   0   2   0   0   0   0   2   2   2   0   0   0   0   0   0   2   2   0   0   2   0   2   2   2   0   2   0   0   2   0   2   0   0   0   0   2   2   2   2   2   0   2   2   2   0   2   0   2   0   0   0   0   0   2   0   2   2   2   0   0   0   2   2   2   2   0   0   2   0   2   0   0   2
 MK-5-16                0   2   2   2   0   2   0   2   2   0   2   2   0   0   0   2   0   0   0   2   0   0   0   0   0   0   2   0   2   0   2   2   0   2   2   2   0   0   2   0   0   2   0   0   0   2   0   2   0   2   2   2   0   2   2   0   0   0   2   0   2   2   2   0   2   0   0   2   0   0   2   2   0   0   0   0   2   2   2   2   2   2   0   2   0   2   2   2   2   2   0   0   2   0   2   2   0   0   0   2   2   2   2   2   0   0   2   0   2   0   2   0   2   0   2   0   0   2   0   2   2   0   2   0   0   2   0   0   0   0   0   0   0   2   2   2   0   0   0   0   0   0   2   2   0   0   0   0   0   2   2   0   2   0   0   2   0   2   0   0   0   2   2   2   2   0   2   0   2   2   2   0   2   0   2   0   0   0   0   0   2   0   2   2   0   0   0   0   2   2   2   2   0   0   2   0   2   0   0   2
 MK-6-1                 2   0   2   0   0   2   0   2   0   0   2   2   0   0   2   0   0   0   0   2   0   2   2   2   2   2   2   2   2   0   0   0   0   2   2   0   0   2   2   2   0   0   0   0   0   2   0   0   0   0   0   0   0   0   0   2   0   0   0   2   0   0   2   0   2   0   2   2   0   0   0   0   0   2   0   0   0   0   2   2   2   2   0   0   0   0   0   2   2   0   2   0   2   2   0   0   2   0   2   2   2   2   0   2   2   2   0   0   0   0   2   0   0   2   0   2   0   2   2   2   2   0   2   2   2   2   2   0   0   2   0   0   2   2   2   0   2   0   2   2   0   0   0   0   0   2   0   2   2   2   2   0   2   0   2   2   2   0   0   2   0   2   2   2   2   0   0   0   0   0   0   0   2   0   0   2   2   0   0   0   0   0   0   0   2   2   0   2   0   0   2   2   2   0   2   0   2   0   0   2
 MK-6-2                 0   0   2   0   2   2   0   0   0   0   2   2   0   0   2   0   0   0   0   2   2   2   2   2   0   2   2   2   2   0   0   0   0   2   2   0   0   2   0   2   0   0   0   0   0   2   0   0   0   0   0   0   2   0   0   2   0   0   0   2   0   0   2   0   2   0   2   2   0   0   0   0   2   2   2   0   0   0   2   2   2   0   0   2   2   0   0   2   2   0   2   0   2   0   2   0   2   0   2   0   2   0   0   2   0   2   0   0   0   0   2   0   0   2   0   2   0   2   2   2   2   0   2   2   2   2   2   0   0   0   0   0   2   2   2   0   2   0   2   2   0   0   0   0   0   2   0   2   2   2   2   0   2   0   2   2   2   0   0   2   0   2   0   2   2   0   0   0   0   0   0   0   2   0   0   2   2   0   0   0   0   0   2   0   2   2   0   2   0   0   2   2   2   0   2   0   2   0   0   2
 MK-6-3                 0   2   0   0   2   2   0   0   0   0   2   2   2   0   2   0   0   0   0   2   2   2   2   2   0   2   2   2   2   0   0   0   0   2   2   0   0   2   0   2   2   0   0   0   0   2   0   0   0   0   0   0   2   0   0   2   0   0   2   2   0   0   2   0   2   0   2   2   0   0   0   0   2   2   2   0   0   0   2   2   2   0   2   2   2   0   0   2   2   0   2   0   2   0   2   0   2   0   2   2   2   0   0   2   0   2   0   0   0   0   2   0   0   0   0   2   2   2   2   2   2   2   2   2   2   2   2   0   0   0   0   0   2   2   2   0   2   0   2   2   0   0   0   0   0   2   0   2   2   2   0   0   2   0   2   2   2   0   0   2   0   2   0   0   2   0   0   0   0   0   0   0   2   0   2   2   2   0   2   0   0   0   2   0   2   2   0   2   2   0   2   2   2   0   0   0   2   0   2   2
 MK-6-4                 0   2   0   0   2   2   0   0   0   0   2   2   0   0   2   0   0   0   2   2   2   2   2   2   0   2   2   2   2   0   0   0   0   2   2   0   0   2   0   2   2   0   0   0   0   2   2   0   2   0   0   0   0   0   0   2   0   0   2   2   0   0   2   0   2   0   2   2   0   0   0   2   2   2   2   0   0   0   2   0   2   0   2   2   2   0   0   2   2   0   2   0   2   0   2   0   2   0   2   2   2   0   0   2   0   2   0   0   0   0   2   0   0   0   0   2   2   2   2   2   2   2   2   2   2   2   2   0   0   0   0   2   2   0   2   0   2   0   2   2   0   0   2   0   0   2   2   2   2   2   0   0   2   0   2   2   2   0   0   2   2   2   0   0   2   0   0   0   0   0   0   0   2   0   2   2   2   0   2   0   0   0   2   0   2   2   0   0   2   0   2   2   2   0   0   0   0   0   2   2
 MK-6-5                 2   0   0   0   2   2   0   0   0   0   2   2   0   0   2   2   2   0   2   2   0   2   2   2   0   2   2   2   2   0   0   0   0   2   2   0   0   2   0   2   0   0   0   0   0   2   2   0   2   2   0   0   0   0   0   2   0   0   2   2   0   0   2   0   2   0   2   2   0   0   0   2   2   2   2   0   0   2   2   0   2   0   2   2   2   0   2   2   0   0   2   0   2   0   2   0   2   0   2   2   2   0   0   2   0   2   0   0   0   0   2   0   0   0   0   2   2   2   2   0   0   2   2   2   2   2   2   0   0   0   0   2   2   0   2   0   2   0   2   2   0   0   2   2   0   2   2   2   0   2   0   0   2   0   2   2   2   0   0   2   2   0   0   0   2   0   2   0   0   0   0   0   2   0   2   2   2   0   0   2   0   0   2   0   2   2   0   0   0   0   2   2   0   0   0   0   0   0   2   2
 MK-6-6                 2   0   0   0   2   2   0   0   0   0   2   0   0   0   2   2   2   0   2   2   0   0   2   2   0   2   2   2   2   0   0   0   0   2   2   0   0   2   0   2   0   0   0   0   0   2   2   2   2   2   0   0   0   0   0   0   0   0   0   2   0   0   2   0   2   0   2   2   0   0   0   2   2   2   2   0   0   2   0   0   2   0   0   2   2   0   0   2   0   0   2   0   2   0   2   0   2   0   2   2   0   0   0   2   0   2   0   0   0   0   2   0   0   0   0   2   2   2   2   0   0   2   2   2   2   2   2   0   0   0   0   2   2   0   2   2   0   0   2   2   0   0   0   2   0   2   2   2   0   2   0   0   2   0   0   2   2   0   0   2   2   0   0   0   2   2   2   0   0   2   0   0   2   0   2   2   0   2   0   2   0   0   2   0   2   2   0   0   0   0   2   2   0   0   0   0   0   0   2   2
 MK-6-7                 2   0   2   0   2   2   0   0   0   0   2   0   0   0   2   2   2   0   2   2   0   0   2   2   0   2   2   2   2   0   0   0   0   2   2   0   0   2   0   2   0   0   0   0   0   2   2   2   2   2   0   0   0   0   0   0   0   0   0   0   0   0   2   0   2   0   2   0   0   0   2   2   2   2   0   0   0   2   0   0   2   0   0   2   2   0   0   2   0   0   2   0   0   0   2   0   2   0   2   2   0   2   0   2   0   0   2   0   0   0   2   0   0   0   0   2   2   2   2   0   2   2   2   2   2   2   2   0   2   0   0   2   2   0   2   2   0   0   2   0   0   0   2   2   0   2   0   2   0   0   0   0   2   2   0   2   2   0   0   2   2   0   0   0   2   2   2   0   0   2   0   0   2   0   2   2   0   2   0   2   0   0   2   0   2   2   0   0   2   0   2   0   0   2   0   0   0   0   2   2
 MK-6-8                 2   0   2   0   2   2   0   0   0   0   2   0   0   2   2   2   2   0   2   2   0   0   2   2   0   2   0   2   2   0   0   0   0   2   2   0   0   2   0   2   0   2   0   0   0   2   0   2   2   2   0   0   0   0   0   0   0   0   0   0   0   0   2   2   2   0   2   0   0   0   2   2   2   2   0   0   0   2   0   0   2   2   0   2   2   0   0   2   0   0   2   0   0   0   2   0   2   0   0   2   0   2   2   2   0   2   2   2   0   0   2   0   0   0   0   2   2   2   0   0   2   2   2   2   2   2   0   0   2   0   0   2   2   2   2   0   0   0   2   0   0   0   2   2   0   2   0   2   0   0   0   2   2   2   0   2   2   0   0   2   2   0   0   0   2   2   2   0   0   2   0   0   2   0   2   2   0   2   0   2   0   2   2   0   2   0   0   0   2   0   2   0   0   2   0   0   0   0   2   2
 MK-6-9                 2   0   0   0   2   2   0   0   0   0   2   0   0   2   2   2   2   0   2   2   0   0   2   2   0   2   0   2   2   0   0   0   0   2   2   0   2   2   0   2   0   2   0   0   2   2   0   2   2   2   0   0   0   0   0   0   0   0   0   0   0   0   2   2   2   0   0   0   2   0   2   2   0   2   0   0   0   2   0   0   2   2   0   2   2   0   0   2   2   0   2   0   0   0   2   0   2   0   0   2   2   2   0   2   0   0   2   2   0   0   0   0   0   0   2   2   2   2   2   0   2   2   2   2   2   2   2   0   2   0   2   2   2   2   2   0   0   0   2   0   0   0   2   2   0   2   0   2   0   0   0   2   2   2   0   2   2   0   2   2   2   0   0   0   2   0   2   0   0   2   0   0   2   0   2   2   0   2   0   2   0   2   2   0   0   0   0   0   2   0   2   0   0   0   0   0   0   0   2   0
 MK-6-10                2   0   0   2   0   2   0   0   0   0   2   2   0   2   2   2   2   0   2   2   0   0   2   0   0   2   0   0   0   0   0   2   0   2   2   0   2   2   0   2   0   2   2   0   2   2   0   2   2   2   0   0   0   0   0   0   0   0   0   0   0   0   2   2   2   0   0   0   2   2   2   2   0   2   0   0   0   2   2   0   2   2   0   0   2   0   2   2   2   0   2   0   0   2   2   0   2   2   0   2   2   2   0   0   0   0   0   2   0   0   0   0   0   0   2   2   2   2   2   0   2   2   2   2   2   2   2   0   2   0   2   2   2   2   2   0   0   0   2   0   2   0   2   2   0   2   0   2   0   0   0   2   2   2   2   2   0   0   0   2   2   0   0   2   2   2   2   0   0   2   0   2   2   0   2   2   0   2   0   2   0   2   2   0   0   0   0   0   2   2   2   2   2   0   0   0   0   0   2   0
 MK-6-11                2   0   2   2   0   2   0   0   0   0   2   2   0   2   2   2   2   0   2   2   0   0   2   0   0   2   0   0   0   0   0   2   0   2   2   0   2   0   0   2   0   2   2   0   0   2   0   2   2   0   0   0   0   0   0   0   0   0   0   0   0   0   2   2   2   0   0   2   2   2   0   2   0   2   0   0   0   2   2   0   2   2   0   0   2   0   2   2   2   0   2   0   0   2   2   0   0   2   2   0   2   2   0   0   0   0   0   2   0   0   0   0   0   0   2   2   2   2   0   0   2   2   2   2   2   2   2   0   2   0   2   2   2   2   2   0   0   0   2   0   2   0   2   2   0   2   0   2   0   0   0   2   2   2   2   2   0   0   0   2   2   0   0   0   2   2   2   0   0   0   0   2   2   0   2   0   0   2   0   2   0   2   2   0   0   0   0   0   2   2   2   2   2   0   0   0   0   0   2   0
 MK-6-12                2   0   2   0   0   2   0   0   0   0   2   2   2   2   2   2   0   0   2   2   0   0   2   0   2   2   2   0   0   0   0   0   0   2   2   0   0   0   0   2   0   2   2   0   0   0   0   2   2   0   2   2   0   0   0   0   2   0   0   2   0   0   2   0   2   0   0   2   2   2   0   2   0   2   0   0   0   2   2   0   2   2   2   0   2   0   2   2   2   0   2   0   0   2   0   2   0   2   2   0   2   2   0   0   0   0   0   2   0   0   0   0   2   0   2   2   2   2   0   0   2   0   0   2   2   2   0   0   2   0   2   2   2   2   2   2   0   0   2   2   2   0   2   2   0   0   0   2   0   0   0   2   2   2   2   2   0   0   0   2   2   0   0   0   2   2   2   0   0   0   0   2   2   0   2   0   0   2   0   2   0   2   2   0   0   0   0   0   2   0   2   2   2   0   0   0   2   0   2   0
 MK-6-13                2   0   2   0   0   2   0   2   0   0   2   2   2   2   2   2   0   0   2   2   0   0   2   0   2   2   0   0   0   0   0   0   0   2   2   0   0   0   0   0   0   2   2   2   0   0   0   2   2   0   2   2   0   0   0   0   0   0   0   2   0   0   2   0   2   0   0   2   2   0   0   0   2   2   0   0   0   2   2   0   2   2   2   0   2   0   2   2   2   0   0   0   0   2   0   0   0   2   2   0   2   2   0   0   0   0   0   2   0   2   0   0   2   2   2   2   2   2   2   0   2   0   0   2   2   0   0   0   2   0   2   2   2   2   2   2   0   0   2   2   2   0   2   2   0   0   0   2   0   2   0   2   2   2   2   0   0   0   0   2   2   0   0   0   2   2   2   2   2   0   2   2   2   2   2   0   2   2   0   2   0   2   2   0   0   0   0   0   2   0   2   2   2   0   0   0   2   2   2   0
 MK-6-14                2   0   2   0   0   2   0   2   0   0   2   0   2   2   2   2   0   0   2   2   0   0   0   0   2   2   2   0   0   0   0   0   0   0   2   0   2   0   0   0   0   2   2   2   2   2   0   2   2   0   2   2   2   0   0   0   0   0   0   0   0   0   2   0   2   0   0   2   2   0   0   0   2   2   0   0   0   2   2   0   2   2   2   0   2   2   2   2   2   0   0   0   0   2   0   0   0   2   2   0   2   0   0   2   0   0   0   2   0   2   0   2   2   2   2   2   2   2   2   2   2   0   0   2   2   0   0   0   2   0   0   2   2   0   2   2   0   0   2   2   2   0   2   2   0   0   0   2   0   2   0   2   2   2   2   0   0   0   0   2   2   0   0   2   2   2   2   2   2   0   2   2   2   2   2   0   2   2   0   2   0   2   0   0   0   0   0   0   2   0   2   2   2   0   0   0   2   2   2   0
 MK-6-15                2   0   2   0   0   2   0   2   0   0   0   0   2   2   2   2   0   0   0   2   2   0   0   0   2   2   2   0   0   0   2   0   0   2   2   0   2   0   0   0   2   2   2   2   2   2   0   2   2   0   2   2   2   0   0   0   0   2   0   0   0   0   2   0   2   0   0   2   2   0   0   0   0   2   0   0   0   2   2   0   2   2   2   0   2   2   2   2   2   0   0   0   0   0   2   0   0   2   2   0   2   0   0   2   0   0   0   2   0   0   0   2   2   2   2   2   2   2   2   2   2   0   0   2   2   2   0   0   2   0   0   0   2   2   2   2   0   0   2   2   2   0   2   2   0   0   0   2   0   2   0   2   2   2   0   0   2   0   0   2   2   0   0   2   2   2   2   0   2   0   2   0   2   2   2   0   2   2   0   2   0   2   0   0   0   0   2   0   2   0   2   2   2   0   0   0   2   2   2   0
 MK-6-16                2   0   2   0   0   2   0   2   0   2   0   2   2   2   2   2   0   0   0   2   2   0   0   0   2   2   2   0   0   0   0   0   0   0   2   0   0   0   0   0   2   2   2   2   2   2   0   0   2   0   2   2   2   0   2   0   0   0   0   0   0   0   2   2   2   2   0   2   2   0   0   0   0   2   0   0   0   0   2   0   2   2   2   0   2   2   2   2   2   0   0   0   0   0   2   0   2   0   2   0   2   2   0   2   0   0   0   2   0   0   0   2   2   2   2   2   2   2   2   2   2   0   0   0   2   2   0   0   2   0   0   0   2   2   2   2   0   0   2   2   2   0   2   2   0   0   0   2   2   2   0   2   2   2   0   0   0   0   0   2   2   0   2   2   2   2   2   0   2   0   2   0   2   2   2   0   0   2   0   2   0   2   0   0   2   0   2   0   2   0   2   2   2   0   0   0   2   2   0   0
 
!****************************************** Phenotypic Data **********************************************************
!-100.0 is resevred for missing phenotype
SimulatedTrait1        12.7548   14.8896   19.7319   11.5266   18.9152   13.8839   13.4860   18.9586   17.1183   13.9095   17.7554   12.8036   15.8811   15.3566   18.2343   15.0608   13.9955   14.4417   12.7620   14.0364   16.2315   15.7550   17.2993   15.7916   16.8272   18.9718   10.1061   10.4901   14.4825   10.9953   11.3003   18.9073   18.8393   15.6986   16.0078   16.7666   19.5139   16.7792   14.6995   16.0223   15.7275    7.5027   18.7849   16.4901   14.2864   13.8657   12.9248   15.2667   19.4617    9.4255   11.6005   15.2758   17.0911   18.6826   14.0915   13.7513   17.1178   14.3271   16.9116   13.3081   13.0845   12.1435   14.6179   15.1441   12.1869    9.6780   10.0561    9.4029   14.6630   17.8324   16.0812    9.8552   14.1683   15.8653   12.4242   14.2567   12.7608   14.0418   11.5282   13.6599   13.3404   12.1082   12.5489   15.0692   16.7109   11.5419   17.7230   21.0604   15.1161   13.0271   20.7484   14.5940   16.5051   17.9861   16.5899   13.3524   15.2883   11.4190   11.4585   17.9077   15.3025   17.1413   15.1000   13.7937   13.2546   14.7160   18.0418   15.4259   14.5107   10.5827   17.4427   17.8394   15.0559   16.5428   17.4493   14.2368   14.9358   14.1200   15.5326   13.3626   13.4271   18.6297   16.8492   18.6807   18.7305   14.1080   11.7787   13.7342   16.1693   15.3200   13.6205   19.8334   15.6047   17.2855   17.6774   17.0123    7.9308   14.1701   15.4086   12.2937   18.3165   16.3295   13.6364   13.7961   10.5162   14.3683    9.4219   13.5578   11.3574   18.6863   15.8058   10.2620   14.6499   12.5892    9.2068   14.3144   10.3809   16.6535   20.0254   11.2566   14.5325   10.5915   11.9900   15.6281   14.6925   16.2509   14.6637   13.0464   13.4689   14.6533   16.4078   17.3242   15.3794   12.6115   17.2292   16.2304   18.3965   16.1554   15.8829   17.1233   15.5153   12.1908   15.8834   17.6324   15.0491   14.4599   17.4364   15.0090   15.9614   17.2154   14.2976   16.2813   14.9847   11.3164   14.7526   13.2441   15.3011   15.7327   21.1070   14.6904
SimulatedTrait2        12.8567    9.0231   10.2762   10.1866   10.9566    8.5457   11.4387    6.6157   10.6069   10.2806   11.1020   11.9085   10.4601   10.6934   10.1303   11.9797   12.5438   10.4442    9.4834   11.6803   10.4378   10.1226    9.3387    6.7784    9.1971   10.9218   11.8015   10.4356    9.9380    9.8176   11.9379    9.0577    9.6358   11.6273   11.1463   12.7051    8.2563    9.5780   12.7072    9.7677   10.5765    9.6705   11.0111   10.4021   12.8405    8.9821    9.2942   10.3914    8.1173    9.0550    9.3668    9.9239   12.5068    8.7118   10.3691   11.8758   11.8466   11.2236    7.9426   11.1609    9.3499   13.1718    8.0962    9.0445   11.4927    8.6936   11.9419    9.7758   10.6243    9.9300   12.7606   11.3803    6.0479   12.5469   10.9171    9.1541   10.0027   10.5572    9.3970    9.3277   10.0903   10.7439    8.1307    9.1344    8.9042    9.6429   10.4688    8.6868    8.4061   12.1069   11.5847    8.0782   10.5540   12.0079    7.1378    8.0638   11.5686    9.8282    9.6767    8.4230    9.6902   11.1688    7.6119   13.2925   10.7156   12.9844    8.2175   11.4746   13.0391    8.4494   10.4883   10.3411    8.4076    9.7457   10.5240    8.8411    8.9760   10.7519    9.3834   11.1743   11.5725    9.5105   10.0161    8.7994    6.7889    9.7385    9.2163   11.8492    9.6706   11.6940    7.8806   12.6980    8.3502    6.0158   10.4785   10.2259    9.0276    9.2264    9.9049   10.8017    9.5053   11.6613   10.2338   12.1411   11.8408   11.1522    6.7809    7.8942   13.5412   10.1580   10.7479    8.8065   12.8680    8.5527    9.5360    9.2521   11.8842   11.2534    9.3433   10.1644   11.2271    9.3959   12.6235   10.1187    6.8457    9.6602    8.4187    8.7681    8.5714   10.7873    7.7592   12.2448   10.5282    9.0141    7.5810   11.0040   11.4394    8.8022    8.1462    6.8740    9.0695   11.7654   10.2597   10.1371   11.3489   11.0197   10.8506   10.4613    9.0574    9.7233    9.7473    8.1318    8.3390    9.4375    9.4326   12.9369    9.1839    9.4171    7.6060    6.9362
 
