# Supplementary material for: Inclusive Composite Interval Mapping of QTL by Environment Interactions in Biparental Populations
Source: PLoS One. 2015 Jul 10;10(7):e0132414. doi: 10.1371/journal.pone.0132414 (PMC4498613; doi:10.1371/journal.pone.0132414)
Supplement: S4 File — (ZIP) [file pone.0132414.s004.zip › H=0.1/L1/run_00191.met]

!**********************Note: lines staring with "!" are remarks and will be ignored in the program********************
!*********************************General Information**********************************
!Assuming F1 = P1 x P2, populations available in QTL IciMapping are: 
!  1, P1BC1F1 = P1 x F1, the first backcrossing where P1 is used as the recurrent parent;
!  2, P2BC1F1 = P2 x F1, the first backcrossing where P2 is used as the recurrent parent;
!  3, F1DH, F1-derived doubled haploids; 
!  4, RIL or F1RIL, recombination inbred lines through the repeated selfing of F1;
!  5, P1BC1RIL, recombination inbred lines through the repeated selfing of P1BC1F1;
!  6, P2BC1RIL, recombination inbred lines through the repeated selfing of P2BC1F1;
!  7, F2, the selfing generation of F1;
!  8, F3, the selfing generation of F2;
!  9, P1BC2F1, the second backcrossing where P1 is used as the recurrent parent; 
! 10, P2BC2F1, the second backcrossing where P2 is used as the recurrent parent;
! 11, P1BC2RIL, recombination inred lines through the repeated selfing of P1BC2F1; 
! 12, P2BC2RIL, recombination inred lines through the repeated selfing of P2BC2F1; 
! 13, P1BC1F2, the selfing generation of P1BC1F1; 
! 14, P2BC1F2, the selfing generation of P2BC1F1; 
! 15, P1BC2F2, the selfing generation of P1BC2F1; 
! 16, P2BC2F2, the selfing generation of P2BC2F1; 
! 17, P1BC1DH, P1BC1F1-derived doubled haploids; 
! 18, P2BC1DH, P2BC1F1-derived doubled haploids; 
! 19, P1BC2DH, P1BC2F1-derived doubled haploids; 
! 20, P2BC2DH, P2BC2F1-derived doubled haploids; 
   3      !Mapping Population (see remarks above)
   2      !Mapping Function (1 for Kosambi; 2 for Haldane; 3 for Morgan)
   2      !Marker Space Type (1 for intervals; 2 for positions)
   1      !Marker Space Unit(1 for centiMorgans; 2 for Morgan)
   6      !Number of Chromosomes (or Linkage Groups)
 200      !Size of the mapping population
   2      !Number of environments
 
!***************************************** Chromosomes and Linkage Maps **********************************************
!Chromosome                 NumMarkers
-CH1                        16
-CH2                        16
-CH3                        16
-CH4                        16
-CH5                        16
-CH6                        16
!Linkage map (Marker name followed by position or the interval length)
 MK-1-1                1     0.000
 MK-1-2                1    10.000
 MK-1-3                1    20.000
 MK-1-4                1    30.000
 MK-1-5                1    40.000
 MK-1-6                1    50.000
 MK-1-7                1    60.000
 MK-1-8                1    70.000
 MK-1-9                1    80.000
 MK-1-10               1    90.000
 MK-1-11               1   100.000
 MK-1-12               1   110.000
 MK-1-13               1   120.000
 MK-1-14               1   130.000
 MK-1-15               1   140.000
 MK-1-16               1   150.000
 MK-2-1                2     0.000
 MK-2-2                2    10.000
 MK-2-3                2    20.000
 MK-2-4                2    30.000
 MK-2-5                2    40.000
 MK-2-6                2    50.000
 MK-2-7                2    60.000
 MK-2-8                2    70.000
 MK-2-9                2    80.000
 MK-2-10               2    90.000
 MK-2-11               2   100.000
 MK-2-12               2   110.000
 MK-2-13               2   120.000
 MK-2-14               2   130.000
 MK-2-15               2   140.000
 MK-2-16               2   150.000
 MK-3-1                3     0.000
 MK-3-2                3    10.000
 MK-3-3                3    20.000
 MK-3-4                3    30.000
 MK-3-5                3    40.000
 MK-3-6                3    50.000
 MK-3-7                3    60.000
 MK-3-8                3    70.000
 MK-3-9                3    80.000
 MK-3-10               3    90.000
 MK-3-11               3   100.000
 MK-3-12               3   110.000
 MK-3-13               3   120.000
 MK-3-14               3   130.000
 MK-3-15               3   140.000
 MK-3-16               3   150.000
 MK-4-1                4     0.000
 MK-4-2                4    10.000
 MK-4-3                4    20.000
 MK-4-4                4    30.000
 MK-4-5                4    40.000
 MK-4-6                4    50.000
 MK-4-7                4    60.000
 MK-4-8                4    70.000
 MK-4-9                4    80.000
 MK-4-10               4    90.000
 MK-4-11               4   100.000
 MK-4-12               4   110.000
 MK-4-13               4   120.000
 MK-4-14               4   130.000
 MK-4-15               4   140.000
 MK-4-16               4   150.000
 MK-5-1                5     0.000
 MK-5-2                5    10.000
 MK-5-3                5    20.000
 MK-5-4                5    30.000
 MK-5-5                5    40.000
 MK-5-6                5    50.000
 MK-5-7                5    60.000
 MK-5-8                5    70.000
 MK-5-9                5    80.000
 MK-5-10               5    90.000
 MK-5-11               5   100.000
 MK-5-12               5   110.000
 MK-5-13               5   120.000
 MK-5-14               5   130.000
 MK-5-15               5   140.000
 MK-5-16               5   150.000
 MK-6-1                6     0.000
 MK-6-2                6    10.000
 MK-6-3                6    20.000
 MK-6-4                6    30.000
 MK-6-5                6    40.000
 MK-6-6                6    50.000
 MK-6-7                6    60.000
 MK-6-8                6    70.000
 MK-6-9                6    80.000
 MK-6-10               6    90.000
 MK-6-11               6   100.000
 MK-6-12               6   110.000
 MK-6-13               6   120.000
 MK-6-14               6   130.000
 MK-6-15               6   140.000
 MK-6-16               6   150.000
!*********************************** Marker Types ********************************************************************
!Co-dominant marker: When heterozygote F1 is present, P1 is coded as 2, F1 is coded as 1, and P2 is coded as 0; Otherwise, P1 is coded as 2, and P2 is coded as 0. 
!Dominant marker: When heterozygote F1 is present, P1 and F1 are coded as 12, and P2 is coded as 0; Otherwise, P1 is coded as 2, and P2 is coded as 0.  
!Recessive markers: When heterozygote F1 is present, P1 is coded as 2, and F1 and P2 are coded as 10; Otherwise, P1 is coded as 2, and P2 is coded as 0. 
!Missing marker is coded as -1. 
 MK-1-1                 0   2   2   0   2   2   0   2   0   0   0   2   2   2   2   0   0   0   2   2   0   2   0   2   2   2   0   2   2   0   2   2   0   2   2   2   0   0   2   0   2   2   0   2   2   2   0   0   0   0   0   2   0   0   0   2   2   0   0   2   2   0   0   0   0   0   2   0   2   0   0   0   2   2   2   2   2   2   0   2   2   2   2   2   0   2   0   0   0   0   2   0   2   2   0   0   2   2   0   2   2   0   2   2   2   0   2   2   2   0   2   0   2   2   0   0   2   0   0   0   2   2   2   2   2   0   2   2   2   2   0   2   2   0   0   2   2   2   2   0   0   0   2   0   0   0   2   2   0   2   2   0   0   0   0   0   0   2   2   0   0   2   0   0   2   2   0   0   0   2   0   0   2   0   2   2   2   0   2   2   0   0   2   2   0   2   2   0   0   0   0   2   0   0   0   2   0   0   2   2
 MK-1-2                 0   2   2   0   2   2   0   2   0   0   0   2   2   2   2   0   0   0   2   0   0   2   0   2   2   2   0   2   0   0   2   2   0   2   2   0   2   0   2   0   2   2   0   2   2   2   0   0   0   0   0   2   0   0   0   2   2   0   2   2   2   0   0   0   2   0   2   0   2   2   0   0   2   0   2   2   2   0   2   2   2   2   2   2   0   2   0   0   0   0   2   0   2   2   0   0   2   2   2   0   2   0   2   2   2   0   2   2   2   0   2   0   2   2   0   0   2   0   0   0   2   2   0   2   2   0   2   2   2   2   0   2   2   0   0   0   2   2   2   0   0   0   2   0   0   0   2   2   0   2   2   0   0   2   0   0   0   2   2   0   2   2   0   0   2   2   0   0   0   2   0   0   2   2   2   2   2   0   2   2   0   0   2   2   0   2   2   0   0   0   0   2   0   0   0   2   2   0   2   0
 MK-1-3                 0   2   2   2   2   2   0   2   0   0   0   2   2   2   2   0   0   0   2   0   0   2   2   2   2   2   0   2   0   0   2   2   0   2   2   0   2   0   2   2   2   0   0   2   2   2   0   0   0   0   0   2   0   0   0   0   2   0   2   2   2   0   0   0   2   2   2   2   2   2   0   0   2   0   2   2   2   2   2   2   2   2   2   0   0   2   0   0   0   0   2   0   2   2   0   0   2   0   2   0   2   0   2   2   0   0   2   2   2   0   2   0   2   2   0   0   2   0   0   0   2   2   0   0   0   0   2   2   2   2   0   2   2   0   0   0   2   2   2   0   0   2   2   0   0   0   2   2   0   2   2   0   0   2   0   0   0   2   2   2   2   0   0   0   2   2   0   0   0   2   0   0   2   2   2   2   2   2   2   2   0   0   2   0   0   2   2   0   0   0   2   2   0   0   0   2   2   0   2   0
 MK-1-4                 0   2   2   2   2   2   0   2   0   0   2   2   2   2   2   0   0   0   2   0   0   0   2   2   2   2   0   2   0   0   2   2   0   0   0   0   2   2   2   2   2   0   0   2   2   0   0   0   0   0   0   2   0   0   0   0   2   0   2   2   2   0   0   0   2   2   2   2   2   0   0   0   2   0   2   2   2   2   2   2   2   2   2   0   0   2   0   0   0   0   2   0   2   2   0   0   2   0   2   0   2   0   2   0   0   0   2   2   2   0   2   0   0   2   0   0   0   0   0   0   2   2   0   0   0   0   2   2   2   0   0   2   2   0   0   0   2   2   2   2   0   2   2   0   0   0   2   2   0   2   2   0   0   0   0   2   0   2   2   2   2   0   0   0   2   2   0   0   2   2   0   0   2   2   2   2   2   0   0   2   0   0   2   0   0   2   2   0   0   0   2   2   0   0   2   2   2   0   2   0
 MK-1-5                 0   2   2   2   2   2   0   0   0   0   2   2   2   2   2   0   0   2   2   0   0   0   0   2   2   2   0   2   0   0   2   2   0   0   0   0   2   2   2   2   2   0   0   2   2   2   0   0   0   0   0   2   0   0   0   0   2   0   2   2   2   0   0   0   2   2   2   2   2   0   0   0   2   0   2   0   2   2   2   2   2   2   2   0   0   2   0   0   0   0   2   0   2   2   0   0   2   2   2   2   2   0   2   0   0   0   2   0   2   0   2   0   0   2   0   0   0   0   0   0   2   0   0   0   0   0   2   2   2   0   0   2   2   0   2   0   2   2   2   2   0   2   2   2   0   0   2   2   0   2   2   0   0   0   0   2   0   0   2   2   2   2   0   0   2   2   0   0   2   2   0   0   0   2   2   2   2   0   0   2   0   0   2   0   0   2   2   0   0   0   2   2   0   0   2   2   2   0   2   0
 MK-1-6                 0   2   2   2   2   2   2   0   0   0   2   2   2   2   2   0   0   2   2   0   0   0   0   2   2   2   0   2   0   0   2   2   0   0   0   2   2   2   2   2   2   0   0   2   2   2   0   0   0   0   0   2   0   0   0   0   2   0   2   2   2   0   2   0   2   2   2   2   2   0   2   0   2   0   2   0   2   2   2   2   2   2   2   0   0   0   0   0   0   0   2   0   2   2   0   0   2   2   2   2   2   0   2   0   0   0   2   0   2   0   2   0   0   2   0   0   0   0   0   0   2   0   2   2   0   0   0   2   2   0   0   2   2   0   2   0   2   2   2   2   0   2   2   2   0   0   2   2   0   2   2   0   0   0   0   2   0   0   2   2   2   2   2   0   2   2   0   0   2   2   0   0   0   2   2   2   2   0   0   2   0   0   0   2   0   2   2   0   0   0   2   2   0   0   2   2   0   0   2   0
 MK-1-7                 2   2   2   2   2   2   2   0   2   2   2   2   2   2   2   0   0   2   2   2   0   0   0   2   2   2   0   2   2   0   2   2   0   0   0   0   2   2   2   2   2   2   2   2   2   2   0   0   0   2   0   2   0   0   0   0   2   0   0   2   2   0   0   0   2   2   2   2   2   0   2   0   2   0   2   0   2   2   2   0   0   2   2   0   0   2   0   0   0   0   2   0   2   2   0   0   2   2   2   2   2   0   2   0   0   0   2   0   2   0   2   0   0   2   0   0   0   0   0   0   2   0   2   0   0   0   0   2   2   2   0   2   2   0   2   0   2   2   2   2   0   2   2   2   0   0   2   2   0   2   2   0   0   0   0   2   0   0   2   0   2   0   2   0   2   2   0   0   2   2   0   0   0   2   0   2   2   0   0   2   0   0   0   2   0   2   2   0   0   0   2   2   0   0   2   2   0   0   2   0
 MK-1-8                 2   2   2   2   2   2   2   0   0   2   2   2   2   2   2   0   0   2   2   2   0   0   0   2   2   2   0   0   0   0   2   2   0   0   0   0   2   2   2   2   2   2   2   2   2   2   0   0   0   2   0   2   2   0   2   2   0   0   0   0   2   0   0   0   2   0   2   2   2   0   2   0   2   0   2   0   0   2   2   0   0   2   2   0   0   2   0   2   0   2   2   0   0   0   0   0   2   0   0   2   2   2   2   0   0   0   2   0   2   0   2   0   2   0   0   0   0   0   0   0   2   0   2   0   0   0   0   2   0   2   0   2   2   0   2   0   2   2   2   2   0   2   2   2   0   0   2   2   0   2   2   2   0   0   0   2   0   0   2   0   2   0   2   0   2   2   0   0   2   2   0   0   0   2   2   2   2   0   0   2   0   0   0   2   0   2   2   0   0   0   2   2   0   0   2   2   0   0   2   2
 MK-1-9                 2   2   2   2   2   2   2   0   0   2   0   2   2   2   2   0   0   2   0   0   0   0   0   2   2   2   0   0   0   0   2   2   0   0   0   2   2   0   2   2   2   2   2   2   2   2   2   0   0   2   0   2   2   0   2   2   2   2   0   0   2   0   0   0   2   0   2   2   2   0   2   2   2   0   2   0   0   2   0   2   0   2   2   0   0   2   0   2   0   2   2   0   0   0   0   0   2   0   0   2   2   2   2   0   0   0   2   0   2   0   2   0   2   0   0   0   0   0   0   0   2   0   2   0   0   0   0   2   0   2   0   2   2   0   2   0   2   2   2   2   0   2   2   2   0   0   2   2   0   2   2   2   2   0   0   2   0   0   2   0   2   0   2   0   2   2   0   0   2   2   0   0   0   0   2   2   2   2   0   2   0   0   0   2   0   2   2   0   0   0   0   2   0   0   2   2   0   0   2   0
 MK-1-10                0   2   2   2   2   2   2   0   0   2   0   2   2   2   2   0   0   2   0   0   0   0   0   2   2   2   0   2   0   0   2   2   0   0   0   2   2   0   2   2   2   2   2   2   2   2   2   0   0   2   0   2   0   0   2   0   2   2   0   2   2   0   0   0   2   0   2   2   2   0   2   2   2   0   2   0   0   2   0   2   0   2   2   0   0   2   0   2   0   2   2   0   0   0   2   0   0   0   0   2   2   2   2   2   0   0   2   0   2   0   2   2   0   0   0   0   0   0   0   0   2   0   0   2   0   0   0   2   0   0   0   2   2   2   2   0   2   2   2   2   0   2   2   2   0   0   2   2   0   2   2   2   2   0   0   2   2   0   2   0   2   0   2   0   2   2   0   0   2   2   0   0   0   2   2   2   2   2   0   2   0   0   2   2   0   2   0   0   0   0   0   2   0   0   2   2   0   0   2   0
 MK-1-11                2   2   2   2   2   2   0   0   0   2   0   2   2   2   2   0   0   2   0   0   0   0   0   2   2   2   0   2   0   0   2   2   0   0   0   2   2   0   2   0   2   2   2   2   2   2   2   0   0   2   0   2   0   0   2   0   2   2   0   2   2   0   0   0   2   0   2   2   2   0   0   2   2   0   0   0   0   2   0   2   0   2   2   0   0   2   0   2   0   2   2   0   0   0   2   0   0   0   2   2   0   2   2   2   0   0   2   0   2   0   2   0   0   0   2   0   0   2   0   0   2   0   0   2   0   0   0   2   0   2   0   2   2   2   2   0   2   2   2   2   0   2   2   2   0   0   2   2   0   2   2   2   2   2   0   2   2   2   2   0   2   0   2   0   2   2   0   0   2   2   0   0   0   2   2   2   2   0   0   2   0   0   2   2   0   2   0   0   0   0   0   2   0   0   2   2   0   0   2   0
 MK-1-12                0   2   2   2   2   2   0   0   0   2   0   2   0   0   2   0   0   2   0   0   2   0   0   2   2   2   0   2   0   0   2   2   0   0   0   2   2   0   2   0   2   2   2   2   0   2   2   2   0   2   0   2   0   0   2   0   2   2   0   2   2   0   0   0   2   0   2   2   2   0   0   2   2   2   0   0   0   2   0   0   0   2   2   0   0   2   0   2   0   2   2   0   0   0   2   0   0   0   2   2   0   2   2   0   0   0   2   0   2   0   2   2   0   0   2   0   2   2   0   0   2   0   0   2   0   0   0   2   0   2   0   2   2   2   2   0   2   2   2   2   0   2   2   2   0   0   2   2   2   2   2   0   2   2   0   2   2   2   2   0   2   0   2   0   2   2   0   0   2   2   0   0   0   2   0   2   2   0   0   2   0   0   2   2   0   2   0   0   0   0   2   2   0   0   2   2   0   0   2   0
 MK-1-13                0   2   2   2   2   2   0   0   0   2   0   2   0   0   2   0   0   2   0   0   2   0   0   2   2   2   0   2   0   0   2   0   0   0   0   2   2   0   2   0   2   2   2   0   0   2   2   2   0   2   2   2   0   0   2   0   2   0   0   2   2   0   0   0   2   0   0   2   2   0   0   2   2   2   0   0   0   2   0   2   0   2   2   0   0   2   0   2   0   2   2   0   0   0   2   0   0   2   2   2   0   2   0   0   0   0   2   0   2   0   2   2   0   0   0   0   0   0   0   0   2   0   0   2   0   0   0   0   2   2   0   2   2   2   0   0   2   2   2   2   2   2   2   2   0   0   2   2   2   2   2   0   2   2   0   2   2   2   2   0   2   0   2   0   2   2   0   0   2   2   0   0   0   2   0   2   2   0   0   2   0   0   2   2   0   2   0   0   0   0   2   2   0   0   2   2   0   0   2   0
 MK-1-14                2   2   0   2   2   0   0   2   2   0   0   2   0   0   2   0   0   2   0   0   2   0   0   0   2   2   0   2   0   0   2   0   0   0   0   2   2   2   2   0   2   2   2   0   0   2   2   2   0   2   2   2   0   0   2   0   2   0   0   2   2   0   0   0   2   0   0   2   2   0   0   2   2   2   0   2   0   2   0   2   0   2   2   0   0   2   0   2   0   2   2   0   0   2   2   2   0   2   2   0   0   2   0   0   0   0   0   2   2   0   2   2   0   0   0   0   0   0   0   0   2   0   0   0   0   0   0   2   2   2   0   2   2   2   0   0   2   2   2   2   2   2   2   2   0   0   2   2   2   2   2   0   2   2   0   2   2   0   2   2   2   0   2   0   2   2   0   0   2   2   2   0   0   2   0   2   0   0   0   2   0   0   2   2   0   2   0   0   0   0   2   2   0   0   2   2   0   0   2   0
 MK-1-15                2   2   0   2   2   0   0   2   2   0   0   2   0   0   2   0   0   2   0   0   2   0   0   0   2   2   0   2   0   0   0   0   0   0   0   2   0   2   2   0   2   2   2   0   0   2   2   2   0   0   2   2   0   2   2   0   2   0   0   2   2   0   0   0   2   0   0   2   2   0   0   2   2   2   0   2   0   2   0   2   0   0   2   0   0   2   2   2   0   2   2   0   0   2   2   2   0   2   0   0   0   2   0   0   0   0   0   0   0   0   2   0   2   0   0   0   0   0   0   2   2   0   0   0   0   0   0   2   2   2   0   2   2   2   0   2   2   2   2   0   2   2   2   2   0   0   2   2   2   2   2   0   2   2   0   2   0   0   2   2   2   0   2   2   0   2   0   0   2   2   0   0   0   2   0   0   0   0   0   2   0   0   2   2   2   2   0   0   0   0   2   2   0   0   2   2   0   2   2   0
 MK-1-16                0   2   0   0   0   0   0   2   2   0   0   2   0   0   2   0   0   2   0   0   2   0   0   0   0   2   0   2   0   0   0   0   0   0   0   2   2   2   2   0   2   2   2   0   0   2   0   2   0   0   2   2   0   2   0   0   2   0   0   2   2   0   0   0   2   0   2   2   2   0   2   2   2   2   2   2   0   2   0   0   0   0   2   0   0   2   2   2   0   2   2   0   0   2   2   2   0   2   0   0   0   2   0   0   0   0   0   0   0   0   2   0   2   0   0   0   0   0   0   2   2   0   0   0   0   0   0   2   2   2   2   2   2   2   2   2   2   2   2   0   2   2   2   2   0   0   0   2   2   2   2   2   2   2   0   2   0   0   2   2   2   0   2   2   0   2   0   2   2   2   0   0   0   2   2   0   0   0   0   2   0   0   2   2   2   2   0   0   2   0   2   2   0   0   2   2   0   2   2   0
 MK-2-1                 2   2   2   2   2   0   0   0   2   0   0   0   0   0   0   0   2   0   2   2   2   0   2   0   2   2   2   2   2   2   0   2   2   0   2   0   0   0   2   2   2   2   0   0   0   0   0   2   0   0   0   0   0   0   0   2   2   0   2   2   0   2   2   2   0   2   0   2   0   0   0   2   2   2   2   0   2   0   0   0   2   0   2   2   0   2   2   2   2   2   2   0   2   2   2   2   2   0   2   2   0   0   0   0   2   0   0   2   2   2   2   2   2   2   0   2   2   2   0   2   2   2   2   2   2   2   2   2   2   0   0   2   2   2   2   0   2   0   0   0   0   2   0   2   0   0   0   2   2   2   2   0   2   0   0   2   2   0   2   2   0   2   2   2   0   2   0   0   0   0   0   0   2   2   0   2   0   2   2   2   2   2   0   2   2   2   0   0   2   0   2   2   2   2   0   2   0   2   2   2
 MK-2-2                 2   2   2   2   2   0   0   0   2   2   0   0   0   0   0   0   2   0   2   2   2   0   2   0   2   2   2   2   2   2   0   2   2   0   2   0   0   0   2   2   0   2   0   0   0   0   0   0   0   0   0   0   0   0   0   0   2   0   2   2   2   2   2   2   0   2   0   2   0   0   0   2   2   0   2   2   2   0   0   0   2   0   2   2   0   2   2   2   2   2   2   0   2   2   2   2   2   0   2   2   0   0   0   0   2   0   0   2   2   2   2   2   0   2   0   0   2   2   0   2   2   2   2   0   2   2   2   2   2   0   0   2   2   2   0   0   2   0   0   0   0   2   2   2   0   0   0   2   2   2   2   0   2   0   0   2   2   0   2   2   0   2   2   2   0   2   0   2   0   0   0   0   2   2   0   2   0   2   0   2   0   0   0   2   0   2   0   0   2   0   2   2   2   2   0   2   0   0   2   2
 MK-2-3                 2   2   2   2   2   0   0   0   2   2   0   0   0   0   0   0   2   0   2   2   0   2   2   0   0   2   2   0   0   2   0   2   2   0   2   0   0   0   2   0   2   2   0   0   0   0   0   0   0   0   0   0   0   0   0   0   2   0   2   2   2   2   0   2   0   2   0   2   2   0   0   2   2   0   2   2   2   0   0   0   2   0   0   2   0   2   0   2   2   2   2   0   0   2   2   2   2   0   2   2   0   0   0   0   2   0   0   2   2   2   2   2   2   2   0   0   2   2   2   2   2   2   2   2   2   2   2   2   2   0   2   2   2   2   0   0   2   0   0   0   0   2   2   2   0   0   0   2   2   2   2   0   2   0   0   0   0   0   2   2   0   2   2   2   0   2   0   2   0   0   0   0   2   2   2   2   0   2   0   2   0   0   0   2   0   2   0   0   2   0   2   2   2   2   0   0   0   0   2   2
 MK-2-4                 2   2   2   2   2   0   0   0   2   2   0   2   0   0   0   0   2   0   2   2   0   2   2   0   0   2   2   0   0   2   0   2   2   0   2   0   0   0   2   0   2   2   0   0   0   0   0   2   0   0   0   0   0   0   0   0   2   0   2   2   2   2   0   2   0   2   0   2   2   0   0   2   2   0   0   2   2   0   0   0   2   2   0   2   0   2   0   2   2   2   2   0   0   2   2   2   2   0   2   2   2   0   2   0   0   0   0   2   2   2   2   2   2   2   0   0   2   2   2   2   2   2   2   2   2   2   2   2   2   0   2   2   2   2   0   0   2   0   0   0   0   2   2   2   2   0   0   0   2   2   2   0   2   0   0   0   2   0   2   0   0   2   2   2   0   2   0   2   0   0   0   0   2   2   2   2   0   2   0   2   0   0   0   2   0   2   0   0   2   0   2   2   2   2   0   0   0   0   2   2
 MK-2-5                 2   2   2   2   2   0   0   0   2   2   0   2   0   0   2   0   2   0   2   2   0   2   2   0   0   2   0   0   0   2   0   2   2   0   2   0   0   0   2   0   2   2   0   0   0   0   0   2   0   0   0   0   0   0   0   2   2   0   2   2   2   2   0   2   0   2   0   2   2   0   2   2   2   0   0   2   0   0   0   0   2   2   2   2   0   2   0   2   2   2   2   0   0   2   2   2   2   2   2   2   2   0   0   0   0   0   0   2   2   2   0   2   0   2   0   0   2   2   2   2   2   2   2   2   2   2   2   2   2   0   2   0   2   2   0   0   2   0   0   0   0   2   2   0   2   0   0   0   2   2   2   0   2   2   0   0   2   2   2   0   0   2   2   2   0   2   0   2   0   0   0   0   2   2   0   2   0   2   0   2   0   0   0   2   2   2   0   2   2   0   2   2   2   2   0   0   0   0   2   2
 MK-2-6                 0   2   2   2   2   0   0   0   2   2   0   0   0   0   2   0   2   0   2   2   0   2   2   0   0   2   0   0   0   2   0   2   2   0   2   0   0   0   2   2   2   2   0   0   0   0   0   2   2   0   0   0   0   0   0   2   2   0   2   2   2   2   0   2   0   2   0   2   2   0   2   2   2   0   0   2   0   0   0   0   2   2   2   2   0   0   0   2   2   2   2   2   0   2   2   2   2   2   2   2   2   0   0   0   0   0   0   2   2   2   0   0   0   2   0   0   2   2   2   2   2   2   0   2   2   2   2   2   2   0   2   0   2   0   0   0   2   0   0   0   2   2   2   0   2   0   0   0   2   0   2   0   2   2   0   0   2   2   2   0   0   2   2   2   0   2   0   2   0   0   0   0   0   2   0   2   0   2   0   2   0   0   0   2   0   2   0   2   0   0   2   0   2   2   0   0   0   0   0   2
 MK-2-7                 0   0   2   2   2   0   0   0   2   2   0   0   0   2   2   0   2   0   0   2   0   2   2   0   0   2   2   0   2   2   0   2   2   0   2   0   0   0   2   2   2   2   0   0   2   0   0   2   2   0   0   0   0   2   0   2   2   0   2   2   2   2   0   2   0   2   0   2   2   0   2   2   2   0   0   0   0   0   0   0   2   2   2   2   2   0   0   2   2   2   2   2   0   2   2   2   2   2   2   2   2   0   0   0   0   0   0   2   2   2   0   0   0   2   0   0   2   2   2   2   2   2   0   2   2   2   2   2   2   0   2   0   2   2   0   0   2   0   0   0   2   2   2   0   2   0   0   2   2   0   2   0   0   0   2   0   2   2   2   0   0   2   2   2   0   2   0   2   0   0   0   0   0   2   0   2   0   2   2   2   0   2   2   2   0   2   0   2   0   0   2   0   2   2   0   0   0   0   2   2
 MK-2-8                 0   0   2   0   2   0   0   0   2   2   0   0   0   2   2   0   0   0   0   2   0   2   2   0   0   2   2   0   2   2   0   2   2   0   2   0   0   0   2   2   2   2   0   0   2   0   0   2   2   0   0   0   0   0   0   2   2   0   2   2   2   2   0   2   0   2   0   2   2   0   2   2   2   0   0   2   0   0   0   0   2   2   2   2   2   0   0   2   2   2   2   2   0   2   2   2   2   2   2   2   2   0   2   2   0   0   0   2   2   2   0   0   0   2   0   2   2   2   2   2   2   2   0   2   2   2   2   2   2   2   0   0   2   2   0   0   2   0   0   0   2   2   2   0   0   0   2   2   2   0   2   0   0   2   2   0   2   2   2   0   0   2   2   2   0   2   0   2   0   0   0   0   0   2   0   2   0   2   2   2   2   2   2   2   0   2   2   0   0   0   2   0   2   2   0   0   0   0   2   2
 MK-2-9                 0   0   2   0   2   0   0   0   2   2   0   0   0   2   2   0   0   0   2   2   0   2   2   0   0   2   2   0   2   2   0   2   2   0   2   0   0   0   0   2   2   2   0   0   2   0   0   2   2   0   2   0   0   0   0   2   2   0   2   2   2   2   0   2   0   2   0   0   2   0   0   2   2   0   0   2   0   2   0   0   2   0   2   2   2   0   0   2   2   2   2   2   0   2   2   2   2   2   2   2   2   0   2   2   0   0   0   2   2   2   2   0   0   2   0   2   0   2   2   2   2   2   0   2   2   2   2   2   2   2   0   0   2   2   0   0   2   0   0   0   2   2   2   2   0   0   2   2   2   0   2   0   0   2   2   0   0   0   2   0   2   2   2   0   2   2   0   2   0   0   0   2   0   2   0   2   0   2   2   2   2   2   2   2   0   2   2   0   0   0   2   0   2   0   0   0   0   0   2   2
 MK-2-10                0   0   2   2   2   2   0   2   2   2   0   0   0   2   2   0   0   0   2   2   0   2   2   2   0   2   2   0   2   2   0   2   2   0   2   0   0   0   2   0   2   2   0   2   0   0   0   2   2   0   0   0   0   0   0   2   2   0   2   2   2   2   0   2   0   2   0   0   2   0   0   2   2   0   0   2   0   2   0   2   2   0   2   2   2   0   0   2   2   2   2   2   0   2   2   2   2   2   2   2   2   0   2   2   0   2   0   0   2   2   2   2   0   2   0   0   0   2   2   2   2   2   0   2   2   2   2   2   2   2   0   2   2   0   0   0   2   0   0   0   2   0   2   2   0   0   2   2   2   0   2   2   0   2   2   0   0   0   2   0   2   2   2   0   0   2   0   2   0   0   0   2   0   2   0   2   0   2   2   2   2   2   2   2   0   2   2   0   0   0   2   0   2   0   0   0   0   0   2   2
 MK-2-11                0   2   2   2   2   2   0   0   2   2   0   0   0   2   2   0   0   0   2   2   0   2   2   2   0   2   2   0   2   2   0   2   2   0   0   0   0   0   0   0   2   2   0   2   0   0   0   2   2   0   2   2   0   0   0   2   2   0   2   2   2   2   0   0   0   2   0   0   2   0   0   2   2   0   0   0   2   2   0   2   0   0   2   2   2   0   0   2   2   2   2   2   0   2   2   2   2   2   2   2   2   0   2   2   0   2   0   0   2   2   2   2   0   0   0   0   0   2   2   2   2   2   0   2   2   2   2   2   2   0   0   2   2   0   0   0   2   0   0   0   2   0   2   2   0   0   2   2   2   0   2   2   0   2   2   0   2   0   2   0   2   2   2   0   0   2   0   2   0   0   0   2   0   2   0   0   0   2   2   2   2   2   2   2   0   2   2   0   0   0   2   0   2   0   0   0   0   0   2   2
 MK-2-12                0   2   2   2   2   2   2   0   2   2   0   0   0   2   2   0   0   2   2   2   0   2   2   2   0   2   2   0   2   2   0   2   2   0   0   0   0   0   0   0   2   2   0   0   0   0   0   2   0   0   2   2   0   2   0   2   2   2   2   2   2   2   0   2   0   2   0   0   0   0   0   2   2   0   0   0   2   2   0   2   0   0   2   2   2   0   2   2   2   2   2   2   0   2   0   0   2   2   2   2   2   0   2   2   0   2   0   0   2   2   2   2   0   0   0   0   0   2   2   2   2   2   0   0   2   2   2   2   2   0   0   2   2   0   0   0   0   0   0   0   2   0   2   2   0   0   2   2   2   0   2   2   0   2   0   0   2   0   2   0   2   2   2   0   0   2   0   2   0   0   0   2   0   0   0   0   0   2   2   2   2   2   2   2   0   2   2   0   0   0   2   0   2   0   0   0   0   0   0   2
 MK-2-13                0   2   2   2   2   0   2   2   2   2   0   0   0   2   0   2   0   2   0   2   0   2   2   2   0   2   2   0   2   2   0   2   2   0   0   0   0   0   0   0   2   2   0   0   0   0   0   0   0   0   2   2   0   2   0   0   2   2   2   2   2   2   0   2   0   2   0   0   0   2   2   2   2   0   0   0   2   2   0   2   0   0   2   2   2   0   2   2   2   2   2   2   0   2   0   0   2   2   2   2   2   0   2   2   0   2   0   0   2   2   2   2   0   0   0   0   0   2   2   2   2   2   0   0   0   2   2   2   2   0   0   2   2   0   0   0   0   0   2   0   2   0   2   2   0   0   2   2   2   0   2   0   0   2   0   0   2   0   2   0   2   2   2   0   0   2   0   0   0   0   0   2   0   0   0   0   0   2   2   2   2   2   2   2   0   2   2   0   2   0   2   0   2   0   0   0   0   0   0   2
 MK-2-14                0   2   2   2   2   0   2   2   2   2   0   0   0   2   0   2   0   2   0   2   0   2   0   2   0   2   2   0   2   2   0   2   2   0   0   0   0   0   0   0   2   2   0   0   0   0   2   2   0   0   2   2   0   2   0   0   2   2   2   2   2   2   0   2   0   2   0   0   0   0   2   2   2   0   0   0   2   2   0   2   0   0   2   2   2   0   2   2   2   2   2   0   2   2   0   0   2   2   2   2   2   0   2   2   0   2   0   0   2   2   2   0   0   0   0   0   0   2   2   0   2   2   2   0   0   2   2   2   2   0   0   2   2   0   2   0   2   0   2   0   2   0   2   2   0   0   2   2   2   0   0   0   0   2   2   0   2   0   2   0   2   0   0   0   0   2   2   0   0   0   0   2   0   0   0   0   0   2   2   2   2   2   2   2   0   2   2   2   2   2   2   0   2   0   0   0   0   0   2   2
 MK-2-15                0   2   2   2   2   0   2   2   2   2   0   0   0   2   0   2   0   2   0   2   2   2   0   2   0   2   2   0   2   0   0   2   2   0   0   0   0   0   2   0   2   2   0   0   0   0   2   2   0   0   0   2   0   2   2   0   2   2   2   2   2   2   0   2   0   2   0   0   0   0   2   2   2   0   0   0   2   2   0   2   0   0   2   2   0   0   2   2   2   2   2   0   2   2   0   0   2   2   2   2   2   0   2   2   0   2   2   0   2   2   2   0   0   0   0   0   0   2   2   2   2   2   0   0   0   2   2   2   2   0   0   2   2   0   2   0   0   0   2   2   2   0   2   2   0   2   2   2   2   0   0   0   0   2   2   0   2   0   2   0   2   0   0   0   0   2   2   0   2   0   0   2   0   0   0   0   0   2   2   2   2   2   2   2   0   2   2   2   2   2   2   0   2   0   0   0   0   0   2   2
 MK-2-16                0   2   2   2   2   0   0   2   2   2   0   0   0   2   0   2   0   2   0   2   2   2   0   2   0   2   2   0   2   0   0   2   2   0   0   0   0   0   2   0   0   2   0   2   0   0   2   2   0   0   0   2   2   2   2   0   0   2   2   2   2   2   0   2   0   2   0   0   0   0   2   2   2   0   0   0   2   2   2   2   0   0   2   2   0   0   2   2   2   2   2   0   2   2   0   0   2   2   0   2   2   2   0   2   2   2   2   0   2   2   2   0   0   0   0   0   0   2   2   2   2   2   0   0   0   2   2   2   2   0   0   2   2   0   2   0   0   0   2   2   2   0   2   2   0   2   0   2   2   0   0   0   0   2   2   0   2   0   2   0   2   0   0   0   0   2   2   0   2   0   2   2   0   0   0   0   0   2   0   2   2   2   2   2   2   2   2   2   2   2   0   0   2   0   0   0   0   0   2   2
 MK-3-1                 0   0   0   2   0   2   0   2   0   2   0   2   2   0   2   2   0   2   2   2   0   0   2   2   0   0   0   2   0   0   2   0   0   2   2   2   2   2   2   0   0   0   2   2   2   0   0   0   2   0   2   0   0   0   0   0   2   0   2   2   0   0   2   0   2   0   2   2   2   0   2   0   2   0   0   2   2   0   2   0   0   2   0   2   2   0   0   2   0   0   2   2   0   2   0   2   2   2   0   0   2   2   0   0   2   2   0   0   2   2   2   0   2   0   0   0   0   0   0   2   0   2   0   2   0   0   2   2   2   2   0   0   2   2   0   2   0   2   0   2   0   2   2   0   0   2   0   0   0   0   2   2   2   0   2   2   2   0   0   0   0   2   0   0   0   2   0   2   0   2   0   2   0   2   0   2   0   0   2   0   0   0   2   2   2   2   2   0   2   0   0   0   2   2   0   0   2   0   2   2
 MK-3-2                 0   2   0   2   2   2   0   2   0   2   0   2   2   0   2   2   0   2   0   2   0   0   0   2   2   0   0   2   2   0   2   2   0   2   2   2   2   2   2   0   0   0   2   2   2   0   0   2   2   0   2   0   0   0   0   0   2   0   0   2   0   0   2   0   2   0   0   2   2   0   2   0   2   0   0   2   2   0   2   2   0   2   0   2   0   2   2   2   0   0   2   2   0   0   0   2   2   2   0   0   2   2   0   0   2   2   0   0   2   2   2   0   2   0   0   0   0   0   2   2   0   2   0   2   0   0   2   2   2   2   0   0   2   2   0   2   0   2   0   2   0   2   2   0   2   0   2   0   0   0   2   2   0   0   0   2   2   0   0   0   0   2   0   0   0   0   2   2   0   2   0   2   0   2   0   2   0   0   2   0   0   0   2   2   2   2   2   0   2   0   0   0   2   2   0   0   2   0   2   2
 MK-3-3                 0   2   0   2   2   0   0   2   0   2   0   0   2   0   0   2   0   2   0   2   0   0   0   2   2   0   0   2   2   0   2   2   0   2   2   2   2   2   2   0   0   0   0   2   2   0   0   2   2   0   2   0   0   0   0   0   2   0   0   2   0   0   0   0   2   2   0   2   2   0   2   0   2   0   0   2   2   0   2   2   0   2   0   2   2   2   2   2   0   0   2   2   0   0   0   2   2   2   0   0   2   2   0   0   2   2   0   0   0   2   2   0   2   0   0   0   0   0   2   2   0   2   0   2   0   0   2   0   2   2   0   0   2   2   0   2   0   2   0   2   0   2   2   0   2   0   2   0   2   0   2   2   0   0   0   0   2   0   0   0   0   2   0   0   2   2   2   0   0   2   0   2   0   2   0   2   0   0   2   0   0   0   2   2   2   2   2   0   2   0   0   0   2   2   0   0   2   0   2   2
 MK-3-4                 0   2   0   2   2   2   0   2   0   2   0   0   2   0   0   2   0   2   0   2   0   0   0   2   0   0   0   2   2   2   2   2   0   2   0   2   2   0   0   0   0   2   0   2   2   0   0   2   2   0   2   0   0   0   0   0   0   0   0   2   0   0   0   0   0   2   0   2   2   0   2   0   2   0   0   2   0   0   2   2   0   2   0   2   2   2   2   2   0   0   2   2   2   0   0   2   0   0   0   0   2   2   0   0   2   2   0   0   0   2   2   0   2   0   0   0   0   0   2   2   0   2   0   2   0   2   2   0   2   2   0   2   2   2   2   2   0   2   0   2   0   2   2   0   2   2   2   0   2   0   2   2   0   0   0   0   2   0   0   0   0   2   0   0   2   2   2   0   0   2   0   2   0   2   0   2   0   0   2   0   0   0   2   0   2   2   2   2   2   0   0   0   2   2   0   0   2   0   2   2
 MK-3-5                 0   2   0   2   0   2   0   2   2   2   0   0   2   0   0   2   0   2   0   2   0   2   0   2   0   0   0   2   2   2   2   2   0   2   0   2   2   0   0   0   0   2   0   2   2   0   0   2   0   2   2   0   0   0   0   0   0   0   0   2   0   0   0   0   0   0   0   2   2   0   2   0   0   0   0   2   0   0   2   2   0   0   0   0   2   2   2   0   0   0   2   2   2   0   0   2   0   0   0   0   2   2   0   0   2   0   0   0   0   2   2   0   2   0   0   0   0   0   2   2   0   2   2   2   0   0   2   0   0   2   0   2   2   2   2   2   2   2   2   2   2   2   2   0   2   2   2   0   2   0   2   2   0   0   0   0   2   0   0   0   2   0   0   0   2   2   2   0   0   2   0   2   0   2   0   2   0   0   2   0   0   0   2   0   2   2   2   2   2   0   0   0   2   2   0   0   2   2   2   2
 MK-3-6                 0   0   2   2   0   2   0   2   2   0   2   2   2   0   0   2   2   2   0   0   0   2   0   2   0   0   2   2   2   0   2   2   2   2   0   2   2   0   0   0   0   2   0   2   2   2   0   0   0   2   2   0   0   0   0   0   0   0   0   2   0   0   0   0   0   0   0   2   2   0   2   0   0   0   0   2   0   0   0   2   0   2   0   0   2   2   2   0   0   0   2   2   2   0   0   2   0   0   0   0   2   2   0   0   2   0   0   2   0   2   2   0   0   0   0   0   0   0   2   0   0   2   2   2   0   0   2   0   0   2   0   2   2   2   0   2   0   2   2   2   0   2   2   0   2   2   2   0   2   2   2   2   0   0   0   0   0   0   0   0   2   0   0   0   0   2   2   0   0   2   2   2   0   0   0   2   0   0   2   0   0   0   0   0   2   2   0   2   2   2   0   0   2   2   2   0   2   2   2   2
 MK-3-7                 0   0   0   2   0   2   2   2   2   0   0   2   2   2   0   2   2   2   0   0   0   2   0   2   0   0   2   2   2   0   2   2   2   0   0   2   0   0   0   0   0   2   0   2   2   2   0   0   0   2   0   0   0   0   0   0   0   0   0   2   2   0   0   0   0   0   0   0   2   0   2   0   0   0   2   2   0   0   0   2   0   2   0   0   2   2   2   0   0   0   2   2   2   0   0   2   0   0   0   0   0   2   0   0   2   0   0   2   2   2   2   0   2   0   0   0   0   0   2   0   0   2   2   2   0   0   2   0   0   2   0   2   2   0   0   2   0   2   2   2   0   2   2   0   2   2   0   0   2   2   2   0   0   0   0   0   2   0   0   0   2   0   0   0   0   2   2   0   0   0   2   2   0   0   0   2   0   0   2   0   0   0   0   0   2   2   0   0   2   2   0   2   2   2   2   0   2   2   2   2
 MK-3-8                 0   0   0   2   0   2   2   2   2   0   0   2   2   2   2   2   2   0   0   0   0   2   0   2   2   0   2   0   2   0   2   0   2   2   0   2   0   0   0   0   0   2   0   2   2   2   0   0   0   2   0   0   0   0   0   0   0   0   2   2   2   2   0   0   0   0   0   0   0   0   2   0   0   0   2   0   0   0   0   2   0   2   0   0   2   2   2   0   0   0   2   2   2   0   0   0   0   0   0   0   0   2   0   0   2   0   0   2   2   2   2   0   2   0   0   0   0   0   2   0   0   2   2   2   0   0   2   0   0   2   0   2   2   0   0   2   0   2   2   2   0   2   2   0   2   0   0   0   2   2   2   0   2   0   2   0   2   0   0   0   2   0   0   0   0   2   2   0   2   0   2   2   0   0   0   2   0   0   2   2   0   0   0   0   2   2   0   0   2   2   0   2   2   2   2   0   2   2   2   2
 MK-3-9                 0   0   0   2   0   2   2   2   2   0   0   0   2   2   2   2   2   0   0   0   0   0   0   2   2   2   2   0   2   0   2   0   2   2   0   2   0   0   0   0   0   0   0   2   2   2   0   0   0   2   0   0   0   2   0   0   0   0   2   2   2   2   0   0   0   0   0   0   0   0   2   0   0   0   2   0   0   0   2   2   0   0   0   0   2   2   2   0   0   0   2   0   2   2   2   0   0   0   0   2   0   2   0   0   2   2   0   0   2   2   2   0   2   0   0   0   0   0   2   0   0   2   2   2   0   0   0   0   0   0   0   2   2   0   0   2   0   2   2   2   0   2   2   0   2   0   0   0   2   2   2   0   2   0   0   0   2   0   0   0   0   2   0   0   0   2   2   2   2   2   2   2   0   0   0   2   0   0   2   0   0   0   0   0   0   2   0   0   2   2   0   2   2   0   2   0   2   2   2   2
 MK-3-10                0   0   0   2   0   2   2   2   2   0   0   0   2   0   2   2   2   0   0   0   0   0   2   2   2   2   2   0   0   0   2   0   2   2   0   2   0   0   0   0   0   0   0   0   2   2   0   0   0   2   0   0   0   2   0   0   0   0   2   2   2   0   0   0   0   0   0   0   0   0   2   0   0   0   2   0   0   0   2   2   0   0   0   0   2   2   2   0   0   0   2   0   2   2   2   0   0   0   0   2   0   2   0   0   2   2   0   0   2   2   2   0   2   0   0   0   0   0   2   2   0   2   2   0   0   0   2   0   0   0   0   2   2   0   0   0   0   2   2   2   2   0   2   0   2   0   0   0   2   2   2   0   2   0   0   0   2   0   0   0   0   2   0   0   0   2   2   2   2   2   2   2   0   0   0   2   0   0   2   0   0   0   0   0   0   2   0   0   2   2   0   2   2   0   2   0   2   2   2   0
 MK-3-11                0   0   0   0   0   2   2   2   0   0   2   0   2   0   2   2   2   2   0   0   0   0   2   2   2   2   2   0   0   0   2   0   2   0   0   2   0   0   0   2   0   0   0   0   2   2   0   0   0   2   0   0   0   2   0   0   0   0   0   2   0   0   0   0   0   0   0   0   2   0   2   2   0   0   2   0   0   0   2   2   0   0   0   2   0   2   2   0   0   0   2   0   2   2   2   0   0   0   0   0   0   2   0   0   2   2   2   0   2   2   2   0   0   0   2   0   0   0   2   2   0   2   2   0   2   0   2   0   0   0   0   2   2   0   0   0   0   2   2   0   2   0   2   0   2   0   0   0   2   0   2   0   2   0   0   0   2   0   0   0   0   2   0   0   0   2   2   2   2   2   2   2   0   0   0   2   0   0   0   0   0   0   0   0   0   2   0   0   0   2   0   2   2   0   2   0   2   2   2   2
 MK-3-12                0   0   0   0   0   2   2   0   0   0   2   0   2   0   2   2   2   2   0   0   0   0   2   2   2   2   2   0   0   0   2   0   2   0   0   2   0   0   0   2   0   0   0   0   2   2   0   0   0   2   0   0   0   2   0   0   0   0   0   2   0   0   0   0   0   0   0   0   2   0   2   0   2   0   2   0   2   0   2   2   0   0   0   2   0   2   2   0   0   0   2   0   2   2   2   0   0   0   2   0   0   2   2   0   0   2   2   0   2   2   2   0   2   0   2   0   0   2   2   2   0   0   2   0   2   0   2   0   0   0   0   2   2   0   0   0   0   2   2   0   2   0   2   0   2   0   0   0   2   0   2   0   2   0   0   0   2   0   0   0   0   2   0   0   0   2   2   2   2   2   2   2   0   0   0   2   0   0   0   0   2   0   0   2   0   2   0   0   0   2   2   2   2   0   2   0   2   2   2   2
 MK-3-13                0   0   2   0   0   0   2   0   0   0   2   0   2   0   2   2   2   2   0   2   0   0   2   2   0   2   2   0   0   0   2   0   2   0   0   2   0   0   0   0   0   0   0   0   2   2   0   0   0   2   0   0   0   2   0   0   0   0   0   2   0   0   0   0   0   0   0   0   2   0   2   0   2   0   2   0   2   0   2   2   0   0   0   2   2   2   2   0   0   0   2   0   2   2   2   0   0   0   2   0   0   2   0   2   0   2   2   2   2   2   2   2   2   0   2   0   0   0   0   2   0   0   2   0   2   0   2   0   0   0   0   2   2   0   0   0   0   2   0   0   2   0   2   0   2   0   0   0   2   0   2   2   2   0   0   0   2   0   0   0   0   2   2   0   0   2   2   2   2   2   2   2   0   0   0   2   0   0   0   2   2   0   0   2   2   2   0   0   0   2   0   2   2   0   2   2   2   2   2   2
 MK-3-14                0   0   2   0   0   0   2   0   0   0   2   0   2   0   2   0   2   0   0   2   0   0   2   2   0   2   2   0   0   0   2   0   2   0   0   0   2   0   0   0   0   0   2   0   2   0   0   0   0   2   0   0   0   0   0   0   0   2   0   2   0   0   0   0   0   0   0   0   2   0   2   0   2   2   2   0   2   0   2   2   0   0   0   2   2   2   2   0   2   0   2   0   2   0   2   0   0   0   2   0   0   2   0   2   0   2   2   0   0   2   2   2   2   0   2   0   0   0   0   2   0   0   2   0   0   0   2   0   0   0   0   2   2   0   0   0   0   2   0   0   2   2   2   0   2   0   0   0   2   0   2   2   2   0   2   0   0   0   0   0   0   2   2   0   0   2   2   2   2   2   2   2   0   0   0   2   0   0   0   2   2   0   0   2   2   2   0   0   0   2   0   0   2   0   2   2   2   2   0   2
 MK-3-15                0   0   0   0   0   0   2   0   0   0   2   0   2   0   2   0   2   0   0   2   0   0   2   2   0   2   2   0   0   0   2   0   2   0   2   0   2   0   0   0   0   0   2   0   2   0   0   0   2   2   0   0   0   2   0   0   0   2   0   2   0   0   0   0   2   0   0   0   2   0   2   0   2   0   2   0   0   0   2   2   0   2   2   2   2   2   0   2   2   0   2   2   2   0   2   0   0   0   2   0   2   2   2   2   0   0   2   0   2   2   2   2   2   0   2   0   0   0   0   2   2   0   0   0   0   0   2   0   0   0   0   2   2   0   0   0   0   2   0   0   2   2   2   0   2   0   0   0   0   0   2   2   2   0   2   0   0   0   0   0   0   0   2   0   0   2   2   2   2   2   2   2   0   0   0   2   0   0   2   2   2   0   0   2   2   2   0   0   0   2   0   0   2   0   0   2   2   2   2   2
 MK-3-16                0   0   0   0   0   0   2   0   0   0   0   0   2   0   2   0   2   0   0   2   0   0   2   2   0   2   2   2   2   0   2   0   2   0   2   0   2   0   0   0   0   0   2   0   2   0   0   0   2   2   0   0   0   2   0   0   0   2   0   2   0   0   0   0   2   0   0   0   2   0   0   0   2   2   0   0   0   0   2   2   0   2   2   2   2   2   0   2   2   0   2   2   2   0   0   0   0   0   2   0   2   2   2   2   0   0   2   0   2   2   2   2   2   0   2   2   0   0   0   2   2   2   0   0   0   0   2   0   0   0   0   2   2   0   2   0   0   2   0   0   0   2   2   0   2   0   0   0   0   0   2   2   2   0   2   0   0   0   0   0   0   0   2   0   0   2   2   2   2   2   2   2   0   0   0   2   0   0   2   2   2   0   0   2   2   2   2   0   0   2   0   2   2   0   0   2   0   2   0   2
 MK-4-1                 0   0   2   2   2   0   2   2   2   2   2   2   2   2   2   2   0   0   0   2   2   2   0   0   0   2   2   0   2   0   0   2   0   2   0   0   0   2   0   2   2   0   0   2   2   0   2   2   0   0   0   2   2   0   0   2   2   0   2   2   2   0   2   2   2   0   2   0   2   0   0   2   2   2   2   0   2   2   0   2   0   0   2   2   2   2   0   0   2   2   0   0   2   2   0   0   2   0   0   2   0   0   2   0   0   0   2   0   2   2   0   0   0   0   2   2   2   0   2   0   0   0   0   2   2   2   0   0   0   0   0   0   2   2   2   2   2   0   2   2   0   2   2   0   0   2   2   2   0   0   0   2   2   0   0   2   2   0   0   2   2   0   0   2   2   0   2   0   0   2   0   0   0   2   2   0   2   0   0   2   2   0   0   2   0   0   0   0   0   0   2   2   0   2   0   0   0   2   2   0
 MK-4-2                 0   0   2   2   2   0   2   2   2   2   2   2   2   2   2   2   0   0   0   2   2   2   0   2   0   2   2   0   2   0   0   2   0   2   0   0   0   2   0   0   2   2   0   2   2   0   2   0   0   0   0   2   2   0   0   2   2   0   0   2   2   0   2   2   2   0   2   0   2   0   0   2   2   2   2   0   2   2   0   2   0   0   2   2   0   2   0   0   2   2   0   2   2   2   0   0   2   0   0   0   0   0   2   0   0   0   2   0   2   2   0   0   0   0   2   2   2   2   0   0   2   0   0   2   2   2   0   0   0   0   0   0   2   2   2   2   2   2   2   2   0   2   2   0   0   2   2   0   0   0   0   2   2   0   0   2   2   0   0   2   2   0   0   0   0   0   2   0   0   2   0   0   2   2   2   2   2   0   0   2   0   0   0   2   0   2   0   0   0   0   2   0   0   2   0   0   0   2   2   0
 MK-4-3                 0   0   2   2   0   2   0   2   2   2   2   0   2   2   2   2   0   0   0   2   2   2   2   2   0   2   2   0   2   0   0   0   0   0   0   2   2   2   0   0   2   2   0   2   2   0   2   0   2   0   0   2   2   0   2   2   2   0   2   0   2   0   2   2   2   0   2   0   2   0   0   2   0   2   2   2   2   2   0   2   0   0   2   2   0   2   0   0   0   2   0   2   2   2   0   0   2   0   0   0   0   2   2   0   0   0   0   0   2   2   0   0   0   0   2   0   2   2   0   0   2   0   0   2   2   2   0   0   0   2   0   0   2   2   2   2   2   2   2   2   0   2   0   0   0   2   2   0   0   0   0   2   2   0   0   2   2   0   0   2   0   0   0   0   0   0   2   0   0   2   0   0   2   2   2   0   2   0   0   2   0   0   0   2   0   2   0   0   0   0   2   0   0   2   0   0   0   2   0   0
 MK-4-4                 0   0   2   2   0   2   0   2   2   2   2   0   2   2   2   2   0   0   0   0   2   2   0   2   0   2   2   0   2   0   0   0   0   0   0   2   0   2   0   0   2   0   0   2   2   0   2   0   2   0   0   2   2   0   2   2   2   0   2   0   0   0   2   0   2   0   2   0   2   0   0   2   0   2   2   2   0   2   0   2   0   0   2   2   0   2   2   0   0   2   0   2   2   2   0   0   2   0   0   0   0   2   2   0   0   0   0   0   2   2   0   0   0   0   0   0   2   2   0   0   2   2   0   2   0   2   0   0   0   2   0   0   2   2   2   2   2   2   2   2   0   2   0   0   0   2   2   0   0   0   0   2   2   0   0   2   0   0   2   2   0   0   0   2   0   2   2   0   0   2   0   0   2   2   2   0   0   2   0   2   0   0   0   2   0   2   0   0   0   0   0   0   0   2   0   0   0   2   0   0
 MK-4-5                 0   0   2   2   0   2   0   2   2   2   0   0   2   2   2   2   0   0   0   0   0   2   0   2   0   0   2   0   2   0   0   0   0   2   0   2   0   2   0   0   2   0   0   2   0   0   2   0   2   0   0   2   2   0   2   2   2   0   0   0   0   0   2   0   2   0   2   0   2   0   0   2   0   2   2   2   0   2   0   2   0   0   2   2   0   2   0   0   0   2   2   2   2   2   0   0   2   0   0   0   0   2   0   0   0   0   0   2   2   2   0   2   2   0   0   0   2   2   0   0   2   2   0   2   0   2   0   0   0   2   0   0   2   2   2   2   2   2   2   2   0   2   0   0   0   2   2   0   0   2   0   2   2   0   0   2   0   0   2   2   0   0   0   2   0   2   2   0   0   2   0   0   2   2   2   0   0   2   0   2   0   0   0   2   0   0   0   0   0   0   2   0   0   2   0   0   0   0   0   0
 MK-4-6                 0   0   2   2   0   2   0   2   2   2   0   0   2   2   2   2   0   0   0   0   0   2   2   2   0   0   2   0   2   0   0   0   0   2   0   2   2   2   0   0   2   0   0   0   0   2   2   0   2   0   0   2   2   0   2   2   2   0   0   0   2   0   2   0   2   0   2   2   2   0   0   2   0   2   0   2   0   2   0   2   0   0   2   2   2   2   0   0   0   2   2   2   2   2   0   2   2   0   0   0   0   2   0   0   0   0   0   2   2   2   0   2   2   0   2   0   2   2   0   0   2   2   0   2   0   2   0   2   0   2   0   0   2   2   2   2   2   2   2   2   0   2   0   0   2   2   2   0   0   2   0   2   2   0   2   2   0   0   2   2   0   0   0   2   0   2   2   0   0   2   0   0   2   2   2   0   0   2   0   0   0   0   0   2   0   0   0   0   2   0   2   0   0   2   0   2   0   0   0   0
 MK-4-7                 0   0   2   0   2   2   0   2   2   2   0   0   2   2   2   2   0   0   0   0   0   0   2   2   0   0   2   0   2   0   0   0   0   2   0   2   2   2   0   0   2   2   0   0   0   2   2   0   2   0   0   0   2   0   2   2   2   0   0   0   0   0   2   0   2   0   2   2   2   2   0   2   0   2   0   2   0   2   0   2   0   0   2   2   2   2   0   0   0   0   2   2   2   2   0   2   2   0   0   0   0   2   2   0   0   0   2   2   2   0   0   2   2   2   2   0   0   2   0   2   2   0   0   2   0   2   2   2   0   2   2   0   2   2   2   2   2   2   2   2   0   2   0   0   2   2   2   0   0   2   0   2   2   0   0   2   0   0   2   2   0   0   0   2   0   2   0   0   0   2   0   0   0   2   2   0   0   2   0   0   0   2   0   2   0   0   0   0   2   0   2   0   0   2   0   2   0   0   0   2
 MK-4-8                 0   0   2   0   2   2   0   2   2   0   0   0   0   2   2   2   0   0   0   0   0   0   0   2   0   2   0   0   2   0   2   0   0   2   0   2   2   2   0   0   2   2   0   0   0   2   2   0   2   0   0   0   2   0   2   2   2   0   2   0   0   0   2   0   2   0   2   2   2   2   0   2   0   2   0   2   2   2   0   2   0   0   2   2   0   2   0   0   0   0   2   0   2   0   0   2   2   0   0   0   2   2   2   2   0   0   2   2   2   0   0   2   2   2   2   2   0   2   0   2   2   0   0   2   2   2   2   0   0   2   2   0   2   0   2   2   2   2   2   2   0   2   0   2   2   0   2   0   0   0   0   2   2   0   0   2   0   0   2   2   0   0   0   2   2   2   0   0   0   2   2   0   0   0   2   0   0   2   0   0   0   2   0   0   0   0   0   0   0   0   2   0   0   2   0   2   0   0   0   2
 MK-4-9                 0   0   2   0   2   2   0   2   2   0   0   0   0   2   2   2   0   0   0   0   2   0   0   2   0   2   0   0   2   0   2   0   0   2   0   0   2   2   0   0   2   2   0   0   0   2   2   0   2   0   0   0   2   0   2   2   0   0   2   0   0   0   2   0   2   2   2   0   2   2   0   2   0   2   0   2   2   2   0   2   0   0   0   2   0   2   2   0   0   0   2   2   2   0   0   2   2   0   0   0   2   2   2   2   0   0   2   2   2   0   2   2   2   2   0   2   0   2   2   2   0   0   0   2   2   2   2   0   0   2   2   0   2   0   2   2   2   2   2   2   0   2   0   2   2   0   0   0   0   0   0   2   2   0   0   2   0   0   2   2   0   0   0   2   2   2   0   2   0   2   2   0   0   0   2   0   0   2   0   0   2   2   0   0   0   0   0   0   0   2   2   0   0   2   0   2   0   0   0   2
 MK-4-10                0   0   2   0   2   2   2   2   2   0   0   0   0   2   2   0   0   0   0   0   2   0   0   2   0   2   0   0   2   0   2   0   0   2   2   0   2   2   0   0   2   2   0   0   0   0   2   0   2   0   0   0   2   0   2   2   0   0   2   0   0   0   2   0   2   2   2   0   2   0   0   2   0   2   0   2   0   2   0   2   2   0   0   0   0   2   2   0   0   0   2   2   2   0   0   2   2   0   0   0   2   2   2   2   0   0   2   2   2   0   0   2   2   2   0   0   0   2   2   2   0   0   0   2   2   2   2   0   0   2   2   0   2   0   2   0   2   2   2   0   0   2   0   2   2   0   0   0   0   0   0   2   2   0   0   2   0   0   2   2   0   0   0   2   2   2   0   2   0   2   2   0   0   0   2   0   0   2   0   0   2   0   0   0   0   0   0   0   0   2   2   0   0   2   0   2   0   0   0   2
 MK-4-11                2   0   2   0   2   2   2   2   2   0   0   0   0   2   2   0   0   0   0   2   2   0   0   2   0   2   0   0   2   0   2   0   0   2   2   0   2   2   0   0   2   2   0   0   0   0   2   0   2   0   0   0   2   0   2   0   0   0   0   0   0   0   2   0   2   2   2   0   0   0   0   2   0   2   0   2   0   2   0   2   2   0   0   0   0   2   2   0   0   0   2   2   2   0   0   2   0   0   0   0   2   2   2   2   0   0   2   2   2   0   0   2   2   2   0   0   0   2   2   2   0   0   2   2   2   2   2   0   0   2   2   0   2   2   2   0   2   2   2   0   0   2   0   2   2   0   0   0   0   0   0   2   2   0   0   2   0   0   0   2   0   0   0   2   2   2   2   2   0   2   2   0   0   0   2   0   0   2   0   0   2   0   0   0   0   0   0   0   0   2   0   0   0   2   0   2   0   0   0   2
 MK-4-12                2   0   2   2   2   2   2   2   0   2   0   0   0   2   2   2   0   0   0   2   2   0   0   2   0   2   2   0   2   0   2   0   0   2   2   0   2   2   2   0   2   2   0   0   0   0   2   0   2   0   0   0   2   0   2   0   0   0   0   0   0   0   2   0   2   2   2   0   0   0   0   2   2   0   0   2   2   2   0   2   2   0   0   0   2   2   2   0   0   0   2   2   2   0   0   2   0   0   0   0   2   2   2   2   0   0   2   2   2   0   0   2   0   2   0   0   0   2   0   2   2   0   2   2   2   0   2   0   0   0   2   0   2   2   2   2   2   2   2   0   0   0   0   2   2   0   0   0   0   0   0   2   2   0   0   0   0   0   0   2   0   0   0   2   2   2   2   2   0   2   2   0   0   0   2   0   0   2   0   0   2   2   0   0   0   0   0   0   0   2   0   0   0   2   2   2   0   0   0   2
 MK-4-13                2   0   2   0   2   2   2   2   0   2   0   0   0   2   2   2   0   2   0   2   2   0   0   2   0   2   2   0   2   2   2   0   0   0   2   0   2   2   2   0   2   2   0   0   0   0   2   0   2   0   0   0   2   2   2   0   0   0   0   0   0   0   2   2   2   2   2   0   0   0   0   2   2   0   0   2   2   2   0   2   2   0   0   0   2   2   2   0   0   0   2   2   2   0   0   0   0   0   0   0   2   2   2   2   0   0   2   2   2   2   0   2   0   2   0   0   0   2   0   2   2   0   2   2   2   0   2   0   2   0   2   0   2   2   2   2   2   2   2   0   0   0   0   2   0   0   0   0   0   0   0   2   2   0   0   2   0   2   0   2   2   0   0   2   2   2   2   2   0   2   2   0   0   0   2   0   0   2   0   2   2   0   0   0   0   0   0   0   0   0   0   0   0   2   2   2   0   0   0   2
 MK-4-14                2   0   2   0   0   2   2   2   0   2   0   0   0   2   2   2   0   2   0   2   2   0   0   2   0   0   2   0   2   2   2   0   2   2   2   0   2   2   2   0   2   2   0   0   0   0   2   0   2   0   0   2   2   2   2   0   0   0   0   0   0   0   2   2   2   2   2   0   0   0   0   2   0   2   0   0   2   0   0   2   0   0   0   0   2   2   0   0   0   0   2   2   2   0   0   0   0   0   0   0   2   2   2   2   2   0   2   2   2   2   0   0   0   2   0   0   2   2   0   0   2   0   2   2   2   0   2   0   2   0   2   0   2   0   2   2   2   2   2   0   0   0   0   2   0   0   0   2   0   0   0   2   2   0   0   2   0   2   0   2   2   0   0   2   2   2   2   2   0   2   2   0   0   0   2   0   0   2   0   2   2   0   0   0   0   0   0   2   0   0   0   0   0   2   2   2   0   0   0   2
 MK-4-15                2   0   2   0   0   0   2   2   0   0   0   0   0   2   2   2   0   2   0   2   2   0   0   2   0   0   2   0   2   0   2   0   2   2   2   2   2   2   2   0   2   2   0   0   0   0   2   0   2   0   0   0   2   2   2   0   0   0   0   0   0   0   0   2   2   2   2   0   0   0   0   2   0   2   0   2   2   0   0   2   0   0   0   0   2   2   0   0   0   0   0   2   2   0   0   0   0   0   0   0   2   2   2   2   2   2   2   2   2   2   0   0   0   2   0   0   2   2   0   0   0   0   2   2   2   0   2   0   2   0   2   0   2   0   2   2   2   2   2   2   0   0   0   0   0   0   0   2   0   0   0   2   0   0   2   2   0   2   0   2   2   0   2   2   2   2   2   2   0   0   2   0   0   0   2   0   0   2   0   2   2   0   0   0   0   2   2   2   0   0   0   0   0   2   2   2   0   0   0   2
 MK-4-16                2   2   0   0   2   0   2   2   0   0   0   0   0   2   2   2   0   2   0   2   2   0   0   2   0   0   2   2   2   0   2   0   2   2   0   2   2   0   2   0   2   2   0   0   0   0   2   0   0   0   0   2   2   2   2   0   0   0   0   0   0   0   0   2   2   2   2   0   0   0   2   2   0   2   0   2   2   0   0   2   0   0   0   0   2   2   0   0   0   0   0   2   2   0   0   0   0   0   0   0   2   2   2   2   2   2   2   2   2   2   0   0   0   2   0   0   2   2   0   0   0   0   2   2   2   0   2   0   2   0   2   0   2   0   2   2   2   2   2   2   0   0   0   0   0   0   0   0   0   0   0   2   2   0   2   2   0   2   0   0   2   0   2   2   2   2   2   2   2   0   2   0   0   0   2   0   2   2   0   0   2   0   0   0   0   2   2   2   0   0   0   0   0   2   2   2   0   2   0   2
 MK-5-1                 2   0   0   0   0   2   0   0   0   0   0   0   0   0   2   2   2   2   0   2   2   2   0   0   0   0   2   0   2   0   2   0   0   0   2   2   0   2   0   0   0   2   0   2   0   2   0   0   0   0   2   2   0   0   2   2   0   2   2   2   0   0   2   2   0   2   2   2   2   2   0   0   2   0   2   2   0   0   2   2   2   0   2   0   0   0   2   2   0   2   2   2   2   2   0   2   2   0   0   2   0   0   2   2   2   2   2   0   0   2   2   2   0   0   2   2   0   2   0   2   0   2   2   0   2   2   2   2   0   2   0   2   0   2   2   0   2   2   2   2   2   2   0   2   0   2   0   0   0   2   2   2   0   2   0   0   2   2   0   0   0   0   0   0   0   2   2   2   0   0   2   2   0   0   2   0   0   0   0   0   0   2   2   0   0   0   2   2   2   2   2   2   2   0   0   0   2   0   0   2
 MK-5-2                 2   2   0   0   0   2   2   0   2   0   0   0   0   0   2   2   2   2   0   2   0   2   0   0   0   0   2   0   2   0   2   0   0   0   2   2   0   2   0   0   0   2   0   2   2   2   0   0   0   0   2   0   2   0   2   2   0   2   2   2   0   0   2   0   0   2   0   2   2   2   0   0   2   0   2   2   0   2   2   2   0   0   2   2   0   0   2   2   2   2   2   2   0   2   0   0   0   0   0   2   0   0   2   2   2   2   2   0   0   2   2   2   0   0   2   2   0   2   0   2   0   2   2   0   2   2   0   2   0   2   0   2   0   2   2   2   2   2   2   2   2   2   0   2   0   2   0   2   0   2   2   2   0   2   0   0   2   2   0   0   0   0   0   0   0   2   2   2   0   0   2   2   2   0   2   0   0   0   0   0   2   2   2   0   0   0   2   2   0   2   2   0   2   0   0   0   0   0   0   2
 MK-5-3                 2   2   2   0   0   2   2   0   2   0   0   0   0   0   2   2   2   2   0   2   0   2   0   0   0   0   2   0   2   0   2   0   0   0   2   0   0   2   0   0   0   2   0   2   2   2   0   0   0   0   2   0   2   0   2   2   0   2   2   2   0   0   2   0   2   2   0   2   2   2   0   0   2   0   2   2   0   2   2   2   0   0   2   2   0   0   2   2   2   2   2   2   0   2   0   0   0   0   0   2   0   0   2   2   2   2   0   0   0   2   2   2   0   2   2   2   0   2   0   2   0   2   2   0   2   2   0   2   0   2   0   2   0   2   2   2   2   0   2   2   2   2   0   2   0   0   0   2   0   0   2   2   0   2   0   0   2   2   0   0   0   0   0   2   0   2   2   0   0   0   2   2   2   0   0   0   0   0   0   2   2   0   2   0   0   0   2   2   0   2   0   0   2   0   0   0   0   2   0   2
 MK-5-4                 2   2   2   0   0   2   2   0   2   0   0   0   0   0   2   2   2   2   0   2   0   2   2   0   0   0   2   0   2   0   2   0   0   0   2   0   0   2   0   0   0   2   0   2   2   2   0   0   0   0   2   0   2   0   0   2   0   2   0   2   0   0   2   0   2   2   0   2   2   2   0   0   2   0   2   2   0   2   2   2   0   0   2   2   0   0   2   2   2   2   2   2   0   0   0   0   0   0   0   2   0   0   2   0   2   2   0   2   0   2   2   2   0   2   2   2   2   2   2   2   0   2   2   0   2   2   0   2   0   2   0   2   0   2   2   2   2   0   2   2   0   2   0   2   0   0   0   2   0   0   2   2   0   2   0   0   2   2   0   0   0   0   0   2   0   2   2   2   0   0   2   2   0   0   0   0   0   0   0   2   2   0   2   0   0   0   2   2   0   2   0   0   2   0   0   0   0   2   2   2
 MK-5-5                 2   2   2   0   0   2   2   0   2   0   0   0   0   0   2   2   2   2   0   2   0   2   2   0   0   0   2   0   2   0   2   2   0   0   2   0   0   2   0   2   0   2   0   2   2   2   0   0   2   0   2   0   2   0   0   2   0   2   0   2   0   0   2   2   0   0   2   2   2   2   0   0   2   0   2   2   0   2   2   2   0   0   2   2   2   0   2   2   2   2   2   2   0   2   0   0   0   2   0   2   0   0   2   0   2   2   0   2   0   2   2   2   0   2   2   2   2   2   2   2   2   2   2   0   2   2   0   2   0   2   2   2   2   2   0   2   2   0   2   2   2   2   0   2   0   0   2   0   0   0   2   2   0   2   0   0   2   2   0   0   0   0   0   0   0   2   2   2   2   0   2   2   0   0   0   0   0   0   0   2   2   2   2   0   0   0   2   2   0   2   0   0   2   0   0   0   0   2   0   2
 MK-5-6                 0   0   2   0   0   2   2   0   2   2   0   0   0   0   2   2   2   2   0   2   0   2   2   0   0   0   2   2   2   0   2   2   0   0   2   0   0   2   0   2   0   2   2   2   2   2   0   0   2   2   2   0   2   0   0   2   0   2   0   2   2   0   2   2   0   0   2   2   2   2   0   0   0   0   2   2   0   2   2   2   0   0   2   2   2   0   2   2   2   2   2   2   2   2   0   0   0   2   2   2   0   0   2   0   2   2   0   0   0   2   2   2   0   2   2   2   2   2   2   2   2   2   2   0   0   2   0   2   0   2   2   2   2   0   0   2   0   0   2   0   2   2   0   2   0   2   2   0   0   0   0   2   0   2   0   0   2   2   2   0   0   0   0   0   0   2   2   2   2   0   2   2   0   0   0   0   0   0   0   2   2   2   2   0   0   2   2   2   0   2   0   0   2   2   0   0   0   2   0   2
 MK-5-7                 0   0   2   0   0   0   2   0   2   0   0   0   0   0   2   2   2   0   0   2   0   2   2   0   0   0   2   2   2   0   2   0   0   0   2   0   0   2   0   2   2   2   2   2   2   2   0   0   2   2   2   0   0   0   0   2   0   2   0   0   2   2   2   2   2   0   2   2   2   2   0   0   0   0   2   2   0   2   2   2   2   0   2   2   2   0   2   2   2   2   2   0   2   2   0   0   0   2   2   0   0   0   2   0   0   2   0   0   0   2   2   2   0   2   2   2   2   2   2   2   2   2   2   0   0   2   0   2   0   2   2   2   2   0   2   2   0   0   2   0   2   2   0   2   0   2   2   0   0   0   0   2   0   2   0   2   2   2   2   0   2   0   0   0   0   2   2   2   2   0   2   2   0   0   0   0   0   0   0   2   2   2   0   0   0   2   2   2   0   2   0   0   2   2   0   0   0   2   0   2
 MK-5-8                 2   0   2   0   0   0   2   2   2   0   0   0   0   0   0   2   2   0   0   2   0   0   0   0   0   2   0   2   2   0   0   0   0   0   2   0   0   2   0   2   2   2   0   2   0   2   0   0   2   2   2   0   0   0   0   0   0   2   0   0   2   2   2   2   2   0   2   2   2   2   0   0   0   0   2   2   2   2   0   2   0   0   2   2   2   0   2   2   2   2   2   2   2   2   0   0   0   2   2   2   0   0   2   0   0   2   0   2   0   2   2   2   0   2   2   2   2   0   2   2   2   2   2   0   0   2   0   2   0   2   2   2   2   0   2   2   0   0   2   0   2   2   0   2   0   2   2   0   0   0   0   2   0   2   0   2   2   2   0   0   2   2   0   0   0   2   2   2   2   0   2   0   0   0   0   0   0   0   0   2   0   2   0   2   2   2   2   2   0   2   0   0   2   2   0   0   0   2   0   2
 MK-5-9                 2   0   0   0   0   0   2   2   2   0   0   0   0   0   0   2   2   0   2   2   0   0   0   0   2   2   0   2   2   0   0   0   0   0   2   0   2   2   0   2   2   0   0   2   0   2   0   0   2   2   2   0   0   0   0   0   0   2   0   0   2   2   2   2   2   0   0   2   0   2   0   0   2   0   2   2   2   0   0   2   0   0   2   2   2   0   2   2   2   2   2   2   2   2   0   0   0   2   2   2   0   0   2   2   0   2   0   2   0   2   2   2   0   2   2   2   0   0   2   2   2   2   2   0   0   2   0   2   0   2   0   2   2   0   2   2   0   0   2   0   2   2   0   2   0   2   2   0   0   2   0   2   2   2   0   2   2   2   0   0   2   2   0   0   0   2   2   2   2   0   2   0   0   0   0   0   0   0   0   2   0   2   0   2   2   2   2   2   0   0   0   0   2   2   0   0   2   2   0   2
 MK-5-10                0   0   0   0   2   0   2   2   2   0   0   0   0   0   0   2   2   0   0   2   0   0   0   0   2   2   0   2   2   0   0   0   0   0   2   0   2   2   0   2   2   0   0   2   0   2   0   0   2   2   2   0   0   0   0   2   0   0   0   0   2   2   2   2   2   0   0   2   0   2   0   0   2   0   2   2   2   0   0   2   0   0   2   2   2   0   2   2   2   2   2   2   2   2   0   0   0   2   2   2   0   0   2   2   0   2   0   2   0   2   2   2   0   2   2   2   2   0   2   2   2   2   2   0   0   2   0   2   0   2   0   2   2   0   2   2   0   2   2   0   2   2   0   2   0   2   2   0   2   2   0   2   2   2   0   2   2   2   0   0   2   2   0   0   0   2   2   2   2   0   2   0   0   0   0   0   0   0   0   2   0   0   0   2   2   2   2   2   0   0   0   0   2   2   0   0   2   2   2   2
 MK-5-11                0   0   0   2   2   0   2   2   2   0   2   0   0   0   0   2   2   0   0   2   0   0   2   0   2   2   0   2   2   0   0   0   0   0   2   0   2   2   0   2   2   0   0   0   0   2   2   0   0   0   2   0   0   0   0   2   0   0   0   0   2   2   2   2   2   0   0   2   0   2   0   0   2   0   2   2   2   2   0   2   0   0   2   2   2   0   2   2   2   2   2   2   2   0   0   0   0   0   2   2   0   0   2   2   2   2   0   2   0   2   2   2   2   2   2   2   2   0   2   2   2   2   2   0   0   2   2   2   0   2   2   2   2   0   2   2   0   2   2   0   2   2   0   2   0   2   2   0   2   2   0   2   2   2   0   2   2   2   0   2   2   2   0   2   0   2   2   2   2   0   2   0   0   2   0   0   0   0   0   2   2   0   2   2   2   2   2   2   0   0   0   0   2   2   0   0   2   2   2   2
 MK-5-12                0   0   0   2   2   0   2   2   0   0   0   0   0   0   0   2   0   0   0   0   0   0   2   0   2   2   0   2   2   0   0   0   0   0   2   0   2   2   0   2   2   0   2   0   0   2   2   0   0   0   2   0   0   0   0   2   0   0   0   0   2   2   2   2   2   0   0   2   0   2   0   0   2   0   2   2   2   2   0   2   0   0   2   2   2   0   2   2   2   2   2   2   2   0   0   0   2   0   2   2   0   0   0   2   2   2   0   2   0   2   2   2   2   2   2   2   2   0   2   2   2   2   0   0   0   2   2   2   0   2   2   2   2   0   2   2   0   2   2   0   2   2   0   2   2   2   2   0   2   2   0   2   2   2   0   2   2   2   0   2   2   2   0   2   0   2   0   2   2   2   2   0   0   2   0   0   0   0   0   2   2   0   2   2   2   2   2   2   0   0   0   0   2   0   2   0   2   2   2   2
 MK-5-13                0   0   0   2   2   0   2   0   0   2   0   0   0   0   0   2   0   0   0   0   2   0   2   0   2   2   0   2   2   0   0   0   0   0   2   0   2   0   0   2   2   0   2   0   0   0   2   0   0   0   2   0   0   0   0   2   0   0   0   0   2   0   2   2   2   0   2   2   0   2   0   0   2   0   2   2   2   2   0   2   0   0   2   2   2   0   2   2   2   2   2   2   2   0   0   0   2   0   2   2   0   0   0   2   2   2   0   2   2   0   2   2   2   0   2   0   2   0   2   2   2   2   0   0   0   2   2   2   0   2   2   2   2   0   2   2   0   2   2   0   2   2   0   2   2   2   2   0   2   2   0   2   2   2   0   2   2   2   0   2   2   2   0   2   0   2   0   2   2   2   2   0   0   2   0   0   0   0   0   2   2   0   2   2   0   2   2   2   0   2   0   0   2   0   2   0   2   2   2   2
 MK-5-14                0   0   0   2   2   2   2   0   2   2   0   0   0   2   0   2   0   2   0   0   2   0   2   0   0   2   0   2   2   0   2   0   0   0   0   0   2   0   0   2   2   2   2   2   0   0   2   0   0   0   2   0   0   0   0   2   0   0   0   0   2   0   2   2   2   0   2   2   0   0   0   0   2   0   2   2   2   2   0   2   0   0   2   0   2   0   2   2   2   2   2   2   2   0   0   0   2   0   2   0   0   0   0   2   2   2   0   2   2   0   2   2   2   0   2   0   2   0   2   0   2   2   2   0   0   2   2   2   0   2   2   2   2   0   2   2   0   0   2   0   2   2   0   2   2   2   2   0   2   2   0   2   0   2   0   2   2   2   0   2   2   2   0   0   0   2   0   2   2   2   2   0   0   0   0   0   0   0   0   2   2   0   2   2   0   2   2   2   0   2   0   0   2   0   2   0   2   2   2   2
 MK-5-15                0   0   0   2   2   2   2   0   2   2   0   0   0   2   0   2   0   2   0   0   2   0   2   0   0   2   0   2   2   0   2   2   0   0   0   0   2   0   0   2   0   2   2   2   0   0   2   2   0   0   2   0   0   0   0   2   0   0   0   0   0   0   2   2   2   0   2   2   0   2   0   0   2   0   2   2   2   2   2   2   2   0   2   2   2   0   2   2   2   2   0   2   2   0   0   0   2   0   2   0   0   0   0   2   0   2   0   2   2   0   2   2   2   0   2   0   2   0   2   0   0   2   2   0   0   2   2   2   0   2   0   2   2   0   2   2   0   0   2   0   2   2   2   2   2   2   2   0   2   2   0   2   0   2   0   2   2   2   0   2   2   2   0   0   0   2   0   2   0   2   2   0   0   0   0   0   2   0   2   2   2   0   2   2   2   2   2   2   0   2   2   0   2   0   2   0   2   2   2   2
 MK-5-16                0   0   0   2   2   2   0   0   2   2   0   0   0   0   0   2   0   2   0   0   2   0   2   0   0   2   0   2   2   0   0   2   0   0   0   0   2   0   0   2   0   0   2   2   0   2   2   2   0   0   2   0   0   0   0   0   0   0   0   0   2   0   2   0   2   0   2   0   0   2   0   0   0   0   2   2   2   2   2   2   2   0   2   2   2   0   2   2   2   2   0   2   2   0   0   2   2   0   2   0   0   0   0   2   0   2   0   2   0   0   2   2   0   0   2   0   2   0   2   0   0   0   2   0   0   2   2   0   0   2   0   2   2   2   0   2   0   0   0   0   2   2   2   2   0   2   2   0   0   2   0   2   0   2   0   2   2   2   0   0   2   2   0   0   0   2   0   2   0   2   2   0   2   0   0   2   2   2   2   2   2   0   2   2   2   0   0   2   0   2   2   0   2   0   2   0   2   2   2   2
 MK-6-1                 0   0   0   0   0   0   0   2   0   2   0   0   0   2   2   2   2   0   0   0   2   2   0   0   2   0   0   2   0   0   0   2   2   0   2   0   2   0   0   0   0   2   0   2   0   2   0   2   0   0   2   2   2   0   2   2   2   2   2   0   2   2   0   0   2   0   0   0   0   0   0   0   2   2   0   0   2   0   0   0   0   2   0   0   2   0   0   2   0   0   2   2   0   2   2   2   0   0   2   2   0   0   0   0   0   0   2   2   0   2   0   0   2   2   2   2   2   2   2   0   0   0   2   2   0   0   2   0   2   0   0   0   0   2   2   2   2   2   0   2   2   2   2   0   0   0   0   2   2   2   2   0   0   0   2   2   0   2   2   0   0   0   2   2   2   2   2   2   0   2   2   0   0   2   0   0   0   2   2   2   2   2   2   0   0   0   0   0   2   2   0   0   0   2   0   2   2   0   2   2
 MK-6-2                 2   0   0   0   0   0   0   2   0   2   0   0   2   2   2   2   2   0   0   0   2   2   0   0   2   0   0   2   0   0   0   2   2   0   2   0   2   0   0   0   0   2   0   2   0   2   0   2   0   0   2   2   2   0   2   2   2   2   2   0   2   2   0   0   2   0   0   2   0   0   0   0   2   2   0   0   0   0   0   2   0   2   0   0   2   0   2   2   0   0   2   2   0   2   2   2   0   0   2   2   0   0   0   0   0   0   2   0   0   2   0   0   2   2   2   2   2   2   2   0   0   0   2   2   0   0   2   2   2   0   0   0   0   2   2   2   2   2   0   2   2   2   2   0   0   0   0   2   2   2   2   0   0   0   2   2   0   2   2   0   0   0   0   2   2   2   2   2   0   2   2   0   0   2   0   0   0   2   2   2   2   2   0   0   0   0   0   0   2   2   0   0   2   2   0   2   2   0   2   2
 MK-6-3                 2   0   0   0   0   0   0   2   0   2   0   0   2   0   2   2   2   0   2   0   2   2   0   0   2   0   0   2   0   0   0   2   2   0   2   0   2   0   0   2   0   2   0   2   2   2   0   2   0   0   0   2   0   2   2   2   2   2   2   0   2   2   0   0   2   0   0   0   0   2   0   0   2   2   0   0   0   0   0   2   0   2   0   0   2   0   2   2   0   0   2   2   0   2   2   2   0   0   2   0   0   0   0   0   0   0   2   0   0   2   0   0   2   2   2   2   2   2   2   0   0   0   2   2   0   0   2   2   2   2   0   0   0   2   2   2   2   2   0   0   2   2   2   2   2   0   0   0   2   2   2   0   0   2   0   2   0   2   2   0   0   0   0   2   2   2   2   2   0   2   2   0   0   2   0   0   0   2   2   2   0   2   0   0   0   0   0   0   2   2   0   2   2   2   0   2   2   0   2   2
 MK-6-4                 2   0   0   0   0   0   0   2   0   2   0   0   2   0   2   2   2   0   2   0   2   2   0   0   2   2   0   0   2   0   0   2   2   0   2   0   2   0   0   2   0   2   0   2   2   2   0   2   0   0   0   2   0   0   2   0   2   2   0   0   2   2   0   0   2   0   0   0   2   2   0   0   2   2   0   0   0   0   0   2   0   2   2   0   2   0   2   2   0   0   2   2   0   2   2   2   0   0   2   0   0   0   0   0   0   0   2   0   0   2   0   0   2   2   2   0   2   2   2   0   0   0   2   2   0   0   2   2   2   2   0   0   0   2   2   2   2   2   0   0   2   2   2   2   2   0   0   0   2   2   2   0   0   2   0   2   0   2   2   0   0   0   0   2   2   0   2   2   0   2   2   0   0   2   0   0   0   2   2   2   0   0   0   0   2   0   0   0   2   2   0   2   2   2   2   2   2   0   2   2
 MK-6-5                 2   0   0   0   0   0   0   2   0   2   0   0   2   0   2   2   2   0   2   0   0   2   0   0   2   2   0   0   2   0   0   2   2   0   2   0   2   0   0   2   0   2   0   2   2   2   0   2   0   0   0   2   0   0   2   0   2   2   0   0   2   2   0   0   2   0   0   0   2   2   0   0   0   0   0   0   0   0   0   2   0   2   2   0   2   0   2   0   0   0   0   2   0   2   2   2   0   0   2   0   2   0   0   0   0   0   2   2   0   0   0   2   2   2   0   0   0   0   2   0   0   0   2   2   0   0   2   2   2   2   0   0   2   2   2   2   2   2   0   0   2   2   2   2   2   0   0   0   2   2   2   0   0   2   0   2   0   2   2   0   0   0   0   2   2   0   2   2   0   2   2   2   2   2   2   0   0   2   2   2   0   0   0   0   2   0   0   0   2   2   0   2   2   2   2   2   2   0   2   2
 MK-6-6                 2   0   2   0   2   0   0   2   2   2   0   0   2   0   2   2   2   0   2   0   0   2   0   2   2   0   0   0   2   0   0   2   2   0   2   0   2   2   0   2   0   2   0   2   2   2   0   2   0   0   0   2   0   0   2   0   2   2   0   0   2   2   0   0   2   0   0   0   2   2   0   0   0   0   0   0   0   0   0   2   0   2   2   0   2   0   2   2   0   0   0   0   2   2   2   2   0   0   2   0   2   0   2   0   0   0   2   2   0   0   0   2   2   2   0   0   0   0   2   2   0   2   2   2   0   0   2   2   2   0   0   2   0   0   2   0   0   2   2   0   2   2   2   2   2   0   0   2   2   2   2   0   0   0   0   2   0   0   2   0   0   0   2   2   2   0   0   2   0   2   2   2   2   2   0   0   0   2   2   2   2   0   0   0   2   0   0   0   2   2   0   0   2   2   2   0   2   0   2   2
 MK-6-7                 0   0   2   2   0   0   0   2   2   2   0   0   2   0   2   2   2   0   2   0   0   2   0   2   2   0   2   0   2   0   0   2   2   0   2   0   2   2   0   2   0   2   0   2   2   2   0   2   0   0   2   2   0   0   0   0   2   2   0   2   2   2   0   0   2   2   0   0   2   2   0   0   2   0   0   0   0   0   0   2   0   0   2   0   2   0   2   2   0   0   0   0   2   2   2   2   0   0   2   0   2   0   0   0   0   0   2   2   0   0   2   2   2   2   0   0   0   0   2   2   0   2   2   2   0   2   2   2   2   0   0   2   0   2   2   0   0   2   2   2   2   2   0   2   2   0   0   2   2   2   0   0   0   0   0   2   0   0   2   0   0   0   2   2   2   0   0   2   0   2   0   2   2   2   0   0   0   2   2   2   2   0   0   0   2   0   0   0   2   2   0   0   2   2   2   0   2   0   2   2
 MK-6-8                 0   0   2   2   0   0   2   2   2   0   2   2   0   0   2   2   2   0   2   0   2   2   0   2   2   0   0   0   2   0   0   2   2   0   2   0   2   2   0   2   0   2   0   2   2   2   0   2   0   0   2   2   0   0   0   0   2   2   0   2   2   2   0   0   2   2   0   0   2   2   0   0   2   0   0   0   0   0   0   2   0   0   2   0   2   0   2   2   0   0   0   0   2   2   0   2   0   0   2   0   2   0   0   2   0   0   2   2   0   0   2   2   2   2   0   0   0   2   2   2   0   2   2   2   0   2   2   0   2   0   0   0   0   2   2   0   2   2   2   0   2   2   0   2   2   0   0   2   2   2   0   0   0   0   2   2   0   0   2   0   0   0   2   2   2   0   0   2   0   2   0   2   2   2   0   0   0   2   0   2   2   0   2   0   2   0   0   0   2   2   0   0   2   0   2   0   2   0   2   2
 MK-6-9                 0   0   2   0   0   0   2   2   2   2   2   2   0   0   2   2   2   0   2   0   2   2   0   2   2   0   0   0   2   2   0   2   0   0   2   0   2   2   0   2   0   2   0   2   2   2   2   2   0   0   2   2   0   0   0   0   2   2   0   2   2   2   0   0   2   2   0   0   0   2   0   2   2   0   0   0   0   0   0   2   0   0   0   0   2   0   2   2   0   0   2   0   2   2   0   2   0   0   2   0   2   0   0   2   0   0   2   0   0   2   0   2   2   0   0   2   0   2   2   2   2   2   2   2   0   2   2   0   2   0   0   0   0   2   2   0   2   2   2   0   2   0   0   2   2   0   0   0   2   2   0   0   0   0   2   2   0   0   2   0   0   0   2   2   2   2   0   2   0   2   0   2   2   2   0   0   0   2   0   2   2   0   2   0   2   0   0   0   2   2   0   0   2   0   0   0   2   0   2   2
 MK-6-10                0   0   2   0   0   0   2   2   2   0   2   2   0   0   2   2   2   0   2   0   2   2   0   0   2   0   0   0   2   0   0   0   0   0   2   0   2   2   2   2   0   2   0   2   2   2   2   2   0   0   2   2   0   0   0   2   2   2   0   2   0   2   0   0   2   2   0   2   0   2   0   2   2   0   0   0   0   2   0   2   0   0   0   0   2   0   2   2   0   0   2   0   2   0   0   2   0   0   2   0   2   2   0   2   0   0   2   0   0   2   0   2   0   0   0   2   0   2   2   2   2   0   0   2   0   2   2   0   2   0   0   0   0   2   2   0   2   2   2   0   2   0   0   2   2   0   0   0   2   2   0   0   2   0   2   2   0   0   2   0   0   0   2   2   2   2   0   2   0   2   2   0   2   0   0   0   0   2   0   2   2   0   2   0   2   0   0   0   2   2   0   0   2   2   0   0   2   0   2   2
 MK-6-11                0   0   2   0   0   0   2   2   2   0   2   2   0   0   2   2   2   0   2   0   2   2   0   0   2   0   0   0   2   0   0   0   0   0   2   0   2   2   2   2   0   2   0   2   2   2   2   2   0   0   2   2   0   0   0   2   0   2   0   2   0   2   0   0   2   2   0   2   2   2   0   2   2   0   0   2   0   2   0   2   0   0   0   0   0   2   2   2   0   0   2   0   2   0   0   2   0   0   2   0   2   2   0   2   2   0   2   0   0   2   0   2   0   0   2   2   0   2   0   2   0   0   0   2   2   2   2   2   2   0   0   0   0   2   2   0   2   2   2   0   2   0   0   2   2   0   0   0   2   2   0   0   2   0   2   2   0   0   2   0   0   0   0   2   2   2   0   0   0   2   2   0   2   0   0   2   0   2   2   2   2   0   2   0   2   2   0   0   0   2   2   0   2   2   0   0   2   0   2   2
 MK-6-12                0   0   2   0   0   0   2   2   2   0   2   2   0   2   2   2   2   2   0   0   2   2   0   0   0   0   0   0   2   0   2   2   0   0   2   0   2   0   2   2   0   2   0   2   2   2   2   2   0   0   2   2   0   0   0   2   0   0   0   2   0   2   0   0   2   2   0   2   0   2   0   2   2   0   0   2   0   0   0   2   0   0   0   0   2   2   2   2   0   0   2   0   2   0   0   2   0   0   2   0   2   2   0   2   2   0   2   0   0   2   2   2   0   0   2   2   0   0   0   2   0   0   0   0   2   2   2   2   2   0   0   0   0   0   2   0   2   2   2   0   2   0   0   2   2   2   0   0   2   2   0   0   2   0   2   2   0   0   2   0   2   0   0   2   2   2   0   0   0   2   2   0   2   0   0   2   0   0   2   2   2   0   2   0   2   2   0   2   0   2   2   0   2   2   0   0   2   0   2   2
 MK-6-13                0   0   2   0   0   0   2   2   2   0   2   2   0   2   2   2   0   2   0   2   2   2   0   0   0   0   0   0   2   0   2   2   0   0   2   0   2   0   2   2   0   2   0   2   2   2   2   0   0   0   2   2   0   0   0   2   0   0   0   2   0   2   2   0   2   0   0   2   0   2   0   2   2   0   0   0   0   0   0   2   0   0   0   0   2   0   2   2   0   2   2   0   2   2   0   2   0   0   2   0   0   2   0   2   2   0   2   0   0   2   2   2   0   0   2   2   0   0   0   2   0   0   2   0   2   2   0   2   2   0   0   0   0   0   2   0   0   2   2   0   2   0   0   2   2   2   2   0   2   2   0   2   0   0   2   2   0   0   2   0   2   2   0   2   2   2   0   0   0   0   2   0   2   0   0   2   0   0   2   2   0   0   0   0   2   2   0   2   0   0   2   0   2   2   0   2   2   0   2   2
 MK-6-14                0   0   2   0   0   0   2   0   2   0   2   2   0   2   2   2   0   2   0   2   2   2   0   0   0   0   0   0   2   0   2   2   0   0   0   0   2   0   2   2   0   2   0   0   2   2   2   2   0   0   2   2   0   2   0   2   0   0   0   2   0   2   0   0   2   0   0   2   0   2   0   2   0   0   2   0   0   0   0   2   0   0   0   0   2   0   0   2   0   2   2   0   2   0   0   2   0   0   2   0   2   2   0   2   2   0   2   0   0   2   0   2   2   0   2   2   0   0   0   0   2   0   0   0   2   2   0   2   2   0   0   0   0   0   2   0   0   2   2   2   2   0   0   2   2   2   2   2   2   2   0   2   0   0   2   2   2   2   2   2   2   2   0   2   2   2   0   2   0   0   2   0   2   0   0   0   0   0   0   2   2   0   0   0   2   2   0   2   0   0   2   0   0   0   0   2   2   0   2   2
 MK-6-15                0   0   2   0   0   0   2   0   2   2   2   2   0   2   2   2   0   2   0   2   2   0   0   0   0   0   0   0   2   0   2   0   0   0   0   2   2   0   2   2   0   2   0   0   2   2   2   2   0   0   2   2   0   2   0   2   0   0   0   2   2   2   0   0   2   0   0   2   0   2   2   2   0   0   2   0   0   0   0   2   0   0   0   0   2   2   0   2   0   2   0   0   2   0   0   2   0   0   2   0   2   2   0   2   2   0   2   0   0   2   0   2   2   0   2   2   0   0   0   0   2   0   0   0   2   2   0   0   2   0   0   0   0   0   0   0   0   0   2   2   0   0   0   2   2   2   2   2   2   2   0   2   0   2   2   2   0   2   2   2   2   2   0   2   0   2   0   2   0   0   2   0   2   0   0   0   0   0   0   2   2   0   0   0   2   0   0   2   0   0   2   0   2   0   0   2   2   0   2   0
 MK-6-16                0   0   2   0   0   0   2   0   2   2   2   2   0   2   2   2   0   2   0   2   2   0   0   0   0   0   0   0   2   0   0   0   0   0   0   2   2   0   2   2   0   2   0   0   2   2   2   2   2   0   2   2   0   0   0   2   0   0   0   2   2   2   0   0   2   2   0   2   2   2   2   2   0   0   2   0   0   0   0   2   0   0   0   0   2   2   0   2   0   2   0   0   2   0   0   2   0   0   2   0   2   2   0   2   2   2   2   0   0   2   0   0   2   0   2   2   0   0   0   0   0   0   0   0   2   2   0   0   2   0   0   0   0   0   0   0   0   0   0   2   0   0   0   2   2   0   2   0   2   2   0   2   0   2   2   2   0   2   2   2   2   2   0   2   0   2   0   2   2   0   2   0   2   0   0   0   0   0   0   2   2   0   0   0   2   2   0   2   0   0   0   0   2   0   2   2   2   0   2   0
 
!****************************************** Phenotypic Data **********************************************************
!-100.0 is resevred for missing phenotype
SimulatedTrait1        13.9701   16.0524    9.5869   17.1891   15.1617   19.5052   14.1868   15.1815   12.1650   14.2110   11.6582   13.4510   14.2769   16.5172   15.1592   14.5078   15.1237   13.7547   17.2398   17.1367   15.2507   18.3694    9.0207   15.6581   17.9899   13.6741   16.6574   18.6916    9.5100   13.1571   16.3484   16.8099   16.3780   15.8879   15.1681   11.6635   19.6586   11.7657   13.2310   16.9217   17.2189   14.1311   12.2818   18.7208   21.3098   11.9399   11.8649   18.0915   16.6534   15.1961   16.3694   16.1056   13.7130   15.2390   16.8244   11.0462   18.8887   15.5655   15.6741   13.6251   17.0971   14.2755   14.4924   14.0020   20.3192   19.4705   16.9991   16.7087   15.3807   19.8463   14.6009   13.3490   20.0830   15.4236   12.3043   16.4482   13.7343   18.1055   19.8039   16.3557   12.6210   16.6760   13.4090   18.6568   14.7149   14.2665   11.9826   16.9136   13.8440   15.4543   19.4636   14.4253   11.1735   20.5480   15.3463   12.1247   19.9220   14.7077   19.0291   13.7831   17.9098   16.7983   14.7506    9.7413   18.9356   13.2254   16.1900   14.2951   18.0921   11.6611   12.0112   12.8990   18.3009   12.8004    8.8475   13.2878   15.6414   13.6242   17.3890   18.0147   14.8048   15.4789   18.8355   11.3963   16.2014   10.5026   14.8882   15.1590   17.6301   13.8569   13.4032   17.6020   14.4708   16.1838   15.7435   15.9320   15.2680   16.5870   12.1294   13.3147   11.6893   17.4375   17.5287   10.6855   19.4030   15.9212   15.2825   17.9699    9.5268   16.0664   11.9732   14.6386   10.0540   14.1238   12.6425   16.4255   18.8361   10.3908   19.3978   18.2529   11.4935   12.5573   16.3086   15.2011   18.2686   17.4206   11.2122   10.8059   15.3920   17.9107   12.7725   12.9758   14.3240   21.0266   11.5352   13.7553   13.9862   16.2095   13.7555   14.2138   14.5192   13.6549   14.5393   10.9744   16.3772   15.9675   15.2875   10.1489   15.5820   12.0165   17.2820   16.1385   16.7593   11.1273   14.3614   11.7676   14.3763    6.8868   15.4493   14.7660
SimulatedTrait2         7.8779    9.8467   13.0099   11.3459    7.2749   10.4427   11.5759    8.7211    9.9996   12.0926   10.3121    9.2302    9.3752    9.5263    9.3926   12.3237   10.8631   11.1974    7.9495    5.3039    9.6797   10.7549    6.6420    8.0580    9.6479    9.2219   11.9594    9.9331   10.3576    9.9713   10.7537   12.0503   10.4304   10.1387    6.8415    8.5739    8.1778   11.5300    6.6789    6.4230   11.3663   10.7427   10.3378    8.6773    7.7403    6.9180   10.6476    9.1778    9.7035   11.0348   13.2445    9.1616   10.8493   10.0493   10.3021   13.2935    7.9215   10.3062    7.3656   10.5869   13.5775   10.9389    9.1278   10.3735    8.1749    7.3613    9.6291    9.3062    6.8711    8.5362   12.8213    9.6296   11.8154   11.5397    8.5483    8.2028    7.6037    9.7880   10.9566    8.6142   13.4789    8.7229   10.4478    7.8727   11.2384    9.7156   10.6201   12.8015   10.4988   11.3545   10.0485   10.0378    9.9444   11.1722   11.6275   10.3716    9.8029    8.7061   10.8113   10.6355    8.3849   11.5392    8.8465    9.9419   13.1601    9.9313    8.4172    8.2625    9.5155   12.9741    5.3852   12.1160    7.8218    9.4449    8.4630   13.5842    7.2905    9.9653   10.6261   10.4325   11.4886    8.9270    8.8526   11.4235    9.6859   11.2731   11.7873    9.6707    9.2061    9.5577   11.8666    8.5743    8.7639   12.2534    9.4772    7.9355   11.2572    9.2873    7.4473    9.0605    7.9698    9.2871    9.9308   11.8351   10.8755    9.6045    9.7760    9.7035   11.6362   12.1519    7.6229   10.6517   11.3657   15.4501    8.8088   10.6503   11.5574    8.8141    9.6627   10.1549   10.7590    9.0403   11.5159   13.0527    8.0143   10.1319    9.0678    9.5852   10.2192   11.2708   10.6570   12.4624   12.0053    7.8747   12.3320    8.7432    8.7210   11.7181   10.6834   11.5985    9.7135   10.4071    9.2639   10.7389    8.0793    9.0882    8.7092   10.7271    6.4233    9.7507    8.1845    9.2426    8.3164   11.3102    7.6266    7.2889    9.8776    9.9816    9.0677    9.0858
 
