# Supplementary material for: Inclusive Composite Interval Mapping of QTL by Environment Interactions in Biparental Populations
Source: PLoS One. 2015 Jul 10;10(7):e0132414. doi: 10.1371/journal.pone.0132414 (PMC4498613; doi:10.1371/journal.pone.0132414)
Supplement: S4 File — (ZIP) [file pone.0132414.s004.zip › H=0.1/L1/run_00192.met]

!**********************Note: lines staring with "!" are remarks and will be ignored in the program********************
!*********************************General Information**********************************
!Assuming F1 = P1 x P2, populations available in QTL IciMapping are: 
!  1, P1BC1F1 = P1 x F1, the first backcrossing where P1 is used as the recurrent parent;
!  2, P2BC1F1 = P2 x F1, the first backcrossing where P2 is used as the recurrent parent;
!  3, F1DH, F1-derived doubled haploids; 
!  4, RIL or F1RIL, recombination inbred lines through the repeated selfing of F1;
!  5, P1BC1RIL, recombination inbred lines through the repeated selfing of P1BC1F1;
!  6, P2BC1RIL, recombination inbred lines through the repeated selfing of P2BC1F1;
!  7, F2, the selfing generation of F1;
!  8, F3, the selfing generation of F2;
!  9, P1BC2F1, the second backcrossing where P1 is used as the recurrent parent; 
! 10, P2BC2F1, the second backcrossing where P2 is used as the recurrent parent;
! 11, P1BC2RIL, recombination inred lines through the repeated selfing of P1BC2F1; 
! 12, P2BC2RIL, recombination inred lines through the repeated selfing of P2BC2F1; 
! 13, P1BC1F2, the selfing generation of P1BC1F1; 
! 14, P2BC1F2, the selfing generation of P2BC1F1; 
! 15, P1BC2F2, the selfing generation of P1BC2F1; 
! 16, P2BC2F2, the selfing generation of P2BC2F1; 
! 17, P1BC1DH, P1BC1F1-derived doubled haploids; 
! 18, P2BC1DH, P2BC1F1-derived doubled haploids; 
! 19, P1BC2DH, P1BC2F1-derived doubled haploids; 
! 20, P2BC2DH, P2BC2F1-derived doubled haploids; 
   3      !Mapping Population (see remarks above)
   2      !Mapping Function (1 for Kosambi; 2 for Haldane; 3 for Morgan)
   2      !Marker Space Type (1 for intervals; 2 for positions)
   1      !Marker Space Unit(1 for centiMorgans; 2 for Morgan)
   6      !Number of Chromosomes (or Linkage Groups)
 200      !Size of the mapping population
   2      !Number of environments
 
!***************************************** Chromosomes and Linkage Maps **********************************************
!Chromosome                 NumMarkers
-CH1                        16
-CH2                        16
-CH3                        16
-CH4                        16
-CH5                        16
-CH6                        16
!Linkage map (Marker name followed by position or the interval length)
 MK-1-1                1     0.000
 MK-1-2                1    10.000
 MK-1-3                1    20.000
 MK-1-4                1    30.000
 MK-1-5                1    40.000
 MK-1-6                1    50.000
 MK-1-7                1    60.000
 MK-1-8                1    70.000
 MK-1-9                1    80.000
 MK-1-10               1    90.000
 MK-1-11               1   100.000
 MK-1-12               1   110.000
 MK-1-13               1   120.000
 MK-1-14               1   130.000
 MK-1-15               1   140.000
 MK-1-16               1   150.000
 MK-2-1                2     0.000
 MK-2-2                2    10.000
 MK-2-3                2    20.000
 MK-2-4                2    30.000
 MK-2-5                2    40.000
 MK-2-6                2    50.000
 MK-2-7                2    60.000
 MK-2-8                2    70.000
 MK-2-9                2    80.000
 MK-2-10               2    90.000
 MK-2-11               2   100.000
 MK-2-12               2   110.000
 MK-2-13               2   120.000
 MK-2-14               2   130.000
 MK-2-15               2   140.000
 MK-2-16               2   150.000
 MK-3-1                3     0.000
 MK-3-2                3    10.000
 MK-3-3                3    20.000
 MK-3-4                3    30.000
 MK-3-5                3    40.000
 MK-3-6                3    50.000
 MK-3-7                3    60.000
 MK-3-8                3    70.000
 MK-3-9                3    80.000
 MK-3-10               3    90.000
 MK-3-11               3   100.000
 MK-3-12               3   110.000
 MK-3-13               3   120.000
 MK-3-14               3   130.000
 MK-3-15               3   140.000
 MK-3-16               3   150.000
 MK-4-1                4     0.000
 MK-4-2                4    10.000
 MK-4-3                4    20.000
 MK-4-4                4    30.000
 MK-4-5                4    40.000
 MK-4-6                4    50.000
 MK-4-7                4    60.000
 MK-4-8                4    70.000
 MK-4-9                4    80.000
 MK-4-10               4    90.000
 MK-4-11               4   100.000
 MK-4-12               4   110.000
 MK-4-13               4   120.000
 MK-4-14               4   130.000
 MK-4-15               4   140.000
 MK-4-16               4   150.000
 MK-5-1                5     0.000
 MK-5-2                5    10.000
 MK-5-3                5    20.000
 MK-5-4                5    30.000
 MK-5-5                5    40.000
 MK-5-6                5    50.000
 MK-5-7                5    60.000
 MK-5-8                5    70.000
 MK-5-9                5    80.000
 MK-5-10               5    90.000
 MK-5-11               5   100.000
 MK-5-12               5   110.000
 MK-5-13               5   120.000
 MK-5-14               5   130.000
 MK-5-15               5   140.000
 MK-5-16               5   150.000
 MK-6-1                6     0.000
 MK-6-2                6    10.000
 MK-6-3                6    20.000
 MK-6-4                6    30.000
 MK-6-5                6    40.000
 MK-6-6                6    50.000
 MK-6-7                6    60.000
 MK-6-8                6    70.000
 MK-6-9                6    80.000
 MK-6-10               6    90.000
 MK-6-11               6   100.000
 MK-6-12               6   110.000
 MK-6-13               6   120.000
 MK-6-14               6   130.000
 MK-6-15               6   140.000
 MK-6-16               6   150.000
!*********************************** Marker Types ********************************************************************
!Co-dominant marker: When heterozygote F1 is present, P1 is coded as 2, F1 is coded as 1, and P2 is coded as 0; Otherwise, P1 is coded as 2, and P2 is coded as 0. 
!Dominant marker: When heterozygote F1 is present, P1 and F1 are coded as 12, and P2 is coded as 0; Otherwise, P1 is coded as 2, and P2 is coded as 0.  
!Recessive markers: When heterozygote F1 is present, P1 is coded as 2, and F1 and P2 are coded as 10; Otherwise, P1 is coded as 2, and P2 is coded as 0. 
!Missing marker is coded as -1. 
 MK-1-1                 2   0   2   0   2   0   2   2   2   2   2   0   2   2   2   0   0   0   2   2   0   2   2   2   0   0   2   2   2   2   0   2   2   0   2   2   2   2   0   2   2   2   2   2   0   2   2   2   2   0   2   0   2   0   2   2   2   0   2   2   2   0   0   0   0   0   2   0   2   0   2   2   2   2   2   0   0   2   0   2   0   0   2   0   0   2   2   0   0   0   0   0   0   2   2   2   2   0   2   2   2   2   2   2   0   2   0   0   0   2   2   0   2   2   2   2   2   0   2   2   2   2   2   2   0   2   2   0   0   2   2   2   0   0   2   2   2   0   0   2   2   0   0   0   2   2   2   0   0   2   2   2   0   0   0   0   0   0   0   2   2   2   0   0   0   2   2   0   2   0   2   0   0   0   0   2   0   0   2   0   2   2   0   0   0   0   2   2   2   0   0   0   2   0   2   2   0   2   0   0
 MK-1-2                 2   2   2   0   0   0   2   2   0   0   0   0   2   2   2   0   0   2   2   2   0   2   2   0   0   0   2   2   2   2   0   2   2   2   2   2   2   2   0   2   0   2   2   0   2   2   2   2   2   0   2   0   2   0   2   2   2   0   2   2   2   0   2   2   0   0   2   0   2   0   2   2   2   2   2   0   0   2   0   0   0   0   2   0   0   2   2   0   0   0   0   0   0   2   2   2   2   0   2   2   2   2   2   2   0   2   0   0   0   2   0   0   2   2   2   2   2   0   2   2   2   2   0   2   0   2   0   0   0   2   2   2   0   0   2   2   2   0   0   2   2   0   0   2   2   2   2   0   0   2   2   2   0   0   0   0   0   0   0   2   2   2   0   0   0   2   2   0   2   0   2   0   2   0   0   2   2   2   0   0   2   2   0   0   0   0   2   2   2   0   0   0   2   2   2   2   0   2   0   2
 MK-1-3                 2   2   2   0   0   0   2   2   0   2   0   0   0   0   2   0   0   0   2   2   0   2   2   0   0   0   2   2   2   2   0   2   2   2   2   2   2   2   0   2   0   2   2   0   2   2   2   2   2   0   2   0   0   0   2   2   2   0   0   2   2   0   2   0   0   0   2   2   2   0   2   2   2   2   2   2   0   2   0   0   0   0   0   0   0   2   2   0   2   0   0   0   0   2   2   2   2   0   2   2   2   2   2   2   0   2   0   0   0   2   0   0   2   2   2   0   2   2   2   2   2   2   0   2   0   2   0   0   0   2   2   2   0   0   2   0   2   0   0   2   2   0   0   2   2   2   2   0   0   2   2   2   0   0   0   2   0   0   0   2   2   2   0   2   0   2   2   0   2   0   2   2   2   2   0   0   2   2   0   0   2   2   0   0   0   0   2   2   2   0   2   0   2   2   2   2   0   2   0   2
 MK-1-4                 2   2   2   0   0   0   2   2   0   0   0   0   0   0   2   0   0   0   2   2   0   2   0   0   0   2   2   2   2   2   2   2   2   0   2   0   2   2   0   2   0   0   0   0   2   2   2   2   2   0   0   0   2   0   0   2   2   0   0   2   2   0   2   0   0   0   2   2   2   0   2   2   2   2   0   2   2   2   0   0   0   2   0   0   0   2   2   2   0   0   0   0   0   2   2   0   0   0   2   2   2   2   0   0   0   2   0   0   0   0   0   0   2   0   2   0   2   2   2   2   2   2   0   2   0   2   0   2   0   2   2   2   0   0   2   0   2   0   0   2   0   0   0   2   2   2   2   0   0   2   2   2   0   0   0   2   0   0   0   2   0   2   0   0   0   2   2   0   2   0   2   2   2   2   0   0   2   2   0   0   2   2   0   0   0   2   2   2   2   0   2   0   2   2   2   2   0   2   0   2
 MK-1-5                 2   2   2   0   2   0   2   2   0   0   0   0   0   0   2   0   0   0   2   2   2   2   0   0   2   2   2   2   2   2   2   2   2   0   0   0   2   2   0   2   0   0   0   0   2   2   2   2   0   0   0   0   2   0   0   2   2   0   0   2   2   0   2   0   0   0   2   2   2   0   2   2   2   2   0   2   2   2   0   0   0   2   0   0   0   2   2   2   0   0   0   0   0   2   2   0   0   2   2   2   2   2   0   0   0   2   0   0   0   0   2   0   2   0   0   0   0   0   2   2   0   2   0   2   0   2   0   2   0   2   2   2   0   0   2   0   2   0   0   2   0   0   0   2   2   2   2   0   0   2   2   2   0   2   0   2   0   0   0   2   0   2   2   0   0   2   0   0   2   0   2   2   2   2   0   0   2   2   2   0   2   2   0   0   0   2   2   2   2   0   2   0   2   2   2   0   0   2   0   2
 MK-1-6                 2   2   2   0   2   0   2   2   0   2   0   0   0   0   2   0   0   0   0   2   2   2   0   0   0   2   2   2   2   2   2   2   2   0   0   0   2   2   0   0   2   0   0   2   2   2   2   2   0   0   0   0   2   2   2   2   2   0   2   2   2   0   2   0   0   2   2   2   2   0   0   2   2   2   0   2   2   2   0   0   2   2   0   0   0   2   2   2   0   0   0   0   2   2   2   0   0   2   2   2   2   2   0   0   0   2   0   0   0   0   2   0   2   0   0   0   0   0   2   2   2   2   0   2   0   2   0   2   0   2   2   2   0   0   2   0   2   0   0   2   0   0   0   2   2   2   2   0   0   0   2   2   0   2   0   2   0   0   0   2   0   2   2   0   0   2   0   0   2   0   2   2   0   2   0   0   2   2   2   0   2   2   0   2   0   2   2   2   2   0   2   0   2   2   2   0   0   2   0   2
 MK-1-7                 2   0   2   0   0   0   2   2   0   2   0   0   0   0   2   0   0   2   0   2   2   2   0   0   2   2   2   2   2   2   2   2   2   0   0   0   2   2   0   0   2   0   0   2   2   2   2   2   0   0   0   0   2   2   2   2   2   0   2   2   2   0   2   0   0   2   2   2   2   0   0   2   2   2   0   2   2   2   0   0   2   2   0   0   0   2   2   2   0   0   0   2   2   2   2   0   0   2   2   2   2   2   0   0   0   2   0   0   0   0   0   0   2   0   0   0   2   0   2   2   2   2   0   0   0   2   0   0   0   2   2   2   0   0   2   0   2   0   0   2   0   0   0   2   2   2   2   0   0   0   2   2   0   2   0   2   0   2   0   2   0   2   2   0   0   0   2   0   2   0   2   2   2   2   0   0   2   2   2   0   2   2   0   2   0   2   2   2   2   0   2   0   2   2   0   0   0   2   0   2
 MK-1-8                 2   0   2   0   0   0   2   2   0   2   0   0   0   0   2   0   0   2   0   2   2   2   2   0   0   2   2   2   2   2   2   0   2   0   0   0   2   2   0   0   2   2   0   2   2   2   2   2   0   0   2   0   2   0   2   0   2   0   2   2   2   0   2   0   0   2   2   2   2   2   0   2   0   2   0   2   0   2   0   0   2   2   0   0   0   2   2   2   0   0   2   2   2   2   0   2   0   2   2   2   2   2   0   0   0   2   2   0   0   0   0   0   2   0   0   0   2   0   2   2   2   2   0   0   0   2   0   0   0   2   2   2   0   0   2   2   2   0   0   2   0   0   0   0   2   2   2   0   2   0   2   2   0   2   0   2   2   2   0   2   0   2   2   0   0   0   2   0   2   0   2   2   2   2   0   0   2   2   2   0   2   2   2   2   0   0   2   2   2   0   2   0   2   2   0   0   0   2   0   2
 MK-1-9                 2   0   2   0   2   2   2   2   0   2   0   0   0   2   2   0   0   2   0   2   2   2   2   0   0   2   2   2   0   0   2   0   0   0   0   0   2   2   0   0   2   2   2   2   2   2   2   2   2   0   2   0   2   0   0   0   2   0   0   2   2   0   2   0   0   2   2   2   2   2   0   2   0   0   0   2   0   2   2   0   2   2   0   0   0   2   2   2   0   0   2   2   0   2   0   2   0   2   2   2   2   2   0   0   0   2   2   0   0   0   0   2   0   0   0   0   0   0   0   2   2   0   0   0   0   2   0   0   0   2   2   2   0   0   2   0   2   0   0   2   0   0   0   0   2   2   2   0   2   0   2   2   0   2   0   2   2   2   0   2   0   2   2   0   2   0   2   0   2   0   2   2   2   2   0   0   2   2   2   0   2   0   0   2   0   0   2   2   2   0   2   0   2   2   0   0   0   2   0   2
 MK-1-10                2   0   2   0   2   0   2   2   0   2   0   0   0   2   2   0   0   2   0   2   2   2   2   0   0   2   2   2   2   0   2   0   0   0   0   0   2   2   0   0   2   2   2   0   2   2   2   2   2   0   2   0   2   0   0   0   2   0   0   2   2   0   2   0   0   2   2   0   2   2   0   2   0   2   0   2   0   2   2   0   2   2   0   0   0   2   2   2   0   0   2   2   0   2   0   2   0   2   2   2   2   2   0   0   0   2   2   0   0   0   0   2   0   0   0   0   0   0   0   2   0   0   2   0   2   2   0   0   0   2   2   2   0   0   2   0   2   0   0   2   0   0   0   0   2   2   2   2   2   0   2   2   0   2   0   0   2   2   0   2   0   2   2   0   2   0   2   0   2   0   0   2   2   2   0   0   2   2   0   0   2   0   0   2   0   0   2   2   2   2   2   2   2   2   2   0   0   2   0   2
 MK-1-11                2   0   2   0   2   2   0   2   0   0   0   0   0   2   2   0   0   2   0   2   2   2   2   0   0   2   2   2   2   0   2   0   0   0   0   0   2   2   0   0   2   2   2   0   2   2   2   2   2   0   2   0   2   0   0   0   2   0   2   2   2   0   2   0   0   2   0   0   2   2   0   2   0   2   0   2   0   2   2   2   2   2   0   0   0   2   2   2   0   0   2   0   0   2   0   2   0   2   2   2   2   2   0   2   0   0   2   0   0   0   0   2   2   0   0   0   0   0   0   2   0   0   2   2   2   0   0   0   0   2   2   2   0   0   2   0   2   0   0   2   0   0   0   0   2   2   0   2   2   2   2   2   0   2   0   0   2   2   0   2   0   2   2   2   2   0   0   2   2   0   0   2   2   2   0   0   2   2   0   0   0   0   2   2   0   0   2   2   0   2   2   2   2   2   2   2   0   2   0   2
 MK-1-12                0   0   2   0   2   2   0   2   0   0   0   0   0   2   2   0   0   2   0   2   2   2   2   0   0   0   2   2   2   0   2   0   0   0   0   0   2   2   0   0   2   0   2   0   2   2   2   2   2   2   2   2   2   0   0   0   2   0   2   2   2   0   0   0   0   2   0   0   2   2   0   2   0   2   0   2   0   2   2   0   2   2   0   0   2   2   2   2   0   0   2   0   0   0   0   2   0   2   0   2   0   2   0   2   0   0   2   0   0   0   0   2   2   0   0   0   0   0   0   2   0   0   2   2   2   0   0   0   0   2   2   2   0   0   2   0   2   0   0   2   0   0   0   0   2   2   0   2   2   2   2   2   0   2   0   0   2   2   2   2   0   0   2   2   2   2   0   2   2   0   0   2   2   2   0   2   2   2   0   0   0   0   2   2   0   0   2   2   0   2   2   2   2   2   0   2   0   2   0   0
 MK-1-13                2   0   2   0   2   2   0   2   0   0   0   0   0   2   2   0   0   2   2   2   2   2   0   0   0   0   2   2   2   2   2   0   2   0   2   0   2   2   0   0   2   0   2   0   2   0   2   0   2   0   2   2   2   0   0   2   0   0   2   2   2   0   0   0   0   2   0   0   2   0   2   2   0   2   0   2   0   2   2   0   2   2   0   0   2   0   2   0   0   0   2   2   0   0   0   2   2   2   0   2   0   2   0   2   0   0   2   0   0   0   0   0   2   0   0   0   0   0   0   2   0   0   2   2   2   0   0   0   0   0   2   2   2   0   2   0   2   0   0   2   0   0   2   0   2   2   0   2   2   2   0   0   0   2   0   0   2   2   2   2   0   0   2   2   2   2   0   0   2   0   0   2   2   2   2   2   0   2   0   0   0   0   2   2   2   0   2   2   0   2   2   2   2   2   0   2   0   2   0   0
 MK-1-14                2   2   2   0   2   2   0   2   0   2   0   0   2   2   2   0   0   2   0   2   2   2   0   0   0   0   2   2   0   2   2   0   2   0   2   0   2   2   0   0   2   0   2   0   2   0   2   0   2   0   2   2   2   0   0   2   0   0   2   2   2   0   0   0   0   0   0   0   2   0   2   2   0   0   0   2   0   2   2   0   2   2   0   0   2   0   2   0   0   0   2   2   0   0   0   2   0   2   0   2   0   2   0   2   0   0   2   0   0   0   0   2   2   0   0   0   0   0   0   2   0   0   2   2   2   0   0   0   0   0   2   2   2   0   2   0   2   0   0   2   0   0   2   0   2   2   0   0   2   2   0   0   0   2   0   0   2   2   2   2   0   0   2   2   2   2   0   0   2   0   0   2   2   2   2   2   0   2   0   0   0   0   0   2   2   0   2   2   0   2   0   2   2   2   0   0   0   2   0   2
 MK-1-15                2   2   2   0   2   2   0   2   0   2   0   0   2   2   2   0   0   2   0   2   2   2   2   0   0   0   2   2   0   2   2   0   2   0   2   0   2   2   0   0   2   0   2   0   2   0   2   0   2   0   0   2   2   0   2   2   0   0   0   2   0   0   0   0   0   0   0   0   2   0   2   2   0   0   0   2   0   2   2   0   2   2   2   0   2   0   2   0   0   0   0   0   0   0   0   2   0   2   0   2   0   2   0   2   0   0   2   0   0   0   0   0   2   0   0   0   0   0   0   2   0   0   2   2   2   0   0   0   0   0   2   2   2   0   2   0   2   0   0   2   0   0   2   0   2   2   0   0   2   2   0   0   0   2   2   0   2   2   2   0   0   0   2   2   2   2   0   0   2   0   0   2   2   2   2   2   0   2   0   0   0   2   0   2   2   0   2   2   0   2   0   2   2   2   0   0   0   2   0   0
 MK-1-16                2   2   0   0   2   2   0   2   0   2   0   0   2   2   2   0   0   2   0   2   2   2   2   0   0   0   2   2   0   2   2   2   2   0   2   0   2   0   2   0   2   0   2   0   2   0   0   0   2   0   0   2   2   0   2   2   0   0   0   2   0   0   0   0   2   0   0   0   2   2   2   2   0   0   2   2   0   2   2   2   2   2   2   0   2   0   2   0   0   0   0   0   0   0   0   2   0   2   0   2   0   2   0   2   2   0   0   0   2   2   0   0   2   0   0   0   0   0   0   2   0   0   2   2   2   0   0   0   0   0   2   0   2   0   2   0   2   0   0   2   0   2   2   2   2   2   0   0   2   2   0   0   0   2   0   0   2   2   2   0   0   2   2   2   2   2   0   0   2   0   0   2   2   2   2   2   2   2   0   0   0   2   0   2   2   0   2   2   0   2   0   2   2   2   0   0   0   2   0   0
 MK-2-1                 0   0   2   2   0   0   2   0   2   0   2   2   0   0   2   2   2   2   0   0   0   2   0   2   2   2   0   0   0   2   2   2   2   0   2   0   2   2   2   0   0   0   2   0   0   2   0   0   2   0   0   0   2   0   0   0   0   2   2   2   2   2   0   2   2   0   0   0   2   0   0   2   2   0   0   2   2   2   2   2   2   0   2   0   2   0   2   2   0   2   0   0   2   2   0   2   2   2   2   2   2   0   2   2   2   0   2   0   0   2   0   2   0   0   0   2   2   2   2   0   0   2   2   0   0   0   2   0   2   2   2   0   2   0   2   2   2   2   0   2   2   0   0   2   0   0   0   0   0   0   0   0   0   2   2   0   2   0   2   2   2   2   2   0   0   0   2   2   2   2   0   2   0   2   2   0   2   2   0   0   2   2   0   0   2   0   2   0   0   2   2   0   0   2   0   0   0   0   0   2
 MK-2-2                 0   0   2   2   0   0   2   0   2   0   2   2   0   0   0   0   2   2   0   0   0   2   0   2   2   2   0   0   0   2   2   2   2   0   2   0   2   2   2   0   2   0   2   0   0   2   0   0   2   0   0   0   2   0   0   0   0   2   2   2   2   2   0   2   0   0   0   2   2   0   0   2   2   0   0   2   2   2   2   2   0   0   2   0   2   0   2   2   0   2   0   0   0   2   0   2   2   2   2   2   2   0   2   2   2   2   2   0   0   2   0   2   0   0   0   0   2   2   2   0   0   0   2   0   2   0   2   0   2   0   2   0   2   0   2   2   2   2   0   2   0   0   0   0   0   0   0   0   0   2   0   2   0   2   2   0   2   0   2   2   2   2   2   0   0   0   2   2   2   2   0   2   0   2   2   0   0   2   0   0   2   2   0   0   2   0   2   0   0   0   2   0   0   2   0   0   2   0   0   2
 MK-2-3                 0   0   2   2   0   0   2   0   2   0   2   0   0   0   0   0   2   2   0   0   0   2   0   2   2   2   0   0   0   2   2   2   2   0   2   0   2   2   0   0   2   0   2   0   0   2   0   0   2   0   0   0   2   0   0   0   0   2   2   2   2   2   0   2   2   0   2   2   2   0   0   2   2   0   2   2   2   2   2   2   0   0   0   0   2   0   2   2   0   2   2   0   0   2   2   2   2   2   2   2   2   0   2   2   2   2   2   0   0   2   0   2   0   0   0   2   2   2   2   0   0   0   0   0   2   0   0   0   2   0   2   0   2   0   0   2   2   2   0   2   0   0   0   0   0   0   0   0   0   2   2   2   0   2   2   0   2   0   2   2   2   2   2   0   0   0   2   2   2   2   0   2   0   2   2   0   0   2   0   0   2   2   0   0   2   0   2   0   0   0   2   0   0   2   2   0   2   0   0   2
 MK-2-4                 0   0   2   2   0   0   2   0   2   0   2   0   0   0   0   0   2   2   2   0   0   2   0   2   2   2   0   0   0   2   2   2   2   0   2   0   0   2   0   0   2   0   2   0   0   2   0   0   0   0   0   0   2   0   0   0   0   2   2   2   2   2   0   2   0   0   2   2   2   0   0   2   2   0   2   2   0   2   2   2   0   0   0   0   2   0   2   2   0   2   2   0   0   2   2   2   0   2   0   2   2   0   2   0   2   2   2   0   0   2   0   0   0   2   2   2   2   0   2   0   0   0   0   0   2   0   0   0   2   2   2   2   2   0   0   2   2   2   2   2   0   0   0   0   0   0   0   0   0   2   2   2   0   2   2   0   2   0   2   2   2   0   2   0   0   0   2   2   2   2   0   2   0   2   2   0   2   2   0   0   2   2   0   2   2   0   2   0   0   0   0   0   0   2   2   0   2   2   0   2
 MK-2-5                 0   0   2   2   0   0   2   0   2   0   0   0   0   0   0   0   2   2   2   0   0   2   0   2   2   2   0   0   0   2   2   2   2   0   2   0   0   2   0   2   2   0   2   2   0   2   0   0   0   0   0   0   2   0   0   0   0   2   2   2   2   2   0   2   0   0   2   2   2   2   0   2   2   0   2   2   0   2   2   2   0   0   0   0   2   0   0   2   0   2   2   0   0   2   2   2   0   2   0   2   2   0   2   0   2   2   2   0   0   2   0   0   0   2   2   2   2   0   2   0   0   0   0   0   2   0   0   0   2   2   2   2   2   0   0   2   2   2   2   2   0   0   0   0   0   0   0   0   0   2   2   2   0   2   2   0   2   0   0   2   2   0   2   0   2   0   2   2   2   2   0   2   0   2   2   0   2   2   2   0   2   2   0   2   2   0   2   0   0   0   0   0   0   2   2   0   2   2   0   2
 MK-2-6                 0   2   2   2   0   0   2   0   2   0   0   0   0   0   0   0   2   2   2   0   0   2   0   2   2   2   0   0   0   2   2   2   2   0   0   0   0   2   0   2   2   2   2   2   2   2   2   0   0   0   0   2   2   0   0   0   0   2   2   2   2   2   0   2   0   0   2   2   2   2   0   2   2   0   2   2   0   2   2   2   0   2   0   0   2   2   0   0   0   0   2   0   0   2   2   2   0   2   0   2   2   0   2   0   2   2   2   0   0   2   0   0   0   2   2   2   2   2   2   0   2   0   0   0   2   0   0   2   2   2   2   2   2   0   0   2   2   2   2   2   0   0   0   2   0   0   0   0   0   2   2   2   0   2   2   0   2   0   0   2   0   0   2   2   2   2   2   2   2   2   0   2   0   2   2   0   2   2   2   0   2   2   0   2   2   0   2   0   0   0   0   0   0   0   0   0   2   2   0   2
 MK-2-7                 0   2   2   2   0   0   2   0   2   0   2   0   0   0   0   0   2   2   2   0   0   2   0   2   2   0   0   0   0   2   0   2   2   2   0   0   0   2   0   2   2   2   2   2   2   0   2   2   0   0   0   0   2   0   0   0   0   2   0   2   2   2   0   2   0   0   2   2   2   2   0   2   2   0   2   2   0   2   2   0   2   2   0   0   2   2   2   0   0   0   2   0   0   2   2   2   2   2   0   0   2   0   2   0   2   2   2   0   0   2   0   0   2   0   2   2   2   0   2   2   2   0   0   2   2   0   0   2   2   2   2   2   2   0   0   2   2   2   2   2   0   0   0   2   0   0   0   0   0   2   2   2   0   2   2   0   2   0   0   2   0   2   2   2   2   2   2   2   2   2   0   2   0   2   2   2   2   2   2   0   2   2   0   2   0   0   2   0   0   0   0   0   0   0   0   0   2   2   0   2
 MK-2-8                 0   2   0   2   0   0   2   0   2   0   2   0   0   2   2   0   2   2   2   0   0   2   0   2   0   0   0   0   0   2   2   2   2   2   0   2   0   2   0   0   0   2   2   2   2   0   2   0   0   0   2   0   2   0   0   0   0   2   0   2   2   2   0   2   0   0   2   2   2   2   0   2   2   0   2   0   0   2   2   0   2   2   0   2   2   2   2   0   0   0   2   0   0   2   2   2   2   2   0   0   2   0   2   2   2   2   2   0   0   2   0   2   2   0   2   2   2   0   2   2   2   0   0   0   2   0   0   2   2   2   2   2   2   0   0   2   2   2   2   2   0   0   0   2   0   2   0   0   0   2   2   2   0   2   2   0   2   0   0   2   0   2   2   2   2   2   0   2   2   2   0   0   0   2   2   2   2   2   2   0   2   2   0   2   0   0   2   0   0   0   0   0   0   0   0   0   0   2   0   0
 MK-2-9                 0   0   0   2   0   0   2   0   2   2   2   0   0   2   0   2   2   2   2   0   0   2   0   2   0   0   0   0   0   2   2   2   2   2   0   2   0   2   0   0   0   2   0   2   2   0   2   0   0   0   2   0   2   0   0   0   0   2   0   2   0   2   0   2   0   0   2   2   2   2   0   2   2   0   2   0   0   2   2   2   2   2   0   2   2   2   2   0   0   0   2   2   0   2   2   2   2   2   0   2   2   0   2   2   2   2   2   0   0   2   0   2   2   0   2   2   2   0   0   2   2   0   0   0   2   0   0   2   2   2   2   2   2   0   0   2   2   2   2   2   0   0   0   2   0   2   0   0   0   2   2   2   0   2   2   0   2   0   0   2   2   2   2   0   2   2   0   0   2   2   0   0   0   2   2   2   2   2   2   0   2   2   0   2   0   2   2   0   0   0   0   0   0   0   0   0   0   0   0   0
 MK-2-10                0   0   0   2   0   0   2   2   2   2   2   0   0   2   0   0   2   2   2   0   0   2   0   0   0   0   0   0   0   2   2   2   2   2   2   2   0   2   0   0   0   2   0   2   2   0   2   0   0   0   2   0   2   0   0   0   0   2   0   2   0   0   0   2   0   0   2   2   0   0   0   0   2   0   0   0   0   2   2   2   2   2   0   2   2   2   2   0   2   0   2   2   0   2   2   0   2   2   0   2   2   0   2   2   2   2   2   2   0   2   0   2   2   0   0   2   2   0   0   2   2   0   0   2   2   0   0   2   2   2   2   0   2   0   0   2   0   2   2   2   0   0   0   2   0   2   0   0   0   2   2   2   2   2   2   0   2   0   0   2   2   2   2   0   2   2   0   0   2   2   0   0   0   2   2   2   0   2   2   0   2   2   0   2   0   2   2   0   0   0   0   0   0   0   0   0   0   0   0   0
 MK-2-11                0   0   0   2   0   0   2   2   2   2   0   0   0   2   0   0   2   2   2   0   0   2   0   0   0   0   0   0   0   2   2   2   2   2   2   2   0   2   0   0   0   2   0   2   2   0   2   0   0   0   2   0   2   0   0   0   0   2   0   2   0   0   0   2   0   0   2   2   0   0   0   0   0   0   2   0   0   2   0   0   2   2   0   2   2   2   2   0   2   0   2   0   0   2   2   0   2   2   0   2   2   0   2   2   2   2   2   2   0   2   0   2   2   0   0   2   2   2   0   2   2   0   2   2   0   0   0   2   2   2   2   0   2   2   0   2   0   2   2   2   0   0   0   2   0   2   0   0   0   2   2   2   2   2   2   0   2   0   0   2   2   2   2   0   2   2   0   0   2   0   0   0   0   2   2   0   0   2   2   0   2   2   0   0   0   2   2   0   0   0   0   0   0   0   0   0   0   0   0   0
 MK-2-12                0   0   2   2   0   0   2   0   2   2   0   0   0   2   0   0   2   2   2   0   0   2   0   2   2   0   0   2   0   2   2   0   0   2   2   2   0   2   0   0   0   2   0   0   2   0   2   0   0   0   2   0   2   0   0   0   0   2   0   2   0   0   0   2   0   0   2   2   0   0   0   0   0   0   2   0   0   2   0   0   2   2   0   2   2   2   0   0   2   0   2   0   2   2   2   2   2   2   0   2   2   0   2   2   2   2   2   2   0   2   0   2   2   0   0   2   2   2   2   2   2   0   2   2   0   0   0   0   2   2   2   0   2   2   0   2   0   2   2   2   0   0   0   2   0   2   0   0   0   2   2   2   2   2   2   0   2   0   0   2   2   2   2   2   0   0   0   0   2   0   0   0   0   2   2   0   0   2   2   2   2   2   0   0   0   2   0   0   0   0   0   0   0   2   0   0   0   0   0   0
 MK-2-13                0   0   2   2   0   0   2   0   2   2   0   0   0   2   0   0   2   2   2   0   0   2   0   2   2   0   0   2   0   2   2   0   2   2   2   2   0   2   0   0   0   2   0   0   2   0   2   0   0   0   2   0   2   0   0   0   0   2   0   2   0   0   0   2   0   0   2   2   0   0   0   0   2   0   2   0   0   2   2   0   2   2   0   2   2   2   0   0   2   0   2   0   2   2   2   2   2   2   0   2   2   0   2   2   2   2   2   2   0   2   0   2   2   0   0   2   2   2   2   2   2   0   2   2   2   0   2   0   2   2   2   2   2   2   0   0   0   2   2   2   0   0   0   2   0   2   0   0   0   2   2   2   2   2   0   0   0   0   0   2   2   2   2   2   0   0   0   0   2   0   0   0   0   2   2   0   0   2   2   2   2   2   0   0   0   0   0   2   0   0   0   0   0   2   0   0   0   2   0   0
 MK-2-14                0   0   2   2   0   0   2   2   2   2   0   0   0   2   0   0   2   2   2   0   2   2   0   2   2   0   0   2   0   2   2   2   2   2   2   0   0   2   0   0   0   2   0   0   2   0   2   0   0   0   2   0   0   2   0   0   0   2   0   2   0   0   0   2   0   0   2   2   0   0   0   0   2   0   2   0   0   2   2   2   2   2   0   2   2   2   0   0   2   0   2   0   2   2   2   2   2   2   0   2   2   0   2   2   2   2   2   2   0   2   0   2   2   0   0   2   2   2   2   2   2   2   2   2   2   0   2   0   2   2   2   0   2   2   0   0   0   2   2   2   0   0   0   2   0   2   0   0   0   2   0   2   2   2   0   0   0   0   0   2   2   2   2   2   0   0   0   0   2   0   0   0   2   2   2   0   2   2   2   2   2   2   0   0   0   0   0   2   0   0   0   0   0   2   0   0   0   2   0   0
 MK-2-15                0   0   2   2   0   0   2   2   2   2   0   0   0   0   0   2   2   2   2   0   2   2   0   2   2   0   0   2   0   2   2   2   0   2   2   0   0   2   0   0   2   0   0   0   2   2   2   0   0   0   2   0   0   2   0   0   0   2   0   2   0   0   0   2   0   0   2   2   2   2   0   0   2   0   2   0   0   2   2   2   2   2   2   2   2   0   0   0   0   0   2   0   2   2   2   2   2   2   0   2   0   0   2   2   2   2   2   2   0   2   0   0   2   0   2   2   2   2   2   2   2   0   2   2   2   0   2   2   2   2   2   0   2   2   0   0   0   2   0   2   0   0   0   2   0   2   0   0   0   2   0   2   2   2   2   0   0   0   0   2   2   2   2   2   0   0   0   0   2   0   0   0   2   0   2   0   2   2   2   0   2   0   0   0   0   0   0   2   0   0   0   0   0   2   0   0   0   2   0   0
 MK-2-16                0   0   2   2   2   0   2   2   2   2   0   0   2   0   0   2   2   2   0   0   2   2   0   2   2   0   0   0   0   2   2   2   0   2   2   0   0   0   0   0   2   0   0   0   2   2   2   0   0   0   0   0   0   2   0   0   0   2   0   2   0   0   0   2   0   2   2   2   0   2   2   0   2   0   2   0   0   2   2   0   0   2   2   0   2   0   0   0   0   0   2   2   2   2   2   2   2   2   0   2   0   0   2   2   2   2   2   2   0   0   0   0   2   0   2   2   2   2   2   2   0   0   0   2   2   0   2   2   2   2   0   2   2   2   0   0   0   2   0   2   0   0   0   2   0   2   0   0   0   2   0   2   2   2   2   2   0   0   0   0   2   2   2   2   0   0   2   0   2   0   0   0   2   0   2   0   2   2   0   0   2   0   0   0   0   0   0   0   0   2   0   0   2   2   0   0   0   2   0   0
 MK-3-1                 0   2   2   2   2   2   2   2   2   2   2   0   2   2   2   2   2   2   2   0   2   0   0   0   2   2   2   2   0   0   0   0   0   2   2   2   2   0   2   0   0   0   2   0   0   0   0   0   0   0   2   2   2   0   2   0   0   2   0   2   0   2   2   2   2   2   2   0   2   2   0   0   2   0   2   2   2   2   0   2   0   0   0   2   0   2   2   0   2   0   0   2   2   0   2   0   2   0   2   0   2   2   2   2   2   2   2   2   2   2   0   2   0   2   0   2   0   2   2   0   0   2   0   2   2   0   2   0   2   2   2   0   2   0   2   2   0   2   2   2   2   0   0   2   2   0   2   2   2   0   2   0   2   2   2   0   0   0   2   2   2   2   0   2   0   0   0   2   2   0   0   0   2   0   0   0   2   0   0   0   2   0   0   2   0   0   2   0   0   0   0   0   2   2   2   0   2   2   2   2
 MK-3-2                 0   2   2   2   2   2   2   2   2   2   2   0   2   2   0   2   2   2   2   0   2   0   0   2   2   2   2   2   0   0   0   0   0   2   2   2   2   2   2   0   0   0   2   0   2   0   0   2   0   0   2   2   2   0   2   0   0   2   0   2   0   2   2   2   2   2   2   0   2   2   0   0   2   0   2   0   2   2   0   2   0   2   0   2   0   0   2   2   2   0   0   2   2   0   2   0   0   0   2   0   2   0   2   2   0   2   2   2   0   2   0   2   0   2   0   2   0   2   2   0   0   2   0   2   0   0   2   0   2   2   2   0   2   2   2   2   0   2   2   2   2   0   0   2   2   0   2   2   2   0   2   0   2   2   2   0   0   0   2   2   2   2   0   2   0   0   0   2   2   0   0   0   2   0   2   0   2   0   0   2   2   0   0   2   0   0   2   0   0   0   0   0   2   2   2   2   2   2   2   2
 MK-3-3                 0   2   2   2   2   2   2   2   2   2   2   0   2   2   0   2   2   2   2   0   2   0   0   2   2   2   0   2   0   0   0   0   0   2   2   2   2   2   2   0   0   0   2   0   0   0   0   0   2   2   2   2   2   0   2   0   0   2   0   2   0   0   2   0   2   2   2   2   2   2   0   0   2   0   2   0   2   0   2   2   0   2   0   2   0   2   2   2   2   0   0   2   2   0   2   0   0   0   2   0   2   0   2   2   0   2   2   2   0   2   0   2   0   2   0   2   0   2   2   0   0   2   0   2   0   0   2   0   2   2   2   0   2   2   2   2   0   2   2   2   2   0   0   2   0   0   2   2   2   2   0   0   2   2   2   0   0   2   2   2   2   2   2   2   0   0   0   2   2   0   0   2   2   0   2   0   2   0   0   2   2   0   0   2   0   2   2   0   0   0   0   2   2   2   2   2   2   2   2   2
 MK-3-4                 0   0   2   2   2   2   2   0   2   2   2   0   2   0   0   2   2   2   2   0   2   0   0   2   2   2   0   2   0   0   0   0   0   2   2   2   2   2   2   0   0   0   2   0   0   0   0   0   2   2   2   2   2   0   2   0   0   2   0   2   0   0   2   0   2   2   2   2   0   2   0   0   2   2   2   0   2   0   2   2   0   2   0   2   2   2   2   2   2   0   0   2   2   0   2   0   0   0   2   0   2   0   2   2   0   2   2   2   0   2   0   2   0   2   0   2   0   2   2   0   0   2   2   2   0   0   2   0   2   2   2   0   2   2   2   2   0   2   2   2   2   0   0   2   0   0   2   2   2   2   0   0   0   2   2   0   0   2   2   0   2   0   2   2   0   0   2   2   0   0   0   2   2   0   2   0   2   0   0   2   2   0   0   2   0   2   2   0   0   0   0   2   2   2   2   2   2   2   2   2
 MK-3-5                 0   0   2   0   2   2   2   0   2   0   2   0   2   0   0   2   2   2   2   0   2   0   0   2   2   2   0   2   0   0   0   0   0   2   2   2   2   2   2   0   2   0   0   0   0   0   0   0   2   2   2   2   2   0   2   0   0   0   0   2   0   2   2   0   2   2   2   2   0   2   0   0   2   2   2   0   2   0   2   2   0   2   0   2   2   2   2   2   0   0   0   2   2   0   2   0   0   0   2   0   2   0   2   2   0   2   2   2   0   2   2   2   0   2   2   2   2   2   2   0   0   2   2   2   0   0   2   0   2   2   2   0   2   2   2   2   0   0   2   2   2   0   0   2   0   0   2   0   2   2   0   0   0   2   2   0   0   2   2   0   2   0   0   2   0   0   2   2   0   0   0   2   2   0   0   0   2   0   0   2   2   0   0   2   0   0   2   0   0   0   0   2   2   2   2   2   2   2   2   2
 MK-3-6                 0   0   2   0   2   2   0   0   2   0   2   0   2   0   0   2   2   2   2   0   2   0   0   2   2   2   0   2   2   0   0   0   0   2   2   2   2   2   2   0   2   2   0   0   0   2   0   0   2   2   0   2   2   0   2   0   0   2   2   2   2   2   0   0   2   0   2   2   0   2   0   0   2   0   2   0   2   0   2   2   0   2   0   2   0   2   2   0   0   0   0   2   2   0   0   0   0   0   0   0   2   0   2   2   0   2   2   2   0   2   2   2   0   2   2   2   2   2   2   0   0   2   2   2   2   0   2   0   2   2   2   2   2   2   2   0   0   0   2   2   2   0   0   2   0   0   2   0   2   2   0   0   2   2   2   0   0   2   2   0   2   0   0   2   0   0   2   2   0   2   0   2   2   0   0   0   2   0   0   2   2   2   0   0   0   2   0   0   0   0   0   2   2   2   2   2   2   2   2   2
 MK-3-7                 0   0   0   0   2   2   0   0   0   0   2   0   2   0   0   2   2   2   2   0   2   0   0   2   2   2   0   2   2   0   0   2   0   2   2   2   2   2   2   0   2   2   0   0   2   2   0   0   2   2   0   2   2   0   2   0   0   2   2   2   2   2   0   0   2   0   2   2   0   2   0   0   2   0   0   0   2   0   2   2   2   2   0   2   0   2   2   2   0   0   0   2   2   0   0   0   0   0   0   0   2   0   2   2   0   2   2   0   0   2   2   2   0   2   2   2   2   2   2   0   0   2   2   2   0   0   0   0   2   2   2   2   2   0   2   0   0   0   2   0   2   0   0   2   0   0   2   2   2   2   0   0   2   2   0   0   0   2   2   0   2   0   0   2   2   0   2   2   0   2   0   2   2   0   0   0   2   0   0   2   2   2   0   0   2   2   0   0   0   0   0   2   0   2   2   2   2   2   2   2
 MK-3-8                 0   0   0   0   2   2   0   0   0   0   2   0   2   0   0   2   2   2   2   0   2   0   0   2   2   2   0   2   2   0   0   2   0   2   2   2   0   2   2   0   2   2   0   0   2   2   0   2   2   2   0   2   0   0   2   2   0   2   2   2   2   2   0   0   2   0   2   2   0   2   0   0   2   0   2   0   2   0   2   2   2   2   0   2   2   2   2   2   2   0   0   2   2   0   0   0   0   0   0   0   2   0   2   2   0   0   2   0   0   2   2   2   0   2   2   2   2   0   2   2   2   2   2   2   0   0   0   0   2   2   2   2   2   0   2   0   0   2   2   0   2   2   0   2   0   2   2   2   0   0   0   0   2   2   0   0   0   2   2   0   2   0   0   2   2   0   2   2   0   2   0   2   2   0   0   0   2   0   0   2   2   2   0   0   2   2   0   0   0   0   0   2   0   2   2   2   2   2   2   0
 MK-3-9                 0   0   0   0   2   2   0   0   0   0   0   0   0   0   0   2   2   2   2   0   2   0   2   2   2   0   0   2   2   0   0   2   0   2   2   0   0   2   2   0   2   2   0   0   2   2   0   2   2   2   0   2   0   0   2   2   0   2   2   2   2   2   0   0   2   0   2   2   2   2   0   0   2   0   2   0   2   0   2   2   0   2   2   2   2   2   2   2   2   0   0   2   2   0   0   0   0   0   0   0   2   0   2   2   0   0   2   0   0   2   2   2   2   2   2   0   2   0   2   0   2   0   2   2   0   0   0   0   2   2   2   2   2   0   2   0   0   2   2   2   2   2   0   2   0   2   2   2   0   0   0   0   2   2   2   0   0   2   2   0   2   0   0   2   2   0   2   2   0   2   0   2   2   0   0   2   2   0   0   2   2   2   0   2   2   2   0   0   0   0   0   2   0   2   2   2   0   2   2   0
 MK-3-10                0   2   0   0   2   2   0   0   0   0   0   0   0   2   0   0   2   0   2   0   2   0   2   2   2   0   0   2   2   2   0   2   2   2   2   0   0   2   2   0   2   2   2   0   2   2   0   2   2   2   0   2   0   0   2   2   0   2   0   2   2   2   0   0   2   0   2   2   2   2   0   0   2   0   2   0   2   0   2   2   0   2   0   2   2   2   2   2   2   0   0   2   2   0   0   0   0   0   0   0   2   0   2   2   0   0   2   0   0   2   2   2   2   2   2   0   2   2   2   0   2   0   2   2   0   0   0   0   0   2   2   2   0   0   0   0   0   2   2   2   2   2   2   0   0   2   2   2   0   0   0   0   2   2   2   0   0   2   2   0   2   0   2   2   2   0   2   2   0   2   0   2   2   0   0   2   2   0   0   2   2   2   0   2   0   0   0   0   0   0   0   0   0   2   2   2   0   2   2   0
 MK-3-11                0   2   0   0   2   2   0   2   0   0   0   0   0   2   0   0   2   0   2   0   2   0   2   2   2   0   0   2   2   2   0   2   2   2   2   0   0   2   2   0   2   2   0   0   2   2   0   2   2   2   0   2   0   0   2   2   2   2   0   2   2   2   0   0   2   0   2   2   2   2   0   0   0   0   2   2   2   0   2   2   0   2   0   2   2   0   2   2   2   0   0   2   2   2   0   0   0   0   0   0   2   0   2   2   0   0   2   0   0   0   2   2   2   0   2   0   2   2   2   0   2   0   2   2   0   0   0   0   0   2   2   2   0   0   0   0   0   0   2   2   2   2   2   0   0   2   2   2   0   0   0   0   2   2   2   0   0   0   2   0   2   2   2   2   2   2   2   2   0   2   0   2   2   0   2   2   2   0   0   2   2   2   0   2   2   0   0   0   0   0   0   0   0   2   2   2   0   2   2   0
 MK-3-12                0   2   0   2   2   2   0   2   0   0   0   0   0   2   0   0   2   0   2   0   2   0   0   2   2   0   0   2   2   0   0   2   2   2   2   2   0   2   2   0   2   2   0   0   2   2   0   2   2   0   0   2   0   0   2   2   0   2   0   2   2   2   0   2   2   0   2   2   2   2   0   0   2   0   2   0   2   2   2   2   0   2   0   2   0   0   2   2   2   0   0   2   2   2   0   0   0   0   0   0   2   0   2   2   0   0   2   0   2   2   0   2   2   0   2   0   2   2   2   0   2   0   2   0   0   0   0   0   0   2   2   2   0   0   0   0   0   0   2   0   2   0   2   0   0   2   2   2   0   0   0   0   2   2   2   0   0   0   2   2   2   2   2   2   2   2   0   2   0   2   0   2   2   2   2   2   2   0   0   2   2   2   0   2   2   0   0   0   0   0   0   0   0   2   2   2   0   0   0   0
 MK-3-13                0   2   0   2   2   0   0   2   0   0   2   2   0   2   0   0   2   0   2   0   2   0   0   2   2   0   0   2   2   0   0   2   2   2   2   2   0   2   2   0   2   2   0   0   2   2   0   2   2   0   0   2   0   0   2   2   0   2   0   2   2   2   0   2   2   0   2   2   2   2   0   0   2   0   2   0   2   2   2   2   0   2   0   2   0   0   2   2   2   0   0   2   2   0   0   0   0   0   0   0   2   0   2   2   0   0   0   2   2   2   0   2   2   0   2   2   2   2   2   0   2   0   2   0   2   2   0   0   0   2   2   2   0   0   0   0   0   0   2   0   2   0   2   2   0   2   2   2   0   0   0   0   2   2   2   0   0   0   2   0   0   2   2   2   2   2   0   2   0   2   0   2   2   2   2   2   2   0   0   2   2   2   0   2   2   0   0   2   0   0   0   2   0   2   2   2   0   0   0   0
 MK-3-14                0   2   0   2   2   0   0   2   0   0   2   0   0   2   0   0   2   0   2   0   2   0   0   2   2   0   0   0   0   0   0   2   2   2   2   2   0   0   2   0   2   2   0   2   2   2   0   2   2   2   0   2   0   0   2   2   0   2   0   2   2   2   0   2   2   0   2   2   2   2   0   0   2   0   2   0   2   2   2   2   0   2   0   2   0   0   2   2   2   0   0   2   2   0   0   0   0   0   0   0   2   0   2   2   0   0   0   2   0   2   0   2   2   0   2   2   0   2   2   0   2   0   2   2   2   2   0   0   0   2   2   2   2   0   0   0   0   0   2   0   2   0   2   2   0   2   2   2   0   2   0   0   2   2   2   0   0   0   2   0   0   2   2   2   0   2   0   2   2   2   0   2   2   2   2   2   2   0   0   0   2   2   0   2   2   0   0   0   2   0   0   2   2   2   2   0   0   2   0   2
 MK-3-15                0   2   0   2   2   0   0   2   0   0   2   0   0   2   0   0   2   0   2   0   0   0   0   2   2   0   2   0   0   0   0   2   2   2   2   0   0   0   2   0   2   0   0   2   2   2   2   2   2   2   0   2   0   0   0   0   0   2   0   2   2   2   2   2   2   0   2   2   2   2   0   0   2   0   2   0   2   2   2   2   0   2   0   2   2   0   2   2   2   0   0   2   2   0   0   0   0   0   0   0   2   0   0   2   0   2   0   2   2   2   0   2   0   0   2   2   0   2   2   0   2   0   2   2   2   2   0   0   0   2   2   2   2   0   0   0   0   0   2   0   2   0   2   2   0   2   2   2   0   2   0   0   2   2   2   0   2   0   2   0   0   2   2   2   0   2   0   2   2   2   0   0   2   2   2   2   2   2   0   0   0   2   0   2   2   0   0   0   2   2   0   2   0   2   2   0   0   2   0   2
 MK-3-16                2   2   0   2   2   0   2   2   0   0   2   0   0   2   0   2   2   0   2   0   0   0   0   2   0   0   2   0   0   0   0   2   2   2   2   0   0   0   2   0   2   0   0   2   2   2   2   2   2   0   0   2   0   0   0   0   0   2   0   2   2   2   2   2   2   0   2   2   2   2   2   0   2   2   2   0   2   2   2   2   2   2   0   2   2   0   2   2   2   0   0   0   2   0   0   0   2   0   0   0   0   0   0   2   0   2   0   2   2   2   0   2   0   0   2   2   0   2   2   0   2   0   2   0   2   0   0   0   0   0   2   2   2   2   0   0   0   0   2   0   2   0   2   0   0   2   0   2   0   2   0   0   2   0   2   0   2   0   2   2   0   0   2   2   0   2   0   2   2   2   0   0   2   2   2   2   2   2   0   0   0   2   0   2   2   0   0   0   2   2   0   0   0   2   2   0   0   2   0   2
 MK-4-1                 2   2   0   2   2   0   0   2   0   0   0   0   2   2   2   2   2   0   2   2   0   2   2   0   2   0   0   0   2   0   0   0   0   2   0   2   0   0   2   2   0   2   2   0   0   0   0   0   2   2   0   2   2   0   0   2   2   2   0   0   0   2   2   0   2   0   2   2   2   0   2   0   2   0   2   2   2   0   0   2   2   2   0   0   0   2   2   0   2   0   0   2   0   2   2   0   0   2   2   2   2   2   2   0   2   2   2   0   0   0   2   0   2   2   0   2   2   0   2   0   0   0   2   2   0   2   2   2   2   0   2   2   0   0   0   2   2   2   0   2   2   2   0   0   2   0   2   2   0   2   0   2   0   0   2   2   0   2   2   2   0   2   2   2   0   0   2   2   0   2   0   0   0   2   0   2   0   2   2   2   0   0   2   0   0   2   0   0   0   0   2   0   2   2   0   0   0   2   0   2
 MK-4-2                 2   2   0   2   2   0   0   0   0   0   0   2   2   2   0   2   2   0   2   2   0   2   2   0   2   2   0   0   2   0   0   0   0   2   0   2   0   0   2   2   0   2   2   0   0   0   0   0   0   2   0   2   2   0   0   2   2   0   0   2   2   0   2   0   2   0   2   2   2   2   2   0   2   0   2   2   2   0   0   2   2   2   0   0   0   2   2   0   2   0   0   0   0   2   2   0   0   2   2   2   2   2   2   0   2   2   2   0   0   0   2   0   2   2   0   2   2   0   0   0   0   0   0   2   0   2   2   2   0   0   2   2   2   0   0   2   2   2   0   2   2   2   0   0   2   0   2   2   0   2   0   2   0   0   2   2   0   2   2   2   2   2   0   2   0   0   2   2   0   2   0   0   2   2   0   2   0   2   2   2   0   0   2   0   0   2   0   2   2   0   2   0   2   2   0   0   0   2   0   2
 MK-4-3                 2   2   0   2   2   0   0   0   0   0   0   2   2   2   0   2   2   0   2   2   0   2   2   0   2   2   0   0   2   0   0   0   0   2   0   2   0   0   2   2   0   2   2   0   0   0   0   0   0   2   0   0   2   0   0   2   0   0   0   2   2   0   2   0   2   0   2   2   2   2   2   0   2   0   2   0   2   2   0   2   2   2   0   0   0   2   2   0   2   0   0   0   0   2   2   0   0   2   2   2   0   2   2   0   2   2   2   2   0   0   2   0   2   2   0   0   2   0   0   0   0   0   0   2   0   2   2   2   0   0   2   2   2   0   0   2   2   2   2   2   2   2   0   0   0   0   0   2   0   2   0   2   0   0   2   2   0   2   2   0   2   2   0   2   0   0   2   2   0   2   0   0   2   0   0   0   0   2   2   2   0   0   2   0   0   2   0   2   2   2   2   0   2   2   0   0   0   2   0   2
 MK-4-4                 2   2   0   2   0   0   0   0   0   0   0   2   2   2   0   0   2   0   2   2   0   2   2   0   2   2   0   0   2   2   0   0   0   2   0   2   0   2   2   2   0   2   2   0   0   0   0   0   0   2   0   0   2   0   0   2   0   0   0   2   2   0   2   0   2   2   2   2   0   0   2   2   2   0   2   0   2   2   0   2   2   2   0   2   0   0   2   0   2   0   0   2   0   2   2   0   0   2   2   2   0   2   2   0   2   2   0   2   0   0   2   0   2   2   2   0   2   0   0   0   0   0   0   2   0   2   2   2   0   0   2   2   2   2   0   2   2   2   2   2   2   2   0   2   0   0   0   2   0   2   0   2   0   0   0   2   0   2   2   0   2   2   0   2   0   0   2   2   2   2   0   0   2   0   0   0   2   2   2   2   0   0   2   0   0   2   0   2   2   2   2   0   2   2   0   0   0   2   0   2
 MK-4-5                 2   2   0   2   0   0   0   0   0   0   0   2   2   2   0   0   2   0   2   2   2   2   0   2   2   2   0   0   2   2   0   0   0   2   0   2   0   2   2   0   0   2   2   0   0   0   0   0   0   2   2   0   2   0   0   2   0   0   0   2   2   0   2   0   2   0   2   2   0   0   2   2   2   2   2   0   0   2   0   2   0   2   0   2   0   0   2   0   2   0   0   2   0   2   2   0   0   2   0   2   0   2   2   0   2   2   0   2   0   0   2   0   2   2   0   0   2   0   0   2   0   0   0   2   0   2   2   2   0   0   2   2   0   2   0   2   2   2   2   2   2   2   0   0   0   0   0   2   0   2   0   0   0   0   0   2   0   2   2   0   2   2   0   2   0   0   0   2   2   2   2   0   2   0   0   0   2   2   2   2   0   0   0   0   0   2   2   0   2   2   2   2   2   2   0   0   2   2   0   2
 MK-4-6                 2   2   2   2   0   2   0   0   0   0   0   0   2   2   0   0   2   0   2   2   2   2   2   2   2   2   0   0   2   2   0   0   0   2   0   2   0   2   2   0   0   2   2   0   0   0   2   0   0   2   2   0   2   0   0   2   0   0   0   2   2   0   2   0   2   0   0   0   2   0   0   0   2   2   0   0   0   2   0   2   0   2   2   2   0   0   2   0   0   0   0   2   0   2   2   0   0   0   2   2   0   2   2   0   2   2   0   2   0   0   2   0   0   2   0   0   2   0   0   2   0   0   0   2   2   2   2   2   0   2   2   2   0   2   0   2   2   2   2   2   2   2   2   2   0   2   0   2   0   2   0   0   0   0   0   2   0   2   2   0   2   2   0   2   0   0   0   2   2   2   2   0   2   2   2   0   2   2   2   2   0   0   2   0   0   2   2   0   2   2   2   0   2   0   0   0   2   2   0   0
 MK-4-7                 2   2   0   2   0   2   0   0   0   0   0   0   2   2   0   0   2   0   0   2   2   2   2   2   2   2   0   2   2   2   0   0   0   2   0   2   0   2   2   0   0   2   2   0   0   2   2   0   2   2   2   0   2   0   0   2   0   2   0   2   2   0   2   0   2   0   0   0   2   0   0   0   2   2   0   0   0   2   0   2   0   2   2   2   0   0   0   0   0   0   2   2   0   2   2   0   0   0   2   2   0   2   2   0   2   2   0   2   0   0   2   0   0   2   0   0   2   0   0   2   0   0   0   0   2   2   0   2   0   2   2   2   0   2   0   2   2   2   2   2   2   2   2   2   0   2   0   2   0   2   0   0   2   0   0   2   0   2   2   0   2   2   0   2   0   0   0   2   2   2   2   0   2   2   2   0   2   2   2   2   0   0   2   0   0   2   2   0   2   2   2   0   2   0   0   0   2   2   0   0
 MK-4-8                 0   2   0   2   0   2   0   0   0   0   0   0   2   2   0   0   2   0   0   2   2   2   2   2   2   2   0   2   0   2   0   0   0   2   0   2   0   0   2   0   0   2   2   2   0   2   2   0   2   0   2   0   2   0   0   2   0   0   0   2   2   0   2   0   2   0   0   0   2   0   0   0   2   2   2   0   0   2   0   2   0   2   2   2   0   0   0   0   0   0   2   2   0   2   0   0   0   0   2   2   0   2   2   0   0   0   0   2   0   0   2   0   0   2   0   0   2   0   0   2   0   2   2   0   2   2   0   2   0   2   2   2   0   2   0   2   2   2   2   2   2   0   2   2   0   2   0   2   2   2   0   0   2   0   0   2   0   2   2   0   2   2   0   0   0   0   0   2   2   0   2   0   2   2   0   0   2   2   2   2   0   0   2   0   0   2   2   0   2   2   2   2   2   0   0   0   2   2   0   0
 MK-4-9                 0   2   0   2   0   2   0   0   0   0   2   0   2   2   0   0   2   0   0   2   2   2   2   2   2   2   0   2   0   2   0   0   0   2   0   2   0   0   2   0   0   2   2   2   0   2   2   0   0   0   2   0   2   2   0   0   0   0   0   2   2   0   2   0   2   0   0   0   2   0   0   0   0   2   2   0   0   2   2   2   0   2   2   2   2   0   0   0   0   0   2   2   0   2   0   0   0   0   2   2   0   2   0   0   0   2   0   2   2   0   0   0   0   2   0   0   2   0   0   2   0   2   2   0   2   2   0   2   0   2   2   2   0   2   0   2   2   2   2   2   2   0   2   0   0   2   0   2   2   2   0   0   2   0   0   2   0   2   2   0   2   0   0   0   0   0   2   2   2   0   0   0   2   2   0   0   2   2   2   2   0   0   0   0   0   2   2   0   2   2   2   2   2   0   0   2   2   2   0   0
 MK-4-10                0   2   0   0   0   2   0   0   0   0   2   0   2   0   0   0   2   2   0   2   0   2   2   0   2   2   0   2   0   2   0   0   0   2   0   2   0   0   2   0   0   2   2   0   0   0   2   0   2   0   2   0   2   2   0   0   0   0   0   2   2   0   2   0   2   0   0   0   2   0   0   0   0   2   0   0   2   2   2   2   0   2   2   2   2   0   0   0   0   0   2   2   0   2   0   0   0   0   2   2   0   2   0   0   0   2   0   2   2   0   0   0   0   2   0   0   2   0   0   2   0   2   2   0   2   2   0   2   0   2   2   2   0   2   0   2   2   0   2   2   2   0   0   0   2   0   0   2   2   2   0   0   2   0   0   2   0   2   2   0   2   0   0   0   0   0   2   2   2   0   0   0   2   2   0   2   2   2   2   2   0   0   2   0   0   2   2   0   2   2   2   2   2   0   2   2   2   2   0   0
 MK-4-11                0   0   0   0   2   2   0   0   0   0   2   0   2   0   0   0   2   2   0   2   0   2   2   0   0   2   0   2   0   2   0   2   0   2   2   2   2   0   2   0   0   2   2   0   0   0   0   0   2   0   2   0   2   2   0   0   0   0   0   2   0   0   2   2   2   0   0   0   2   0   0   0   0   0   0   0   2   2   2   2   0   2   2   2   2   0   0   0   0   0   2   2   0   0   0   0   0   0   2   2   0   2   0   0   0   2   0   2   2   0   0   0   0   2   0   0   2   0   0   2   0   2   2   0   2   2   0   2   0   2   2   2   0   2   2   2   2   0   2   2   2   0   0   0   2   0   2   2   2   2   0   0   2   0   0   2   0   2   2   0   2   0   0   0   0   0   2   2   2   0   0   0   2   2   0   2   2   2   0   2   0   0   2   0   2   2   2   0   2   2   2   2   2   0   2   2   2   2   0   0
 MK-4-12                0   0   0   0   2   2   2   0   0   0   0   2   0   0   2   0   2   2   0   2   0   2   2   2   0   2   0   2   0   2   2   2   2   2   2   2   2   0   2   0   0   2   2   0   0   2   0   0   2   0   2   0   0   2   0   0   0   2   0   0   0   0   2   2   2   0   0   0   2   0   0   0   0   0   0   0   2   0   0   2   0   2   2   2   2   0   0   2   0   0   2   2   2   0   0   0   0   0   2   2   0   2   0   0   0   2   0   2   2   0   0   0   0   0   0   0   2   0   2   0   0   2   2   0   2   2   0   2   2   2   2   2   0   2   2   2   0   0   2   2   2   0   0   0   0   0   0   2   2   2   0   0   2   0   0   2   0   0   2   0   2   0   0   0   0   0   2   2   0   0   0   2   0   2   0   2   2   0   0   2   0   0   0   0   2   2   2   0   2   2   2   2   2   0   2   2   2   2   0   0
 MK-4-13                0   0   0   0   2   2   2   0   0   0   0   2   0   0   2   0   2   2   0   2   0   2   2   2   0   2   0   2   0   2   2   2   2   2   2   2   0   0   2   0   0   2   2   0   0   2   0   0   0   0   2   0   0   2   0   2   2   2   0   0   0   0   2   2   0   0   0   0   2   0   0   0   0   2   0   0   2   0   0   0   0   0   2   0   2   0   2   2   0   0   0   2   2   0   0   0   2   0   2   2   0   2   0   0   0   2   0   2   2   0   0   0   0   0   0   2   2   0   2   0   0   2   2   0   0   2   0   2   2   2   2   2   0   2   2   2   0   0   2   2   2   0   0   0   0   0   2   2   2   2   0   0   2   0   0   2   0   2   2   0   2   0   0   0   0   0   2   2   0   0   0   2   0   2   0   2   2   0   0   0   0   0   0   0   2   2   2   0   2   2   2   2   2   2   2   0   2   2   0   0
 MK-4-14                0   0   0   0   2   2   2   0   0   0   0   2   0   0   2   0   2   2   0   2   0   0   2   2   0   2   0   2   0   2   2   2   2   2   2   2   0   0   2   0   2   2   2   0   0   2   0   0   0   0   2   0   0   2   0   2   2   2   2   0   0   0   2   2   0   0   2   0   2   0   0   0   0   2   0   0   2   0   0   0   0   0   2   0   2   2   2   2   0   0   0   2   2   0   0   0   2   0   2   2   0   2   0   0   0   2   0   2   2   0   0   0   0   0   0   2   2   0   2   0   0   2   2   0   0   2   0   2   2   2   2   0   0   2   2   2   0   0   0   2   2   0   0   0   0   0   2   2   2   2   0   0   2   0   0   2   0   2   2   0   2   0   0   0   0   0   2   2   0   0   0   2   0   2   0   2   2   0   0   0   0   0   0   0   2   2   2   0   2   2   2   2   2   2   2   0   2   2   0   0
 MK-4-15                0   0   0   0   2   2   2   0   0   0   0   2   0   0   2   0   0   2   0   2   0   0   2   2   0   2   0   0   0   2   2   2   2   2   2   2   2   0   2   0   2   2   2   0   0   2   0   0   0   0   2   0   0   2   0   2   2   2   2   0   0   0   2   2   0   0   2   0   2   0   0   0   2   2   0   2   2   0   0   0   0   0   2   0   2   2   0   2   2   0   0   2   2   0   0   0   2   0   2   2   0   0   0   0   0   2   0   2   2   0   0   0   0   0   0   0   2   0   2   0   2   2   2   0   0   2   0   2   2   2   2   0   0   2   0   2   0   0   0   2   2   0   0   0   0   0   2   2   2   2   0   0   2   0   0   2   0   2   0   0   2   0   0   0   0   0   2   0   0   0   0   2   0   2   0   2   2   0   0   0   0   0   0   0   2   2   2   0   0   2   2   2   0   2   2   0   2   2   0   0
 MK-4-16                0   0   0   0   2   2   2   0   0   2   0   2   0   0   2   2   0   2   0   2   0   0   2   2   2   2   0   0   0   2   0   2   2   2   2   2   2   0   2   2   2   2   2   0   0   2   0   0   2   0   0   0   0   0   0   2   0   2   0   0   0   0   2   2   0   0   2   0   2   0   0   0   2   2   0   2   2   0   0   0   0   0   2   0   2   2   0   2   2   0   2   2   2   0   0   2   2   0   2   2   0   0   0   0   0   2   0   2   2   0   0   0   0   0   0   0   2   0   2   0   2   2   2   0   0   2   0   0   2   2   2   0   0   2   0   2   0   0   0   2   2   0   2   0   0   0   2   2   2   0   0   0   2   0   0   2   0   2   0   0   2   0   0   0   0   2   2   2   0   0   0   2   0   2   0   0   2   0   0   0   0   0   2   0   2   2   2   0   0   2   2   2   2   2   0   0   2   2   2   0
 MK-5-1                 0   0   0   2   2   0   0   0   2   2   2   0   2   2   0   2   2   2   2   0   0   2   0   2   0   2   0   0   2   2   2   2   2   2   0   2   0   0   2   2   2   0   0   2   0   2   0   0   2   2   0   2   2   0   2   2   0   2   2   0   2   2   0   0   0   2   2   2   0   0   2   0   0   2   2   0   2   2   2   2   2   2   2   2   2   0   0   2   2   2   0   0   0   2   2   0   2   0   0   0   2   2   0   0   2   2   0   2   0   0   2   2   2   0   2   0   0   0   2   0   0   0   0   0   0   0   2   0   0   0   0   2   0   0   2   2   0   2   0   0   2   2   0   0   2   0   2   0   2   2   0   2   2   2   2   2   2   2   2   0   0   0   2   2   2   2   0   0   0   0   0   0   0   0   2   2   0   0   0   2   2   0   0   2   2   2   0   2   2   0   2   0   2   2   2   0   0   2   0   2
 MK-5-2                 0   0   0   2   2   0   0   0   2   2   2   0   2   2   0   2   2   2   0   0   0   2   0   0   0   2   0   0   2   2   0   2   2   2   2   2   0   0   2   2   2   0   0   2   0   2   0   0   2   2   2   2   2   0   2   2   0   2   2   0   2   2   0   0   0   2   2   2   0   0   2   0   0   2   2   0   2   2   2   2   2   2   2   2   2   0   0   2   2   2   2   0   0   2   2   0   2   2   0   2   2   2   0   0   2   2   0   0   0   0   2   2   0   0   2   0   0   2   2   0   0   0   0   0   0   0   2   0   0   0   0   2   0   0   0   2   0   0   0   0   2   2   0   0   2   0   2   0   2   2   0   2   2   2   2   2   2   2   2   0   0   0   2   2   2   2   0   0   0   0   2   0   0   0   2   2   0   0   0   2   0   0   0   2   2   2   0   2   2   0   2   0   2   2   2   0   2   2   0   2
 MK-5-3                 0   0   0   2   2   0   0   0   2   2   2   0   2   2   0   2   2   2   0   0   0   2   0   0   0   2   0   0   2   2   0   2   2   2   2   2   0   0   2   2   2   0   0   2   0   2   2   0   2   2   2   2   2   0   2   2   0   2   0   0   2   2   2   0   0   2   2   0   0   0   2   0   0   2   2   0   2   0   2   2   2   2   2   2   2   0   0   0   2   2   2   0   0   2   2   0   2   0   0   2   2   2   0   0   2   2   0   0   0   0   2   2   0   0   2   0   0   2   2   0   0   0   0   0   0   0   2   0   0   0   0   2   0   0   0   2   0   0   0   0   2   2   0   2   2   0   2   0   2   0   0   2   2   2   0   2   2   2   2   0   0   0   2   2   2   2   0   0   0   0   2   0   0   0   2   2   0   0   0   0   0   0   0   2   2   2   0   2   2   0   2   0   2   2   2   0   2   2   0   2
 MK-5-4                 0   0   0   2   2   2   0   0   2   2   2   0   2   2   0   2   2   2   2   0   0   2   0   2   0   2   0   0   2   2   0   2   2   2   0   0   0   0   2   2   2   0   0   2   0   2   0   0   2   2   2   2   2   0   2   2   0   2   0   0   2   2   2   0   0   2   2   0   2   0   2   0   0   2   0   0   2   0   2   2   2   2   2   2   2   0   0   0   2   2   2   0   0   2   2   0   2   0   2   2   0   0   0   0   2   2   2   0   0   0   2   2   0   0   2   2   0   2   2   0   0   0   0   0   0   0   2   0   0   0   0   2   2   0   0   2   0   2   0   0   2   2   0   0   2   0   0   0   2   0   0   2   2   0   0   2   2   2   2   0   0   0   2   2   2   2   2   0   2   0   2   0   0   0   2   2   0   0   0   0   0   0   0   2   2   2   0   2   2   0   2   0   2   2   2   0   2   2   0   0
 MK-5-5                 0   0   0   2   2   2   0   0   2   2   0   0   2   2   0   2   0   2   2   0   0   2   0   2   0   2   0   0   2   2   0   2   2   2   0   0   0   0   2   2   2   0   0   2   0   2   0   0   2   2   0   2   0   0   2   2   0   2   0   0   0   2   2   0   0   2   2   2   2   0   2   0   0   2   0   0   2   0   2   2   2   2   2   2   2   0   0   0   2   2   2   0   0   0   0   0   0   0   2   2   0   0   0   0   2   2   2   0   0   0   2   2   2   0   2   2   0   2   2   0   0   0   0   0   2   0   2   0   0   0   0   2   2   0   0   2   0   2   0   0   2   0   0   0   2   0   0   0   2   0   0   2   2   0   0   2   2   2   2   0   0   0   2   2   2   2   2   0   0   0   2   0   0   0   2   2   0   0   0   0   0   2   0   0   2   2   0   2   2   0   2   2   2   2   2   2   2   2   2   0
 MK-5-6                 0   0   0   2   0   0   0   0   2   2   0   2   0   2   0   2   0   2   2   0   0   2   0   2   2   2   0   0   2   2   0   2   2   0   0   0   0   2   2   2   2   0   0   2   0   2   0   0   2   2   0   2   0   0   2   2   0   2   0   0   0   2   2   0   0   2   2   2   2   0   2   0   2   2   0   0   2   0   0   2   2   2   2   2   2   0   0   0   2   2   2   0   0   0   0   0   0   0   2   2   2   0   0   0   2   2   0   0   0   0   2   2   2   2   2   2   0   2   0   0   0   2   0   0   2   0   2   0   0   0   2   2   2   0   0   2   0   2   0   0   2   0   0   0   2   2   0   0   2   0   0   0   2   0   0   2   2   2   2   0   2   0   2   2   2   2   2   0   0   0   2   0   0   0   2   2   0   0   0   0   0   2   2   0   2   2   0   2   2   0   2   2   2   2   2   2   2   0   2   0
 MK-5-7                 0   0   0   2   0   0   0   0   2   0   0   2   0   2   0   2   0   2   2   0   0   2   0   2   2   2   2   0   2   2   0   2   0   0   0   0   0   2   2   2   2   0   0   2   0   2   0   2   2   2   0   2   2   0   2   2   0   2   0   0   0   2   2   0   0   2   2   2   2   0   2   0   2   2   0   0   2   0   0   2   2   2   2   2   0   0   0   0   2   2   0   0   0   0   0   0   0   0   2   2   2   0   0   0   2   2   0   0   0   0   0   2   2   0   2   2   0   2   0   0   0   2   0   0   2   0   2   0   0   0   2   2   2   0   0   2   0   2   0   0   2   0   0   0   2   2   0   0   2   0   2   0   2   0   0   2   0   2   2   0   2   0   2   2   2   2   2   0   0   0   2   0   0   0   2   2   0   0   0   0   0   2   0   0   0   2   2   2   2   0   2   2   2   2   2   2   2   0   2   2
 MK-5-8                 0   0   0   2   0   0   0   2   2   0   2   2   0   2   0   2   2   2   2   0   0   2   0   2   2   2   2   0   2   2   0   2   0   0   0   0   0   2   2   2   2   0   0   2   0   2   0   2   2   2   0   2   2   0   2   2   0   2   0   0   2   2   2   0   0   2   2   2   0   0   2   0   2   2   0   0   0   2   0   2   2   2   2   0   2   0   0   0   2   2   0   0   2   0   0   0   0   0   2   2   2   0   0   0   2   2   0   0   0   0   0   0   2   0   2   2   0   0   0   0   0   2   0   0   2   0   2   0   0   0   2   2   2   2   0   2   0   2   0   0   2   0   0   0   2   2   0   0   2   0   2   0   0   0   0   2   0   2   0   0   2   0   2   2   2   0   2   0   0   0   2   0   0   0   2   2   2   0   0   0   0   2   0   0   0   2   2   2   0   0   0   2   2   2   2   2   2   0   0   2
 MK-5-9                 0   0   2   0   2   0   0   2   2   0   2   2   0   2   0   2   2   2   2   0   0   2   2   2   2   2   2   0   2   2   0   2   0   0   0   0   0   2   2   2   2   0   0   2   0   2   0   0   2   2   0   2   2   0   2   2   0   2   0   0   2   2   2   0   0   2   2   2   0   0   2   2   2   2   0   0   0   2   0   2   2   2   2   0   2   0   0   0   2   2   0   0   2   0   0   0   0   0   2   2   2   0   0   0   2   2   0   0   0   0   2   0   0   0   2   2   0   2   0   0   0   2   0   0   2   0   2   0   0   0   2   2   2   2   2   2   0   2   0   0   2   0   0   0   2   2   0   0   2   0   2   0   0   0   0   2   0   0   0   0   0   0   2   2   2   0   2   0   0   0   2   0   0   0   2   2   2   0   0   0   0   2   0   0   0   2   2   2   0   0   0   2   2   2   2   2   2   0   0   2
 MK-5-10                0   0   2   0   2   2   0   2   2   0   2   2   0   2   0   2   2   2   2   0   0   2   2   2   2   2   2   0   2   2   0   2   0   0   0   0   0   2   2   2   2   0   0   2   0   2   0   0   2   2   0   2   2   0   2   2   0   2   0   0   2   2   2   2   0   2   0   2   0   2   2   2   2   2   0   0   0   2   0   2   2   2   2   0   2   0   0   0   2   2   0   0   2   0   0   2   0   0   2   2   2   0   0   0   0   2   2   0   0   2   2   0   0   0   2   2   0   2   0   0   0   2   0   0   2   0   2   0   0   0   2   2   2   2   2   2   0   2   0   0   2   0   0   0   2   0   0   0   2   0   2   0   0   0   0   2   2   0   0   0   0   0   2   2   2   0   2   0   0   0   2   0   0   0   2   2   2   0   0   0   0   2   0   0   0   2   2   2   0   0   0   0   2   2   2   2   0   0   0   2
 MK-5-11                0   0   2   0   2   2   2   0   2   0   2   2   0   2   0   2   2   2   2   0   0   2   2   0   0   2   2   0   2   2   0   2   0   2   0   0   2   2   2   2   2   0   0   2   0   2   0   0   2   2   0   2   2   0   2   2   0   2   0   2   2   2   2   2   0   2   0   2   0   2   2   2   2   2   0   2   0   2   0   2   2   2   2   2   2   0   0   2   2   2   0   0   2   0   0   0   0   2   2   2   2   0   0   0   0   2   2   2   0   2   0   0   0   0   2   2   0   2   0   0   0   2   0   0   2   0   2   0   0   0   2   2   2   2   2   2   0   2   0   0   2   0   0   0   2   0   0   0   2   0   2   0   0   0   0   2   0   0   0   0   0   0   2   0   0   0   2   0   0   0   2   0   0   0   2   2   2   2   0   0   0   2   0   0   0   0   2   2   0   0   0   0   2   2   2   2   0   0   0   2
 MK-5-12                0   0   2   0   2   2   2   0   2   0   2   2   2   2   0   2   2   2   2   0   0   0   2   0   0   0   2   0   0   2   0   2   0   2   2   2   2   2   2   2   2   2   0   2   0   2   0   2   2   2   0   2   2   0   2   2   0   2   0   2   2   2   2   2   0   2   0   2   0   2   2   2   2   2   0   2   0   2   0   2   2   2   2   2   0   2   0   2   2   2   0   0   2   0   2   0   0   0   2   2   2   0   0   0   0   2   2   2   0   2   2   0   0   0   2   2   0   2   0   0   0   2   0   0   2   0   2   2   0   0   2   2   2   2   2   2   0   2   2   0   2   0   0   0   0   0   0   0   2   0   2   0   0   0   0   2   0   2   0   0   0   0   2   0   0   2   2   0   0   2   2   0   0   0   2   2   2   2   0   0   0   2   0   0   0   0   2   2   0   0   0   0   2   2   2   2   0   2   2   2
 MK-5-13                2   0   0   0   2   2   2   0   2   0   2   2   2   2   0   2   2   2   2   0   0   0   2   0   0   0   2   0   2   2   0   2   0   2   2   2   0   2   2   2   0   2   0   2   0   2   0   2   2   2   0   2   2   0   2   2   0   2   0   2   2   2   2   2   0   2   0   2   0   0   2   2   2   2   0   2   2   0   0   0   0   2   2   2   2   2   0   2   2   2   0   0   2   0   2   0   0   0   2   2   2   0   0   0   0   0   2   2   0   2   0   0   0   0   2   2   0   0   0   0   0   2   0   0   2   0   2   2   0   0   2   2   2   2   2   2   0   2   2   0   2   0   0   0   0   0   0   0   2   0   2   0   0   0   0   2   0   2   0   0   0   0   2   0   0   2   2   0   0   2   2   0   0   0   2   2   2   2   0   0   2   2   0   0   0   0   2   2   0   2   0   0   2   2   2   2   0   2   2   2
 MK-5-14                2   0   0   0   2   2   0   2   2   0   2   2   2   2   0   2   2   2   2   0   0   0   2   0   0   0   2   0   2   2   0   2   0   2   2   2   0   2   0   2   0   0   0   2   2   0   0   2   2   0   0   2   2   0   0   2   0   2   0   2   2   2   2   2   0   2   0   2   0   2   0   2   2   2   0   2   0   0   0   0   0   2   2   2   2   2   0   2   2   2   0   0   2   0   2   0   0   0   2   2   2   0   0   0   0   0   2   2   0   2   0   0   0   0   2   2   0   0   0   0   0   2   0   0   2   2   0   2   2   0   2   2   2   2   2   2   0   2   2   0   0   0   0   0   0   0   0   0   2   0   2   0   2   0   0   2   0   2   0   0   0   0   2   0   0   2   2   0   0   2   2   0   0   0   2   2   2   2   0   0   2   2   0   0   2   0   2   2   0   2   0   0   2   2   2   2   0   0   2   0
 MK-5-15                0   0   0   0   2   2   0   2   2   0   2   2   2   2   0   2   2   0   2   2   0   0   2   0   0   0   0   0   0   2   0   2   0   0   0   2   0   2   2   2   0   0   0   2   2   0   0   2   0   0   0   2   2   2   0   2   0   2   0   2   2   2   2   2   0   2   0   2   0   2   0   0   2   2   0   2   0   0   0   0   0   2   2   2   2   2   2   2   2   2   2   0   2   0   2   0   2   0   2   2   2   0   0   0   0   0   2   2   0   2   0   0   0   0   2   2   0   0   0   2   0   2   0   0   2   2   0   2   2   0   2   2   2   2   2   2   0   2   2   0   0   2   0   0   0   2   0   0   2   0   2   0   2   0   0   2   0   2   0   2   0   0   2   0   0   2   2   0   0   2   2   0   0   2   2   2   2   2   0   0   2   2   0   0   2   0   2   2   0   2   0   0   2   2   2   2   0   0   2   0
 MK-5-16                0   0   0   2   2   0   0   2   2   0   2   2   2   0   2   2   0   0   2   2   0   0   2   0   0   0   0   0   0   2   0   2   0   2   0   2   0   2   2   2   0   0   0   2   2   0   0   0   0   0   0   2   2   2   0   2   0   0   0   0   2   2   2   2   0   2   0   2   0   2   2   0   2   2   0   2   0   0   0   0   0   2   0   2   2   0   2   0   2   2   2   0   2   0   2   0   2   0   2   2   2   0   0   0   0   0   2   2   0   2   2   0   0   0   0   2   0   0   0   2   2   2   0   2   2   2   0   2   2   0   2   0   2   0   2   2   0   2   2   0   2   2   0   0   0   2   0   2   2   0   2   0   2   0   0   2   0   2   0   2   0   0   2   0   0   2   2   0   0   2   2   0   0   2   2   2   2   2   0   0   2   0   0   0   2   2   2   2   0   2   0   0   2   2   2   2   0   0   2   0
 MK-6-1                 2   0   0   2   0   2   2   0   0   0   2   0   0   0   2   2   2   2   0   0   0   2   0   0   2   2   0   0   2   2   0   2   2   2   0   2   0   2   0   0   0   0   2   2   0   0   0   2   0   2   2   2   0   2   0   0   2   2   2   0   2   0   2   0   2   2   2   2   2   0   0   2   0   0   0   0   0   0   2   2   2   2   2   2   2   0   0   0   2   2   0   2   2   2   2   2   2   2   0   2   2   0   0   2   2   0   0   2   0   0   2   0   2   0   0   2   0   0   0   0   2   2   0   0   2   2   2   0   0   0   2   0   0   0   0   0   0   2   2   0   0   2   2   2   2   0   0   2   0   0   2   2   0   0   2   2   0   0   2   0   0   2   0   0   2   0   2   2   0   0   2   0   0   2   2   2   0   2   2   2   0   0   0   0   2   2   2   0   0   0   2   2   0   2   2   2   2   0   0   0
 MK-6-2                 2   0   0   2   0   2   2   0   0   0   2   0   0   0   2   2   2   2   0   0   0   2   0   0   2   2   0   0   2   2   0   2   2   2   0   2   0   2   0   0   0   0   2   2   0   0   0   2   0   0   2   2   0   2   0   0   2   2   2   0   0   0   2   0   2   2   2   2   2   0   0   2   0   0   0   0   0   2   2   2   2   2   2   2   2   0   0   2   2   2   0   2   2   2   2   2   2   2   0   2   2   0   0   2   0   0   0   2   0   0   2   0   2   0   0   2   2   0   0   0   2   2   0   0   2   2   2   0   0   0   2   0   0   0   0   0   0   2   2   0   0   2   2   2   2   0   0   2   0   0   2   2   0   0   2   2   2   0   2   0   0   2   0   0   0   0   2   2   0   0   2   0   0   2   2   2   0   0   2   2   0   0   0   0   2   2   2   0   0   0   2   2   0   2   2   2   2   0   0   0
 MK-6-3                 2   0   0   2   0   2   2   0   0   0   0   0   0   0   2   2   2   2   0   0   0   2   0   0   2   2   0   0   0   2   0   2   2   2   2   0   0   2   0   0   0   0   2   2   0   0   0   2   0   0   2   2   0   2   0   0   2   2   2   0   0   0   2   0   0   2   2   2   2   0   0   2   0   0   0   0   0   2   2   2   2   0   2   2   2   0   0   2   2   2   0   2   2   2   2   2   2   2   0   2   2   0   2   2   0   0   2   0   0   2   2   2   2   0   0   2   2   0   0   0   2   2   0   0   0   2   2   0   0   2   0   2   2   0   0   0   0   2   2   0   0   2   2   2   2   0   0   2   0   0   2   2   0   0   2   2   2   0   2   0   0   2   0   0   0   0   2   2   0   0   0   0   0   2   2   2   0   0   2   2   0   0   0   0   2   2   2   0   2   0   2   2   0   2   2   2   2   0   0   0
 MK-6-4                 0   0   0   2   0   0   2   0   0   0   2   0   0   0   2   2   0   2   0   0   0   2   2   0   2   2   0   0   0   2   0   2   2   2   2   0   0   0   0   0   2   0   2   2   0   0   0   2   2   0   2   2   0   2   2   0   2   2   2   0   0   0   2   0   0   2   2   2   2   0   0   0   0   0   0   0   0   2   2   2   2   0   2   2   0   2   0   2   2   2   2   2   2   2   2   2   2   2   0   2   2   0   2   2   0   0   2   0   0   0   2   2   2   0   0   2   2   0   0   2   2   2   0   0   0   0   2   0   0   2   0   2   2   0   0   0   0   2   2   0   0   2   0   2   2   0   0   2   0   0   2   2   0   0   2   2   2   0   2   0   0   2   0   2   0   0   2   2   0   0   2   0   0   0   2   2   0   0   2   0   0   0   0   0   0   2   2   0   0   0   2   2   2   2   0   2   2   0   0   0
 MK-6-5                 0   0   0   2   0   0   2   0   0   0   0   0   0   0   2   2   0   2   0   0   0   2   2   0   2   2   0   0   0   2   0   2   2   2   2   0   0   2   0   0   2   0   2   2   0   0   0   2   2   0   2   2   2   2   2   0   2   2   2   0   0   0   0   0   0   2   2   2   2   0   0   0   0   0   0   0   0   0   2   2   2   2   2   2   0   2   0   2   2   2   2   2   2   2   2   0   2   2   0   2   2   0   2   2   0   0   2   0   2   0   2   2   2   0   0   2   0   0   0   2   2   2   0   0   0   0   2   0   2   2   0   2   2   0   0   0   0   2   2   0   0   2   0   2   2   0   0   2   0   0   2   2   0   2   2   2   2   0   2   2   0   2   0   2   0   0   2   0   0   0   2   0   0   0   0   2   0   0   2   2   0   0   0   0   0   2   2   0   0   0   0   2   2   2   0   2   0   0   0   0
 MK-6-6                 0   0   0   2   0   0   2   0   0   0   0   0   0   0   2   2   0   2   0   0   0   2   2   0   2   2   0   0   0   2   0   0   2   2   2   0   0   0   0   0   2   2   2   2   0   0   0   2   2   0   2   0   2   2   2   0   2   2   2   0   0   0   0   0   0   2   2   2   2   2   0   0   0   0   0   0   0   0   2   2   2   2   2   2   0   2   0   2   2   2   2   2   2   0   0   0   2   2   2   2   2   2   2   2   0   0   2   0   2   0   0   2   2   0   0   2   0   0   0   2   2   2   0   0   0   2   2   0   2   2   0   2   0   0   0   0   0   0   2   0   0   0   0   2   2   0   0   2   0   0   2   2   0   2   2   2   2   0   2   2   0   0   2   0   0   0   2   0   2   0   2   0   0   0   0   0   0   0   2   2   0   0   0   0   0   2   2   0   0   0   0   0   2   2   2   2   0   0   0   0
 MK-6-7                 0   0   0   2   0   2   2   2   0   0   2   0   0   0   2   2   0   2   0   0   0   2   2   0   2   2   2   2   0   0   0   0   2   2   2   0   0   0   0   0   0   2   2   2   0   2   0   2   2   0   2   0   2   2   2   0   2   2   2   0   0   0   0   2   0   2   2   2   2   2   0   0   0   0   0   2   0   0   2   2   2   2   2   2   0   2   0   2   2   2   2   2   2   0   0   0   0   2   2   2   2   2   2   2   0   0   0   0   2   0   0   0   2   2   0   2   0   0   0   2   2   2   0   0   0   2   2   2   2   2   0   2   0   0   0   0   0   0   2   0   0   0   0   2   2   0   0   2   0   0   2   2   0   2   2   2   2   0   2   2   2   0   2   0   0   0   2   2   2   0   2   0   0   0   0   0   0   2   2   2   0   0   2   0   0   2   2   0   0   0   0   0   2   2   2   0   0   0   0   0
 MK-6-8                 0   0   0   2   0   2   2   0   0   0   2   0   0   0   2   2   0   2   0   0   0   2   2   0   2   2   2   2   0   0   0   2   2   2   2   0   0   0   0   0   0   2   2   0   2   2   0   2   2   0   2   0   2   2   2   0   2   2   2   0   0   0   2   2   0   2   2   0   2   2   0   0   0   0   0   2   2   0   2   2   2   2   2   2   0   2   0   2   2   2   2   2   2   0   0   0   0   2   2   2   2   2   2   0   0   2   0   0   2   0   0   0   2   2   0   2   0   0   0   2   2   2   0   0   0   2   0   2   2   0   0   2   0   0   0   0   0   0   2   0   0   0   0   0   2   0   0   2   0   2   2   2   0   2   2   2   2   0   2   2   2   0   0   0   0   0   2   2   2   2   2   0   0   0   0   0   0   2   2   2   0   0   2   0   0   2   2   0   0   0   0   0   2   2   2   0   0   0   0   0
 MK-6-9                 0   0   0   2   0   0   2   0   0   0   2   0   0   0   2   2   0   0   0   0   0   0   2   0   0   2   2   2   0   2   0   0   2   2   2   0   0   0   0   0   0   2   2   0   2   0   0   2   2   0   2   0   2   2   0   0   2   2   2   0   0   2   0   2   0   0   2   0   2   2   0   0   0   0   0   2   2   0   2   2   2   0   2   0   0   2   0   2   2   2   2   2   2   0   0   0   0   2   2   2   2   2   2   2   0   2   0   0   2   0   0   0   2   2   0   2   0   0   0   2   2   2   0   0   0   2   0   2   2   0   0   2   2   0   0   0   0   2   2   0   2   0   0   2   0   0   0   0   0   0   2   2   0   2   2   2   2   0   2   2   0   2   0   0   0   2   2   2   2   2   0   0   0   0   0   0   2   2   2   2   0   0   0   0   0   2   2   0   0   0   0   0   2   2   2   0   0   0   0   0
 MK-6-10                0   0   0   2   0   0   2   2   0   0   2   0   0   0   2   2   0   0   0   0   0   0   2   0   0   2   2   2   0   2   0   0   2   2   2   0   0   0   0   0   0   2   2   0   2   0   0   2   2   0   2   0   2   2   0   0   2   2   2   2   0   0   0   2   0   0   2   0   2   2   0   0   0   0   0   2   2   0   2   2   2   0   2   0   0   2   2   2   2   2   0   2   2   0   0   0   0   2   2   2   2   2   2   2   0   0   0   2   2   0   0   0   2   2   0   2   0   0   0   2   2   2   0   0   2   0   0   2   2   0   0   2   2   0   0   0   0   2   2   0   2   0   0   2   0   0   2   0   2   0   2   2   0   2   2   2   2   0   2   2   2   2   0   0   0   2   2   2   2   2   0   0   0   0   0   0   2   2   0   2   0   0   0   0   0   2   2   0   0   0   0   0   2   2   2   2   0   0   0   0
 MK-6-11                0   0   0   2   0   0   2   2   2   0   2   0   0   0   2   2   0   0   0   0   0   0   2   0   0   2   2   2   0   2   0   0   2   2   0   0   0   0   0   0   0   2   2   2   2   0   0   2   2   0   2   0   2   2   0   0   2   2   2   0   0   0   0   2   2   0   2   0   2   2   0   0   0   0   0   2   2   0   2   2   2   0   2   0   0   2   2   2   2   2   2   2   2   0   0   0   0   2   0   2   2   2   2   2   0   0   2   2   2   0   0   0   2   2   2   2   0   0   0   0   2   2   0   0   2   2   2   2   2   0   0   2   2   0   0   0   0   2   2   0   2   2   0   2   0   0   2   2   2   0   2   2   0   0   2   2   2   0   2   2   2   2   0   0   0   2   2   2   2   2   0   2   0   0   0   0   2   2   0   2   0   0   0   0   0   2   2   0   2   2   0   0   2   0   2   2   2   0   0   0
 MK-6-12                0   0   0   2   0   0   0   2   2   2   0   0   0   0   2   2   0   0   0   0   0   0   2   0   0   2   2   2   2   2   2   0   2   2   0   0   0   0   0   0   0   2   2   2   2   0   2   2   2   0   2   2   2   2   0   0   2   2   2   0   0   2   0   2   2   0   2   0   2   2   0   0   0   0   0   2   2   0   2   2   0   0   2   0   0   2   2   2   2   2   2   2   2   0   0   2   0   2   0   2   2   2   2   0   0   0   2   2   2   0   0   0   2   2   2   2   2   0   0   0   2   2   0   0   2   2   2   2   0   0   0   2   0   0   0   2   0   2   2   2   2   2   0   2   0   0   2   0   2   0   2   2   0   0   2   2   2   0   2   2   2   2   0   0   0   2   2   2   2   0   0   2   0   0   0   0   0   2   0   2   0   0   0   0   0   2   2   0   2   2   0   0   2   0   2   2   2   0   2   0
 MK-6-13                2   0   0   2   0   0   0   2   2   2   0   0   0   0   2   2   0   0   0   0   0   0   2   0   2   2   2   2   2   2   2   0   2   2   2   0   0   0   2   0   0   2   2   2   2   0   2   2   2   0   2   2   0   2   0   0   2   2   0   0   2   2   0   2   2   0   2   0   2   2   0   0   0   0   0   2   2   0   2   2   0   0   2   0   0   2   2   0   2   2   2   2   2   0   0   2   0   2   0   2   2   2   2   0   0   0   2   2   2   0   0   0   0   2   2   2   2   0   0   0   2   2   0   0   0   2   2   2   0   0   0   2   0   0   0   2   0   2   2   2   2   2   2   0   0   0   2   0   2   0   2   2   0   0   2   2   2   0   2   2   2   2   0   0   0   2   0   2   2   0   0   2   0   0   0   0   0   2   0   2   2   0   0   0   0   2   0   0   2   2   2   0   0   0   2   2   2   0   2   0
 MK-6-14                2   2   0   0   0   0   0   0   2   2   0   0   0   0   2   2   0   2   0   0   0   0   2   0   0   0   0   0   2   2   2   0   2   2   2   0   0   0   2   0   0   0   2   2   2   0   0   2   2   0   2   0   0   2   0   0   2   2   0   0   2   2   0   2   2   2   0   0   2   2   0   0   2   0   0   2   2   0   2   0   0   0   2   0   0   2   2   0   2   2   2   2   2   2   0   2   0   2   0   2   2   2   2   0   0   0   2   2   2   0   0   0   0   2   2   2   2   2   0   0   2   2   0   0   0   2   2   2   0   0   0   2   0   0   0   2   0   0   2   2   2   2   2   2   0   0   2   2   2   0   2   2   0   0   2   2   2   0   2   2   2   2   2   0   0   2   0   0   2   0   0   2   0   2   2   0   0   2   0   2   2   0   0   0   0   2   0   0   2   2   0   0   0   0   2   2   0   0   2   0
 MK-6-15                2   2   0   0   0   0   0   0   2   2   0   0   0   0   2   2   0   2   0   0   0   0   2   0   0   0   0   0   2   2   2   0   2   2   2   0   0   0   2   0   0   0   2   2   2   0   2   2   2   0   2   0   0   2   0   0   2   0   0   2   2   2   0   2   2   2   0   0   2   2   0   0   2   0   2   2   2   0   2   0   0   0   2   0   0   2   2   0   2   2   2   2   2   2   2   2   0   2   0   2   2   2   2   0   0   2   2   2   2   0   0   0   0   2   2   2   2   2   0   2   2   2   0   0   2   0   2   0   2   0   0   2   0   0   0   2   0   2   2   2   2   2   2   2   0   0   2   2   2   0   2   2   0   0   2   0   2   0   2   2   2   2   2   0   0   2   0   0   2   0   0   0   0   2   0   0   0   2   0   2   2   0   0   0   0   2   0   0   2   2   0   0   0   0   2   2   0   0   0   0
 MK-6-16                2   2   0   0   0   0   0   0   2   2   0   0   0   0   2   2   0   2   0   0   0   0   2   0   0   0   0   0   2   2   0   0   2   2   2   0   2   2   2   0   2   0   2   2   2   0   2   0   2   0   2   0   0   2   0   0   2   0   0   2   2   2   0   2   2   2   0   0   2   2   0   0   2   0   2   2   2   2   2   2   0   0   2   0   0   2   2   0   2   2   2   2   2   2   0   2   0   2   2   2   0   2   2   0   0   0   2   2   2   2   0   0   0   2   2   2   2   2   0   2   2   2   0   2   2   0   0   0   2   0   0   2   0   2   0   2   0   2   2   2   2   2   2   2   0   0   2   2   2   0   2   2   2   0   2   0   2   0   2   2   0   2   2   0   0   2   2   0   2   0   0   0   0   2   0   0   0   0   0   2   2   0   0   0   0   2   0   0   2   2   0   0   0   0   2   2   0   0   0   0
 
!****************************************** Phenotypic Data **********************************************************
!-100.0 is resevred for missing phenotype
SimulatedTrait1        22.6266   18.8582   15.8463   14.3394   13.0811   11.4761   16.4119   17.9647   17.0027   15.3960    8.6070   15.7121   16.8166   12.9708   16.5351   14.5153   14.8849   16.2414   14.4194   15.4724   15.5407   17.5600   18.6046   17.2281   12.8930   16.9963   16.4977   14.6758   10.8397   22.0002   15.0278   19.8208   13.6336   12.2227   15.8186   14.4392   15.2415   18.8710   10.3875   14.8426   13.6409   19.9904   18.8061   15.9435   15.8001   14.4073   14.7441   18.4885   16.4868   16.4104   13.3090    9.7361   15.9435   11.9009   13.3901   18.7081   17.8457   16.0959   12.4448   14.1573   10.3726    7.5749   18.6768   15.7919   14.1374   14.9947   17.1183   11.6647   14.3179   13.1198   17.9773   19.9020   11.7291   21.8502   12.7941   16.5842   16.6227   13.5535   13.0221   16.8231   17.7451   13.3553   14.0521    9.7951   14.2215   13.9180   15.8614   16.8056   13.4528   12.5696   12.9221   12.8314   11.2085   20.9318   14.6764   12.1210   16.4651   16.7270   14.7717   16.6002   17.9366   17.5426   15.8172    7.8697   11.3616   10.9682   14.3043   15.3831   14.8894   16.6353   14.4098   14.0301   17.2360   13.3916   14.4210   13.6673   15.2078   18.1558   15.4487   18.5062   14.1577   16.3771   16.2396   16.0734   13.7945   15.4552   13.5628   15.6631   12.4065   15.3610   14.5897   18.2240    9.8406   13.5922   17.9571   13.9214   15.6566   10.1623    9.0757   16.3412   14.2900   18.7425   13.1594   24.3867   12.5271   13.2624   19.4480   10.4711   17.4972   16.2602   11.1730   18.1735   16.1247   12.5199   16.5076   19.8265   15.8780   12.9016   18.2584   15.9707   15.1409   13.9161   15.8467   14.1477   17.3404   15.6125   14.0118   18.9242   18.9266   13.2976   15.2721   19.9138   11.5881   10.2151   17.0847   19.5778   12.8951   16.9309   13.8268   17.1489   11.9920   16.9657   16.6555   21.3792   15.1021   19.8363   15.3940   17.4795   18.3228   13.3044   16.7659   14.6864   21.7905   16.2592   10.0284   12.7079   15.4857   18.2111   11.9897   19.0871
SimulatedTrait2        10.4400   10.1858    8.3750    9.5187    8.0829    9.0006    9.3548    7.7019    9.5766    9.1430    9.4432   11.1179    7.5851    8.4315   11.1973    9.5368    7.6726   13.4862    8.4736    5.7439    9.6104    8.6689   10.2086   10.4367   12.7848    8.2512    9.0994    8.2395    9.6155    7.5348    9.0435    7.9470    8.1160    8.8334    9.9129    9.0333    9.5618    7.6423    9.0540   11.8147   10.7896   10.1080    9.4089   12.0945    8.2865    7.5338    7.6849   10.6830    7.6344   11.1285    8.6616   10.3659    8.4876   11.0608    8.9434   11.3007    7.0737   10.9598   10.5152   11.2687   10.7996    9.4309    7.8784   11.6724   10.1743   12.9657   10.0479   10.7782   12.7617   10.9067   10.7098   11.2233   11.5737   10.4474   10.6239   11.2955   10.2775    8.7402   13.2616   10.0155   10.7817    9.2427    9.9629   12.0493   12.4644    7.5551    9.3358    7.0141   10.7928   10.4110    9.4565   14.5811   12.1867   10.3365   10.1889   10.5218    8.5646   11.7245    9.5268    8.0531    8.0693   11.9933   11.3462   12.3775    9.5079    7.9053    9.8126    9.6064   11.1275    8.4933   12.5220   10.5448    8.4392   12.1017   10.6965   13.9728    8.5659    8.9637    8.2263    8.5589   10.7954    9.4272   13.0257   10.7576   10.6531    9.2720   11.8873   11.2259    8.3731    6.5584   11.1140    9.5616   11.5930   11.3655    9.5605   10.3211   11.6183   11.4615   10.8291    8.7170    9.7606   12.0165   12.8572    7.8988    8.8914   11.3282   11.4094   10.5382   10.7619    8.5742   10.8097   10.7004   11.4134   11.3311    9.0493    9.6262   14.1868   11.1556    9.8090    9.4787    8.6752   11.0586   10.5123    8.0315    8.1064   11.7502    8.9420   10.8310    9.4207   10.4324    9.7878    9.0897    8.6711    9.1461   12.2523   11.2448   13.2379    8.5421   11.5984   12.8101    9.6736    9.2922   11.1455   10.3468   14.3966   10.8773    7.0347    6.8862   10.6171   10.0021   10.5237    8.4373    7.6725    9.6876    9.4649    9.0821   11.6700    7.7867   10.8062    8.0936
 
