# Supplementary material for: Inclusive Composite Interval Mapping of QTL by Environment Interactions in Biparental Populations
Source: PLoS One. 2015 Jul 10;10(7):e0132414. doi: 10.1371/journal.pone.0132414 (PMC4498613; doi:10.1371/journal.pone.0132414)
Supplement: S4 File — (ZIP) [file pone.0132414.s004.zip › H=0.1/L1/run_00193.met]

!**********************Note: lines staring with "!" are remarks and will be ignored in the program********************
!*********************************General Information**********************************
!Assuming F1 = P1 x P2, populations available in QTL IciMapping are: 
!  1, P1BC1F1 = P1 x F1, the first backcrossing where P1 is used as the recurrent parent;
!  2, P2BC1F1 = P2 x F1, the first backcrossing where P2 is used as the recurrent parent;
!  3, F1DH, F1-derived doubled haploids; 
!  4, RIL or F1RIL, recombination inbred lines through the repeated selfing of F1;
!  5, P1BC1RIL, recombination inbred lines through the repeated selfing of P1BC1F1;
!  6, P2BC1RIL, recombination inbred lines through the repeated selfing of P2BC1F1;
!  7, F2, the selfing generation of F1;
!  8, F3, the selfing generation of F2;
!  9, P1BC2F1, the second backcrossing where P1 is used as the recurrent parent; 
! 10, P2BC2F1, the second backcrossing where P2 is used as the recurrent parent;
! 11, P1BC2RIL, recombination inred lines through the repeated selfing of P1BC2F1; 
! 12, P2BC2RIL, recombination inred lines through the repeated selfing of P2BC2F1; 
! 13, P1BC1F2, the selfing generation of P1BC1F1; 
! 14, P2BC1F2, the selfing generation of P2BC1F1; 
! 15, P1BC2F2, the selfing generation of P1BC2F1; 
! 16, P2BC2F2, the selfing generation of P2BC2F1; 
! 17, P1BC1DH, P1BC1F1-derived doubled haploids; 
! 18, P2BC1DH, P2BC1F1-derived doubled haploids; 
! 19, P1BC2DH, P1BC2F1-derived doubled haploids; 
! 20, P2BC2DH, P2BC2F1-derived doubled haploids; 
   3      !Mapping Population (see remarks above)
   2      !Mapping Function (1 for Kosambi; 2 for Haldane; 3 for Morgan)
   2      !Marker Space Type (1 for intervals; 2 for positions)
   1      !Marker Space Unit(1 for centiMorgans; 2 for Morgan)
   6      !Number of Chromosomes (or Linkage Groups)
 200      !Size of the mapping population
   2      !Number of environments
 
!***************************************** Chromosomes and Linkage Maps **********************************************
!Chromosome                 NumMarkers
-CH1                        16
-CH2                        16
-CH3                        16
-CH4                        16
-CH5                        16
-CH6                        16
!Linkage map (Marker name followed by position or the interval length)
 MK-1-1                1     0.000
 MK-1-2                1    10.000
 MK-1-3                1    20.000
 MK-1-4                1    30.000
 MK-1-5                1    40.000
 MK-1-6                1    50.000
 MK-1-7                1    60.000
 MK-1-8                1    70.000
 MK-1-9                1    80.000
 MK-1-10               1    90.000
 MK-1-11               1   100.000
 MK-1-12               1   110.000
 MK-1-13               1   120.000
 MK-1-14               1   130.000
 MK-1-15               1   140.000
 MK-1-16               1   150.000
 MK-2-1                2     0.000
 MK-2-2                2    10.000
 MK-2-3                2    20.000
 MK-2-4                2    30.000
 MK-2-5                2    40.000
 MK-2-6                2    50.000
 MK-2-7                2    60.000
 MK-2-8                2    70.000
 MK-2-9                2    80.000
 MK-2-10               2    90.000
 MK-2-11               2   100.000
 MK-2-12               2   110.000
 MK-2-13               2   120.000
 MK-2-14               2   130.000
 MK-2-15               2   140.000
 MK-2-16               2   150.000
 MK-3-1                3     0.000
 MK-3-2                3    10.000
 MK-3-3                3    20.000
 MK-3-4                3    30.000
 MK-3-5                3    40.000
 MK-3-6                3    50.000
 MK-3-7                3    60.000
 MK-3-8                3    70.000
 MK-3-9                3    80.000
 MK-3-10               3    90.000
 MK-3-11               3   100.000
 MK-3-12               3   110.000
 MK-3-13               3   120.000
 MK-3-14               3   130.000
 MK-3-15               3   140.000
 MK-3-16               3   150.000
 MK-4-1                4     0.000
 MK-4-2                4    10.000
 MK-4-3                4    20.000
 MK-4-4                4    30.000
 MK-4-5                4    40.000
 MK-4-6                4    50.000
 MK-4-7                4    60.000
 MK-4-8                4    70.000
 MK-4-9                4    80.000
 MK-4-10               4    90.000
 MK-4-11               4   100.000
 MK-4-12               4   110.000
 MK-4-13               4   120.000
 MK-4-14               4   130.000
 MK-4-15               4   140.000
 MK-4-16               4   150.000
 MK-5-1                5     0.000
 MK-5-2                5    10.000
 MK-5-3                5    20.000
 MK-5-4                5    30.000
 MK-5-5                5    40.000
 MK-5-6                5    50.000
 MK-5-7                5    60.000
 MK-5-8                5    70.000
 MK-5-9                5    80.000
 MK-5-10               5    90.000
 MK-5-11               5   100.000
 MK-5-12               5   110.000
 MK-5-13               5   120.000
 MK-5-14               5   130.000
 MK-5-15               5   140.000
 MK-5-16               5   150.000
 MK-6-1                6     0.000
 MK-6-2                6    10.000
 MK-6-3                6    20.000
 MK-6-4                6    30.000
 MK-6-5                6    40.000
 MK-6-6                6    50.000
 MK-6-7                6    60.000
 MK-6-8                6    70.000
 MK-6-9                6    80.000
 MK-6-10               6    90.000
 MK-6-11               6   100.000
 MK-6-12               6   110.000
 MK-6-13               6   120.000
 MK-6-14               6   130.000
 MK-6-15               6   140.000
 MK-6-16               6   150.000
!*********************************** Marker Types ********************************************************************
!Co-dominant marker: When heterozygote F1 is present, P1 is coded as 2, F1 is coded as 1, and P2 is coded as 0; Otherwise, P1 is coded as 2, and P2 is coded as 0. 
!Dominant marker: When heterozygote F1 is present, P1 and F1 are coded as 12, and P2 is coded as 0; Otherwise, P1 is coded as 2, and P2 is coded as 0.  
!Recessive markers: When heterozygote F1 is present, P1 is coded as 2, and F1 and P2 are coded as 10; Otherwise, P1 is coded as 2, and P2 is coded as 0. 
!Missing marker is coded as -1. 
 MK-1-1                 2   2   2   2   0   0   0   2   0   2   0   0   0   0   0   0   2   2   2   0   2   0   2   0   0   2   2   2   2   0   2   2   0   0   0   0   0   0   0   2   2   2   0   2   2   2   0   0   2   0   2   0   0   0   2   0   2   0   2   2   2   0   0   2   0   2   0   2   0   0   0   0   0   2   0   0   2   2   0   2   0   2   2   2   0   2   0   2   2   0   0   2   2   2   2   0   0   0   0   0   0   2   0   0   2   0   2   2   2   2   0   2   0   2   2   0   2   0   2   2   2   0   2   2   2   0   2   0   2   0   2   2   2   2   2   2   0   2   0   0   2   0   0   2   0   0   0   0   2   2   2   2   0   2   2   0   2   2   2   2   0   0   0   2   0   2   0   2   2   2   0   2   2   2   0   2   0   2   2   0   0   0   0   0   0   0   0   0   0   0   0   0   2   2   2   0   2   0   0   0
 MK-1-2                 2   2   2   2   0   0   0   2   0   0   0   0   2   0   0   0   2   2   0   0   2   0   0   0   0   2   2   2   2   0   2   2   0   0   0   0   0   0   0   0   2   2   0   2   2   2   0   0   2   0   2   0   0   0   2   0   2   0   2   2   2   0   0   2   0   2   0   2   0   0   0   0   0   0   0   0   2   2   0   0   0   2   2   2   0   2   0   2   2   0   0   0   2   2   2   2   0   0   0   0   0   2   0   0   2   0   2   2   2   2   0   2   0   2   2   0   2   0   2   2   2   0   2   2   0   2   0   0   2   0   2   2   2   2   2   2   0   2   0   0   2   0   0   2   0   0   2   0   2   2   2   2   0   2   2   0   2   2   2   2   0   0   0   2   0   2   0   2   2   2   0   2   2   2   0   2   0   0   0   0   0   0   0   0   0   0   0   2   0   0   0   2   2   2   2   0   2   0   0   0
 MK-1-3                 2   2   2   2   0   0   0   2   0   0   0   0   2   0   0   0   2   2   0   0   0   0   0   0   0   2   2   2   2   0   2   2   0   0   0   0   2   2   0   0   2   2   0   2   2   2   0   0   0   0   2   0   0   0   2   0   0   0   2   2   2   0   2   2   2   0   0   2   0   0   2   0   2   0   0   0   2   2   0   2   0   0   2   2   0   2   0   2   2   0   0   0   2   2   2   2   2   0   0   0   0   2   0   0   2   0   2   2   2   2   0   2   0   2   2   2   2   0   2   2   2   0   2   2   0   2   0   2   2   0   2   2   2   2   2   2   0   2   0   0   2   0   2   2   0   0   2   0   2   2   2   2   0   2   2   0   2   2   2   2   0   0   0   2   0   2   0   2   2   2   0   2   2   2   0   2   0   0   0   0   0   0   2   0   0   0   0   2   0   0   0   2   2   2   2   0   2   0   0   0
 MK-1-4                 2   2   0   2   0   0   0   2   0   0   0   0   2   0   0   2   2   2   0   0   0   0   0   0   0   2   2   2   2   0   2   2   0   0   0   0   2   2   0   0   2   2   0   2   2   2   0   0   0   0   2   0   0   0   2   0   0   0   2   2   2   0   2   2   2   0   0   2   0   0   2   0   2   0   0   0   0   2   0   2   0   0   0   2   0   2   0   2   2   0   0   0   2   2   0   0   2   0   0   0   0   2   2   0   2   0   2   2   2   2   0   2   0   2   2   2   2   0   2   2   2   0   0   2   0   2   0   2   2   0   2   2   2   2   2   2   0   0   0   0   0   0   2   2   0   0   2   0   2   2   2   2   0   2   2   0   2   2   2   2   0   0   0   2   0   2   0   2   2   2   2   2   2   2   0   2   2   0   0   0   0   2   2   0   2   0   0   2   2   0   0   2   2   2   2   0   2   0   0   0
 MK-1-5                 2   2   0   2   0   0   0   2   0   0   0   0   2   0   0   2   2   2   0   0   0   0   0   0   0   2   2   2   2   0   2   2   0   0   0   0   2   2   0   0   2   2   0   2   2   2   0   0   0   0   2   0   0   0   2   0   0   0   0   2   2   2   2   2   2   0   0   2   0   0   0   2   2   0   0   0   0   2   0   2   0   0   2   2   2   2   0   2   2   0   0   0   2   2   0   0   0   0   0   0   0   2   2   0   2   0   2   0   2   2   0   2   0   2   2   2   2   0   2   2   2   0   0   2   0   2   0   2   2   0   2   2   2   2   2   2   2   0   0   0   0   0   2   0   0   0   2   0   2   0   2   2   0   2   2   0   2   2   2   2   0   0   0   2   0   2   0   0   2   2   2   2   2   2   0   0   2   0   0   0   0   2   2   0   2   0   0   2   2   0   0   2   2   2   2   2   2   2   0   0
 MK-1-6                 2   2   0   2   2   0   2   2   0   0   0   0   2   2   2   2   2   2   0   0   0   0   0   0   0   2   2   2   2   0   2   2   0   0   0   2   2   2   2   2   2   2   0   2   2   2   0   0   0   0   2   0   0   0   2   0   0   0   0   2   2   2   2   2   2   0   0   2   0   0   0   2   2   0   0   0   0   2   0   2   0   0   2   2   2   2   0   2   2   0   0   0   2   2   0   0   0   0   0   0   0   2   2   0   2   0   0   0   2   2   0   2   0   2   2   2   2   0   2   2   2   0   0   2   0   2   0   2   2   0   2   2   0   2   2   2   2   0   0   0   0   0   2   0   0   0   0   0   2   0   2   2   0   2   2   0   2   2   0   2   0   0   0   2   0   2   0   0   2   2   2   2   2   2   0   0   0   0   0   2   0   2   2   0   2   2   0   2   0   0   0   2   2   2   0   2   2   2   0   0
 MK-1-7                 2   2   0   0   2   0   2   2   2   0   2   0   2   2   2   2   0   2   0   0   0   0   0   0   0   2   2   2   2   2   2   2   0   0   0   2   2   2   2   2   2   2   0   2   0   2   0   0   0   0   2   0   0   0   2   0   2   0   0   2   2   2   2   2   2   2   0   0   0   0   0   2   2   0   2   0   0   2   0   2   0   0   2   2   2   2   0   2   2   0   0   0   2   2   0   2   0   0   0   0   0   2   2   0   2   0   0   0   0   2   0   2   0   2   2   2   2   0   2   2   2   0   0   2   0   2   0   2   2   0   2   2   0   2   2   2   2   0   0   0   0   0   2   0   0   2   0   0   2   0   2   2   0   2   2   0   2   2   0   2   0   0   0   2   0   2   0   0   2   2   2   2   2   2   0   0   0   0   0   2   0   2   2   0   2   2   2   2   0   0   0   2   2   2   0   2   2   2   0   0
 MK-1-8                 2   2   2   0   2   0   2   2   2   0   2   0   2   2   2   0   0   0   0   0   2   0   0   0   0   2   2   2   2   2   2   2   0   0   0   2   2   2   2   2   2   2   0   2   0   2   0   0   0   0   2   0   0   0   0   0   2   0   0   0   0   2   2   2   2   2   0   0   0   0   0   2   2   0   2   0   0   2   0   2   0   0   2   2   2   2   0   2   2   0   0   0   2   0   0   2   0   0   0   2   0   2   2   0   2   0   0   0   0   2   0   2   2   2   2   0   2   0   2   2   2   0   0   2   2   2   0   2   2   0   0   2   0   2   2   2   2   2   0   0   0   0   2   0   0   2   0   0   2   0   0   2   0   2   2   0   2   2   0   2   0   0   0   2   2   0   2   0   2   2   2   2   2   2   0   0   0   0   0   2   0   2   0   2   2   2   0   2   0   0   0   2   2   2   0   2   2   2   0   0
 MK-1-9                 2   0   2   0   2   2   2   2   2   0   2   0   2   2   2   0   0   0   0   0   2   0   0   0   0   2   2   2   2   2   2   2   0   0   0   2   2   2   2   2   2   2   0   2   0   2   0   0   0   0   2   0   0   0   0   0   2   0   2   0   0   2   2   0   2   2   2   0   0   0   0   2   2   0   2   0   0   2   0   2   0   0   0   0   2   2   0   2   2   0   0   0   2   0   0   2   0   0   0   2   0   2   2   0   2   2   0   0   0   2   0   2   2   2   0   0   2   0   2   2   2   0   0   2   2   2   0   2   2   0   0   2   0   2   0   2   0   2   0   0   0   2   2   0   0   2   0   0   2   2   0   2   0   2   2   0   2   2   0   2   0   0   0   2   2   2   2   0   0   2   2   2   2   2   0   2   0   0   0   2   0   2   0   2   2   2   0   2   0   0   0   2   2   2   0   0   2   2   0   0
 MK-1-10                2   0   0   0   2   2   2   2   2   0   2   0   2   0   2   0   0   0   0   0   2   0   0   0   0   2   2   2   2   2   2   2   0   2   0   2   2   0   2   2   2   2   2   0   0   2   0   0   0   0   2   0   2   0   0   0   0   0   2   0   0   2   2   0   0   2   2   0   0   0   0   2   2   0   2   0   0   2   0   2   0   2   0   0   2   2   0   2   2   0   2   2   2   0   0   2   0   0   0   2   0   2   2   0   2   2   0   0   0   2   0   0   2   0   0   0   2   0   2   2   2   2   0   2   2   2   0   2   2   0   0   2   2   2   0   2   0   2   2   0   0   2   2   0   0   2   0   0   2   2   0   2   0   2   2   0   2   2   0   2   0   2   0   2   2   2   2   0   0   2   2   2   2   0   0   2   0   0   0   2   0   2   0   2   2   2   0   2   0   0   0   2   2   2   0   0   2   2   0   0
 MK-1-11                2   0   0   0   2   0   2   2   2   0   0   0   2   0   0   0   0   0   0   2   2   2   0   0   0   2   2   2   2   2   2   2   0   2   0   2   2   0   2   2   2   2   2   0   0   2   0   0   0   0   2   0   2   0   0   0   0   2   0   0   0   2   2   0   0   2   0   0   0   0   0   2   2   0   2   0   0   2   0   2   2   2   0   0   2   2   0   2   2   0   2   2   0   0   0   2   0   0   0   0   0   2   2   2   2   2   0   0   0   2   0   2   0   0   2   2   2   0   2   2   2   2   0   2   2   2   0   2   2   0   0   2   2   2   0   2   0   2   0   0   0   2   2   0   0   2   0   0   2   2   0   2   0   2   2   0   2   2   0   0   0   2   0   2   0   2   2   0   0   2   0   2   2   0   0   2   0   0   0   2   0   2   0   2   2   2   0   0   0   0   0   2   2   2   0   2   2   2   0   0
 MK-1-12                2   0   0   0   2   0   2   2   0   0   0   0   2   0   0   0   0   0   0   2   2   2   0   0   0   2   2   2   2   2   2   0   0   2   0   2   2   0   2   2   2   2   2   0   0   2   0   0   0   0   2   0   2   0   0   0   0   2   0   2   0   0   2   0   0   2   0   0   2   0   0   2   2   0   2   0   0   2   0   2   2   2   0   0   2   2   0   2   2   0   2   2   2   0   0   2   0   0   0   0   2   2   2   2   2   0   0   0   0   2   0   2   2   0   0   2   2   0   2   2   2   2   0   2   2   2   2   2   2   0   0   2   2   2   0   2   0   2   0   0   0   2   2   0   0   2   0   2   2   2   0   2   0   2   2   0   2   2   0   0   0   2   0   2   2   2   0   0   0   2   0   2   2   0   0   2   0   0   0   2   0   2   0   2   2   2   0   0   0   0   0   2   2   2   0   2   2   2   2   0
 MK-1-13                2   0   0   0   2   0   2   2   0   0   0   0   2   0   0   0   0   2   0   2   2   2   0   0   0   2   2   2   2   2   2   0   0   2   0   0   2   0   2   2   2   2   2   0   0   2   0   0   0   2   2   0   2   0   0   0   0   2   0   2   0   0   2   0   0   2   0   0   2   0   0   2   2   0   2   0   2   2   2   2   2   2   0   0   2   2   0   2   2   2   2   2   2   0   0   2   0   0   0   0   2   2   2   2   2   0   0   0   0   2   0   2   2   0   0   2   2   0   2   2   2   2   0   2   2   2   2   2   2   2   0   2   2   0   0   2   0   2   0   0   0   2   2   0   2   2   0   2   0   2   0   2   0   2   2   0   2   2   0   0   0   2   0   0   2   2   0   0   0   2   0   2   2   2   0   2   0   0   0   2   0   2   0   2   0   2   0   0   2   2   0   0   2   2   0   0   2   2   2   0
 MK-1-14                2   0   0   0   2   0   2   2   0   0   0   0   2   0   0   0   0   2   0   2   2   2   2   0   2   2   2   2   2   2   2   0   0   0   2   0   2   0   2   2   2   2   2   0   0   2   0   0   0   2   2   0   2   0   0   0   0   2   0   0   0   0   2   0   0   0   0   2   2   2   0   2   2   0   2   0   2   2   2   2   2   2   0   0   0   2   0   2   2   2   2   2   2   0   0   2   0   0   0   0   2   2   2   2   2   0   0   0   0   2   2   2   2   0   0   2   2   0   2   2   2   2   0   2   2   2   2   2   2   0   0   2   0   0   0   2   0   2   0   0   0   2   0   0   2   0   0   2   0   2   0   2   0   2   2   0   2   2   0   0   0   2   0   2   2   2   0   0   2   2   0   2   2   2   0   2   0   0   0   2   0   2   0   2   2   2   0   0   2   2   0   0   2   2   2   2   2   2   2   0
 MK-1-15                2   0   0   0   2   0   2   2   0   0   2   0   2   2   0   0   0   2   0   2   0   2   2   0   2   2   0   2   0   2   2   0   0   0   2   0   2   2   2   2   2   2   2   0   0   2   0   0   2   2   2   0   2   0   0   0   0   2   0   0   0   0   2   0   0   0   0   2   2   2   0   2   2   0   2   0   2   2   2   2   2   2   0   0   0   2   0   2   2   2   2   2   2   0   0   2   2   0   0   0   2   0   2   2   2   0   0   0   0   2   2   2   2   0   0   0   2   0   2   2   2   2   0   2   2   2   2   2   2   0   0   2   0   0   2   2   0   2   0   0   0   2   2   0   2   0   0   0   2   2   0   2   0   2   0   0   2   2   0   0   0   2   0   2   2   2   0   0   2   2   0   2   2   2   0   2   0   0   2   2   0   2   0   2   2   2   0   0   2   2   0   0   0   2   2   2   2   0   2   0
 MK-1-16                2   0   0   0   2   0   2   2   0   0   2   0   2   2   0   0   0   2   0   2   0   2   2   0   2   2   0   2   0   2   2   0   0   0   2   0   2   2   2   2   2   2   2   0   0   2   0   0   2   2   2   0   2   0   0   2   0   2   0   0   0   0   2   0   0   0   0   2   0   2   0   2   2   2   2   0   0   2   2   2   2   2   0   0   2   2   0   2   2   2   2   2   2   0   0   2   2   0   0   0   2   0   2   2   2   0   0   0   0   2   2   2   2   0   0   0   2   0   2   2   2   2   0   2   2   2   2   2   2   2   0   2   0   0   2   2   0   2   0   0   0   2   0   0   2   0   0   0   2   2   0   2   0   2   0   0   2   2   0   0   0   2   0   2   2   2   0   0   2   2   0   2   2   2   0   2   0   0   2   2   0   0   0   2   2   0   0   0   2   2   0   0   0   0   2   2   0   0   2   0
 MK-2-1                 0   0   2   0   0   0   2   0   0   2   0   2   0   0   0   0   2   0   2   0   2   0   0   2   0   2   2   0   0   2   2   0   0   0   0   0   0   0   0   0   2   0   0   0   0   0   0   2   2   2   0   0   2   2   2   2   0   2   2   2   2   2   2   2   0   2   2   2   0   2   0   2   0   2   2   2   2   2   2   2   0   2   2   0   2   2   0   2   0   0   0   0   2   0   2   2   0   0   2   2   2   2   0   2   0   0   2   2   0   0   0   2   0   0   2   2   2   2   2   0   2   0   0   0   2   2   2   2   2   2   2   0   0   2   2   0   2   2   0   2   2   0   2   0   2   2   0   0   0   0   0   0   0   0   0   0   0   2   0   2   0   2   2   2   2   2   2   2   0   0   0   2   0   2   2   0   2   2   2   0   0   2   0   2   0   2   0   2   2   2   2   2   0   2   0   2   0   0   0   2
 MK-2-2                 0   0   2   0   2   0   2   0   0   2   0   2   0   0   0   0   2   0   2   0   2   0   0   2   0   2   2   0   0   2   2   2   0   0   0   0   0   0   2   0   2   0   0   0   0   0   0   2   2   2   0   0   2   2   2   2   0   2   2   0   2   0   2   2   0   2   2   2   0   2   0   2   0   2   2   2   2   2   2   2   0   2   2   0   2   2   0   2   0   0   2   0   2   0   2   2   0   0   2   2   2   2   0   2   0   0   0   2   0   0   0   2   0   0   0   0   2   2   2   0   2   0   0   0   2   2   2   2   0   2   0   0   0   2   2   0   2   2   0   2   2   0   2   0   2   2   0   0   0   0   0   0   0   0   0   0   0   2   2   2   0   2   2   2   2   2   2   0   0   0   0   2   0   2   2   0   2   2   2   0   0   2   0   2   0   2   0   2   2   2   2   2   0   2   0   2   2   0   2   2
 MK-2-3                 0   0   2   0   2   0   2   2   0   2   0   2   0   0   0   0   2   0   2   0   2   0   0   2   0   2   0   2   0   2   0   2   0   0   0   2   0   0   2   0   2   0   0   0   0   0   0   0   2   2   0   0   2   2   2   0   0   2   2   0   0   2   2   2   0   2   2   2   0   2   0   2   0   2   2   2   2   2   2   2   0   0   2   0   2   2   0   0   0   0   2   0   2   0   2   2   0   0   2   2   2   2   0   0   0   0   2   2   0   0   0   2   0   0   0   0   2   2   2   0   2   0   0   0   2   2   2   2   0   2   0   0   0   2   2   0   0   2   0   2   2   2   2   0   2   2   0   2   0   0   0   0   0   0   0   0   0   2   2   2   0   2   2   2   2   2   2   0   2   0   0   2   0   2   2   0   2   2   2   0   0   2   0   2   0   2   0   2   0   2   2   0   0   2   0   2   2   0   2   0
 MK-2-4                 0   2   0   0   2   0   2   0   0   0   0   2   2   0   0   0   2   0   2   2   2   0   0   2   0   2   0   2   2   2   0   2   0   0   0   2   0   0   2   0   2   0   0   0   0   0   0   0   2   2   0   0   2   0   2   0   0   2   2   0   0   2   2   2   0   2   2   2   0   2   0   2   0   2   2   2   2   2   2   2   0   0   2   0   2   2   0   0   0   0   2   0   2   0   2   2   0   2   2   2   2   2   0   0   0   0   2   2   0   0   0   2   0   0   0   0   2   2   2   0   2   2   0   0   2   2   2   2   0   2   0   0   0   2   2   0   0   0   0   2   2   2   2   0   2   2   0   2   0   0   0   0   0   2   0   0   0   2   2   2   0   2   2   2   2   0   2   0   2   0   0   2   0   2   2   0   2   0   0   0   2   0   0   2   0   2   0   2   0   2   2   0   0   2   0   2   2   0   2   2
 MK-2-5                 0   2   0   0   2   0   2   0   0   0   0   2   2   0   0   0   2   2   2   2   2   0   0   2   0   2   0   2   2   2   0   2   0   0   2   2   0   0   0   0   2   0   0   0   0   0   0   0   2   2   0   0   0   0   2   2   0   2   2   2   0   0   2   2   0   0   2   2   0   2   0   2   0   2   2   2   2   0   2   2   0   0   2   0   2   2   0   0   0   0   2   2   2   0   2   2   0   2   2   2   2   2   0   0   0   2   0   2   0   0   0   2   0   0   0   0   2   2   2   0   2   2   0   0   2   2   2   2   0   0   0   0   0   2   2   0   0   0   0   2   2   2   2   0   2   0   2   2   0   0   0   0   0   0   0   0   0   2   2   2   0   2   0   2   2   0   2   2   2   0   0   2   0   2   2   0   2   0   0   0   2   0   0   2   0   2   0   2   0   2   2   0   0   2   0   0   2   0   2   2
 MK-2-6                 0   2   0   0   2   0   2   0   0   0   0   2   2   0   0   0   2   2   2   2   2   0   0   2   2   2   0   2   2   2   0   2   2   0   2   2   0   0   0   0   2   0   0   0   0   0   0   0   2   2   0   0   0   0   2   2   0   2   2   2   0   0   2   2   2   0   2   2   0   2   2   2   0   2   2   2   0   0   2   2   0   2   2   0   2   2   0   0   0   0   2   2   2   0   2   2   0   2   2   2   2   2   0   0   0   2   2   2   0   0   0   2   0   0   0   0   2   2   2   0   2   2   0   0   2   2   0   2   0   0   2   0   0   2   2   0   0   0   0   2   2   2   2   0   2   0   2   2   0   0   0   0   0   0   0   0   0   2   2   2   0   2   0   2   2   0   0   2   2   0   0   2   0   2   2   0   2   0   0   0   2   0   0   2   0   2   0   2   2   2   2   0   0   2   0   2   2   2   2   2
 MK-2-7                 0   2   0   0   2   0   2   0   0   2   0   2   2   0   0   0   2   2   2   2   2   0   0   2   2   2   0   2   2   0   0   2   2   0   2   2   0   0   0   0   2   2   0   0   0   0   0   2   2   2   0   0   0   0   2   2   0   2   2   0   0   0   2   2   2   2   2   2   0   2   2   2   0   2   2   2   0   0   0   2   0   0   2   0   2   2   0   0   0   0   2   2   2   0   2   0   0   2   2   2   2   2   0   2   0   2   2   2   0   0   0   2   0   0   0   0   2   2   0   0   2   2   2   0   2   0   0   2   0   0   0   0   0   2   2   0   0   0   0   2   2   2   2   0   2   0   2   2   2   0   2   0   0   0   0   0   0   2   2   2   2   2   2   2   2   0   0   2   2   0   0   2   0   0   2   0   2   0   0   0   2   0   0   2   0   2   0   2   2   2   2   0   0   2   0   2   2   2   2   2
 MK-2-8                 0   2   0   0   0   0   2   0   0   2   0   2   2   0   2   0   2   2   2   2   2   0   0   2   2   2   0   2   2   0   0   0   2   0   2   2   0   0   0   0   2   2   0   0   0   0   0   2   0   2   2   0   0   0   2   0   0   2   2   0   0   0   2   2   2   2   2   2   0   2   2   0   0   2   2   2   0   0   0   2   0   0   2   0   2   2   0   0   0   0   2   2   2   0   2   0   0   2   2   2   2   2   0   2   0   2   2   0   0   0   0   2   0   0   0   0   2   2   0   0   0   2   0   0   2   0   0   2   0   0   0   0   0   2   2   0   0   0   0   2   2   0   2   0   2   0   2   2   2   0   2   0   0   2   0   0   0   2   2   2   2   2   2   2   2   0   0   2   2   2   0   2   0   0   2   0   0   0   2   0   2   0   0   2   0   2   0   2   2   2   2   0   0   2   0   2   2   2   2   2
 MK-2-9                 0   2   0   0   0   0   2   0   0   2   0   2   2   0   2   0   2   0   2   2   2   0   0   2   2   2   0   2   2   2   0   0   2   0   2   2   0   0   0   2   2   2   0   0   0   0   0   2   0   2   2   0   0   0   2   2   0   2   2   0   0   0   2   2   2   2   2   2   0   2   2   0   0   2   0   2   0   2   0   2   0   0   2   0   2   2   0   0   0   0   2   2   0   0   2   0   0   2   2   0   2   2   0   2   2   2   2   0   0   0   0   2   0   0   0   0   2   2   0   0   0   2   0   0   2   0   0   2   0   0   0   0   0   2   2   0   0   2   0   2   2   0   2   0   2   0   2   2   2   0   2   0   0   0   2   0   2   2   2   2   2   2   2   2   2   2   0   2   2   2   0   2   0   0   2   2   0   0   2   0   2   0   0   0   0   2   0   2   2   2   2   0   0   2   0   0   2   2   2   2
 MK-2-10                0   2   0   0   0   0   2   0   0   2   2   2   0   0   0   2   2   0   2   2   2   0   0   2   2   2   0   2   2   2   0   0   2   0   2   2   0   0   0   2   0   2   0   0   0   2   0   2   0   2   2   0   0   0   2   2   0   2   2   0   0   0   2   2   2   2   2   2   0   2   2   0   0   2   0   2   0   2   0   2   0   0   2   0   2   2   0   0   2   0   2   2   0   0   2   0   0   2   2   0   2   2   0   2   2   2   2   0   2   2   0   2   0   0   0   0   2   2   0   0   0   2   0   0   2   0   0   2   0   0   0   0   0   2   2   0   0   2   0   2   0   0   2   0   2   0   2   2   2   0   2   0   0   0   2   0   2   2   2   2   2   2   2   2   0   2   0   2   2   2   0   2   0   0   2   2   0   2   2   0   2   0   0   0   0   2   0   2   2   2   2   0   0   2   2   0   2   2   2   2
 MK-2-11                0   2   0   0   0   0   2   2   0   2   2   2   0   0   0   2   2   0   2   2   2   2   0   2   2   2   0   2   2   2   2   0   2   0   2   2   0   0   0   2   0   2   0   0   0   2   0   2   0   2   0   0   0   0   2   2   0   0   0   0   0   2   2   2   2   2   0   2   0   2   2   0   0   2   0   2   0   2   0   2   0   0   2   0   2   2   0   0   2   0   2   2   0   0   2   0   0   2   2   0   2   2   0   2   0   0   2   0   2   2   0   2   0   0   0   0   2   0   0   2   0   2   0   0   2   0   0   2   0   0   0   0   0   2   2   0   0   0   0   2   2   0   2   0   2   0   2   2   0   0   2   0   0   0   0   0   2   2   2   2   2   0   2   2   0   2   0   2   2   0   0   0   0   0   2   2   0   2   2   0   0   0   0   0   0   2   0   2   2   2   2   0   0   2   2   0   2   2   2   2
 MK-2-12                0   2   2   0   0   0   2   2   0   2   0   2   0   0   2   2   2   0   0   2   2   2   0   2   2   2   0   2   2   2   2   0   2   0   2   2   0   0   0   2   0   2   0   0   2   2   0   2   2   0   0   2   0   0   2   2   2   0   0   0   0   2   2   2   2   2   0   2   0   0   2   0   0   2   0   2   0   2   0   2   0   2   2   2   2   2   2   0   2   0   2   2   0   0   2   0   0   2   2   2   2   2   0   2   0   0   0   2   2   2   0   2   0   0   0   0   0   0   0   2   0   2   2   0   2   0   0   2   0   0   2   0   2   2   2   0   0   0   0   2   2   0   2   0   2   0   0   2   0   0   2   0   0   0   0   0   2   2   2   2   0   2   2   0   0   2   0   2   2   0   0   0   0   0   2   2   0   2   2   0   0   0   0   2   0   2   0   2   2   2   2   0   0   2   2   0   2   2   2   2
 MK-2-13                0   2   2   0   0   0   2   2   0   2   0   2   0   0   2   2   2   0   0   2   2   2   0   2   2   2   0   2   2   2   2   0   2   0   2   2   0   0   0   2   0   2   0   0   2   2   0   2   2   0   0   2   0   0   2   2   0   0   0   0   0   2   2   2   2   2   0   0   0   0   2   0   0   2   0   2   0   2   0   0   0   2   2   2   2   2   2   0   2   0   2   0   0   0   2   0   0   2   0   2   0   0   0   2   0   0   0   2   2   2   0   2   0   0   0   0   0   0   0   2   0   0   2   0   2   0   2   2   0   0   2   0   2   2   2   0   0   0   0   2   0   0   2   0   2   0   0   2   0   0   2   0   0   0   2   0   2   2   2   2   0   2   2   0   2   2   0   2   2   0   0   0   0   0   0   0   0   2   2   0   0   0   0   0   0   2   2   2   0   2   2   2   2   2   2   0   2   2   2   2
 MK-2-14                0   2   2   0   0   0   2   2   0   2   0   2   0   2   2   2   2   0   0   2   0   2   0   2   0   2   0   2   2   2   2   0   2   2   2   2   0   0   0   2   0   2   0   0   2   2   0   2   2   0   0   2   2   2   2   2   0   0   0   0   0   2   2   2   2   0   0   2   0   0   2   0   0   2   2   2   0   2   0   0   0   2   2   2   2   2   2   0   2   0   2   2   0   0   2   0   0   2   2   2   0   0   0   2   0   0   0   2   2   2   0   2   0   0   0   2   0   0   0   2   0   0   2   0   2   2   2   2   2   0   2   0   2   2   2   0   0   0   0   2   0   0   2   0   2   0   0   2   0   0   2   0   0   0   2   0   2   2   2   2   0   2   2   0   2   2   0   2   2   2   2   2   2   0   0   2   0   2   2   0   0   0   0   0   0   2   2   2   0   2   2   2   2   2   2   0   2   2   2   2
 MK-2-15                0   2   2   0   0   0   2   2   0   2   0   2   0   0   2   2   2   0   0   2   2   2   0   2   2   2   0   2   2   2   2   0   2   2   0   2   0   0   2   2   0   2   0   2   0   2   0   2   2   0   0   2   2   2   2   2   0   0   2   0   0   2   2   2   2   0   0   2   0   0   2   0   0   2   2   0   2   2   0   2   0   2   2   0   2   2   2   0   2   0   2   2   0   0   2   0   0   2   2   2   0   0   0   0   0   0   0   2   2   2   0   0   0   0   2   2   0   0   0   2   0   0   2   0   2   0   2   0   2   2   2   0   0   2   2   0   0   0   0   2   0   0   2   0   2   0   0   2   0   0   2   0   0   0   2   0   2   2   2   2   0   0   2   0   0   0   2   2   2   2   2   2   2   0   0   2   0   2   2   0   0   0   0   0   0   2   2   2   0   2   2   2   2   2   2   0   2   2   2   2
 MK-2-16                0   2   2   0   0   0   2   2   0   2   0   2   0   2   2   2   2   0   0   2   2   2   0   2   2   2   0   2   2   2   2   0   0   2   0   0   0   0   2   2   0   2   0   2   0   2   0   0   2   0   0   2   2   2   2   2   0   0   2   0   0   2   2   2   2   0   0   2   0   2   2   2   0   2   2   0   2   0   0   2   0   2   0   0   2   2   0   0   2   0   2   2   0   0   2   0   0   2   2   2   0   0   0   2   0   0   0   2   2   2   0   0   0   0   2   0   0   0   0   2   2   0   2   2   0   0   2   0   2   2   2   0   0   2   2   2   0   0   0   2   0   0   2   0   2   2   0   2   0   0   2   0   0   0   0   0   2   2   2   2   0   0   2   0   0   2   2   2   2   2   2   2   2   0   0   2   0   2   2   0   0   2   2   0   0   0   2   2   2   2   2   2   2   2   0   0   2   2   2   2
 MK-3-1                 2   2   2   2   0   0   0   0   0   0   2   0   2   2   2   0   0   2   0   0   2   0   2   2   2   0   2   2   2   0   2   2   0   2   0   2   2   0   0   0   2   2   0   0   2   2   2   2   2   2   0   2   0   2   2   2   0   0   2   0   0   0   2   0   0   2   2   0   2   0   2   2   0   0   2   0   2   2   0   0   2   2   2   0   0   2   2   2   0   2   0   2   2   2   0   0   2   2   0   0   2   2   2   2   0   2   2   0   0   2   0   2   2   0   0   2   2   2   2   2   0   0   2   0   2   2   0   2   0   0   2   2   2   2   2   0   0   2   0   2   2   0   0   2   0   2   2   0   0   0   2   2   0   2   0   0   2   2   0   0   2   2   2   2   0   2   0   2   2   0   2   0   2   0   0   0   2   0   0   0   0   0   0   0   0   0   2   2   0   0   2   0   0   0   2   2   0   2   2   0
 MK-3-2                 2   2   2   2   0   0   0   0   0   0   2   0   2   2   2   0   0   2   0   0   2   0   2   2   2   0   2   2   2   0   2   2   0   2   0   2   2   0   0   0   2   2   0   0   2   2   2   2   2   2   0   2   0   2   2   2   0   0   2   0   0   0   2   0   0   0   2   0   2   0   2   2   0   0   2   0   2   2   0   0   2   2   2   0   0   2   2   2   0   2   0   2   2   2   0   0   0   2   0   0   2   2   2   2   0   2   2   0   0   0   0   2   2   0   0   2   2   2   2   2   2   0   0   0   2   2   0   2   0   0   2   2   2   0   2   0   0   2   2   2   2   0   0   2   0   2   2   0   0   0   0   2   0   2   0   0   2   2   0   0   2   2   0   2   0   2   2   2   2   0   2   0   2   0   0   0   2   0   0   0   0   0   0   0   0   0   2   2   0   0   0   0   0   0   2   2   0   2   2   0
 MK-3-3                 2   2   2   2   0   0   0   0   0   0   2   0   2   2   2   0   0   2   0   0   0   0   2   2   2   2   2   2   2   0   2   2   0   2   0   2   2   0   0   2   2   2   0   0   2   0   2   2   0   2   0   2   0   2   2   2   2   0   2   0   0   0   2   0   0   0   2   0   2   0   2   2   0   0   2   0   2   2   0   0   2   2   2   0   0   2   2   0   0   2   0   2   2   2   0   0   0   2   2   0   2   2   2   2   0   2   2   0   0   0   0   2   2   0   0   0   0   2   2   2   2   0   0   0   2   2   0   2   0   0   0   2   2   0   2   0   0   2   2   0   2   0   0   2   0   2   2   0   0   0   2   2   0   2   0   0   2   2   0   0   2   2   0   2   0   2   2   2   2   0   2   0   2   0   0   0   2   0   0   0   0   0   0   0   0   0   2   2   0   0   0   0   0   0   2   2   0   2   2   0
 MK-3-4                 2   2   2   2   0   0   0   0   0   0   2   0   0   2   2   0   0   0   2   0   0   0   2   2   2   2   2   2   2   0   2   2   0   2   0   2   2   0   0   2   0   2   0   0   2   0   0   2   2   0   0   2   0   2   2   2   2   0   2   0   0   0   0   0   0   0   2   0   2   0   2   2   0   0   2   0   2   2   0   0   2   2   2   0   0   2   2   0   0   2   0   2   2   2   0   0   0   2   2   2   2   2   2   2   0   0   2   0   0   0   0   2   2   0   0   0   0   2   2   2   2   2   0   0   2   2   0   2   0   0   0   2   0   0   2   0   0   2   2   0   2   2   0   2   0   2   2   0   0   0   2   2   0   2   0   0   2   2   0   0   2   0   0   2   2   2   2   2   2   0   2   0   2   0   2   0   2   0   0   0   0   0   2   0   0   0   0   2   2   0   2   0   2   0   2   2   2   2   2   0
 MK-3-5                 2   2   0   0   0   0   0   0   2   0   2   0   0   2   2   0   2   0   2   0   0   2   2   2   0   2   2   2   2   0   2   2   0   2   0   2   2   0   0   2   0   2   0   2   2   0   0   2   2   0   0   2   0   2   2   2   0   0   2   0   0   0   0   0   0   0   2   0   2   0   2   2   0   0   2   0   2   2   0   0   2   2   2   0   0   2   2   0   0   2   0   2   2   2   0   0   0   2   2   2   2   0   2   2   0   0   2   0   0   0   0   2   2   0   0   0   2   2   0   2   2   2   0   0   2   2   0   2   0   0   0   2   2   0   2   0   0   2   2   0   2   2   0   2   0   2   0   0   0   0   2   2   0   2   0   0   2   2   0   0   2   0   0   2   2   2   2   2   2   0   2   0   2   0   2   0   2   2   0   0   0   0   2   0   0   0   0   2   2   0   0   0   2   0   2   2   0   2   2   0
 MK-3-6                 2   2   0   2   0   0   2   0   0   0   2   0   0   2   2   0   2   0   2   0   0   2   2   2   0   2   2   2   2   0   2   2   0   2   0   2   2   0   2   2   0   0   0   2   2   0   0   2   0   0   0   2   0   2   2   2   0   0   0   0   0   0   0   0   2   0   2   0   0   0   2   0   0   2   2   0   2   2   0   0   2   2   2   0   0   2   2   0   0   2   0   2   2   2   2   0   2   2   2   0   2   0   2   2   0   0   2   0   0   0   0   2   2   0   0   2   2   2   0   2   2   0   0   0   2   0   0   2   0   0   0   2   2   0   2   0   0   2   0   0   2   2   0   2   0   2   0   0   0   0   2   2   0   2   0   0   2   2   0   0   2   0   0   2   2   0   2   2   2   0   2   0   2   0   2   0   2   2   0   0   0   0   2   0   0   0   0   2   2   0   0   0   2   0   0   2   0   2   0   0
 MK-3-7                 2   2   0   2   0   0   2   0   0   0   2   0   0   0   2   0   2   0   2   0   0   2   2   2   0   2   2   2   2   0   2   2   0   2   0   2   2   0   2   2   2   0   2   2   2   0   0   2   0   0   0   2   0   2   2   2   0   2   0   0   0   0   0   2   2   0   2   0   0   0   2   0   0   2   2   0   2   2   0   0   2   2   0   0   0   2   2   0   2   2   2   2   2   2   2   0   2   0   2   0   2   2   2   2   0   0   2   0   0   0   0   2   2   0   0   2   2   2   0   2   2   0   2   0   2   0   0   2   0   2   0   2   2   0   2   0   0   2   0   0   2   2   0   0   0   2   0   2   0   0   2   2   0   2   0   0   2   2   0   0   2   0   0   2   2   0   2   2   2   2   0   0   2   0   2   0   2   2   0   0   0   0   2   2   0   0   0   2   2   0   0   0   2   0   0   2   0   2   0   0
 MK-3-8                 2   2   0   2   0   0   2   0   0   0   2   0   2   0   2   0   2   0   2   0   0   2   2   2   0   2   2   2   2   0   2   2   0   2   0   0   2   0   0   2   2   0   2   2   2   0   0   2   0   0   0   2   0   2   2   2   0   0   0   0   0   0   0   2   2   0   2   0   0   0   2   0   0   2   0   0   2   2   0   0   2   2   0   0   0   2   2   0   2   2   2   2   0   2   2   0   0   2   0   0   2   2   2   2   0   0   2   0   0   2   0   0   2   0   0   2   2   2   2   2   0   0   2   0   2   0   0   2   0   2   0   2   2   0   2   0   0   2   0   0   2   2   0   0   0   2   0   2   0   0   0   2   0   2   2   0   0   2   2   0   2   0   0   2   2   0   2   2   2   2   2   0   2   0   2   0   2   2   0   0   0   0   2   2   0   0   0   2   2   0   0   0   2   0   0   2   0   2   2   0
 MK-3-9                 2   2   2   2   2   0   2   0   0   0   2   0   2   0   2   0   2   0   2   0   0   2   2   2   0   2   2   2   2   0   2   2   0   2   0   0   2   0   2   2   2   0   2   0   2   0   0   2   0   0   0   2   2   2   2   2   0   0   0   0   0   0   0   2   2   2   2   0   0   0   2   0   0   2   0   0   2   2   0   0   2   2   0   2   0   0   2   2   0   2   2   2   0   2   2   0   0   2   0   0   2   2   2   2   0   0   0   0   0   2   0   0   2   0   0   2   2   2   2   2   0   0   0   0   2   0   0   2   0   2   0   2   2   0   2   0   0   2   0   0   2   2   0   0   0   2   2   0   0   0   0   0   2   2   2   2   0   2   2   0   2   2   2   2   2   0   0   2   2   2   2   2   2   0   2   0   2   2   2   0   2   0   2   2   0   2   0   0   0   0   0   0   2   0   0   2   0   2   2   0
 MK-3-10                2   2   2   2   0   0   2   0   0   0   0   0   2   2   2   0   2   2   2   0   0   2   2   2   0   2   2   2   2   0   2   2   0   2   0   0   2   0   2   2   2   0   2   0   2   0   0   0   0   0   0   2   2   0   2   2   0   0   0   0   0   0   0   2   2   2   2   0   0   0   0   0   0   0   0   0   2   2   0   0   2   0   0   2   0   0   2   0   0   2   2   2   0   2   2   0   0   2   0   0   2   2   2   2   0   0   0   0   0   2   0   0   2   0   0   2   2   2   2   2   0   0   0   0   2   0   0   0   0   2   0   2   2   0   2   0   0   2   0   0   2   2   0   0   0   2   2   0   0   0   0   0   2   2   2   2   0   2   2   0   2   2   2   0   2   0   0   2   2   2   0   2   2   0   2   0   2   2   2   0   2   0   2   2   0   2   0   0   0   0   0   0   2   0   0   0   0   0   2   0
 MK-3-11                2   2   2   2   0   0   2   0   0   0   2   0   2   2   2   0   2   0   2   0   0   2   2   0   0   2   2   2   2   0   2   2   0   2   0   0   2   0   0   2   2   0   2   0   0   2   0   2   0   0   0   2   2   0   2   2   0   0   0   0   0   0   0   2   0   2   0   0   0   0   0   0   0   0   2   2   2   2   0   0   2   0   0   2   0   0   2   0   0   2   2   2   0   0   2   0   0   2   2   0   2   2   2   2   0   0   0   0   0   2   0   0   2   2   0   2   2   2   2   2   0   0   0   0   2   2   0   0   0   2   0   2   2   0   2   0   0   2   0   0   2   2   2   0   0   2   2   0   0   0   0   0   2   2   2   2   0   2   2   0   2   2   2   0   2   0   0   2   2   2   0   2   0   0   2   0   2   2   2   0   2   0   0   2   0   2   0   0   0   0   0   0   2   0   0   0   0   0   2   0
 MK-3-12                2   2   2   2   0   0   2   0   0   0   2   0   2   2   2   0   2   0   2   0   2   2   2   0   0   2   2   2   2   0   0   2   0   2   0   0   2   0   2   2   2   0   2   0   0   2   0   2   0   2   2   2   0   0   2   2   0   0   0   0   0   0   0   2   0   2   2   0   0   0   0   0   0   0   2   2   2   2   2   0   0   0   0   2   2   2   2   0   0   2   2   2   0   0   2   0   0   2   2   0   0   2   2   2   0   0   0   0   0   2   0   2   2   2   0   2   2   2   2   2   0   0   0   0   2   2   0   0   2   2   0   2   2   0   2   0   0   2   0   2   2   2   2   0   0   2   2   0   0   0   0   0   2   2   2   2   0   2   2   0   2   2   2   0   2   0   0   2   2   2   0   2   0   0   2   0   2   2   2   0   0   0   0   2   2   2   0   0   0   0   0   0   2   0   0   0   0   0   2   0
 MK-3-13                0   2   2   0   0   0   2   0   0   0   2   0   2   2   2   0   2   0   2   0   2   2   2   2   0   2   2   2   0   0   2   2   0   2   0   0   2   0   2   2   2   0   0   0   0   2   0   2   0   2   2   2   0   2   2   2   0   0   0   0   0   0   0   2   2   2   0   0   0   0   0   0   0   0   2   2   2   2   2   0   0   0   0   2   2   2   2   0   0   0   2   2   0   0   2   0   0   2   2   0   0   2   2   2   0   0   0   0   2   2   0   0   2   2   0   2   2   2   2   2   2   0   2   0   2   2   0   0   2   2   2   2   2   0   0   0   0   2   0   2   2   2   2   0   2   2   2   0   0   0   0   0   2   2   2   2   2   0   2   0   0   2   2   0   2   0   0   2   2   2   0   0   0   0   2   0   2   2   0   0   0   0   0   2   2   2   0   0   0   0   0   2   2   0   0   0   2   2   2   2
 MK-3-14                0   2   0   0   0   0   2   0   0   0   0   0   2   2   2   0   2   0   2   0   2   2   2   2   0   2   2   2   0   0   2   2   0   2   0   2   2   0   2   2   2   0   0   0   0   2   0   2   0   2   2   2   0   0   2   2   0   0   0   0   0   0   0   2   2   2   0   0   0   0   0   0   0   2   2   2   0   2   2   0   2   0   0   2   2   2   2   0   2   0   2   2   0   0   2   0   0   2   2   0   0   2   2   2   2   0   0   0   2   2   0   0   2   2   0   2   2   2   0   2   2   0   2   0   0   2   0   0   0   2   2   2   2   0   0   0   0   2   0   2   2   2   2   0   2   2   2   0   0   0   0   0   0   2   2   2   2   0   2   0   0   2   2   0   2   0   0   2   2   2   2   0   0   0   2   2   2   2   0   2   0   2   0   2   2   2   0   0   0   0   0   2   0   0   0   0   2   2   2   2
 MK-3-15                0   2   2   0   0   2   2   0   2   0   0   2   0   2   2   0   0   0   2   0   2   2   0   2   0   2   0   2   2   2   2   2   0   2   2   2   2   0   2   2   2   0   0   0   0   2   0   2   0   2   2   2   0   0   2   0   0   0   0   0   0   0   0   2   2   2   0   2   0   0   0   0   0   2   2   2   0   2   2   0   2   0   0   2   2   0   2   0   2   0   2   2   0   0   2   0   0   0   0   0   2   2   2   2   2   0   0   0   2   2   0   0   2   2   0   2   0   2   0   2   2   2   2   0   0   0   2   0   0   2   2   2   2   0   0   0   2   2   0   2   0   0   2   0   2   2   2   2   2   2   0   0   0   2   2   2   2   0   2   0   2   2   0   0   2   0   0   2   2   2   2   2   0   0   2   2   2   2   0   2   0   2   2   2   2   2   0   0   0   0   0   2   0   2   0   0   2   2   2   2
 MK-3-16                2   2   2   0   2   2   2   0   2   0   2   2   0   0   2   0   0   0   2   0   2   2   0   0   0   0   2   0   2   2   2   2   0   2   2   2   2   0   0   2   2   2   0   0   0   2   0   2   0   2   2   2   0   0   0   0   0   0   0   0   0   0   0   2   2   2   0   2   0   0   0   0   0   2   2   2   0   2   2   0   2   0   0   2   2   0   2   0   2   2   2   2   0   0   2   0   0   0   0   0   2   2   2   2   2   0   0   0   2   2   0   0   2   2   0   0   0   2   0   2   2   2   2   0   0   2   0   0   2   2   2   2   2   2   0   0   2   2   0   2   0   0   0   0   2   2   2   2   0   2   0   0   0   2   2   0   0   0   2   0   2   2   0   0   2   0   0   2   2   2   2   2   0   0   2   2   2   2   0   2   0   2   2   2   2   2   0   0   0   0   0   2   0   2   0   0   2   2   2   0
 MK-4-1                 0   2   0   2   0   2   0   0   2   0   0   2   0   2   0   2   2   0   2   2   0   0   2   0   2   2   0   2   2   2   2   2   2   2   2   0   2   2   0   2   0   2   2   2   0   0   2   0   0   2   0   0   0   0   2   0   0   0   0   0   2   2   0   0   0   2   0   2   2   0   2   0   2   2   2   2   2   0   0   0   2   0   2   0   0   0   2   2   0   0   2   2   0   2   2   0   2   0   0   0   0   0   0   0   2   2   2   2   2   0   0   0   2   0   2   2   0   0   2   2   2   2   0   0   0   2   0   0   0   2   0   0   0   0   2   2   0   2   0   0   0   0   0   2   0   0   0   0   2   2   0   2   2   0   0   0   0   2   2   2   2   0   0   2   2   0   0   2   2   2   0   0   2   0   0   2   2   0   0   0   0   0   0   0   0   0   2   0   0   2   2   0   2   2   0   2   2   0   0   0
 MK-4-2                 2   2   0   2   0   2   2   0   0   0   0   2   0   2   0   2   2   0   2   2   0   0   2   0   2   2   0   2   2   2   2   2   2   2   2   0   2   2   0   2   0   2   2   2   0   0   2   0   0   2   0   0   0   0   2   0   0   0   0   0   2   2   0   0   0   0   0   2   2   0   2   2   2   2   2   2   2   2   2   0   2   0   2   0   0   0   2   2   0   0   2   2   0   2   0   0   2   0   0   0   0   0   0   0   2   2   2   2   0   0   0   0   2   0   2   2   0   0   2   2   2   2   0   0   2   2   0   0   0   2   2   0   0   0   2   2   2   2   0   0   0   0   0   0   0   0   0   0   2   2   0   2   2   0   0   0   0   2   2   2   2   2   0   2   2   0   0   2   2   2   0   0   2   0   0   2   2   0   0   0   0   0   0   0   0   0   0   0   0   2   2   0   0   2   0   2   2   0   0   0
 MK-4-3                 2   2   0   0   0   2   2   0   0   0   0   2   0   2   0   2   2   0   2   2   0   0   2   0   2   0   0   2   2   0   2   2   2   2   2   0   2   0   0   2   0   0   2   2   0   0   2   0   0   0   0   0   0   0   2   0   2   0   0   0   2   2   0   0   0   0   0   2   2   0   2   2   2   2   2   0   2   2   2   0   2   0   2   0   0   0   0   2   0   0   2   2   0   2   0   0   2   0   0   0   2   0   0   0   2   2   2   2   0   0   0   0   2   0   2   2   0   0   2   2   2   0   0   0   2   2   0   0   0   2   2   0   0   0   0   2   2   2   0   0   0   0   0   0   0   0   0   0   2   2   0   2   2   2   0   0   0   2   2   2   2   2   0   2   0   0   2   2   2   2   0   0   2   0   0   2   0   2   0   0   0   0   0   0   0   0   2   0   0   2   2   0   0   2   0   2   2   0   0   0
 MK-4-4                 2   2   0   0   0   2   2   0   0   0   2   2   0   2   0   2   2   0   2   2   0   0   2   0   2   0   0   2   2   0   2   2   2   2   2   0   2   2   0   2   0   0   2   2   0   0   2   0   0   0   0   0   2   2   2   0   2   0   0   0   2   2   0   0   2   0   0   2   2   0   2   2   2   2   2   0   2   2   0   0   2   0   2   0   0   0   0   2   0   0   2   2   0   2   0   0   2   0   0   0   2   2   0   0   2   2   2   2   2   0   0   0   2   0   2   2   0   0   2   2   2   0   0   0   2   0   0   0   0   2   2   0   0   0   0   2   0   2   0   0   0   0   2   0   0   0   0   0   2   2   0   2   2   2   0   0   0   2   2   2   2   2   0   2   0   0   2   2   0   0   0   0   2   2   0   2   0   2   0   0   0   0   2   0   0   0   2   0   0   2   2   0   0   2   0   2   2   0   0   0
 MK-4-5                 2   2   0   0   0   2   2   0   0   0   2   2   0   2   0   2   2   0   2   2   0   2   2   0   2   0   0   2   2   0   2   2   2   2   2   0   2   2   2   2   0   0   2   0   0   0   0   0   0   0   2   0   2   2   2   0   2   2   0   0   2   2   2   0   2   0   0   2   2   2   2   0   2   2   2   0   2   0   0   0   2   0   2   0   2   0   2   2   0   0   2   2   0   2   0   0   2   0   0   0   2   2   0   0   2   2   2   2   2   0   0   0   2   0   2   2   0   0   2   2   2   0   0   0   2   0   0   0   0   2   2   0   2   0   0   2   2   2   0   0   0   0   0   0   0   0   0   0   2   2   0   2   2   2   0   0   0   2   2   0   2   2   0   2   0   2   2   2   0   0   0   0   2   2   0   2   0   0   0   0   0   0   2   0   0   0   2   0   0   2   2   0   0   2   0   2   2   0   0   0
 MK-4-6                 0   2   0   0   0   0   2   0   0   0   2   2   0   2   0   2   0   0   2   2   0   2   2   0   2   0   0   2   2   0   2   2   2   2   2   0   2   2   2   2   0   2   2   0   0   0   0   0   0   0   2   0   2   0   2   2   0   2   2   2   2   2   2   0   2   0   0   2   2   2   2   0   2   2   2   0   2   0   0   0   2   0   2   0   2   0   2   2   0   0   2   2   0   2   0   0   2   0   0   0   2   2   0   0   2   2   2   2   2   0   0   0   2   0   2   2   0   2   2   2   2   0   2   0   2   0   0   0   0   2   2   0   2   0   0   2   2   2   0   0   0   0   0   0   0   0   0   0   2   2   0   0   2   2   0   0   0   2   2   0   0   2   2   2   0   2   2   2   0   0   0   0   2   2   0   2   2   0   0   0   0   0   2   0   0   0   2   0   0   2   2   0   0   2   0   2   2   0   0   0
 MK-4-7                 0   2   0   0   0   0   2   0   0   2   2   0   0   2   2   2   0   0   2   2   0   2   2   0   2   0   0   2   2   0   2   2   2   0   2   0   2   2   2   2   0   2   2   0   0   0   0   0   0   0   2   0   2   0   2   2   2   2   2   2   2   2   2   0   2   0   0   2   0   2   2   0   0   2   2   0   2   0   0   0   2   0   2   0   0   0   2   2   0   0   2   2   0   2   0   0   0   0   0   0   2   2   0   0   2   2   2   2   2   0   0   0   2   0   2   2   0   2   2   2   2   2   2   0   2   0   0   0   0   2   2   0   2   0   0   2   2   0   0   0   0   0   0   2   0   0   0   0   2   2   0   0   0   2   0   0   0   2   2   0   0   2   2   2   0   2   2   0   0   2   0   2   2   2   0   2   2   0   0   0   0   0   2   0   0   0   2   0   0   2   2   0   0   2   0   2   2   0   2   0
 MK-4-8                 0   2   0   0   0   0   2   0   0   2   0   0   0   2   2   2   0   0   0   2   0   2   2   0   2   0   0   2   2   0   2   2   2   0   2   2   2   2   2   2   0   2   2   0   0   0   0   0   0   0   2   0   2   0   0   0   2   2   2   2   2   2   2   0   2   0   0   2   0   2   2   0   0   2   2   0   2   0   2   0   2   0   2   0   0   0   2   0   0   0   0   2   0   2   0   0   2   0   0   0   2   2   0   0   2   2   2   0   2   0   0   0   2   0   2   2   0   2   2   2   2   2   2   0   2   0   0   0   0   2   2   0   2   0   0   0   2   2   0   0   0   0   0   2   0   0   2   0   2   2   0   0   0   2   0   0   0   0   0   0   0   2   2   2   0   2   2   0   0   2   0   2   2   2   0   2   2   0   0   0   0   0   2   0   0   0   2   0   0   2   2   0   0   2   0   2   2   2   2   0
 MK-4-9                 0   2   0   0   0   0   2   0   0   2   0   0   0   2   2   2   0   2   0   2   0   2   2   0   2   0   0   0   2   0   2   0   2   0   2   2   2   2   0   2   0   2   2   0   0   0   0   2   0   0   2   0   2   0   0   0   2   2   2   2   0   2   2   0   2   0   0   2   0   2   2   0   0   0   2   0   2   0   0   0   2   0   2   0   0   0   2   0   0   2   0   2   0   2   0   0   2   0   0   0   2   2   2   0   2   2   2   2   2   0   0   0   2   0   2   2   0   2   2   2   2   2   2   0   2   2   0   0   0   2   2   2   2   0   0   0   2   2   0   0   0   0   2   2   0   0   2   0   2   2   0   0   0   2   2   0   0   0   0   0   0   2   2   2   0   2   2   2   0   0   0   2   2   2   0   2   2   0   0   0   0   0   2   0   0   0   2   0   0   2   2   0   0   2   0   2   2   2   2   0
 MK-4-10                0   0   0   2   0   0   2   0   0   2   0   0   0   2   2   2   0   2   0   2   2   2   2   0   2   0   0   0   2   0   2   0   2   0   2   2   2   2   0   2   2   2   2   0   2   0   0   2   0   0   0   2   2   0   0   0   2   2   2   0   0   2   2   0   2   0   0   2   2   2   2   0   0   0   0   0   2   0   0   0   2   2   2   0   2   0   2   0   2   2   0   2   0   2   0   0   2   0   0   0   2   2   2   0   2   0   2   2   2   0   0   0   2   0   2   2   0   2   2   2   2   2   2   0   2   2   2   2   0   2   2   2   2   0   0   0   2   2   0   0   0   0   2   2   0   0   2   0   2   2   2   0   2   2   2   0   0   0   0   0   0   2   2   2   0   0   2   2   0   0   0   2   2   2   0   2   2   0   0   2   0   0   2   0   0   0   2   0   2   2   0   0   0   2   0   2   0   2   2   0
 MK-4-11                0   0   2   2   0   0   2   0   2   2   0   0   0   2   2   2   0   2   0   2   2   2   2   0   2   2   0   0   2   0   2   0   2   0   2   2   2   2   0   2   0   2   2   0   2   0   0   2   0   0   0   2   2   0   0   0   0   2   2   0   0   2   2   0   2   0   0   2   0   0   2   0   0   0   0   2   2   0   0   0   2   2   2   0   2   0   2   0   2   0   0   2   2   2   0   2   2   0   2   0   2   2   0   0   2   0   2   2   2   0   0   0   2   0   2   2   0   0   2   2   2   2   2   0   2   2   2   2   0   2   2   2   0   0   0   0   2   2   0   0   0   0   2   2   0   0   2   0   2   2   2   0   2   2   2   0   0   0   0   0   0   2   2   2   0   0   0   2   0   0   0   2   2   2   2   2   2   0   0   2   0   0   2   0   2   0   2   0   2   2   0   0   0   2   0   0   0   2   2   0
 MK-4-12                0   0   2   2   0   0   0   2   0   2   0   0   0   2   2   2   0   2   0   2   0   2   2   0   0   2   0   0   2   0   0   0   2   0   2   2   2   2   0   2   2   2   2   0   2   0   0   2   0   2   0   2   2   0   0   2   0   2   2   0   0   2   2   0   2   0   0   2   0   0   2   0   0   0   2   2   2   0   0   0   2   2   2   0   2   0   2   0   2   0   0   2   2   2   0   2   0   0   2   0   2   2   0   0   0   0   0   2   2   0   0   2   2   2   2   2   0   0   2   0   0   2   2   0   2   0   2   0   0   2   2   0   0   0   2   0   2   2   0   0   0   0   2   2   0   0   2   0   2   2   2   0   2   2   2   0   2   0   0   0   2   2   2   2   0   0   0   2   0   0   0   2   2   2   2   2   2   0   0   2   0   0   0   0   2   0   2   0   0   2   0   0   0   2   0   0   0   2   2   0
 MK-4-13                2   2   0   2   0   0   0   2   2   2   2   0   0   2   2   0   0   0   0   2   0   2   2   0   0   2   0   0   2   0   0   2   2   0   2   0   2   2   0   2   2   2   2   0   2   0   0   0   0   2   0   2   2   0   0   2   0   2   2   0   0   2   2   0   2   0   0   2   0   0   0   0   0   0   2   0   2   0   0   0   2   2   2   0   2   0   0   0   2   0   0   0   0   2   0   2   0   0   2   0   2   2   0   0   0   0   0   2   2   0   0   2   2   2   2   2   0   0   2   0   0   2   2   0   2   0   2   0   0   2   2   0   0   0   2   0   2   2   0   0   0   0   2   2   0   0   2   0   2   2   2   0   0   2   2   0   2   0   0   2   2   2   2   2   0   0   0   2   2   0   0   2   2   2   0   0   2   0   0   2   0   0   0   0   2   0   2   0   0   2   0   0   0   2   0   2   0   2   2   0
 MK-4-14                2   2   0   2   0   0   0   2   2   0   2   0   0   2   2   0   0   0   0   2   0   2   2   0   0   2   0   0   2   0   0   2   2   0   2   0   2   2   0   2   0   2   2   0   2   0   0   0   0   2   0   2   2   0   0   2   0   2   2   0   0   0   2   0   2   0   0   2   0   0   0   0   0   0   2   0   2   0   0   2   2   2   2   0   2   0   0   0   2   0   0   0   0   2   0   2   0   0   2   0   2   2   0   0   0   0   0   2   2   0   0   2   2   2   2   2   2   0   2   0   2   2   0   2   2   0   2   0   0   2   2   0   0   0   2   0   2   2   2   0   0   0   2   2   0   0   2   0   2   2   2   2   0   2   2   0   2   0   0   0   2   2   2   2   0   0   2   2   2   0   2   2   2   2   0   0   0   0   0   2   2   0   0   0   2   0   0   0   0   2   0   0   0   2   0   2   2   2   2   0
 MK-4-15                2   2   0   2   0   0   0   0   2   0   2   0   0   2   2   0   0   0   0   2   0   2   2   0   0   2   0   0   2   0   0   2   2   0   2   0   2   2   0   2   0   2   2   0   0   0   0   0   0   2   0   2   2   0   0   2   0   2   2   0   0   0   2   0   2   0   0   2   0   0   0   0   0   2   2   0   0   0   2   2   2   2   2   0   2   0   0   0   2   0   0   0   0   2   0   2   0   0   2   0   2   2   0   2   0   0   0   2   2   0   0   2   2   2   2   2   2   2   2   0   2   0   0   0   2   2   2   0   0   2   2   0   0   0   2   0   2   2   0   0   0   0   2   2   2   0   2   0   2   2   2   0   0   2   2   0   2   2   0   0   2   2   2   2   0   0   2   2   2   0   2   0   2   2   0   0   0   0   0   2   2   0   0   0   2   0   0   0   0   2   0   0   0   2   0   2   2   2   2   0
 MK-4-16                2   2   2   2   0   0   0   0   2   0   0   0   0   2   2   0   0   2   0   2   0   2   2   0   0   2   0   0   2   0   2   2   2   0   2   0   2   2   0   2   0   2   2   0   0   0   0   0   0   2   0   2   2   0   2   2   0   2   2   0   0   0   2   2   2   0   0   2   0   0   0   0   0   2   2   0   0   0   2   2   2   2   2   0   2   0   0   0   2   0   0   0   0   0   2   2   0   0   2   0   2   0   0   2   0   0   0   2   2   2   0   0   2   2   2   2   2   2   2   2   2   0   0   0   2   2   2   0   2   2   2   0   0   0   2   0   2   2   0   0   0   0   2   2   0   0   2   0   2   2   2   0   0   2   2   0   2   2   0   0   2   2   2   2   0   2   2   2   2   0   2   0   2   2   0   0   0   0   0   2   2   0   0   0   2   0   0   0   0   2   0   0   0   2   0   2   2   2   2   0
 MK-5-1                 2   2   0   2   0   2   0   0   0   0   2   0   2   2   0   2   2   2   2   2   2   0   0   2   0   2   2   2   2   0   2   0   2   0   0   2   0   0   0   0   2   0   0   2   0   2   2   0   2   2   2   2   0   2   2   2   0   0   2   0   0   2   0   2   0   0   2   0   2   2   0   0   2   0   2   2   2   0   0   2   0   0   0   2   0   0   2   0   0   2   0   0   0   2   2   2   2   2   0   0   2   2   2   2   2   2   2   0   0   0   0   0   0   2   2   0   2   0   0   0   0   2   2   0   0   2   2   0   2   2   2   0   2   2   0   2   0   0   2   0   0   2   0   0   2   2   0   0   2   0   0   0   2   0   2   0   0   0   0   2   0   2   2   0   0   2   2   2   0   0   0   2   2   2   2   0   2   2   0   2   2   0   0   0   0   2   0   2   2   2   0   2   2   0   2   0   2   2   2   2
 MK-5-2                 2   2   0   2   0   2   0   0   0   0   2   0   2   2   0   2   2   2   0   2   2   0   0   2   0   2   2   2   2   0   2   0   2   0   0   2   0   0   0   0   2   0   2   2   0   2   2   0   2   0   2   2   0   2   2   2   0   0   2   0   0   2   0   2   0   0   2   0   2   2   0   0   2   0   0   2   2   0   0   2   0   0   0   2   0   2   2   0   2   2   0   2   0   2   0   2   2   2   0   0   2   2   2   2   2   2   2   0   0   0   0   0   2   2   2   0   2   0   0   0   0   2   2   0   0   2   2   0   2   2   2   2   2   0   0   0   0   0   2   0   0   0   2   0   2   2   2   0   0   0   0   2   0   0   2   0   0   0   0   2   0   0   2   0   0   2   0   0   0   0   0   2   2   2   2   0   0   2   0   2   2   0   0   0   0   2   2   2   2   2   0   2   2   0   2   0   2   2   2   2
 MK-5-3                 2   2   0   2   0   2   0   0   0   0   2   0   2   2   0   2   2   2   0   2   2   0   0   2   0   2   2   2   2   0   2   0   2   0   0   2   0   0   2   0   2   0   2   0   0   2   2   0   2   0   2   2   2   2   2   2   0   2   2   0   0   0   0   2   2   0   2   0   2   0   0   2   2   0   0   2   2   0   0   2   0   0   0   2   0   2   2   0   2   2   0   2   0   2   0   2   2   2   0   0   2   2   2   0   2   2   2   0   0   0   0   2   2   2   0   0   2   0   2   0   0   2   2   0   0   2   2   2   2   2   2   2   2   0   0   0   0   0   2   2   0   0   2   0   2   2   2   0   0   0   0   2   0   0   2   0   0   0   0   0   0   0   2   0   0   2   0   0   2   0   0   2   2   2   2   0   0   2   0   2   2   0   0   2   0   2   2   2   2   2   0   2   2   0   2   0   2   2   2   2
 MK-5-4                 2   2   0   2   0   2   0   0   0   0   2   0   2   2   0   0   2   2   0   2   2   0   0   2   0   2   2   2   0   0   2   2   2   0   0   2   0   0   2   2   2   2   2   0   2   2   2   0   2   0   2   2   2   2   2   2   0   0   2   2   2   2   0   2   2   2   2   0   2   0   0   2   2   0   0   0   2   0   0   2   0   0   0   2   0   2   2   0   2   2   0   2   0   0   0   2   2   2   0   0   2   2   2   0   2   2   2   0   0   0   0   2   2   2   0   0   2   0   2   0   0   2   2   0   2   2   2   0   2   2   0   2   2   0   0   0   0   0   2   2   0   0   2   0   2   0   2   0   0   0   0   0   0   0   2   0   0   0   2   0   2   0   2   0   2   2   0   0   2   2   2   2   2   2   2   0   0   2   0   2   2   0   0   2   0   2   2   0   2   2   0   2   2   0   2   0   2   2   2   2
 MK-5-5                 2   2   0   2   0   2   0   0   0   0   0   0   0   2   0   0   2   0   0   2   2   0   0   2   0   2   2   2   0   0   2   2   2   0   2   2   0   0   2   2   2   2   2   0   2   2   2   0   2   2   0   2   2   2   2   2   0   0   2   2   2   2   0   2   2   2   2   0   2   0   0   2   2   0   2   0   2   0   0   2   0   0   0   2   0   2   2   0   2   2   0   2   0   2   0   0   2   2   0   0   2   2   2   0   2   2   2   0   0   0   0   2   2   2   0   0   2   0   2   0   0   2   2   0   2   2   2   0   0   2   2   2   2   0   0   0   0   2   2   2   0   0   0   2   2   0   2   0   2   0   0   0   0   2   2   0   0   0   2   0   2   0   2   0   0   2   0   0   2   2   2   2   2   2   2   0   0   2   0   2   2   0   2   2   0   2   2   0   0   2   0   2   0   0   2   0   2   0   2   2
 MK-5-6                 2   2   0   2   0   0   0   0   2   0   0   0   0   2   0   2   2   0   0   2   2   2   0   2   0   2   2   2   0   0   2   2   2   0   2   2   0   0   2   2   2   0   2   0   2   2   2   0   2   2   0   2   2   2   2   2   0   0   2   0   2   2   0   2   2   2   2   0   2   2   2   2   0   0   2   0   2   0   0   2   0   0   0   2   0   2   2   0   2   2   0   2   0   2   0   0   2   2   0   0   2   2   2   0   2   2   2   0   2   0   0   2   2   2   0   0   2   2   0   0   0   2   2   0   2   2   2   0   0   2   0   2   2   0   0   0   0   2   2   2   0   0   0   2   2   0   2   0   2   0   0   0   0   2   2   2   0   0   2   2   2   0   2   0   0   2   0   0   0   2   2   2   2   2   2   0   0   2   0   0   2   0   2   2   0   2   2   0   0   0   0   2   0   0   2   0   2   2   2   2
 MK-5-7                 2   2   2   2   0   0   0   0   0   0   2   0   0   0   2   2   2   2   0   2   2   2   0   2   0   2   2   2   0   0   2   2   2   0   0   2   2   0   2   0   2   0   2   0   2   2   2   2   2   2   0   2   2   2   2   2   0   0   2   0   2   2   0   2   2   2   2   0   2   2   2   2   0   0   2   2   2   0   0   2   2   0   0   2   0   2   2   0   2   2   0   2   0   2   0   0   2   2   0   0   2   2   2   0   2   2   2   0   2   0   0   2   2   2   0   0   0   0   0   2   0   0   2   0   2   2   2   0   0   2   0   2   2   2   0   0   0   0   2   2   0   0   0   2   2   0   2   0   2   0   0   0   0   2   0   2   0   0   2   2   2   0   2   0   0   2   0   0   0   2   2   2   2   2   2   0   0   2   0   0   2   0   2   2   0   2   2   0   0   0   0   2   0   0   2   0   2   0   2   2
 MK-5-8                 2   2   2   2   0   0   0   0   0   0   2   0   0   0   2   2   2   2   0   2   2   2   0   2   0   2   2   2   0   0   2   2   2   0   2   2   2   0   2   0   2   0   0   0   2   2   2   2   2   2   0   2   2   2   2   2   2   0   2   0   2   2   0   2   2   2   2   0   2   2   2   2   0   0   2   2   2   0   2   2   0   0   0   2   0   2   2   0   2   2   0   2   0   2   2   0   2   2   0   0   2   2   2   0   2   2   2   0   0   0   0   2   2   2   0   0   0   2   0   2   0   0   2   0   0   2   0   0   0   2   0   2   2   2   0   0   0   0   2   2   0   0   0   2   2   0   2   2   2   0   0   0   0   2   0   2   0   0   0   2   2   0   2   0   0   2   0   0   0   2   2   2   2   2   2   0   0   2   0   2   2   2   2   2   0   2   2   0   0   0   0   2   0   0   2   0   2   0   2   2
 MK-5-9                 2   2   2   2   0   0   0   0   0   0   2   0   0   0   2   2   2   2   0   2   2   2   0   2   0   2   2   2   0   0   2   2   2   0   2   2   2   0   2   0   0   0   0   0   2   2   2   2   2   2   0   2   2   2   2   2   0   2   2   0   2   2   0   2   2   2   0   0   2   0   2   0   0   0   0   2   0   0   2   2   0   0   2   2   0   2   2   0   2   2   0   2   2   2   0   0   0   2   0   0   2   2   2   0   2   2   2   0   0   0   0   2   2   2   0   0   0   2   0   2   0   0   2   0   0   2   0   0   0   2   0   2   2   2   0   2   0   0   2   2   0   0   0   2   2   2   2   2   2   0   0   0   0   2   0   2   0   0   0   2   2   0   2   0   0   2   0   0   0   2   2   2   2   2   2   0   2   2   2   2   0   2   0   2   0   2   2   0   0   0   0   2   0   0   0   2   0   0   0   2
 MK-5-10                0   2   2   2   0   2   0   2   0   0   2   0   0   0   2   0   2   2   2   2   2   2   0   2   0   2   2   2   0   0   2   2   2   0   2   0   2   2   0   0   2   0   0   0   2   2   2   2   2   2   0   2   2   2   2   2   0   2   2   0   2   2   0   2   2   2   0   0   2   0   2   0   0   0   0   2   0   0   2   0   0   0   2   2   2   2   2   2   2   2   0   2   2   2   0   0   2   2   0   0   2   2   2   0   2   2   2   0   0   0   0   0   2   2   0   0   0   2   0   2   0   0   2   0   0   2   0   0   0   2   0   2   2   2   0   2   0   0   2   2   0   0   2   2   0   2   2   2   2   0   0   0   0   2   0   2   0   0   0   0   2   0   2   0   0   2   0   0   2   2   2   2   2   2   2   0   2   2   2   2   0   2   0   2   0   2   2   0   0   0   0   2   0   0   0   2   0   0   0   2
 MK-5-11                0   2   2   2   0   2   0   2   0   0   2   0   0   0   2   0   2   2   0   2   2   0   0   2   0   2   2   2   0   0   2   2   2   0   2   0   0   2   0   0   2   0   0   0   2   2   2   2   2   2   0   2   2   2   0   2   0   2   2   0   2   2   0   2   2   2   0   0   0   0   2   0   0   0   0   2   0   0   2   0   0   0   2   2   2   2   2   2   2   2   0   2   2   2   0   0   2   2   0   0   0   2   2   0   0   2   2   0   0   0   2   0   0   2   0   0   0   2   0   2   0   0   2   0   0   2   0   0   0   2   0   2   2   2   0   2   0   0   2   2   2   0   2   0   0   2   2   2   0   0   0   0   0   2   0   2   0   0   0   0   2   0   2   0   0   2   0   0   2   2   2   2   2   2   2   0   2   2   2   0   0   0   0   2   0   2   2   0   0   0   0   2   0   0   0   2   0   0   0   2
 MK-5-12                0   2   2   2   0   2   0   2   2   0   2   0   0   0   2   0   2   2   0   2   2   0   2   0   0   2   2   2   0   0   2   2   2   0   2   0   0   2   0   0   2   0   0   0   2   2   0   2   2   2   0   2   2   2   0   2   0   0   2   0   2   2   0   2   2   2   0   0   0   0   2   2   0   2   0   2   0   0   2   0   2   0   2   2   2   2   2   2   2   2   0   2   2   2   0   0   2   2   0   2   0   2   2   0   0   2   2   0   0   0   2   2   0   2   0   0   2   2   0   2   0   0   2   0   0   2   0   0   0   2   0   2   2   2   0   2   0   0   2   2   2   0   2   0   0   2   2   2   0   2   0   0   0   2   0   0   0   0   2   0   2   0   2   0   0   2   0   2   2   0   2   2   2   2   2   0   0   2   2   0   0   0   0   2   0   2   2   0   0   0   2   2   0   0   0   2   0   0   0   2
 MK-5-13                0   2   2   2   0   2   0   2   2   0   2   0   0   0   2   0   2   2   0   2   2   0   0   0   0   2   2   2   0   0   2   2   2   2   2   0   0   2   0   0   2   0   2   0   2   2   0   2   2   2   0   2   2   0   0   2   2   0   2   0   2   2   0   2   2   2   0   0   0   0   2   2   0   2   0   2   0   0   2   0   2   0   2   2   2   2   2   2   2   2   0   2   2   2   0   0   2   2   0   2   0   2   2   0   0   2   2   0   2   0   2   2   0   2   0   0   0   2   0   2   0   0   2   0   0   2   0   0   0   2   0   2   0   2   0   2   0   0   2   2   2   0   2   0   0   2   2   2   0   2   0   0   0   0   0   0   0   0   2   0   2   0   0   0   0   2   0   2   2   0   2   2   2   2   2   0   0   2   2   0   0   0   0   2   0   2   2   0   0   0   2   2   0   0   0   2   0   2   0   2
 MK-5-14                0   2   2   2   0   2   0   2   2   0   2   2   0   0   2   0   2   2   0   2   2   0   0   0   2   2   2   2   0   0   2   2   2   2   0   0   2   2   2   0   2   0   2   0   2   2   0   2   2   2   0   2   2   0   2   2   2   0   2   0   2   2   0   2   2   2   0   0   0   0   2   0   0   2   0   2   0   0   2   0   2   0   2   2   2   2   2   2   0   2   0   2   2   2   0   0   2   2   0   2   2   2   2   0   0   2   2   0   2   2   2   2   0   2   0   0   0   2   0   2   2   0   2   2   2   2   0   0   0   2   0   2   0   2   0   2   0   0   2   0   2   0   2   0   0   2   2   0   0   0   0   0   0   0   0   0   0   0   2   0   2   0   2   0   0   2   0   2   2   0   2   2   2   2   2   0   0   2   2   0   0   0   0   2   0   2   2   0   2   0   2   2   0   0   0   2   0   2   0   2
 MK-5-15                0   2   2   2   0   2   0   2   2   0   2   0   0   0   2   2   2   2   0   2   2   0   0   0   2   2   2   2   0   2   2   2   2   2   0   2   2   2   2   0   2   2   2   0   2   2   0   2   0   2   0   2   2   0   2   0   2   0   2   2   2   2   0   2   2   2   0   0   0   0   2   0   0   2   0   2   0   0   2   0   0   0   2   2   2   2   2   2   0   2   0   2   2   2   0   0   2   0   0   2   2   2   2   0   0   2   2   0   2   2   2   2   0   2   0   0   0   2   0   2   2   0   2   2   2   2   0   0   0   2   0   2   0   2   0   2   0   2   2   0   2   0   2   0   2   2   2   0   0   0   0   2   0   0   0   0   0   0   2   0   2   0   0   0   0   2   0   2   2   0   0   2   2   2   2   0   0   2   2   0   0   0   0   2   0   2   2   0   2   0   2   2   0   0   0   2   0   2   0   2
 MK-5-16                0   2   2   0   0   0   0   2   2   0   2   0   0   0   2   2   2   2   0   2   2   0   0   0   2   2   2   2   0   2   2   2   2   2   0   2   2   2   2   0   2   0   2   0   2   2   0   2   0   2   0   2   2   0   2   0   2   0   2   2   2   2   0   2   2   2   2   0   0   0   2   0   0   2   0   2   0   0   2   0   0   0   2   2   2   2   2   2   0   0   0   2   2   0   0   0   0   0   0   2   2   2   2   0   0   2   2   2   2   2   2   2   2   2   0   0   0   2   0   2   2   0   2   2   0   2   0   0   0   2   0   2   0   2   0   0   0   2   2   0   0   0   2   2   2   2   2   0   0   0   0   2   0   0   2   0   0   2   2   0   2   0   0   0   0   2   0   0   2   0   0   2   2   2   2   0   0   2   2   0   0   0   0   2   0   2   0   0   0   0   2   2   0   0   0   2   0   2   0   0
 MK-6-1                 2   0   2   2   0   0   2   2   0   2   0   0   2   2   2   0   0   0   0   0   0   0   0   0   0   2   0   2   0   2   2   2   0   2   0   0   2   0   2   0   0   0   2   0   2   2   0   0   0   0   0   2   0   0   2   0   0   2   2   2   0   2   0   2   0   2   2   2   2   2   2   0   2   2   2   0   0   0   0   2   0   0   2   0   0   2   2   2   0   0   0   0   2   0   0   2   2   0   2   0   0   0   2   0   2   0   0   0   0   2   0   0   0   0   2   0   0   0   0   2   0   0   2   0   0   0   2   0   2   0   2   0   2   0   0   0   0   0   2   0   2   2   2   0   2   2   2   0   0   0   2   2   0   0   0   0   0   0   2   2   2   2   2   2   2   0   2   0   0   0   2   0   2   2   0   2   2   2   2   0   0   2   0   2   0   2   0   2   2   2   2   2   0   2   0   2   2   0   2   0
 MK-6-2                 0   0   2   2   0   0   2   0   0   2   0   2   2   2   2   2   0   0   2   0   0   0   0   0   0   2   0   2   0   2   2   2   0   2   0   0   0   0   0   0   0   0   2   0   2   2   0   0   0   2   0   2   0   0   2   0   0   2   2   2   0   2   0   2   0   2   2   2   0   2   2   0   2   2   2   0   0   0   2   2   0   0   2   0   0   0   2   2   0   0   0   0   2   0   0   2   2   0   2   0   0   0   2   0   2   0   0   0   0   2   0   0   2   0   2   0   0   0   0   2   0   0   2   0   0   0   2   0   2   0   2   0   2   0   0   2   0   0   2   0   2   2   2   0   2   2   2   0   0   0   2   2   0   0   0   0   0   0   2   2   0   2   2   2   2   0   2   0   0   0   2   2   2   2   0   2   2   2   2   0   2   2   0   2   0   2   0   2   2   2   2   2   0   2   0   2   2   0   2   0
 MK-6-3                 0   0   2   0   0   0   2   2   0   2   2   2   2   2   2   2   0   0   2   0   0   0   0   2   0   2   0   2   0   2   2   2   0   2   0   0   0   0   0   0   0   0   2   0   2   0   0   0   0   2   0   0   0   0   2   0   0   0   2   2   0   2   0   0   0   2   2   2   0   2   2   0   2   2   2   0   0   2   2   2   0   0   2   0   0   0   2   2   0   0   0   0   2   0   0   2   2   2   2   0   0   0   0   0   2   0   0   0   0   2   0   0   2   0   2   0   0   0   0   2   0   0   2   0   0   0   2   0   2   0   2   0   2   0   0   2   0   0   2   0   2   2   2   2   2   2   2   0   0   0   2   2   0   0   0   2   0   0   2   2   0   2   2   2   2   0   2   2   0   0   2   2   2   2   0   2   2   0   2   0   2   2   0   0   0   2   0   2   2   2   2   2   0   2   0   2   2   0   0   0
 MK-6-4                 0   0   2   0   0   0   2   2   0   2   2   2   2   0   2   2   0   0   2   0   0   0   0   2   0   2   0   2   0   2   2   2   0   2   0   0   0   0   2   0   0   2   2   2   2   0   0   0   0   2   0   2   2   0   2   0   0   0   2   2   0   0   0   0   0   2   2   2   0   2   2   0   2   2   2   0   0   2   2   0   0   0   2   0   0   0   2   2   0   2   0   0   2   0   0   0   2   2   2   0   0   0   0   0   2   0   0   0   0   2   2   2   2   0   2   0   0   0   0   2   0   0   2   0   0   0   2   0   2   0   2   0   2   0   2   2   0   0   2   0   2   2   2   2   2   2   2   0   0   0   2   2   0   0   0   2   0   0   2   2   0   2   2   0   2   0   2   2   2   2   2   2   2   2   0   2   2   0   2   0   2   2   0   0   0   2   0   2   2   2   2   2   0   2   0   2   0   0   0   0
 MK-6-5                 2   0   2   0   0   0   2   2   2   0   2   2   2   0   2   2   0   0   2   2   0   0   0   2   0   2   0   2   0   2   2   2   0   2   0   0   2   0   2   0   0   2   0   2   2   0   0   0   0   2   0   0   2   0   0   0   0   0   2   0   0   0   0   0   0   2   2   2   0   2   2   0   2   2   2   0   0   2   2   0   0   0   2   0   0   0   2   2   0   2   0   2   2   0   0   0   2   2   2   0   0   0   0   0   2   0   0   0   2   2   2   2   2   0   2   0   0   0   2   2   0   0   0   0   0   0   2   0   2   0   2   0   2   0   2   2   0   0   2   2   2   2   0   2   2   2   2   0   0   0   2   2   0   0   0   2   0   0   2   2   2   2   2   0   0   0   2   2   2   2   2   2   2   2   0   2   2   2   2   0   2   2   2   0   0   2   0   2   2   2   2   2   0   2   0   2   0   0   0   0
 MK-6-6                 0   0   0   0   0   0   2   2   2   0   2   2   2   0   2   2   0   0   2   2   0   0   0   2   0   2   0   2   0   2   2   2   0   2   0   0   2   0   2   0   0   2   0   2   2   0   0   0   0   2   0   0   2   0   2   0   0   0   2   0   0   0   0   0   0   2   2   2   0   2   2   0   2   2   2   0   0   2   2   0   0   0   2   0   0   0   2   0   0   2   0   2   2   0   0   0   0   2   2   0   0   0   0   0   2   0   0   2   2   2   2   0   2   0   2   0   0   2   2   2   0   0   0   0   0   0   2   0   0   0   2   0   2   0   2   2   2   0   2   2   2   2   0   2   2   2   2   0   0   0   0   2   0   0   0   2   0   0   2   2   2   2   2   0   0   0   2   2   2   2   2   2   2   2   0   2   2   2   2   0   2   2   2   0   0   2   0   2   2   2   2   2   0   2   0   2   0   0   0   0
 MK-6-7                 0   0   0   0   0   0   2   2   2   0   2   2   2   2   2   2   0   0   2   2   0   0   0   2   0   2   0   2   0   2   2   2   2   2   0   0   2   0   2   0   0   2   0   2   0   0   0   0   0   2   0   0   2   0   2   0   2   0   2   0   0   2   0   0   0   0   2   2   0   2   2   2   2   2   2   0   0   2   2   2   0   0   2   0   2   0   2   0   0   2   0   2   2   0   0   2   0   2   2   0   0   0   0   2   2   0   0   2   2   0   2   0   2   0   2   0   0   2   2   2   2   0   0   0   0   0   2   0   0   0   0   0   2   0   2   2   2   0   2   0   2   2   0   2   2   2   2   0   2   0   0   2   0   0   0   2   0   0   2   0   2   2   2   2   0   0   2   2   2   2   2   2   2   2   0   2   2   2   2   0   2   2   2   2   0   2   2   2   2   2   2   2   0   0   0   0   0   0   0   2
 MK-6-8                 0   0   0   0   0   2   2   2   2   0   0   2   2   0   2   2   0   0   2   2   0   0   0   2   0   0   0   2   2   0   2   2   2   2   0   0   2   0   2   0   0   2   0   2   2   0   0   0   2   2   0   0   2   0   2   0   2   2   2   0   0   2   0   0   0   0   2   2   0   2   2   2   0   2   2   0   0   2   2   2   0   0   2   0   2   0   2   0   0   2   0   2   2   0   0   2   0   0   2   0   0   0   0   2   2   0   0   2   2   0   2   0   0   0   2   2   0   2   2   2   2   0   0   2   0   0   2   2   2   0   0   0   2   0   2   2   2   0   2   0   2   2   0   2   2   2   2   0   2   0   0   2   0   0   0   2   0   2   2   0   2   2   2   2   0   2   2   2   2   2   2   2   2   2   0   2   2   0   0   2   2   2   2   2   0   2   2   2   2   2   2   2   0   0   2   0   0   0   0   2
 MK-6-9                 0   2   0   0   0   2   2   2   2   0   2   0   2   0   2   0   0   0   0   2   0   0   2   2   0   0   0   2   2   2   2   2   2   2   0   0   2   0   2   0   0   2   0   2   2   0   0   0   2   2   0   0   2   0   2   0   2   2   2   0   0   2   2   0   0   0   2   2   0   0   2   2   0   2   2   0   0   2   2   2   0   0   2   0   2   0   2   0   0   2   0   2   2   0   0   2   0   0   0   0   0   0   0   2   2   0   0   0   2   0   2   0   0   0   2   0   0   2   2   0   2   0   2   0   0   0   2   2   2   0   0   0   0   0   2   0   2   0   2   0   2   2   0   2   2   0   2   0   2   0   0   2   2   2   2   2   0   2   2   0   2   2   0   2   0   2   2   2   2   2   0   2   2   2   0   2   2   0   0   2   2   2   0   2   0   2   0   2   2   2   2   2   0   0   2   0   0   0   0   2
 MK-6-10                0   2   0   0   0   2   2   2   2   0   2   0   2   0   2   0   0   0   0   2   0   2   2   2   0   0   0   2   0   2   2   2   2   2   0   0   2   0   2   0   0   2   0   2   2   0   2   0   2   2   0   2   2   0   2   0   2   2   2   0   0   0   0   0   2   0   2   2   0   0   2   2   0   2   2   0   0   2   2   2   0   0   0   0   2   0   2   0   0   2   0   2   2   0   0   2   0   0   0   0   0   0   0   2   2   0   0   0   2   0   2   0   0   0   2   2   2   2   2   0   2   0   2   0   0   0   2   2   2   0   0   0   0   0   2   0   0   0   2   0   2   2   0   2   2   0   2   0   0   0   0   2   2   2   2   2   0   2   2   0   2   2   0   2   0   2   2   2   2   2   0   2   2   2   2   2   2   0   0   2   2   2   0   0   0   2   0   2   2   2   2   2   0   0   2   0   0   0   0   2
 MK-6-11                0   2   0   0   0   2   2   2   2   0   2   0   2   0   2   0   0   0   0   2   0   2   2   2   0   0   0   0   2   2   2   2   2   2   0   0   2   0   2   0   0   2   0   2   2   0   2   2   2   2   0   2   2   0   2   0   2   2   2   0   0   0   0   0   0   0   0   2   0   0   2   2   0   2   2   0   0   2   2   2   0   0   2   0   2   0   2   0   0   0   0   2   2   0   0   2   0   0   0   0   0   0   0   2   2   0   0   0   2   0   2   0   0   2   2   2   2   2   2   0   2   0   2   0   0   0   2   2   2   0   0   0   0   0   0   0   2   0   2   0   2   0   0   2   2   2   2   0   0   2   0   2   2   2   2   2   0   2   0   2   2   2   0   2   0   0   2   2   2   2   0   2   2   2   2   2   2   0   0   2   2   2   0   0   0   0   0   2   2   2   2   2   2   0   2   0   2   0   0   2
 MK-6-12                0   2   0   0   0   2   2   2   2   0   2   0   2   0   2   2   0   0   0   2   0   2   2   2   0   0   0   0   2   2   2   2   2   2   0   0   2   2   2   0   0   2   0   2   2   0   2   2   2   2   0   2   0   0   2   0   2   0   2   0   0   0   0   0   0   0   0   2   0   0   2   2   0   2   2   0   0   2   2   2   0   0   0   0   2   0   2   0   0   0   0   2   2   0   0   2   0   0   0   0   0   0   0   0   2   0   0   0   2   0   2   0   0   2   2   2   2   2   2   0   2   0   2   0   0   0   2   2   2   0   0   0   0   0   0   0   2   0   2   0   2   0   0   2   2   2   2   0   2   2   0   2   2   2   2   2   0   2   0   2   2   2   0   2   0   0   2   2   2   2   0   2   2   2   2   2   0   0   0   2   0   0   0   0   0   0   2   2   2   2   2   0   2   0   2   0   2   0   0   2
 MK-6-13                2   2   0   0   0   0   2   2   2   0   2   0   2   2   2   2   0   0   2   2   0   2   2   2   0   0   0   0   2   2   2   0   2   2   0   0   2   2   2   0   0   0   0   0   0   0   2   2   2   2   0   2   0   0   2   0   2   0   2   0   0   0   0   0   0   0   0   0   0   0   2   2   0   2   0   0   0   2   2   0   0   0   0   0   2   0   2   2   0   0   2   2   0   0   0   2   0   0   0   0   0   0   0   0   2   0   0   2   2   0   2   0   0   2   2   2   2   0   2   0   2   0   0   0   0   0   2   2   2   0   0   0   0   0   0   2   2   0   0   2   2   0   0   2   2   2   2   0   2   2   0   2   2   2   2   2   0   0   2   2   2   2   0   2   0   0   2   2   0   2   2   2   0   0   2   0   0   0   0   2   0   0   0   0   0   2   2   2   2   2   2   0   2   0   2   0   0   0   0   2
 MK-6-14                2   2   0   0   0   0   2   0   2   0   2   0   0   2   2   2   0   0   2   2   0   2   2   2   0   2   0   0   2   2   2   0   2   2   0   0   2   2   2   0   0   0   0   0   0   0   2   2   2   2   0   2   0   0   2   0   2   0   2   0   0   0   0   0   0   0   0   0   0   0   2   0   0   2   0   0   0   2   2   0   2   0   2   0   0   0   0   2   0   0   2   2   0   0   2   2   0   0   0   0   0   0   0   2   2   2   0   0   0   0   2   0   0   2   2   2   2   0   2   0   2   0   0   0   0   0   2   2   2   0   0   0   0   0   0   2   2   0   0   2   0   0   0   2   2   2   2   0   2   2   0   2   2   2   2   2   0   0   2   2   2   2   0   2   0   0   2   2   0   2   2   2   2   0   2   0   0   0   0   2   0   0   0   0   0   2   2   2   2   2   2   0   2   0   2   0   0   0   0   0
 MK-6-15                2   2   0   0   0   0   2   0   2   0   2   0   0   2   2   2   2   0   2   2   0   2   2   2   0   2   2   0   2   2   2   0   2   2   2   0   2   2   2   0   0   0   0   0   0   0   2   2   2   2   0   2   0   0   2   0   2   0   2   0   2   0   0   0   2   0   0   0   0   0   2   0   2   2   0   0   0   2   2   0   2   0   2   0   0   0   0   2   0   0   2   2   0   0   2   0   0   0   0   0   0   0   0   2   2   2   0   0   0   0   2   0   0   2   2   2   2   2   2   2   0   0   0   0   0   0   2   2   2   0   0   0   0   0   0   2   2   0   0   2   0   0   0   2   2   2   2   2   0   2   0   2   0   2   2   2   0   0   2   2   2   2   0   2   2   0   2   2   0   2   2   2   2   0   0   0   2   0   0   2   0   0   0   0   0   2   2   2   2   2   2   0   0   0   2   0   0   0   0   0
 MK-6-16                2   2   0   0   0   0   2   0   2   0   2   0   0   2   2   2   2   0   2   2   0   2   2   2   0   2   2   0   2   2   2   0   2   2   2   2   2   2   2   2   2   0   0   0   0   0   0   0   2   2   0   2   0   0   2   0   2   0   2   0   2   0   0   0   2   2   0   0   0   0   2   0   0   2   0   0   0   0   2   0   2   0   2   0   0   0   0   0   0   2   2   0   0   0   2   0   0   0   0   0   0   0   0   2   0   2   0   0   0   0   2   2   0   0   2   2   2   2   2   2   2   2   0   0   0   0   2   2   2   0   0   0   0   0   0   2   2   0   0   0   0   0   0   0   2   2   2   2   0   2   0   2   0   2   2   2   0   0   2   2   2   2   0   2   2   0   2   2   0   2   2   0   2   0   0   2   2   0   0   2   0   0   0   0   0   2   2   2   0   2   2   0   0   0   2   0   0   0   0   0
 
!****************************************** Phenotypic Data **********************************************************
!-100.0 is resevred for missing phenotype
SimulatedTrait1        17.8033   18.8241   16.1844   15.0636   11.9083   14.6608   15.6370   12.5928   11.8484   12.3289   14.4622   15.2031   12.7746   10.8741   16.6269   22.7312   13.8298   20.2666   14.3953   17.9944   13.7088   11.7850   20.5037   11.7182   15.4943   16.5485    9.1397   15.3327   15.0098   16.1350   16.2985   14.5887   15.9258   12.8206   15.4314   15.3939   21.2174   15.5581   14.7816   15.5916   19.2509   12.8242   14.8736   19.9449   17.2199   14.2260   17.9804   13.8502   11.4525   13.0635   15.1826   16.0712   14.5376   13.6149   18.7553   13.4885   10.4582   13.5394   12.3278   13.4684   17.6174   15.8658   16.5493   12.7451   16.0685   14.3635   19.9213   18.6143   14.2275   10.6326   19.6086   20.2092   13.5351   16.5366   15.6412   14.2343   13.9431   15.4747   14.6272   19.5212   11.7799   20.0418   11.1844   14.2339   14.5277   17.6706   15.5364   17.9561   15.5410   14.7648   12.1063   17.8770   10.6349   17.0479   11.6355   19.4502   16.3737   12.9616   14.7147   21.8481   15.0244   14.0091   11.3941   12.8407   13.5649    9.2972   15.9544   20.6448   21.6230   17.5366   13.0077   20.5642   16.8746   12.9709   19.1282   11.8063   16.9326   16.2637   11.5983   14.6998   14.2923   14.1416   12.6653   19.9247   12.6678   13.7779   17.0209   11.6930   17.2749   17.5121   12.5479   18.6793   14.7282   19.9730   20.5914   13.8169   15.5799    8.9540   13.6907    9.2690    9.9147   12.6292   18.3506   12.8398   15.3837   13.3231   15.4961   11.4420   21.9968   13.2935   17.3636   18.0692   15.5221   16.4633   14.1185   18.4605   19.7549   14.9136   10.1082   13.5992   15.8960   16.0130   12.1276   12.7091   14.7225   12.1560   15.8422   18.1068   13.4531   17.6145   16.2062   15.3929   19.6026   18.4041   12.8477   12.9177   10.5942   12.6056   12.4096   17.0329   16.8122   15.7335   13.1671   11.4463   14.7226   13.9533   12.7781   16.6760   12.0007   15.9446   16.3839   18.3588   14.4553   19.2797   16.0963   10.7940   13.7947   13.1436   12.5812   15.3457
SimulatedTrait2         8.3816    8.4454    9.4810    8.7752   13.4867   11.4083   10.2200    8.9113   11.6205   12.4493    7.1698   11.1090    8.6541    9.5582   11.9615    9.0586   12.7102   11.4500   12.3506   11.1029    9.7085   11.3837    8.3634    9.9381    7.5879    8.8514    9.9691    7.1904    9.2848   11.6110   10.4998    9.8312    9.7452   10.0054   11.0525    9.4562    8.9661   10.7325   11.0215    9.6334   10.3473   10.9855   10.2985    9.3554   10.6675   10.1083   11.6756   10.2808   10.3695    8.7475    8.6708    8.5295   10.0932    7.2803    9.2549   11.5256    9.9254   10.1786    8.9916   10.1777    8.4934   10.7807   10.4488   10.1866    7.8775   10.3380    8.7432    9.2112   10.2360    9.0439   11.5890   10.9396    9.1361   12.4609    9.4887   12.2502    9.4217   10.6755   10.1665   10.9889   10.0305   11.5449   10.8521    8.5228   11.0213    8.0292    9.1975    6.0271    9.5152   11.5532   12.7931   10.2645   11.5864    8.1119    8.9925   10.7305    7.0557   11.5702   10.9920    9.4181   12.0103    9.3333    8.2590   13.4941   10.3754    9.6027   10.6008   11.3751    7.5704    6.8344   10.4097   10.6875    9.9172    8.9450    9.9129    8.3186    8.9243   11.6118    9.9429    9.7239   10.2572   10.2693    9.6584    9.0435   10.3678    8.9639   14.0229    5.3159   11.4599   10.4313   11.1274   10.9574    9.2304   13.7843    9.7694    7.9871    9.9480    8.7862    8.8211   11.6123   10.1513    9.5831    9.7686    9.5204   11.0822   12.5569    9.7954   11.3055    9.1878    9.8137   10.5644   10.4423    9.4980   10.0243    8.5708   10.3434   10.9294    9.9801    7.4423    7.7430    8.4136   10.6096   10.9021    9.4240   10.3023   10.1482   10.0659   10.1229   11.6358    9.4748    9.1878    9.0826    6.5908    9.2301   13.1566    8.8893   10.0042   13.4301   11.1872    8.9898    9.9574    6.5684   11.5087    9.0590    7.8260    7.3535   13.4850   10.5468    8.4072   11.3807   10.7101    9.7143    9.9979    9.6534    5.9359    9.5122    9.1053    9.6409   11.0528    9.9859
 
