# Supplementary material for: Inclusive Composite Interval Mapping of QTL by Environment Interactions in Biparental Populations
Source: PLoS One. 2015 Jul 10;10(7):e0132414. doi: 10.1371/journal.pone.0132414 (PMC4498613; doi:10.1371/journal.pone.0132414)
Supplement: S4 File — (ZIP) [file pone.0132414.s004.zip › H=0.1/L1/run_00194.met]

!**********************Note: lines staring with "!" are remarks and will be ignored in the program********************
!*********************************General Information**********************************
!Assuming F1 = P1 x P2, populations available in QTL IciMapping are: 
!  1, P1BC1F1 = P1 x F1, the first backcrossing where P1 is used as the recurrent parent;
!  2, P2BC1F1 = P2 x F1, the first backcrossing where P2 is used as the recurrent parent;
!  3, F1DH, F1-derived doubled haploids; 
!  4, RIL or F1RIL, recombination inbred lines through the repeated selfing of F1;
!  5, P1BC1RIL, recombination inbred lines through the repeated selfing of P1BC1F1;
!  6, P2BC1RIL, recombination inbred lines through the repeated selfing of P2BC1F1;
!  7, F2, the selfing generation of F1;
!  8, F3, the selfing generation of F2;
!  9, P1BC2F1, the second backcrossing where P1 is used as the recurrent parent; 
! 10, P2BC2F1, the second backcrossing where P2 is used as the recurrent parent;
! 11, P1BC2RIL, recombination inred lines through the repeated selfing of P1BC2F1; 
! 12, P2BC2RIL, recombination inred lines through the repeated selfing of P2BC2F1; 
! 13, P1BC1F2, the selfing generation of P1BC1F1; 
! 14, P2BC1F2, the selfing generation of P2BC1F1; 
! 15, P1BC2F2, the selfing generation of P1BC2F1; 
! 16, P2BC2F2, the selfing generation of P2BC2F1; 
! 17, P1BC1DH, P1BC1F1-derived doubled haploids; 
! 18, P2BC1DH, P2BC1F1-derived doubled haploids; 
! 19, P1BC2DH, P1BC2F1-derived doubled haploids; 
! 20, P2BC2DH, P2BC2F1-derived doubled haploids; 
   3      !Mapping Population (see remarks above)
   2      !Mapping Function (1 for Kosambi; 2 for Haldane; 3 for Morgan)
   2      !Marker Space Type (1 for intervals; 2 for positions)
   1      !Marker Space Unit(1 for centiMorgans; 2 for Morgan)
   6      !Number of Chromosomes (or Linkage Groups)
 200      !Size of the mapping population
   2      !Number of environments
 
!***************************************** Chromosomes and Linkage Maps **********************************************
!Chromosome                 NumMarkers
-CH1                        16
-CH2                        16
-CH3                        16
-CH4                        16
-CH5                        16
-CH6                        16
!Linkage map (Marker name followed by position or the interval length)
 MK-1-1                1     0.000
 MK-1-2                1    10.000
 MK-1-3                1    20.000
 MK-1-4                1    30.000
 MK-1-5                1    40.000
 MK-1-6                1    50.000
 MK-1-7                1    60.000
 MK-1-8                1    70.000
 MK-1-9                1    80.000
 MK-1-10               1    90.000
 MK-1-11               1   100.000
 MK-1-12               1   110.000
 MK-1-13               1   120.000
 MK-1-14               1   130.000
 MK-1-15               1   140.000
 MK-1-16               1   150.000
 MK-2-1                2     0.000
 MK-2-2                2    10.000
 MK-2-3                2    20.000
 MK-2-4                2    30.000
 MK-2-5                2    40.000
 MK-2-6                2    50.000
 MK-2-7                2    60.000
 MK-2-8                2    70.000
 MK-2-9                2    80.000
 MK-2-10               2    90.000
 MK-2-11               2   100.000
 MK-2-12               2   110.000
 MK-2-13               2   120.000
 MK-2-14               2   130.000
 MK-2-15               2   140.000
 MK-2-16               2   150.000
 MK-3-1                3     0.000
 MK-3-2                3    10.000
 MK-3-3                3    20.000
 MK-3-4                3    30.000
 MK-3-5                3    40.000
 MK-3-6                3    50.000
 MK-3-7                3    60.000
 MK-3-8                3    70.000
 MK-3-9                3    80.000
 MK-3-10               3    90.000
 MK-3-11               3   100.000
 MK-3-12               3   110.000
 MK-3-13               3   120.000
 MK-3-14               3   130.000
 MK-3-15               3   140.000
 MK-3-16               3   150.000
 MK-4-1                4     0.000
 MK-4-2                4    10.000
 MK-4-3                4    20.000
 MK-4-4                4    30.000
 MK-4-5                4    40.000
 MK-4-6                4    50.000
 MK-4-7                4    60.000
 MK-4-8                4    70.000
 MK-4-9                4    80.000
 MK-4-10               4    90.000
 MK-4-11               4   100.000
 MK-4-12               4   110.000
 MK-4-13               4   120.000
 MK-4-14               4   130.000
 MK-4-15               4   140.000
 MK-4-16               4   150.000
 MK-5-1                5     0.000
 MK-5-2                5    10.000
 MK-5-3                5    20.000
 MK-5-4                5    30.000
 MK-5-5                5    40.000
 MK-5-6                5    50.000
 MK-5-7                5    60.000
 MK-5-8                5    70.000
 MK-5-9                5    80.000
 MK-5-10               5    90.000
 MK-5-11               5   100.000
 MK-5-12               5   110.000
 MK-5-13               5   120.000
 MK-5-14               5   130.000
 MK-5-15               5   140.000
 MK-5-16               5   150.000
 MK-6-1                6     0.000
 MK-6-2                6    10.000
 MK-6-3                6    20.000
 MK-6-4                6    30.000
 MK-6-5                6    40.000
 MK-6-6                6    50.000
 MK-6-7                6    60.000
 MK-6-8                6    70.000
 MK-6-9                6    80.000
 MK-6-10               6    90.000
 MK-6-11               6   100.000
 MK-6-12               6   110.000
 MK-6-13               6   120.000
 MK-6-14               6   130.000
 MK-6-15               6   140.000
 MK-6-16               6   150.000
!*********************************** Marker Types ********************************************************************
!Co-dominant marker: When heterozygote F1 is present, P1 is coded as 2, F1 is coded as 1, and P2 is coded as 0; Otherwise, P1 is coded as 2, and P2 is coded as 0. 
!Dominant marker: When heterozygote F1 is present, P1 and F1 are coded as 12, and P2 is coded as 0; Otherwise, P1 is coded as 2, and P2 is coded as 0.  
!Recessive markers: When heterozygote F1 is present, P1 is coded as 2, and F1 and P2 are coded as 10; Otherwise, P1 is coded as 2, and P2 is coded as 0. 
!Missing marker is coded as -1. 
 MK-1-1                 2   2   2   0   0   0   2   0   0   2   0   2   0   0   2   0   2   0   2   0   0   0   2   0   0   2   0   0   0   2   0   2   0   2   0   2   2   2   2   2   0   2   2   2   2   2   2   2   0   2   0   2   0   2   2   2   0   0   2   2   2   2   0   2   0   0   2   2   2   2   0   0   0   0   0   2   2   2   0   0   2   0   0   0   2   2   2   2   0   2   0   0   0   0   0   0   0   2   2   2   2   0   0   2   2   2   2   0   2   2   0   2   2   2   2   2   2   0   2   2   0   2   0   2   2   2   2   2   0   0   0   0   0   2   0   2   2   2   0   2   0   2   2   0   2   0   2   2   0   2   0   2   2   2   2   2   2   0   2   2   2   2   0   2   0   0   0   0   0   0   2   2   2   2   2   0   2   0   0   2   0   0   2   0   2   2   2   0   2   0   0   0   0   0   2   2   0   2   0   2
 MK-1-2                 2   2   2   0   0   2   2   0   0   2   0   2   0   0   2   0   2   0   2   0   2   2   0   0   0   2   0   0   0   2   2   2   0   2   0   2   2   0   2   2   0   2   2   2   2   0   2   2   0   2   0   2   0   2   2   2   0   0   2   2   2   2   0   2   0   0   2   2   2   2   2   0   0   0   0   2   2   2   0   0   2   0   0   0   2   2   2   2   0   2   0   0   0   0   0   0   0   2   2   2   2   0   2   2   2   2   2   0   2   2   0   2   2   2   2   2   2   0   2   0   0   2   0   2   2   2   2   2   0   0   0   0   0   2   0   2   2   2   0   2   0   2   2   0   2   0   2   0   0   2   0   2   2   2   2   2   2   0   0   2   2   2   0   2   0   0   0   0   0   0   2   2   0   2   2   0   2   0   0   2   0   0   2   0   2   2   2   0   2   0   0   2   0   0   2   2   0   2   0   2
 MK-1-3                 2   2   2   0   0   2   2   2   0   2   0   2   0   0   2   2   2   0   2   0   2   2   2   0   2   2   0   2   0   2   2   2   0   2   0   2   2   0   2   2   0   2   2   2   2   0   0   2   2   2   0   2   2   0   2   2   0   0   2   2   2   2   0   2   0   0   2   2   2   2   2   0   0   0   0   2   2   2   2   0   0   0   0   0   2   2   0   2   0   2   0   2   0   0   0   0   0   2   0   2   2   0   2   2   2   2   0   0   2   0   0   2   2   2   0   2   2   0   2   0   0   2   0   2   2   2   2   2   2   0   0   0   0   2   0   2   2   2   0   2   0   2   2   0   2   2   2   0   0   2   0   2   2   2   2   2   0   0   0   2   2   2   0   2   0   0   0   0   0   2   2   2   0   2   2   0   2   0   0   2   0   2   2   0   2   2   2   0   2   0   0   2   0   0   2   2   0   2   2   2
 MK-1-4                 2   2   2   0   2   2   0   2   0   2   0   2   0   0   2   2   2   0   2   0   2   0   2   0   2   2   0   2   0   2   2   2   0   2   0   2   2   0   0   0   0   2   2   2   2   0   0   2   0   2   0   2   0   0   2   0   0   0   2   2   2   2   0   2   0   0   2   2   0   2   2   0   0   0   0   2   0   2   2   0   0   0   0   0   2   2   2   2   0   0   0   2   0   0   0   0   0   2   0   2   2   0   2   2   2   2   0   0   2   0   0   2   2   2   0   2   2   0   2   0   0   2   0   2   2   2   2   2   2   2   0   0   0   2   0   2   0   2   0   2   0   2   2   0   2   2   2   0   0   2   0   2   2   2   2   2   0   0   0   2   2   2   2   2   0   0   0   0   0   2   2   2   0   2   2   0   2   0   0   2   0   2   2   0   2   2   2   0   2   0   2   2   2   0   2   2   0   2   2   2
 MK-1-5                 2   2   2   0   2   2   2   2   0   2   0   2   0   0   2   2   2   0   2   2   2   0   0   0   2   2   0   2   0   2   2   2   0   2   0   2   2   0   0   0   0   2   2   2   2   0   0   2   0   0   0   2   0   0   2   0   0   0   2   2   2   2   0   2   0   0   2   2   2   2   2   0   0   0   0   2   0   2   2   0   0   0   0   0   2   2   2   2   0   0   0   2   0   0   0   0   0   2   0   2   2   0   2   2   2   2   0   0   2   0   0   2   2   2   0   2   2   0   2   0   0   2   0   0   2   2   2   2   2   2   0   0   0   2   0   2   0   2   0   2   0   2   2   0   2   0   2   0   0   2   0   2   2   2   2   2   0   0   0   2   2   2   2   2   0   0   0   0   0   2   2   2   0   2   0   0   2   0   0   2   0   2   2   0   2   0   2   2   2   0   2   2   2   0   2   2   0   2   2   2
 MK-1-6                 2   2   2   0   2   2   2   2   2   2   0   2   2   0   2   2   2   0   2   2   2   0   2   0   2   2   0   2   0   2   2   2   0   2   0   2   2   0   0   0   0   2   2   2   2   0   0   2   0   0   0   2   0   0   2   0   2   0   2   2   2   2   0   2   0   0   2   2   2   2   2   0   2   0   0   2   0   0   2   0   0   0   0   0   2   2   2   2   0   0   0   2   0   0   0   0   0   2   0   2   2   0   2   2   2   2   0   0   2   0   0   0   2   2   0   2   2   0   2   0   0   2   0   0   2   2   2   2   2   2   0   0   0   2   0   2   0   2   0   2   0   2   2   0   2   0   2   0   0   2   0   2   2   0   2   2   0   0   0   2   2   2   2   2   0   0   0   0   0   2   2   2   0   2   0   0   2   2   0   2   0   2   2   0   2   0   2   2   2   0   2   2   2   0   2   2   0   2   2   2
 MK-1-7                 2   2   2   0   2   2   2   2   2   2   0   2   2   0   2   2   2   0   2   2   2   0   2   2   2   2   0   2   0   0   2   2   0   2   2   2   2   0   0   0   2   2   2   2   2   0   0   2   0   0   2   2   0   0   2   0   2   0   0   2   2   2   0   0   0   0   0   2   2   2   2   2   2   0   0   2   0   0   2   0   0   0   0   0   2   2   2   2   0   0   0   2   0   0   0   0   0   0   0   2   2   0   2   2   2   0   0   0   2   0   0   0   2   2   0   0   2   0   0   0   0   2   0   0   2   2   2   2   2   2   0   0   0   0   0   2   0   2   0   2   0   2   2   0   2   0   2   0   0   2   0   2   2   0   0   2   0   2   0   2   2   2   2   0   0   0   2   0   0   2   2   2   0   2   0   0   2   2   0   2   0   2   0   0   0   0   2   2   2   0   2   2   2   0   2   0   0   2   2   2
 MK-1-8                 2   2   2   0   2   2   2   2   2   2   0   2   2   0   2   2   2   0   2   2   2   0   2   2   2   2   0   2   0   0   2   2   0   2   0   2   2   0   0   0   2   2   2   2   2   0   0   2   0   0   2   2   0   0   2   0   2   0   0   2   2   2   0   2   0   0   0   2   2   2   2   2   2   0   0   2   0   2   2   0   0   0   2   0   2   2   2   2   0   0   2   2   0   0   0   0   0   0   0   2   2   0   2   2   0   0   2   0   2   0   0   0   2   2   0   0   2   0   0   0   0   2   2   0   2   2   2   2   2   2   0   0   0   0   0   2   0   2   0   2   0   2   2   0   2   0   2   0   0   2   0   2   2   0   0   0   2   2   0   2   2   0   2   0   2   0   2   0   0   2   2   2   0   2   0   0   0   2   0   2   0   2   2   0   0   0   2   0   0   0   2   0   2   0   2   0   0   2   2   2
 MK-1-9                 2   2   2   0   0   0   2   2   2   2   0   2   2   0   2   2   2   0   2   2   0   0   2   2   2   2   0   0   0   0   2   2   0   2   2   2   2   0   0   2   2   2   2   2   2   2   0   2   0   0   0   0   0   0   2   0   2   0   0   2   2   2   0   2   0   0   0   0   2   2   2   2   2   0   0   2   2   2   2   0   0   0   2   0   2   2   2   0   0   0   2   2   0   0   0   0   0   0   0   2   2   0   2   2   0   0   2   0   2   0   2   0   2   2   0   0   2   0   0   0   0   2   2   0   2   2   2   2   2   2   0   0   0   0   0   2   0   2   0   2   0   2   2   0   2   2   2   0   0   2   0   2   2   0   0   0   2   2   0   2   2   0   2   0   2   2   2   0   0   2   2   2   0   2   0   0   0   0   0   0   0   2   2   2   0   0   2   0   0   0   2   0   0   0   2   0   0   2   2   2
 MK-1-10                2   2   2   0   0   0   2   2   0   2   0   2   2   0   2   2   2   0   2   2   0   0   2   2   2   0   0   0   0   0   2   2   0   2   2   2   2   0   0   2   0   2   0   2   2   2   0   2   0   0   0   0   0   0   2   0   2   0   0   0   2   2   0   2   0   0   0   0   2   2   2   2   2   0   0   2   2   2   2   0   0   0   2   0   2   2   2   0   0   0   0   2   0   0   0   0   0   2   0   2   2   0   0   0   0   0   2   0   2   0   2   0   2   2   2   0   2   0   0   0   0   2   2   0   0   0   0   2   2   2   0   2   2   0   0   2   0   2   0   2   0   2   2   0   2   2   2   0   0   2   0   2   2   0   0   0   2   2   0   2   2   0   2   0   2   2   2   0   0   2   2   2   0   2   0   0   0   0   0   0   0   2   2   2   0   0   2   0   0   0   2   0   0   0   2   0   0   2   2   2
 MK-1-11                2   2   2   2   0   0   2   2   0   2   0   2   2   0   2   2   2   0   2   2   0   0   0   2   2   2   0   0   0   0   2   2   0   2   2   2   2   0   2   2   0   2   0   2   2   2   0   0   0   0   0   2   0   0   2   0   2   0   0   0   2   2   2   2   0   2   2   0   2   2   0   2   2   0   2   2   2   2   2   0   0   0   2   0   2   2   2   0   0   0   0   2   0   2   0   0   0   2   0   2   2   0   0   2   2   0   2   0   2   0   2   2   2   2   2   0   2   0   0   0   0   2   2   0   0   0   0   2   2   0   0   2   2   0   0   2   0   2   0   2   2   2   2   0   2   2   2   0   0   2   0   2   2   0   0   0   2   2   0   2   2   2   2   0   2   2   2   0   0   2   0   2   0   2   0   0   0   0   0   0   0   0   2   2   0   0   0   0   0   0   2   0   0   0   2   0   0   0   2   2
 MK-1-12                2   2   2   2   0   0   2   2   0   0   0   2   2   0   2   2   0   0   2   2   0   0   0   2   2   2   0   0   0   0   2   2   0   2   2   2   2   0   0   2   0   2   0   2   2   2   0   0   0   0   0   2   0   0   2   0   2   0   0   0   2   2   2   2   0   2   2   0   2   2   2   2   2   0   2   2   0   2   2   0   0   0   2   0   2   2   0   0   0   0   0   2   0   2   0   0   2   0   0   0   2   0   0   2   2   0   2   0   2   0   0   2   2   2   2   0   2   0   0   0   0   2   2   0   2   0   0   2   2   0   0   2   2   0   0   2   2   2   0   2   2   2   0   0   2   0   2   0   0   2   0   2   2   0   0   0   0   2   0   2   2   2   2   0   2   2   2   0   0   2   0   2   0   2   0   0   0   0   2   0   0   0   2   2   0   0   0   0   0   0   2   0   0   0   2   0   0   0   2   2
 MK-1-13                0   2   2   2   0   0   2   2   0   0   0   2   2   0   2   2   0   0   2   2   0   2   0   0   2   2   0   2   0   0   2   2   0   2   2   2   2   0   0   2   0   2   0   2   2   2   2   0   0   2   0   2   0   0   2   0   0   0   0   0   2   2   2   2   0   2   2   0   2   2   0   2   2   0   2   2   0   2   2   0   0   0   2   0   2   0   0   0   0   0   0   2   0   2   2   0   2   0   2   0   2   0   0   2   2   0   2   0   0   0   0   2   2   2   2   0   2   0   0   0   0   2   2   0   2   0   0   2   0   0   0   2   2   0   0   2   2   2   2   2   2   2   0   0   0   0   2   0   0   2   0   2   2   2   0   0   0   2   0   0   2   2   2   0   2   2   2   0   0   2   0   2   2   2   0   0   0   0   2   0   0   0   2   2   0   0   0   0   0   0   2   0   0   0   2   0   0   0   2   2
 MK-1-14                0   2   2   2   0   0   2   2   0   0   0   2   2   0   2   2   0   0   2   2   0   2   0   2   2   2   0   2   0   0   2   2   2   2   2   2   2   0   0   2   0   2   0   2   0   2   2   0   0   2   0   2   0   0   2   0   0   0   0   0   2   2   2   2   0   2   2   0   2   0   0   2   2   0   2   2   0   2   2   0   0   0   2   0   2   2   0   0   0   2   0   2   0   2   2   0   2   0   0   0   2   0   0   0   2   0   2   0   0   0   0   0   2   2   2   0   0   0   0   0   0   2   2   0   2   0   0   2   0   0   0   2   2   0   2   2   2   2   2   2   2   2   0   0   0   0   2   0   0   0   0   2   2   2   2   0   0   2   0   0   2   2   0   0   2   2   2   0   0   2   0   2   2   2   0   0   0   0   2   0   0   0   2   2   0   0   0   0   0   2   2   0   0   0   0   0   0   0   2   2
 MK-1-15                0   0   2   0   0   0   2   2   0   2   0   2   2   0   2   2   0   0   2   2   0   2   0   2   2   2   0   2   0   0   2   2   0   2   2   2   2   0   0   2   0   2   0   0   0   2   2   0   0   2   0   2   0   0   2   0   0   0   0   0   2   2   2   2   0   2   2   2   2   0   0   2   2   0   2   2   0   2   0   0   0   0   2   0   2   2   0   0   0   2   0   2   0   2   2   0   2   0   0   0   0   0   0   0   0   0   2   0   0   2   0   0   2   2   2   0   0   2   0   0   0   2   2   0   2   0   0   2   0   0   0   2   2   0   2   2   2   2   2   0   2   2   2   2   0   0   2   0   0   0   0   2   2   2   2   2   0   2   0   0   2   2   0   0   2   2   2   0   0   2   0   2   2   2   0   0   0   0   2   0   0   0   2   2   0   0   0   0   0   2   0   0   0   0   0   0   0   0   2   2
 MK-1-16                0   0   2   0   0   0   2   0   0   2   0   2   2   0   2   2   0   0   2   2   0   2   0   2   2   2   0   2   2   2   2   2   0   2   2   2   2   0   0   0   0   0   0   0   0   2   2   0   0   2   0   2   0   0   2   0   0   0   0   0   2   2   2   0   0   2   2   2   2   0   0   2   2   0   2   2   0   2   0   0   2   0   2   0   0   2   0   0   0   2   0   2   0   2   2   0   2   0   0   0   0   0   0   0   0   2   0   0   0   2   0   0   2   2   2   0   0   2   0   0   0   2   2   2   2   0   0   2   0   0   0   2   2   0   2   2   2   2   2   0   2   2   2   2   0   0   2   0   0   0   0   2   2   2   2   2   0   2   0   0   2   2   0   0   2   2   2   0   0   2   0   2   2   2   0   0   0   0   2   0   0   0   2   2   0   0   0   0   0   2   2   0   0   2   0   0   0   0   0   0
 MK-2-1                 0   0   0   0   0   2   2   0   2   2   2   2   2   2   0   2   2   2   0   2   0   0   0   2   0   2   0   2   2   0   0   2   2   2   2   2   2   0   0   2   0   0   2   2   0   2   2   2   0   2   2   2   2   0   2   0   2   0   0   0   2   0   2   0   2   2   0   0   0   2   0   2   2   2   0   2   2   0   0   0   0   2   2   0   0   2   2   2   0   2   2   0   0   0   2   0   0   0   2   0   0   2   0   2   2   0   2   2   2   0   2   2   2   0   2   2   2   0   2   2   0   2   0   2   2   0   2   2   0   0   0   0   0   2   2   2   0   0   2   0   0   0   2   2   0   2   2   2   0   2   2   2   0   0   2   0   2   0   0   0   2   2   0   2   2   0   0   0   0   2   0   2   2   2   2   2   2   0   2   0   0   2   0   2   0   2   2   0   2   0   2   2   2   0   0   2   2   0   0   2
 MK-2-2                 0   0   0   0   0   2   2   2   2   2   2   2   2   0   0   2   2   0   0   2   0   0   0   2   0   2   0   2   2   0   0   2   0   2   2   2   2   0   0   2   0   0   2   0   2   2   2   2   0   2   2   0   2   0   2   0   2   0   0   0   0   0   2   0   2   2   0   0   0   2   0   2   2   2   0   2   2   0   0   0   0   2   0   0   0   2   2   0   0   2   2   0   0   0   2   0   0   0   0   0   0   0   0   2   2   0   2   2   2   0   2   0   2   0   2   2   2   2   2   2   0   2   0   2   2   0   2   2   0   0   0   0   0   2   2   2   0   2   2   0   0   0   2   2   0   2   2   2   0   2   2   2   0   0   2   0   2   0   0   0   2   0   0   2   2   0   0   0   2   2   0   0   2   2   2   2   0   0   2   2   0   2   0   2   0   2   0   0   2   0   2   2   0   0   2   2   0   0   0   2
 MK-2-3                 0   0   0   0   2   2   2   2   2   2   2   2   2   0   0   2   0   0   0   2   0   0   0   2   0   2   0   2   2   0   0   2   0   2   0   2   2   0   0   2   0   0   2   0   2   2   2   2   0   2   2   0   2   0   2   0   2   0   0   0   0   0   2   0   2   2   0   0   0   2   0   2   2   2   0   2   2   2   0   0   0   2   0   0   0   2   2   0   0   2   2   0   0   0   2   0   0   2   0   0   0   2   0   2   2   0   2   2   2   0   2   0   2   0   2   2   2   2   2   2   0   2   0   2   2   0   2   0   0   0   0   2   0   2   2   2   0   2   2   0   0   0   2   2   0   2   2   2   0   2   0   0   2   0   2   0   2   0   0   0   0   0   0   2   2   0   0   0   2   2   0   0   2   2   2   2   0   0   2   2   0   2   0   0   0   2   0   0   2   0   2   2   0   0   2   2   0   0   0   2
 MK-2-4                 0   0   2   0   0   2   2   2   2   2   2   0   2   0   0   2   0   0   0   2   2   0   2   2   0   2   0   2   2   0   0   2   0   2   2   2   2   0   0   2   0   0   2   0   2   2   2   2   0   2   2   0   2   0   2   0   2   0   0   0   0   0   2   0   0   0   0   0   0   2   0   2   2   2   0   2   2   2   2   0   0   0   0   0   0   2   2   0   0   2   2   0   0   0   2   0   0   2   0   0   2   2   0   2   2   0   2   2   2   0   2   0   2   0   2   2   2   2   0   2   0   2   0   2   2   0   2   0   0   0   0   2   0   2   2   2   0   2   2   0   0   0   0   2   0   2   2   2   0   2   0   2   2   0   2   0   2   0   0   0   0   0   0   2   2   0   0   0   2   0   0   0   0   0   2   2   0   0   2   2   0   2   0   0   0   2   0   0   2   0   2   2   0   0   2   2   0   0   0   0
 MK-2-5                 0   2   2   0   0   2   2   2   2   2   2   0   2   0   0   2   0   0   0   2   2   0   0   2   0   2   0   2   2   0   0   2   0   2   2   2   2   0   0   2   0   2   2   0   2   2   2   2   0   2   2   0   2   0   2   0   2   2   0   0   0   0   2   0   0   0   0   0   0   2   0   2   2   2   0   2   2   2   2   0   0   0   0   2   0   2   2   0   0   0   2   0   0   0   2   0   0   2   0   0   2   2   2   2   2   0   2   2   2   0   2   2   2   0   2   2   2   2   0   2   0   2   0   2   2   0   0   0   0   0   0   2   0   2   0   2   0   2   2   0   0   0   0   2   0   2   2   2   0   0   0   2   2   0   0   0   2   0   0   0   0   0   0   2   2   0   0   0   2   0   0   2   0   0   2   2   0   0   2   2   0   2   0   0   0   2   0   0   2   0   2   2   0   0   2   2   0   2   0   0
 MK-2-6                 0   2   0   0   0   2   0   2   2   2   2   0   0   0   0   2   0   0   0   2   2   0   0   2   0   2   2   2   2   0   0   2   0   2   2   2   2   0   0   2   0   2   2   0   2   2   2   2   0   2   2   0   2   2   2   0   2   2   2   0   0   0   2   0   0   0   0   0   0   2   0   2   2   2   0   2   2   2   2   0   0   0   0   2   0   2   0   0   0   0   2   0   0   0   2   0   2   2   0   0   2   2   2   0   2   0   2   2   2   0   2   2   2   0   2   2   2   0   0   2   0   2   0   2   2   0   2   0   0   0   0   2   0   2   0   2   0   0   0   0   0   0   0   2   0   2   2   2   0   0   0   2   2   0   0   0   2   0   0   0   0   0   0   2   2   0   0   0   2   0   0   2   0   0   2   2   0   0   2   2   0   2   0   0   0   2   0   0   2   0   2   2   0   0   2   2   0   2   0   0
 MK-2-7                 0   2   0   2   0   2   2   2   2   2   2   0   0   0   0   2   0   0   0   2   2   2   0   2   0   2   2   2   2   0   2   2   0   2   2   0   2   0   0   2   0   2   0   0   2   2   0   2   0   2   2   0   2   2   2   0   2   2   2   0   0   0   2   0   0   0   0   0   0   2   0   2   2   2   0   2   0   2   2   0   0   0   0   2   2   2   0   0   0   0   2   0   0   0   2   0   2   2   0   0   2   2   2   0   2   0   2   2   2   0   2   2   2   0   2   2   0   0   0   2   0   2   0   2   2   0   2   2   0   0   0   2   0   2   0   2   0   0   0   0   0   0   0   2   0   2   2   2   0   0   0   2   2   0   0   2   2   0   0   0   0   0   0   2   0   0   0   0   2   2   0   2   0   0   2   2   0   0   2   2   0   0   0   0   2   2   0   0   2   0   2   2   0   0   2   2   0   2   0   0
 MK-2-8                 0   0   0   0   0   2   2   2   2   2   2   2   0   0   0   2   0   0   0   0   0   2   0   2   0   2   2   2   2   0   2   2   0   0   2   0   2   0   0   2   2   2   0   0   2   0   0   2   0   2   2   0   2   2   2   0   2   2   2   0   0   0   2   0   0   0   2   0   0   2   0   2   2   2   0   2   0   2   2   0   0   0   0   0   2   2   0   0   2   0   2   0   0   2   2   0   2   2   0   0   2   2   2   0   2   0   2   2   2   0   2   0   2   0   2   2   0   0   0   2   0   2   0   2   2   0   2   2   0   0   0   2   0   2   0   2   0   0   0   0   0   0   0   2   0   2   0   2   0   0   0   2   2   0   0   2   2   0   0   0   0   0   0   2   0   0   0   0   2   2   0   2   0   0   2   2   2   0   2   2   0   0   0   0   2   2   0   0   2   0   2   2   0   0   2   2   0   0   0   0
 MK-2-9                 0   0   0   2   0   2   2   2   2   2   2   2   0   0   0   2   2   0   2   0   0   2   0   2   0   2   2   2   2   0   2   2   0   0   2   0   0   0   0   2   2   2   2   0   0   0   0   0   0   2   2   0   2   0   2   2   2   2   2   2   0   0   0   0   2   0   2   0   0   2   0   2   2   0   0   2   0   2   0   0   0   2   0   0   2   2   0   0   2   0   2   0   0   0   2   0   2   2   0   0   2   2   2   0   2   0   2   2   2   0   2   0   2   0   2   2   0   0   0   2   0   2   0   0   2   0   2   2   0   0   0   0   0   2   2   2   0   0   0   0   0   0   2   2   0   2   0   2   0   0   0   2   2   0   0   2   0   0   0   0   0   0   0   0   0   0   0   0   2   2   0   2   0   0   2   2   2   0   2   2   0   0   0   0   2   2   2   0   0   0   2   2   0   0   2   2   0   0   0   0
 MK-2-10                0   0   0   0   0   2   2   0   2   2   2   2   0   0   0   2   2   0   2   0   0   0   0   2   2   2   2   2   2   0   2   2   2   0   2   0   0   0   0   2   2   0   2   0   0   0   0   0   0   2   0   0   0   0   2   2   2   2   2   2   0   0   0   0   2   0   2   2   2   2   0   2   2   0   0   2   0   0   0   0   0   2   0   0   2   2   0   0   0   0   0   0   0   0   2   0   2   2   0   0   2   2   2   0   2   0   2   2   2   2   2   0   2   0   2   2   0   0   0   2   0   0   0   0   2   2   2   2   0   0   0   0   0   2   0   2   0   2   0   0   0   0   2   2   0   2   0   0   0   0   0   2   2   0   0   2   0   0   0   0   0   0   0   0   0   0   2   0   2   2   0   0   0   0   2   2   0   0   2   2   0   0   0   2   2   2   2   0   0   0   2   2   0   0   2   2   0   0   0   0
 MK-2-11                0   2   0   0   0   2   2   0   2   2   2   0   0   0   0   2   2   0   2   2   0   0   0   2   2   2   2   2   2   0   2   2   2   0   2   0   0   0   0   2   0   0   2   0   0   0   0   0   0   2   0   0   0   0   2   2   2   2   2   2   0   0   0   0   2   0   2   2   2   2   0   0   2   0   0   2   0   0   0   0   0   2   0   0   2   2   0   0   0   0   0   0   2   0   2   0   2   2   0   0   2   2   2   0   2   0   0   2   2   2   2   0   2   0   2   2   0   0   0   2   0   0   0   0   2   2   2   2   0   0   0   0   0   2   0   2   0   2   0   0   0   2   2   2   0   2   0   0   0   2   0   2   2   0   0   2   0   0   0   0   0   2   0   0   2   0   0   0   2   2   0   0   0   0   2   2   0   0   2   2   0   0   0   2   0   2   2   0   0   0   2   2   0   2   0   2   0   0   0   0
 MK-2-12                0   2   0   0   0   2   2   0   2   2   2   0   0   2   0   2   2   0   2   2   0   2   0   2   0   2   2   0   2   0   0   2   2   0   2   0   0   0   2   2   0   0   2   0   0   0   0   0   0   2   0   0   0   0   2   0   2   2   0   2   0   0   0   0   2   0   2   2   2   2   0   0   2   0   0   2   0   0   0   0   0   2   0   0   2   2   0   0   2   2   0   0   2   0   2   0   2   2   0   2   2   2   0   0   2   0   0   2   2   2   2   0   0   0   2   2   0   2   0   2   0   0   0   0   2   2   2   2   0   0   2   0   0   2   0   2   2   2   0   0   0   2   2   2   0   2   0   0   0   2   0   2   0   0   0   2   0   0   0   0   0   2   0   0   2   0   0   2   2   2   2   0   0   0   2   2   0   2   2   2   0   0   0   2   0   0   2   0   2   0   0   2   0   2   0   2   0   0   0   0
 MK-2-13                0   2   2   0   0   2   2   0   2   2   2   0   0   2   2   2   2   0   2   2   0   2   0   2   0   0   2   0   2   0   0   2   2   2   2   0   2   0   2   2   0   2   2   0   0   0   0   0   0   2   0   0   0   0   2   0   0   2   2   2   0   2   0   0   2   0   2   2   2   2   0   0   2   0   0   2   0   0   0   0   0   2   0   0   2   2   0   0   2   2   0   0   2   2   2   0   2   2   0   2   2   2   0   2   2   0   0   0   2   2   2   2   0   0   2   2   0   2   0   2   0   0   0   0   2   2   2   2   0   0   2   2   2   2   0   2   2   2   2   0   0   2   0   2   0   2   0   2   2   2   0   2   0   0   0   2   0   0   0   0   2   2   0   0   2   0   0   2   2   2   2   0   0   0   2   2   0   2   2   2   0   0   0   2   0   0   2   2   2   2   0   2   0   2   0   2   0   0   0   0
 MK-2-14                2   2   2   0   0   2   2   0   2   2   2   0   2   0   2   2   0   0   2   2   0   2   0   0   0   0   2   0   2   0   0   0   2   2   2   0   2   0   2   2   0   0   0   0   0   0   0   2   2   2   2   0   0   0   2   0   0   2   0   2   0   2   2   0   2   0   2   2   2   2   0   2   2   2   0   2   0   0   0   2   0   2   0   0   2   2   2   0   0   2   0   0   2   2   2   0   2   2   0   2   2   2   0   2   2   0   0   0   2   2   2   2   0   0   2   2   0   2   0   2   0   0   0   0   2   2   0   2   0   0   2   2   2   2   2   2   2   2   2   0   0   2   0   2   0   2   2   2   2   2   0   0   0   0   0   0   0   0   0   0   2   2   0   0   2   0   0   0   2   2   2   0   0   0   2   2   0   2   2   2   0   0   0   2   0   0   2   2   2   2   0   2   0   2   0   2   0   0   0   0
 MK-2-15                2   2   2   0   0   2   2   0   2   2   2   2   2   0   2   2   0   0   2   2   0   2   0   0   0   0   2   0   2   0   0   0   2   2   2   0   2   0   2   2   0   0   0   0   0   0   0   2   2   2   2   0   0   0   0   0   0   2   0   2   0   0   2   0   2   2   2   0   0   2   0   2   2   2   0   0   0   2   0   2   0   2   0   0   2   2   0   0   0   2   0   0   2   2   2   0   2   2   0   2   2   0   0   2   2   0   0   0   2   0   2   2   0   0   2   0   0   2   0   2   0   0   0   0   2   2   2   2   0   2   2   2   2   2   2   2   2   2   2   0   0   2   2   2   0   2   2   0   2   2   0   0   0   0   0   0   0   0   0   0   2   2   0   0   2   0   2   0   2   0   2   0   0   0   2   2   0   2   2   2   0   0   0   0   0   0   0   2   2   2   0   2   0   2   0   0   0   0   0   0
 MK-2-16                2   2   2   0   0   0   2   0   2   2   2   2   2   0   2   2   0   0   2   2   2   2   0   0   0   0   2   0   2   0   0   0   2   2   2   0   2   0   2   2   0   2   2   0   0   0   0   2   2   2   2   0   0   0   0   0   2   2   0   2   0   0   2   0   2   2   2   0   0   2   0   2   2   2   0   0   0   2   0   2   0   2   0   0   2   2   0   0   0   2   0   0   2   2   2   2   2   2   0   2   2   0   0   2   0   0   2   0   2   0   2   2   0   0   2   0   0   2   0   2   0   0   0   0   2   2   2   2   0   2   2   2   2   2   0   2   0   2   2   0   0   2   2   2   2   2   2   0   2   2   0   0   0   0   0   0   2   0   0   0   0   2   0   0   2   0   2   0   2   0   2   0   2   2   2   2   0   2   2   2   0   0   0   0   0   0   2   2   2   2   0   2   0   2   2   0   2   0   0   0
 MK-3-1                 0   0   2   2   0   0   0   2   2   2   0   0   0   2   0   2   2   0   2   2   0   0   0   2   2   2   0   0   2   2   2   2   2   0   2   2   2   2   0   2   2   2   2   0   2   0   2   0   2   0   0   2   2   0   2   0   2   0   0   2   0   2   0   0   0   0   2   0   2   0   0   0   2   2   0   0   0   2   2   2   2   0   2   2   0   2   0   0   0   2   2   0   0   0   2   0   2   0   0   0   0   0   2   0   2   2   2   0   0   0   0   2   0   0   2   2   0   2   0   2   0   2   2   2   0   0   2   0   2   0   0   0   0   2   0   0   2   2   2   0   0   2   0   0   2   2   2   2   0   0   0   2   0   0   2   2   2   2   2   2   0   2   0   2   0   0   0   2   2   0   0   2   0   0   0   2   2   0   2   0   2   2   0   0   0   0   2   0   0   0   2   2   2   0   0   0   0   2   2   2
 MK-3-2                 0   0   2   2   0   0   0   2   2   2   0   0   0   2   0   2   2   0   2   2   2   0   0   2   2   2   2   0   2   2   2   2   2   0   2   2   2   2   0   2   2   2   2   0   2   0   2   2   2   0   2   2   2   0   2   0   0   0   0   2   0   2   0   0   0   0   2   0   2   0   0   0   2   2   0   0   0   2   2   0   2   0   2   2   0   2   0   0   2   2   2   0   0   0   2   0   2   2   0   0   0   0   2   2   2   2   0   0   0   0   0   2   0   0   2   2   0   2   0   2   2   2   2   2   0   0   2   2   2   0   0   0   0   2   0   0   2   2   2   0   0   2   0   2   2   2   2   2   0   2   0   2   0   0   2   0   2   2   2   2   0   2   0   2   0   0   2   2   0   0   0   2   0   0   0   2   2   0   2   0   2   2   0   0   0   0   2   0   0   0   2   2   2   0   0   0   0   2   2   2
 MK-3-3                 0   0   2   2   0   0   2   2   0   2   0   0   0   2   2   2   2   0   2   2   2   0   0   2   2   2   2   0   0   2   2   2   2   0   2   2   2   2   0   2   2   2   0   0   2   0   2   2   0   0   2   2   2   0   2   0   0   0   0   0   0   2   0   0   0   0   0   0   2   0   2   0   0   2   0   0   0   2   2   0   2   0   2   2   0   2   0   0   0   2   2   0   0   0   2   0   2   2   2   0   2   0   2   2   0   2   0   0   0   0   0   2   0   0   2   2   0   2   0   2   2   2   2   2   0   0   2   0   0   0   0   0   0   2   0   0   2   2   2   0   0   2   0   2   2   2   2   2   0   2   0   2   0   0   2   2   2   2   2   2   0   2   0   2   0   0   2   2   0   0   0   2   0   0   0   0   2   2   2   0   2   2   0   0   0   0   0   0   2   0   2   2   2   0   0   2   0   2   2   2
 MK-3-4                 0   0   2   0   0   0   2   2   0   2   0   0   0   0   2   2   2   2   2   2   2   0   0   2   2   2   2   2   0   2   2   2   2   0   2   2   2   2   0   2   2   2   0   0   2   0   2   2   0   0   2   2   2   0   2   0   0   0   2   0   0   2   2   2   0   0   0   0   2   0   0   0   0   2   0   0   0   2   2   2   2   0   2   0   0   2   0   0   0   2   2   0   0   0   2   0   2   2   2   0   2   2   2   2   0   2   0   0   0   0   0   2   0   0   0   2   0   0   0   2   2   2   2   2   0   0   2   0   0   0   0   0   0   2   0   0   2   2   0   0   0   2   0   2   2   2   2   2   0   2   0   2   0   0   2   2   2   2   2   2   2   2   0   0   0   0   2   2   0   0   0   2   0   0   0   0   2   0   2   0   2   2   0   0   0   0   0   0   2   2   2   2   2   0   2   2   0   2   2   2
 MK-3-5                 0   0   2   0   0   0   2   2   2   2   0   0   0   2   2   2   2   2   2   2   0   0   0   2   2   2   2   2   0   2   2   2   2   0   2   2   2   2   0   2   2   0   0   0   2   0   2   2   0   0   2   2   2   0   2   0   0   0   2   0   0   2   2   2   0   0   0   0   2   0   0   0   0   2   0   0   0   2   2   2   2   0   2   0   2   2   0   0   0   2   2   2   0   0   2   0   2   2   2   0   2   2   2   2   0   2   0   0   0   0   0   2   0   0   0   2   0   0   0   2   2   2   2   2   0   2   2   0   0   0   0   0   0   2   2   0   2   2   0   0   0   2   0   2   2   2   2   2   0   2   0   2   0   0   2   0   2   2   2   2   2   2   0   0   0   0   2   2   0   0   0   2   0   0   0   0   2   0   2   0   2   2   0   0   0   0   0   0   2   2   2   2   2   2   2   2   0   2   2   0
 MK-3-6                 0   0   2   0   0   0   2   2   2   2   0   0   0   2   2   2   2   2   2   2   0   0   0   2   0   2   2   2   0   2   0   2   2   0   2   2   2   2   0   2   2   0   0   0   2   0   2   2   0   0   2   2   2   0   2   0   2   0   2   0   0   2   2   2   0   0   0   0   2   0   0   2   0   2   0   0   0   0   2   0   2   0   2   0   2   2   0   0   0   2   2   2   0   0   2   0   2   0   2   0   2   0   2   2   0   2   0   0   0   0   0   0   0   0   0   2   0   0   0   2   2   2   2   2   0   2   2   0   0   0   0   2   0   2   0   0   2   2   0   0   0   2   0   2   2   0   2   2   2   2   0   2   0   0   2   0   2   2   2   2   2   2   0   0   0   0   2   2   0   0   0   2   0   0   2   0   2   2   2   0   2   2   2   0   0   0   0   0   2   2   2   2   2   2   2   2   0   0   2   0
 MK-3-7                 0   2   2   0   0   0   2   2   2   2   0   0   0   2   2   2   2   2   2   2   0   0   0   2   0   2   0   2   0   2   0   2   2   0   2   2   2   2   0   2   2   0   0   0   2   2   2   2   0   0   2   2   2   0   2   0   2   0   2   0   0   2   2   2   0   0   0   0   2   0   0   2   0   2   0   0   0   0   2   0   2   0   2   0   2   2   0   0   0   2   2   2   0   0   2   0   2   0   2   0   0   2   2   2   0   2   0   2   0   0   0   0   0   0   0   2   0   0   0   2   2   2   2   2   0   2   2   0   0   0   0   2   0   2   0   2   2   2   0   0   0   2   0   2   2   0   2   2   2   2   0   0   0   0   2   0   2   2   2   2   2   2   0   0   0   0   2   2   0   0   0   0   0   0   2   0   2   2   2   0   2   2   0   0   0   0   0   0   2   2   2   2   2   2   2   2   0   0   2   0
 MK-3-8                 0   2   2   0   0   2   2   2   2   2   0   0   0   2   2   2   2   0   2   0   0   0   0   2   0   0   0   2   0   0   0   2   2   0   0   2   2   2   0   2   2   0   0   0   2   2   2   2   0   0   2   2   0   0   2   0   2   2   2   2   0   0   2   2   0   0   2   2   2   0   0   2   0   2   0   0   0   2   2   0   2   0   0   0   2   2   2   0   2   2   2   2   0   0   2   0   2   0   2   0   0   2   0   2   0   2   0   2   0   0   0   0   0   0   0   2   0   0   0   2   0   2   2   2   0   2   2   0   0   0   0   0   0   2   0   2   2   2   0   0   0   2   0   2   0   0   2   2   2   2   0   0   0   0   2   0   2   2   2   2   2   0   0   0   0   0   2   0   0   0   0   0   2   0   2   0   2   2   2   0   2   2   2   0   0   0   2   0   2   0   2   2   2   2   2   2   0   0   2   0
 MK-3-9                 0   0   0   0   0   2   2   0   2   2   0   0   0   2   2   2   2   0   2   0   0   0   0   2   0   0   2   2   0   0   0   2   2   0   0   2   2   2   0   2   2   0   0   0   2   2   2   2   0   0   2   2   0   2   2   0   2   0   2   2   0   0   2   2   0   0   2   2   2   0   0   2   2   2   0   0   0   2   2   0   2   0   0   0   0   2   0   0   2   2   2   2   0   0   2   0   2   0   2   0   0   2   2   2   0   2   2   2   0   0   0   0   0   0   0   2   0   0   2   2   0   2   2   2   0   2   2   0   0   0   0   0   0   2   0   2   0   0   0   0   0   2   2   2   0   0   2   2   2   2   0   2   0   2   0   0   2   2   2   2   2   0   0   0   0   0   2   0   0   0   0   0   2   0   2   0   2   2   2   0   2   0   2   0   0   2   2   0   2   2   2   2   2   2   2   2   0   0   2   0
 MK-3-10                0   0   0   0   0   2   2   0   2   0   0   0   0   2   2   2   2   0   0   0   0   0   0   2   0   2   0   2   0   0   0   2   2   0   0   2   2   2   0   2   2   0   0   0   2   2   2   2   0   0   0   0   0   2   2   0   2   0   2   2   0   0   2   2   0   0   2   2   2   0   0   2   2   2   0   0   0   2   2   0   2   0   2   0   0   2   0   0   2   2   2   2   0   0   2   0   2   0   2   0   0   0   2   2   0   2   2   2   2   0   0   0   0   0   0   2   0   0   2   2   0   2   2   2   0   2   2   2   0   0   0   0   0   2   0   2   0   0   0   0   0   2   2   2   0   0   2   2   2   2   0   2   0   2   0   0   2   2   2   2   2   0   0   2   0   0   2   0   0   0   0   2   2   0   2   0   2   2   2   0   2   0   2   0   2   2   2   0   2   2   2   2   2   2   2   2   0   2   2   0
 MK-3-11                0   0   0   0   0   2   2   0   2   0   0   0   0   2   2   2   2   0   0   0   0   0   0   2   0   2   0   2   0   0   0   2   2   0   0   2   2   2   0   0   0   0   0   0   2   2   2   2   0   0   0   0   0   2   2   0   2   0   2   2   0   0   2   2   2   0   2   2   2   0   0   2   2   2   0   0   0   2   2   2   2   0   2   0   0   2   0   0   2   2   2   2   0   0   2   0   2   0   2   0   0   0   2   2   0   2   2   2   2   0   0   0   0   0   0   2   0   2   2   2   0   2   2   2   0   2   2   2   0   0   0   0   0   2   0   2   0   0   0   0   0   2   2   2   0   0   0   2   2   2   0   2   2   2   0   0   2   2   2   2   2   0   0   2   0   0   2   0   0   0   0   0   2   0   0   0   2   2   2   0   2   0   2   0   2   2   2   0   2   2   2   2   2   2   2   2   0   2   2   0
 MK-3-12                0   0   0   0   0   2   2   0   2   0   0   2   0   2   2   2   2   0   2   0   0   0   0   2   0   2   0   2   0   2   2   2   2   0   0   2   2   2   0   0   0   0   0   0   0   2   2   2   0   0   0   0   0   2   2   0   2   0   2   2   0   0   2   2   2   0   2   2   2   0   0   2   0   2   0   0   0   0   2   2   2   0   2   0   0   2   0   0   2   2   2   2   2   0   2   0   2   0   2   0   2   0   2   2   0   2   2   2   0   0   0   0   0   0   0   2   0   2   2   2   0   2   2   2   0   2   2   2   0   0   0   0   0   2   0   2   0   0   0   0   0   0   2   0   0   0   0   2   2   2   0   2   2   2   0   0   2   2   2   2   2   0   0   2   2   0   2   0   0   0   0   0   2   0   0   0   2   0   2   2   2   0   2   0   2   2   2   0   2   2   2   2   2   2   2   2   2   2   2   0
 MK-3-13                0   2   0   0   0   2   2   0   2   0   0   2   0   2   2   2   2   0   2   0   0   0   0   2   0   2   0   2   0   0   2   2   2   0   2   2   2   2   0   0   0   0   0   2   0   2   2   2   0   0   0   0   0   2   2   0   2   0   2   2   0   0   2   2   2   0   0   2   2   0   2   2   0   2   0   0   0   0   2   2   2   0   2   0   0   2   0   0   0   2   2   2   2   0   2   0   2   2   2   0   2   0   2   2   0   2   2   2   0   0   0   0   0   0   0   2   0   2   2   2   0   2   2   2   0   2   2   2   0   0   0   2   0   0   0   2   0   0   0   0   2   0   2   0   0   0   0   2   2   2   0   2   2   2   0   0   2   2   2   2   2   0   0   2   2   0   2   0   0   0   0   0   2   0   2   0   2   0   2   2   2   2   2   0   2   2   2   0   2   2   2   0   2   2   2   2   2   0   2   0
 MK-3-14                0   2   0   0   0   2   0   0   2   0   0   2   0   2   2   2   2   0   2   0   0   0   2   2   0   2   0   2   0   0   2   2   2   0   2   2   2   2   0   0   0   0   0   2   0   2   2   2   0   0   0   0   2   2   2   0   2   0   2   2   2   0   2   2   2   0   0   0   2   0   2   2   0   2   0   0   0   0   2   2   2   0   2   0   0   0   2   0   0   2   2   2   2   0   2   0   2   2   2   0   2   0   2   2   0   2   0   2   0   0   0   0   0   2   0   0   0   2   2   2   0   0   2   2   0   2   2   2   0   0   0   2   0   0   0   2   0   0   0   0   2   0   2   0   0   0   0   2   2   2   0   2   0   2   0   0   2   2   2   2   2   0   0   2   2   2   2   0   0   0   0   0   2   0   2   0   2   2   2   2   0   2   2   0   2   0   2   0   2   2   2   0   0   2   2   2   2   0   2   0
 MK-3-15                0   2   0   0   0   2   0   0   2   0   0   2   0   2   2   2   2   0   2   0   0   0   2   2   0   2   0   2   0   2   2   2   2   0   2   2   0   2   0   0   0   0   0   2   0   2   2   2   0   0   2   0   2   2   2   0   2   0   2   2   0   0   2   2   2   0   0   0   2   0   2   2   0   2   0   0   0   0   2   2   2   0   2   0   0   0   2   0   0   0   2   2   2   0   2   0   2   0   2   0   2   0   2   2   0   2   0   2   0   0   2   2   0   2   0   0   0   2   2   2   0   0   2   2   0   2   2   2   0   0   0   2   0   2   0   2   0   2   0   0   2   0   2   0   0   0   0   0   2   2   0   2   0   2   0   2   2   2   0   2   2   0   0   2   2   0   2   0   0   0   0   0   0   0   2   0   2   2   2   2   0   2   0   0   2   2   0   0   2   2   2   0   0   2   2   2   2   0   2   0
 MK-3-16                0   2   0   0   0   0   2   0   2   0   0   2   0   2   2   2   2   0   0   0   0   0   2   2   0   2   2   2   0   2   2   2   2   0   2   2   0   2   0   0   0   0   0   2   0   2   2   2   0   2   2   2   2   2   0   0   2   0   2   2   0   0   2   2   2   0   0   0   2   0   2   2   0   2   0   0   0   0   2   2   2   0   2   0   0   0   2   0   0   0   2   2   2   0   2   0   2   0   2   0   2   0   2   2   0   2   0   2   0   0   2   2   0   2   0   0   0   0   2   2   0   0   2   2   0   2   2   2   0   0   0   2   0   2   0   2   2   2   0   0   2   2   0   0   0   0   0   2   2   2   0   2   0   2   0   2   2   2   0   2   2   0   0   2   2   2   2   0   0   0   0   0   0   0   2   0   2   2   2   2   0   2   0   0   2   2   2   0   2   2   2   0   0   2   2   2   2   0   2   0
 MK-4-1                 2   0   0   0   0   2   0   0   0   2   0   2   0   2   0   2   0   0   0   2   2   0   2   2   2   2   0   0   0   2   0   2   2   0   2   0   0   2   0   0   2   0   0   2   2   0   0   2   0   2   2   0   2   0   2   2   0   0   0   2   0   0   0   0   2   2   0   0   2   2   2   2   2   0   0   0   0   0   0   2   0   2   2   0   0   0   0   0   2   0   2   2   0   2   0   0   0   2   0   0   0   0   2   0   0   0   0   2   0   2   0   0   2   0   2   2   2   2   0   0   0   2   0   0   2   2   0   0   2   0   0   2   2   2   2   2   2   2   0   0   0   0   2   0   0   0   2   0   0   2   0   2   0   2   0   2   0   2   2   2   0   0   0   0   0   0   0   2   0   0   2   2   0   2   2   2   2   0   2   2   2   0   0   2   2   2   2   0   2   0   0   2   2   2   2   0   0   0   2   2
 MK-4-2                 2   2   0   0   2   2   0   0   0   2   0   2   0   0   0   2   0   0   0   2   2   0   2   2   0   2   0   0   0   2   0   2   2   0   2   0   0   2   0   0   2   0   0   2   0   2   0   2   0   2   2   0   2   0   2   2   0   0   0   2   0   0   0   0   2   2   0   0   2   2   2   2   0   0   0   0   0   0   0   2   0   2   2   0   0   0   0   2   2   0   0   2   0   2   0   0   2   2   0   0   0   0   2   0   0   0   0   2   0   2   0   0   2   0   2   2   2   2   0   0   0   2   0   0   2   2   0   2   2   0   0   0   2   2   2   2   2   2   0   0   0   0   2   0   0   0   2   0   0   2   0   0   0   2   0   2   0   2   2   2   0   0   0   0   0   0   0   2   0   0   2   2   0   2   2   2   2   0   2   2   2   2   0   2   2   0   2   0   2   0   0   2   2   0   0   0   0   0   2   2
 MK-4-3                 2   0   0   0   2   2   0   0   0   2   0   2   0   0   0   2   2   0   0   2   2   0   2   2   0   2   0   0   0   2   0   2   2   0   2   2   2   2   0   0   2   0   0   2   0   2   0   2   2   2   2   0   2   0   2   2   0   2   2   2   0   0   0   0   2   2   2   2   2   2   2   2   0   0   0   0   0   0   0   2   0   2   2   0   0   0   2   2   2   0   0   2   0   2   0   0   2   0   0   0   0   0   2   0   0   0   0   2   0   2   0   0   2   0   2   2   2   2   0   0   2   2   0   0   2   2   0   2   2   0   0   0   2   2   2   2   2   2   0   0   2   0   2   0   0   0   2   0   0   2   0   0   0   2   0   2   0   2   2   2   0   0   0   0   0   0   0   2   0   0   2   2   0   0   2   2   2   0   2   2   2   2   0   2   2   0   2   0   2   0   0   2   2   0   0   0   0   0   2   2
 MK-4-4                 2   0   0   0   2   2   0   0   2   2   0   2   2   2   0   2   2   0   0   2   2   0   2   2   0   2   0   0   0   2   0   2   2   0   2   2   0   0   0   0   2   0   0   2   0   2   0   2   2   2   2   0   2   0   2   2   0   2   2   2   0   0   0   0   2   2   2   2   2   2   2   2   0   0   0   0   0   0   0   2   0   2   2   0   0   0   2   2   2   0   0   2   0   2   2   2   2   0   0   0   0   0   2   0   0   0   0   2   0   2   0   0   2   0   2   0   2   2   2   0   0   2   0   0   2   2   0   2   2   0   0   0   2   2   2   0   2   2   0   0   2   0   2   0   0   0   2   0   0   2   0   0   0   0   0   2   0   2   2   2   2   2   0   2   2   0   0   0   0   0   2   0   0   0   2   2   2   0   2   2   2   2   0   2   2   0   2   0   0   2   0   2   2   0   0   0   2   0   2   2
 MK-4-5                 2   0   0   0   2   2   0   0   2   2   0   2   2   2   0   2   2   0   0   2   2   0   2   2   2   2   0   0   0   0   0   2   2   0   2   2   0   0   0   0   2   0   0   2   0   2   0   2   2   0   2   0   2   0   0   0   0   0   2   2   2   0   0   0   2   2   2   2   0   2   2   2   0   0   0   0   0   0   0   2   0   2   0   0   0   0   2   2   2   0   0   2   0   2   2   2   2   0   0   0   0   0   2   0   0   2   0   2   2   2   0   0   0   0   2   0   2   2   2   0   0   2   0   0   2   2   0   2   2   0   0   0   2   0   2   0   2   2   0   0   2   0   2   2   0   0   2   0   0   2   0   0   0   0   0   2   0   2   2   2   2   2   0   2   0   0   0   0   0   2   2   0   0   0   2   2   2   0   2   2   2   2   0   2   2   0   0   0   0   2   0   2   0   0   0   0   2   0   2   2
 MK-4-6                 2   0   2   0   2   2   0   0   0   2   0   2   2   2   0   2   2   0   0   2   2   0   0   2   2   2   0   0   2   0   0   2   2   0   2   2   2   0   0   0   2   0   0   2   0   2   0   2   2   0   2   0   0   0   0   0   0   0   2   0   2   0   0   0   2   2   2   2   0   2   2   2   0   0   0   0   0   0   0   2   0   2   0   0   0   0   2   0   2   0   0   2   0   2   2   2   0   0   0   0   0   0   2   0   0   2   0   2   2   2   0   0   0   0   2   0   2   2   2   0   0   0   0   0   2   2   0   2   0   0   0   0   2   0   2   0   2   2   0   0   2   0   2   2   0   0   2   0   2   2   0   0   2   0   0   2   0   2   2   2   2   2   0   2   0   2   0   0   0   2   2   0   0   0   2   2   2   0   2   2   2   2   0   2   2   0   0   0   0   2   0   2   0   0   0   0   2   0   2   2
 MK-4-7                 2   0   2   0   2   2   0   0   0   2   2   2   2   2   2   2   0   0   0   2   2   0   0   2   2   2   0   0   2   2   0   2   2   0   2   2   2   0   0   0   2   0   0   2   0   2   0   2   2   0   2   0   0   0   0   0   0   2   2   0   2   0   0   2   2   2   2   2   0   0   2   2   0   2   0   0   2   0   0   2   0   2   0   0   0   0   2   0   2   0   0   2   0   2   2   2   0   0   0   0   0   0   2   0   0   2   0   2   2   2   0   0   0   0   2   0   2   2   0   0   0   0   0   0   2   2   2   2   0   0   0   0   2   0   2   0   2   2   0   0   2   0   2   2   0   0   2   0   2   2   0   0   2   0   0   2   0   2   2   2   2   2   0   2   0   0   0   0   0   2   2   0   0   0   2   2   2   0   2   2   2   2   0   0   2   0   0   0   0   2   0   2   0   0   0   0   2   0   2   0
 MK-4-8                 2   0   2   0   2   2   0   0   0   2   2   2   2   2   2   0   0   0   0   2   2   0   0   2   2   0   0   0   2   2   0   2   2   0   2   2   2   0   0   0   2   0   0   2   0   2   0   2   2   0   2   0   0   0   0   2   0   2   2   0   2   0   0   0   0   2   2   2   0   0   2   2   0   2   0   0   2   0   0   2   0   2   0   0   0   0   2   0   2   0   0   2   0   2   2   2   0   0   0   0   0   0   2   0   0   2   0   2   0   2   0   0   0   0   2   0   0   2   0   0   0   0   2   0   2   2   2   2   0   0   0   0   2   0   2   0   2   2   0   0   2   0   2   2   0   0   2   0   2   0   0   0   2   0   0   2   0   2   2   2   2   2   2   2   0   0   0   0   0   2   2   0   0   0   2   2   0   0   2   2   2   2   0   0   2   0   0   0   2   2   0   2   0   0   0   0   2   0   2   0
 MK-4-9                 2   0   2   0   2   2   0   0   0   2   2   2   2   2   2   0   0   0   0   2   2   0   2   0   2   0   0   0   2   2   0   0   2   0   0   2   2   0   0   0   0   0   2   2   0   2   0   0   2   0   2   0   0   0   0   2   0   2   2   0   2   0   0   0   0   2   2   2   0   0   2   2   0   2   0   0   2   0   0   2   0   2   0   0   0   0   2   0   2   0   0   2   0   2   2   2   0   0   0   0   0   0   2   0   0   2   0   2   0   2   0   0   0   0   2   0   2   2   0   0   0   0   2   0   2   0   0   2   2   0   0   0   2   0   2   0   2   2   0   0   2   0   2   2   0   2   2   0   2   0   0   0   0   0   0   0   0   2   0   2   2   2   2   2   0   0   0   0   0   0   2   2   0   0   0   2   0   0   2   2   2   2   0   2   2   0   0   0   2   2   0   2   0   0   0   0   2   0   2   0
 MK-4-10                0   0   2   0   2   2   0   0   0   2   0   0   2   2   2   0   0   0   0   2   2   0   2   0   2   0   0   0   2   2   0   0   0   0   0   2   2   0   2   2   0   0   2   2   0   2   0   0   2   0   2   2   0   0   0   0   0   2   2   0   2   0   0   0   0   2   2   0   0   0   2   2   0   2   0   2   2   0   0   2   0   2   2   2   0   0   2   2   0   0   0   2   0   2   2   2   0   0   0   0   0   0   2   0   0   2   0   2   0   2   0   0   0   0   2   0   2   2   0   0   0   0   2   0   0   0   0   2   2   0   0   0   2   0   2   0   2   2   0   0   2   0   2   2   0   2   2   0   2   0   0   2   0   0   0   0   0   2   0   2   2   2   2   0   0   0   0   0   0   0   2   2   2   0   0   2   0   0   2   2   2   2   0   2   2   0   0   2   2   2   0   2   0   0   0   0   2   0   0   0
 MK-4-11                2   0   2   0   2   2   0   0   0   2   0   0   2   2   2   0   0   0   2   2   2   0   2   0   2   0   0   0   2   2   0   0   0   0   0   2   2   0   2   2   0   0   2   2   0   0   0   0   2   0   2   2   0   0   2   0   0   2   2   0   2   0   0   0   2   2   2   0   0   0   2   2   0   2   2   2   2   0   0   2   0   2   2   0   0   2   2   2   0   0   0   0   0   0   2   2   0   2   0   0   2   0   2   0   0   2   0   2   0   2   0   0   0   0   2   0   0   2   0   0   0   0   2   0   0   0   0   2   0   0   0   0   2   0   2   0   2   2   0   0   2   0   2   2   0   0   2   0   2   0   0   2   0   0   0   0   0   2   2   2   2   2   2   0   0   0   2   0   2   0   2   2   2   0   0   2   0   0   2   2   2   2   0   2   2   0   0   0   2   2   0   2   0   0   0   2   2   0   0   0
 MK-4-12                2   0   0   0   2   2   0   0   0   0   0   0   2   2   2   0   0   0   2   2   2   0   2   0   2   0   0   0   2   2   0   0   0   0   0   2   2   0   2   2   0   0   2   2   0   0   0   0   2   0   2   2   0   0   2   0   0   2   2   0   2   0   0   0   2   2   2   0   0   0   2   2   2   2   2   2   2   2   0   2   0   2   0   0   0   2   2   2   0   2   0   0   0   0   2   2   0   2   0   0   2   0   2   0   0   2   0   2   0   2   0   0   0   0   2   2   0   2   0   2   0   0   2   0   0   0   2   2   0   0   0   0   2   0   2   2   2   2   0   0   2   2   2   2   0   0   2   0   2   0   0   2   0   0   0   0   0   0   0   2   2   0   2   0   0   0   2   0   2   0   2   2   0   0   0   2   0   0   2   2   2   2   0   2   2   0   0   0   2   2   0   2   0   0   0   2   2   0   0   0
 MK-4-13                2   0   0   0   2   2   0   0   0   0   0   0   2   2   2   0   0   0   2   2   2   0   2   0   2   2   0   2   0   0   0   0   0   0   0   2   2   2   0   2   2   0   0   0   0   0   0   0   2   0   0   2   0   0   2   0   0   2   2   0   2   0   0   0   2   2   2   2   0   0   2   2   2   2   2   2   2   2   0   2   0   2   0   0   0   2   2   2   0   2   0   0   0   0   2   0   0   2   0   0   2   2   0   0   0   2   0   2   0   2   0   0   0   0   0   0   0   0   0   2   0   0   2   0   0   0   2   2   0   0   0   0   2   0   2   2   2   2   0   0   2   0   2   2   0   0   2   0   2   0   0   2   0   0   0   0   0   0   0   2   2   2   2   0   2   0   2   0   2   0   2   2   0   2   0   0   0   0   2   2   2   2   0   2   2   0   0   2   0   2   0   2   0   0   0   2   2   0   0   0
 MK-4-14                2   0   0   0   2   0   0   0   0   0   0   0   2   2   0   2   0   0   2   2   2   0   2   0   2   2   0   2   0   0   0   0   0   2   2   2   2   2   0   2   2   0   2   0   0   2   0   0   2   0   0   2   0   0   2   0   0   2   2   0   2   0   0   0   2   2   2   2   0   0   2   2   0   2   2   2   2   2   0   2   0   2   0   2   0   2   2   2   0   2   0   2   0   0   2   0   0   2   0   0   2   2   0   0   0   2   2   2   0   2   0   2   0   0   0   0   0   0   0   2   0   0   2   0   0   0   2   2   0   0   0   0   2   0   2   2   2   2   0   0   2   0   2   0   0   0   2   0   2   0   0   2   0   0   0   0   0   0   0   2   2   2   2   0   2   0   2   2   2   2   2   2   0   2   0   0   0   0   2   2   0   2   0   2   2   0   0   2   0   2   0   0   0   0   0   2   2   0   0   0
 MK-4-15                2   0   0   0   2   0   0   2   0   0   0   2   0   2   0   2   0   0   2   2   2   0   2   0   2   2   0   2   0   0   0   0   0   2   2   2   2   2   0   2   2   0   2   2   0   2   0   2   2   0   0   2   0   0   2   0   0   2   2   0   2   0   0   0   2   2   2   2   2   0   2   2   0   2   2   2   2   0   0   2   0   2   0   2   2   2   2   2   0   2   0   0   0   0   2   0   0   2   0   0   2   2   0   0   0   2   2   2   0   2   0   2   0   0   0   0   0   0   0   0   0   0   2   0   0   0   2   2   0   0   2   0   2   0   2   2   2   2   0   0   2   0   2   0   2   0   2   0   2   0   0   2   0   0   0   0   0   0   0   2   2   2   2   0   0   0   2   2   2   2   2   2   0   2   0   2   0   0   2   2   0   2   0   2   0   0   0   2   0   2   0   0   2   0   0   2   2   0   0   0
 MK-4-16                2   0   0   0   2   0   2   2   0   0   0   2   0   2   0   2   0   0   2   0   2   0   0   0   2   2   0   2   2   0   0   0   0   2   2   0   2   2   0   2   2   0   2   2   0   0   0   2   2   0   0   2   0   0   2   0   0   2   2   0   2   0   0   0   2   2   2   2   2   0   2   2   0   2   2   2   2   0   0   2   0   2   0   0   2   2   2   2   0   2   0   0   0   0   2   0   0   2   0   0   2   2   0   0   0   2   2   2   0   2   0   2   0   0   0   0   0   0   0   0   0   0   2   0   0   0   2   2   0   0   2   0   2   0   0   2   2   2   0   0   2   0   2   0   2   0   2   0   2   0   2   2   2   0   0   2   2   0   0   2   2   0   2   0   0   0   2   2   2   2   2   2   2   2   0   2   0   0   2   0   0   2   0   2   0   0   0   2   0   2   0   0   2   2   0   2   2   0   0   2
 MK-5-1                 2   0   2   2   2   0   2   2   0   0   2   0   0   2   2   0   2   2   2   0   0   2   2   0   0   0   0   2   2   0   0   0   2   0   0   0   0   2   0   0   2   2   0   0   2   0   0   2   0   0   0   0   0   0   2   2   0   2   0   2   0   2   0   0   0   0   2   0   0   2   0   2   2   2   0   0   0   2   2   2   2   2   0   0   2   2   0   2   0   2   2   0   2   0   2   0   2   0   0   2   0   0   2   2   2   0   0   2   2   2   2   2   0   2   2   2   0   2   0   0   2   0   2   0   0   2   2   0   2   0   2   0   2   2   0   2   0   0   2   0   2   0   2   0   2   0   2   2   0   0   0   0   0   2   2   2   0   0   0   2   2   2   2   2   0   0   2   0   2   0   2   2   2   0   0   0   2   2   0   2   2   0   2   2   2   2   2   2   2   0   0   0   2   2   0   2   0   2   2   0
 MK-5-2                 2   0   2   2   2   0   2   2   0   0   2   0   0   0   2   0   2   0   2   0   0   2   2   0   0   0   0   2   2   0   0   0   2   0   0   0   0   2   0   0   2   2   0   0   0   0   0   2   0   2   0   0   0   0   2   2   0   2   0   2   0   2   0   0   0   0   2   0   0   2   0   2   2   2   0   0   0   2   0   2   2   2   2   0   2   2   0   2   0   2   2   0   2   0   2   0   2   0   0   2   0   0   2   2   2   2   0   2   2   2   2   2   0   2   2   2   0   2   0   0   2   0   2   2   0   2   2   0   2   0   2   0   2   0   0   2   0   0   2   0   2   0   2   0   2   0   2   2   0   0   0   0   0   2   2   2   0   0   0   0   2   2   2   2   0   0   2   2   2   0   2   2   2   0   0   0   2   2   0   2   2   0   2   2   2   2   2   2   2   2   0   0   2   2   0   0   0   2   2   0
 MK-5-3                 2   0   2   2   2   0   2   2   0   0   2   0   0   0   2   0   0   0   2   2   0   2   2   0   0   0   0   2   2   0   0   2   2   0   0   0   2   2   0   0   2   2   0   0   0   0   0   2   0   2   2   0   0   0   2   2   2   2   0   2   0   2   0   0   0   0   0   0   0   2   0   0   2   2   2   0   0   2   0   2   2   2   2   0   2   2   0   2   0   2   2   0   2   0   2   0   2   0   0   2   0   0   0   0   2   2   0   2   2   2   2   2   0   2   2   2   0   2   0   0   2   0   2   0   0   0   2   0   2   0   2   0   2   0   0   2   0   0   2   0   2   0   2   2   2   2   2   2   0   0   0   2   0   2   2   2   0   2   0   0   2   2   2   2   0   0   2   2   2   0   2   2   2   0   0   0   2   2   0   2   2   0   2   2   0   2   2   2   2   2   0   0   2   2   0   0   2   2   2   2
 MK-5-4                 0   0   0   2   2   0   2   2   0   0   2   0   0   0   2   0   0   0   2   2   0   2   2   0   0   0   0   2   2   0   0   2   2   0   0   0   2   2   0   0   2   2   0   0   0   0   0   2   0   0   2   0   0   0   2   2   2   2   2   2   0   2   0   0   0   0   0   0   0   2   2   0   2   2   2   0   0   2   0   2   2   2   2   0   2   2   0   2   0   2   2   0   2   0   2   0   2   0   0   2   2   0   0   0   2   2   0   2   2   2   0   2   0   2   2   2   0   2   0   0   2   0   0   0   0   0   2   0   2   0   2   0   2   0   0   2   0   0   2   0   2   2   2   2   2   2   0   2   0   0   0   2   0   2   2   2   0   2   0   2   2   2   2   2   0   0   2   2   2   0   2   2   2   0   0   0   2   2   0   2   0   0   2   2   0   2   0   2   2   2   0   0   2   2   0   0   2   2   2   2
 MK-5-5                 0   0   0   2   2   0   2   2   0   0   2   0   2   0   0   0   0   0   2   2   0   2   2   0   0   0   0   2   2   0   0   2   2   0   0   0   2   2   2   0   2   2   0   0   0   0   0   2   0   2   2   0   0   0   2   2   2   0   2   2   0   2   0   0   0   2   0   0   0   2   2   0   2   2   2   0   0   2   2   2   2   2   2   0   2   2   0   2   0   2   2   0   2   0   2   2   2   0   0   2   2   0   0   0   2   2   0   2   2   2   0   2   0   2   2   2   0   2   0   0   2   2   0   0   0   0   2   2   2   0   0   0   2   0   0   2   0   0   2   0   2   2   2   0   2   2   0   2   0   0   0   2   0   2   2   2   2   2   0   2   2   2   2   2   0   0   2   2   2   0   2   2   2   0   0   0   2   0   0   2   0   0   2   2   0   2   0   2   2   2   0   0   2   2   0   0   2   2   2   2
 MK-5-6                 0   0   0   2   2   0   2   2   0   0   2   0   2   0   0   0   0   0   2   2   0   2   0   0   0   0   0   2   2   0   0   0   2   0   0   0   2   2   2   0   2   0   0   0   0   0   0   2   0   2   2   0   0   0   0   2   2   0   2   0   0   2   0   0   0   2   2   0   0   2   2   0   2   2   2   0   0   2   2   2   2   2   2   0   2   2   0   2   0   2   2   0   0   0   2   2   2   0   0   2   2   0   0   0   0   2   0   0   2   2   0   2   0   2   2   2   0   2   0   0   2   2   0   0   0   0   2   2   2   0   0   0   2   2   0   2   0   0   2   0   2   2   2   0   2   2   0   2   0   0   0   2   0   2   2   2   2   2   2   2   0   2   0   2   2   0   2   2   0   0   2   2   2   0   2   0   2   0   0   0   0   0   0   2   0   2   0   2   2   2   0   0   0   2   2   2   2   2   2   2
 MK-5-7                 0   0   0   2   0   0   2   2   0   0   2   0   0   0   0   0   0   0   0   2   0   2   2   0   0   2   0   0   2   0   0   0   2   0   0   0   2   2   0   0   2   0   0   0   0   2   0   2   0   2   0   0   0   0   0   2   2   0   2   0   0   2   0   0   0   2   2   0   0   2   0   0   2   2   2   0   0   2   2   2   2   2   2   0   2   2   2   2   0   0   2   0   0   0   2   2   2   0   0   2   2   0   0   0   0   2   0   0   2   2   0   2   0   2   2   2   0   2   0   0   2   2   0   0   0   0   2   2   2   0   0   0   2   2   0   2   0   0   2   0   0   2   2   0   0   2   0   2   0   0   0   2   0   2   2   2   2   2   2   2   0   2   0   2   2   0   2   2   0   0   2   2   2   0   2   0   0   0   0   0   0   0   0   2   0   2   0   2   2   2   0   0   0   2   2   2   2   2   2   2
 MK-5-8                 0   2   2   2   0   0   2   2   2   0   2   0   0   0   0   0   0   0   0   2   0   2   2   2   0   2   0   0   2   0   0   0   2   0   0   0   2   2   0   0   2   0   0   0   0   2   0   2   0   0   2   0   0   0   2   0   2   0   2   0   2   0   0   0   0   2   2   0   0   0   0   0   2   2   2   0   0   2   2   2   2   0   2   2   2   2   2   2   0   2   2   0   0   0   2   2   2   0   0   2   0   0   0   0   0   0   0   0   2   2   0   2   0   2   2   2   0   2   0   0   2   2   0   0   0   0   2   2   2   0   0   0   2   2   2   2   0   0   2   0   0   2   2   0   0   2   0   2   0   0   0   2   0   2   0   2   2   2   2   2   0   2   0   2   2   0   2   2   0   0   2   2   0   0   2   0   0   0   0   0   0   0   0   2   2   0   0   2   2   2   2   0   0   2   2   2   2   2   0   0
 MK-5-9                 0   2   2   2   0   0   2   2   2   0   2   0   2   0   0   0   0   0   0   2   0   2   2   2   0   2   0   0   2   0   0   0   2   0   0   0   2   2   2   0   2   0   0   0   0   2   0   2   0   0   2   0   0   0   2   0   2   0   2   0   2   0   0   0   0   2   2   2   0   0   2   0   2   2   2   0   0   2   2   2   0   0   2   2   2   2   2   2   0   0   2   0   0   0   2   2   2   0   0   2   0   0   0   0   0   0   0   0   2   2   0   2   0   2   2   2   0   2   0   0   2   2   0   0   0   0   2   2   2   2   0   0   2   2   2   2   0   0   2   0   0   2   2   0   0   2   0   2   2   0   0   2   0   2   0   2   2   2   2   0   0   2   0   2   2   0   2   2   0   0   0   2   0   0   2   0   0   0   0   0   0   0   0   2   2   0   0   2   2   2   2   0   0   2   2   2   2   2   0   0
 MK-5-10                2   2   2   2   0   0   2   2   2   0   0   0   2   0   0   0   0   0   0   2   0   2   2   2   0   2   0   0   0   0   0   0   2   0   0   0   2   2   2   0   2   0   0   0   0   2   0   2   0   0   0   0   0   0   2   0   2   2   2   0   2   0   2   0   0   2   2   2   0   0   2   0   2   2   2   0   0   2   2   2   0   0   2   2   2   2   0   2   0   0   0   0   0   0   2   2   2   2   0   2   0   0   2   2   0   0   2   2   2   0   0   2   0   2   2   2   0   0   0   0   2   2   0   0   0   2   2   2   2   2   0   0   2   2   2   2   0   0   2   0   0   2   2   0   0   0   0   2   2   0   0   0   0   2   0   2   2   2   2   2   2   2   0   2   2   0   2   2   0   0   0   2   0   0   0   2   0   0   2   0   0   0   0   0   2   0   0   2   2   2   2   0   0   2   2   2   2   2   0   0
 MK-5-11                2   2   2   2   2   0   2   2   2   2   2   0   2   0   0   0   0   0   0   0   0   2   2   2   0   0   2   0   2   0   0   0   0   0   0   0   2   2   2   0   2   0   0   0   0   2   0   2   0   0   0   0   0   0   2   0   2   2   2   0   2   0   2   0   0   2   2   2   0   0   2   0   2   2   2   0   0   2   2   2   0   0   2   0   2   2   0   0   0   0   0   0   0   0   2   2   2   2   0   2   0   0   2   2   2   0   2   2   2   0   0   2   0   2   2   2   0   0   0   0   2   2   0   0   0   2   2   2   2   2   0   0   2   2   0   2   0   0   2   0   0   2   2   0   0   0   0   2   2   2   0   0   0   2   0   2   2   2   2   2   2   2   0   2   2   0   2   2   0   0   2   2   0   0   0   2   0   0   2   0   0   0   0   0   2   0   0   2   2   2   2   0   2   2   2   2   2   0   0   0
 MK-5-12                2   2   2   2   2   0   2   2   2   2   2   0   2   0   0   0   0   2   0   0   0   2   2   2   2   0   2   0   2   2   0   0   0   0   0   0   2   2   2   0   2   0   0   0   0   2   0   2   0   0   0   0   0   0   2   2   2   2   2   0   2   0   2   0   0   2   2   0   0   0   2   2   2   2   0   0   0   2   2   2   0   0   2   0   2   2   0   0   2   0   0   0   0   2   2   2   0   2   0   2   0   0   0   2   2   0   2   2   2   2   2   2   0   2   2   0   2   0   0   0   2   2   0   0   0   2   2   2   0   2   0   0   2   2   0   2   2   0   2   0   0   2   2   0   0   2   0   2   2   2   0   0   0   2   2   2   2   2   2   2   2   2   0   2   2   0   2   2   0   0   0   0   0   0   2   0   0   0   0   0   0   0   0   0   2   0   0   2   0   2   2   0   2   2   2   2   2   0   0   2
 MK-5-13                2   2   2   2   2   0   2   2   2   0   2   0   2   0   0   0   0   2   0   0   0   2   2   2   2   0   2   0   2   2   0   0   0   0   2   2   2   2   2   0   2   0   0   0   0   2   0   2   0   0   0   0   0   0   2   2   2   2   2   2   2   0   2   0   0   2   0   0   0   0   2   2   2   2   0   0   0   2   2   2   0   0   2   0   2   2   0   0   2   0   0   2   0   2   2   2   0   2   0   2   0   0   2   2   2   0   2   2   2   2   0   2   0   2   2   0   2   0   0   0   2   2   0   0   0   2   2   2   0   2   0   0   2   2   0   2   0   0   2   0   0   2   2   0   0   2   0   0   2   2   0   0   0   2   2   2   2   2   2   2   2   2   0   2   2   2   2   2   0   0   2   2   0   0   2   0   0   0   0   0   2   0   0   0   2   0   0   2   0   2   2   0   2   2   2   2   2   0   0   2
 MK-5-14                2   2   2   2   2   2   2   0   2   0   2   0   2   0   0   0   0   2   0   0   0   2   2   0   2   0   2   0   2   2   2   0   0   0   2   2   2   0   2   0   2   0   0   0   0   0   2   2   0   0   0   2   0   2   2   2   2   2   0   2   2   0   2   0   0   2   2   0   0   0   2   2   2   2   0   0   0   2   2   2   0   0   2   2   2   2   0   0   2   0   0   2   2   2   2   0   0   2   0   2   0   0   2   2   2   0   2   2   2   2   0   2   0   2   2   0   2   0   0   0   2   2   0   0   0   2   2   2   0   2   0   0   2   2   0   2   0   0   2   0   0   2   2   0   0   2   0   0   2   2   0   0   0   2   2   2   2   2   2   0   2   0   0   2   2   2   0   2   0   0   2   2   0   0   2   0   0   0   0   0   2   0   0   0   2   0   0   2   0   2   2   0   2   2   2   2   2   0   0   2
 MK-5-15                2   2   2   2   2   2   2   0   2   0   2   0   2   0   0   0   0   0   0   0   0   2   2   0   2   0   2   0   2   2   2   0   0   0   2   2   2   0   2   0   2   0   0   2   0   0   2   2   0   0   0   2   0   2   2   2   2   2   0   2   2   0   2   0   0   2   2   0   0   0   2   2   2   2   0   2   0   2   2   2   0   0   2   2   2   2   0   2   2   2   2   2   2   2   2   0   0   2   0   2   0   2   2   2   2   0   2   0   2   2   0   2   0   2   2   0   2   0   0   0   2   2   0   0   0   2   2   2   0   2   0   0   2   2   0   2   0   0   2   0   0   2   2   0   0   2   2   0   2   2   0   0   0   2   2   2   2   2   2   0   2   0   0   2   2   2   0   2   0   0   2   2   0   0   2   0   0   0   0   0   2   0   0   0   2   0   0   2   0   2   2   2   2   0   2   2   2   0   2   2
 MK-5-16                2   2   0   2   2   2   0   0   0   0   2   0   2   0   0   0   0   0   0   0   0   2   2   0   2   0   2   0   2   2   2   0   0   0   2   2   2   0   2   0   2   0   0   2   0   0   2   2   0   0   0   0   0   2   2   2   2   2   2   2   2   0   2   0   0   2   2   0   0   0   2   2   2   2   0   2   0   2   2   2   0   0   2   2   2   0   0   2   2   2   2   2   2   2   2   0   0   0   0   2   0   2   2   2   2   0   2   0   2   2   0   2   0   2   2   0   2   0   0   0   2   2   0   0   0   2   2   2   0   2   0   0   2   2   0   2   0   0   0   0   0   2   2   0   2   2   2   0   2   2   0   2   0   2   2   2   0   2   2   0   2   0   0   2   2   2   0   2   2   0   2   2   0   0   2   0   0   0   0   0   2   0   0   0   2   0   0   2   0   2   2   2   2   0   2   2   2   0   2   2
 MK-6-1                 2   0   0   2   2   2   0   0   0   2   0   2   0   0   0   2   0   2   2   2   2   0   0   2   0   2   0   0   2   2   0   2   2   0   2   2   2   2   2   2   2   2   2   2   0   0   2   2   2   0   2   0   2   0   2   0   2   2   2   2   0   0   2   2   2   0   0   2   0   2   2   0   2   2   2   0   0   2   2   0   2   2   2   2   2   0   2   0   0   2   2   0   0   2   2   0   2   2   0   0   2   2   2   2   0   2   2   0   0   0   2   0   2   0   0   2   2   0   2   0   2   0   2   2   2   2   0   0   2   2   2   2   2   0   2   2   0   2   2   0   2   0   2   2   2   0   0   0   2   0   2   0   0   0   0   0   0   0   0   0   2   2   2   0   2   2   0   2   0   2   2   0   2   0   0   2   0   2   0   0   2   0   0   2   2   0   2   2   2   2   0   0   0   2   2   0   0   0   0   2
 MK-6-2                 2   0   0   2   0   0   0   0   0   2   0   2   0   0   0   2   0   2   2   2   2   0   0   2   0   2   0   0   2   2   0   2   0   0   2   2   2   2   2   2   2   0   0   2   0   0   2   2   2   0   2   0   2   0   2   0   2   2   2   0   2   0   2   2   2   0   0   0   0   2   2   0   2   2   2   0   0   0   2   0   2   2   2   2   2   0   2   0   0   2   2   2   0   2   2   0   2   2   2   0   2   2   2   2   0   2   2   0   0   0   2   0   2   0   0   2   2   2   2   0   2   0   2   2   2   2   0   0   2   2   2   2   2   0   2   0   0   2   2   0   2   0   2   2   2   0   2   0   2   0   2   0   0   0   0   0   0   0   0   0   2   2   2   0   0   0   0   0   0   2   2   0   0   0   0   2   2   2   2   0   2   0   0   2   0   0   2   2   2   2   0   0   0   2   2   0   0   0   0   2
 MK-6-3                 2   0   0   2   0   0   0   0   0   0   0   2   0   0   0   2   0   2   2   2   2   0   0   0   0   2   0   0   2   2   0   0   0   0   2   2   2   2   2   2   2   0   0   2   0   0   2   0   2   0   2   0   2   0   0   0   0   2   2   0   2   0   2   2   2   0   0   0   0   2   2   2   2   2   2   0   0   0   2   0   2   2   2   2   2   0   2   0   0   2   2   2   2   2   0   0   2   2   2   0   2   2   2   2   2   0   2   0   0   0   2   0   2   0   0   2   2   2   0   0   2   0   2   2   2   2   0   0   2   2   2   2   2   0   2   0   2   0   2   0   2   0   2   2   2   2   2   0   2   0   2   0   0   0   0   0   0   0   0   0   2   2   2   0   0   0   0   2   0   2   0   2   0   2   0   2   2   2   2   0   2   2   0   2   0   0   2   2   2   2   0   0   0   2   2   0   0   0   0   2
 MK-6-4                 2   0   0   2   2   0   0   0   0   0   0   2   0   0   0   2   0   2   2   2   2   0   0   0   0   2   0   0   2   2   0   0   0   0   0   2   2   2   2   0   2   0   0   2   0   0   2   0   2   0   2   0   2   0   0   0   0   2   2   2   2   2   0   0   2   0   0   2   2   2   2   2   2   0   2   0   0   0   2   0   2   2   2   2   2   0   2   0   0   2   0   2   2   2   0   0   2   2   2   2   0   2   2   2   2   0   2   0   0   0   2   0   2   0   0   2   2   2   0   0   2   0   2   2   2   0   0   0   2   2   2   2   2   0   2   0   2   2   2   0   2   0   2   2   2   2   2   0   2   2   2   0   0   0   0   0   0   0   0   0   2   2   2   0   0   0   0   2   0   2   0   2   0   0   0   2   2   2   0   0   2   2   0   2   0   0   2   2   0   2   0   0   2   2   2   0   0   0   0   2
 MK-6-5                 2   0   0   2   2   0   0   0   0   2   0   2   0   0   0   2   0   2   2   2   2   2   0   0   0   2   0   0   2   2   2   2   0   0   0   2   2   2   0   0   2   0   0   2   0   0   2   0   2   0   2   0   2   0   0   0   0   2   2   2   2   2   0   0   2   0   0   2   2   2   2   2   2   0   2   0   0   2   2   0   2   2   2   2   2   0   2   0   0   2   2   2   2   2   0   0   2   2   0   2   0   2   2   2   0   0   2   0   2   0   2   0   2   0   0   0   2   2   0   0   2   0   2   0   2   0   0   0   2   2   2   2   2   0   2   0   2   2   2   0   2   0   2   2   2   2   2   0   2   2   2   0   0   0   0   0   0   0   0   0   2   2   2   0   0   0   0   2   0   2   0   2   0   0   0   2   2   2   0   0   2   2   0   2   0   0   0   2   0   2   0   0   2   2   0   0   0   0   0   2
 MK-6-6                 0   0   0   2   2   0   0   0   0   2   0   2   0   0   0   0   0   2   2   2   2   2   0   0   0   2   0   0   2   2   2   2   2   0   0   2   2   2   0   2   2   2   0   2   0   0   2   0   0   0   2   2   0   2   2   0   0   2   0   2   2   2   0   0   2   0   0   2   2   2   0   2   2   0   2   0   0   2   2   0   2   2   2   2   2   0   2   0   0   2   2   2   2   2   0   0   2   2   0   2   0   2   2   2   0   0   2   0   2   0   2   0   2   0   0   0   2   2   2   0   2   0   2   0   2   0   2   0   2   2   2   2   2   0   2   0   2   2   2   0   2   0   2   2   2   2   2   0   2   0   2   0   0   0   0   0   0   2   2   0   2   2   2   2   2   0   0   2   0   2   0   2   0   0   0   2   2   2   0   0   2   0   0   2   0   2   0   2   0   2   0   0   2   2   2   0   0   0   0   2
 MK-6-7                 0   0   0   2   2   0   0   0   0   2   0   2   2   0   0   0   2   2   2   2   2   2   0   0   0   2   0   0   2   2   0   2   2   0   0   2   2   2   0   2   2   2   0   0   0   0   2   0   0   0   2   2   0   2   2   0   0   2   0   2   2   2   0   0   2   0   2   2   2   2   0   2   2   0   2   2   0   2   2   0   2   2   2   2   2   0   2   0   0   0   2   2   2   2   0   0   2   0   0   2   0   0   2   2   0   0   2   0   2   0   2   0   0   0   0   0   0   0   0   0   2   2   2   0   2   2   0   0   2   2   2   2   2   0   2   0   2   2   2   0   0   0   2   2   2   2   2   0   2   0   2   0   0   0   0   0   0   2   0   0   2   2   2   2   2   0   0   2   0   2   0   2   0   0   0   2   2   2   0   0   2   0   0   2   0   2   0   0   2   2   0   0   2   2   2   0   0   0   0   2
 MK-6-8                 0   0   0   2   2   0   0   0   2   0   0   2   2   0   0   0   2   0   2   2   2   2   0   0   0   2   0   0   2   2   0   2   2   0   0   2   2   0   0   2   2   2   0   0   2   0   2   0   0   0   2   2   0   2   2   0   0   2   0   2   2   2   0   0   2   2   2   2   2   0   2   2   2   0   2   2   0   2   2   0   2   2   2   2   0   0   2   0   0   0   2   2   2   2   0   2   2   0   0   2   2   0   2   2   0   0   2   0   2   0   2   0   0   0   0   0   0   2   0   0   2   2   2   0   2   2   0   0   2   2   2   2   0   2   2   0   2   2   2   0   0   0   0   2   2   2   2   0   2   0   2   0   0   2   0   2   0   2   0   0   2   2   2   2   2   0   0   0   0   2   0   2   0   0   0   2   2   2   2   0   0   0   0   0   0   0   0   0   2   2   0   0   2   2   2   0   0   0   0   2
 MK-6-9                 0   0   0   0   0   0   0   0   2   0   0   2   2   0   2   0   2   0   2   2   2   2   0   0   2   2   0   0   2   2   0   2   2   0   0   2   0   0   0   2   2   2   0   0   2   2   2   0   0   0   2   2   0   2   0   0   0   2   0   2   2   2   2   0   2   2   2   2   2   0   2   0   2   0   2   0   0   2   2   0   2   2   2   2   0   0   2   0   0   0   0   2   0   2   0   2   2   2   0   0   2   2   2   2   0   0   2   2   2   0   2   0   0   0   0   0   0   2   0   0   2   2   2   0   2   2   0   0   2   2   2   2   0   0   0   0   2   2   2   0   0   0   0   2   2   2   2   2   2   0   2   0   0   2   0   2   0   2   0   0   2   2   2   2   2   0   0   2   0   2   0   0   0   0   0   2   2   2   2   0   0   0   2   0   0   0   0   0   2   2   0   0   2   0   2   0   0   2   0   2
 MK-6-10                0   0   0   0   0   2   0   0   2   0   0   2   2   0   2   0   2   0   2   2   2   2   0   0   2   0   0   0   2   2   0   2   2   0   0   2   0   0   0   2   2   2   0   0   2   2   2   0   0   0   2   2   0   0   0   0   0   2   0   2   2   2   2   0   2   2   2   2   0   0   2   0   2   0   2   0   2   2   2   0   2   2   2   2   2   2   2   0   0   0   0   2   0   2   0   2   2   2   0   0   0   2   2   0   0   0   2   2   2   0   2   0   0   0   0   0   0   2   0   0   0   2   2   0   2   2   0   0   2   2   2   0   0   0   0   2   0   2   2   0   0   0   0   0   2   2   2   2   2   0   2   0   0   2   0   2   0   2   0   0   2   2   2   2   0   0   0   2   0   2   0   0   2   0   0   2   2   2   2   0   0   0   2   0   0   2   0   0   2   2   2   0   2   0   2   0   0   2   0   2
 MK-6-11                0   2   0   0   0   2   0   0   2   0   0   2   2   0   2   0   2   0   2   2   2   2   0   0   2   0   0   0   2   2   0   2   2   0   0   0   0   0   2   2   2   2   0   0   2   2   2   0   0   0   2   2   0   0   2   0   0   2   0   2   2   2   2   0   2   2   2   2   0   0   0   0   2   0   2   0   2   2   2   0   2   2   2   2   2   2   2   0   0   2   0   2   0   2   0   2   2   2   0   0   0   2   2   0   0   0   2   2   2   2   2   0   0   0   0   0   0   0   0   2   0   2   2   0   2   2   2   0   2   2   2   0   0   0   0   2   2   2   2   0   2   0   2   0   2   2   2   2   2   0   2   0   0   2   0   2   0   2   0   0   2   2   0   2   0   0   0   2   0   2   0   0   2   0   0   2   2   2   2   2   0   0   2   0   0   2   2   0   2   2   2   0   2   0   0   0   0   2   0   2
 MK-6-12                0   2   0   0   0   2   0   0   2   0   0   0   2   0   2   0   2   0   2   2   2   2   2   0   2   0   0   0   2   2   0   2   2   0   0   0   0   0   2   2   2   0   0   2   2   2   2   0   0   0   2   2   2   0   0   0   0   2   0   2   2   0   2   0   2   2   2   2   2   2   0   2   2   0   0   0   0   2   2   0   2   2   2   2   2   2   2   0   0   2   0   2   0   2   0   2   2   2   0   0   0   2   2   0   0   0   2   0   2   2   0   0   0   0   2   0   0   0   0   2   0   2   2   0   2   0   2   0   2   0   2   0   0   0   0   0   0   2   2   0   2   0   2   0   2   2   2   2   2   0   2   0   0   2   0   2   0   2   0   0   2   2   2   2   0   0   0   2   0   2   0   0   2   0   0   2   2   2   2   0   0   0   2   0   0   2   2   0   2   2   2   0   2   2   0   0   2   2   0   2
 MK-6-13                0   2   0   0   2   2   0   0   2   0   0   0   2   0   2   0   2   0   2   0   2   2   2   0   2   0   0   0   2   2   0   0   2   0   0   2   0   0   2   2   2   0   2   2   2   2   2   0   0   0   2   2   0   0   0   0   0   2   0   2   2   0   0   2   2   2   2   2   2   2   0   2   2   0   0   0   0   2   2   0   2   0   2   2   2   2   2   0   0   2   0   2   0   2   0   2   2   2   0   0   0   2   2   0   0   0   2   0   2   2   0   0   0   0   2   0   2   0   2   2   0   2   2   0   2   0   2   0   2   0   2   0   2   0   0   0   0   0   2   0   2   0   2   0   2   2   0   2   2   0   2   0   2   2   0   2   0   0   0   0   2   2   2   0   0   2   0   2   0   2   0   0   2   0   0   2   2   2   2   2   0   0   2   0   0   2   2   0   2   2   2   0   2   0   0   0   2   2   0   2
 MK-6-14                0   2   0   0   2   2   0   0   2   0   0   0   2   0   2   0   2   0   2   0   2   2   2   0   2   2   0   0   2   0   0   0   2   2   0   2   0   0   2   2   2   0   0   2   2   2   2   0   0   0   2   2   0   0   0   2   0   2   0   2   2   0   0   2   2   2   2   2   2   0   0   0   2   0   0   0   2   2   2   0   2   0   2   2   2   2   2   0   0   2   0   2   0   2   2   2   2   2   0   2   0   2   0   0   2   0   2   0   2   2   0   0   0   0   2   0   2   0   2   2   0   2   2   0   2   0   2   0   2   0   2   0   2   0   0   0   0   0   2   0   2   0   2   0   0   0   0   0   2   0   2   0   2   2   0   2   0   0   0   0   2   2   2   0   0   2   2   2   0   2   0   0   2   0   0   2   2   2   2   2   0   0   2   0   0   0   2   0   2   2   2   0   2   0   0   0   2   2   0   2
 MK-6-15                0   2   0   0   2   2   0   0   2   0   0   2   2   0   2   0   2   0   2   0   2   2   2   0   2   2   0   0   2   0   0   0   2   2   0   2   0   0   2   2   2   0   0   2   2   2   2   0   2   0   2   2   2   0   0   2   0   2   0   2   2   0   0   2   2   2   2   2   2   0   0   0   2   0   2   0   2   2   2   0   2   0   2   2   2   2   2   0   2   2   0   2   0   2   2   0   2   2   0   2   0   2   0   0   2   0   2   0   2   2   0   0   0   0   2   0   2   0   2   2   0   2   2   0   0   0   2   0   0   0   2   2   2   0   0   0   0   0   2   0   0   0   2   0   0   0   0   0   2   0   2   0   2   2   0   2   0   0   0   0   2   2   2   0   0   2   2   2   0   2   0   0   2   0   0   2   2   2   2   2   0   0   2   0   0   0   2   2   2   0   2   0   2   0   0   0   2   2   0   2
 MK-6-16                0   2   0   0   2   2   0   0   2   2   0   2   2   0   2   0   2   0   2   0   2   2   2   0   2   2   0   0   2   0   0   0   2   2   0   2   0   0   2   2   2   0   0   2   2   2   2   0   2   2   2   2   2   0   0   0   0   2   0   2   2   0   0   2   2   2   2   2   2   0   0   2   2   0   2   0   0   2   2   0   2   0   2   2   2   2   2   0   2   2   0   2   0   2   2   0   2   2   0   2   0   2   0   0   2   0   2   0   2   2   2   0   0   0   2   0   2   0   2   2   2   2   2   2   0   0   2   0   0   0   0   2   2   0   0   0   0   0   0   0   0   0   2   0   0   0   0   0   2   0   0   2   2   0   0   2   0   2   2   0   2   2   2   0   0   2   2   0   0   2   2   0   2   0   0   2   2   2   0   2   0   0   2   0   0   0   0   2   2   0   2   0   2   0   0   0   2   2   0   2
 
!****************************************** Phenotypic Data **********************************************************
!-100.0 is resevred for missing phenotype
SimulatedTrait1        16.6488   16.3535   17.4326    8.6869   13.7256   22.2157   14.9878   12.6574   15.3118   13.6621   15.3362   14.4576   12.2633   19.4214   12.6903   18.2147   21.0184   13.2039   14.9146   15.3127   13.9942    8.2981   15.0272    8.3112   18.8870   19.4820   11.9778   19.6855   12.0707   13.0154   12.5297   17.4523   13.8272   13.5318   13.1154   19.3444   14.8220   11.6989   11.3221   18.2498   12.1879   17.1505   19.3596   14.8296   11.9820   11.3115   12.1172   14.7869   15.2245   14.1235   17.7211   13.2546   11.5799   13.6170   17.5927   15.9817   14.0604   16.7664   11.9435   13.6867   23.7503   19.7473   13.2126   12.4478   14.1236   17.4250    7.5813   17.2577   14.1159   17.6538   18.2655   13.3172   14.4018   12.7805   18.0769   17.0468   11.2231   13.2457   15.5525   12.8352   18.4982   10.0474   14.9033   16.5956   12.8885   13.5423   14.9948   16.7487   13.6498   15.9114   12.2872   21.0176   13.4045   11.4056   13.9609   14.2415   12.7388   13.2479   12.8501   17.0408   15.0536    9.5792   13.5184   18.3690   17.8404   16.0568   13.6166   10.3642   13.0007   16.6935   14.4792   17.8794   19.3540   14.2773   14.8514   13.4096   15.0166   13.6151   14.5119    9.9475   14.1216   19.3767   15.6601   16.1290   13.3596   14.8552   15.7392   18.4589   12.2318   14.7448   11.2068   14.6781   12.1139   13.9714   17.3494   15.0075   14.0718   15.9253   11.5015   22.5423   14.0963   15.3152   13.7963   11.8435   15.9236   12.9848   15.3395   13.5290   15.9889   16.5444   11.9597   19.7723   15.3482   14.2728   16.4840   18.5226   14.4345    8.6915   19.1784   16.2983   20.6643   15.1859   14.9378   21.4062   12.8556    9.5178   11.0121   14.9860   14.9178   14.0469   14.1544   16.9761   14.2988   17.5857   16.5558   13.3087   17.5658   15.3223   11.4774   15.1596   16.1125   15.2704   14.1723   16.0129   12.6429   16.1993   16.6355   16.5052   12.7889   15.5527   14.7997   17.9405   15.6698   18.6900   20.1009   15.7071   16.8088   16.5547   14.6204   10.6485
SimulatedTrait2         9.7044    9.9838   10.1554   12.2007   11.7555    5.5925   11.9507    8.5554    9.0149   10.1420   10.9532    8.6098    9.2241   10.4105   11.6930   10.0120    8.4102   10.8616    9.3142    6.9131    9.3848    9.4481    8.3979    8.5319   11.1590    8.3541   12.2520    8.8072   11.4835   10.5677   11.2032    8.8412   12.7795    9.0600   10.9729    8.0581   10.0450   10.8617   12.2496   10.0444   10.6832    9.9110   10.1952    8.7848    7.5209    9.4429   10.9109   10.5117    9.6321   10.3783   13.4650    7.9571   12.9777   10.6423    9.7255    9.4661   10.7050   12.2541   10.5482    6.9219    8.8850    7.5551   11.1648   12.4235   10.7574   13.0704   11.2307   10.4778   11.1169    7.7221   10.0863    9.1994   11.1349   11.6681    9.0032   10.0126   11.1721    8.3848    8.9687   11.4134    9.1899   10.5694   11.5947   10.2159    8.8037    8.8916    9.6482   10.3480    8.8353    9.8585   11.4604    8.7183   10.0185   11.9304    9.7783   10.6210    9.8687   12.2965   10.5647   10.0480    8.3471   10.5297   10.7448    8.7709    9.2889    8.1708   10.8253    8.5475   11.1421   12.3536    9.6919    8.8727    9.9102    9.1772    9.9433   10.4548    8.7323   11.2754    9.5766    8.9685   11.8814    9.2093   10.0557    8.1116   10.4261    8.5241    8.5401   11.1523   10.9418    9.5657   11.1326   13.0255   11.3137    8.6061   12.9174    8.4860   10.3992    7.3870   10.4535   11.3945   10.5727    9.5843   12.3800   11.4355    8.4092    8.4393    9.9164   11.0307    9.3242   10.0408   11.5004   11.1601    8.6703    9.7076    8.3602   10.5142    8.9545   12.3950   10.3544    8.2173    9.9989    9.9180    7.9221    9.4243    8.8406   10.5512   12.7624   11.8698   10.9961    7.4728    8.1714    8.1955    8.6284   10.9038   11.9777   12.4854   11.3541   11.7565   11.4416    9.6116    9.6220   10.4024   10.8696    8.5995    8.8663    7.0721   10.8030    8.2838    9.8382   10.0886   10.7388   11.2307   11.8899    9.0624    7.1472    6.9989   12.3443   10.0814    9.6553   10.5418
 
