# Supplementary material for: Inclusive Composite Interval Mapping of QTL by Environment Interactions in Biparental Populations
Source: PLoS One. 2015 Jul 10;10(7):e0132414. doi: 10.1371/journal.pone.0132414 (PMC4498613; doi:10.1371/journal.pone.0132414)
Supplement: S4 File — (ZIP) [file pone.0132414.s004.zip › H=0.1/L1/run_00195.met]

!**********************Note: lines staring with "!" are remarks and will be ignored in the program********************
!*********************************General Information**********************************
!Assuming F1 = P1 x P2, populations available in QTL IciMapping are: 
!  1, P1BC1F1 = P1 x F1, the first backcrossing where P1 is used as the recurrent parent;
!  2, P2BC1F1 = P2 x F1, the first backcrossing where P2 is used as the recurrent parent;
!  3, F1DH, F1-derived doubled haploids; 
!  4, RIL or F1RIL, recombination inbred lines through the repeated selfing of F1;
!  5, P1BC1RIL, recombination inbred lines through the repeated selfing of P1BC1F1;
!  6, P2BC1RIL, recombination inbred lines through the repeated selfing of P2BC1F1;
!  7, F2, the selfing generation of F1;
!  8, F3, the selfing generation of F2;
!  9, P1BC2F1, the second backcrossing where P1 is used as the recurrent parent; 
! 10, P2BC2F1, the second backcrossing where P2 is used as the recurrent parent;
! 11, P1BC2RIL, recombination inred lines through the repeated selfing of P1BC2F1; 
! 12, P2BC2RIL, recombination inred lines through the repeated selfing of P2BC2F1; 
! 13, P1BC1F2, the selfing generation of P1BC1F1; 
! 14, P2BC1F2, the selfing generation of P2BC1F1; 
! 15, P1BC2F2, the selfing generation of P1BC2F1; 
! 16, P2BC2F2, the selfing generation of P2BC2F1; 
! 17, P1BC1DH, P1BC1F1-derived doubled haploids; 
! 18, P2BC1DH, P2BC1F1-derived doubled haploids; 
! 19, P1BC2DH, P1BC2F1-derived doubled haploids; 
! 20, P2BC2DH, P2BC2F1-derived doubled haploids; 
   3      !Mapping Population (see remarks above)
   2      !Mapping Function (1 for Kosambi; 2 for Haldane; 3 for Morgan)
   2      !Marker Space Type (1 for intervals; 2 for positions)
   1      !Marker Space Unit(1 for centiMorgans; 2 for Morgan)
   6      !Number of Chromosomes (or Linkage Groups)
 200      !Size of the mapping population
   2      !Number of environments
 
!***************************************** Chromosomes and Linkage Maps **********************************************
!Chromosome                 NumMarkers
-CH1                        16
-CH2                        16
-CH3                        16
-CH4                        16
-CH5                        16
-CH6                        16
!Linkage map (Marker name followed by position or the interval length)
 MK-1-1                1     0.000
 MK-1-2                1    10.000
 MK-1-3                1    20.000
 MK-1-4                1    30.000
 MK-1-5                1    40.000
 MK-1-6                1    50.000
 MK-1-7                1    60.000
 MK-1-8                1    70.000
 MK-1-9                1    80.000
 MK-1-10               1    90.000
 MK-1-11               1   100.000
 MK-1-12               1   110.000
 MK-1-13               1   120.000
 MK-1-14               1   130.000
 MK-1-15               1   140.000
 MK-1-16               1   150.000
 MK-2-1                2     0.000
 MK-2-2                2    10.000
 MK-2-3                2    20.000
 MK-2-4                2    30.000
 MK-2-5                2    40.000
 MK-2-6                2    50.000
 MK-2-7                2    60.000
 MK-2-8                2    70.000
 MK-2-9                2    80.000
 MK-2-10               2    90.000
 MK-2-11               2   100.000
 MK-2-12               2   110.000
 MK-2-13               2   120.000
 MK-2-14               2   130.000
 MK-2-15               2   140.000
 MK-2-16               2   150.000
 MK-3-1                3     0.000
 MK-3-2                3    10.000
 MK-3-3                3    20.000
 MK-3-4                3    30.000
 MK-3-5                3    40.000
 MK-3-6                3    50.000
 MK-3-7                3    60.000
 MK-3-8                3    70.000
 MK-3-9                3    80.000
 MK-3-10               3    90.000
 MK-3-11               3   100.000
 MK-3-12               3   110.000
 MK-3-13               3   120.000
 MK-3-14               3   130.000
 MK-3-15               3   140.000
 MK-3-16               3   150.000
 MK-4-1                4     0.000
 MK-4-2                4    10.000
 MK-4-3                4    20.000
 MK-4-4                4    30.000
 MK-4-5                4    40.000
 MK-4-6                4    50.000
 MK-4-7                4    60.000
 MK-4-8                4    70.000
 MK-4-9                4    80.000
 MK-4-10               4    90.000
 MK-4-11               4   100.000
 MK-4-12               4   110.000
 MK-4-13               4   120.000
 MK-4-14               4   130.000
 MK-4-15               4   140.000
 MK-4-16               4   150.000
 MK-5-1                5     0.000
 MK-5-2                5    10.000
 MK-5-3                5    20.000
 MK-5-4                5    30.000
 MK-5-5                5    40.000
 MK-5-6                5    50.000
 MK-5-7                5    60.000
 MK-5-8                5    70.000
 MK-5-9                5    80.000
 MK-5-10               5    90.000
 MK-5-11               5   100.000
 MK-5-12               5   110.000
 MK-5-13               5   120.000
 MK-5-14               5   130.000
 MK-5-15               5   140.000
 MK-5-16               5   150.000
 MK-6-1                6     0.000
 MK-6-2                6    10.000
 MK-6-3                6    20.000
 MK-6-4                6    30.000
 MK-6-5                6    40.000
 MK-6-6                6    50.000
 MK-6-7                6    60.000
 MK-6-8                6    70.000
 MK-6-9                6    80.000
 MK-6-10               6    90.000
 MK-6-11               6   100.000
 MK-6-12               6   110.000
 MK-6-13               6   120.000
 MK-6-14               6   130.000
 MK-6-15               6   140.000
 MK-6-16               6   150.000
!*********************************** Marker Types ********************************************************************
!Co-dominant marker: When heterozygote F1 is present, P1 is coded as 2, F1 is coded as 1, and P2 is coded as 0; Otherwise, P1 is coded as 2, and P2 is coded as 0. 
!Dominant marker: When heterozygote F1 is present, P1 and F1 are coded as 12, and P2 is coded as 0; Otherwise, P1 is coded as 2, and P2 is coded as 0.  
!Recessive markers: When heterozygote F1 is present, P1 is coded as 2, and F1 and P2 are coded as 10; Otherwise, P1 is coded as 2, and P2 is coded as 0. 
!Missing marker is coded as -1. 
 MK-1-1                 2   2   2   0   2   0   2   0   0   0   0   0   2   2   0   0   2   0   0   0   0   0   2   0   2   0   0   2   2   2   0   2   2   0   0   2   2   2   2   2   2   2   2   0   0   0   2   2   2   2   2   2   2   2   0   0   2   2   2   2   0   2   2   2   2   0   0   2   0   0   0   2   0   0   0   0   0   2   2   0   2   2   0   0   2   0   2   0   2   0   2   0   0   2   0   2   2   0   2   2   2   0   2   0   0   2   2   2   2   2   0   0   0   0   0   0   2   0   2   2   0   2   0   2   0   2   2   0   2   2   2   2   0   2   2   0   2   2   2   0   0   2   0   2   0   0   0   2   0   2   2   0   0   0   2   2   0   0   2   0   2   2   0   2   0   0   2   0   2   2   2   2   0   2   2   0   2   2   0   0   2   0   0   2   0   2   2   0   2   2   0   2   2   0   0   0   0   0   2   2
 MK-1-2                 2   2   2   2   2   0   2   0   0   0   0   0   2   2   0   0   2   0   0   0   0   0   2   2   2   0   2   2   2   2   0   2   2   0   0   2   0   2   2   2   2   2   0   0   0   0   2   2   2   2   2   2   2   2   0   0   2   2   2   2   0   2   2   2   2   0   0   2   0   0   0   2   0   0   0   0   0   2   2   0   2   2   0   0   2   0   2   0   2   0   2   0   0   2   0   0   2   2   2   2   2   0   2   0   0   2   2   2   2   2   0   0   0   0   0   2   2   0   2   2   0   2   0   2   0   2   2   0   2   2   2   2   0   2   2   0   2   2   2   0   2   2   0   2   0   0   0   2   0   2   2   0   2   0   2   2   0   0   2   0   2   2   0   2   0   0   2   0   2   2   2   2   0   2   0   0   2   2   0   0   2   0   0   2   0   2   2   0   2   2   0   2   2   0   0   0   2   0   2   2
 MK-1-3                 2   2   2   2   0   0   2   0   0   0   0   0   2   2   0   0   0   0   0   0   0   0   2   2   2   0   2   2   2   2   0   0   2   0   0   2   0   2   2   2   2   2   0   0   0   2   2   2   2   0   2   2   0   2   0   2   2   2   2   2   0   2   2   2   2   0   2   2   0   0   0   2   2   0   0   0   0   2   2   0   2   2   0   0   0   2   2   0   2   0   0   0   0   0   0   0   2   2   2   2   2   0   2   0   0   2   2   2   2   0   0   0   0   0   0   2   2   0   2   2   0   2   2   2   0   2   2   0   2   2   2   2   0   2   2   0   0   2   2   0   2   0   0   2   0   0   0   2   0   0   2   0   2   0   2   2   0   0   2   0   2   2   0   2   0   0   2   0   2   2   2   2   0   2   2   0   2   2   0   0   2   0   0   2   0   2   2   2   2   2   0   2   2   0   0   0   2   0   2   0
 MK-1-4                 2   0   2   2   0   0   2   0   2   0   0   0   2   2   2   2   0   0   0   0   0   0   2   2   2   0   2   2   2   2   0   0   2   0   0   2   2   0   2   2   2   2   0   0   0   0   0   2   0   0   2   2   0   2   0   2   2   2   2   2   0   2   2   2   2   0   2   2   0   0   0   2   2   0   0   0   0   2   2   0   2   2   0   0   0   2   2   0   2   0   0   0   2   0   0   2   0   2   2   2   2   0   2   0   0   2   2   2   2   0   0   0   0   0   0   2   2   0   2   2   0   2   2   2   0   2   2   0   0   2   2   2   0   2   2   0   0   2   2   0   2   0   0   2   0   0   0   2   0   2   2   0   2   2   2   2   2   0   2   0   2   2   0   2   2   0   2   0   2   2   2   2   0   2   2   0   2   2   0   0   2   0   0   2   0   2   2   2   0   2   0   2   2   0   0   0   2   0   2   0
 MK-1-5                 2   0   2   0   0   0   0   0   0   0   0   0   2   2   2   2   2   0   0   0   0   0   2   2   2   0   2   2   2   2   0   0   2   0   0   2   2   0   2   2   2   2   0   0   0   0   0   2   0   0   2   2   0   2   0   2   2   2   2   2   0   2   2   2   2   0   2   2   0   0   0   2   2   0   0   2   0   2   2   0   2   2   0   0   0   2   2   0   2   0   0   0   2   0   0   2   0   2   2   2   2   0   2   0   0   2   2   2   2   0   0   0   0   2   0   2   2   0   2   2   0   2   0   0   0   2   0   0   0   2   2   2   0   2   2   0   0   2   2   0   2   0   0   2   0   0   0   2   0   2   2   2   2   2   2   2   2   0   2   2   2   2   0   2   2   0   0   0   2   2   2   2   0   2   2   0   2   2   0   0   2   0   2   2   0   2   2   2   0   2   0   2   2   0   2   0   2   0   2   0
 MK-1-6                 2   0   2   0   0   0   0   0   0   0   0   0   2   0   2   2   2   0   0   0   0   0   2   2   2   0   2   2   2   2   0   0   2   0   0   2   2   0   2   2   2   2   0   0   0   0   0   2   0   2   2   2   0   2   0   2   2   2   2   2   0   2   2   2   2   0   2   2   0   0   0   2   2   0   0   2   0   2   2   0   2   2   0   0   0   2   2   0   2   0   0   0   2   0   0   2   0   2   2   0   2   2   2   2   0   2   0   2   2   0   2   2   0   2   0   2   2   0   2   2   0   2   0   0   0   2   0   0   0   2   2   2   0   2   0   0   0   0   2   0   2   0   0   2   0   0   0   2   0   2   2   2   2   2   2   2   2   0   2   2   2   2   0   2   2   0   0   0   2   2   2   2   0   2   2   0   2   2   0   0   2   0   2   2   0   2   2   2   2   2   0   0   2   0   2   0   2   0   2   2
 MK-1-7                 2   0   2   0   0   0   0   0   0   0   0   0   2   0   2   2   2   0   0   0   0   0   2   2   2   0   2   2   2   2   0   2   2   0   0   2   2   2   2   2   0   2   0   0   0   0   0   2   0   2   0   2   0   2   0   2   2   2   2   2   0   2   2   0   2   0   2   2   2   0   0   2   2   0   0   2   0   0   2   0   2   2   0   0   0   2   2   0   2   0   0   0   2   0   0   2   0   2   2   0   2   2   2   2   0   0   0   2   2   2   2   2   0   2   0   2   0   0   2   2   0   2   0   0   0   2   2   0   0   2   2   2   0   2   0   0   2   2   2   0   0   0   0   2   0   0   2   2   0   2   2   2   2   2   2   2   2   0   2   0   2   0   0   2   2   0   0   0   2   2   2   2   0   2   2   0   2   0   0   0   2   0   2   2   0   2   2   2   2   2   0   2   0   0   2   0   2   0   2   2
 MK-1-8                 2   0   2   0   0   0   0   0   0   0   0   0   2   0   2   2   2   0   0   0   0   0   2   2   2   2   2   2   2   2   0   2   2   0   0   2   2   2   2   2   2   2   0   0   0   0   0   2   0   2   0   2   0   2   0   2   2   2   2   2   0   2   2   0   2   0   2   2   2   0   0   2   2   2   0   2   0   0   2   0   2   2   0   0   2   2   2   0   2   0   0   2   2   0   0   2   0   2   2   0   2   0   2   2   0   0   0   2   2   2   0   2   0   2   0   0   0   0   2   2   0   2   2   0   0   2   2   0   0   2   2   2   0   2   0   0   0   0   2   0   0   0   0   2   0   0   2   2   0   2   2   2   2   2   2   2   2   0   2   0   2   0   2   2   2   0   0   0   2   2   2   2   0   2   2   0   2   0   2   0   2   0   2   2   0   2   2   2   2   2   0   2   0   0   0   0   2   2   2   0
 MK-1-9                 2   0   2   0   0   0   0   0   0   0   0   0   2   0   2   2   0   0   0   0   0   0   2   2   2   2   2   2   2   2   0   2   2   0   0   2   2   2   2   2   2   2   0   0   0   2   0   2   0   2   0   2   0   2   2   2   2   2   2   0   2   0   2   0   2   0   2   2   2   0   2   2   2   0   0   0   0   0   2   0   0   2   2   0   2   2   2   0   2   0   2   2   0   0   0   2   0   2   2   0   2   0   2   2   0   0   0   0   2   2   0   2   0   2   0   0   0   0   2   2   0   2   2   0   0   2   0   0   0   2   2   2   0   2   0   0   0   0   2   0   0   0   0   2   0   0   2   2   0   2   0   2   2   2   2   2   2   0   2   2   2   0   2   2   2   0   0   0   2   2   2   2   0   2   0   0   2   0   0   0   2   2   2   2   0   2   0   2   2   2   0   2   0   0   0   0   2   2   2   0
 MK-1-10                2   0   2   0   0   0   0   0   0   0   0   0   2   0   0   2   2   0   0   0   0   0   2   2   2   0   2   2   2   2   0   2   2   0   0   2   2   2   2   2   0   2   2   0   0   0   0   2   0   2   2   0   0   2   2   2   2   2   2   0   2   2   2   0   2   0   2   2   0   0   2   2   2   2   0   0   0   0   2   0   0   2   2   0   2   2   2   2   0   0   2   2   0   0   0   2   0   2   2   0   2   0   2   2   0   0   0   0   2   2   0   0   0   2   0   0   0   2   2   2   0   2   2   2   0   2   0   0   0   0   2   2   0   2   2   0   0   0   2   0   0   0   0   2   0   0   2   2   0   2   0   2   2   2   2   2   2   0   2   2   2   0   2   2   2   0   0   0   2   0   2   2   0   2   0   0   2   2   0   0   2   2   2   2   0   2   0   2   2   2   0   2   0   0   0   0   2   0   0   0
 MK-1-11                2   0   2   0   0   0   2   0   0   0   0   0   2   0   0   2   2   0   0   2   0   0   2   2   2   0   2   2   2   2   0   2   2   0   0   0   0   0   2   2   0   2   2   0   0   0   0   2   0   2   2   0   0   2   2   2   2   2   2   0   2   2   0   0   2   0   2   2   0   0   2   2   2   2   2   0   0   0   2   0   0   2   0   0   2   0   0   2   0   0   2   2   0   0   0   2   0   2   2   0   0   0   2   2   0   0   0   0   2   2   0   2   0   2   0   0   0   2   2   2   0   0   2   2   0   2   0   0   0   0   2   2   0   2   2   0   0   0   0   0   0   0   0   2   0   0   0   2   0   0   0   2   2   2   2   2   2   0   0   2   2   0   2   2   2   0   0   0   2   0   2   2   2   2   0   0   2   2   0   0   2   2   2   2   2   2   2   2   0   2   0   2   2   0   0   0   2   2   0   0
 MK-1-12                2   0   2   0   0   0   2   0   0   0   2   0   2   0   0   2   2   0   0   2   0   0   2   2   2   0   2   2   2   2   0   2   2   2   0   0   0   0   2   2   0   2   2   0   0   0   2   2   0   2   2   0   0   2   2   2   2   0   2   0   2   2   0   0   2   0   2   2   0   0   2   2   2   2   2   0   0   0   2   0   0   2   0   0   2   0   0   2   0   0   2   0   0   0   0   2   0   2   2   0   0   0   2   2   0   0   0   0   2   0   0   2   0   2   0   0   0   2   2   0   0   0   2   2   2   2   0   0   0   0   2   2   0   2   2   0   0   0   0   0   0   0   0   2   0   0   0   2   0   0   0   2   2   2   2   2   2   0   0   2   2   0   2   2   0   0   0   0   2   0   2   2   2   2   0   0   2   2   0   0   0   2   2   2   2   2   2   2   0   2   0   2   2   0   0   0   2   2   0   0
 MK-1-13                2   0   2   0   0   0   2   0   0   0   2   0   2   0   0   2   0   0   0   2   0   0   2   0   2   2   2   2   0   2   0   2   2   2   0   0   0   0   2   2   2   2   2   0   2   2   2   2   0   2   2   0   0   2   2   2   2   0   2   0   2   2   0   0   2   0   0   2   0   0   2   2   2   2   2   0   0   0   2   0   0   2   0   0   2   0   0   2   0   0   2   0   2   0   0   2   0   2   2   0   0   0   2   2   0   0   0   0   2   0   0   2   0   2   0   0   0   2   2   0   0   0   2   2   2   2   0   0   0   0   2   2   0   2   2   0   0   0   0   0   0   0   2   0   0   0   0   2   0   2   0   2   2   2   2   2   2   0   0   2   2   0   2   2   0   2   0   0   2   2   2   2   2   2   0   0   2   2   2   0   2   2   2   2   2   2   2   2   0   2   0   2   2   0   0   0   2   2   0   0
 MK-1-14                2   0   2   0   0   0   2   0   0   0   2   0   2   0   0   2   0   0   0   2   0   0   2   0   2   0   2   2   0   2   0   2   2   2   0   2   0   2   0   2   0   2   2   0   0   2   2   2   0   2   2   2   0   2   2   2   2   0   2   0   2   2   0   0   2   0   0   2   0   0   2   2   2   2   2   0   0   0   2   0   0   2   0   0   2   0   0   2   0   0   2   0   2   0   0   2   0   2   2   0   0   0   2   2   2   0   0   0   2   0   2   2   0   0   0   0   0   2   2   0   0   0   2   2   2   2   0   0   2   0   2   2   0   2   2   0   0   0   0   0   0   2   2   0   0   0   0   2   0   2   0   2   2   2   2   2   2   0   0   2   2   0   2   0   0   2   0   0   2   2   2   2   2   2   0   0   2   0   2   2   2   2   2   0   2   2   2   2   0   2   0   2   2   0   0   0   2   2   0   0
 MK-1-15                2   0   2   2   0   0   2   0   0   0   2   2   2   0   0   0   0   0   0   2   2   0   2   0   2   0   2   2   0   2   0   2   2   2   0   2   0   2   0   0   0   2   2   0   0   2   2   2   0   2   2   2   0   2   2   2   2   0   2   0   2   0   0   0   2   0   0   2   0   0   2   2   2   0   2   0   0   0   2   0   0   2   0   0   2   0   0   2   0   0   2   0   2   0   0   2   0   2   2   0   0   2   2   2   0   0   0   0   2   0   2   2   0   0   0   0   0   2   2   2   2   0   2   2   2   2   0   0   2   0   2   2   0   2   2   0   0   0   2   0   0   2   2   0   2   0   0   0   0   2   0   2   2   0   2   2   2   0   0   0   2   0   2   0   0   2   0   0   2   2   2   2   2   0   2   0   2   2   0   2   2   2   2   0   2   2   2   2   0   2   0   2   2   0   0   0   2   2   0   0
 MK-1-16                2   2   2   2   0   0   2   0   0   0   2   2   2   0   0   0   0   0   0   2   2   0   0   0   2   0   2   0   0   2   0   2   2   2   0   2   0   2   0   0   0   2   2   0   0   2   2   2   0   2   2   2   0   2   2   2   0   0   2   0   2   0   0   0   2   0   0   2   0   0   2   2   2   0   2   0   0   0   2   0   0   0   0   0   2   0   0   2   0   0   2   0   2   0   0   0   0   2   2   0   0   2   2   2   0   0   2   0   2   0   2   2   0   0   0   0   0   2   2   2   2   0   2   2   2   2   0   2   2   0   2   2   0   2   2   0   0   0   2   0   0   2   2   0   2   2   0   0   0   2   0   2   2   2   2   2   2   0   0   0   2   0   2   0   0   0   0   0   2   2   2   2   2   0   2   0   2   2   0   0   2   2   2   0   2   0   2   2   0   2   0   0   2   0   0   0   0   2   0   0
 MK-2-1                 2   0   2   2   0   2   0   0   2   0   2   2   2   2   0   0   0   0   0   0   0   0   2   2   2   0   0   2   0   2   2   2   0   0   0   2   0   2   0   2   2   0   0   2   2   2   0   0   0   2   2   0   0   0   0   2   2   2   0   0   0   2   0   0   0   2   2   2   0   2   0   2   0   0   2   2   0   0   0   2   2   0   0   2   0   2   2   0   0   0   0   0   0   0   0   2   0   0   2   0   0   0   2   2   0   0   0   0   0   2   2   2   2   0   0   0   2   0   2   0   0   2   2   2   0   2   0   2   2   2   2   0   2   0   2   0   2   0   2   2   0   0   2   0   0   0   0   2   0   0   0   2   2   0   2   2   2   0   0   0   2   2   0   2   2   0   0   2   2   0   0   2   0   2   2   2   0   2   0   0   0   0   2   2   2   0   2   0   0   0   2   0   2   2   0   2   0   2   2   0
 MK-2-2                 2   0   2   2   0   2   0   0   2   0   0   2   2   2   0   0   0   0   0   0   2   0   2   2   2   0   0   2   0   2   2   2   0   0   2   2   0   2   0   2   2   0   0   2   2   2   0   0   0   2   2   0   0   0   0   2   2   2   0   0   0   2   0   0   2   2   2   0   0   2   0   2   0   2   2   0   0   0   0   2   2   0   0   2   0   2   2   0   0   0   2   0   0   0   0   0   0   0   2   0   2   0   0   2   2   0   0   0   0   2   2   2   2   0   0   0   2   0   2   0   0   0   2   2   0   2   0   2   2   2   2   0   2   0   2   0   2   0   2   2   0   0   0   0   0   0   0   2   0   0   0   2   2   0   2   2   2   2   2   0   2   0   0   2   2   2   0   2   2   0   0   2   0   2   2   2   0   2   0   0   0   0   2   2   0   2   2   0   0   0   2   0   2   2   0   2   0   2   2   0
 MK-2-3                 2   0   2   2   0   2   0   0   2   0   0   2   2   2   0   2   0   0   0   0   2   0   2   2   2   0   0   2   0   2   2   2   0   0   2   2   0   2   0   2   2   0   0   2   2   2   0   0   0   2   2   0   0   0   0   2   2   2   0   0   0   2   0   0   2   2   2   2   0   2   0   2   0   2   2   0   0   0   0   0   2   0   0   2   0   2   2   0   0   0   2   0   2   0   0   2   0   0   2   0   2   0   0   2   2   0   0   0   0   2   2   2   2   0   0   0   0   0   2   0   0   0   2   2   0   2   0   2   2   2   2   0   2   0   2   2   0   0   2   2   0   0   0   0   0   0   0   2   0   0   0   2   2   0   2   2   2   2   2   0   2   0   0   2   2   2   2   2   2   2   0   2   0   2   2   2   0   0   0   0   0   0   2   2   0   2   2   0   0   2   2   0   2   2   0   2   0   2   2   0
 MK-2-4                 2   0   2   2   0   2   0   0   2   0   0   2   2   2   2   2   0   0   0   0   2   0   2   2   2   0   0   2   2   2   2   2   0   0   0   2   0   2   0   2   2   0   0   2   2   2   0   0   0   2   2   0   0   0   0   2   2   2   0   0   0   2   0   0   2   2   2   2   0   2   0   2   0   2   2   0   0   0   0   0   2   0   0   2   0   2   2   0   2   0   2   0   2   0   0   2   2   0   2   0   2   0   0   2   2   0   0   0   2   0   2   0   2   0   0   0   2   0   2   0   0   0   2   0   0   2   0   2   2   2   2   0   2   0   2   2   2   0   2   0   0   2   0   0   0   0   0   2   0   0   0   2   2   2   2   2   2   2   2   2   2   0   0   2   0   2   2   2   2   2   0   2   0   2   2   2   0   0   0   0   0   0   2   2   0   2   2   0   0   2   2   0   2   2   0   2   0   0   2   0
 MK-2-5                 2   0   2   2   0   2   0   0   2   0   0   2   2   2   2   2   0   0   0   0   2   0   2   2   2   0   2   2   2   2   2   2   0   2   0   2   0   2   0   2   2   0   0   2   0   2   0   0   0   2   2   0   0   0   0   2   2   2   0   0   0   2   0   0   2   2   2   2   0   2   0   2   0   2   2   0   0   0   0   0   2   0   0   2   0   2   2   0   0   0   0   0   2   0   0   2   0   0   2   0   2   0   0   2   2   2   0   0   2   0   2   0   0   2   0   0   2   0   2   2   0   0   2   0   0   2   0   2   2   2   2   2   2   0   0   2   2   0   2   0   0   2   0   0   0   0   0   2   0   0   0   2   2   2   2   2   2   2   2   2   2   0   0   2   0   2   2   2   2   2   0   2   0   2   2   2   0   0   0   0   0   0   2   2   2   2   2   0   0   2   2   0   2   2   0   2   0   0   2   0
 MK-2-6                 2   0   2   2   0   2   0   0   2   2   0   2   2   2   2   0   0   0   0   0   0   0   2   2   2   0   2   2   2   2   2   0   0   2   0   0   0   2   0   2   2   0   0   2   0   2   0   0   0   0   2   0   0   0   0   2   2   2   0   0   0   2   0   0   2   2   2   2   0   2   0   2   0   2   0   0   0   0   0   0   2   0   0   2   0   2   2   0   0   0   0   0   2   0   2   2   0   0   2   0   2   0   0   2   2   2   0   0   2   0   2   0   0   2   0   0   2   0   2   2   0   0   2   0   0   2   0   2   2   2   2   2   0   0   2   2   2   2   2   0   0   2   0   0   0   0   0   2   0   0   0   2   0   2   2   2   2   2   0   2   2   0   0   0   0   2   2   2   2   2   0   2   0   2   2   2   0   0   0   0   0   0   2   2   2   2   2   0   0   2   2   2   2   2   0   2   0   0   2   0
 MK-2-7                 2   0   0   2   0   2   0   0   0   2   0   2   2   2   2   0   0   0   0   0   0   0   2   2   2   0   2   2   2   2   2   0   0   2   0   0   0   2   2   2   2   0   0   2   0   2   2   0   0   0   2   0   0   0   0   2   2   2   0   0   0   2   0   0   2   2   2   0   2   2   0   2   0   2   0   0   0   0   0   0   2   0   0   2   0   2   2   0   0   0   0   0   2   0   2   2   0   0   2   0   2   2   2   2   2   2   0   0   2   0   2   0   0   2   0   0   2   0   2   2   0   0   2   0   0   2   0   0   2   2   2   2   0   0   2   0   2   0   2   2   2   2   0   0   0   0   0   2   0   0   0   2   0   2   2   2   2   2   0   2   2   0   0   0   0   2   2   2   0   2   0   2   0   0   0   0   0   0   0   2   0   0   2   2   2   2   2   0   0   2   2   2   2   2   0   2   0   0   2   0
 MK-2-8                 2   0   0   2   0   2   0   0   0   2   0   2   2   2   2   0   0   2   0   0   0   0   2   0   2   2   2   0   0   2   0   0   2   0   0   0   0   2   2   2   2   0   0   2   0   2   0   0   0   0   2   0   0   0   0   2   2   2   0   0   0   2   0   0   2   2   2   0   2   2   0   2   0   2   0   0   0   0   0   0   0   0   0   2   0   0   2   0   0   0   0   0   2   0   2   2   2   0   2   0   0   2   2   2   2   2   0   0   2   0   2   0   0   2   0   0   2   0   2   2   0   0   0   0   0   2   0   0   2   2   2   2   2   0   2   2   2   0   2   2   2   2   0   0   2   0   0   2   0   0   0   2   0   2   2   2   2   0   2   0   0   0   0   0   0   2   0   2   0   2   0   2   0   0   0   0   0   0   0   2   0   2   2   0   2   2   2   0   0   2   2   2   2   2   0   2   0   0   2   0
 MK-2-9                 2   0   2   2   0   2   2   0   0   2   0   2   2   2   0   0   0   2   2   2   0   0   2   0   2   2   2   0   0   2   0   0   2   0   0   0   0   2   2   2   2   0   0   2   0   0   0   0   0   0   2   0   0   0   0   2   0   2   0   0   0   2   0   2   0   2   2   2   2   2   0   2   0   2   0   0   0   0   0   2   0   0   0   2   0   0   2   0   0   0   0   0   2   0   2   2   0   0   2   0   0   2   2   2   2   2   0   0   2   0   2   0   0   2   0   0   2   0   2   2   0   0   0   0   0   2   0   0   2   2   0   2   2   0   2   2   2   0   2   2   2   2   0   0   2   0   2   2   0   0   0   2   0   2   2   2   2   0   2   0   2   0   0   0   2   2   0   2   0   2   0   2   0   0   0   0   0   0   0   2   0   2   2   0   2   2   2   0   0   2   2   2   2   2   0   2   0   0   2   0
 MK-2-10                2   0   2   2   0   2   2   0   0   2   0   2   2   2   0   0   0   2   2   2   0   0   2   0   2   2   2   0   0   2   0   0   2   0   0   0   0   2   2   2   2   0   0   2   0   0   0   0   0   0   2   0   0   0   0   2   2   2   0   0   0   2   0   2   0   2   2   2   2   2   0   2   0   2   0   0   0   0   2   2   0   0   0   2   0   0   0   0   0   0   0   0   2   2   2   0   0   0   2   0   0   2   2   2   2   2   0   0   2   2   2   0   0   2   2   0   0   0   2   2   0   0   0   0   0   2   0   0   2   2   0   2   2   0   2   2   2   2   2   2   2   0   0   0   2   0   2   2   0   0   0   2   0   2   2   2   2   0   2   0   2   0   0   0   2   2   2   2   0   2   0   2   0   0   0   0   0   0   0   2   0   2   2   0   2   2   2   0   2   0   2   2   2   2   0   2   0   0   2   0
 MK-2-11                2   0   2   2   0   0   2   0   0   2   0   2   2   2   0   2   2   2   2   2   0   0   2   0   0   2   2   0   0   2   0   0   2   0   0   0   0   2   2   2   2   0   0   2   0   2   0   0   0   0   2   0   0   0   0   0   2   0   0   0   0   0   0   2   0   2   2   0   2   2   2   2   0   2   0   0   0   0   2   2   0   0   0   2   0   0   0   0   2   0   0   0   2   2   2   0   0   2   2   2   0   2   2   2   2   2   0   0   2   0   2   0   0   2   2   0   0   0   2   2   0   0   0   0   0   2   0   0   2   2   2   2   2   0   2   2   2   2   2   2   2   0   2   0   2   0   2   2   2   0   0   0   0   2   2   0   2   0   2   2   2   0   0   0   2   2   2   2   0   2   0   2   0   0   0   0   0   0   2   2   0   2   0   0   2   2   2   0   2   0   2   2   0   2   0   2   0   0   2   0
 MK-2-12                2   0   2   2   0   0   0   0   0   2   0   2   2   2   0   0   2   2   2   2   0   0   2   0   0   2   2   0   0   2   0   0   2   0   0   0   2   2   0   2   2   0   0   0   0   2   0   0   0   0   2   0   0   0   2   0   2   0   0   0   0   0   0   2   2   2   2   0   2   2   2   2   0   2   0   0   0   0   0   2   0   0   0   2   0   0   0   0   2   0   0   0   2   2   2   0   0   2   2   2   0   2   2   2   2   2   0   0   2   0   2   2   0   2   0   0   0   0   2   2   0   0   0   0   0   2   0   0   2   2   2   2   2   0   2   0   2   2   2   2   2   2   2   0   2   0   2   2   2   0   0   0   0   2   2   0   2   0   2   2   2   0   0   0   0   2   2   2   0   0   0   2   0   0   0   0   0   0   2   2   0   2   0   0   2   2   2   2   2   0   2   2   0   2   0   0   0   0   0   0
 MK-2-13                2   0   2   2   0   0   0   0   0   2   0   0   2   2   0   0   2   2   2   2   0   0   2   2   0   2   2   0   2   2   0   0   2   2   2   0   2   2   0   2   2   0   0   0   0   2   0   0   0   0   2   0   2   0   2   0   2   0   0   0   0   0   2   0   0   2   2   0   2   2   2   2   0   0   0   0   0   0   0   2   0   2   0   2   0   0   0   0   2   2   0   2   2   2   2   0   0   2   2   2   0   0   2   2   2   2   0   0   2   0   2   2   0   2   0   0   0   0   2   2   0   2   2   0   0   2   0   0   2   2   0   2   2   0   2   0   2   2   2   2   2   2   2   0   2   0   0   2   2   0   0   0   0   2   2   0   0   0   2   2   2   0   0   0   0   2   2   2   0   0   0   2   2   0   0   0   0   0   0   2   0   2   0   2   2   2   2   2   2   0   2   2   0   2   0   0   0   0   0   0
 MK-2-14                2   0   2   2   0   0   0   0   0   0   0   0   2   2   0   0   2   2   0   2   0   0   2   2   0   2   2   0   2   2   0   0   2   2   2   0   2   2   0   2   2   0   0   0   0   2   2   0   0   0   2   0   2   0   2   0   2   0   0   0   0   0   2   0   0   2   2   0   2   2   2   2   0   0   0   0   0   0   0   2   0   2   0   2   0   0   0   2   2   2   0   0   2   2   2   2   0   2   2   2   0   2   2   0   2   2   0   2   2   0   2   2   0   2   0   0   2   0   2   2   0   0   2   0   0   2   0   0   2   2   0   2   2   0   2   0   2   0   2   0   2   2   2   0   2   0   0   2   2   0   0   0   2   2   2   2   0   0   2   2   2   0   0   0   0   2   2   2   0   0   0   2   2   2   0   0   0   0   0   2   0   2   0   2   2   2   2   2   2   0   2   2   0   2   0   0   0   0   2   0
 MK-2-15                2   2   0   2   0   0   0   0   0   0   0   0   2   2   0   0   2   2   2   2   2   0   2   2   0   2   2   0   2   2   0   2   2   2   2   0   2   2   0   2   2   0   0   0   0   0   2   0   0   0   0   2   2   0   2   0   0   0   0   0   0   0   2   0   0   2   2   0   2   2   0   2   0   0   0   0   0   2   0   2   0   2   0   2   0   0   0   2   2   2   0   0   2   2   2   2   0   2   2   2   0   2   2   0   2   2   0   2   2   0   2   2   0   2   0   2   2   0   2   2   0   0   2   0   0   2   0   0   2   2   0   2   2   0   2   2   2   2   2   2   2   2   0   0   2   0   2   2   2   0   0   0   2   2   2   2   0   0   2   2   0   0   0   0   0   2   2   2   0   0   0   2   2   2   0   2   0   0   0   2   0   2   0   2   0   2   2   0   2   2   2   2   0   2   0   0   0   0   2   0
 MK-2-16                2   2   0   2   0   0   0   0   0   2   0   0   2   2   0   2   2   0   2   0   2   0   2   2   0   2   2   0   2   2   2   0   2   2   2   2   2   2   2   2   2   2   0   2   0   0   2   0   0   0   0   2   2   0   2   0   0   0   0   0   0   0   2   0   0   2   2   0   0   2   0   2   0   0   0   0   0   2   0   2   0   2   0   2   0   0   0   2   2   2   0   0   2   2   2   2   0   2   2   2   0   2   2   0   0   2   0   0   0   2   2   2   0   2   0   2   2   0   2   2   0   2   2   0   0   0   0   0   2   2   0   0   2   0   0   2   0   2   2   2   2   2   0   0   0   0   0   2   2   0   2   0   2   2   2   2   0   0   2   0   0   0   0   0   0   2   2   2   0   0   0   2   2   2   0   2   0   0   0   2   0   2   0   2   0   2   2   0   2   2   0   0   0   2   0   0   0   0   0   0
 MK-3-1                 0   0   2   0   0   2   2   2   0   0   0   2   2   0   2   2   2   2   2   0   2   2   0   2   0   0   2   0   0   2   0   0   2   0   2   0   2   2   2   0   0   2   2   0   2   0   0   2   0   0   0   2   2   0   0   2   0   2   0   2   2   0   0   0   0   2   2   0   0   0   2   0   0   0   2   2   2   2   0   2   0   2   0   0   2   0   2   2   2   2   2   0   0   0   2   2   0   2   2   0   0   2   2   0   0   0   0   2   0   2   2   0   2   0   2   0   2   2   0   2   0   0   0   2   2   2   2   0   0   2   0   0   2   2   2   0   2   2   0   0   2   2   2   0   2   0   2   2   2   2   0   0   0   0   0   2   0   2   0   2   2   2   0   0   2   0   2   0   0   2   2   0   0   2   2   2   0   2   2   2   0   0   0   2   2   0   0   0   2   2   2   2   2   0   2   0   2   2   0   0
 MK-3-2                 2   0   2   0   0   2   0   0   0   2   0   2   2   0   0   0   2   2   2   0   2   2   0   2   0   2   2   0   0   2   0   0   2   0   2   0   0   2   2   0   0   2   2   0   2   0   0   2   2   0   0   2   2   0   0   2   0   0   2   2   2   0   0   0   0   2   2   0   0   0   0   0   0   0   2   2   2   2   0   2   0   2   0   0   2   2   2   2   2   2   2   0   0   2   2   2   2   2   2   0   0   0   2   0   0   2   0   2   0   2   2   0   0   0   2   0   0   0   0   2   0   0   0   2   2   2   2   0   0   2   0   0   0   2   2   0   2   2   2   0   2   2   2   0   2   0   2   2   2   2   0   0   0   0   0   2   0   0   0   2   2   2   0   0   2   0   2   0   0   2   2   0   0   2   2   2   0   2   2   2   0   0   0   2   2   0   0   0   2   2   2   2   2   0   2   0   2   2   2   0
 MK-3-3                 2   2   2   0   0   2   0   0   0   2   0   0   2   0   0   0   2   2   2   0   2   0   0   2   2   2   2   0   0   2   0   0   2   0   2   0   0   2   2   0   0   2   2   0   2   0   0   2   0   0   0   2   2   0   0   2   0   0   2   2   2   0   0   0   0   2   2   0   0   0   0   0   0   0   2   0   2   2   0   2   0   2   0   0   2   2   2   2   2   2   2   0   0   2   2   2   2   2   2   0   0   0   2   0   0   2   0   0   0   2   2   0   0   2   2   0   0   0   0   2   0   2   0   2   2   2   2   0   0   2   0   0   0   2   2   0   2   2   2   0   2   2   2   0   2   0   2   2   2   2   2   0   0   0   0   2   0   0   0   2   2   2   0   0   2   0   2   0   0   2   2   0   0   2   2   2   0   2   2   2   2   0   0   0   2   0   0   0   2   2   2   2   2   0   2   0   2   2   2   2
 MK-3-4                 2   2   2   0   0   2   0   0   0   2   0   0   2   0   0   0   2   2   2   2   2   0   2   0   2   2   2   2   0   0   0   0   2   0   2   0   0   2   2   0   0   2   2   0   2   0   0   2   2   0   0   2   2   0   0   2   0   2   2   2   2   0   0   0   0   2   2   0   0   0   0   0   0   0   2   0   2   2   0   2   0   2   0   0   2   2   2   0   2   2   0   0   0   2   2   2   2   2   2   2   0   0   2   0   0   0   0   0   0   2   2   0   0   2   2   0   0   0   0   2   0   2   0   2   0   2   2   0   0   0   0   0   0   2   2   2   2   2   2   0   2   2   2   0   2   0   2   2   0   0   2   0   0   0   0   2   0   0   0   2   2   2   0   0   0   0   2   2   0   0   2   0   0   2   2   2   0   2   2   2   2   0   0   0   2   0   0   0   2   2   2   2   2   0   2   0   2   2   2   2
 MK-3-5                 2   2   2   0   0   2   0   0   0   2   0   0   2   0   0   0   2   2   2   2   2   0   2   0   2   2   2   2   0   0   0   0   2   0   2   0   0   2   2   0   0   2   2   0   0   0   0   2   0   0   0   2   2   0   2   2   0   2   2   0   2   0   0   2   0   2   2   2   0   0   2   0   0   2   2   0   0   2   0   2   0   2   0   0   2   2   2   0   2   2   0   0   0   2   2   2   2   2   2   2   0   0   2   0   2   0   0   0   0   2   2   0   0   2   0   0   2   0   2   2   0   2   0   0   0   2   2   0   0   2   0   0   0   2   2   0   2   2   2   0   2   0   2   0   2   0   2   0   0   0   2   0   0   0   0   2   0   0   0   2   2   2   0   0   0   0   2   2   0   0   2   0   0   2   2   2   0   2   2   0   2   0   0   0   0   0   0   0   2   2   2   2   2   0   2   0   2   2   2   0
 MK-3-6                 2   2   2   0   0   2   0   0   0   0   0   0   2   0   2   0   2   2   2   2   2   0   2   0   2   2   2   2   0   0   0   0   2   0   2   0   0   0   2   0   2   2   2   0   0   0   0   2   0   0   0   2   2   0   2   0   0   2   2   0   2   0   0   0   0   2   2   2   0   2   2   0   0   2   2   0   0   2   0   2   0   2   0   0   2   2   0   0   2   2   0   0   0   2   2   0   2   2   2   2   0   0   2   0   2   0   0   0   0   2   2   0   0   2   0   0   2   0   2   2   0   2   2   0   0   2   0   0   0   2   0   0   0   2   2   0   2   2   2   2   0   0   2   2   2   0   2   0   0   0   2   0   0   0   0   2   0   0   2   2   2   2   0   0   0   0   0   2   0   0   2   0   0   2   2   2   0   2   2   0   0   0   0   0   0   0   0   0   2   2   2   2   2   0   2   2   0   2   2   0
 MK-3-7                 0   2   2   0   0   2   0   0   0   0   0   0   2   0   2   0   2   2   2   2   2   0   2   2   2   2   0   2   0   0   0   0   2   0   2   0   0   0   2   2   2   2   2   0   0   0   0   0   2   2   0   2   2   2   2   0   0   0   2   0   2   2   0   0   2   2   0   2   0   2   0   0   0   2   2   2   0   2   0   2   0   2   0   0   2   2   0   0   2   2   0   2   0   2   2   0   2   2   2   2   0   0   2   0   2   0   0   0   0   2   0   0   2   2   0   2   2   0   2   2   0   2   0   0   0   2   0   0   2   2   0   0   0   2   2   0   2   2   2   2   0   0   2   2   2   0   2   2   0   0   2   0   0   0   0   2   0   2   2   2   2   2   0   0   0   0   0   2   0   0   2   2   0   2   0   2   0   2   2   0   0   2   2   0   0   0   0   0   2   2   2   2   0   0   2   2   2   2   2   0
 MK-3-8                 0   2   2   0   0   2   0   0   0   0   0   2   2   0   2   0   2   2   2   2   2   0   2   2   0   2   0   2   0   0   0   0   2   0   2   0   0   2   2   2   2   2   2   0   0   0   0   0   2   2   0   2   2   2   2   2   0   0   2   0   2   2   0   0   2   2   0   2   0   2   0   0   0   2   2   0   0   0   0   2   0   2   0   0   2   0   0   0   2   2   0   2   0   2   2   0   2   2   2   2   0   0   2   0   0   0   0   0   0   2   2   0   2   2   0   2   2   0   2   2   0   2   0   0   0   0   0   0   2   2   0   0   0   2   2   2   2   2   2   2   0   0   2   2   2   2   2   2   0   0   2   0   0   0   0   2   0   2   2   2   2   2   0   0   0   0   0   2   0   2   2   2   2   2   0   2   0   2   2   0   0   2   2   0   0   0   0   0   2   2   2   2   0   0   2   2   2   2   2   0
 MK-3-9                 0   2   2   0   0   0   0   0   0   0   0   2   2   0   2   0   2   2   2   2   2   0   2   2   0   2   2   0   0   0   2   0   2   0   2   0   0   2   2   2   2   2   2   0   0   0   0   0   2   2   0   2   0   2   2   2   0   2   2   0   2   2   2   0   2   2   0   0   0   2   0   2   0   2   0   0   0   0   0   2   0   0   0   0   2   0   0   0   2   2   0   0   0   2   2   0   0   2   2   2   0   0   2   0   0   0   0   0   0   2   2   0   2   2   0   2   2   2   2   2   0   2   0   0   0   0   0   0   2   0   0   0   0   2   2   2   0   2   0   2   0   0   2   2   2   2   2   2   0   2   2   0   0   0   0   2   0   2   2   2   2   2   0   2   0   2   2   0   0   2   2   2   0   2   0   2   2   2   2   0   0   2   2   0   0   0   2   0   2   2   2   2   0   0   2   2   2   2   2   0
 MK-3-10                0   2   2   0   0   0   0   0   0   0   0   0   2   0   2   0   2   2   2   2   2   0   0   2   0   2   2   0   0   0   2   0   2   0   2   0   0   0   2   2   2   2   0   0   0   0   0   0   2   2   0   2   0   2   2   2   0   2   0   0   0   2   2   0   2   2   0   0   0   2   0   2   0   2   0   0   0   0   0   2   0   0   0   0   2   0   0   0   2   2   0   0   0   2   2   0   0   2   0   2   0   0   2   0   0   0   0   0   0   2   2   0   2   0   0   2   2   2   2   2   2   2   0   0   0   0   0   0   2   2   0   0   0   2   2   2   0   2   0   2   0   0   2   2   2   2   2   2   0   2   2   2   0   0   0   0   0   2   2   2   2   2   0   0   0   2   2   0   2   2   2   2   0   2   0   2   0   2   0   0   2   2   0   0   0   0   2   0   2   2   2   2   0   0   2   2   2   2   2   0
 MK-3-11                0   2   2   0   0   0   0   0   0   0   0   0   2   0   2   2   2   2   2   2   2   0   0   2   0   2   0   0   2   0   2   0   2   0   2   0   0   0   2   2   2   2   0   0   0   0   0   0   2   2   0   2   0   2   2   2   0   2   0   0   2   2   0   0   2   2   0   0   0   2   0   2   0   2   0   0   0   0   0   2   0   0   0   0   2   0   0   0   2   2   0   0   0   2   2   0   0   2   0   2   0   0   2   0   0   0   0   0   0   2   2   0   2   0   0   2   0   2   0   2   0   2   0   0   2   0   0   0   0   2   0   0   0   2   2   2   0   2   0   2   0   0   2   2   2   0   2   0   0   2   2   2   0   0   2   2   0   2   0   0   2   2   0   2   2   2   2   0   2   2   2   2   0   2   0   2   0   2   2   0   2   2   0   0   0   0   2   0   2   2   2   2   0   0   2   2   2   2   2   0
 MK-3-12                0   2   2   0   0   0   0   0   0   0   2   0   2   2   2   2   2   0   2   0   2   0   0   2   0   2   0   0   2   0   2   0   2   0   2   0   0   0   2   2   2   2   0   0   0   0   0   0   2   2   0   2   0   2   2   2   0   2   2   0   2   2   0   0   0   2   0   0   0   2   0   2   0   2   2   0   0   0   0   2   0   0   0   0   2   0   0   0   2   2   0   0   0   2   2   0   0   2   0   2   2   0   2   0   0   0   0   0   2   2   2   0   2   0   0   2   0   2   0   2   0   2   0   0   2   2   0   0   0   2   0   0   0   2   2   2   0   2   0   2   2   0   2   2   2   0   2   0   0   2   2   2   0   0   2   0   0   2   0   2   2   2   0   2   2   2   2   0   2   2   2   2   0   2   0   2   0   2   2   0   2   2   0   0   0   0   2   2   2   2   2   2   0   0   2   2   2   2   2   0
 MK-3-13                0   2   2   0   0   2   0   0   0   0   2   0   2   2   2   2   2   0   2   0   2   0   0   2   0   2   0   0   2   0   2   0   2   0   2   2   0   0   0   2   2   2   0   0   0   0   0   0   2   2   0   2   2   2   2   0   0   0   2   0   2   2   0   0   0   2   0   0   0   2   0   2   0   0   2   0   0   0   0   2   0   0   0   0   2   0   0   2   2   2   0   0   0   2   2   0   0   2   0   2   2   0   0   0   0   2   0   0   2   2   2   0   2   0   0   2   0   2   0   2   0   2   0   2   2   2   0   2   0   2   0   2   0   2   2   2   0   2   0   2   2   0   2   2   2   0   2   0   0   0   2   2   0   0   2   0   0   2   0   0   2   0   0   2   2   2   2   0   2   2   2   2   0   2   0   2   0   2   2   0   2   2   0   0   0   0   2   2   2   2   2   2   0   0   2   2   2   2   2   0
 MK-3-14                0   2   0   0   0   2   0   0   0   0   2   0   2   2   2   2   2   0   2   0   0   0   0   2   0   2   2   0   0   0   2   0   2   0   2   2   0   0   0   2   2   2   0   0   0   0   0   0   2   2   0   0   2   2   2   0   0   0   2   2   2   2   0   0   0   2   0   0   0   2   0   2   0   0   0   0   0   0   0   2   0   2   0   0   0   0   0   2   2   2   0   0   0   2   2   0   0   2   0   2   0   0   0   0   0   2   0   0   2   2   0   0   2   0   0   2   0   2   0   2   0   0   0   2   2   2   0   2   0   2   0   2   0   2   2   2   0   2   0   2   2   0   2   0   2   0   2   2   0   0   2   2   0   0   0   0   0   2   0   0   2   0   0   2   2   2   0   0   2   2   0   0   0   2   0   2   0   2   2   0   2   2   0   0   0   2   2   2   2   2   2   2   0   0   2   0   2   2   2   0
 MK-3-15                0   2   0   0   0   2   0   0   0   0   2   0   2   2   2   2   2   0   2   0   0   0   0   2   0   2   2   0   0   0   2   0   2   0   2   2   0   0   0   2   2   2   0   0   0   0   0   0   2   2   0   0   2   2   2   0   0   0   0   2   2   2   2   0   0   2   0   0   0   2   0   2   0   0   2   0   0   0   0   2   0   2   0   0   0   0   0   2   2   2   0   0   0   2   2   0   0   2   0   2   0   2   0   0   0   2   0   0   2   2   0   0   2   0   0   2   0   2   0   0   0   0   0   2   2   2   0   2   0   2   0   0   0   2   2   0   0   2   0   2   2   0   2   0   2   0   2   2   0   2   2   2   0   0   0   0   0   2   0   0   2   0   0   2   2   2   0   0   0   2   0   0   2   2   0   2   0   2   0   0   2   2   0   0   0   2   2   2   2   2   2   0   0   0   2   0   0   2   2   0
 MK-3-16                0   2   0   0   0   0   0   0   0   2   0   0   2   2   2   2   2   0   2   0   0   0   2   2   0   2   0   0   0   0   2   0   2   2   2   2   0   0   0   0   0   2   0   0   0   0   0   0   2   2   0   0   2   2   2   0   0   0   0   2   2   2   2   0   2   2   0   0   0   2   0   2   0   2   2   0   0   0   0   2   0   0   0   0   0   0   0   2   2   2   0   0   0   0   2   0   0   0   0   2   0   2   0   2   0   2   2   0   2   2   0   0   2   0   0   2   2   2   0   0   0   0   0   2   2   2   0   2   0   2   0   0   2   2   2   0   2   2   0   2   2   0   2   0   2   2   2   2   0   2   2   2   0   0   0   0   0   2   0   0   0   0   0   2   2   2   0   0   0   2   0   0   2   2   0   2   0   2   0   0   2   2   2   0   0   2   2   2   2   2   0   0   0   0   2   0   0   2   2   0
 MK-4-1                 2   0   2   0   0   2   0   2   0   0   2   2   0   0   0   2   0   2   0   0   2   0   2   2   2   0   0   0   2   2   2   2   0   2   2   0   2   0   2   2   2   0   2   0   0   0   2   2   0   2   2   0   0   0   0   0   0   0   2   0   2   2   0   0   0   2   0   0   0   0   0   2   0   2   2   2   2   0   2   0   2   2   0   2   0   0   2   2   2   0   0   2   0   2   2   0   2   0   2   2   0   0   2   2   2   0   0   0   0   0   0   0   0   2   2   2   0   0   2   2   2   2   2   2   2   0   2   2   2   2   2   0   0   0   0   2   0   2   0   2   2   2   0   0   0   0   0   0   0   0   2   0   0   2   2   0   2   2   0   0   0   0   0   0   2   2   0   2   2   0   0   2   0   0   0   2   0   0   0   0   2   0   0   2   2   2   0   2   0   2   0   0   2   2   0   2   0   0   0   2
 MK-4-2                 2   0   2   0   0   2   0   2   0   2   2   2   0   0   0   2   2   2   0   0   2   0   2   2   2   0   0   0   2   2   2   2   0   2   2   0   2   0   2   2   2   0   0   0   0   0   2   2   0   2   2   0   0   0   2   0   0   0   2   0   2   2   0   0   0   2   2   0   0   0   0   2   0   0   2   2   2   0   2   0   2   2   0   2   0   0   2   2   2   0   0   2   0   0   2   0   2   0   2   2   2   0   2   0   2   0   0   0   0   0   0   0   0   2   2   2   0   0   2   2   2   2   2   2   2   0   2   2   2   2   2   0   0   0   0   2   0   2   0   2   2   2   2   0   0   0   0   0   0   0   2   0   0   2   2   0   2   2   2   0   0   0   0   0   2   2   0   2   2   0   0   2   0   0   0   2   0   0   0   0   2   2   0   2   2   2   0   2   0   2   0   0   2   2   0   2   2   0   0   2
 MK-4-3                 2   0   2   0   0   2   0   2   0   2   2   2   0   0   0   2   2   2   0   0   2   0   2   2   2   0   0   0   2   0   2   2   0   2   2   0   2   0   2   2   2   0   0   0   0   0   2   2   0   2   2   0   0   0   0   0   0   0   2   2   2   2   0   2   0   2   2   0   0   0   0   2   0   2   2   2   2   0   0   0   0   2   0   2   0   0   2   2   2   0   0   2   0   2   2   0   2   2   2   2   2   0   2   0   2   0   0   2   0   0   2   0   0   2   2   2   0   0   2   2   2   2   2   2   2   0   2   2   2   2   2   0   0   0   0   2   0   2   0   2   2   2   2   0   0   0   0   0   0   0   2   0   0   2   2   0   2   2   2   0   0   0   0   0   2   2   0   2   0   0   0   2   0   0   0   0   0   2   0   0   2   2   0   2   0   0   0   2   0   2   0   0   2   0   0   2   2   0   0   2
 MK-4-4                 2   0   2   0   0   2   0   2   0   0   2   2   0   0   0   2   2   2   0   0   2   0   2   2   2   0   0   0   2   0   2   2   0   2   2   2   2   0   2   2   2   2   0   0   0   0   2   2   2   2   2   0   0   0   0   0   0   0   2   2   2   0   0   2   0   2   2   0   0   0   0   2   0   2   2   0   2   0   0   0   0   2   0   2   0   0   2   2   2   0   0   2   0   2   2   0   2   2   2   2   2   0   2   0   2   0   0   2   0   0   2   0   0   2   2   2   0   0   2   2   2   2   2   2   2   0   2   2   2   2   2   0   2   0   0   2   0   2   0   2   2   2   2   0   0   0   0   0   0   0   2   0   0   2   2   0   2   2   2   0   0   0   0   0   2   2   0   2   0   0   0   2   0   0   0   0   0   2   0   0   2   2   0   0   0   0   0   2   0   2   0   0   2   0   0   2   2   0   0   2
 MK-4-5                 2   0   2   0   0   2   2   2   0   0   2   0   0   0   0   2   2   2   0   0   2   0   2   2   0   0   0   0   2   2   0   2   2   2   2   2   2   0   2   2   2   0   0   0   2   0   2   2   2   2   2   0   0   0   0   0   0   2   2   2   2   0   0   0   0   2   2   0   0   0   0   2   0   2   2   0   2   2   0   0   0   2   0   2   0   0   2   0   2   0   0   2   0   2   2   0   2   2   2   0   2   0   2   0   2   0   0   2   0   0   2   2   2   2   2   2   0   2   2   2   2   2   2   2   2   0   2   2   2   2   2   0   2   0   0   2   0   2   0   2   2   2   2   0   2   2   0   0   0   2   2   0   0   2   2   0   0   2   2   0   0   0   0   0   2   2   0   2   0   0   0   2   0   0   0   0   0   0   0   0   2   2   0   0   0   0   0   2   0   2   0   0   2   2   0   2   2   0   0   2
 MK-4-6                 2   0   2   0   0   2   2   2   2   0   2   0   0   0   0   2   2   2   0   0   2   0   2   2   0   0   0   0   2   2   0   2   0   2   2   2   2   0   2   0   2   0   0   0   2   0   2   2   0   0   2   0   0   0   0   0   0   2   0   2   2   0   0   0   0   2   2   0   0   0   0   2   0   2   2   0   2   2   0   0   0   2   0   0   0   0   2   0   2   0   0   2   0   2   2   0   2   2   2   0   0   0   2   0   2   0   0   2   0   0   2   2   2   2   2   2   0   2   2   2   2   2   2   2   0   2   2   2   2   2   2   2   2   0   2   2   0   2   0   2   2   2   2   0   2   0   0   0   0   2   2   0   0   2   0   0   0   2   2   0   0   0   0   0   2   2   0   2   0   0   0   2   0   0   2   0   0   0   0   0   2   0   0   2   0   0   0   0   0   2   2   0   2   2   0   2   2   0   0   2
 MK-4-7                 2   0   2   0   0   2   2   2   2   0   2   0   0   0   0   2   0   2   0   0   2   0   2   2   0   0   0   0   0   2   0   2   0   2   2   2   2   0   2   0   2   0   0   0   2   0   2   2   0   0   2   2   0   0   0   0   0   2   0   0   2   0   0   0   0   2   2   0   0   0   0   2   0   2   0   0   2   0   0   0   0   2   0   0   0   0   2   0   2   0   0   2   0   2   2   2   0   2   2   0   0   0   2   0   2   0   0   2   0   0   2   2   2   2   2   2   0   2   2   2   2   2   2   2   0   2   2   2   2   2   2   2   2   0   2   2   0   2   0   2   2   2   2   0   2   0   0   0   0   2   2   0   0   2   0   0   0   2   2   0   0   0   2   0   2   0   0   2   0   0   0   2   0   0   2   0   0   0   0   2   2   0   0   0   0   0   2   0   0   2   2   0   2   2   0   2   2   0   0   2
 MK-4-8                 2   0   2   0   2   2   2   2   0   0   2   0   0   0   0   2   0   2   0   0   2   0   0   2   0   0   0   0   0   2   0   2   2   2   2   2   2   0   2   0   2   0   0   0   2   0   2   2   0   0   2   2   0   0   0   0   0   2   0   2   2   0   0   2   0   2   2   0   0   0   0   2   0   2   0   0   0   0   0   0   0   2   2   0   0   0   2   0   2   0   0   2   0   2   2   2   0   2   2   0   0   0   2   0   2   2   2   2   0   0   2   2   2   2   2   2   0   2   2   2   2   2   2   2   0   2   2   2   2   2   0   2   2   2   2   2   0   2   0   0   2   2   2   0   2   0   2   0   0   2   2   0   0   2   0   0   0   2   2   0   0   0   2   0   2   0   0   2   0   0   0   2   0   0   2   0   0   0   0   2   2   0   0   0   0   0   2   0   0   2   0   0   2   2   0   2   2   0   0   2
 MK-4-9                 2   0   2   0   2   2   0   2   2   0   2   0   0   0   0   2   0   2   0   0   2   0   0   2   0   0   0   0   0   2   0   0   2   2   2   2   2   0   2   2   2   0   0   0   2   0   2   2   0   0   2   2   0   0   0   0   0   2   0   2   2   0   0   2   0   0   2   0   0   0   0   2   0   2   0   0   2   0   0   0   0   0   2   0   0   0   0   0   2   0   0   2   0   2   2   2   0   2   0   0   0   0   2   0   0   2   2   0   0   0   2   2   2   2   2   2   0   2   2   2   0   2   2   2   0   2   2   2   2   2   0   2   2   2   2   2   0   2   0   0   2   2   2   0   2   0   2   0   0   2   2   0   2   2   0   0   0   0   2   0   0   0   2   2   2   0   0   2   0   0   0   2   0   0   2   0   0   0   0   0   2   0   0   0   0   0   0   0   2   2   0   0   2   2   0   2   2   0   0   2
 MK-4-10                2   0   2   0   2   0   0   2   2   0   2   0   0   0   2   2   0   2   0   2   2   0   0   2   0   0   0   0   0   0   0   0   2   2   2   2   2   0   2   2   2   0   0   0   2   0   2   2   0   0   2   2   2   0   0   0   0   2   0   2   2   0   0   0   0   0   2   0   0   0   2   2   0   2   2   2   2   0   0   2   0   0   2   0   0   0   0   2   0   0   0   2   2   2   2   2   0   2   0   0   0   0   2   0   2   2   2   0   0   0   2   2   2   2   2   2   0   2   2   2   0   2   2   2   0   2   2   2   2   2   0   2   0   2   2   2   0   2   0   0   2   2   2   0   2   0   2   0   0   2   2   0   2   2   0   0   0   0   2   0   0   2   2   0   2   0   0   2   0   0   0   2   0   0   2   0   0   0   0   0   2   0   0   0   0   0   0   0   2   2   0   0   2   2   0   2   2   0   0   2
 MK-4-11                2   0   2   0   2   0   0   2   2   0   2   0   0   0   2   2   0   2   0   2   2   0   0   2   0   0   0   0   0   0   0   0   2   2   2   2   2   0   2   2   2   0   0   0   2   0   2   0   0   2   2   2   2   0   0   0   0   2   0   2   2   2   0   0   0   0   2   0   0   0   2   2   0   2   2   2   2   0   0   2   0   0   2   0   0   0   0   2   2   0   0   2   2   0   2   2   0   2   0   0   0   0   2   0   2   2   2   0   0   0   2   2   2   2   2   2   0   2   0   2   0   2   2   2   2   2   2   2   2   2   2   2   0   2   2   0   0   2   0   0   2   2   2   0   2   0   2   0   0   2   2   0   2   2   0   0   0   0   0   0   0   2   2   0   0   0   0   2   2   0   0   2   0   0   2   0   0   0   0   0   2   0   0   0   0   0   0   0   2   2   2   0   0   2   0   2   0   0   0   2
 MK-4-12                2   0   2   0   2   2   0   2   2   0   2   0   0   0   2   2   0   2   0   2   2   0   0   2   2   0   0   0   0   0   0   0   2   2   2   2   2   0   2   0   2   0   0   0   2   2   2   0   0   2   2   2   2   0   2   0   0   2   0   0   2   2   0   0   0   0   2   0   0   0   2   2   0   2   2   2   2   0   0   0   0   0   2   0   0   0   0   0   2   0   0   2   2   0   2   2   0   2   0   0   0   0   2   0   2   2   2   0   0   0   2   2   2   2   2   2   0   2   0   2   0   2   0   2   2   2   2   2   2   2   2   2   0   2   2   0   0   2   0   0   2   2   2   0   2   0   2   0   0   2   2   0   2   2   0   0   0   0   2   0   0   2   2   0   0   2   0   2   2   0   0   2   2   2   2   0   0   0   0   0   0   0   0   0   0   0   0   0   0   2   2   0   0   2   2   0   0   0   0   0
 MK-4-13                2   0   2   0   2   2   0   2   2   0   2   0   0   0   2   2   0   2   0   2   2   0   0   2   2   0   0   0   0   0   0   0   2   2   2   0   0   0   2   0   2   0   0   0   2   2   2   0   0   2   2   2   2   2   2   0   0   2   0   0   2   2   0   2   0   0   2   0   0   0   2   2   0   2   2   2   2   0   0   0   0   0   2   0   0   0   0   0   2   0   0   2   0   0   2   2   0   2   2   0   0   0   2   0   2   2   2   0   0   0   2   2   2   0   2   2   0   2   0   2   0   2   0   2   0   2   2   2   2   2   2   2   0   2   2   0   0   2   2   0   2   2   2   0   0   0   2   0   0   2   2   0   2   2   0   0   2   0   2   0   0   2   2   0   0   2   0   2   2   2   0   2   2   2   2   0   0   0   0   0   0   0   0   0   0   0   0   0   0   2   2   0   0   2   2   0   0   0   0   0
 MK-4-14                2   0   2   0   2   2   0   2   2   0   2   0   0   0   2   2   0   2   0   2   2   0   0   2   2   0   0   0   0   0   0   2   2   2   2   0   2   0   2   0   2   0   2   0   0   2   2   0   0   2   2   2   2   2   2   2   0   0   0   0   2   2   0   2   0   0   2   0   0   0   2   2   0   2   2   2   2   0   0   0   0   0   2   0   0   0   0   0   2   0   0   2   0   0   2   2   2   2   2   0   2   0   2   0   2   2   2   0   0   0   2   2   2   0   2   0   0   2   0   2   0   2   0   2   0   2   2   2   2   2   0   2   0   2   2   2   0   0   2   0   0   2   2   0   0   0   2   0   0   2   2   0   2   2   2   0   2   0   0   0   0   2   0   0   0   2   0   2   2   2   0   2   2   2   0   2   0   0   0   2   0   0   0   0   0   0   0   0   0   2   2   2   0   2   2   0   0   0   0   0
 MK-4-15                2   0   2   2   2   2   0   2   2   2   0   2   0   2   2   2   0   2   0   0   2   0   0   2   0   0   0   0   2   0   0   2   2   2   2   0   2   0   2   2   2   0   0   0   2   2   2   0   0   2   2   0   2   2   0   2   0   0   0   0   2   2   0   2   0   0   2   0   0   0   2   2   0   2   2   2   2   0   2   0   2   0   2   0   0   0   0   0   0   0   0   2   0   0   2   2   2   2   2   0   2   0   2   0   2   2   2   0   0   0   2   2   2   0   2   0   2   2   0   2   0   2   0   2   0   2   2   2   2   2   0   2   0   2   2   2   0   0   2   0   0   2   2   0   0   0   2   0   0   0   2   0   0   2   2   2   2   0   0   0   0   2   0   0   2   2   2   0   2   2   0   2   2   2   0   2   0   0   0   2   0   0   2   0   0   0   0   0   0   2   2   2   0   0   2   0   0   0   2   0
 MK-4-16                2   0   2   2   0   2   0   2   2   0   0   0   0   0   2   2   0   2   2   0   2   0   0   2   0   0   0   0   2   2   2   2   2   2   0   0   2   0   2   2   0   0   0   0   2   2   2   0   0   0   2   0   2   2   0   2   0   0   0   0   2   2   0   2   0   0   2   0   0   0   2   0   0   0   2   2   2   0   2   2   2   0   2   0   0   0   0   0   0   0   0   0   0   0   2   2   2   2   0   0   2   0   2   0   2   2   2   0   0   0   2   2   2   0   2   0   2   2   0   2   0   2   2   2   0   0   2   2   2   0   0   2   0   2   2   2   0   2   2   0   0   2   2   0   0   0   2   0   0   0   2   0   0   2   2   2   2   0   0   2   2   0   0   0   2   2   2   0   2   2   0   0   2   0   0   2   0   0   0   2   0   0   2   0   0   0   0   0   2   2   2   2   2   0   2   0   0   0   2   0
 MK-5-1                 0   2   2   0   0   2   0   0   2   0   2   0   0   0   2   0   2   2   2   0   2   2   0   0   0   0   0   0   0   2   2   0   2   0   0   2   0   2   0   0   2   0   2   0   0   2   2   2   2   2   0   2   0   0   2   0   0   0   0   2   2   0   0   0   2   0   0   2   0   2   2   0   0   2   0   2   0   0   0   0   0   0   2   2   2   2   0   0   0   2   2   0   2   0   0   2   2   2   2   2   2   2   0   0   2   0   0   0   0   0   2   2   2   0   2   2   2   0   2   0   0   2   2   0   0   0   2   2   0   2   0   2   2   2   0   2   2   0   0   2   2   2   2   2   2   2   2   0   2   2   0   2   2   2   2   2   2   0   2   2   2   0   0   0   0   2   0   2   2   2   0   0   0   0   0   0   2   0   2   0   0   0   0   2   2   2   0   0   0   2   2   0   2   2   0   0   0   0   0   0
 MK-5-2                 0   2   0   0   0   2   0   0   2   0   2   0   0   2   2   2   2   2   2   0   2   2   0   0   0   2   0   0   0   2   2   0   2   0   2   2   2   2   0   0   2   0   0   0   2   2   2   2   0   2   0   0   0   0   2   0   0   0   0   0   2   0   0   2   2   0   0   2   0   2   2   0   0   2   0   2   0   0   0   0   0   0   2   2   2   2   0   0   2   2   2   0   2   0   0   2   0   2   2   2   2   2   0   0   2   0   0   0   0   0   2   2   2   0   2   2   2   0   2   0   0   2   0   0   0   0   2   2   0   2   2   2   2   2   0   2   2   0   0   2   2   2   0   0   2   2   0   0   2   2   0   2   2   2   2   2   0   0   2   2   0   2   0   0   0   2   0   2   2   2   0   0   0   0   0   0   0   0   2   0   0   0   0   2   2   2   0   0   0   2   2   0   2   2   0   0   0   0   0   0
 MK-5-3                 0   2   0   0   0   2   2   0   2   0   2   0   0   0   0   2   2   2   2   0   2   0   0   0   0   2   0   0   0   2   2   0   2   0   2   2   2   2   0   0   2   0   0   0   2   0   2   2   0   2   0   0   0   0   2   0   0   0   2   0   2   0   0   2   0   0   0   2   2   2   2   0   0   2   0   2   0   0   0   0   2   0   2   2   2   2   0   0   2   2   2   0   2   0   2   2   0   2   0   2   2   2   0   0   2   0   0   0   0   0   2   0   2   0   2   2   2   0   2   0   0   2   0   0   0   0   2   2   0   2   2   2   2   2   0   2   2   0   2   2   2   2   0   0   2   2   0   0   2   2   0   2   2   2   2   2   0   0   2   2   0   2   0   0   0   2   0   2   2   0   0   0   0   0   0   0   0   0   0   2   0   0   0   2   2   2   0   0   0   2   2   0   2   0   2   0   2   0   0   0
 MK-5-4                 0   2   2   2   0   2   2   0   2   0   2   0   0   0   0   0   2   2   2   0   2   0   0   0   0   2   0   0   2   2   2   0   2   0   0   2   2   2   0   0   2   0   0   0   2   0   2   2   0   2   0   2   0   0   2   0   0   0   2   0   2   0   0   2   0   0   0   2   2   2   2   0   0   2   0   2   0   0   0   0   0   0   2   2   2   2   0   0   2   2   2   0   2   0   2   2   0   2   0   2   0   2   0   0   2   0   0   0   0   2   2   0   2   0   2   2   2   0   2   0   0   2   0   0   0   0   2   2   0   2   2   2   2   2   0   2   2   0   2   2   2   2   0   0   2   2   0   0   2   2   0   2   2   2   2   2   0   0   2   2   0   2   0   0   0   2   0   2   2   0   0   0   0   0   0   2   0   0   0   2   0   0   0   2   2   0   0   0   0   2   2   0   2   0   2   0   2   0   0   0
 MK-5-5                 2   2   2   2   0   2   2   0   2   0   2   2   0   0   0   0   2   0   2   0   2   0   0   0   2   2   0   0   2   2   2   0   2   0   0   2   2   2   0   0   2   0   2   0   2   0   2   2   0   2   0   0   0   0   0   0   0   0   2   0   2   0   0   2   0   0   0   2   2   0   2   0   0   2   0   2   0   0   0   0   0   0   2   2   2   2   0   0   2   2   2   0   2   0   2   2   0   2   0   2   0   2   0   0   2   0   0   0   0   2   0   0   2   0   2   2   0   0   2   0   0   2   0   0   0   0   2   2   0   2   2   2   2   2   0   0   2   0   2   2   2   2   0   2   2   2   0   0   2   2   0   2   2   2   2   2   0   0   2   2   0   2   0   0   0   2   0   2   2   2   0   0   0   0   0   2   0   0   0   2   0   0   0   2   2   0   0   0   0   2   2   2   2   0   2   0   2   0   0   0
 MK-5-6                 2   2   2   2   0   0   2   0   2   0   2   0   0   0   0   0   2   0   2   0   2   0   2   0   2   2   0   0   2   2   0   0   2   2   0   2   0   2   0   0   2   0   2   0   2   0   2   2   2   2   2   0   0   0   0   0   0   0   2   0   2   0   0   2   0   0   0   2   2   0   0   0   2   2   0   2   0   0   0   0   0   0   2   2   2   2   0   0   2   2   2   0   2   0   2   2   2   2   0   2   0   2   0   0   0   2   0   2   0   2   0   0   2   0   0   2   0   0   2   2   0   2   0   0   0   0   2   2   0   2   2   2   2   0   0   0   0   0   2   2   2   2   0   2   2   2   0   2   0   2   0   2   2   2   2   2   0   0   2   2   0   2   2   0   0   2   2   2   2   2   0   0   0   0   0   2   0   0   0   2   0   0   0   2   2   0   0   2   0   2   2   2   0   0   2   2   2   0   0   0
 MK-5-7                 2   2   2   2   0   0   2   0   2   0   2   0   0   0   0   0   2   0   2   0   0   0   2   0   2   2   0   0   2   0   0   0   2   2   0   2   0   0   0   0   2   0   2   0   2   0   2   2   0   2   2   0   0   0   0   0   2   0   2   0   2   0   0   2   0   0   0   2   2   0   0   2   2   2   2   2   0   2   0   0   0   0   2   2   2   2   0   0   2   2   2   0   2   0   2   0   0   2   0   0   0   2   0   0   0   0   0   2   0   2   0   0   2   2   2   2   0   0   0   2   0   2   0   0   0   0   2   2   0   2   2   2   2   0   0   0   0   0   2   2   2   2   0   2   2   2   0   2   0   2   0   2   2   2   2   2   0   0   0   2   0   2   2   0   0   2   2   2   2   2   0   0   0   0   0   2   0   0   0   2   2   0   0   2   2   0   0   2   0   2   2   2   0   0   2   2   2   0   0   0
 MK-5-8                 2   2   2   0   0   0   2   0   2   0   2   0   0   0   0   0   2   0   2   0   0   0   0   0   2   2   0   0   2   0   0   2   2   2   0   2   0   0   0   0   2   0   2   0   2   0   2   2   0   2   2   0   0   2   0   0   2   0   2   0   2   0   0   2   0   0   0   2   2   0   0   2   2   2   2   2   0   2   0   0   0   0   2   2   2   2   0   0   2   2   2   0   2   0   2   0   0   2   2   0   0   2   0   0   0   0   0   2   0   2   0   0   2   2   0   2   0   0   0   2   0   2   0   0   0   0   2   2   0   2   2   2   2   0   0   0   0   0   2   2   2   2   0   2   2   2   0   0   0   2   0   2   2   2   2   2   0   0   0   2   0   0   2   0   0   0   2   2   2   2   0   0   0   0   0   2   0   0   0   2   2   0   0   2   2   0   0   0   0   2   2   2   0   0   2   2   2   0   0   0
 MK-5-9                 2   2   2   0   0   0   2   2   2   0   2   0   0   0   0   0   0   0   2   0   0   0   0   0   0   2   0   0   2   0   0   2   2   2   0   2   0   0   0   0   2   0   2   0   2   0   2   0   2   2   2   0   0   2   2   0   2   0   2   0   2   0   0   2   0   0   0   2   2   0   0   2   2   2   2   0   0   2   0   0   2   0   2   2   2   2   0   0   2   2   2   0   2   0   2   0   0   2   2   0   0   2   0   0   0   0   0   2   0   2   0   2   2   0   0   2   0   0   0   2   0   2   0   0   0   0   2   2   0   2   2   2   2   0   0   0   0   0   2   2   2   2   0   2   2   0   0   0   0   2   0   2   2   2   0   2   0   0   0   2   0   2   0   0   2   0   2   2   2   2   2   0   0   0   0   2   0   0   0   2   2   0   0   2   2   2   0   0   0   2   2   2   0   0   2   2   2   0   0   2
 MK-5-10                2   2   2   0   0   0   2   2   2   0   0   0   0   2   0   2   0   0   2   0   0   0   0   0   0   2   0   0   2   0   0   2   2   2   0   2   0   0   0   2   2   2   2   0   0   2   2   0   2   2   0   0   0   2   0   0   2   0   2   0   2   0   0   2   2   0   0   2   2   0   0   2   2   2   2   0   0   2   0   0   0   0   2   2   2   2   2   0   2   2   2   0   2   0   2   0   0   2   2   0   0   2   0   0   0   0   0   2   2   0   0   2   2   0   0   2   0   0   0   2   0   2   0   0   0   0   0   2   0   2   0   2   2   0   0   0   0   0   2   2   2   2   2   2   2   0   0   0   0   2   0   2   2   2   0   2   0   0   0   0   0   2   0   0   2   0   2   2   2   2   2   0   0   0   0   2   0   0   0   2   2   0   0   0   2   2   2   0   0   2   2   2   0   0   2   2   2   0   0   2
 MK-5-11                2   0   2   0   0   0   2   2   2   0   0   0   2   2   0   2   0   0   2   2   0   0   0   0   0   2   0   0   2   2   0   2   2   2   0   2   0   0   0   0   2   2   2   0   2   2   2   0   0   2   0   0   2   2   0   0   2   0   2   0   2   2   0   2   2   0   0   0   2   0   0   2   2   2   2   0   0   2   0   0   0   0   2   2   2   2   2   0   0   2   2   0   2   0   2   0   2   2   2   0   0   2   0   0   0   0   0   2   2   0   0   2   2   0   0   2   0   0   0   2   0   2   0   0   0   0   0   2   0   2   0   2   2   0   0   0   0   0   2   2   2   2   2   2   2   0   0   0   0   2   0   2   2   2   0   2   2   0   0   0   0   2   0   0   2   0   2   2   0   2   2   0   0   0   0   2   0   0   0   2   2   0   0   0   2   2   2   0   0   2   2   0   0   0   2   2   2   0   0   2
 MK-5-12                2   0   2   0   0   0   2   2   2   0   0   0   2   2   0   2   0   0   2   2   0   0   0   0   0   2   0   0   2   0   0   2   2   2   0   2   0   0   0   0   2   2   2   0   0   2   2   0   0   2   0   0   2   2   0   2   2   0   0   0   2   2   0   2   2   0   0   0   2   0   0   2   2   2   0   0   0   2   2   0   0   0   2   2   2   2   2   0   0   2   2   0   0   0   2   0   2   2   2   0   0   2   0   0   0   0   0   2   2   0   0   2   2   0   0   2   0   0   0   2   0   2   0   0   0   0   0   2   0   2   0   2   2   2   0   0   0   0   2   2   2   2   2   2   0   0   0   0   0   2   0   2   2   2   0   2   2   0   0   0   0   2   0   2   2   0   2   0   0   2   2   0   0   0   0   2   0   0   0   2   2   0   0   0   2   2   2   0   0   2   0   0   0   0   2   0   2   0   0   2
 MK-5-13                2   0   0   0   0   0   2   2   0   0   0   0   2   2   0   2   0   0   2   2   0   0   0   0   0   2   0   0   2   0   0   2   2   2   0   0   0   0   0   0   2   2   2   0   0   2   2   0   0   2   2   0   2   2   0   2   2   0   0   0   2   2   0   2   2   0   0   0   0   0   0   2   2   2   0   0   0   2   2   0   0   0   2   2   2   2   2   0   0   2   2   0   0   0   2   0   2   2   2   0   0   2   0   0   0   0   0   2   2   0   0   0   2   0   0   2   0   0   0   2   0   2   0   0   0   0   2   2   0   2   0   0   2   0   0   0   0   0   2   2   2   2   2   2   0   0   0   0   0   2   0   2   2   2   0   2   2   0   0   0   0   2   0   2   2   0   2   0   0   2   2   0   0   0   0   0   0   0   0   2   2   0   0   0   0   2   2   0   0   0   0   0   0   0   2   0   2   0   0   2
 MK-5-14                2   0   0   0   0   0   2   2   0   0   0   0   2   2   0   2   2   0   2   2   0   0   0   0   0   2   0   0   2   0   0   2   2   2   2   0   0   0   2   0   2   2   0   0   0   2   2   0   0   2   2   0   2   2   0   2   2   0   0   0   2   2   0   2   2   0   0   0   0   2   0   2   2   2   0   0   0   2   2   0   0   0   2   2   2   2   2   0   0   2   2   0   0   0   2   0   2   2   2   0   0   2   0   0   0   0   0   2   2   0   0   0   2   2   0   2   0   0   0   0   0   2   2   0   0   0   2   2   2   2   0   0   2   0   0   0   0   0   2   2   2   2   0   2   0   0   0   0   0   2   0   2   2   2   0   2   2   0   0   0   0   2   0   2   0   0   2   0   0   2   2   0   0   0   0   0   0   2   0   2   2   0   0   0   0   2   2   0   0   0   2   0   2   0   2   0   2   0   0   2
 MK-5-15                2   0   0   0   0   0   2   2   0   0   0   0   2   2   0   2   2   0   2   2   0   2   2   0   0   2   0   0   2   0   0   2   2   2   2   0   0   0   2   0   2   0   0   0   2   2   2   0   0   2   2   0   2   2   0   0   2   0   0   0   2   2   0   2   2   0   0   0   2   2   0   2   2   0   0   2   0   2   2   0   0   0   2   2   2   2   2   0   0   2   2   0   0   0   2   0   2   2   0   0   0   2   0   0   0   0   0   2   2   0   0   0   2   2   0   2   0   0   0   0   0   2   2   0   0   0   2   2   2   2   0   0   2   0   0   0   0   0   0   2   2   2   0   2   2   0   0   2   0   2   0   2   2   2   0   2   2   0   0   0   0   2   2   2   0   0   2   0   0   2   2   0   0   0   0   0   0   0   0   2   2   0   0   0   0   2   2   0   0   0   2   0   2   2   2   0   2   0   0   2
 MK-5-16                2   0   0   2   0   0   2   2   0   0   0   0   2   2   0   2   2   0   0   2   0   2   2   0   0   2   0   0   2   0   0   2   2   2   2   0   0   0   2   0   0   0   2   0   2   2   0   0   0   2   2   0   2   2   0   0   2   0   0   0   2   0   0   2   2   2   0   0   2   2   0   2   2   0   0   2   0   2   2   0   0   0   2   2   2   2   2   0   0   2   2   2   0   0   2   0   2   2   0   0   0   0   0   0   0   0   0   2   2   0   0   0   0   2   0   2   0   0   0   0   0   2   2   0   0   0   2   2   0   2   0   0   2   0   0   0   0   0   0   2   2   0   0   2   2   0   0   2   0   2   0   2   2   2   0   2   2   0   0   0   0   2   2   2   0   0   2   0   0   2   2   0   2   0   0   0   0   0   0   2   2   0   0   0   2   2   2   0   0   0   2   0   2   2   2   0   2   0   2   2
 MK-6-1                 2   2   0   2   2   0   0   0   0   2   2   0   0   0   2   2   2   2   0   0   2   2   2   0   2   0   2   0   0   2   2   0   0   0   0   2   2   0   0   2   0   0   0   2   0   0   2   0   0   2   0   0   2   0   0   0   2   0   0   2   2   2   0   0   0   2   2   0   0   0   2   0   2   2   0   0   0   2   2   0   2   0   2   0   0   2   2   0   2   2   2   0   2   0   2   2   0   2   2   0   0   2   2   2   0   0   2   0   2   2   2   0   2   0   0   2   0   2   2   0   0   2   0   2   0   2   2   2   0   2   0   0   2   0   2   0   2   0   2   0   0   0   2   0   2   2   2   0   0   2   0   2   0   0   2   2   0   2   0   2   0   2   0   2   0   2   2   0   2   0   0   2   0   0   2   2   2   0   2   2   0   2   2   0   0   2   2   2   0   2   2   2   2   2   2   0   0   2   0   2
 MK-6-2                 0   2   0   2   2   0   0   0   0   0   0   0   0   0   0   2   2   2   0   0   2   2   2   2   2   0   2   2   0   0   2   0   0   0   0   2   2   2   0   2   0   0   0   2   0   0   2   0   0   2   2   0   2   0   0   0   2   0   0   2   2   2   0   0   0   2   2   0   0   0   2   0   2   2   0   0   0   2   2   0   2   0   2   0   0   2   2   0   2   0   2   0   2   0   2   2   0   2   2   0   0   2   2   2   0   0   2   0   2   2   0   0   2   0   0   2   0   2   2   0   0   2   0   2   0   2   2   2   0   2   0   2   2   0   2   0   2   0   2   0   0   0   2   0   2   2   2   0   0   2   0   2   0   2   2   2   2   2   2   2   0   2   2   2   0   2   2   0   2   0   0   2   0   0   2   2   2   0   2   2   0   2   2   0   0   0   0   0   0   2   2   2   2   2   0   0   0   2   0   2
 MK-6-3                 0   0   0   2   2   0   0   0   0   0   2   0   0   0   0   2   2   2   0   0   2   2   2   2   2   0   2   0   0   0   0   0   0   0   0   2   0   2   0   2   0   0   0   0   2   2   2   0   0   2   2   0   2   0   0   0   2   0   0   2   2   2   0   2   0   2   2   2   0   0   2   0   2   2   0   0   0   2   2   0   0   0   2   0   0   2   2   0   2   0   2   0   2   0   2   2   2   2   2   2   0   2   2   2   2   0   2   0   2   2   0   0   2   0   0   2   0   2   2   0   2   2   0   2   0   2   2   2   0   2   2   2   2   0   2   2   2   0   2   0   0   0   2   0   2   2   2   0   0   2   0   2   0   2   2   2   2   2   2   2   0   2   2   2   0   2   0   0   0   0   0   2   0   0   2   2   2   0   2   2   0   2   2   0   0   0   0   0   0   2   2   2   2   2   0   0   0   2   0   2
 MK-6-4                 0   0   0   2   2   0   0   0   0   0   0   0   0   0   0   2   2   2   0   0   2   2   2   2   2   0   2   0   0   0   0   0   0   0   0   2   0   2   0   2   0   0   0   0   0   2   2   0   0   2   2   0   2   0   0   0   2   0   0   2   2   2   0   2   0   2   2   2   0   0   2   0   0   2   2   0   0   2   0   0   0   2   2   0   0   2   2   0   2   0   2   0   2   0   2   0   2   2   2   2   0   2   2   0   2   0   2   0   2   2   0   0   2   0   0   2   0   2   0   0   2   2   0   2   2   2   2   2   0   0   2   2   2   0   2   2   2   2   2   0   2   0   2   0   0   2   0   0   0   2   0   2   0   2   2   2   2   2   2   0   0   2   2   0   0   2   0   0   2   0   0   0   0   0   2   2   2   0   2   2   2   2   2   0   0   0   0   0   0   2   2   2   2   2   0   0   0   2   0   2
 MK-6-5                 0   0   0   2   2   0   0   0   0   0   0   2   0   0   0   2   2   0   0   0   2   2   2   2   0   0   2   2   0   0   0   0   0   0   0   0   0   2   2   2   0   0   0   2   0   2   2   0   0   2   2   0   2   0   0   0   2   2   0   2   2   2   0   2   0   2   2   2   0   0   2   0   0   0   2   0   0   2   0   0   0   2   0   0   0   2   2   0   2   2   2   0   2   2   2   0   2   2   2   2   0   2   2   2   2   2   2   2   2   2   0   0   2   0   0   2   0   2   0   2   2   2   0   2   2   2   2   2   0   0   2   2   2   0   2   2   2   2   2   0   2   0   0   0   0   2   0   0   0   2   0   2   0   2   2   2   2   2   2   0   0   2   2   0   0   2   0   0   2   0   2   0   0   0   2   2   2   0   0   2   2   0   0   0   0   0   0   0   0   2   2   2   2   0   2   0   0   2   0   2
 MK-6-6                 0   0   0   2   2   0   0   0   2   0   0   2   2   0   2   2   2   0   0   2   2   2   2   2   0   0   0   2   0   0   0   0   0   0   0   0   0   0   0   0   0   2   0   0   0   2   2   0   0   0   2   0   0   0   0   0   2   2   0   2   2   2   0   0   2   2   0   2   0   0   2   0   0   0   2   0   0   2   0   0   0   2   0   0   0   2   2   2   2   0   2   0   2   2   2   0   2   2   2   2   0   2   0   2   0   2   2   2   2   2   0   0   2   0   0   2   0   2   0   2   2   2   0   2   2   2   2   2   0   0   2   2   2   0   2   2   2   2   2   0   2   0   0   0   0   2   0   0   0   2   0   2   0   2   2   2   2   2   2   0   0   2   2   0   0   2   0   0   2   0   2   0   2   0   2   2   2   0   0   2   2   0   0   0   0   0   0   2   0   2   2   2   2   0   2   0   0   2   0   2
 MK-6-7                 0   0   0   2   2   0   0   0   0   2   0   2   2   0   0   2   2   0   0   2   2   0   2   2   0   0   0   2   2   0   0   0   0   0   0   0   0   0   0   0   0   2   0   2   0   2   2   2   0   0   2   0   0   2   0   0   2   2   0   2   2   2   0   0   2   2   0   2   0   0   2   0   0   0   2   0   0   2   0   0   0   2   0   0   0   2   2   2   2   0   2   0   2   2   2   0   2   0   2   2   0   2   0   2   0   2   2   0   2   2   0   0   2   0   0   2   0   2   0   2   2   2   0   2   2   2   2   2   0   2   2   2   2   0   2   0   2   2   0   0   2   0   0   0   0   2   0   0   0   2   0   2   2   2   2   2   2   2   2   0   0   2   2   0   0   2   0   0   0   0   2   0   2   0   2   2   0   0   0   2   2   2   0   0   0   0   0   0   0   2   2   2   0   0   2   0   2   2   0   2
 MK-6-8                 0   0   0   2   2   0   2   0   0   2   0   2   2   0   0   2   2   0   0   2   2   0   2   0   0   0   0   2   2   0   0   0   0   0   0   0   0   0   0   0   0   2   0   2   0   2   2   2   0   0   2   0   0   0   0   0   0   2   0   2   2   2   0   0   2   2   0   2   2   0   2   0   0   0   2   0   0   2   0   0   0   2   0   0   0   0   2   2   2   0   2   0   2   2   2   0   2   0   2   2   0   2   0   2   2   2   2   0   2   2   0   0   2   0   0   2   0   0   0   2   2   2   0   2   2   2   0   2   0   2   2   2   2   0   2   0   2   2   0   0   2   0   0   0   0   2   0   0   0   2   0   2   2   2   2   2   2   2   2   0   0   2   2   2   0   2   0   2   0   0   2   0   2   2   2   2   0   0   0   2   2   0   0   0   0   0   0   0   0   2   2   2   0   0   2   0   2   2   0   2
 MK-6-9                 0   0   0   2   2   0   2   0   0   2   0   2   2   0   0   2   2   0   0   2   2   2   2   0   0   0   0   2   2   0   0   0   0   0   0   0   0   0   0   0   0   2   0   0   0   2   2   2   0   0   2   0   0   0   0   0   0   2   0   2   2   2   0   0   2   2   0   0   2   0   2   0   0   0   2   0   0   2   0   0   2   2   0   0   0   0   2   2   2   0   2   2   2   2   2   2   2   0   2   2   2   2   0   2   2   2   2   0   2   0   0   0   2   0   0   2   0   2   0   2   0   2   0   2   2   2   0   2   0   2   2   2   2   0   2   0   2   2   0   0   2   0   0   0   2   0   0   2   0   2   0   2   2   2   0   2   2   2   2   0   0   2   2   2   0   2   0   2   2   0   2   0   2   2   2   2   0   0   0   2   2   0   0   0   0   0   0   0   0   2   2   2   2   0   2   0   2   2   0   2
 MK-6-10                0   0   0   0   0   2   0   0   0   0   0   2   2   0   0   2   2   0   0   2   2   2   2   0   0   0   0   2   2   0   0   0   0   0   0   0   0   0   0   0   2   2   0   0   0   2   2   2   0   0   2   0   0   0   0   0   2   2   0   0   2   2   0   0   2   2   2   0   2   0   2   0   0   0   2   0   0   2   0   0   2   2   0   0   2   0   2   0   2   0   0   0   2   2   2   2   2   0   2   2   2   2   0   2   0   2   2   2   2   2   0   0   2   0   0   2   0   2   0   2   0   2   0   2   0   2   0   2   0   2   2   2   2   0   2   0   2   2   0   0   2   0   2   0   2   0   0   2   0   2   0   2   2   2   0   2   2   2   2   0   0   2   2   0   0   2   0   2   2   2   2   0   2   2   2   2   0   0   0   2   2   0   0   0   2   0   0   0   0   2   0   0   2   0   2   0   2   2   0   2
 MK-6-11                0   0   0   0   0   2   0   0   0   0   0   2   2   0   0   2   2   0   0   2   2   2   2   2   2   0   0   2   2   0   0   0   0   0   0   0   0   0   0   0   2   0   0   0   0   2   2   2   0   0   2   0   0   0   0   0   2   2   0   0   2   2   0   2   2   2   2   0   2   2   2   0   0   0   2   2   0   2   0   0   2   2   0   0   2   0   2   0   2   0   0   0   0   2   2   2   2   0   2   2   2   2   0   2   0   2   2   2   2   2   0   0   2   0   0   0   0   2   0   0   0   2   0   2   0   2   0   2   0   2   2   0   2   0   2   0   2   2   0   0   2   0   2   0   2   0   0   2   0   2   0   2   2   2   0   2   2   2   2   0   0   2   0   0   0   2   0   2   2   2   2   0   2   2   2   2   0   0   2   2   2   0   0   0   2   0   0   0   0   2   0   0   2   0   2   0   2   2   0   2
 MK-6-12                0   0   0   0   0   2   0   0   0   0   0   2   2   2   0   2   2   0   2   2   2   2   2   2   2   0   0   0   2   0   0   0   0   0   0   0   0   0   0   0   2   0   0   0   0   2   2   2   0   0   2   0   2   0   0   0   2   2   0   0   2   2   0   2   2   2   2   0   2   2   2   0   0   2   2   2   0   2   0   0   2   2   0   0   2   0   2   0   2   0   0   2   0   2   2   0   2   0   2   2   2   0   0   2   2   2   2   2   2   0   0   0   2   0   0   0   0   2   0   0   0   2   0   2   0   2   0   2   0   2   2   0   2   0   2   0   2   2   0   0   2   0   2   0   2   0   0   2   0   2   0   2   2   2   0   2   2   2   2   0   0   2   0   0   0   2   0   2   2   2   2   0   2   2   2   2   2   0   2   2   2   0   0   2   2   0   0   0   0   2   0   0   2   0   2   0   2   2   0   0
 MK-6-13                0   0   0   2   0   2   0   0   0   0   0   2   2   2   0   0   0   0   2   2   2   2   2   2   2   0   0   2   2   0   2   0   0   0   0   0   0   0   0   0   0   0   0   0   0   2   2   2   0   0   2   2   2   0   0   0   2   2   0   2   2   2   0   2   2   2   2   0   2   2   2   0   0   2   2   2   0   2   0   0   2   2   2   0   2   0   2   0   2   0   0   2   0   2   2   0   2   2   2   2   2   2   0   2   2   2   2   2   2   0   0   0   0   0   0   0   0   2   0   0   0   2   0   2   0   0   0   2   0   2   2   0   2   0   0   2   2   2   0   0   2   0   2   0   2   0   0   0   0   2   0   2   2   0   2   2   2   2   2   0   0   2   0   2   0   2   0   2   2   2   2   0   2   2   0   2   2   0   2   2   2   0   0   2   2   0   0   2   0   2   0   0   2   0   2   0   2   2   0   0
 MK-6-14                0   0   0   2   0   2   0   0   0   0   0   2   2   2   0   0   0   0   2   2   2   2   2   2   2   0   0   2   0   2   2   0   0   0   0   0   0   0   0   0   2   0   0   0   0   2   2   2   0   0   2   2   2   2   2   0   2   2   0   2   2   2   0   2   2   2   2   0   2   2   2   0   0   2   2   2   0   2   0   0   0   2   2   0   2   0   2   0   2   0   0   2   0   2   2   0   2   2   2   2   2   2   0   2   2   2   2   2   2   0   0   0   0   0   0   0   0   2   0   0   0   2   0   2   0   0   0   2   0   2   2   0   2   0   0   2   2   2   0   0   2   0   0   0   2   0   0   0   0   2   0   2   2   0   2   2   2   2   2   0   0   2   0   2   0   2   0   0   2   2   2   2   0   2   0   2   0   0   2   2   0   0   0   2   2   0   0   2   0   2   0   0   2   0   2   2   2   2   0   0
 MK-6-15                0   0   0   2   2   2   0   0   0   0   0   2   2   2   2   0   2   0   2   2   2   2   0   2   2   0   0   2   0   2   2   0   0   0   0   0   0   0   0   0   0   0   0   0   2   0   2   2   0   0   0   2   2   2   2   0   2   2   0   2   2   2   0   2   2   2   2   0   0   2   2   0   0   2   2   2   0   0   0   0   0   0   2   0   2   0   2   0   2   0   0   2   0   2   2   0   0   2   2   2   2   2   0   2   2   0   2   0   2   0   0   0   2   0   2   0   0   2   0   0   2   2   0   0   2   0   0   2   0   2   2   0   0   0   0   2   2   2   0   0   2   0   2   0   2   0   0   0   0   2   0   2   2   0   2   2   2   2   2   0   2   2   0   2   0   2   0   0   0   2   2   0   0   0   0   2   2   0   2   2   0   0   0   2   2   0   0   2   0   2   0   0   2   0   2   0   2   2   0   0
 MK-6-16                0   0   0   0   2   2   0   0   0   0   0   2   2   2   0   0   0   0   2   2   2   2   0   2   2   2   0   2   0   2   0   0   0   0   0   0   0   0   0   2   0   0   0   0   0   0   2   2   0   0   0   2   2   2   2   0   2   2   0   2   2   2   0   2   2   2   2   0   0   2   0   0   0   2   2   2   0   0   0   0   0   0   2   0   2   2   2   2   0   0   0   2   2   0   2   0   2   2   2   2   2   2   0   2   2   0   2   0   2   0   0   0   2   0   0   0   0   2   0   0   2   2   0   0   2   0   2   2   0   2   2   0   0   0   0   2   2   2   0   0   2   0   2   0   0   0   0   0   0   0   0   2   2   0   2   0   2   2   2   0   2   2   0   2   0   0   0   0   0   2   2   0   0   0   0   2   2   0   2   2   0   0   0   2   2   0   0   2   2   2   0   0   2   0   2   0   0   2   0   2
 
!****************************************** Phenotypic Data **********************************************************
!-100.0 is resevred for missing phenotype
SimulatedTrait1        13.4493   18.2248   19.9897   14.0542   15.3879   14.2656   13.3636   15.2472   17.5024   10.5124   16.5953   12.9948   19.1609   12.0902   13.1448   15.3640   14.7674   17.6782   13.8610    8.6573   11.6364   18.7927   17.1412   12.3332   18.9592   15.7794   12.7584   18.0837   13.9835   14.1148    6.9197   12.8923   12.8020    9.5342   16.9679   19.5665   15.6625   15.7425   19.0044   17.5654   14.2165   16.4439   13.8408   11.3895   13.8359   14.9239   21.3448   11.1268   13.0385   15.5738   10.7538   14.7062   14.8324   18.8357   15.2214   17.8891   20.5097   14.4259   14.5253   15.1449    9.3014   13.4831   13.2822   17.0589   18.2646   15.8187   15.0636   18.4652   16.9817   12.8764   16.3317   17.2137   14.0582   16.3811   13.1709   12.0201   11.6841   22.7382   10.2474   12.8438   18.0292   18.5704   12.2005   11.3992   11.5784   15.3665   15.7828   18.1870   16.6552   15.5116   18.1236   16.7913   12.7202    8.8426   17.0187   14.5904   14.3523   11.0568   11.9269   15.0223   14.2629   13.7580   18.0630   11.7319   10.8788   14.2467   14.9111   16.9657   16.1769    9.4083   17.0118   16.4766   11.4231   10.2709   16.7699   17.7451   15.5453   15.9896   18.1794   21.8874   12.6321   14.5919   16.5317   13.3694   12.5244   16.5023   18.7160   13.6674   13.7334   13.3040   13.2197   17.8109   18.1935   14.1081   15.2756   20.8117   13.5913   10.6538   19.3970   15.0207   13.4863   13.2814   12.0876   13.0830   13.8837   14.5492   17.1622   14.5341   16.6209   15.3568   14.9215   15.7270   14.3502   16.9679   10.6988   13.8522   18.9732   16.0130   16.8825   15.1438   17.0434   16.4035   13.0743   17.5156   20.0528   14.3008   10.4339   11.0543   14.9398   16.3550   17.3411   18.8540   12.0339    8.2682   14.6057   13.9322   19.6273   15.0214   11.8262   15.7809   20.0405   14.0902   17.3208   17.9265   16.8906   16.6056   12.0402   17.8163   10.4136   14.5324    8.9966   16.4947   16.9608   12.5909   13.7220   12.4773   18.7471    9.0914   16.6821   11.7159
SimulatedTrait2         6.6704   10.2094    9.7619    9.4587   12.1241   12.9339   11.4910   10.3154    9.2639    9.7053   12.2252   10.7349   10.2634    8.6601    9.1515    8.7141    7.8144    9.7302   10.0902   10.4776    9.8767   11.8117   10.7549    8.4772    8.0976   11.2438    8.2414   10.4929    9.2207   10.4092    8.6283   11.2704   11.4625   10.1005   10.1225   11.4243   11.4743    9.7466   11.6767    7.9163    8.6415    7.5114    9.5962   10.1038    7.3578    7.7758   10.7492    7.9244    9.8019   10.1290    9.6963    8.5888   11.4781   10.8136    8.4946    8.9251   10.6958   10.7079   10.2740    7.0281    9.3526    7.3676   10.3393    8.3229    8.9762   10.3421    9.0130    9.8104   10.9435   13.5735   11.2086   10.0659    9.3139   10.6557   11.2678    9.7985   11.2163    7.7408    8.9617   11.9223    6.1849   10.5072   12.0359   10.8498    9.3048    8.0079    9.2785   10.7941   11.5977    9.3265   12.5913   13.9448   11.5101   10.5982    9.9863   11.9458   11.0313   11.6605   12.5074    7.2243    8.3232    9.2146   11.1224    9.4249   10.7616   10.7899    8.0846    9.6936   10.6000   11.1938   12.0425   10.5904   11.2948   10.3233   10.3640   10.4915   10.1189   11.3169    8.6434   10.2045   11.7005   11.8622    8.5919   10.0025    9.0368   11.2402    9.6360    9.2186   11.7005    7.6306    8.2181   10.9709   10.4298    7.3717   10.1136    8.3072    9.2126   10.7150    7.7623   11.7536   11.5600   12.2390    8.6805   10.5398   12.8198   13.1587    8.0328    8.7810   13.8566    9.6757   10.2582   12.6779    9.8323   10.2150    7.6631   12.9522   10.0175   11.7897    8.3222   10.5551    8.2841   11.5674   12.4958    9.9934    9.5100    9.6022    9.7630   11.0532    8.9047    9.6367    9.8031    7.6481   10.5108    8.5166   10.0724   11.4664    8.9488    8.8578   10.8402    8.9017    7.6564   10.0204   12.0287    9.1875   11.1218   11.6693   10.2646   10.3822    8.2011   12.1196    8.4289    8.3678    9.0291   10.8676   11.3922    9.4776    7.6072    9.0062   10.0806   11.1141
 
