# Supplementary material for: Inclusive Composite Interval Mapping of QTL by Environment Interactions in Biparental Populations
Source: PLoS One. 2015 Jul 10;10(7):e0132414. doi: 10.1371/journal.pone.0132414 (PMC4498613; doi:10.1371/journal.pone.0132414)
Supplement: S4 File — (ZIP) [file pone.0132414.s004.zip › H=0.1/L1/run_00196.met]

!**********************Note: lines staring with "!" are remarks and will be ignored in the program********************
!*********************************General Information**********************************
!Assuming F1 = P1 x P2, populations available in QTL IciMapping are: 
!  1, P1BC1F1 = P1 x F1, the first backcrossing where P1 is used as the recurrent parent;
!  2, P2BC1F1 = P2 x F1, the first backcrossing where P2 is used as the recurrent parent;
!  3, F1DH, F1-derived doubled haploids; 
!  4, RIL or F1RIL, recombination inbred lines through the repeated selfing of F1;
!  5, P1BC1RIL, recombination inbred lines through the repeated selfing of P1BC1F1;
!  6, P2BC1RIL, recombination inbred lines through the repeated selfing of P2BC1F1;
!  7, F2, the selfing generation of F1;
!  8, F3, the selfing generation of F2;
!  9, P1BC2F1, the second backcrossing where P1 is used as the recurrent parent; 
! 10, P2BC2F1, the second backcrossing where P2 is used as the recurrent parent;
! 11, P1BC2RIL, recombination inred lines through the repeated selfing of P1BC2F1; 
! 12, P2BC2RIL, recombination inred lines through the repeated selfing of P2BC2F1; 
! 13, P1BC1F2, the selfing generation of P1BC1F1; 
! 14, P2BC1F2, the selfing generation of P2BC1F1; 
! 15, P1BC2F2, the selfing generation of P1BC2F1; 
! 16, P2BC2F2, the selfing generation of P2BC2F1; 
! 17, P1BC1DH, P1BC1F1-derived doubled haploids; 
! 18, P2BC1DH, P2BC1F1-derived doubled haploids; 
! 19, P1BC2DH, P1BC2F1-derived doubled haploids; 
! 20, P2BC2DH, P2BC2F1-derived doubled haploids; 
   3      !Mapping Population (see remarks above)
   2      !Mapping Function (1 for Kosambi; 2 for Haldane; 3 for Morgan)
   2      !Marker Space Type (1 for intervals; 2 for positions)
   1      !Marker Space Unit(1 for centiMorgans; 2 for Morgan)
   6      !Number of Chromosomes (or Linkage Groups)
 200      !Size of the mapping population
   2      !Number of environments
 
!***************************************** Chromosomes and Linkage Maps **********************************************
!Chromosome                 NumMarkers
-CH1                        16
-CH2                        16
-CH3                        16
-CH4                        16
-CH5                        16
-CH6                        16
!Linkage map (Marker name followed by position or the interval length)
 MK-1-1                1     0.000
 MK-1-2                1    10.000
 MK-1-3                1    20.000
 MK-1-4                1    30.000
 MK-1-5                1    40.000
 MK-1-6                1    50.000
 MK-1-7                1    60.000
 MK-1-8                1    70.000
 MK-1-9                1    80.000
 MK-1-10               1    90.000
 MK-1-11               1   100.000
 MK-1-12               1   110.000
 MK-1-13               1   120.000
 MK-1-14               1   130.000
 MK-1-15               1   140.000
 MK-1-16               1   150.000
 MK-2-1                2     0.000
 MK-2-2                2    10.000
 MK-2-3                2    20.000
 MK-2-4                2    30.000
 MK-2-5                2    40.000
 MK-2-6                2    50.000
 MK-2-7                2    60.000
 MK-2-8                2    70.000
 MK-2-9                2    80.000
 MK-2-10               2    90.000
 MK-2-11               2   100.000
 MK-2-12               2   110.000
 MK-2-13               2   120.000
 MK-2-14               2   130.000
 MK-2-15               2   140.000
 MK-2-16               2   150.000
 MK-3-1                3     0.000
 MK-3-2                3    10.000
 MK-3-3                3    20.000
 MK-3-4                3    30.000
 MK-3-5                3    40.000
 MK-3-6                3    50.000
 MK-3-7                3    60.000
 MK-3-8                3    70.000
 MK-3-9                3    80.000
 MK-3-10               3    90.000
 MK-3-11               3   100.000
 MK-3-12               3   110.000
 MK-3-13               3   120.000
 MK-3-14               3   130.000
 MK-3-15               3   140.000
 MK-3-16               3   150.000
 MK-4-1                4     0.000
 MK-4-2                4    10.000
 MK-4-3                4    20.000
 MK-4-4                4    30.000
 MK-4-5                4    40.000
 MK-4-6                4    50.000
 MK-4-7                4    60.000
 MK-4-8                4    70.000
 MK-4-9                4    80.000
 MK-4-10               4    90.000
 MK-4-11               4   100.000
 MK-4-12               4   110.000
 MK-4-13               4   120.000
 MK-4-14               4   130.000
 MK-4-15               4   140.000
 MK-4-16               4   150.000
 MK-5-1                5     0.000
 MK-5-2                5    10.000
 MK-5-3                5    20.000
 MK-5-4                5    30.000
 MK-5-5                5    40.000
 MK-5-6                5    50.000
 MK-5-7                5    60.000
 MK-5-8                5    70.000
 MK-5-9                5    80.000
 MK-5-10               5    90.000
 MK-5-11               5   100.000
 MK-5-12               5   110.000
 MK-5-13               5   120.000
 MK-5-14               5   130.000
 MK-5-15               5   140.000
 MK-5-16               5   150.000
 MK-6-1                6     0.000
 MK-6-2                6    10.000
 MK-6-3                6    20.000
 MK-6-4                6    30.000
 MK-6-5                6    40.000
 MK-6-6                6    50.000
 MK-6-7                6    60.000
 MK-6-8                6    70.000
 MK-6-9                6    80.000
 MK-6-10               6    90.000
 MK-6-11               6   100.000
 MK-6-12               6   110.000
 MK-6-13               6   120.000
 MK-6-14               6   130.000
 MK-6-15               6   140.000
 MK-6-16               6   150.000
!*********************************** Marker Types ********************************************************************
!Co-dominant marker: When heterozygote F1 is present, P1 is coded as 2, F1 is coded as 1, and P2 is coded as 0; Otherwise, P1 is coded as 2, and P2 is coded as 0. 
!Dominant marker: When heterozygote F1 is present, P1 and F1 are coded as 12, and P2 is coded as 0; Otherwise, P1 is coded as 2, and P2 is coded as 0.  
!Recessive markers: When heterozygote F1 is present, P1 is coded as 2, and F1 and P2 are coded as 10; Otherwise, P1 is coded as 2, and P2 is coded as 0. 
!Missing marker is coded as -1. 
 MK-1-1                 2   0   2   2   0   2   2   0   2   2   2   2   2   2   2   2   2   2   2   0   2   0   0   2   0   0   2   2   0   0   2   2   0   0   0   2   2   2   0   0   0   2   0   0   2   0   2   2   0   0   0   0   0   0   0   2   2   0   2   2   2   2   2   2   2   0   2   2   0   2   2   2   2   0   2   2   0   2   0   0   2   0   0   0   2   0   2   0   2   0   0   0   2   0   0   2   0   0   0   0   2   0   0   0   2   2   0   0   2   0   0   2   0   2   0   2   0   0   0   0   0   0   0   0   2   0   0   2   2   2   2   0   0   2   0   0   0   0   0   0   0   2   2   0   2   0   0   2   0   2   0   0   2   0   0   2   2   2   0   2   2   2   0   2   0   0   2   2   0   2   2   2   0   0   0   0   0   0   0   0   0   0   0   2   2   2   2   2   2   0   2   0   2   2   2   0   2   0   0   0
 MK-1-2                 2   0   2   0   0   2   2   0   0   0   2   0   2   0   2   0   2   2   0   0   2   0   0   2   0   0   2   2   0   0   2   2   0   0   0   2   2   2   0   0   0   2   0   0   2   0   2   2   0   0   0   0   2   0   0   2   2   0   2   0   2   2   2   2   2   0   2   2   0   2   2   0   2   0   2   2   0   2   0   0   2   0   0   0   2   0   2   2   2   0   0   0   2   0   0   2   0   0   0   0   2   2   0   0   2   2   0   0   2   2   0   0   0   2   0   2   0   0   0   0   0   0   0   0   2   0   2   2   2   2   2   0   0   2   0   0   0   0   0   0   0   0   2   0   2   0   0   2   2   2   2   0   2   0   0   2   2   2   0   0   2   2   0   2   0   0   2   2   0   2   2   2   0   0   0   0   0   0   0   0   0   0   0   2   2   2   2   2   2   0   2   0   2   2   2   0   2   2   0   0
 MK-1-3                 0   0   2   0   0   2   0   0   0   0   2   0   0   0   0   0   2   0   0   0   2   0   0   2   0   0   2   2   2   0   2   2   0   0   0   2   2   2   0   0   0   2   0   0   2   0   2   2   0   0   0   0   2   0   0   2   2   0   2   0   2   2   2   2   2   0   2   2   0   2   2   0   2   0   2   2   0   2   2   0   2   0   0   0   2   0   2   2   2   0   0   2   2   0   0   2   0   0   0   0   2   0   0   2   2   2   0   0   2   2   0   0   0   2   0   2   0   0   2   0   0   0   0   0   2   0   2   2   0   2   2   2   0   2   0   0   0   0   0   0   0   0   2   0   2   0   0   2   2   2   2   0   2   0   0   2   2   0   0   0   2   2   0   2   0   0   2   2   0   2   2   2   0   0   0   2   0   0   0   0   0   2   2   0   2   2   2   2   2   0   0   0   2   2   0   0   2   2   0   0
 MK-1-4                 0   0   2   0   0   2   2   0   0   0   2   0   0   0   0   0   2   0   0   0   2   0   2   2   0   0   0   2   2   0   2   2   0   0   0   2   2   2   0   0   0   2   0   0   2   0   2   0   0   0   0   0   2   0   0   2   2   0   2   0   2   2   2   2   2   2   2   2   0   2   2   0   2   0   0   2   0   0   2   0   2   0   0   0   2   0   2   2   2   0   0   2   0   0   0   2   0   2   0   0   2   0   0   2   2   2   0   0   0   2   0   0   0   2   0   2   0   0   2   0   0   0   0   0   2   0   2   2   0   2   2   2   0   2   0   0   0   0   0   0   0   0   2   0   2   0   0   2   2   2   2   0   2   0   0   2   2   0   0   0   2   0   0   2   2   0   2   2   0   2   2   2   0   0   0   2   0   0   0   0   0   2   2   0   2   2   2   2   2   0   0   0   2   2   0   0   2   0   0   0
 MK-1-5                 0   0   2   0   0   2   2   0   0   0   2   0   0   0   0   0   2   0   0   0   2   0   2   2   0   0   0   0   2   0   2   2   0   2   0   2   2   2   0   0   0   0   0   0   0   0   2   0   0   0   0   0   2   0   0   2   2   0   2   0   0   2   2   2   0   2   2   2   0   2   0   0   0   0   0   2   0   2   2   0   2   0   0   0   2   0   2   0   2   0   0   2   0   0   0   2   0   2   0   0   2   0   0   2   2   0   0   0   0   2   0   0   0   2   2   2   0   0   2   0   0   0   0   0   2   0   2   2   0   2   2   2   0   2   0   0   0   0   0   0   0   0   2   0   2   0   0   0   2   2   2   0   2   2   0   2   2   0   0   0   2   0   0   2   2   0   2   2   0   2   2   2   0   0   0   2   0   0   0   0   0   2   2   0   2   2   2   2   2   2   0   0   2   0   0   0   2   2   0   0
 MK-1-6                 0   0   2   0   0   2   2   0   0   0   2   0   0   2   0   0   2   0   0   0   2   0   2   2   0   0   0   0   2   0   2   2   0   0   0   2   2   2   0   0   0   0   0   0   0   0   2   0   0   2   0   0   2   0   0   2   2   0   2   0   0   2   2   0   0   2   2   2   2   2   0   0   0   0   0   2   0   2   2   0   2   0   0   0   2   0   2   0   0   0   0   2   0   0   0   2   0   2   0   2   2   0   0   2   2   0   0   0   0   2   0   0   0   2   2   2   0   0   2   0   0   0   0   0   2   0   2   2   0   2   2   2   0   2   0   0   0   0   0   0   0   0   2   0   2   0   0   0   2   2   2   0   2   2   0   0   2   0   0   0   2   0   0   0   2   0   2   2   2   0   0   2   0   0   0   2   0   0   0   0   0   2   2   0   2   2   2   2   2   2   2   0   2   0   0   0   2   2   0   0
 MK-1-7                 0   0   2   0   0   2   2   0   2   0   2   0   0   2   0   0   2   0   0   0   2   0   2   2   0   0   0   2   2   0   2   2   0   0   0   2   2   2   0   0   2   0   0   0   0   0   2   0   0   0   0   0   2   0   0   2   2   0   2   0   0   2   2   0   0   2   2   2   2   2   0   0   0   0   0   2   0   2   2   0   2   0   0   0   0   0   2   0   0   0   0   2   0   0   0   2   0   0   0   2   2   0   0   2   2   0   0   0   0   2   2   0   0   2   2   2   0   0   2   0   0   0   0   0   2   0   0   2   0   2   2   2   0   2   0   0   2   0   0   0   0   0   2   0   2   2   0   0   2   2   2   0   2   0   0   2   2   0   0   0   2   0   0   2   2   0   0   2   2   0   0   0   0   0   0   2   0   2   0   0   0   2   2   0   2   2   2   2   2   0   2   0   2   0   0   0   2   2   2   0
 MK-1-8                 0   0   2   0   0   2   2   0   2   0   2   0   0   2   0   0   0   0   0   0   2   0   2   0   0   0   0   2   2   0   2   2   2   0   0   2   2   2   0   0   2   0   0   0   0   0   2   0   0   0   0   0   0   0   0   2   2   0   2   0   0   2   2   0   0   2   2   2   2   2   0   0   0   0   0   2   0   2   2   2   2   0   0   2   0   0   2   0   0   0   0   2   0   0   2   2   0   0   2   2   2   2   0   2   2   0   2   0   0   2   2   0   0   0   2   2   0   0   2   0   0   0   0   0   0   0   0   0   0   2   2   2   0   2   0   0   2   0   0   2   0   0   2   0   2   2   0   0   2   2   2   0   2   0   0   2   0   0   0   0   2   0   0   2   2   0   0   2   0   0   2   0   0   2   0   2   0   2   0   0   2   2   2   0   2   2   2   2   2   0   2   0   2   0   0   0   2   2   2   2
 MK-1-9                 2   0   2   0   0   2   2   0   2   0   2   0   2   2   0   0   0   0   2   0   2   0   2   0   0   0   0   2   2   0   2   2   2   0   0   2   2   2   0   2   2   0   0   0   0   0   2   0   0   0   0   0   0   0   0   0   2   0   0   2   0   2   2   0   0   2   2   2   2   2   0   0   0   0   0   2   0   2   2   0   2   0   0   0   2   0   2   0   0   0   0   2   0   0   2   2   0   0   2   2   2   2   0   2   2   0   2   0   0   0   2   0   0   0   2   2   0   0   2   0   0   0   0   0   0   0   0   0   0   2   2   2   0   2   0   0   2   0   0   2   0   0   2   0   0   2   0   0   2   2   2   0   2   0   0   2   0   0   0   0   2   0   0   2   2   0   0   2   0   0   2   0   0   0   0   0   0   2   0   0   2   2   2   0   2   2   0   2   2   0   2   0   2   0   0   0   2   2   2   2
 MK-1-10                2   0   0   0   2   2   2   0   2   0   2   0   2   2   0   0   2   0   2   0   0   0   2   0   0   0   0   2   2   0   2   2   0   0   0   2   2   2   0   2   0   0   0   2   0   0   2   0   0   0   0   0   0   0   0   0   2   0   0   2   0   2   2   0   0   2   2   2   2   2   0   0   0   0   0   2   0   2   2   0   2   0   0   0   2   0   2   2   0   0   0   2   0   0   2   2   0   0   2   2   2   2   0   2   2   0   2   0   0   0   2   0   2   0   2   2   2   0   2   0   2   0   0   0   0   0   0   0   0   2   2   2   0   2   0   0   2   0   0   2   0   0   2   0   0   2   0   0   2   2   2   0   2   0   0   2   0   0   0   0   2   2   0   0   2   0   0   2   0   0   2   0   0   0   0   0   2   2   0   0   2   0   2   0   2   2   0   2   2   0   2   0   2   0   0   0   2   2   2   0
 MK-1-11                2   0   2   0   2   2   2   0   2   0   2   0   2   2   0   0   2   0   2   0   0   0   0   0   0   0   0   2   2   0   2   2   0   0   0   2   2   2   0   2   0   0   2   2   0   0   2   0   0   0   0   0   0   0   0   0   2   0   2   2   0   2   2   0   0   2   2   2   2   2   0   0   0   0   0   2   0   2   2   0   2   0   0   0   2   0   2   2   0   0   0   2   0   2   2   2   0   0   2   2   2   2   0   2   2   0   2   0   0   0   0   0   2   0   2   2   2   0   2   0   2   0   0   0   0   0   0   0   0   0   2   2   0   2   2   0   2   2   0   0   2   0   2   0   0   2   0   0   2   2   2   0   2   0   0   2   0   0   0   0   2   2   0   0   2   0   0   2   0   0   2   0   2   0   0   0   2   2   0   0   2   0   2   0   2   2   0   2   2   0   0   0   2   0   0   0   2   2   2   0
 MK-1-12                2   0   2   0   2   2   2   0   2   0   2   0   2   0   0   2   2   0   0   0   0   0   0   0   0   0   0   2   2   0   2   2   0   0   0   2   2   2   0   0   0   0   2   2   0   0   2   0   0   0   0   0   0   0   0   0   2   0   2   2   0   2   2   0   0   2   2   2   2   2   0   0   0   0   0   2   0   2   2   0   2   0   0   0   2   0   2   2   0   0   0   2   0   2   2   2   0   0   2   2   0   2   0   2   2   0   2   0   0   0   0   0   0   0   2   2   2   0   2   0   2   0   0   0   0   2   2   2   0   2   2   2   0   2   2   0   2   2   0   0   2   0   2   0   0   2   0   0   2   0   2   0   2   0   0   2   0   0   0   0   2   2   0   0   2   0   0   2   0   0   2   0   2   0   0   2   0   2   0   0   2   0   2   0   2   2   0   2   2   0   0   0   2   0   0   0   2   0   2   0
 MK-1-13                2   0   2   0   2   2   2   0   2   0   2   0   2   0   0   2   2   0   0   0   0   0   0   0   2   0   0   2   0   0   2   2   2   0   0   0   2   0   0   2   0   0   2   2   0   0   2   0   0   0   0   2   0   0   0   2   2   0   2   2   0   0   2   2   0   2   0   0   2   2   0   2   2   0   0   2   0   2   2   0   2   0   0   0   2   0   2   2   0   0   0   2   0   2   2   2   0   0   2   2   0   2   0   2   2   0   2   0   0   0   2   0   0   0   2   2   2   0   0   0   2   0   0   0   0   2   2   2   0   2   2   2   0   2   2   0   2   2   0   0   2   0   2   0   0   2   0   0   2   0   2   0   2   0   0   2   0   0   0   0   0   2   0   0   2   0   0   2   0   2   2   0   2   0   0   2   0   2   0   0   2   0   2   0   2   2   0   2   2   0   0   0   2   0   0   0   2   0   2   0
 MK-1-14                2   0   2   0   2   0   2   0   2   0   2   2   2   0   0   2   2   0   0   0   0   0   0   0   2   0   2   2   0   0   2   2   2   0   0   0   2   2   2   2   2   0   2   2   0   0   2   0   0   2   0   0   0   2   0   2   2   2   2   2   0   0   2   2   0   2   0   0   2   2   0   2   2   0   0   0   0   2   0   0   2   0   0   0   2   0   2   2   0   0   2   2   0   2   2   2   2   0   2   0   0   2   0   2   2   2   2   0   0   0   2   0   0   0   2   2   2   0   0   0   0   0   0   0   2   2   2   2   0   2   2   0   2   2   2   0   2   2   0   0   2   0   2   0   2   2   0   0   2   0   2   0   2   0   0   2   0   0   0   0   0   0   0   0   2   2   0   2   0   2   2   0   2   0   0   0   0   2   0   0   2   0   2   0   2   2   0   2   2   0   0   0   2   0   0   0   2   2   2   2
 MK-1-15                2   0   2   0   2   0   2   0   2   0   2   2   0   0   0   2   2   0   0   0   0   0   0   0   2   0   2   2   0   2   2   2   2   0   0   0   2   2   2   2   2   0   2   2   0   0   2   0   2   2   0   0   2   2   0   2   2   2   2   2   0   0   2   2   2   2   0   0   2   2   0   2   2   0   0   2   0   2   0   0   2   0   0   0   2   0   2   2   0   0   2   2   0   2   2   2   0   0   2   0   2   2   0   2   2   2   2   0   0   2   2   0   0   0   2   2   2   0   0   0   0   0   0   0   2   2   0   2   0   2   2   0   2   2   2   0   2   2   0   0   2   0   2   0   2   2   0   0   2   0   2   0   0   0   0   2   0   0   0   0   0   0   0   0   2   2   0   2   0   2   2   0   2   0   0   0   0   2   0   0   2   2   2   0   2   0   0   2   2   2   0   0   2   0   0   0   2   2   2   2
 MK-1-16                2   0   2   2   2   2   0   0   2   0   2   2   0   2   0   2   0   0   0   0   0   0   2   0   2   0   2   2   0   2   2   2   2   0   0   0   2   2   2   2   2   0   2   2   0   0   2   0   0   2   0   0   2   2   0   0   2   2   2   2   0   0   2   2   2   2   0   0   2   2   0   2   2   2   0   2   0   2   0   0   2   0   0   0   2   0   2   0   0   0   2   2   0   2   2   2   0   0   0   0   0   0   0   2   2   2   2   0   2   2   2   0   0   2   2   2   2   0   0   0   0   0   0   0   2   2   0   2   0   2   2   0   2   2   2   0   2   0   0   0   2   0   2   0   2   2   0   0   2   0   2   0   0   0   0   0   0   0   0   0   0   0   0   0   2   2   0   2   0   2   2   0   2   2   0   0   0   2   0   0   2   2   2   0   2   0   0   2   2   2   0   0   2   0   0   0   2   2   2   2
 MK-2-1                 2   2   2   2   0   0   2   0   2   0   0   0   2   2   2   0   2   2   0   2   0   0   0   0   2   2   2   2   2   0   2   0   2   0   2   2   2   2   2   2   2   0   0   0   0   2   0   0   2   2   0   0   2   2   0   0   2   2   0   0   2   2   0   0   0   2   2   0   2   0   2   0   2   2   0   0   0   0   0   2   0   2   2   2   0   2   2   2   2   0   2   2   0   0   0   0   2   0   2   0   0   0   0   2   0   0   2   0   2   0   0   0   0   0   2   2   2   2   0   0   0   2   0   2   2   2   0   0   2   0   0   0   0   2   2   0   0   0   2   0   2   0   0   2   0   0   2   2   2   0   0   2   2   0   0   2   0   2   2   2   2   0   2   2   0   0   2   2   0   0   2   2   2   0   0   0   0   0   0   0   2   2   0   0   2   0   2   2   2   2   2   2   2   2   0   0   2   2   2   2
 MK-2-2                 2   2   2   2   0   0   2   0   2   0   0   0   2   2   2   0   2   2   0   2   0   0   0   0   2   2   2   2   2   0   2   0   2   0   2   2   2   2   2   2   2   0   0   0   0   2   0   2   2   2   0   0   2   2   0   0   2   2   0   0   2   2   0   0   0   2   2   0   2   0   2   0   2   2   0   0   0   0   2   2   0   2   2   2   0   0   2   2   2   0   2   2   0   0   0   0   2   0   2   2   0   0   0   0   0   2   2   0   0   2   0   2   0   0   0   2   0   2   0   0   0   2   0   2   2   2   0   0   2   0   0   2   0   2   0   0   0   0   2   0   2   0   0   2   2   0   2   2   2   0   0   2   2   0   0   2   0   2   2   2   2   0   0   2   0   0   2   0   0   0   2   0   2   0   2   0   0   2   0   0   2   2   0   0   2   0   2   2   2   2   2   0   2   2   0   0   2   2   2   2
 MK-2-3                 0   2   2   2   0   0   2   2   2   2   0   0   2   2   2   0   2   2   0   2   0   0   0   0   0   2   2   2   2   0   2   0   2   0   0   2   2   2   2   2   2   0   0   0   0   2   0   2   2   2   0   0   0   2   2   0   2   2   0   0   2   2   0   0   0   2   2   0   2   0   2   0   2   2   0   2   0   0   2   2   0   2   2   2   2   2   2   2   2   0   2   2   0   0   0   0   2   0   2   2   2   0   0   2   0   2   2   0   0   2   0   2   0   0   0   2   0   0   0   0   0   2   0   2   2   2   0   0   2   2   0   2   0   2   0   0   0   0   2   0   2   0   0   2   2   0   2   2   2   0   0   2   2   0   0   2   0   2   2   2   2   0   0   2   0   0   2   0   0   0   0   0   2   0   2   0   0   2   0   0   2   2   0   0   2   0   2   2   2   0   2   0   2   2   0   0   2   2   0   2
 MK-2-4                 0   2   2   2   0   0   2   2   2   2   0   0   2   2   2   0   2   2   0   2   2   0   2   0   0   2   2   2   2   0   2   0   2   0   2   2   2   2   2   2   2   0   0   0   0   2   0   2   2   2   0   0   0   2   2   0   2   2   0   0   2   0   0   0   0   2   2   0   2   2   2   0   2   2   0   2   0   0   2   2   0   2   2   2   2   0   2   2   2   0   2   2   0   0   0   2   0   0   2   2   2   0   0   2   0   2   2   0   0   2   0   2   0   0   0   2   0   0   0   0   0   2   0   2   2   2   0   0   2   2   0   2   0   2   0   2   0   0   2   0   2   0   0   2   2   0   2   2   2   0   0   2   0   2   0   2   0   2   2   2   2   0   0   2   0   0   2   0   0   0   0   0   0   0   2   0   0   2   0   0   2   2   0   2   0   2   0   2   2   0   2   0   2   2   0   0   0   0   0   0
 MK-2-5                 0   2   2   2   0   0   2   2   2   2   0   0   2   2   2   0   2   2   0   2   2   0   2   0   0   2   2   2   2   0   2   0   2   2   2   2   2   2   2   2   2   0   0   0   0   2   0   2   2   0   0   0   0   0   2   0   2   2   0   0   2   0   0   0   0   2   2   0   2   2   2   0   0   2   2   2   0   0   2   2   0   2   2   2   0   2   0   2   0   0   0   2   2   2   0   2   0   0   2   2   2   0   0   2   0   2   2   0   2   2   2   2   0   0   0   2   0   0   0   0   0   2   0   0   2   2   0   0   2   2   0   2   0   2   0   2   0   0   2   0   2   0   2   2   2   0   2   0   2   0   0   2   0   2   0   2   0   2   2   2   2   0   0   2   0   0   2   0   0   0   0   0   0   0   2   0   0   2   0   0   2   2   0   2   0   2   0   2   2   0   2   0   2   2   0   0   0   0   2   0
 MK-2-6                 0   2   0   2   0   0   2   2   2   2   0   0   2   2   2   0   2   2   0   2   2   0   2   2   0   2   2   2   2   0   2   0   2   2   2   0   0   2   2   0   2   0   0   0   0   2   0   2   2   0   0   0   0   0   0   0   0   2   0   0   2   0   0   0   0   2   2   0   2   2   2   0   0   2   2   2   0   0   2   2   0   2   2   2   0   2   0   2   0   0   2   0   2   2   0   2   0   0   0   2   2   0   0   2   0   2   2   0   2   2   2   2   0   0   0   2   0   0   2   0   0   2   0   0   2   2   0   0   2   2   0   2   0   2   0   2   0   0   2   0   2   0   2   2   2   0   2   0   0   0   0   2   0   2   0   2   0   2   2   2   2   0   0   2   0   0   2   0   0   0   0   0   0   0   0   0   0   2   0   0   2   2   0   2   0   2   0   2   2   0   2   0   2   2   0   0   0   0   2   0
 MK-2-7                 0   2   0   2   0   0   2   2   2   2   0   0   2   2   2   0   2   2   0   2   2   0   2   2   0   2   2   2   2   0   2   0   2   2   2   0   0   2   2   0   2   0   0   0   0   2   0   2   0   0   0   0   0   0   0   0   0   2   0   0   2   0   0   0   0   2   2   2   2   2   2   0   0   2   2   2   0   0   2   2   0   2   2   2   0   2   0   2   2   0   2   0   2   2   0   2   0   0   0   2   2   0   0   2   0   2   2   0   2   0   2   2   0   0   0   2   0   0   2   0   0   2   0   0   2   2   0   0   2   2   0   2   0   2   2   2   0   0   2   0   2   0   2   2   2   0   2   0   0   0   0   0   0   2   0   2   0   2   2   2   0   0   0   2   0   0   2   0   0   0   0   0   0   0   0   0   0   2   0   0   2   2   0   2   0   2   0   2   2   0   2   0   2   2   0   0   0   0   0   0
 MK-2-8                 0   2   2   2   0   0   2   2   0   2   0   0   2   2   2   0   2   2   0   2   0   0   2   2   0   2   2   2   2   0   2   0   2   2   2   0   0   2   2   0   0   0   0   0   0   2   0   2   0   0   0   2   0   0   0   0   0   2   0   0   2   0   2   0   0   2   2   2   2   2   2   0   0   2   2   2   0   0   2   2   0   0   2   2   0   2   0   2   2   0   2   0   2   2   0   2   0   0   0   2   2   0   0   2   0   2   2   0   2   0   2   2   0   0   0   2   0   0   2   0   0   2   0   0   2   2   0   0   0   2   0   2   0   2   2   2   0   0   2   0   2   0   2   0   2   0   2   0   0   0   0   0   0   2   0   2   0   2   2   2   0   0   2   2   0   0   2   0   0   0   0   0   0   0   0   0   0   2   0   2   0   2   0   2   0   2   0   2   2   0   2   0   2   0   0   0   0   0   0   0
 MK-2-9                 0   2   2   2   0   0   2   2   0   2   0   0   2   2   2   0   2   2   0   2   2   0   2   2   2   2   2   0   0   0   2   2   2   2   2   0   0   2   0   2   0   2   0   2   2   2   0   2   0   2   0   2   0   0   0   2   2   2   2   0   2   0   2   0   0   2   2   2   2   2   2   0   0   2   2   2   0   0   2   2   0   0   2   2   0   2   0   2   2   0   2   0   2   2   0   2   0   0   0   2   2   0   0   2   0   2   2   0   2   0   2   2   0   0   0   2   0   0   2   0   0   2   0   0   2   2   0   0   0   2   0   2   0   2   2   2   0   0   2   0   2   0   0   0   2   0   2   0   2   0   0   0   0   2   0   2   0   2   2   2   0   0   2   2   0   2   2   0   0   0   2   0   0   2   0   0   0   0   0   2   0   2   0   2   2   2   0   2   2   0   2   0   2   0   2   0   0   0   0   0
 MK-2-10                0   2   2   2   0   0   2   2   0   2   0   0   2   2   2   0   2   2   2   2   2   0   2   2   2   2   2   0   0   2   2   2   2   2   2   0   0   2   0   2   0   2   0   2   0   2   2   2   0   0   0   2   0   0   0   2   2   2   2   0   2   2   2   0   0   2   0   2   2   2   2   2   0   2   2   2   0   2   2   2   0   0   2   2   2   2   0   2   2   0   2   0   0   2   0   2   0   0   0   2   2   0   2   2   0   2   2   0   2   0   2   2   0   0   0   0   0   0   2   0   0   0   0   0   0   2   0   0   2   0   0   2   0   2   2   2   0   0   2   2   2   0   0   0   2   0   2   0   2   0   0   0   0   2   0   2   0   2   2   2   2   0   2   2   0   0   2   0   0   0   2   0   0   2   2   2   0   0   0   2   0   2   0   0   2   2   0   2   2   0   2   0   2   0   2   0   0   0   0   0
 MK-2-11                0   2   2   2   0   0   0   2   0   2   0   0   2   2   2   0   2   2   0   2   2   0   2   2   2   2   2   0   0   0   2   2   2   2   2   0   0   2   0   0   0   2   0   2   0   2   2   2   0   0   0   2   0   0   0   2   2   2   2   0   2   2   2   0   0   2   0   2   2   0   2   2   0   2   2   0   0   2   2   2   0   0   2   2   2   2   0   2   2   0   2   0   0   2   0   0   0   0   0   2   2   0   0   2   0   2   2   0   2   0   0   2   2   0   0   0   0   0   0   0   0   0   0   0   0   2   0   0   2   0   0   2   0   2   2   2   0   2   2   2   0   0   0   0   2   0   2   0   2   0   0   0   0   2   0   2   0   2   2   2   2   0   2   2   0   0   2   0   2   0   2   0   0   2   2   2   0   0   2   2   2   0   2   0   2   2   0   0   2   0   2   0   2   0   2   0   0   0   0   0
 MK-2-12                0   2   2   2   0   0   0   2   0   2   0   0   2   0   2   0   2   0   0   2   2   0   2   2   2   2   2   0   0   2   2   2   2   2   2   0   2   2   2   0   0   2   2   2   0   2   2   2   0   0   0   2   0   0   0   2   2   0   2   0   2   2   2   2   0   2   0   2   2   0   2   2   0   2   2   0   0   2   2   0   0   0   2   2   2   2   0   2   2   0   0   0   0   2   0   0   0   0   0   2   2   0   2   2   0   2   2   0   2   0   0   2   2   0   0   0   0   0   2   0   0   0   0   0   0   2   0   2   2   0   0   2   0   2   2   2   0   2   2   2   0   0   0   0   2   0   2   0   2   2   0   0   0   2   0   2   0   2   2   0   2   0   2   0   0   2   2   0   2   0   2   0   0   2   2   2   0   0   2   2   2   0   2   0   2   2   0   0   2   0   2   0   0   2   2   0   0   0   0   0
 MK-2-13                0   0   2   2   0   0   0   2   0   2   0   0   2   0   2   0   2   0   0   2   2   0   2   2   2   2   2   0   2   2   2   2   2   2   2   2   2   2   2   0   0   2   2   0   0   2   2   2   0   0   0   2   0   0   0   2   2   0   2   0   2   2   2   2   0   2   0   2   2   0   2   2   0   2   2   0   2   2   0   0   0   0   0   2   2   2   0   2   2   0   2   2   0   2   0   0   0   0   2   2   2   0   0   2   0   0   2   2   2   0   0   2   2   0   0   0   0   0   2   0   0   2   0   0   0   2   0   2   0   0   0   2   0   2   2   2   0   2   2   0   0   0   0   0   2   0   2   0   2   2   2   0   0   0   0   2   0   2   2   0   2   0   2   0   0   2   2   0   2   0   2   0   0   2   2   2   0   0   2   2   2   0   2   0   2   2   2   2   2   0   0   0   0   2   2   0   0   0   0   0
 MK-2-14                0   0   2   2   0   0   0   2   0   2   0   0   2   0   2   0   2   0   0   2   2   0   2   2   0   2   2   0   2   2   2   2   2   2   2   2   2   2   0   0   0   2   0   0   0   0   2   2   0   0   0   2   0   0   0   0   0   0   2   0   2   2   2   2   0   2   0   2   2   0   0   2   0   2   2   2   2   2   0   0   0   0   0   0   2   2   0   2   2   0   2   2   0   2   0   0   0   0   2   2   2   0   0   2   0   0   2   2   2   0   0   2   2   0   0   0   0   0   2   0   2   2   0   0   0   2   0   2   0   0   0   2   0   2   2   0   0   2   2   0   0   0   2   0   2   0   2   0   2   2   2   0   0   0   0   2   0   2   2   2   0   0   2   0   0   0   2   0   2   0   2   0   0   0   2   2   0   0   2   2   2   2   2   0   2   2   2   2   2   0   0   0   0   2   2   0   2   0   0   0
 MK-2-15                0   2   2   2   0   0   0   2   2   2   0   0   2   0   2   0   2   0   0   0   2   0   2   2   0   0   2   0   0   2   2   2   2   2   2   2   2   0   0   0   0   2   0   0   0   0   2   2   2   0   0   2   0   0   0   0   0   0   2   0   2   2   0   2   0   2   0   2   2   0   0   2   0   2   0   2   2   2   0   0   0   0   0   0   2   2   2   2   2   0   2   2   0   2   0   0   0   0   2   2   2   0   0   2   0   0   2   2   2   2   2   2   2   0   0   0   0   2   2   0   2   2   2   0   0   2   0   2   0   0   0   2   0   2   2   0   0   2   2   0   0   0   2   2   2   0   2   0   2   2   0   2   0   2   0   2   0   2   2   2   0   0   2   0   0   0   2   0   2   2   2   0   2   0   2   2   0   2   2   2   2   2   2   0   2   2   2   2   2   2   0   0   0   2   2   2   2   0   0   0
 MK-2-16                2   2   2   2   0   0   0   0   2   2   0   0   2   0   2   0   2   0   0   0   2   0   2   2   0   0   2   0   2   0   2   2   2   2   2   2   2   0   0   0   0   2   0   0   0   0   2   2   2   0   0   0   2   2   0   0   0   2   0   0   2   2   0   0   0   2   0   0   2   2   0   2   0   0   0   2   2   2   0   0   0   0   2   0   2   2   0   0   2   0   2   2   0   2   0   0   2   0   2   0   2   0   0   2   0   0   0   2   2   2   2   2   2   0   0   2   0   2   2   0   0   2   2   0   2   2   0   2   0   0   0   2   0   2   2   0   0   2   2   0   2   0   2   2   2   0   0   0   2   0   0   2   0   2   0   2   0   2   2   2   0   0   2   0   0   0   2   0   2   2   2   0   2   0   2   2   0   2   2   2   2   2   2   0   2   2   2   2   2   0   0   0   0   2   2   2   2   0   2   0
 MK-3-1                 2   0   2   2   2   2   0   2   2   0   2   2   2   0   2   2   2   0   0   0   2   0   0   2   2   0   0   0   2   0   0   0   0   2   0   2   0   2   2   2   0   0   0   2   2   2   2   0   0   2   0   2   2   0   2   0   0   2   2   0   0   0   2   2   2   0   0   0   0   0   2   2   2   2   2   2   0   0   2   0   0   0   0   0   2   2   0   0   0   0   2   0   2   2   0   2   2   2   0   2   0   2   2   0   0   2   0   0   2   0   0   0   2   2   0   2   0   0   0   2   0   2   0   0   0   2   0   2   2   0   2   0   0   0   0   2   2   0   2   0   2   2   0   2   2   0   0   0   2   0   0   0   2   2   0   2   2   2   0   2   0   0   2   0   2   0   0   0   0   2   2   0   2   0   0   0   2   0   2   2   2   2   2   0   0   2   2   0   0   2   0   2   2   2   0   2   2   2   0   0
 MK-3-2                 2   0   2   2   2   2   0   2   2   0   2   2   2   0   2   2   2   0   0   0   2   0   0   2   2   0   0   2   2   0   0   0   0   0   0   2   0   2   2   2   0   0   0   2   2   2   2   0   0   2   0   0   2   0   2   0   0   2   2   0   0   0   2   2   2   0   0   0   0   2   2   2   2   2   2   2   0   0   2   0   2   0   0   0   2   2   0   0   0   0   2   0   2   2   0   2   2   2   0   2   0   2   2   0   0   2   0   0   2   0   0   0   2   2   0   2   2   0   0   2   0   2   0   0   0   2   0   0   2   0   2   0   0   0   0   2   2   0   0   0   2   2   0   2   2   0   0   0   2   0   0   0   2   2   0   2   2   2   0   2   0   0   2   0   2   0   0   0   0   2   2   0   2   0   0   0   2   0   0   2   2   2   2   0   0   2   2   0   0   2   0   2   2   2   0   2   2   2   0   0
 MK-3-3                 2   0   2   2   2   2   0   2   2   0   2   2   2   0   2   2   2   0   0   0   2   0   0   2   2   0   0   2   2   0   0   0   0   2   0   2   0   0   2   2   0   0   0   2   2   2   2   0   0   2   0   0   2   0   2   0   0   2   2   0   0   0   2   2   2   2   0   0   0   2   2   2   2   2   2   2   0   0   2   0   0   2   0   0   2   2   0   2   0   0   2   0   2   0   0   2   2   2   0   0   2   2   2   0   0   2   0   0   2   0   2   0   2   2   0   2   2   0   0   2   0   2   0   0   0   2   0   0   2   0   2   0   0   0   0   2   2   0   2   0   2   0   0   2   2   0   0   0   2   0   0   0   2   2   0   2   2   2   2   2   0   0   2   0   2   0   0   0   0   2   2   0   2   0   0   2   2   0   0   2   2   2   2   0   0   0   2   0   0   2   0   2   2   2   0   2   0   2   0   0
 MK-3-4                 2   0   0   2   2   2   0   2   2   0   2   2   2   0   2   2   2   0   0   0   0   0   0   2   2   0   0   2   2   0   0   2   0   2   0   2   0   0   2   2   0   0   2   2   2   2   2   0   0   2   2   2   2   0   2   0   2   2   2   0   0   0   2   2   2   2   0   0   0   2   2   2   2   2   2   2   0   0   2   0   0   2   0   0   2   2   0   2   0   0   2   0   2   2   0   2   2   0   0   0   2   2   2   0   0   2   2   0   2   0   2   0   2   2   0   2   2   0   0   2   0   2   0   0   0   0   0   0   2   0   2   0   2   0   0   0   2   0   2   0   2   0   0   2   2   0   0   0   2   0   0   2   2   2   0   2   2   2   2   2   0   0   0   0   2   0   0   0   0   2   2   0   2   0   0   2   2   2   0   2   2   2   2   0   2   0   2   2   0   2   0   2   2   2   0   2   0   2   0   0
 MK-3-5                 2   0   0   2   2   2   0   2   2   0   2   2   2   0   2   0   2   0   2   0   0   0   0   2   2   0   0   2   2   0   0   2   0   2   2   2   0   0   2   2   0   0   2   2   2   2   2   0   0   2   2   2   2   0   2   0   2   2   2   0   0   0   2   2   2   2   0   0   0   2   2   2   2   2   2   2   2   0   2   0   0   2   0   0   2   2   2   2   0   0   2   0   2   2   0   2   2   2   0   0   2   2   2   0   0   0   2   0   2   0   2   0   2   2   0   2   2   0   0   2   2   2   2   0   0   0   0   0   2   0   2   0   0   0   0   0   2   0   2   0   2   0   0   0   2   0   2   0   2   0   0   2   2   2   0   0   2   0   2   0   0   0   0   0   2   0   0   0   0   2   2   0   2   0   0   2   2   2   2   2   2   2   2   0   2   0   2   2   0   2   0   2   2   2   0   2   0   2   0   0
 MK-3-6                 2   0   0   2   2   2   0   2   2   0   2   2   2   0   2   0   2   0   2   2   0   0   0   2   2   0   0   2   2   0   0   2   0   2   2   2   0   0   2   2   0   0   2   2   2   2   0   0   0   2   2   0   2   0   2   0   0   2   2   0   0   0   2   2   2   2   0   2   0   2   2   2   2   2   2   2   2   0   2   0   0   2   0   0   2   2   2   2   0   0   2   0   2   2   0   2   2   2   0   0   2   2   2   0   0   0   0   2   2   0   2   0   2   2   0   2   2   0   0   2   2   2   2   0   0   0   0   0   0   0   2   0   0   0   0   0   2   0   2   0   2   0   0   0   2   0   0   0   2   0   0   2   2   2   0   0   2   0   2   0   2   0   0   0   0   0   0   0   2   2   2   2   2   0   0   2   2   2   2   2   2   2   2   0   2   2   2   2   0   2   0   2   2   2   0   2   0   2   0   0
 MK-3-7                 2   0   0   2   2   2   0   2   2   0   2   2   2   0   2   0   2   0   2   2   0   0   0   2   2   0   0   2   2   0   0   2   0   2   2   2   0   0   2   2   0   0   2   2   2   2   2   2   0   2   2   0   2   0   2   0   0   0   0   0   0   0   2   2   2   2   0   0   0   2   2   2   2   2   2   2   2   0   2   0   0   2   0   0   0   0   2   0   0   0   2   0   2   2   0   2   2   2   0   0   2   2   2   0   0   0   0   2   2   0   2   0   2   2   0   2   2   0   2   2   2   2   2   0   0   0   0   0   0   0   2   0   0   0   0   0   2   0   2   0   2   0   0   0   2   0   0   0   2   0   2   2   0   2   0   0   2   0   2   0   0   0   0   0   0   0   0   0   2   2   2   2   0   0   0   2   2   2   2   0   2   2   2   0   2   2   2   2   0   2   0   2   2   2   2   2   0   2   0   0
 MK-3-8                 2   0   0   2   2   2   2   2   2   0   2   2   2   0   2   0   2   0   2   2   0   0   0   2   2   0   0   2   2   0   0   2   2   2   2   2   0   0   2   2   0   0   0   2   2   2   2   2   0   2   0   0   0   0   2   0   0   0   0   0   0   0   2   2   2   2   0   0   0   2   2   2   2   2   2   0   2   0   2   0   0   2   2   0   0   0   2   0   2   0   2   0   2   2   0   2   2   2   2   0   2   2   2   0   2   0   0   2   2   0   2   0   2   2   0   2   2   2   2   2   2   2   2   0   0   0   0   0   0   0   2   0   0   0   0   0   0   0   2   0   2   0   0   0   2   0   0   0   2   0   0   2   0   2   0   0   2   0   2   0   0   0   0   0   0   0   0   0   2   2   0   2   0   0   0   2   2   2   2   0   0   2   2   2   2   2   2   2   2   2   0   2   2   2   2   2   0   2   0   0
 MK-3-9                 2   0   0   2   2   2   2   2   2   0   2   2   2   0   2   0   2   0   2   2   0   0   0   2   2   0   0   2   2   0   0   2   2   2   2   2   0   0   0   2   0   0   0   2   2   2   2   0   0   2   0   0   0   0   2   0   0   0   0   2   0   0   2   2   2   2   0   0   0   2   2   2   2   2   2   0   2   0   2   0   0   2   2   0   0   0   2   0   2   0   2   0   2   2   0   2   2   2   2   0   2   2   2   0   2   0   0   2   2   0   2   0   2   2   0   2   2   2   2   2   2   2   2   0   0   0   0   0   0   2   2   0   0   0   2   0   0   0   2   2   2   0   2   0   2   0   0   0   2   0   2   2   0   2   0   0   2   0   2   2   0   0   0   2   0   0   0   0   2   2   0   2   0   0   2   2   2   2   2   0   0   2   2   2   2   2   2   2   2   2   0   2   2   2   2   2   0   2   0   0
 MK-3-10                2   0   0   2   2   2   2   2   2   0   2   2   2   2   2   0   2   0   0   0   0   0   0   2   2   0   0   2   2   0   0   2   2   2   2   2   0   0   0   2   0   0   0   2   2   2   2   2   0   2   0   0   0   0   2   0   0   0   0   2   0   2   2   2   2   2   0   0   0   2   2   0   2   2   2   0   2   0   2   0   0   2   2   0   0   0   0   0   2   0   2   0   2   2   0   2   2   2   2   0   2   2   2   0   2   0   0   2   2   0   2   0   2   2   0   0   2   2   2   0   0   2   2   0   0   0   2   0   0   2   2   0   0   0   0   0   0   0   2   2   2   0   2   0   0   0   0   0   2   0   2   2   0   0   0   0   2   0   2   2   0   0   0   2   0   0   0   0   2   2   0   2   0   0   2   2   0   2   2   0   0   2   2   2   2   2   2   2   0   2   0   2   0   2   2   2   0   2   0   2
 MK-3-11                2   0   0   2   2   2   2   2   2   0   2   2   2   0   0   0   2   0   0   0   0   0   0   2   2   0   0   2   2   0   2   2   2   2   2   2   0   0   0   2   0   0   0   2   2   2   2   2   0   2   0   0   0   0   2   0   0   0   0   2   0   2   0   2   2   2   0   2   0   2   2   0   2   2   2   0   2   0   2   0   0   2   2   0   0   0   0   0   2   0   2   0   2   2   0   0   2   2   2   0   2   2   2   0   2   0   0   2   2   0   2   2   2   2   0   0   2   2   2   2   0   2   2   0   0   0   2   0   0   2   2   0   0   0   0   0   2   2   2   2   2   0   2   0   0   0   0   0   2   0   2   2   0   0   0   0   2   0   2   2   0   0   0   2   0   2   0   2   2   0   2   2   0   0   2   2   2   2   2   0   0   2   2   2   2   2   2   2   0   2   0   2   0   2   2   2   0   2   2   2
 MK-3-12                2   0   0   2   2   2   2   2   2   0   2   2   2   0   0   0   2   0   0   0   2   0   0   2   0   0   0   2   2   0   2   2   2   0   2   2   0   0   0   2   0   0   0   2   2   2   2   2   0   2   0   0   0   0   2   0   2   0   0   2   0   2   0   0   2   0   0   2   2   2   2   0   2   2   2   2   2   2   2   0   0   0   0   0   2   0   0   0   2   2   2   2   2   2   0   0   2   2   2   0   2   2   2   2   2   0   0   2   0   0   2   2   2   2   0   0   2   2   2   2   0   2   2   0   0   0   2   0   0   2   2   0   0   0   0   2   2   2   2   2   2   0   2   0   0   0   0   0   2   0   2   2   0   0   0   0   2   2   2   2   0   0   0   2   0   2   0   2   0   0   0   2   0   0   2   2   2   2   0   0   2   2   2   2   0   2   2   2   0   2   0   2   0   2   2   2   0   2   2   2
 MK-3-13                2   0   0   2   2   2   2   2   2   2   2   2   2   0   0   0   2   0   0   0   2   0   0   2   0   0   0   2   2   0   2   2   2   0   2   2   0   0   0   2   0   0   0   2   0   2   2   0   0   0   0   2   0   0   0   0   2   0   0   2   0   2   0   0   2   0   0   2   2   2   2   0   2   2   2   2   2   2   2   0   0   2   0   0   2   0   0   0   0   2   2   2   2   2   0   0   2   2   2   0   2   2   2   2   2   0   0   2   0   0   2   0   2   2   0   0   2   2   2   2   0   2   2   0   2   0   0   0   0   2   2   0   2   0   0   2   2   2   2   2   2   0   2   0   0   2   0   0   2   0   2   2   0   0   0   0   2   2   2   0   0   2   0   2   0   0   0   2   0   0   0   0   0   0   2   2   2   2   0   0   2   2   2   2   0   2   2   2   0   2   0   2   0   0   0   2   2   2   2   2
 MK-3-14                2   2   0   2   2   2   2   0   2   0   2   2   2   0   0   0   2   0   0   0   2   0   2   2   2   0   0   2   2   0   2   2   2   0   2   2   0   0   0   2   0   0   2   2   0   2   2   0   0   0   0   2   0   0   0   0   2   0   0   2   0   2   0   0   0   0   0   2   0   2   0   0   2   2   2   2   2   2   2   0   0   2   0   0   2   0   2   0   0   2   2   2   2   2   0   0   2   2   2   0   2   2   2   2   2   0   0   2   0   0   2   0   2   2   0   0   2   2   2   2   0   2   0   0   2   0   0   0   0   2   2   0   2   0   0   2   2   2   2   2   2   0   2   0   0   2   0   0   2   0   2   2   0   0   0   0   2   2   2   0   0   2   0   2   0   0   0   2   0   0   0   0   0   0   2   2   2   2   0   0   2   2   2   2   0   2   2   2   0   2   0   2   0   0   0   0   2   2   2   2
 MK-3-15                2   2   0   2   2   2   2   0   2   2   2   2   2   2   0   2   2   0   0   0   2   0   2   2   0   0   0   2   2   0   2   2   2   0   2   2   0   0   0   2   0   0   2   0   2   2   2   0   0   0   0   2   0   2   0   0   2   0   2   0   0   2   0   0   0   2   0   2   0   2   0   0   2   2   2   2   2   2   2   0   0   2   0   0   2   2   2   0   0   2   2   2   2   2   0   0   2   2   2   0   2   2   2   2   0   0   0   2   0   0   2   0   2   2   0   0   2   2   2   2   0   2   0   0   2   0   0   0   0   2   2   0   2   0   0   2   2   2   2   2   2   0   0   0   0   2   0   0   2   0   2   2   0   0   2   0   2   2   2   0   2   2   0   2   0   0   0   2   0   0   0   0   0   2   2   2   0   2   2   0   2   2   2   0   0   2   2   2   0   2   0   0   0   0   0   0   2   2   2   2
 MK-3-16                2   2   0   2   2   2   2   0   2   2   2   2   2   2   0   0   2   0   0   0   2   0   2   2   0   0   2   2   2   0   2   2   2   0   2   2   0   0   0   2   0   0   2   0   0   2   2   0   0   0   0   2   0   2   0   0   2   0   2   0   0   2   0   0   0   2   0   2   0   2   0   0   2   2   2   2   2   2   2   0   0   2   0   0   2   0   2   2   0   2   0   0   2   2   0   0   2   2   2   0   0   0   2   2   0   0   0   2   0   0   2   0   0   2   0   0   2   2   2   2   0   2   0   0   2   0   0   0   0   2   2   0   2   0   0   2   2   2   2   2   2   0   0   2   0   2   0   0   2   0   0   2   0   0   2   0   2   2   2   0   2   2   0   2   0   0   0   2   0   0   0   0   0   2   2   2   0   2   2   0   2   2   0   0   0   2   0   2   0   0   0   0   0   0   0   2   2   2   2   0
 MK-4-1                 2   0   2   2   2   0   0   2   0   2   0   0   2   0   0   0   0   0   2   2   0   0   2   2   2   2   0   2   0   2   0   0   2   0   2   0   2   2   0   2   0   2   2   0   2   2   2   2   2   0   2   0   0   2   0   0   2   2   2   2   0   2   0   2   2   0   2   0   2   2   0   2   2   2   2   0   0   2   2   0   2   2   0   2   2   0   0   2   2   0   2   0   2   2   2   2   0   2   2   0   2   2   2   0   0   2   0   2   0   0   0   0   0   0   0   2   0   2   2   2   2   2   0   2   0   0   0   0   2   0   0   2   0   0   0   0   2   0   0   0   0   0   0   2   2   0   2   2   2   0   2   0   0   0   2   0   2   0   2   0   2   0   0   2   0   2   0   0   0   0   2   2   2   2   0   2   2   0   0   2   0   2   2   0   2   2   2   2   0   0   0   2   2   0   0   2   2   2   2   2
 MK-4-2                 2   0   2   2   2   0   0   2   0   2   0   0   2   0   0   0   0   0   2   2   0   0   2   2   2   2   0   2   0   2   0   2   2   0   2   0   2   2   2   2   0   2   0   0   2   2   2   2   2   0   2   0   0   2   0   0   0   2   2   2   0   2   0   2   2   0   2   0   2   0   0   2   2   2   2   0   2   2   2   0   2   2   0   2   2   0   0   2   2   0   2   0   0   2   2   0   2   2   0   0   2   2   2   0   0   2   0   2   2   0   0   0   0   0   0   2   0   2   2   2   2   2   0   2   0   0   0   0   2   0   0   2   0   0   0   0   2   0   0   0   0   0   0   2   2   0   2   2   2   0   2   0   0   0   2   0   2   0   2   0   2   0   0   2   0   2   0   0   0   0   2   2   2   2   0   0   2   0   0   2   0   2   2   0   2   2   2   2   0   0   0   0   2   0   0   2   2   2   2   0
 MK-4-3                 2   0   2   2   2   0   0   2   2   2   0   0   2   0   0   0   0   0   2   2   2   0   2   2   2   2   2   2   0   2   0   2   2   0   0   0   2   2   2   2   0   2   0   0   2   2   0   2   2   0   2   0   0   2   0   0   0   0   2   2   0   2   2   2   2   0   2   0   2   0   2   2   2   2   2   0   2   2   2   0   2   2   0   2   2   2   0   2   2   0   2   0   2   2   2   0   2   2   0   0   2   2   0   2   0   2   0   2   2   0   0   0   0   2   0   2   0   2   2   2   2   2   0   2   0   0   0   0   2   0   0   2   0   0   0   0   2   0   0   0   0   0   0   2   2   0   2   2   2   0   2   0   0   0   2   0   2   0   2   0   0   0   0   2   0   2   0   0   0   0   2   2   2   2   2   0   2   0   0   0   0   2   2   0   2   2   2   2   0   0   0   0   2   0   0   2   2   2   2   0
 MK-4-4                 2   0   0   2   2   0   0   2   2   2   0   0   2   0   0   0   0   0   2   2   2   0   2   2   0   2   2   0   0   2   0   2   2   0   0   2   2   0   2   2   0   2   0   0   2   2   2   2   2   0   2   0   0   2   0   0   0   0   2   2   0   2   2   2   2   0   2   0   2   0   0   2   2   0   2   2   2   2   2   0   2   2   0   2   2   2   0   2   2   0   2   0   2   2   2   0   2   2   0   0   2   2   0   2   0   2   2   2   2   0   0   0   0   2   0   0   0   2   2   2   2   2   0   2   0   0   0   0   2   0   0   2   0   0   0   0   2   2   0   0   0   0   0   2   2   0   2   2   2   0   2   0   0   0   2   0   2   0   2   0   0   0   0   2   0   2   2   0   0   0   2   2   2   2   2   0   2   0   0   0   0   2   2   0   2   2   2   2   0   0   0   2   2   0   0   2   2   2   2   0
 MK-4-5                 2   0   0   2   2   0   0   0   2   2   2   0   2   0   0   2   0   0   2   2   2   0   2   2   0   2   2   0   0   2   0   2   2   2   0   0   2   0   2   2   0   2   0   2   2   2   2   2   2   0   2   0   0   2   0   0   2   0   2   2   0   2   2   2   0   0   2   2   2   0   0   2   2   2   2   2   2   2   2   0   2   2   0   2   2   2   0   2   2   0   2   0   2   2   2   0   2   2   0   0   2   2   0   0   0   2   2   2   2   0   0   0   0   2   0   2   0   2   2   0   2   2   0   2   0   0   0   0   2   0   0   2   0   0   0   2   2   2   0   0   0   0   0   2   2   0   2   2   2   0   2   2   2   0   2   0   2   0   2   0   0   0   0   2   0   2   2   0   0   0   2   0   2   2   0   0   2   0   0   0   0   0   0   0   2   2   2   2   0   0   0   2   2   2   0   2   2   2   2   0
 MK-4-6                 2   0   0   2   2   0   0   0   2   2   2   2   2   0   0   2   0   0   2   2   2   0   2   2   0   0   2   0   0   2   0   2   2   2   0   0   2   0   2   2   2   2   0   2   2   2   0   2   0   0   2   0   0   2   0   0   2   0   2   0   0   2   2   2   0   0   2   2   2   0   0   2   2   2   2   2   2   2   2   0   2   2   0   2   2   2   0   2   0   0   2   0   2   2   2   0   2   2   0   0   0   2   0   0   0   2   2   2   0   0   0   0   0   2   2   2   0   2   2   0   0   2   0   2   0   0   0   0   2   0   0   2   0   0   0   2   2   2   0   0   0   0   0   2   2   0   2   2   2   0   2   2   2   0   2   0   0   0   2   2   0   0   0   2   0   2   2   0   0   0   2   0   2   2   0   0   0   0   0   0   0   0   0   0   2   2   2   2   0   0   0   2   2   2   2   2   2   2   2   0
 MK-4-7                 2   0   0   2   2   0   0   0   2   2   2   2   2   0   0   2   0   0   2   2   2   0   2   2   0   0   2   0   0   2   0   2   2   2   0   0   2   0   2   0   2   2   0   0   2   2   0   2   0   0   2   0   0   2   0   0   2   0   2   0   0   2   2   2   0   0   2   2   2   0   0   2   2   2   2   2   2   2   2   0   2   2   0   2   2   2   2   2   0   2   0   0   2   0   2   0   2   0   0   0   0   2   0   0   0   2   2   2   0   0   0   0   0   2   2   2   0   2   2   0   0   2   0   0   0   0   0   0   2   0   0   2   0   0   0   0   2   2   0   0   2   0   0   2   2   0   2   2   2   0   2   2   2   0   2   0   0   0   0   2   2   0   0   2   0   2   2   0   0   0   2   0   2   2   0   0   0   0   0   0   0   0   0   0   2   2   2   2   0   0   0   2   2   2   2   2   2   2   2   0
 MK-4-8                 0   0   0   2   2   0   0   2   2   2   0   2   2   2   0   2   0   0   2   2   0   0   2   2   0   0   2   0   0   2   0   2   2   2   0   0   2   0   2   0   2   2   0   0   2   2   0   2   0   2   0   0   2   2   0   0   2   0   2   0   0   2   2   2   0   0   0   2   2   0   0   2   2   2   2   2   2   2   2   0   2   2   0   2   2   2   2   2   0   2   0   0   0   0   2   0   2   2   0   0   0   2   0   0   0   2   2   2   0   0   0   0   0   2   2   2   2   0   2   0   0   2   0   2   0   0   0   0   2   0   0   2   0   0   0   0   2   2   0   0   2   2   0   2   2   0   2   2   2   0   2   2   2   0   2   0   0   2   0   2   2   0   0   0   0   2   2   0   0   0   2   0   2   2   0   0   0   0   0   0   0   0   0   0   2   2   2   2   0   0   0   2   0   2   2   2   2   2   0   0
 MK-4-9                 0   0   0   2   2   0   0   2   2   2   0   2   2   2   0   2   0   0   2   2   0   0   2   2   0   0   2   2   2   2   0   2   2   2   0   0   2   0   2   0   2   2   0   0   2   2   0   2   0   2   0   0   2   2   0   0   2   0   2   0   2   2   2   2   0   0   0   2   2   0   0   2   2   0   2   2   2   2   2   0   2   2   0   2   2   2   2   2   0   0   0   0   0   0   2   0   2   2   0   0   0   2   0   0   0   2   2   2   0   0   0   0   0   2   2   2   2   0   2   0   2   2   0   2   0   0   0   0   2   0   0   2   0   0   2   0   2   2   0   0   2   2   2   2   2   0   2   2   0   0   2   2   2   0   2   0   0   2   0   2   2   0   0   0   0   2   0   0   0   0   2   0   2   2   0   0   2   0   2   0   0   0   0   0   2   2   2   2   0   0   0   2   0   2   2   0   2   2   0   0
 MK-4-10                0   0   0   2   2   0   0   2   2   2   0   2   0   2   0   2   0   0   2   2   0   0   2   0   0   0   2   0   2   2   2   2   2   2   0   0   2   0   2   0   2   0   0   0   2   0   0   0   0   2   0   0   2   2   0   2   2   0   2   2   2   2   2   2   0   0   0   2   2   0   2   0   2   0   2   2   2   2   2   0   2   2   2   2   2   0   2   2   0   0   2   0   2   0   2   0   2   2   2   0   0   2   0   0   0   0   2   0   0   0   0   0   0   2   2   2   2   0   2   0   2   2   0   2   0   0   0   2   2   0   0   2   0   0   2   0   2   2   0   0   2   2   2   2   2   0   2   2   0   0   2   2   2   0   2   0   0   2   0   2   2   0   0   0   0   2   0   0   0   0   2   0   2   2   0   0   2   0   2   2   0   0   0   0   2   2   2   2   0   0   0   2   0   2   2   0   2   0   0   0
 MK-4-11                0   0   0   2   2   0   0   2   2   0   0   2   2   0   0   2   0   0   2   2   0   0   2   0   0   0   2   0   2   2   2   2   2   0   0   0   2   0   2   0   2   0   0   0   2   0   0   0   0   0   0   0   2   2   0   2   2   0   2   2   2   2   2   2   0   0   2   2   2   0   2   0   2   0   2   2   2   2   2   0   2   2   2   2   2   0   2   2   0   0   2   0   0   0   2   0   2   2   2   0   0   2   0   0   0   0   2   0   0   0   0   0   0   2   2   2   2   0   2   2   0   2   0   2   0   0   0   2   2   0   0   2   0   0   2   0   2   2   0   0   2   2   2   2   2   0   2   2   0   0   2   2   0   0   2   0   0   2   0   2   2   0   0   0   0   2   0   0   0   0   2   0   2   2   0   0   2   0   2   2   0   0   0   0   2   2   2   2   0   0   0   2   2   2   2   0   2   0   0   2
 MK-4-12                0   0   0   2   2   0   0   2   2   0   0   2   2   0   0   2   0   0   2   2   0   2   0   0   0   0   2   0   2   0   2   2   2   0   0   0   2   0   2   0   0   0   2   0   2   0   0   0   0   0   0   0   2   2   0   0   2   2   2   2   0   2   2   2   0   0   0   2   2   0   2   0   2   0   2   2   2   2   2   0   2   2   2   2   2   0   2   2   0   0   2   0   0   0   2   0   2   0   2   0   0   2   2   0   2   0   2   0   0   0   0   0   0   2   2   2   2   0   2   2   0   2   0   2   0   0   0   2   2   0   0   2   0   0   2   0   0   2   0   0   2   2   2   2   2   0   2   0   0   0   2   2   0   0   2   0   0   2   0   2   2   0   2   2   0   2   0   0   0   0   0   0   2   2   0   0   2   0   2   2   0   0   0   0   2   2   2   2   0   0   0   2   2   2   2   0   2   0   0   2
 MK-4-13                0   0   0   2   2   0   0   2   2   0   0   2   0   2   0   2   0   0   2   2   0   2   0   0   0   0   2   0   2   2   2   2   0   0   0   2   0   0   2   0   0   2   2   0   0   2   0   0   0   0   0   0   2   2   0   0   2   2   2   2   0   2   2   2   0   0   0   2   2   0   2   0   2   0   2   2   2   2   2   0   2   2   2   2   2   0   2   2   0   0   0   0   0   0   0   2   2   0   2   0   0   2   2   0   0   0   2   0   0   0   0   0   0   2   2   2   0   0   2   2   0   2   2   0   0   0   0   2   2   0   0   2   0   0   2   0   0   2   0   0   2   2   2   2   2   0   0   0   2   0   2   2   0   0   2   0   0   2   0   2   2   0   2   0   0   2   0   0   0   0   0   0   2   2   2   0   2   2   2   2   0   0   0   0   2   2   2   0   0   0   0   0   2   2   2   0   2   0   0   2
 MK-4-14                0   0   0   2   2   0   0   2   2   0   0   0   0   2   0   2   0   0   2   2   0   2   0   0   0   0   0   0   2   2   2   0   0   0   0   2   0   0   2   0   0   2   2   0   0   2   0   0   0   0   0   0   2   2   0   0   2   2   2   2   2   2   2   2   0   0   0   2   2   0   2   0   2   2   2   2   2   0   2   0   2   2   2   2   2   0   2   2   0   0   0   0   2   0   0   2   2   0   2   0   0   2   2   0   0   0   2   0   0   0   0   0   0   2   2   2   2   0   2   2   0   2   2   0   0   0   0   0   2   0   0   2   0   0   2   0   0   2   0   0   2   2   2   2   2   0   0   0   2   0   2   2   0   0   2   0   0   2   2   2   2   0   2   0   0   2   0   0   0   0   0   0   2   2   2   0   2   2   2   2   0   0   0   0   2   2   2   0   0   0   2   0   2   2   2   0   2   0   0   2
 MK-4-15                0   0   0   2   2   0   2   2   2   0   2   0   0   2   0   2   0   2   2   2   0   2   0   0   0   0   0   0   2   2   2   0   0   0   0   2   0   0   2   0   0   2   0   0   0   2   0   0   0   0   0   0   2   2   0   0   2   2   2   2   2   2   2   2   0   0   0   2   2   0   2   0   2   2   2   0   2   0   2   0   2   2   2   2   2   2   2   2   0   0   0   0   2   0   0   2   2   0   2   0   0   0   2   0   0   0   2   0   0   2   0   0   0   2   2   2   2   0   2   2   0   2   2   0   0   0   0   0   2   0   0   2   0   0   2   0   0   2   2   0   2   2   2   2   2   0   0   0   2   0   2   2   0   0   2   2   0   2   0   2   2   0   2   0   0   0   0   0   0   0   0   0   2   2   2   2   0   2   2   2   0   0   0   0   2   2   2   0   0   0   0   0   2   2   2   0   0   0   0   2
 MK-4-16                0   0   0   2   0   0   2   2   0   0   2   2   0   2   0   0   0   2   2   2   0   2   0   0   0   0   0   0   2   2   2   0   0   0   0   2   0   0   2   0   0   2   0   0   0   2   0   0   0   0   0   0   2   2   0   2   2   2   2   2   2   2   2   2   0   0   0   2   2   0   2   0   2   2   2   0   2   0   2   0   2   0   0   2   0   2   2   0   0   0   0   0   2   0   0   2   2   0   2   0   0   0   2   0   0   0   2   0   0   0   0   2   0   2   2   2   2   0   2   2   0   2   0   0   0   0   0   0   2   0   0   2   0   0   0   0   0   2   2   0   2   2   2   2   2   0   0   0   2   0   2   2   0   0   2   2   0   2   0   0   2   0   2   0   0   0   0   0   0   0   0   0   2   2   2   2   0   2   2   2   2   0   0   0   2   2   2   0   0   0   0   0   0   2   2   0   0   0   0   2
 MK-5-1                 0   2   2   2   2   2   2   2   0   0   0   0   2   2   2   2   0   2   0   2   0   2   0   2   0   0   2   0   0   0   0   0   2   0   2   0   2   2   0   0   0   0   0   0   0   2   0   0   2   2   0   2   0   0   0   2   2   0   0   0   0   0   0   0   2   2   0   2   2   2   2   0   2   2   2   0   2   2   0   2   2   2   2   0   2   0   2   0   0   0   2   2   2   2   0   2   2   0   0   0   0   2   2   0   0   2   0   2   2   2   0   0   2   0   2   0   0   0   2   0   0   2   2   2   2   2   0   0   2   2   0   2   0   2   0   0   0   2   0   0   0   2   2   0   2   2   2   0   2   2   2   0   2   0   2   0   2   0   2   0   0   2   0   2   0   2   2   2   0   2   0   0   0   2   0   2   0   0   0   0   0   0   2   0   2   2   0   2   2   0   0   2   2   0   0   2   0   0   2   2
 MK-5-2                 2   2   2   2   2   2   2   2   0   0   0   0   2   2   2   2   0   2   0   2   0   2   0   2   0   0   0   0   2   0   0   0   2   0   2   2   2   2   0   0   0   0   0   0   0   2   0   0   2   2   0   2   0   0   0   2   2   0   0   0   0   2   0   0   2   2   0   2   2   0   2   0   0   2   2   0   2   2   0   2   2   0   2   0   2   0   2   0   0   0   2   2   2   2   0   2   2   0   0   0   0   2   2   0   0   2   0   2   0   2   0   0   2   0   2   0   0   0   2   0   2   2   2   2   2   2   2   0   2   2   0   2   0   2   2   0   0   2   0   2   0   2   2   0   2   2   0   0   2   2   2   0   2   2   2   0   2   0   2   0   0   2   0   2   0   2   2   2   0   2   0   0   0   2   2   2   0   0   0   0   0   0   2   2   2   2   0   2   2   0   0   2   2   0   0   2   2   0   2   2
 MK-5-3                 2   2   2   0   2   2   2   0   0   0   0   2   2   2   2   2   0   2   0   2   0   2   0   2   0   0   0   0   2   0   0   0   2   0   2   0   2   2   0   0   0   0   0   0   0   2   0   0   2   2   0   2   0   0   0   2   2   0   0   2   0   0   0   0   2   2   0   0   2   0   2   0   2   2   2   2   2   0   0   2   2   0   2   0   2   0   2   0   0   0   0   2   2   2   0   2   2   0   0   2   0   0   2   0   0   0   0   0   0   0   0   0   2   0   2   2   0   0   2   0   0   2   0   2   2   2   2   0   2   2   0   2   0   2   2   2   0   2   2   2   0   2   2   0   2   2   0   0   0   0   2   0   2   2   2   0   2   0   2   0   0   2   0   2   0   2   0   0   0   2   2   0   0   2   2   2   0   0   0   0   0   0   2   2   2   0   2   2   2   2   0   2   2   0   0   2   2   2   2   2
 MK-5-4                 2   0   2   0   2   2   2   0   0   2   0   2   2   2   2   2   0   2   0   2   0   2   0   2   0   0   0   0   2   0   0   0   2   0   2   0   2   2   0   0   0   0   2   0   0   2   0   2   2   2   0   2   0   0   2   2   2   0   0   2   0   0   0   0   2   2   0   0   2   0   2   2   0   2   2   2   2   0   2   2   2   0   2   0   0   0   2   0   0   0   0   0   2   2   0   2   2   0   0   2   0   0   2   0   0   0   0   0   0   0   2   0   2   0   0   2   0   0   2   0   0   2   2   2   2   2   2   0   2   2   0   2   0   2   2   2   2   2   2   2   0   2   0   0   2   0   0   0   0   0   2   0   2   2   2   0   2   0   2   0   0   2   0   2   0   2   0   0   0   0   2   2   0   2   0   2   0   0   0   0   0   0   2   2   2   0   2   2   2   2   0   2   2   0   0   2   2   2   2   2
 MK-5-5                 2   0   2   2   2   2   2   0   0   2   2   2   0   2   2   2   2   0   0   0   0   2   0   2   0   0   0   0   2   0   2   0   2   0   2   0   2   2   0   0   0   0   2   0   0   2   0   2   2   2   0   2   0   0   2   2   2   0   0   2   0   2   0   0   2   2   0   0   2   0   2   0   0   0   2   2   2   0   2   2   2   0   2   0   0   0   2   0   0   0   0   0   2   2   0   2   2   0   0   2   0   0   2   0   0   0   0   0   0   0   2   0   2   0   2   2   0   0   2   0   0   2   2   0   2   2   2   2   2   2   0   2   0   2   2   2   2   2   2   2   0   2   0   0   2   2   0   2   0   0   2   0   2   2   2   0   2   0   2   0   0   2   0   2   0   2   0   0   0   0   0   0   0   2   0   2   0   0   0   0   0   0   2   0   2   0   2   2   2   2   0   2   2   0   0   2   2   2   2   2
 MK-5-6                 2   0   2   2   2   0   2   0   0   2   2   0   0   2   2   2   2   0   0   2   0   2   2   2   0   0   0   0   0   0   2   0   2   0   2   0   2   2   0   0   0   0   2   0   0   2   0   2   2   2   0   2   0   0   2   2   2   0   0   2   0   2   0   0   2   2   0   0   2   0   2   0   0   0   2   2   2   0   2   2   2   0   2   0   0   0   2   0   0   0   0   0   2   2   0   2   2   0   0   2   0   0   2   0   2   0   2   0   0   0   0   0   2   0   2   2   0   0   2   0   0   2   2   0   2   2   2   2   2   2   0   2   0   2   2   2   2   2   2   0   0   2   0   2   2   2   0   2   0   0   0   0   2   2   2   0   2   0   2   2   0   2   2   0   0   2   0   0   0   0   0   0   0   2   0   2   0   0   0   0   0   0   2   0   0   0   2   2   2   2   0   2   0   0   0   2   0   2   2   2
 MK-5-7                 2   0   2   2   2   0   2   0   0   2   0   0   0   2   2   2   0   2   2   2   2   2   2   2   0   0   0   0   2   0   0   0   2   0   2   0   2   2   0   0   0   0   0   0   0   0   0   2   2   2   0   2   0   0   2   2   2   0   0   2   0   2   0   0   2   2   0   0   2   0   2   0   0   0   2   2   2   0   2   2   2   0   2   2   0   0   2   0   0   0   0   0   0   2   0   2   2   0   0   0   0   0   2   0   2   0   2   0   0   0   0   0   2   0   2   2   0   0   2   0   0   2   2   0   2   2   0   2   2   0   0   2   0   2   2   2   2   2   0   0   2   2   0   2   2   2   0   2   0   0   0   0   2   2   2   0   2   0   2   2   0   2   2   0   0   0   0   0   0   0   0   0   0   2   0   2   0   0   2   0   0   0   0   0   0   0   0   2   2   2   2   0   0   0   0   2   2   2   2   2
 MK-5-8                 2   0   2   2   2   0   0   0   0   2   0   0   0   2   2   2   0   0   2   2   2   2   2   2   0   0   0   0   2   0   0   0   2   0   2   0   2   2   0   0   0   0   0   0   0   2   0   2   2   2   0   0   0   0   2   2   0   0   0   0   0   2   0   2   2   2   0   0   2   0   2   0   0   0   2   0   2   0   2   2   2   0   2   2   0   0   2   0   0   0   0   0   0   2   2   2   2   0   0   0   0   0   2   0   2   0   2   0   0   0   0   0   2   0   2   2   0   0   0   0   0   2   2   0   0   2   0   2   2   2   0   2   0   2   0   2   2   2   2   0   2   2   0   2   2   2   0   2   0   0   0   0   2   2   2   0   2   0   2   2   0   2   2   0   0   0   0   0   0   0   0   0   0   2   0   2   0   2   2   0   0   0   2   0   0   0   0   2   2   2   2   0   0   0   0   2   2   2   2   2
 MK-5-9                 2   0   2   2   2   0   0   0   0   0   2   0   2   2   2   2   0   0   0   2   0   2   2   2   0   0   0   0   2   0   0   0   2   2   2   2   2   2   0   0   0   0   0   0   0   2   0   2   2   2   0   2   0   0   2   2   0   0   0   0   0   2   0   2   2   2   0   0   0   0   2   0   0   0   2   0   2   0   2   2   2   0   2   2   0   0   2   2   0   0   0   0   0   2   2   2   2   0   0   2   0   0   2   0   2   0   2   0   0   0   0   2   2   2   2   2   0   0   0   0   0   2   2   0   0   2   0   2   0   2   2   2   0   2   0   2   2   2   0   0   2   0   0   2   2   2   0   2   0   0   0   0   0   2   2   0   2   0   2   2   0   2   2   0   0   0   0   0   0   0   0   0   0   0   0   2   0   2   2   0   0   0   2   0   2   0   0   2   2   2   2   0   0   0   0   2   2   2   2   0
 MK-5-10                0   0   2   2   2   0   0   0   0   0   2   0   2   2   2   2   0   0   0   2   0   2   2   2   0   0   0   0   0   0   0   0   2   2   0   2   2   2   0   0   0   0   0   0   0   2   0   0   2   2   0   2   0   0   2   2   0   0   0   2   0   2   0   2   2   2   0   0   2   0   2   0   0   0   2   0   2   0   2   2   2   0   0   2   2   0   2   2   0   0   0   0   0   2   2   2   2   0   0   2   0   0   2   0   2   0   2   0   0   0   0   2   2   2   2   2   0   0   0   0   0   2   2   0   0   2   0   2   0   2   2   2   2   2   0   2   2   2   0   2   2   0   0   2   2   2   0   2   0   0   0   0   0   2   2   0   2   0   2   0   0   2   2   0   0   0   2   0   2   0   0   0   0   0   0   2   0   2   2   0   0   0   2   0   2   0   0   2   2   2   0   0   0   0   0   2   2   2   2   2
 MK-5-11                0   0   2   0   2   0   2   2   0   0   2   0   2   0   0   0   0   0   2   2   0   2   2   2   0   2   0   0   0   0   0   0   2   2   0   2   2   2   0   0   0   2   0   0   0   2   0   0   2   2   0   2   0   0   2   2   0   0   0   2   0   2   0   2   2   2   0   0   2   0   2   0   2   0   2   0   2   0   2   2   2   0   2   2   2   0   2   2   0   0   0   0   0   0   2   2   2   0   2   2   0   0   2   2   2   0   2   0   0   0   0   2   2   2   2   0   0   2   0   0   0   2   2   0   0   2   0   2   2   0   2   0   2   2   0   2   2   2   0   2   2   0   2   2   2   2   0   0   0   0   0   0   0   2   2   2   0   0   2   0   0   2   2   0   0   2   2   0   2   0   0   0   0   2   0   2   0   2   2   2   0   0   2   0   2   0   0   2   2   2   0   0   0   0   0   2   2   2   2   2
 MK-5-12                0   0   2   0   2   0   2   2   2   0   2   0   2   0   0   0   2   0   2   0   0   2   2   2   0   0   2   0   0   0   0   0   2   2   0   2   2   2   0   0   0   0   0   0   0   2   0   0   2   2   0   2   0   0   2   2   0   0   0   2   0   2   0   0   0   0   0   0   2   0   2   0   2   0   2   2   2   2   2   2   2   0   2   2   2   0   2   2   0   0   0   0   0   0   2   2   2   2   2   2   0   0   2   2   0   0   2   0   0   0   0   2   2   2   2   0   0   2   0   0   0   2   2   0   2   2   0   2   2   0   2   0   2   2   0   2   0   2   0   2   0   2   2   2   2   2   0   0   0   0   0   0   2   2   2   0   0   0   2   0   0   2   2   0   0   2   2   0   2   0   0   0   0   2   0   2   0   2   2   2   0   0   2   0   2   0   0   2   2   0   0   0   0   0   0   2   2   2   0   2
 MK-5-13                0   0   2   0   2   0   2   2   2   0   2   2   2   0   0   0   2   0   2   0   0   2   2   2   0   0   2   0   0   0   0   0   2   2   0   2   2   2   2   0   0   0   0   0   0   2   2   0   2   2   0   2   0   0   2   2   0   0   0   2   0   2   0   0   0   0   0   0   2   0   2   0   2   2   2   2   2   2   2   2   2   0   2   2   2   0   2   2   0   0   0   0   0   0   2   2   2   0   2   2   0   0   2   2   0   0   2   0   0   0   0   2   2   2   0   0   0   2   2   0   0   2   2   0   2   0   0   0   2   0   2   0   2   2   0   2   0   2   0   2   2   2   2   2   2   2   0   2   2   0   0   0   2   2   2   0   0   0   2   0   0   2   2   0   0   2   2   0   2   0   0   0   0   2   0   2   0   2   0   2   0   2   2   0   2   0   2   2   2   0   0   0   0   0   0   2   2   0   0   2
 MK-5-14                0   0   2   0   2   2   2   2   2   0   2   2   2   0   0   0   2   0   2   0   0   0   2   0   0   0   2   0   0   0   0   0   2   2   0   2   2   2   0   0   2   0   0   0   2   0   2   0   2   2   0   2   0   0   2   0   0   0   0   2   2   2   0   0   0   0   0   0   2   0   2   0   0   2   2   2   2   2   2   2   2   0   2   2   2   0   2   2   0   2   0   0   2   0   2   2   2   0   2   2   0   2   2   2   0   0   2   0   0   0   0   2   0   2   0   0   0   0   2   0   0   2   2   2   2   0   0   0   0   0   2   0   2   2   0   2   0   2   0   2   0   2   2   2   2   0   0   2   2   0   0   2   2   2   2   0   0   0   2   0   0   2   0   0   2   2   2   2   0   0   0   0   0   2   0   0   2   2   0   2   0   0   2   0   2   0   2   2   2   0   0   0   0   0   0   2   2   0   0   2
 MK-5-15                0   2   0   0   2   2   2   0   0   0   2   2   2   0   0   2   2   0   2   0   0   0   2   0   0   0   2   0   0   0   0   0   2   0   0   0   2   2   2   0   2   2   0   0   2   0   2   0   0   2   0   2   0   0   2   0   2   2   0   2   2   2   0   0   0   0   0   0   2   0   2   0   0   2   2   2   2   2   2   2   2   0   2   2   2   0   2   2   2   2   0   0   2   0   2   2   2   0   2   2   0   0   2   2   0   0   2   0   0   0   0   2   0   2   0   0   0   0   2   0   0   2   2   2   2   0   0   0   0   0   2   0   2   2   0   2   0   2   2   2   0   2   2   2   2   0   0   2   0   0   0   2   2   2   2   0   2   2   2   0   0   2   0   0   2   2   2   2   0   2   0   0   2   2   0   0   2   2   0   2   0   0   2   0   2   2   2   2   0   2   0   0   0   2   0   2   2   0   0   2
 MK-5-16                0   0   0   0   2   2   2   0   0   0   2   2   2   0   0   2   2   0   2   2   0   2   2   0   0   0   2   0   0   0   0   0   2   0   0   0   2   2   2   0   2   2   0   2   2   0   2   0   0   2   2   2   0   0   2   0   0   2   0   2   2   2   0   0   0   0   0   0   2   0   2   0   0   2   2   2   2   2   2   2   2   2   2   2   2   0   2   2   2   2   2   0   2   0   2   2   0   0   2   2   0   0   2   2   0   0   2   0   0   0   0   2   0   2   0   2   0   0   2   0   0   2   2   2   2   0   2   0   0   0   2   0   2   2   0   2   0   2   0   2   0   2   2   2   2   0   0   0   2   0   2   2   2   2   0   0   2   2   2   0   0   2   0   0   2   0   2   2   2   2   0   2   2   2   0   2   2   2   0   2   0   0   2   2   0   2   2   2   2   0   0   0   0   2   0   2   2   0   0   2
 MK-6-1                 0   2   2   0   0   0   2   0   0   0   2   0   2   2   2   0   2   2   0   0   0   0   0   0   2   2   0   0   2   2   0   0   2   0   2   0   0   0   0   2   0   0   2   2   0   2   2   2   0   2   0   2   2   0   0   0   2   2   2   2   0   2   2   0   0   0   2   2   2   0   0   0   0   0   2   2   0   0   2   0   0   0   2   2   2   0   0   2   2   0   0   0   0   2   2   0   2   2   0   0   2   0   2   0   0   2   2   0   2   0   2   2   0   0   0   2   2   0   2   0   2   0   2   2   0   2   2   2   0   0   0   0   2   2   2   2   0   2   0   2   0   2   0   2   2   0   0   0   2   0   0   0   0   2   0   2   2   0   2   0   2   2   0   2   2   0   2   0   2   2   2   0   0   2   0   0   2   0   2   0   0   0   0   2   2   2   2   2   2   2   2   2   0   0   0   2   0   2   2   2
 MK-6-2                 0   2   2   0   0   0   0   0   0   2   2   0   2   2   2   0   2   2   0   0   0   0   0   0   2   2   0   0   2   2   0   2   2   0   2   0   0   0   0   0   0   0   2   2   2   2   2   2   0   2   0   2   2   0   0   2   2   2   2   2   0   2   2   2   2   0   2   2   2   0   2   0   0   0   2   2   0   0   0   0   0   0   2   2   2   0   0   2   0   0   0   0   2   2   2   0   2   0   0   0   2   2   2   0   0   2   2   0   0   0   2   2   0   0   0   2   2   0   2   0   2   0   2   2   0   2   2   2   0   2   0   0   2   2   2   2   0   2   2   2   0   2   0   2   2   2   0   0   2   0   0   0   0   2   2   2   2   0   2   0   2   2   2   2   2   0   2   0   2   2   2   0   0   2   0   0   2   0   2   0   0   0   0   2   0   2   0   2   2   2   2   2   0   0   0   2   0   0   2   2
 MK-6-3                 0   2   2   0   2   0   0   0   0   2   2   0   2   2   2   0   0   2   2   0   2   0   0   0   0   2   0   0   2   2   0   2   2   0   2   0   0   0   0   0   0   0   2   2   2   2   2   2   0   2   0   2   2   0   0   2   2   2   2   2   2   2   2   0   2   0   2   2   2   0   2   0   0   0   2   2   0   0   0   0   0   2   2   2   2   0   0   2   0   0   0   0   2   2   2   0   2   0   0   0   2   2   2   0   0   2   2   0   0   0   2   2   0   0   0   2   2   0   2   0   2   0   2   2   0   2   2   2   0   2   0   0   2   2   2   2   0   2   2   2   0   2   0   2   2   2   0   0   2   0   0   0   0   2   0   0   2   0   2   0   2   2   2   2   0   2   2   0   2   2   2   0   0   2   0   0   2   0   2   0   0   0   0   2   0   2   0   2   2   2   2   0   2   0   0   2   0   2   2   2
 MK-6-4                 0   0   0   0   2   0   0   0   2   2   2   0   2   2   2   0   0   2   2   0   2   0   2   2   0   2   0   0   2   2   0   2   2   0   2   0   0   0   0   2   0   0   0   2   2   0   2   2   0   2   0   2   2   0   0   2   2   2   2   2   2   2   2   0   2   0   2   2   2   0   2   0   0   0   2   2   0   2   0   0   0   2   2   2   0   2   0   2   0   0   0   0   2   2   2   0   0   0   0   0   2   0   2   0   0   2   2   0   0   0   2   0   0   0   0   2   0   0   2   0   2   0   2   2   0   2   2   2   0   2   0   0   2   2   2   2   0   2   2   2   2   2   0   2   2   2   0   2   2   0   0   0   0   2   0   0   0   0   2   0   2   2   2   2   0   0   2   0   2   0   2   0   0   2   0   0   2   0   2   0   0   0   0   0   2   2   0   2   2   2   2   0   2   0   0   2   0   2   2   2
 MK-6-5                 0   0   0   0   0   2   0   2   2   2   2   0   2   2   2   0   2   2   0   0   2   0   2   2   0   2   0   0   2   2   0   2   0   0   2   0   0   0   0   2   0   0   0   2   2   0   2   2   0   2   0   2   2   0   0   2   0   2   2   2   2   0   2   2   2   0   2   2   2   0   2   0   0   0   2   2   0   2   0   0   0   2   2   2   0   2   0   2   0   0   2   0   2   2   0   0   0   0   0   0   2   0   2   0   0   0   0   0   0   0   2   2   2   0   0   2   0   0   2   0   2   0   2   2   0   2   2   2   0   2   0   0   2   2   2   2   0   2   2   2   2   2   0   2   2   2   0   2   2   0   0   0   0   2   0   0   0   0   2   2   2   2   0   2   0   0   2   0   2   0   2   0   0   2   0   0   2   0   2   0   0   0   0   0   2   2   0   2   2   2   2   0   0   0   0   2   0   2   2   2
 MK-6-6                 0   0   0   0   0   2   0   2   2   0   2   0   2   2   2   0   2   2   0   0   2   0   2   2   0   2   0   0   2   2   0   2   0   0   2   0   0   0   0   2   0   0   0   2   2   2   2   2   0   2   0   2   2   0   0   2   0   0   2   2   2   0   2   2   2   0   0   2   2   0   2   0   0   0   2   2   0   2   0   0   0   2   2   2   0   2   0   2   0   2   2   0   2   0   0   0   0   0   0   0   2   0   2   0   0   2   0   0   2   0   2   0   2   0   0   2   0   0   2   0   2   0   2   2   0   2   2   0   0   2   0   0   2   2   2   2   0   2   2   2   2   2   0   2   2   2   0   2   2   2   0   0   0   2   0   0   0   0   2   2   2   2   0   2   0   2   2   0   2   0   2   0   0   2   0   0   0   0   2   0   0   0   0   0   2   2   2   2   2   2   2   0   0   0   0   2   0   2   2   2
 MK-6-7                 0   0   0   0   0   0   0   2   2   0   2   0   2   2   2   0   2   2   0   0   2   0   2   0   0   2   0   0   0   0   0   2   2   0   2   0   0   0   0   0   0   2   0   2   2   2   2   2   0   2   0   2   2   2   0   2   0   0   2   2   2   0   2   2   2   0   0   0   2   0   2   0   0   0   2   2   0   2   0   0   0   2   2   2   0   2   0   2   0   2   2   0   2   2   0   2   0   0   0   0   2   0   2   0   0   2   0   0   2   0   2   0   0   0   0   2   0   0   2   2   2   0   2   2   0   2   2   0   0   2   2   0   0   2   2   2   0   0   2   2   2   2   0   2   2   2   0   2   2   2   0   0   0   2   0   0   0   0   2   0   2   2   0   2   0   2   2   0   2   0   2   0   0   2   0   0   0   0   2   2   0   0   0   0   2   2   2   0   2   2   2   0   0   2   0   2   2   2   2   2
 MK-6-8                 0   0   0   0   0   0   0   2   0   0   2   0   2   2   2   0   2   2   0   0   2   0   2   2   0   2   0   0   0   0   0   2   2   0   2   0   0   0   0   0   0   2   0   2   2   2   2   2   0   0   0   2   2   2   0   2   2   0   2   2   2   0   2   2   2   0   2   0   2   0   2   0   0   0   2   2   0   2   0   0   0   2   2   2   0   2   0   2   0   2   2   0   2   2   0   2   0   0   0   0   2   0   2   0   2   2   0   0   2   0   2   2   0   0   0   2   0   0   2   2   2   0   2   2   0   2   2   0   2   2   2   0   0   0   2   2   0   0   2   2   2   2   0   2   2   2   0   2   2   2   0   0   0   2   0   0   0   0   2   0   2   2   0   2   0   2   2   0   0   0   2   0   0   2   0   0   0   0   2   2   0   0   0   0   2   2   2   0   2   2   2   0   2   2   0   2   2   2   2   0
 MK-6-9                 2   0   0   0   0   0   0   2   0   0   0   0   2   2   2   0   2   2   0   0   2   0   2   2   0   2   0   0   0   0   0   2   2   0   0   0   0   0   0   0   0   2   0   2   2   2   2   2   0   0   0   2   2   2   0   2   2   0   2   2   2   0   2   2   2   0   2   0   2   0   0   0   0   0   2   2   0   2   0   0   0   0   2   2   0   2   0   2   0   2   2   0   2   2   0   2   0   2   0   2   2   0   0   0   2   2   0   2   2   0   2   2   0   0   0   2   0   2   2   2   2   0   2   2   0   2   2   0   2   2   0   0   0   0   2   2   0   0   0   2   2   0   0   2   2   2   0   2   2   2   0   0   0   2   0   0   2   2   2   0   2   2   0   2   0   2   2   0   0   0   2   0   0   2   0   0   0   0   2   2   0   0   0   0   2   0   2   0   0   2   2   0   2   0   0   2   2   2   2   0
 MK-6-10                0   2   0   0   0   0   0   2   0   0   0   0   2   2   2   0   2   2   0   2   0   0   2   2   0   2   0   0   0   0   0   2   2   0   0   0   0   0   2   0   0   2   0   2   2   2   2   2   0   0   0   2   2   2   0   2   2   0   2   0   2   0   2   0   2   2   2   2   2   0   0   0   0   0   2   2   0   2   0   0   0   0   2   2   0   2   0   2   0   2   2   0   2   2   0   2   0   2   0   0   2   0   2   0   2   0   0   2   2   0   2   2   0   0   0   2   2   2   0   0   2   0   2   2   0   2   2   0   2   2   0   0   0   0   2   2   0   0   0   2   2   0   0   2   2   2   0   2   2   2   0   0   0   2   0   0   2   2   2   0   2   2   0   2   0   2   2   0   0   0   2   2   0   2   0   0   0   0   2   2   0   0   0   0   2   0   2   2   0   2   2   0   2   0   0   2   2   2   0   0
 MK-6-11                2   2   0   0   0   2   0   2   0   0   0   0   2   2   2   0   2   2   0   2   0   0   2   2   0   0   0   0   0   0   0   0   0   2   0   0   0   2   2   0   0   2   0   2   2   2   2   2   0   0   2   2   0   2   0   2   2   0   2   0   2   2   2   0   2   0   2   2   2   0   0   0   0   0   2   2   0   2   0   0   0   0   2   2   0   2   0   2   0   2   2   0   2   2   0   2   0   2   0   0   2   0   2   0   0   0   0   2   2   2   2   2   0   0   0   2   2   2   0   0   2   0   2   2   0   2   2   0   2   2   2   0   0   0   2   2   2   0   0   2   2   0   0   2   2   2   2   2   2   2   0   0   0   2   0   0   0   2   2   0   2   2   0   2   0   2   2   0   0   2   2   2   2   2   0   0   0   0   2   2   0   0   0   0   2   0   2   2   0   0   2   0   2   0   0   2   2   2   0   0
 MK-6-12                2   2   0   0   0   2   0   2   0   0   0   2   2   2   2   0   2   2   0   2   0   2   2   2   0   0   0   0   0   0   0   0   0   2   0   0   2   2   2   0   2   2   0   2   0   2   2   2   0   0   2   2   0   2   0   2   2   0   2   0   2   2   2   0   2   0   2   2   2   0   0   0   2   0   2   2   0   2   0   0   0   0   2   2   0   0   0   2   0   2   2   2   2   2   0   2   0   2   0   0   2   0   2   0   0   0   0   2   2   0   2   2   0   0   0   2   2   2   0   0   2   0   2   2   2   2   2   0   2   2   2   0   0   0   2   2   0   0   0   2   0   0   0   2   2   2   2   2   2   2   0   0   0   2   0   2   0   2   2   0   2   2   0   0   0   2   2   0   0   2   2   2   2   2   0   0   0   0   2   2   0   0   0   0   2   0   2   0   0   0   2   0   2   0   0   2   2   2   0   0
 MK-6-13                2   2   2   2   0   2   0   2   0   0   0   2   2   2   2   0   2   2   2   2   0   2   2   2   2   0   0   0   0   0   0   0   2   0   0   0   2   2   2   0   2   2   0   2   0   2   2   2   0   0   2   2   0   2   2   2   2   0   2   0   2   2   0   0   2   0   2   2   2   0   0   0   2   0   2   2   0   2   0   0   0   0   2   2   0   0   0   2   2   2   2   2   2   2   0   2   0   2   0   0   2   0   2   0   0   0   0   2   2   0   2   2   0   2   0   2   2   2   0   0   2   2   0   2   2   2   0   0   2   2   2   0   0   0   0   2   2   0   0   2   0   0   0   2   2   2   2   2   2   2   0   2   0   2   0   2   2   2   2   0   2   2   2   0   0   2   2   0   0   2   0   2   2   0   0   0   0   0   2   2   0   0   0   0   2   0   2   0   0   0   2   0   2   0   0   2   2   2   0   0
 MK-6-14                2   2   2   2   0   2   0   0   0   0   0   2   2   2   2   0   2   2   2   2   0   2   2   2   2   0   0   0   0   2   0   0   0   0   0   0   2   2   2   0   2   2   0   2   0   2   2   2   0   0   2   2   0   2   2   2   2   0   2   0   2   2   0   0   2   0   2   2   2   0   0   0   2   0   2   0   0   2   2   0   0   0   2   2   0   0   0   2   2   2   2   2   2   2   0   2   0   2   0   0   0   0   2   0   0   0   0   2   2   0   0   2   0   2   0   2   2   2   0   0   2   2   0   2   2   2   0   0   2   0   2   0   0   0   0   2   2   0   0   2   0   2   0   2   0   2   2   2   2   2   0   2   0   2   0   2   2   2   2   0   2   2   2   0   0   2   2   0   0   0   2   2   2   0   0   0   2   0   2   2   0   0   0   0   2   2   2   0   0   0   2   0   2   0   0   2   2   2   0   0
 MK-6-15                2   2   2   2   2   2   0   0   0   0   0   2   0   2   2   0   2   2   2   2   2   2   2   2   2   0   0   0   0   2   2   0   0   0   0   0   2   2   2   2   2   2   0   2   0   2   2   2   0   0   2   2   0   2   2   2   2   0   2   0   2   2   2   0   2   0   2   2   2   0   0   0   2   0   2   0   0   2   2   0   0   0   2   2   2   0   0   2   2   2   2   2   2   2   0   0   0   2   0   0   0   0   2   0   0   0   0   2   2   0   0   2   2   2   2   2   2   2   0   0   2   2   0   2   2   0   0   0   2   0   2   0   0   0   0   0   2   0   0   2   2   2   0   2   0   2   2   2   2   0   0   2   0   0   0   2   2   2   2   0   2   0   2   0   0   2   2   0   0   0   2   2   2   0   0   0   2   0   2   2   0   0   0   0   2   0   2   0   0   0   2   0   2   0   0   2   2   2   0   0
 MK-6-16                2   2   2   2   2   2   0   0   0   0   0   2   0   2   0   0   2   2   2   2   0   2   2   2   2   0   0   0   0   2   2   0   0   0   0   0   2   2   2   0   2   2   0   2   0   2   2   2   0   0   2   2   0   2   2   2   0   0   2   0   2   2   2   0   2   0   0   2   2   0   0   0   2   0   2   2   0   2   0   0   0   0   2   2   2   0   0   2   2   2   2   2   2   2   0   0   0   2   0   0   0   0   2   0   0   0   0   2   2   0   0   2   2   2   0   2   2   2   0   0   2   2   0   2   2   0   0   0   2   0   2   0   0   0   2   0   2   0   2   2   2   2   0   0   0   2   2   2   2   0   0   2   0   0   0   2   2   2   2   0   2   0   2   0   0   0   2   0   0   0   2   0   2   0   0   0   2   0   2   0   2   0   0   0   2   0   2   0   0   0   2   0   2   0   0   2   2   2   0   0
 
!****************************************** Phenotypic Data **********************************************************
!-100.0 is resevred for missing phenotype
SimulatedTrait1        18.0535   16.2211   21.0321   14.2983   13.2851   10.5358   19.8427   13.0308   16.5466    6.9469   12.6328   13.9496   15.4931   16.0324   14.8056   13.0407   15.8148   16.4924   12.0065   10.4986   20.0792   15.2439   16.2797   22.7235   11.4032   14.7661   15.4821   19.9392   14.6609   14.5351   14.7158   17.9233   17.2192   16.6774   15.7786   17.5336   12.5736   16.8914   15.4982   14.5277   13.3698   10.4850   13.4911   11.7268   15.1399   15.5012   11.6460   15.8327   10.4418   13.3123   19.0074   14.3000   16.2544   15.7044   11.5051   20.8288   16.0708   11.2310   14.3054   11.4216   15.2356   13.4709   15.3734   13.6375   17.1014   17.5196   15.6445   15.5087   16.0000   10.6547   15.5658   14.7262   12.5688   15.4179   11.6053   16.6180   15.5213   17.4844   15.2481   10.8214   12.6760   18.3424   13.3703   11.6258   12.0668   14.6825   17.2031   16.0010   13.9687   16.6563   15.6978   16.1834   13.2913   14.3135   13.4212   13.2049   11.4687   16.1267   12.3519   16.3254   16.0725   16.1489   14.8522   16.8097   14.9151   10.4696   10.9803   13.0634   13.8681   15.2891   12.9777    8.8746   11.6557   13.8372   17.1461   19.2418   12.9263   11.8284   11.6688   14.3075   15.3570   15.8932   17.5703   19.9072   17.3445    9.5479   13.0143   20.3272   18.9517   17.6846   15.6301   17.8875   14.2381   17.7669   11.3631   14.4257   13.9275   17.7724   12.0021   15.9943   10.8686   15.0071   14.3028   14.2580   20.2060    9.2636   12.3968   18.3815   13.1791   19.0732   14.3263   14.7185   18.5520   17.8324   14.8364   17.3221   14.2492   10.7296   15.9886   14.7125   15.7152   16.9049   14.1027   18.5514   14.2631   14.1962   17.1212   11.9638   18.2519   18.2791   12.1354   17.3093    9.5643   12.3823   12.1921   13.0324   16.6677    9.3409   11.9279   10.1893    8.9130   15.0269   12.6510   14.2346   15.9991   17.4172   18.8350   19.7171   13.5120   13.6746    8.6946   12.7474   16.4094   14.9909   13.3838   16.9893   16.4818   12.6033   14.0703   15.7105
SimulatedTrait2         6.9125   11.0512    5.1383   11.0172    8.9587    8.4215   12.4272   10.8288   12.2793   10.8497    9.2787   11.0417   10.8059   13.0425   11.5279   10.0998    7.6468   10.8088   10.8751    9.4680    8.6643   10.1006    9.7143   12.1978    9.5822   11.9994    9.1908    9.1999    9.9335    6.5180   10.8660   10.9974   11.3630    9.9409   11.0273    9.5875    8.5877    9.1048   11.6219    9.2535    9.3935    7.1508   10.9317   11.6071   10.1750   10.2528    9.9168    9.2328   14.3704    8.9442   10.4326    9.6870    8.6857   10.4678   13.6884    9.8350   11.7935    9.9772   10.1756   12.2901    9.1000    9.6646   11.3755    9.1426    9.5079    8.7618    8.4273    6.6347    8.7306    9.1940   12.3666    9.7011   10.8898   11.7334    9.6156    9.5809   11.8260    7.5753   11.0728   13.7712    9.0983    8.9316    8.8153   10.5609    8.4518   13.7158    9.2626    8.0517   10.2803    8.6859    9.6830   10.0909    9.7577    9.9978    9.0901   10.0009   10.5876   10.4354    8.0027   10.9466   12.2093   10.7815   10.0945    8.4439   11.6351    8.9003   10.5485   11.7328   11.9540    8.6521   12.4276   10.1320    8.1298    8.8512   11.1946    9.6472    9.7827    9.0724    9.9178    8.5276    6.5901   10.4819   10.6719   12.0268   10.5634    9.7622    8.2467    8.6275    8.6549    8.8575    8.9628    9.3753   11.1752   13.6700   10.6484   13.0779    9.4285   10.9934    9.7890   10.3803   10.3773    7.9569    8.7775    7.6758   10.2084   11.0500    8.1219    8.8145   10.3160    9.5768    9.9340   10.7971    8.8176    8.8275   11.6858   10.7185   11.1579   10.6689    9.9746    9.4287    8.0079    8.2916    9.6538   10.8785    9.6172   10.9022    9.4483   10.4203    9.9136    8.4017   11.4441   10.0505    9.5047   10.9123   11.2410    8.7135   11.2631    9.1259    8.3687    9.2924   10.2604    9.0684    9.3502   10.9906   10.4703    6.9280    7.0885    5.7537    7.9018   10.6199   10.1155   11.3116   11.0909   10.9421   11.1816   10.4632   11.1445    9.0341   12.2215   11.7445
 
