# Supplementary material for: Inclusive Composite Interval Mapping of QTL by Environment Interactions in Biparental Populations
Source: PLoS One. 2015 Jul 10;10(7):e0132414. doi: 10.1371/journal.pone.0132414 (PMC4498613; doi:10.1371/journal.pone.0132414)
Supplement: S4 File — (ZIP) [file pone.0132414.s004.zip › H=0.1/L1/run_00197.met]

!**********************Note: lines staring with "!" are remarks and will be ignored in the program********************
!*********************************General Information**********************************
!Assuming F1 = P1 x P2, populations available in QTL IciMapping are: 
!  1, P1BC1F1 = P1 x F1, the first backcrossing where P1 is used as the recurrent parent;
!  2, P2BC1F1 = P2 x F1, the first backcrossing where P2 is used as the recurrent parent;
!  3, F1DH, F1-derived doubled haploids; 
!  4, RIL or F1RIL, recombination inbred lines through the repeated selfing of F1;
!  5, P1BC1RIL, recombination inbred lines through the repeated selfing of P1BC1F1;
!  6, P2BC1RIL, recombination inbred lines through the repeated selfing of P2BC1F1;
!  7, F2, the selfing generation of F1;
!  8, F3, the selfing generation of F2;
!  9, P1BC2F1, the second backcrossing where P1 is used as the recurrent parent; 
! 10, P2BC2F1, the second backcrossing where P2 is used as the recurrent parent;
! 11, P1BC2RIL, recombination inred lines through the repeated selfing of P1BC2F1; 
! 12, P2BC2RIL, recombination inred lines through the repeated selfing of P2BC2F1; 
! 13, P1BC1F2, the selfing generation of P1BC1F1; 
! 14, P2BC1F2, the selfing generation of P2BC1F1; 
! 15, P1BC2F2, the selfing generation of P1BC2F1; 
! 16, P2BC2F2, the selfing generation of P2BC2F1; 
! 17, P1BC1DH, P1BC1F1-derived doubled haploids; 
! 18, P2BC1DH, P2BC1F1-derived doubled haploids; 
! 19, P1BC2DH, P1BC2F1-derived doubled haploids; 
! 20, P2BC2DH, P2BC2F1-derived doubled haploids; 
   3      !Mapping Population (see remarks above)
   2      !Mapping Function (1 for Kosambi; 2 for Haldane; 3 for Morgan)
   2      !Marker Space Type (1 for intervals; 2 for positions)
   1      !Marker Space Unit(1 for centiMorgans; 2 for Morgan)
   6      !Number of Chromosomes (or Linkage Groups)
 200      !Size of the mapping population
   2      !Number of environments
 
!***************************************** Chromosomes and Linkage Maps **********************************************
!Chromosome                 NumMarkers
-CH1                        16
-CH2                        16
-CH3                        16
-CH4                        16
-CH5                        16
-CH6                        16
!Linkage map (Marker name followed by position or the interval length)
 MK-1-1                1     0.000
 MK-1-2                1    10.000
 MK-1-3                1    20.000
 MK-1-4                1    30.000
 MK-1-5                1    40.000
 MK-1-6                1    50.000
 MK-1-7                1    60.000
 MK-1-8                1    70.000
 MK-1-9                1    80.000
 MK-1-10               1    90.000
 MK-1-11               1   100.000
 MK-1-12               1   110.000
 MK-1-13               1   120.000
 MK-1-14               1   130.000
 MK-1-15               1   140.000
 MK-1-16               1   150.000
 MK-2-1                2     0.000
 MK-2-2                2    10.000
 MK-2-3                2    20.000
 MK-2-4                2    30.000
 MK-2-5                2    40.000
 MK-2-6                2    50.000
 MK-2-7                2    60.000
 MK-2-8                2    70.000
 MK-2-9                2    80.000
 MK-2-10               2    90.000
 MK-2-11               2   100.000
 MK-2-12               2   110.000
 MK-2-13               2   120.000
 MK-2-14               2   130.000
 MK-2-15               2   140.000
 MK-2-16               2   150.000
 MK-3-1                3     0.000
 MK-3-2                3    10.000
 MK-3-3                3    20.000
 MK-3-4                3    30.000
 MK-3-5                3    40.000
 MK-3-6                3    50.000
 MK-3-7                3    60.000
 MK-3-8                3    70.000
 MK-3-9                3    80.000
 MK-3-10               3    90.000
 MK-3-11               3   100.000
 MK-3-12               3   110.000
 MK-3-13               3   120.000
 MK-3-14               3   130.000
 MK-3-15               3   140.000
 MK-3-16               3   150.000
 MK-4-1                4     0.000
 MK-4-2                4    10.000
 MK-4-3                4    20.000
 MK-4-4                4    30.000
 MK-4-5                4    40.000
 MK-4-6                4    50.000
 MK-4-7                4    60.000
 MK-4-8                4    70.000
 MK-4-9                4    80.000
 MK-4-10               4    90.000
 MK-4-11               4   100.000
 MK-4-12               4   110.000
 MK-4-13               4   120.000
 MK-4-14               4   130.000
 MK-4-15               4   140.000
 MK-4-16               4   150.000
 MK-5-1                5     0.000
 MK-5-2                5    10.000
 MK-5-3                5    20.000
 MK-5-4                5    30.000
 MK-5-5                5    40.000
 MK-5-6                5    50.000
 MK-5-7                5    60.000
 MK-5-8                5    70.000
 MK-5-9                5    80.000
 MK-5-10               5    90.000
 MK-5-11               5   100.000
 MK-5-12               5   110.000
 MK-5-13               5   120.000
 MK-5-14               5   130.000
 MK-5-15               5   140.000
 MK-5-16               5   150.000
 MK-6-1                6     0.000
 MK-6-2                6    10.000
 MK-6-3                6    20.000
 MK-6-4                6    30.000
 MK-6-5                6    40.000
 MK-6-6                6    50.000
 MK-6-7                6    60.000
 MK-6-8                6    70.000
 MK-6-9                6    80.000
 MK-6-10               6    90.000
 MK-6-11               6   100.000
 MK-6-12               6   110.000
 MK-6-13               6   120.000
 MK-6-14               6   130.000
 MK-6-15               6   140.000
 MK-6-16               6   150.000
!*********************************** Marker Types ********************************************************************
!Co-dominant marker: When heterozygote F1 is present, P1 is coded as 2, F1 is coded as 1, and P2 is coded as 0; Otherwise, P1 is coded as 2, and P2 is coded as 0. 
!Dominant marker: When heterozygote F1 is present, P1 and F1 are coded as 12, and P2 is coded as 0; Otherwise, P1 is coded as 2, and P2 is coded as 0.  
!Recessive markers: When heterozygote F1 is present, P1 is coded as 2, and F1 and P2 are coded as 10; Otherwise, P1 is coded as 2, and P2 is coded as 0. 
!Missing marker is coded as -1. 
 MK-1-1                 0   0   0   0   0   0   2   0   0   2   2   2   2   0   0   0   2   2   0   0   2   0   2   2   2   2   2   2   0   0   0   2   0   2   0   2   0   0   2   2   0   0   0   0   2   2   2   2   0   0   0   2   0   0   2   0   0   2   0   2   2   2   0   2   0   2   0   2   2   0   0   0   2   2   0   0   0   0   2   0   2   2   2   2   0   0   0   2   0   0   0   2   2   0   2   0   2   0   0   0   2   2   0   0   2   2   2   2   0   2   2   0   0   2   0   0   0   2   0   0   0   2   0   2   2   2   0   2   2   0   0   0   0   2   0   2   2   2   2   0   0   2   0   2   2   2   0   0   2   0   2   0   0   2   2   0   0   2   0   2   2   2   2   2   2   0   2   0   2   0   0   2   2   0   0   0   2   0   0   2   2   0   2   0   2   0   0   2   0   2   2   0   0   2   2   0   2   0   2   0
 MK-1-2                 0   0   0   0   0   0   2   0   0   2   0   2   2   0   0   0   2   2   0   0   2   0   2   2   0   0   2   2   0   0   2   2   2   2   0   2   0   0   2   2   0   0   0   0   2   2   2   2   0   0   2   2   0   0   2   0   0   2   0   0   2   2   0   2   0   2   0   2   2   0   0   0   2   2   0   0   0   0   2   2   2   2   2   2   0   0   2   2   0   2   0   2   2   0   2   0   2   0   0   0   2   2   0   0   2   2   2   2   0   2   2   0   0   2   0   0   0   2   0   0   0   2   0   2   2   2   2   2   2   0   0   0   0   2   0   0   2   2   2   0   0   2   0   2   2   2   0   0   2   0   2   0   0   2   2   0   0   2   2   2   2   2   2   2   2   0   2   0   2   0   0   0   2   0   0   0   2   0   0   2   2   0   2   2   2   0   0   2   0   2   2   2   0   2   2   0   2   0   0   0
 MK-1-3                 0   0   0   2   0   0   0   0   0   2   2   2   2   0   2   0   2   2   0   0   2   0   2   2   0   2   2   2   0   0   2   2   2   2   0   2   0   0   2   2   0   0   2   0   2   2   2   2   0   0   2   2   0   0   2   0   0   2   0   0   2   2   0   2   0   2   0   2   2   0   0   0   2   2   0   0   0   0   2   2   2   2   2   2   0   0   2   2   0   2   0   2   2   0   2   0   2   0   0   0   2   2   2   0   2   0   2   2   0   2   2   0   0   2   0   0   0   2   0   0   0   2   0   2   2   2   2   0   2   0   0   0   0   2   0   0   2   2   2   0   0   0   0   2   2   2   0   2   2   0   2   0   0   2   0   2   0   2   2   0   2   2   2   2   2   0   2   0   2   0   0   0   2   0   0   0   2   0   0   2   0   0   2   2   2   2   0   2   0   2   2   2   0   2   2   0   2   2   0   0
 MK-1-4                 0   0   2   2   0   0   0   0   0   2   2   2   2   0   0   0   2   2   0   2   2   0   2   2   0   2   2   2   0   2   2   0   2   2   0   2   0   2   2   2   0   0   2   0   2   2   0   2   0   2   2   0   0   0   2   2   0   2   0   0   2   2   0   2   0   2   0   2   2   2   0   0   2   2   0   0   0   0   2   2   2   2   2   2   0   0   2   2   0   2   0   0   2   2   2   0   0   0   2   0   2   2   2   0   0   0   2   0   0   2   2   0   0   0   0   0   0   2   2   0   0   2   0   2   0   2   2   0   2   0   0   0   2   2   0   0   2   2   2   0   0   0   0   2   2   2   0   2   2   0   2   0   0   2   0   2   0   2   2   0   2   2   2   2   2   0   2   0   2   0   0   0   2   0   0   0   2   0   0   2   0   0   2   2   0   2   0   2   0   2   2   0   0   2   2   0   0   2   0   0
 MK-1-5                 0   0   2   2   0   0   0   0   0   2   2   2   2   0   0   0   2   2   0   2   2   0   2   2   0   2   0   2   0   2   2   0   2   2   0   2   0   2   2   2   0   0   2   2   2   2   0   2   0   2   2   2   0   0   2   2   2   0   0   0   2   2   0   2   0   2   0   2   2   2   0   0   2   2   0   0   0   2   2   2   2   2   2   2   0   0   2   2   0   2   0   0   2   2   2   0   0   0   2   0   0   2   0   0   0   0   2   2   0   2   2   0   0   0   0   2   0   2   2   2   0   2   0   2   0   2   2   0   2   0   0   0   2   2   0   0   2   2   0   0   0   0   0   2   0   2   0   2   2   0   2   0   0   2   0   2   0   2   2   2   2   2   2   2   2   0   2   0   2   0   0   0   2   0   0   0   2   0   2   2   0   0   2   2   0   2   2   2   0   2   2   2   0   2   2   0   0   2   0   0
 MK-1-6                 0   0   2   2   0   2   0   2   0   2   0   2   2   0   0   0   0   2   0   2   2   0   2   2   0   2   0   2   0   0   0   0   2   2   0   2   0   2   2   2   0   0   2   2   0   2   0   2   2   2   2   2   0   0   2   2   2   0   0   0   2   0   0   2   2   2   0   2   2   2   0   0   0   2   0   0   2   2   2   2   2   0   2   2   2   0   2   2   2   2   0   0   2   0   2   0   2   0   2   0   0   2   2   0   0   0   2   2   0   2   2   0   0   0   0   2   0   2   0   0   0   2   2   2   0   2   2   0   2   0   2   0   2   2   0   0   2   2   0   0   0   0   0   2   0   2   0   2   2   0   0   0   0   0   0   2   0   2   2   2   2   2   2   2   2   0   2   0   2   0   0   2   2   0   0   0   2   0   2   2   0   0   2   0   0   2   2   2   0   2   2   2   0   2   0   0   0   2   0   2
 MK-1-7                 2   0   2   2   0   2   0   2   0   2   0   2   2   0   0   0   2   0   0   2   2   0   2   2   0   2   0   2   0   0   0   0   2   2   0   2   2   2   2   2   2   0   2   2   0   2   0   2   2   2   2   2   0   0   2   2   2   0   0   2   2   0   2   2   2   2   2   2   2   2   0   0   0   2   2   0   2   2   0   2   0   0   2   0   2   0   2   2   2   0   0   0   2   0   2   0   2   0   2   0   0   2   2   0   0   0   2   2   0   2   2   0   2   0   0   2   0   2   0   0   0   2   2   2   0   2   2   0   2   0   2   0   0   2   0   0   0   2   0   0   0   0   0   2   0   2   0   2   2   0   2   0   2   0   0   2   0   2   2   2   2   2   2   2   0   0   2   0   2   0   2   2   2   2   0   0   2   0   0   0   0   0   2   0   0   2   2   2   0   2   2   2   0   2   0   0   0   2   0   0
 MK-1-8                 2   0   2   2   0   2   0   2   2   2   0   2   2   0   2   0   2   0   0   2   2   0   2   2   0   2   0   2   2   0   0   0   2   2   0   2   2   2   2   0   2   0   2   0   0   2   0   2   0   2   2   2   2   0   2   0   2   0   0   0   2   0   2   2   2   2   2   2   2   2   0   0   0   2   2   0   2   2   0   0   0   0   2   0   2   0   2   2   2   0   0   0   2   0   2   0   2   0   2   2   0   2   2   0   0   0   2   2   2   2   2   0   2   0   2   2   0   2   0   0   0   0   2   2   0   2   2   0   2   0   2   0   0   2   0   0   0   2   0   0   0   0   0   2   0   2   0   2   2   0   2   0   2   0   0   2   0   2   2   2   2   2   2   2   0   0   2   2   0   2   2   2   2   2   0   0   2   0   0   0   0   0   2   0   0   2   2   2   0   2   2   2   0   2   0   0   0   2   0   0
 MK-1-9                 2   0   2   2   0   0   0   2   2   2   0   2   0   0   2   0   2   0   0   2   2   0   2   2   0   2   0   2   2   0   0   0   2   2   0   0   2   2   2   0   2   0   2   0   0   2   0   2   0   2   2   2   2   0   2   0   0   0   2   0   2   0   2   2   2   2   2   2   2   0   0   0   0   2   2   0   2   2   0   0   0   0   2   0   2   0   2   2   2   0   2   0   2   0   2   0   2   2   2   2   0   2   2   0   0   0   2   2   2   0   2   2   2   0   2   2   0   2   0   0   0   0   2   2   0   2   2   0   2   0   2   0   0   2   0   2   0   2   0   0   2   0   0   2   0   2   0   2   2   0   0   0   2   0   0   2   2   2   2   2   2   2   2   2   0   0   2   2   0   0   2   2   2   2   0   0   2   0   0   0   0   0   2   0   0   2   0   2   0   2   2   2   0   2   0   0   0   2   2   2
 MK-1-10                2   0   2   2   0   0   0   2   2   2   0   2   0   0   2   2   2   0   0   2   2   0   2   2   0   2   0   2   2   0   0   0   2   0   0   0   2   2   2   0   2   2   2   0   0   2   0   2   0   2   2   2   2   0   2   0   0   2   2   0   2   0   2   2   0   2   2   2   2   0   2   0   0   2   2   0   2   2   0   0   2   0   2   0   2   0   2   2   2   0   2   2   2   0   2   2   2   2   2   2   0   2   2   0   0   0   2   2   2   0   2   2   2   0   2   2   0   2   0   0   0   0   2   2   0   2   2   0   0   0   2   0   0   2   0   2   0   2   0   0   2   0   0   2   0   2   0   2   2   0   0   0   2   0   0   2   2   2   2   2   2   2   0   2   0   0   2   2   0   0   2   2   2   2   0   0   2   0   0   0   0   0   2   2   0   2   2   2   2   2   2   2   0   2   2   0   0   2   2   2
 MK-1-11                2   0   2   2   0   0   0   2   2   2   0   2   0   0   2   2   2   0   0   2   2   0   2   2   0   2   0   2   2   0   0   0   0   0   0   0   2   2   2   0   2   2   2   0   0   2   0   2   0   2   2   2   2   0   2   0   0   2   2   0   2   0   2   2   0   2   2   2   2   0   2   0   0   2   2   2   2   2   2   0   2   0   0   0   2   0   2   2   2   0   2   0   2   0   0   2   2   2   0   2   0   2   2   0   0   0   2   2   0   0   2   2   2   0   2   2   0   2   0   0   0   2   0   2   0   2   2   0   0   0   2   2   0   2   0   2   0   2   0   0   2   0   0   2   0   2   0   2   2   0   2   0   2   0   0   2   2   0   2   2   2   2   0   2   0   0   2   2   2   0   2   2   2   2   0   0   2   0   0   0   0   0   2   2   0   2   0   0   2   0   0   2   0   2   2   0   0   2   2   2
 MK-1-12                2   0   0   2   0   0   0   2   2   2   0   2   0   0   2   0   2   0   0   2   2   2   2   2   0   2   0   0   2   0   0   0   2   0   0   0   2   2   2   0   2   2   2   2   0   2   0   2   0   2   2   2   2   0   2   0   0   2   2   0   2   0   2   0   2   2   2   2   2   0   2   0   0   0   2   2   2   2   2   0   2   0   0   0   0   0   2   2   2   0   2   0   2   0   0   2   2   2   0   2   0   2   2   0   2   0   2   2   0   0   2   0   2   0   2   2   0   2   0   0   0   2   0   2   0   0   0   0   0   0   2   2   0   2   0   2   0   2   0   0   2   0   0   2   0   2   0   2   2   0   2   0   2   0   0   2   2   0   2   2   2   2   0   2   2   0   2   2   2   0   2   2   2   2   0   0   2   2   0   0   0   0   2   2   2   2   0   0   2   0   0   2   0   2   2   0   0   2   2   2
 MK-1-13                2   0   0   2   0   0   0   2   2   2   0   2   0   0   2   0   2   0   0   2   2   2   2   2   0   2   0   0   0   2   2   0   2   0   0   0   2   2   2   0   2   0   2   2   0   2   0   2   0   0   2   2   2   2   0   0   0   2   2   0   2   0   2   0   2   2   2   2   2   0   2   2   2   0   2   2   2   2   2   0   2   0   0   0   0   0   2   2   2   0   2   0   2   0   0   2   2   2   0   2   0   2   2   0   2   0   2   2   0   0   2   0   2   0   2   2   0   2   0   0   0   2   0   2   0   0   2   0   0   2   2   2   0   2   2   2   0   2   2   0   2   0   0   2   0   2   0   2   2   0   2   0   2   0   0   2   2   0   2   2   2   2   0   2   0   0   2   2   2   0   2   2   2   2   0   0   0   2   0   2   0   0   2   2   0   2   0   0   2   0   0   2   0   2   2   2   0   2   0   2
 MK-1-14                2   0   2   2   0   2   0   2   0   2   2   2   0   0   2   0   2   0   0   2   2   2   2   2   0   0   0   0   0   2   0   0   2   2   0   0   2   2   0   0   2   0   2   2   0   2   0   2   0   0   2   2   2   2   0   0   0   2   2   0   2   0   0   0   2   2   2   2   2   0   2   2   2   0   0   2   2   2   2   0   2   0   0   2   0   0   2   2   2   0   0   0   2   0   0   2   2   0   0   2   0   2   2   2   2   0   0   2   0   0   2   0   0   0   2   2   0   2   0   0   0   2   0   2   0   0   2   0   0   2   2   2   0   2   2   2   0   2   2   0   2   2   0   2   0   2   0   2   0   0   2   0   2   0   0   0   2   0   2   0   2   2   0   2   0   0   2   2   2   2   2   2   2   2   0   0   0   2   0   2   0   0   0   2   0   2   0   0   2   0   0   2   0   2   2   2   0   2   0   2
 MK-1-15                2   0   2   2   0   2   0   2   0   2   2   2   0   0   2   0   2   0   2   2   2   2   2   0   0   0   0   0   2   2   0   0   2   2   0   0   2   2   0   0   2   0   2   2   0   2   0   2   0   0   2   2   2   2   2   0   0   2   2   0   2   0   0   0   2   0   2   2   0   0   2   2   2   0   0   2   2   2   2   2   2   0   0   2   0   0   2   2   2   0   2   0   2   0   0   2   2   0   0   2   0   2   0   2   2   2   0   2   0   0   2   0   0   0   2   2   0   2   0   0   2   2   2   2   0   0   2   2   0   2   2   2   0   2   2   2   0   2   2   0   2   2   0   2   0   2   0   2   0   0   2   0   0   2   2   0   2   0   2   0   2   2   0   2   0   0   2   2   2   2   2   2   2   2   0   0   0   2   0   2   0   0   0   2   0   2   0   0   2   0   0   2   0   2   2   2   0   2   0   2
 MK-1-16                2   0   2   0   0   2   0   2   0   2   2   2   2   0   2   0   0   0   2   0   2   2   2   0   2   0   0   0   2   2   0   0   2   2   0   0   0   2   0   0   2   0   2   2   0   2   0   2   0   0   2   2   2   0   2   0   0   2   2   0   0   0   0   0   2   0   2   2   0   0   2   2   2   0   0   2   2   2   2   2   0   0   0   2   0   0   2   0   2   0   2   0   2   0   0   2   2   0   0   0   0   2   0   2   2   0   0   2   0   0   2   0   0   0   2   2   0   2   0   0   2   2   2   2   0   0   2   2   2   2   2   2   0   2   2   2   2   2   2   0   2   2   0   2   0   2   0   2   0   0   2   0   2   2   2   0   2   0   2   0   2   2   0   2   0   0   0   2   2   0   2   2   2   2   0   0   0   0   0   2   0   2   0   2   0   0   0   0   2   2   0   2   0   2   2   0   0   2   0   2
 MK-2-1                 2   0   2   2   0   0   2   0   0   0   2   2   2   2   2   0   2   0   0   0   2   0   2   0   2   2   0   2   0   0   2   0   2   2   2   0   0   0   2   0   2   2   2   0   0   0   0   2   2   2   2   2   2   0   2   0   2   0   0   2   2   2   0   0   2   0   0   2   2   0   2   0   0   2   2   2   2   0   0   0   2   2   2   0   0   0   0   2   2   2   0   0   2   0   2   0   0   2   0   2   2   0   0   2   2   2   2   0   2   0   0   0   2   2   2   2   0   0   0   2   2   0   2   2   0   2   2   0   2   0   2   2   2   2   0   0   0   0   0   2   2   0   2   2   0   2   2   0   0   2   0   2   2   2   2   0   2   2   2   2   2   0   2   0   0   0   2   0   0   0   0   2   0   0   2   2   0   2   0   0   0   2   0   0   0   0   2   0   2   0   2   0   2   2   2   0   0   0   2   2
 MK-2-2                 2   0   2   2   0   2   2   0   0   0   2   0   2   0   2   0   2   0   2   0   2   0   2   0   2   2   0   2   0   0   0   0   2   2   0   0   0   0   2   0   2   2   2   0   0   0   0   2   2   2   2   2   2   0   2   0   2   0   0   2   2   2   0   0   2   0   0   2   2   0   2   0   0   2   2   2   2   0   0   0   2   2   2   0   0   0   0   2   2   2   0   0   2   0   2   0   0   2   0   0   2   0   0   0   2   2   2   0   2   2   0   2   2   2   2   2   0   0   0   2   2   0   2   0   0   2   2   0   2   0   2   2   2   2   0   0   0   0   0   2   2   0   2   2   2   2   2   0   0   2   0   2   2   2   2   0   2   2   2   2   2   0   2   0   0   0   2   0   0   0   0   2   0   0   2   2   0   2   0   0   0   2   0   0   0   0   2   0   2   2   2   0   2   2   2   0   0   2   0   2
 MK-2-3                 0   0   2   2   0   2   2   0   0   0   0   0   2   0   2   0   0   0   2   0   2   2   2   0   2   2   0   2   0   0   0   0   2   2   0   0   0   0   2   0   0   2   2   0   0   2   0   2   2   2   2   2   2   0   2   0   2   0   0   2   2   2   0   2   2   0   0   2   2   2   2   0   0   2   0   2   2   0   0   0   2   2   2   0   0   0   0   2   2   2   0   0   2   0   2   0   0   0   0   0   2   0   0   0   2   0   2   0   2   2   2   2   2   2   2   2   0   0   0   2   2   0   2   0   0   2   2   0   2   0   2   2   2   2   0   0   0   0   2   2   0   0   2   2   2   2   2   0   0   2   0   2   2   2   2   0   2   0   2   2   0   0   2   0   0   0   2   0   0   0   0   2   0   0   2   2   0   2   0   0   0   2   0   0   0   0   0   2   2   2   2   0   2   0   2   0   0   2   0   0
 MK-2-4                 0   0   2   2   0   2   2   0   0   0   0   0   2   0   2   0   0   0   2   0   2   2   2   0   0   2   0   2   0   0   0   0   2   2   0   2   0   0   2   0   2   2   2   0   0   2   0   2   2   2   0   0   2   0   0   0   2   0   0   2   2   2   0   2   2   0   0   2   2   2   2   0   0   2   0   2   2   0   2   0   0   2   2   0   0   0   0   2   0   2   2   0   2   0   2   0   2   0   0   0   2   0   0   0   2   0   2   0   2   2   0   2   2   2   0   2   0   0   2   0   2   0   0   0   0   2   2   0   2   2   0   2   2   2   0   0   0   0   2   2   0   0   2   2   2   2   0   0   0   2   0   2   0   2   2   0   2   0   2   0   0   0   2   0   0   0   2   2   0   0   0   2   0   0   2   2   2   2   0   0   0   2   0   0   0   0   0   2   2   2   2   0   2   0   2   0   0   2   0   0
 MK-2-5                 0   0   2   2   0   2   2   0   0   0   0   0   2   0   2   0   0   0   2   0   2   2   2   0   0   2   0   2   0   0   0   0   2   2   0   2   0   0   2   0   2   2   2   0   0   2   0   2   2   2   0   0   2   0   2   0   2   0   0   2   2   2   0   2   2   0   0   2   2   2   2   0   0   2   0   2   2   0   2   0   0   2   2   0   0   0   0   2   0   2   2   0   2   0   2   0   0   0   0   0   2   2   0   0   2   0   2   0   2   2   0   2   2   2   0   2   0   0   2   0   2   0   0   0   0   2   2   0   0   0   0   0   2   2   0   0   0   0   2   2   0   0   2   2   2   2   0   0   0   2   0   2   0   2   0   0   2   0   2   0   0   0   2   0   0   0   2   2   0   0   2   2   0   0   2   0   2   0   0   0   0   2   0   0   2   0   0   2   0   2   2   0   2   0   2   0   0   2   0   0
 MK-2-6                 0   0   2   2   0   2   2   0   0   0   2   0   2   0   2   0   0   0   2   0   2   2   2   0   0   2   0   2   0   2   2   0   2   2   0   2   0   0   0   0   2   2   2   0   0   2   0   2   2   2   0   2   2   2   2   0   2   0   2   2   2   2   0   2   2   0   0   2   0   2   0   0   0   0   0   2   0   0   2   0   0   2   0   0   0   0   0   2   0   0   2   0   2   0   2   0   0   0   0   0   2   2   0   0   2   0   2   0   2   2   0   2   2   2   0   2   0   2   2   0   2   2   0   0   0   2   2   0   0   0   0   0   2   2   0   0   0   0   2   2   0   0   2   2   2   2   2   2   0   2   0   2   0   2   2   0   0   0   2   0   2   0   2   0   0   2   2   2   0   0   2   2   2   0   2   0   2   0   0   0   0   0   0   0   2   0   0   2   0   0   2   0   2   0   2   0   0   2   2   2
 MK-2-7                 0   0   2   2   2   2   2   0   0   0   2   0   0   0   2   0   0   0   2   0   2   2   2   0   0   2   0   2   0   2   2   0   2   2   0   2   0   0   0   0   2   0   2   0   2   2   0   2   2   2   0   0   2   2   2   0   2   0   2   2   2   0   0   2   2   0   0   2   0   2   0   0   0   0   0   2   0   0   2   0   2   2   0   0   0   0   0   2   0   0   2   0   2   0   2   0   0   0   0   0   2   2   0   0   2   0   2   0   2   2   0   2   2   0   0   2   0   2   2   0   2   2   0   0   0   2   2   0   0   0   0   0   2   2   0   0   0   0   2   2   0   0   2   2   2   2   2   0   0   2   0   2   0   2   2   0   0   2   2   0   2   0   2   0   2   2   2   2   0   0   2   2   2   0   2   0   2   0   0   0   0   0   0   0   2   0   0   2   0   0   2   0   2   0   2   0   0   0   2   2
 MK-2-8                 0   0   2   2   2   2   2   0   0   0   2   0   0   0   2   0   0   0   2   0   2   2   2   0   0   2   0   2   0   2   2   0   2   0   0   2   0   0   0   0   2   0   2   2   2   2   0   2   0   0   0   0   2   2   2   0   2   0   2   2   2   0   0   2   2   0   0   2   0   2   0   2   0   2   0   2   0   0   2   0   2   2   0   0   0   0   0   2   0   0   2   0   2   0   2   0   0   0   0   0   2   2   0   0   2   0   2   0   2   2   0   0   2   0   0   2   0   2   2   0   2   2   0   0   0   2   2   0   0   0   0   0   2   2   0   0   0   0   2   2   0   0   2   2   2   2   2   0   0   2   0   2   0   2   2   0   0   2   2   0   2   0   2   0   2   2   2   2   0   0   2   0   2   0   2   0   2   0   0   0   0   0   2   0   2   0   0   2   0   0   2   0   2   0   2   0   0   0   2   2
 MK-2-9                 0   0   2   2   2   2   2   0   0   0   2   0   0   0   2   0   0   0   2   0   2   2   2   0   0   0   0   2   0   2   2   0   2   0   0   2   0   0   0   2   2   0   2   2   2   0   0   2   0   0   0   0   2   2   2   0   2   0   2   0   2   0   0   2   0   0   0   2   0   2   0   2   0   2   0   2   0   0   2   0   2   2   0   0   0   0   0   2   0   0   2   0   2   0   2   0   0   0   0   0   2   2   0   0   2   0   2   0   2   2   0   0   2   0   0   2   0   2   2   0   2   2   0   0   0   2   2   0   0   2   0   0   2   2   0   0   0   0   2   2   0   0   2   0   2   2   2   0   2   2   0   2   0   2   2   0   0   2   2   0   2   0   2   0   0   2   2   2   0   0   2   0   2   0   2   0   2   0   0   0   0   0   2   0   2   0   0   2   0   0   2   0   2   0   2   0   0   0   0   0
 MK-2-10                0   0   2   0   2   2   2   0   0   0   2   2   0   0   0   0   0   2   2   0   2   2   2   0   0   0   2   0   0   2   2   0   0   2   0   2   0   0   2   2   2   2   0   2   2   2   0   2   0   0   0   0   0   2   2   0   2   0   2   0   2   2   0   0   0   0   0   2   0   0   0   2   0   0   0   2   0   0   2   2   2   2   0   0   0   0   0   2   0   0   2   0   2   0   2   0   0   0   0   0   2   0   0   0   2   0   2   0   2   2   0   0   2   0   0   2   0   2   2   0   2   2   0   2   0   2   2   0   0   2   0   0   2   2   0   0   0   0   0   2   0   0   2   2   2   2   2   0   2   2   0   2   0   0   2   0   2   2   2   0   2   0   2   0   0   2   2   2   0   0   2   0   2   0   2   0   2   0   0   0   0   0   2   0   2   0   0   2   0   0   0   0   2   0   2   0   0   0   0   0
 MK-2-11                0   0   2   0   2   0   0   0   0   0   2   2   0   0   0   0   2   0   2   0   2   2   0   0   0   0   0   0   0   2   2   2   2   2   0   2   0   0   2   2   2   2   0   2   2   2   0   0   0   0   2   0   0   2   0   0   0   2   2   0   2   2   0   0   0   0   0   2   0   0   2   0   0   0   0   2   0   0   2   2   2   2   0   0   0   0   0   2   0   2   0   0   2   0   2   0   0   0   0   0   2   0   0   2   2   0   2   0   2   2   0   0   2   0   0   2   0   2   2   0   2   2   0   2   0   2   2   0   2   2   2   0   2   2   0   0   0   0   0   2   0   0   2   2   2   2   2   0   2   2   0   2   0   2   0   0   2   2   2   0   2   0   2   0   0   2   2   2   0   0   2   0   2   0   2   0   2   0   0   2   0   2   2   0   2   0   0   0   0   0   0   0   2   0   2   0   2   0   0   0
 MK-2-12                0   0   2   2   2   0   0   0   0   0   2   0   2   0   0   0   2   0   2   2   2   2   0   0   0   0   0   0   0   2   2   2   2   2   0   0   0   2   2   2   2   2   0   2   2   2   0   0   0   0   2   0   0   2   0   0   0   2   2   0   2   0   0   0   0   0   0   2   0   0   2   0   0   0   0   2   0   0   2   2   2   2   0   0   0   0   0   2   0   2   0   0   2   0   2   2   0   0   0   0   2   0   0   2   2   0   2   2   2   2   0   0   2   0   0   2   0   2   2   0   2   2   0   2   0   2   2   0   2   2   2   0   2   0   2   0   0   0   0   2   0   0   2   0   2   2   2   0   2   2   0   2   0   2   0   0   2   2   2   0   2   0   2   0   0   2   2   2   0   0   2   0   2   0   2   0   2   0   0   2   0   2   2   0   2   0   0   0   0   0   0   0   2   2   2   2   2   0   2   2
 MK-2-13                0   0   2   2   2   0   0   0   0   0   2   2   2   0   0   0   2   0   2   2   2   2   0   0   2   0   0   0   0   2   2   2   2   2   0   0   0   2   2   2   2   2   0   2   2   2   0   0   0   0   2   0   0   2   0   0   0   2   2   0   2   0   0   0   0   0   0   2   0   0   2   0   0   2   0   2   0   0   2   2   2   2   0   0   0   0   0   2   0   2   0   0   2   2   2   2   0   0   0   0   2   0   0   2   0   0   2   0   0   2   0   0   0   0   0   2   0   2   2   0   2   2   0   2   0   2   2   0   2   2   2   0   2   0   2   0   0   2   0   2   0   0   2   0   2   0   2   0   2   0   0   2   0   2   0   2   2   0   2   0   2   0   2   0   0   2   0   2   0   0   2   0   2   0   2   0   2   0   0   2   0   2   2   0   2   0   0   0   0   2   0   0   2   2   2   2   2   0   2   2
 MK-2-14                2   0   2   2   2   0   0   0   0   0   2   2   2   0   0   0   2   0   2   0   2   2   0   0   2   0   0   0   0   2   2   2   2   2   0   2   0   2   2   0   2   2   0   2   2   2   0   0   0   0   2   0   0   2   0   0   0   2   2   0   2   0   0   0   0   2   2   2   2   0   2   0   0   2   0   2   0   0   0   2   2   2   0   0   0   0   2   2   0   2   0   0   2   2   2   2   0   0   2   0   2   2   0   2   0   0   0   0   0   2   2   0   0   0   2   2   0   2   2   0   0   2   0   2   0   2   2   0   2   2   2   0   2   0   0   0   0   2   0   2   0   2   2   0   2   0   2   0   2   0   0   2   0   2   0   2   2   2   2   0   0   0   2   0   2   2   0   2   0   0   0   0   2   0   2   0   2   0   0   2   0   2   2   0   2   0   0   0   0   2   0   0   2   2   0   2   2   0   2   0
 MK-2-15                2   0   2   2   2   0   0   0   0   2   0   2   0   0   0   0   2   0   2   0   2   0   0   0   2   0   0   0   0   2   2   2   2   2   0   2   0   2   2   2   2   2   0   2   2   2   0   0   2   0   2   0   0   2   0   0   0   2   2   0   2   0   0   0   0   2   2   2   2   0   2   2   0   2   2   2   2   0   0   2   2   2   0   0   0   0   2   0   0   2   0   0   2   2   2   2   0   0   2   0   2   2   2   2   0   0   0   0   0   2   2   0   0   0   2   2   0   2   2   0   0   2   0   2   0   2   2   0   2   2   2   0   2   0   0   0   0   2   0   2   0   2   2   2   2   0   2   0   2   2   0   0   0   2   0   2   2   2   2   0   0   0   2   2   2   2   0   2   0   0   0   0   2   0   2   0   2   0   2   2   2   0   2   0   2   0   0   0   0   2   0   0   2   2   0   2   2   2   2   0
 MK-2-16                2   0   2   2   2   0   0   0   2   2   0   2   0   0   0   0   2   0   2   0   0   0   2   0   2   0   0   0   0   2   2   2   0   2   0   2   0   2   2   2   2   2   0   2   2   2   0   0   2   0   2   0   0   2   0   0   0   2   2   0   2   0   0   0   0   2   2   0   2   0   2   2   0   2   2   2   2   0   0   2   2   2   0   0   0   2   2   0   0   2   0   0   2   2   2   2   0   0   2   0   2   2   0   2   0   0   2   0   0   2   2   0   0   0   2   2   0   2   2   0   0   2   0   2   0   2   2   2   2   2   2   0   2   0   0   0   0   2   0   2   0   2   2   2   2   0   2   0   2   2   0   0   0   2   0   2   0   0   2   0   0   0   2   2   2   2   0   2   0   0   0   0   2   2   2   0   2   0   2   2   2   0   2   0   0   0   0   0   0   2   0   0   2   2   0   2   2   2   2   0
 MK-3-1                 0   0   0   2   2   0   2   0   0   0   0   0   2   0   0   0   0   0   2   0   2   0   0   2   2   0   0   0   0   2   2   2   2   2   0   0   0   2   0   2   2   2   2   2   0   0   2   2   0   2   2   0   2   0   0   0   0   0   2   2   0   0   0   0   2   0   0   2   0   0   0   0   0   2   0   0   0   2   0   0   2   0   2   0   2   0   0   2   2   2   2   0   0   2   0   0   0   0   2   0   0   0   0   2   2   2   2   0   0   2   2   0   0   2   0   2   0   0   0   2   0   2   0   0   2   2   0   2   2   0   2   0   0   0   2   0   0   0   0   2   0   0   2   2   2   0   0   2   0   2   2   0   2   0   2   2   0   0   2   0   2   2   2   2   2   2   0   2   0   2   2   0   0   2   0   0   2   2   0   2   2   2   0   0   0   0   2   0   0   0   2   2   0   0   2   2   2   2   2   0
 MK-3-2                 0   0   0   2   2   0   2   2   0   0   0   0   2   2   0   0   0   0   2   0   2   0   0   2   2   0   0   0   0   2   2   2   2   2   2   0   2   2   0   2   2   2   2   2   0   0   2   2   0   2   2   0   2   0   0   2   0   0   2   2   2   0   0   0   2   2   0   2   0   0   0   0   0   2   0   0   0   2   0   0   2   0   2   0   2   0   0   2   2   2   2   0   0   2   0   0   0   0   2   0   0   0   0   2   2   2   2   0   0   2   2   0   0   2   0   0   0   0   0   0   0   2   0   0   2   2   0   2   2   0   2   0   0   0   2   0   0   0   2   2   2   0   2   2   2   0   0   2   0   2   2   0   0   0   2   0   0   0   2   0   2   2   2   2   2   2   0   2   0   2   2   0   0   2   0   0   2   2   0   2   2   2   0   0   0   0   2   0   0   0   2   2   0   0   2   2   2   2   2   0
 MK-3-3                 0   0   0   2   2   0   2   2   0   0   0   0   2   2   0   0   0   0   2   2   2   0   0   2   2   2   0   0   2   2   2   2   2   2   2   0   2   2   0   2   2   2   2   2   0   0   2   2   0   0   2   2   2   0   0   2   2   0   2   2   2   0   0   0   2   2   0   2   2   0   0   0   0   2   0   0   0   2   0   0   2   0   2   0   2   0   0   0   2   2   2   0   0   2   0   0   0   0   2   0   2   0   0   2   2   2   2   0   0   2   2   0   0   2   0   0   0   0   0   0   0   2   0   0   2   0   0   2   2   0   2   0   0   2   2   0   0   2   2   2   2   0   2   2   2   0   0   2   0   2   2   0   0   0   2   0   0   0   2   0   2   2   2   0   2   2   0   2   0   2   2   0   0   2   0   0   0   2   2   2   0   2   0   0   0   0   2   0   0   0   2   2   0   0   2   2   2   2   2   0
 MK-3-4                 0   0   0   2   2   0   2   2   0   0   0   2   0   2   0   0   0   0   2   2   0   0   0   2   0   2   0   0   2   2   2   2   2   2   2   0   2   0   0   2   2   2   2   2   0   0   2   2   0   0   2   2   2   0   0   2   2   0   2   0   0   0   0   0   2   2   0   2   2   0   0   0   2   2   0   0   0   2   0   0   0   0   2   0   2   0   0   0   2   2   2   2   0   2   0   0   0   2   2   2   2   2   0   2   2   2   2   2   0   2   0   0   0   2   0   0   0   0   2   0   0   2   0   0   2   0   0   2   2   2   0   0   0   2   2   0   0   2   0   0   2   0   2   2   0   0   0   2   2   0   2   0   0   0   2   0   0   0   0   0   2   2   2   0   2   2   0   2   0   2   2   0   0   2   0   0   0   2   0   2   0   2   0   0   0   2   2   0   0   0   2   2   0   0   2   0   2   0   0   0
 MK-3-5                 2   0   0   2   2   0   2   2   0   0   0   2   0   2   0   0   0   0   2   2   0   2   0   2   0   0   0   0   2   2   2   2   0   2   2   0   2   0   0   2   0   2   2   0   0   0   2   2   2   0   2   2   2   0   2   2   2   0   2   2   0   0   0   0   2   2   0   0   2   0   0   0   2   2   0   0   0   2   2   0   2   0   2   0   2   0   0   0   2   2   2   2   0   2   0   0   0   2   2   2   2   2   0   2   2   2   2   2   0   2   0   0   0   2   0   0   0   0   2   0   0   2   0   0   2   0   0   2   2   2   0   0   0   2   2   0   0   2   0   0   2   0   2   2   0   0   0   2   2   0   2   0   0   0   2   0   0   0   0   0   2   2   2   0   2   2   0   2   0   2   2   0   0   2   0   0   0   2   0   2   0   2   0   0   0   2   2   0   0   0   2   2   0   0   2   0   2   0   0   0
 MK-3-6                 2   0   0   0   2   0   2   2   0   0   0   2   0   2   0   0   0   0   2   2   0   2   0   2   0   0   0   0   2   2   2   2   0   2   2   2   2   0   0   2   0   2   2   0   0   0   2   2   2   0   2   2   0   0   2   2   2   0   0   2   0   0   0   0   0   2   0   0   2   0   0   0   2   2   0   0   0   2   0   0   2   0   2   0   2   0   0   2   2   2   2   2   0   2   2   0   0   2   2   2   2   2   0   2   2   2   2   2   0   2   0   0   0   2   0   0   0   0   2   2   0   2   0   0   2   0   2   2   2   2   0   0   0   2   2   0   0   2   0   0   2   0   2   2   0   0   0   2   0   0   2   0   0   0   2   0   0   0   0   0   0   2   2   0   2   2   0   2   0   2   2   0   0   2   0   0   0   2   0   2   0   2   0   0   2   2   2   0   0   0   2   2   0   2   2   0   0   0   0   0
 MK-3-7                 2   0   0   0   0   0   2   2   0   0   0   2   2   2   0   0   0   0   2   2   0   2   0   2   0   0   0   0   2   2   2   2   0   2   2   2   2   0   0   2   2   2   2   0   0   0   2   2   2   0   2   2   0   0   2   2   0   0   0   0   0   2   0   0   0   2   0   0   2   0   0   0   2   2   2   0   0   2   0   2   2   0   2   2   2   0   0   2   2   2   2   2   0   2   2   0   0   2   0   0   2   2   0   2   2   2   2   2   0   2   0   2   0   2   0   0   0   0   2   2   0   2   0   0   2   0   2   2   2   2   0   0   0   2   2   0   0   2   0   0   0   0   2   2   0   0   0   2   0   0   0   0   0   0   2   0   0   2   0   0   2   2   2   2   2   2   0   0   0   2   2   0   0   2   0   0   0   2   0   2   0   2   0   0   2   2   2   0   0   0   2   2   0   2   2   0   0   0   0   2
 MK-3-8                 2   0   0   0   0   0   2   2   0   0   0   2   2   2   0   2   0   0   2   2   0   2   2   2   0   0   0   0   2   2   2   2   0   0   2   2   2   0   0   2   2   2   2   0   0   0   2   0   0   0   2   2   2   0   2   2   0   0   0   0   0   2   0   0   0   2   0   0   2   0   0   0   2   2   0   0   0   2   0   2   2   0   2   2   2   0   0   2   2   2   2   2   0   2   2   0   2   2   0   0   2   2   0   2   2   2   2   0   0   2   0   0   0   2   0   0   2   0   2   2   0   2   0   0   2   0   2   2   2   2   0   0   0   2   2   0   0   0   0   0   0   0   2   2   0   0   0   2   0   0   0   0   0   0   2   0   0   2   0   0   2   2   2   2   2   2   0   0   0   2   2   0   0   2   0   0   0   2   0   2   0   2   0   0   2   2   2   0   0   0   2   2   0   2   2   0   2   0   0   2
 MK-3-9                 0   0   0   0   0   0   2   0   0   0   2   2   2   2   0   0   2   0   2   2   0   2   2   2   0   0   0   0   2   2   2   2   0   0   2   2   2   2   0   2   2   2   2   0   0   0   2   2   0   0   2   2   2   0   2   2   0   2   0   0   0   0   0   2   0   0   0   0   2   0   0   0   2   2   0   0   0   2   0   2   2   0   2   2   2   0   2   2   2   2   2   2   0   2   2   0   2   2   0   0   2   2   0   2   2   2   2   0   0   2   0   0   0   2   0   2   2   0   2   2   0   2   0   0   2   0   2   0   2   2   0   0   0   2   2   0   0   0   0   0   0   0   2   2   0   0   0   2   0   0   2   0   0   0   2   2   0   0   0   0   0   2   0   2   2   2   0   0   0   2   2   2   0   2   0   2   0   2   0   2   0   0   0   2   2   0   2   0   2   2   2   2   0   2   2   2   2   0   0   2
 MK-3-10                2   2   0   2   0   0   2   0   0   0   2   2   2   2   0   0   2   0   2   0   0   2   2   2   0   0   0   0   2   2   2   2   0   0   2   2   0   2   0   2   2   2   2   0   0   0   2   2   0   2   2   2   2   0   2   2   0   2   0   2   0   0   0   2   0   0   0   0   2   0   0   0   2   2   2   2   0   2   2   2   2   0   2   2   2   0   2   2   2   2   2   2   0   2   2   0   2   2   0   0   2   2   2   2   2   2   2   0   0   2   0   0   0   2   0   2   2   0   2   2   0   0   0   2   2   0   2   0   2   2   0   0   0   2   2   0   0   2   0   0   0   0   2   2   0   0   0   2   0   0   2   0   0   0   2   2   0   0   0   0   2   0   2   2   2   2   0   0   0   2   2   2   0   2   0   0   0   2   0   2   0   0   0   2   2   0   2   0   0   2   0   2   0   2   2   2   2   0   0   2
 MK-3-11                2   2   0   2   0   0   2   0   0   0   2   2   2   2   0   0   2   0   2   0   0   2   0   2   0   0   0   0   2   2   2   2   0   0   2   2   2   2   0   2   2   2   0   0   2   0   2   2   0   2   2   2   2   0   2   2   0   2   0   2   0   0   0   2   0   0   0   0   2   0   0   2   2   2   0   2   0   2   2   2   2   0   2   2   2   0   2   2   2   2   2   0   0   2   2   0   2   0   0   0   2   2   2   2   2   2   2   0   0   2   0   0   0   0   0   2   2   0   2   2   0   0   2   2   2   0   2   0   0   2   0   0   0   2   2   0   0   2   2   0   0   0   2   2   0   0   0   2   0   0   2   0   0   0   2   2   0   0   0   0   2   0   2   2   2   0   0   0   0   2   0   2   0   2   0   0   0   2   0   2   0   2   0   2   2   0   2   2   2   0   0   2   0   2   2   2   2   0   0   2
 MK-3-12                2   0   0   2   0   0   2   0   0   0   2   2   2   2   0   2   2   0   2   0   0   2   0   2   0   0   0   0   2   2   2   2   0   0   2   2   2   2   0   2   2   0   0   0   2   0   2   2   0   2   2   2   2   0   2   2   0   2   0   2   0   0   0   2   0   0   0   0   2   0   0   0   2   0   0   2   2   2   2   2   2   0   2   2   2   0   2   2   2   2   2   0   0   2   2   2   2   0   0   0   2   2   2   2   2   2   2   0   0   2   0   0   0   0   0   2   2   0   2   2   0   0   2   2   2   0   2   0   0   2   0   0   0   2   2   0   0   2   2   0   0   0   2   2   0   0   0   2   0   0   2   0   0   0   2   2   2   0   0   0   2   2   2   0   2   0   0   0   0   2   0   2   0   2   0   0   2   2   0   2   0   2   0   2   2   0   2   2   2   0   0   2   0   2   2   2   2   0   0   2
 MK-3-13                2   0   0   2   0   0   2   0   0   0   2   2   2   2   2   2   2   0   2   0   0   2   0   2   0   0   0   0   2   2   2   2   2   0   2   2   2   2   2   2   2   0   0   0   2   0   2   2   0   2   2   2   2   0   0   2   0   2   0   2   0   0   0   2   2   0   0   0   2   0   0   0   2   0   2   2   2   2   2   2   2   0   2   2   2   0   2   2   2   2   2   0   0   2   2   2   2   0   2   0   2   2   2   2   0   2   2   0   0   2   0   0   0   0   0   2   0   0   2   2   0   0   2   2   2   2   2   0   0   2   0   0   0   2   2   0   0   0   2   0   0   0   2   2   0   0   0   2   0   2   2   0   0   0   0   2   0   0   0   0   2   2   2   2   2   0   0   0   0   2   0   2   0   2   0   2   2   2   0   0   0   2   0   2   2   0   2   2   2   0   2   2   2   2   2   2   0   0   0   0
 MK-3-14                2   0   0   2   0   0   2   0   0   0   2   0   2   2   2   2   2   0   2   2   0   2   0   2   0   0   0   0   2   2   0   2   2   0   2   2   2   2   2   2   2   0   0   0   2   0   2   2   0   2   2   2   2   0   0   2   0   2   0   2   0   2   0   2   2   0   0   0   2   0   0   0   2   0   0   2   2   2   2   0   2   0   2   0   2   0   2   2   2   2   2   2   0   2   2   2   2   0   0   0   2   2   2   2   0   2   2   0   0   2   0   0   0   0   0   2   0   0   2   2   0   0   2   2   2   2   2   0   0   2   0   0   0   2   2   0   0   0   2   0   0   0   2   0   0   0   0   2   0   2   2   0   0   2   0   2   0   0   0   0   2   2   2   2   2   0   0   0   0   0   0   2   0   2   0   2   2   2   0   0   0   2   0   2   2   0   2   2   2   0   0   2   2   2   0   2   0   0   0   0
 MK-3-15                2   0   0   2   0   0   2   0   0   0   2   0   2   0   0   2   2   0   2   2   0   2   0   0   0   0   0   0   2   2   0   2   2   0   2   2   2   2   2   0   2   2   0   0   2   0   2   2   2   2   2   2   2   0   2   2   0   2   0   2   0   2   0   2   2   0   0   0   2   2   0   0   2   0   0   2   2   2   2   0   2   0   2   0   2   0   2   2   2   2   2   2   0   2   2   2   2   0   0   0   2   2   2   0   0   2   2   0   2   2   0   0   2   0   0   2   0   0   2   2   2   0   2   2   2   2   2   0   0   2   0   0   0   2   2   0   0   0   2   0   0   0   0   0   0   0   0   2   0   2   2   0   0   2   0   0   0   0   0   0   2   2   2   2   2   0   0   0   0   0   0   2   0   2   0   2   2   2   0   0   2   2   0   2   2   0   2   2   2   0   0   2   2   2   0   2   0   0   0   2
 MK-3-16                2   0   0   2   0   0   2   0   0   0   2   0   2   0   0   2   0   0   2   2   0   2   0   0   0   0   0   0   2   0   0   2   2   0   2   2   2   2   2   0   2   2   0   0   2   0   2   0   2   2   2   2   0   0   2   2   0   0   0   2   0   2   2   2   2   0   2   0   2   2   0   0   0   0   0   2   2   2   2   0   2   0   2   0   2   0   2   2   2   2   2   2   0   2   0   2   2   0   0   0   2   2   2   0   0   2   2   0   2   2   0   0   2   2   0   2   0   0   2   2   2   0   2   2   2   2   2   2   0   2   0   0   0   2   2   0   0   0   2   0   0   0   0   0   0   0   0   2   0   2   2   0   0   2   0   0   0   2   0   0   2   2   0   2   2   0   0   0   0   0   0   2   0   2   0   2   2   2   0   0   2   2   0   2   2   2   2   2   2   0   0   2   2   2   0   2   0   0   0   2
 MK-4-1                 0   2   0   0   0   0   2   2   2   0   2   0   2   2   2   0   2   0   2   0   2   2   2   2   2   2   0   2   0   2   0   2   0   2   2   2   0   0   0   2   2   2   2   0   0   0   2   0   0   2   0   0   2   0   2   2   2   2   2   0   2   2   2   0   0   0   2   2   2   2   0   2   2   0   2   0   0   0   2   0   2   2   0   2   0   2   2   0   0   2   2   2   0   0   2   2   2   2   2   0   0   0   2   2   0   2   0   2   2   2   2   0   0   2   2   2   2   2   2   2   0   0   0   2   2   0   0   0   2   2   2   2   0   0   0   0   2   2   2   0   2   2   2   2   2   2   0   0   2   0   0   2   2   2   0   0   0   2   2   0   0   0   2   0   0   0   0   0   2   0   0   2   2   2   2   2   2   0   2   0   0   0   0   2   0   0   2   0   2   2   0   2   0   0   2   2   0   0   0   2
 MK-4-2                 0   2   0   0   0   0   2   2   2   0   2   0   2   2   2   0   0   2   2   0   2   2   2   0   2   2   0   2   0   2   2   2   0   2   2   2   0   0   0   2   2   2   2   0   2   0   2   0   2   2   0   2   2   0   2   2   0   2   2   2   2   2   2   0   2   0   2   2   2   2   0   2   2   0   2   0   0   0   2   0   2   2   0   2   0   2   2   0   2   2   2   2   0   0   2   2   2   2   2   0   0   0   2   2   0   2   0   2   2   0   2   0   0   2   2   2   2   2   2   2   0   0   2   2   2   0   0   0   2   2   2   2   0   0   0   0   2   2   2   0   2   0   2   2   2   2   0   0   2   0   0   2   2   2   0   0   0   2   2   0   0   0   2   0   0   0   0   2   2   0   2   2   2   2   2   0   2   0   2   0   0   0   0   2   0   2   2   0   2   0   0   2   0   0   2   2   0   0   0   2
 MK-4-3                 0   0   0   0   0   0   2   2   2   0   2   2   2   2   2   0   0   2   0   0   2   2   2   0   2   2   0   2   0   2   2   2   0   2   2   2   0   0   0   2   2   0   2   0   2   0   2   0   2   2   0   2   2   0   2   0   2   2   2   2   2   2   2   2   2   0   2   2   2   2   0   2   2   0   2   2   0   0   2   0   2   2   0   2   0   2   0   0   2   2   2   2   0   0   2   2   2   2   2   0   0   0   2   2   0   2   0   2   2   0   2   2   0   2   2   2   2   0   2   2   0   0   2   2   2   0   0   0   2   2   2   2   0   0   0   0   2   2   2   0   2   0   2   2   2   2   0   0   2   0   0   2   0   0   0   0   0   2   2   0   0   0   2   0   0   0   0   2   2   2   2   2   2   2   2   0   2   0   2   0   0   0   0   2   0   2   2   0   2   2   0   2   0   0   2   2   0   0   0   0
 MK-4-4                 0   0   0   0   0   0   2   2   2   0   2   2   2   2   2   0   0   2   0   2   2   2   2   0   2   2   0   2   0   2   2   0   0   2   2   2   0   0   0   2   2   0   2   0   2   0   2   0   2   2   0   2   2   0   2   2   2   2   2   2   2   2   2   2   2   2   2   2   2   2   0   2   2   0   2   2   0   0   2   0   2   2   0   2   0   0   2   0   2   2   2   2   0   0   2   2   2   0   0   0   0   0   2   2   0   2   0   2   0   0   2   2   0   2   2   2   2   0   2   2   0   2   2   2   0   0   0   0   2   2   2   2   0   0   0   0   2   2   2   0   2   0   2   2   2   2   0   0   2   0   0   2   0   0   0   0   0   2   2   0   0   0   2   0   0   0   0   2   2   2   2   2   0   2   2   0   2   0   2   0   0   0   0   2   0   2   2   2   2   0   0   2   0   0   2   2   0   0   0   0
 MK-4-5                 0   0   0   0   0   0   2   2   2   0   2   2   2   2   2   0   0   2   0   2   2   2   0   0   2   2   0   2   0   2   2   0   0   2   2   2   2   0   0   2   2   2   0   0   2   0   2   0   2   2   0   2   2   0   2   2   2   2   2   2   2   2   2   2   2   2   2   0   2   2   0   2   2   0   2   2   0   2   2   0   2   2   0   2   2   0   2   0   2   2   2   2   2   0   2   2   0   0   2   0   0   0   2   2   0   2   0   2   2   0   2   2   0   2   0   2   2   0   2   0   0   2   2   2   0   0   0   2   2   2   2   2   0   0   0   0   2   2   0   0   2   0   0   2   2   2   0   0   2   0   0   2   0   0   0   0   0   2   2   0   0   0   2   0   0   0   0   0   2   2   2   2   0   2   2   0   2   0   2   0   0   0   0   2   0   2   2   0   2   0   0   2   0   0   2   2   0   0   0   0
 MK-4-6                 0   0   0   0   0   0   2   2   2   0   2   0   0   0   2   0   0   2   0   2   2   2   0   0   2   2   0   0   0   0   2   0   0   2   0   2   2   0   0   2   2   2   0   0   2   0   2   0   2   2   2   2   2   0   2   2   2   2   2   2   2   2   2   2   2   2   2   0   2   2   0   2   2   0   2   2   0   2   0   0   2   2   0   2   0   0   2   0   2   2   2   2   2   2   2   2   0   0   2   0   0   0   2   2   0   2   0   2   2   0   2   2   0   2   0   2   2   0   2   0   0   2   2   2   0   0   0   2   2   2   2   2   0   0   0   0   2   2   0   0   2   0   0   2   2   2   0   0   2   0   0   0   0   0   0   2   0   2   2   0   2   2   2   0   0   0   0   0   2   2   2   2   0   2   2   2   0   0   2   0   0   0   0   0   0   2   2   0   2   0   0   2   2   0   2   2   0   0   0   0
 MK-4-7                 2   0   0   0   0   0   0   2   2   2   2   0   0   0   2   0   0   2   0   2   2   2   0   0   2   2   0   0   0   0   2   2   0   2   0   2   2   0   0   0   2   2   0   0   2   0   2   0   2   2   2   2   2   0   2   2   2   2   2   2   2   2   2   2   2   0   2   0   2   2   0   2   2   0   2   2   0   2   0   2   2   2   0   2   0   0   2   0   2   2   2   2   2   2   2   2   0   0   0   0   0   0   2   2   0   2   2   2   2   0   2   2   0   2   0   2   2   0   2   0   0   2   2   2   0   0   0   2   2   2   0   2   0   0   0   0   2   2   0   0   2   0   0   2   2   2   0   0   2   0   0   0   0   0   0   2   0   2   2   2   2   2   2   0   0   0   0   0   2   2   2   2   0   2   2   2   0   0   0   0   0   0   0   0   2   0   2   0   2   0   0   2   2   0   2   2   0   0   0   0
 MK-4-8                 2   0   0   0   0   0   0   2   2   2   2   0   0   0   2   0   0   2   0   2   2   0   0   0   0   2   0   0   0   0   2   2   0   2   0   2   0   0   0   0   2   0   0   0   2   0   2   0   2   2   2   2   2   0   0   2   2   2   2   2   2   2   2   2   2   0   0   0   2   2   0   2   2   0   2   2   0   2   0   2   2   2   0   2   0   0   2   0   0   2   2   2   2   2   2   2   2   0   0   0   0   0   2   2   0   2   2   0   2   0   2   2   0   2   0   2   2   0   2   0   0   2   2   0   0   2   0   2   2   2   0   2   0   0   0   0   2   2   0   0   2   2   2   2   2   2   0   0   2   0   0   2   0   0   0   2   0   0   2   2   2   2   2   0   0   0   0   0   2   2   2   2   0   2   0   2   0   0   0   0   0   0   0   0   2   0   2   0   2   0   0   2   2   0   2   2   0   0   0   0
 MK-4-9                 2   0   0   0   0   0   0   2   2   2   2   0   0   0   2   0   0   2   0   0   0   0   0   0   0   2   0   0   0   0   2   0   0   2   0   0   0   2   0   0   2   0   0   0   2   0   2   0   0   2   2   2   2   0   0   2   2   2   0   2   2   2   2   2   2   0   0   0   2   2   0   2   0   0   2   2   0   2   0   2   0   2   0   2   0   0   2   2   0   2   2   2   2   2   2   2   2   0   0   0   0   0   2   2   2   2   2   0   2   2   2   2   0   2   0   2   2   0   2   0   0   2   0   0   0   2   0   2   2   2   0   2   0   0   0   0   2   0   0   0   2   0   2   2   2   2   0   0   2   0   0   2   0   0   0   2   0   0   2   2   0   2   2   0   0   2   0   0   2   2   2   2   0   2   0   2   0   2   0   0   0   0   0   0   2   0   0   0   0   0   0   2   2   2   2   2   0   0   0   0
 MK-4-10                2   0   2   0   0   0   0   0   2   2   2   0   0   0   2   0   0   2   0   0   0   0   2   0   0   0   0   0   0   0   2   0   0   2   0   0   0   2   0   0   2   0   0   0   2   0   2   0   0   2   2   2   2   0   0   2   2   0   0   2   2   2   2   2   2   0   0   0   2   0   0   2   0   0   2   2   0   2   2   2   0   2   0   2   0   0   2   2   0   2   2   0   2   2   2   2   2   0   0   0   0   2   2   2   2   2   2   0   2   2   2   2   0   2   0   2   2   0   2   0   0   2   0   0   0   2   2   2   2   2   0   2   0   0   0   0   2   2   0   0   2   0   2   2   2   0   0   0   2   0   0   2   0   0   0   0   2   0   2   2   0   2   2   0   0   2   0   0   2   2   2   0   0   2   2   2   0   2   2   0   0   0   0   2   2   0   0   0   0   0   0   0   2   2   2   2   0   0   0   0
 MK-4-11                2   0   2   0   0   0   0   0   2   2   2   0   0   0   2   0   0   2   0   0   0   0   2   0   0   0   0   0   2   0   2   0   0   2   0   0   0   2   0   0   2   0   2   2   2   0   2   2   0   2   2   2   2   0   0   2   2   0   0   2   2   2   2   0   2   0   0   0   2   0   0   2   0   0   2   2   0   2   2   2   0   2   0   2   2   0   0   2   0   2   2   0   2   2   2   2   2   0   0   0   0   2   2   2   2   2   2   2   2   2   2   2   0   2   0   2   2   0   2   0   0   2   0   0   0   2   2   2   2   2   0   2   0   0   0   0   2   2   0   0   2   0   2   2   2   0   0   0   2   0   0   2   0   0   0   0   2   0   2   2   0   2   2   0   0   2   0   0   2   2   2   2   0   2   2   2   0   2   2   0   0   0   0   2   2   0   0   0   0   0   0   0   2   2   2   2   0   2   0   0
 MK-4-12                2   0   2   0   2   0   0   0   2   2   2   0   0   0   2   0   0   2   0   0   0   0   2   0   0   0   0   0   2   0   2   0   0   2   2   0   0   2   0   0   2   0   2   2   2   0   2   2   0   2   2   2   2   0   0   0   0   0   0   2   2   2   2   0   2   0   0   0   2   0   0   2   0   0   2   2   0   2   2   2   0   2   0   2   2   0   0   2   0   2   2   0   0   2   2   2   2   0   0   0   0   2   2   2   2   2   2   2   2   2   2   2   0   2   0   2   2   0   2   0   0   2   0   0   0   2   2   2   2   2   0   0   0   0   0   0   2   2   0   0   0   0   2   2   2   0   0   0   2   0   2   2   0   0   0   0   2   0   0   2   0   2   2   0   0   2   0   0   2   2   2   2   0   2   2   2   0   2   0   0   0   0   0   0   2   0   2   0   0   2   0   0   2   2   0   2   0   2   2   0
 MK-4-13                2   0   2   0   2   0   0   0   2   2   2   2   0   0   2   0   0   2   0   0   0   0   2   0   0   0   0   0   2   0   2   0   0   2   2   0   0   2   0   0   2   0   2   2   2   0   2   2   2   2   2   2   2   0   0   0   0   0   0   2   2   2   2   0   2   0   0   0   2   0   0   2   0   0   2   2   0   2   2   2   0   2   2   2   2   0   0   2   0   2   2   0   2   0   2   2   2   0   0   0   0   2   2   2   0   2   2   2   2   2   2   2   0   2   0   2   2   0   2   0   0   2   0   0   0   2   2   2   2   2   0   0   0   0   0   0   2   0   0   0   0   2   2   2   2   0   2   0   2   0   2   2   0   2   2   0   2   0   0   2   2   2   2   0   0   2   0   0   0   2   2   2   0   2   2   2   0   2   0   0   0   0   0   0   2   0   2   0   0   2   0   0   2   2   0   2   0   2   2   0
 MK-4-14                2   0   2   0   2   0   0   0   0   2   0   2   0   2   0   0   0   2   0   0   0   0   2   0   0   0   0   0   2   0   2   0   0   2   2   0   0   2   0   0   2   0   2   2   2   0   2   0   2   2   2   2   2   0   2   0   0   0   0   2   0   2   2   0   2   0   0   0   2   0   0   2   0   0   2   2   0   2   2   2   0   2   2   2   2   0   0   2   2   2   2   0   2   0   2   2   2   0   0   0   0   2   2   2   0   2   2   2   2   2   2   0   0   2   0   0   2   0   2   2   0   2   0   0   0   2   0   2   2   2   0   0   0   0   2   0   2   2   0   0   0   2   2   2   2   0   2   0   2   0   2   2   2   2   2   0   2   0   0   2   2   2   2   0   0   2   0   0   0   2   2   2   0   2   2   2   0   2   0   0   0   2   0   0   2   0   2   0   0   2   0   0   2   2   0   2   0   2   2   0
 MK-4-15                2   0   2   0   2   0   0   0   0   0   0   2   0   2   0   0   0   2   0   0   0   0   2   0   2   0   2   2   2   0   0   2   2   2   2   0   0   2   0   0   2   2   0   2   2   0   2   0   2   2   2   2   2   0   2   0   0   0   0   2   2   2   2   2   2   0   0   0   2   0   0   2   0   0   2   0   0   2   2   2   0   2   2   2   2   0   0   2   2   2   0   0   2   0   2   2   2   0   0   0   0   2   2   2   0   2   0   2   2   2   2   0   0   2   0   0   2   2   2   2   0   2   0   0   0   2   0   2   2   2   0   0   0   0   0   0   2   2   0   0   2   2   2   2   2   0   2   0   2   0   2   2   2   2   0   0   2   0   0   2   2   2   2   2   0   2   0   2   0   2   2   2   0   2   2   2   2   2   0   0   0   2   0   0   2   0   2   0   0   2   0   0   2   2   0   2   0   2   2   0
 MK-4-16                2   0   2   0   2   0   0   0   0   2   0   2   0   2   0   2   2   2   0   0   0   0   2   0   2   0   2   0   2   0   0   2   2   2   2   0   2   2   0   0   2   2   0   2   2   0   0   0   2   2   2   2   2   0   0   0   0   0   2   2   2   2   2   2   2   0   0   0   2   0   0   0   0   0   2   0   0   2   2   2   0   2   2   2   2   0   0   2   2   2   0   0   2   0   0   2   2   0   0   0   0   2   2   2   0   2   0   2   0   2   2   0   0   2   2   0   2   2   2   2   0   2   0   0   2   2   0   2   2   2   0   0   0   0   0   0   2   2   0   0   2   2   0   2   2   0   2   0   2   0   2   2   2   2   0   0   2   0   0   2   2   2   0   2   0   2   0   2   2   0   2   2   0   2   2   2   2   2   2   0   0   0   0   2   2   0   2   0   0   2   2   0   2   2   0   2   0   2   0   0
 MK-5-1                 2   2   2   2   0   2   2   2   2   2   0   0   2   2   0   0   2   2   0   0   2   2   0   0   2   0   0   2   0   2   0   0   2   2   2   2   2   2   0   2   2   0   0   0   2   0   2   2   2   0   0   2   0   0   0   2   0   2   2   2   2   2   0   0   0   0   0   2   0   0   0   0   0   2   2   0   0   0   0   2   2   0   2   0   0   0   2   2   0   0   0   2   2   0   0   0   0   2   0   2   0   2   0   0   0   2   0   2   2   0   0   0   2   2   2   0   2   2   0   2   2   2   2   0   2   0   0   0   0   0   2   0   0   0   2   0   0   2   0   0   2   0   2   2   0   2   0   0   0   0   0   0   2   2   0   2   0   0   2   0   0   2   2   2   0   2   2   0   2   2   0   2   0   0   2   0   0   2   0   2   2   0   0   0   2   2   0   0   0   2   0   2   0   2   0   2   2   0   0   0
 MK-5-2                 2   2   2   2   0   2   2   2   2   2   0   0   2   2   0   0   0   2   2   0   2   0   0   0   2   2   2   2   2   2   0   0   2   2   2   2   2   2   0   2   0   0   0   0   2   0   2   2   2   0   0   2   0   2   0   0   0   2   2   2   0   2   0   0   0   0   0   2   0   0   0   0   0   2   2   2   0   0   0   2   2   0   2   0   0   0   2   2   0   0   0   2   2   0   0   0   0   2   0   2   0   2   0   0   0   0   0   2   2   0   0   0   2   2   2   2   2   2   0   2   2   2   2   0   2   0   0   0   0   0   0   0   0   0   2   0   0   2   0   0   2   0   2   2   0   2   0   0   0   0   0   0   0   2   0   0   0   0   2   0   0   2   2   2   0   2   2   0   2   2   0   2   0   0   2   2   0   2   0   2   2   0   0   0   2   2   0   0   0   2   0   2   0   2   0   2   2   0   0   0
 MK-5-3                 2   2   2   2   2   0   0   2   2   2   0   0   2   2   0   0   0   2   2   0   2   0   0   0   2   2   2   2   2   2   0   2   0   2   2   2   2   2   0   2   0   0   0   2   2   0   2   2   2   0   0   2   0   2   2   2   0   2   2   2   0   2   0   0   0   0   0   2   0   0   0   0   0   2   2   2   0   0   0   2   2   0   2   0   0   0   2   2   0   0   0   2   2   2   2   0   0   2   0   2   0   2   0   0   0   0   0   2   2   0   0   0   2   2   2   2   2   2   0   2   2   0   2   0   0   0   0   0   0   0   0   0   0   0   2   0   0   2   0   0   2   0   2   2   0   0   0   0   0   0   2   0   0   2   0   0   0   0   2   0   0   2   0   2   0   2   2   0   2   2   0   0   0   2   2   2   0   2   0   0   2   0   0   0   2   2   0   2   0   2   0   2   2   2   0   2   2   0   0   2
 MK-5-4                 2   2   0   2   2   0   0   2   2   2   0   0   2   2   2   0   0   2   2   0   2   0   0   0   2   2   2   2   2   2   2   2   0   0   2   2   2   2   0   2   0   2   0   2   2   0   2   2   2   0   2   0   0   2   2   2   0   2   2   2   0   2   0   0   2   0   0   2   0   0   0   0   0   2   2   2   0   0   0   2   0   2   2   0   0   0   2   0   0   0   0   2   2   2   2   0   0   2   0   2   0   2   0   0   0   0   0   2   2   0   0   0   2   0   2   2   2   2   0   2   2   0   2   0   0   0   0   0   0   0   0   0   0   0   2   0   2   2   2   0   2   0   2   2   2   0   0   2   0   0   2   0   0   2   2   0   0   0   2   0   0   0   0   2   0   2   2   0   2   2   2   0   0   2   0   0   2   2   0   0   2   0   2   0   2   2   0   2   2   2   0   2   0   2   0   0   2   0   2   2
 MK-5-5                 2   2   0   2   2   0   2   2   0   2   0   0   2   2   2   0   0   2   2   0   2   0   0   2   2   0   0   2   2   2   2   2   0   0   2   2   2   2   0   2   0   2   0   2   2   0   2   2   2   0   2   0   2   2   2   2   0   2   2   2   0   2   0   0   2   0   0   2   0   0   2   0   0   2   2   2   0   0   0   2   0   2   2   0   0   0   2   2   0   0   0   2   2   0   0   0   0   2   0   2   0   2   0   0   0   0   0   2   2   0   0   0   2   0   2   2   2   2   2   0   2   0   2   0   0   0   0   0   2   0   0   0   0   0   2   0   2   2   2   0   2   0   2   2   2   0   0   2   2   2   2   0   0   0   2   0   0   0   2   0   0   0   2   2   0   2   0   0   2   2   2   0   0   0   0   0   2   2   0   0   2   0   0   0   2   2   0   2   2   2   0   2   0   2   0   0   2   0   0   2
 MK-5-6                 2   2   0   2   2   2   2   2   0   2   0   0   2   2   0   0   0   2   0   0   2   0   0   2   2   0   0   2   2   2   2   0   0   0   0   0   2   2   0   2   0   2   0   2   0   0   2   2   2   0   2   0   2   2   2   2   0   2   0   2   0   2   0   0   2   0   0   0   0   0   2   0   0   2   2   2   0   0   0   2   0   2   2   0   0   0   2   2   0   0   0   2   2   0   2   0   0   2   0   2   0   2   0   0   0   0   0   2   2   0   0   0   2   0   2   2   2   2   2   0   2   0   2   0   0   0   2   0   2   0   0   0   0   2   2   0   2   2   2   0   2   0   2   2   0   0   0   2   2   2   2   0   0   0   2   0   0   0   2   0   0   0   2   2   0   2   0   0   2   2   2   0   0   0   0   0   2   2   2   0   2   0   0   0   2   2   0   2   2   2   0   2   0   2   0   0   2   0   0   2
 MK-5-7                 2   2   0   2   2   0   2   2   0   2   0   0   2   2   0   0   0   2   2   0   2   0   0   2   2   0   0   2   2   2   2   0   0   0   0   0   2   2   0   2   0   2   0   2   0   2   2   2   2   0   2   0   2   2   0   2   0   2   0   2   0   2   0   0   0   0   0   0   0   0   2   0   2   2   2   0   0   0   0   2   0   2   0   0   0   0   2   2   0   0   0   2   2   0   2   0   0   2   0   2   0   2   0   0   2   0   2   2   2   0   0   0   2   0   2   2   2   2   2   0   2   0   2   0   0   0   2   0   2   0   0   0   2   2   2   0   2   2   2   0   2   0   2   2   2   0   0   2   2   2   2   0   0   0   2   0   0   0   2   0   0   0   2   0   0   2   0   0   2   2   2   0   0   0   0   0   2   2   2   0   2   0   0   0   2   2   0   2   2   2   0   2   0   2   0   0   2   2   0   2
 MK-5-8                 2   2   0   2   2   0   2   2   0   2   0   0   2   2   0   0   0   2   2   0   2   0   0   2   2   0   0   2   2   2   0   0   0   0   0   0   2   2   0   2   0   2   0   2   0   2   0   2   2   0   2   0   2   0   2   2   0   2   0   2   0   2   0   0   0   0   2   0   0   2   2   0   2   2   2   0   2   0   0   0   0   2   0   0   0   0   2   2   0   0   0   2   0   0   0   0   2   2   0   0   0   2   0   0   2   0   2   2   2   0   0   0   2   0   2   2   2   2   2   0   2   0   2   0   0   0   2   0   2   0   0   0   2   2   2   0   2   2   2   0   2   0   2   2   2   0   0   2   2   0   2   0   0   0   2   0   0   0   2   0   0   0   2   2   0   2   0   2   2   2   2   0   0   0   0   0   2   2   2   0   2   0   0   0   2   2   0   2   2   2   0   2   0   0   0   0   0   2   0   2
 MK-5-9                 2   2   0   0   2   2   2   2   0   2   0   0   2   2   0   0   0   2   2   0   2   0   0   2   2   0   2   2   2   2   0   0   0   0   0   0   2   2   0   2   0   2   0   2   0   2   0   2   2   0   2   0   2   0   2   2   0   0   0   2   0   2   0   0   0   0   2   0   0   2   2   0   2   2   2   2   2   0   0   0   0   2   0   0   0   0   2   2   0   2   0   2   2   0   0   0   2   2   0   0   0   2   0   0   2   0   2   2   2   0   0   0   2   0   0   2   2   2   2   0   2   0   2   0   0   0   2   0   2   0   0   2   0   2   2   0   2   2   2   0   2   0   2   2   2   0   0   2   2   0   2   0   0   0   0   0   0   0   2   2   0   0   2   2   0   2   0   2   2   2   2   0   2   0   0   0   2   2   2   0   2   0   0   0   2   2   0   2   2   2   0   2   0   0   0   0   0   2   0   0
 MK-5-10                2   2   0   0   2   2   2   2   0   2   0   0   2   2   0   0   2   2   2   2   2   2   0   0   2   0   2   2   2   2   0   0   0   0   0   0   2   2   0   2   0   2   0   2   0   2   0   2   2   0   2   2   2   0   2   2   2   0   0   0   0   2   0   2   0   2   2   2   0   2   2   0   2   2   0   2   0   0   0   2   0   0   0   2   0   0   0   2   0   0   0   2   2   0   0   0   2   0   0   0   0   2   0   0   0   0   0   2   2   0   0   0   2   0   0   2   2   2   2   0   2   0   2   0   0   0   2   0   2   0   0   2   0   2   2   0   2   2   0   0   2   0   2   2   2   0   0   2   2   0   2   0   0   0   0   0   0   0   2   0   0   0   2   2   0   2   0   2   2   2   2   0   2   0   0   0   2   2   2   0   2   0   2   0   2   2   0   2   2   2   0   2   0   0   0   0   0   2   0   0
 MK-5-11                2   2   0   2   2   2   2   2   0   2   0   0   2   2   0   0   2   0   2   2   2   0   0   0   2   0   2   2   2   2   0   0   0   0   0   0   2   2   0   2   0   0   0   2   0   2   0   2   2   0   2   2   2   0   2   2   2   0   0   0   0   2   0   2   0   2   2   2   0   2   2   2   2   2   0   2   0   0   0   2   0   0   0   2   0   0   2   2   0   2   0   2   2   0   0   0   2   0   0   0   0   0   0   0   0   0   0   2   2   0   0   0   2   0   0   2   2   2   2   0   2   0   2   0   0   0   2   0   2   0   2   2   0   2   2   0   2   2   0   0   0   0   0   2   2   0   0   2   2   0   2   2   0   0   0   0   0   0   2   2   0   0   2   0   2   2   0   2   2   2   2   0   2   0   0   0   2   2   2   0   2   0   2   0   2   2   0   2   2   2   0   2   2   0   0   0   0   2   0   0
 MK-5-12                2   2   0   2   2   0   2   2   0   0   0   0   2   2   0   0   2   0   2   2   2   0   0   0   0   0   2   2   2   2   0   0   0   0   0   0   2   2   0   2   0   0   0   2   0   2   0   2   2   2   2   2   0   0   2   2   2   0   0   0   0   2   0   2   0   2   2   2   0   2   2   2   2   2   0   2   0   0   0   2   0   0   0   2   2   2   2   2   2   2   0   2   2   0   0   0   2   0   0   0   0   0   0   0   0   0   0   2   2   0   0   0   2   0   0   2   2   2   2   0   2   0   2   0   0   0   2   0   2   0   2   2   0   2   2   0   2   2   0   0   0   0   0   2   2   0   0   2   2   0   2   2   0   0   0   0   0   0   2   2   0   0   2   0   2   2   0   2   0   2   2   0   2   0   0   0   2   2   2   2   2   0   2   0   2   2   2   2   0   0   0   2   2   0   0   0   0   0   0   0
 MK-5-13                2   2   0   2   2   0   2   2   0   0   0   0   2   0   2   0   2   0   2   2   2   0   0   0   2   0   2   2   2   2   0   2   2   0   0   0   2   2   0   2   0   0   0   2   0   2   0   2   2   2   0   0   0   0   2   2   2   0   0   0   0   2   0   2   0   2   2   2   0   0   2   2   2   2   0   2   0   0   0   2   0   0   0   2   2   2   2   2   2   2   0   0   2   0   0   0   2   0   0   0   0   0   0   0   0   0   0   2   2   0   0   0   2   0   0   2   2   2   2   0   2   0   2   0   0   0   2   0   2   0   2   2   0   2   2   0   2   0   0   2   0   0   0   2   2   0   0   2   2   0   2   2   0   2   0   0   0   0   2   2   0   0   2   0   2   2   0   0   0   2   2   0   2   0   0   0   2   2   2   2   2   0   0   2   2   2   2   2   0   0   2   2   0   0   0   0   0   0   0   0
 MK-5-14                0   2   0   2   2   0   2   2   2   0   0   0   2   0   2   0   2   0   2   2   2   0   0   0   2   0   2   2   2   2   0   2   2   0   0   0   2   2   0   0   2   0   0   2   0   2   0   2   2   0   0   0   0   0   2   0   0   0   2   0   0   0   0   2   0   2   2   2   0   0   2   2   2   2   0   2   0   2   0   2   0   0   0   2   2   0   2   2   2   2   0   0   2   0   0   0   2   0   0   0   2   2   0   0   0   0   0   2   2   0   0   0   2   0   0   2   2   2   2   0   2   0   2   0   2   0   2   0   2   0   2   2   0   2   2   0   2   0   0   2   0   0   0   2   2   0   0   2   2   0   2   2   0   2   0   0   0   0   2   2   0   0   2   0   2   2   0   0   2   2   2   0   0   0   0   0   2   2   2   2   2   2   0   2   2   2   2   2   0   0   0   2   0   0   0   0   2   0   2   0
 MK-5-15                0   2   0   2   2   0   2   2   2   0   0   0   2   0   2   0   2   0   0   2   2   0   0   0   2   0   2   0   2   2   0   2   2   0   0   0   2   2   0   0   2   0   0   2   0   2   0   2   2   0   2   0   0   0   2   0   0   0   2   0   0   2   2   2   0   2   2   2   0   0   2   2   2   2   0   0   0   2   0   2   0   0   0   2   2   0   2   0   2   2   0   0   2   0   0   0   2   0   0   0   2   0   0   0   0   0   0   2   2   0   0   0   2   0   0   2   2   2   0   0   2   0   2   0   2   0   2   0   0   0   2   2   0   2   2   0   2   0   0   2   2   0   0   2   2   0   0   2   2   0   2   2   0   2   0   0   0   0   2   2   0   0   2   2   2   2   0   0   2   2   2   0   0   0   0   0   2   2   2   2   2   2   0   2   2   2   2   2   0   0   0   2   0   0   0   2   2   0   2   0
 MK-5-16                0   2   0   2   2   0   2   0   2   0   0   0   2   0   2   0   2   0   0   2   2   0   0   0   2   0   2   0   2   2   0   2   2   0   0   2   2   2   0   0   0   0   0   2   0   2   0   2   2   0   2   0   0   0   2   0   0   0   2   0   0   2   2   2   0   2   0   0   0   2   2   2   2   2   0   0   0   2   0   2   0   0   0   2   2   0   2   0   2   2   0   0   2   0   0   0   2   0   0   0   2   0   0   0   0   0   0   2   2   0   0   0   2   0   2   0   2   2   0   0   2   0   2   0   2   0   2   0   0   0   2   2   0   2   2   0   2   0   0   2   2   2   0   2   2   0   0   2   0   0   2   2   0   2   0   0   0   0   2   0   0   0   2   2   2   2   0   0   2   2   2   0   0   0   0   0   2   0   2   2   2   2   0   2   0   2   2   2   2   0   0   2   0   0   0   2   2   0   2   0
 MK-6-1                 0   0   2   2   2   2   0   2   0   0   0   2   0   0   0   2   2   0   2   2   2   0   0   2   0   2   0   0   2   2   2   0   2   2   0   0   0   0   2   0   2   0   0   0   0   2   0   2   2   0   2   2   2   2   0   2   2   2   0   0   0   0   0   0   0   0   0   2   0   2   2   0   2   0   2   2   2   0   2   0   2   0   2   2   2   2   0   2   2   0   0   2   0   2   2   2   2   0   0   0   2   0   2   0   0   0   2   2   2   0   2   0   2   2   2   0   0   2   0   0   0   2   0   2   0   2   2   2   0   0   0   0   2   0   0   0   0   2   2   0   0   0   2   0   2   0   0   2   2   0   2   0   0   0   0   0   0   0   0   2   2   0   2   2   2   2   0   0   0   0   2   2   0   0   0   2   2   2   0   2   2   0   0   2   2   2   0   2   0   0   0   2   2   0   0   0   2   2   2   2
 MK-6-2                 0   0   2   2   2   2   2   2   0   0   0   2   0   0   0   2   0   0   2   2   2   2   0   2   0   2   0   0   2   2   2   0   2   2   2   0   0   0   2   0   2   0   0   0   0   2   0   2   2   0   2   2   2   2   0   2   2   2   0   0   0   0   0   0   0   2   0   2   0   2   2   0   2   0   2   2   2   2   2   0   2   0   0   2   2   2   0   2   2   0   0   2   0   2   2   2   0   0   0   2   2   0   0   0   0   0   0   2   2   0   0   0   2   2   2   0   0   2   0   0   0   2   0   2   0   2   2   2   0   2   0   0   2   2   0   0   2   2   2   0   0   0   2   0   0   0   0   2   2   0   2   0   0   0   2   0   2   0   0   2   2   0   2   2   0   2   2   0   0   0   0   2   0   0   0   2   2   2   0   2   2   0   0   2   2   2   0   2   0   2   0   2   2   0   0   0   2   2   2   2
 MK-6-3                 0   0   0   0   2   2   2   0   0   0   0   2   0   0   0   2   0   0   2   0   2   2   0   2   0   2   0   2   0   2   2   0   2   2   2   0   0   0   2   0   2   0   0   0   0   0   0   2   2   0   2   2   2   2   0   2   2   2   0   0   0   0   0   0   0   2   2   2   0   2   2   0   2   0   2   2   2   2   2   0   2   0   0   2   2   2   2   2   0   2   0   2   0   2   2   2   0   0   0   2   2   0   0   0   0   0   0   2   2   0   0   0   2   2   2   0   0   2   0   0   0   0   0   2   0   2   2   2   0   2   2   0   2   0   0   0   2   2   2   0   2   0   2   0   0   0   0   2   0   0   2   0   0   0   2   0   2   2   0   2   0   0   2   2   0   2   2   0   0   0   0   2   0   0   0   2   0   2   0   2   2   0   0   2   2   2   0   0   0   2   0   2   2   0   0   0   0   0   2   2
 MK-6-4                 0   0   0   0   2   2   2   2   0   0   0   2   0   0   0   0   0   0   2   0   2   2   0   2   0   2   0   0   0   2   2   0   2   2   2   0   0   0   2   0   2   0   0   0   0   0   0   2   2   0   2   2   2   2   0   2   0   2   2   0   2   0   0   0   0   2   2   2   0   2   2   0   2   0   2   2   2   2   2   0   2   0   0   2   2   2   2   2   0   2   0   0   0   2   2   2   0   0   0   2   2   0   0   0   0   0   0   2   2   0   0   0   0   2   2   0   2   2   0   0   0   0   0   2   0   2   2   2   0   2   2   0   2   0   0   0   2   2   2   0   2   0   2   0   0   0   0   2   0   0   2   0   0   0   2   0   2   2   0   0   0   0   2   2   0   2   2   0   0   0   0   2   0   0   0   2   0   2   0   2   2   0   0   2   2   0   0   0   0   2   0   2   2   0   0   2   0   0   0   2
 MK-6-5                 0   0   0   0   0   2   2   2   2   0   0   2   0   0   0   0   0   0   2   0   2   2   0   2   0   2   0   0   0   2   0   0   2   2   2   0   0   0   2   0   2   0   0   0   2   0   0   2   2   0   2   2   2   2   2   2   2   2   2   2   2   0   0   0   0   2   2   2   2   2   2   2   2   0   2   2   2   2   2   0   2   0   0   2   2   2   2   2   0   2   2   0   0   2   2   2   0   0   0   2   2   0   0   0   0   0   0   2   2   0   0   0   0   2   2   0   2   2   0   0   2   0   0   2   0   2   2   2   0   2   2   0   2   0   0   0   2   2   2   0   2   2   2   0   0   0   0   2   0   0   2   0   0   0   2   0   2   2   0   0   0   0   2   2   0   2   2   0   0   0   0   2   0   0   0   0   0   2   0   2   2   2   0   2   2   0   0   0   0   2   0   2   2   0   0   2   0   0   0   2
 MK-6-6                 0   0   0   0   0   2   2   2   2   0   0   2   0   0   0   0   0   0   2   0   2   2   0   2   0   2   0   0   0   2   0   2   2   2   2   0   0   0   2   0   2   0   0   0   2   2   0   2   2   0   2   2   2   2   2   2   0   2   2   2   2   0   0   0   0   2   2   2   2   2   2   2   2   0   2   0   2   2   2   0   2   0   0   0   2   0   2   2   2   2   2   2   0   2   2   2   2   0   0   2   2   0   0   0   0   0   0   2   2   0   2   0   0   2   2   0   2   2   0   0   2   0   0   2   0   2   2   2   0   2   2   0   2   0   0   0   2   2   0   0   2   2   2   0   0   0   2   2   0   0   2   0   0   0   2   0   2   2   0   0   0   0   2   2   0   2   2   0   0   0   0   2   0   0   0   0   0   2   0   2   2   2   0   2   2   0   0   0   0   2   0   2   2   0   0   2   0   0   0   2
 MK-6-7                 0   0   0   0   0   2   2   2   0   0   0   2   0   0   0   0   0   0   2   0   2   2   0   2   0   2   0   0   0   0   0   2   2   2   2   0   0   2   2   0   2   0   0   0   2   2   0   2   2   0   2   2   2   2   2   2   0   2   2   2   2   0   0   0   0   2   2   2   2   2   2   2   2   0   2   0   2   0   2   2   2   0   0   0   0   0   2   2   2   2   2   2   0   2   0   2   2   0   0   2   2   0   0   0   0   0   0   2   2   0   2   0   0   2   0   0   0   2   0   0   2   0   0   2   0   0   0   2   0   2   2   0   2   0   0   0   2   2   0   0   0   2   2   0   0   0   2   2   0   0   2   0   0   0   2   0   2   2   0   0   2   0   0   2   2   2   2   0   2   0   2   0   0   0   0   0   0   2   0   2   0   2   0   2   2   0   0   0   0   2   0   2   2   2   0   2   0   0   0   2
 MK-6-8                 0   0   0   0   0   2   2   2   2   0   0   2   0   0   0   0   0   0   2   0   2   2   0   0   0   2   0   0   0   2   0   2   2   0   2   0   0   2   2   0   2   0   0   0   2   2   0   2   2   2   2   2   2   2   2   2   0   2   2   2   2   0   0   0   0   2   2   2   2   2   2   2   2   0   2   0   2   0   2   2   2   0   0   2   0   0   2   2   2   2   2   2   2   2   0   2   2   0   0   2   2   2   0   0   0   0   0   2   2   0   2   0   0   2   0   0   0   2   0   2   2   0   0   2   0   0   2   2   0   2   2   0   2   0   0   0   2   2   0   0   0   2   2   2   0   0   2   2   0   0   2   0   0   0   2   0   2   2   0   0   2   0   0   2   2   2   0   0   2   0   2   0   2   0   2   0   0   2   0   2   0   2   0   2   2   0   0   0   0   2   0   2   0   2   0   2   0   0   0   2
 MK-6-9                 0   0   0   0   0   2   2   2   2   0   0   2   0   0   0   0   0   0   2   0   2   2   0   0   0   2   2   0   0   2   0   2   2   0   2   0   0   2   2   0   2   0   0   0   2   2   0   2   2   0   2   0   2   2   0   2   0   2   2   2   2   0   0   0   0   2   2   2   2   2   2   2   2   0   2   0   2   0   2   2   2   0   0   0   0   0   2   2   2   2   2   2   2   2   0   2   0   0   0   2   2   0   0   2   0   0   0   2   2   0   2   0   0   2   0   0   0   0   0   2   2   2   0   2   0   0   2   2   2   2   0   0   2   0   0   0   0   2   0   0   0   2   0   2   0   0   2   2   0   0   2   0   0   0   2   0   2   2   0   0   2   0   0   2   0   2   2   0   2   0   2   0   2   0   0   0   0   2   2   2   0   2   0   2   2   0   0   2   0   2   0   2   0   2   0   2   0   0   0   2
 MK-6-10                0   0   0   0   0   2   2   2   2   0   0   2   0   2   0   0   0   2   2   0   2   2   0   0   0   0   2   0   0   2   2   2   2   0   2   0   2   2   0   0   2   0   0   0   2   0   0   2   2   0   2   0   2   2   0   2   0   2   2   2   2   0   0   0   2   0   2   2   2   2   2   2   0   0   0   0   2   0   2   2   2   0   0   0   0   0   2   2   2   2   2   2   2   2   0   0   0   0   0   2   2   0   0   2   2   0   0   2   2   0   2   0   0   0   0   0   0   0   0   2   2   2   0   2   0   0   2   2   2   2   0   0   2   0   0   0   0   2   0   0   0   2   0   2   0   0   0   2   0   0   2   0   0   0   2   0   2   2   0   2   2   0   0   0   0   2   2   0   2   0   2   0   2   0   0   0   0   2   0   2   0   2   0   2   2   0   0   2   0   0   0   2   0   2   0   2   0   0   0   2
 MK-6-11                0   0   0   2   0   2   2   2   2   0   0   0   0   2   0   0   0   2   2   0   2   2   0   0   0   0   2   0   0   2   2   0   2   0   2   0   2   2   0   0   2   0   0   0   2   0   0   2   2   0   2   0   2   2   0   2   0   2   2   2   0   0   0   0   2   0   0   2   2   2   2   2   0   0   0   0   2   0   2   0   2   2   0   2   2   0   2   2   2   2   0   2   2   2   0   0   2   0   0   2   2   0   0   2   2   0   0   2   2   0   2   0   0   0   0   0   0   0   0   2   2   2   0   2   0   0   2   2   2   2   0   0   2   0   0   0   0   2   0   0   0   2   0   2   0   0   0   2   0   0   2   0   0   0   2   0   2   2   0   2   2   0   0   0   0   2   2   0   2   0   2   0   2   0   0   0   0   0   0   2   0   2   0   2   2   0   0   2   0   0   0   2   0   2   0   2   0   2   0   2
 MK-6-12                0   0   0   2   0   2   2   2   2   0   0   0   0   2   0   0   0   2   2   0   2   2   0   0   0   2   0   0   0   2   2   0   2   0   2   0   2   2   0   2   2   0   0   0   2   2   0   2   2   0   2   0   2   2   0   2   0   2   2   2   0   0   0   0   0   0   2   2   0   2   2   2   0   0   0   0   2   0   2   0   2   2   0   2   2   0   2   2   2   2   0   2   2   2   0   2   2   0   0   2   2   0   0   2   2   0   0   2   2   0   2   0   0   0   0   0   0   0   0   2   2   2   0   2   0   0   2   2   2   2   0   0   2   2   0   0   0   0   0   0   2   2   0   2   0   0   0   2   0   2   2   0   0   0   2   0   2   2   0   2   2   0   0   0   0   2   2   0   2   0   2   0   2   0   0   0   2   2   0   2   0   0   0   2   2   0   0   0   0   0   0   2   0   2   0   2   0   2   0   2
 MK-6-13                0   0   2   2   2   2   2   2   2   0   0   0   0   2   2   0   0   2   2   0   2   2   0   0   0   2   0   0   0   2   2   0   2   0   2   0   2   2   0   2   2   0   0   0   2   2   0   2   2   0   2   0   2   2   0   2   0   2   2   2   2   0   0   0   0   0   2   2   0   2   2   2   0   0   0   0   2   0   2   0   2   2   0   2   0   0   2   2   2   2   0   2   2   2   0   2   2   0   0   2   2   0   0   2   2   0   0   2   0   0   2   0   0   0   2   0   0   0   0   2   2   2   0   2   2   0   2   2   2   2   2   0   2   2   0   0   0   0   0   0   2   2   0   0   0   0   2   2   0   2   2   0   0   0   2   0   2   2   0   2   2   0   0   0   0   2   2   0   2   0   2   0   2   0   0   0   2   2   0   2   0   0   2   2   2   0   0   0   0   0   2   2   0   2   0   2   0   2   0   2
 MK-6-14                0   2   2   0   2   0   2   2   2   0   0   0   0   2   2   2   0   2   2   2   2   2   0   0   0   2   0   0   0   0   2   0   2   0   2   0   2   2   0   2   2   0   0   0   2   2   0   2   2   0   2   0   0   2   0   2   0   2   2   2   2   0   0   0   0   0   2   2   0   2   2   2   2   0   0   0   2   0   2   0   2   2   0   2   0   0   2   2   2   2   0   2   2   2   0   2   2   0   0   2   0   0   2   2   2   0   0   0   0   0   2   0   0   0   2   0   0   0   0   0   2   2   0   2   2   0   2   2   2   0   2   0   2   0   0   0   0   0   0   0   2   2   0   0   2   0   2   0   0   2   2   0   0   0   0   0   2   2   0   2   2   0   0   0   0   2   0   0   2   0   2   0   2   0   0   0   0   2   0   2   0   0   2   2   2   0   0   2   0   0   0   2   0   2   0   2   0   0   0   2
 MK-6-15                0   2   2   0   2   0   2   2   0   2   0   0   0   2   2   0   0   2   2   2   2   2   0   0   0   2   0   0   0   0   0   0   2   2   2   0   2   2   0   2   2   0   2   0   2   2   0   2   2   0   2   0   2   2   0   0   0   2   0   2   2   0   0   0   2   0   2   2   0   2   2   2   2   0   0   0   2   0   2   2   2   2   0   2   2   0   2   2   2   2   0   2   2   2   0   0   2   0   2   2   0   2   2   2   2   0   0   0   0   0   0   0   0   0   2   0   0   0   0   0   2   2   0   2   2   0   0   2   2   0   2   0   2   0   0   0   0   0   0   0   2   2   0   0   2   0   2   0   0   2   2   0   0   0   0   0   2   2   0   2   2   0   0   0   0   2   0   0   2   0   2   0   2   0   0   0   0   2   0   2   2   0   2   0   2   0   0   2   0   0   0   2   0   2   2   2   0   0   0   2
 MK-6-16                0   2   2   0   2   2   2   2   0   2   0   0   0   2   2   0   0   2   2   2   2   2   0   2   0   2   0   0   0   0   0   0   2   2   2   0   2   2   0   0   2   0   2   0   2   2   0   2   0   0   2   0   2   2   0   0   0   2   0   2   2   0   0   0   2   0   2   2   0   2   2   2   2   2   0   0   2   0   2   2   2   2   2   0   2   0   2   2   2   2   0   2   2   2   0   0   2   0   2   2   0   2   2   2   2   0   0   0   0   0   0   0   0   0   2   0   0   0   2   0   2   2   0   2   2   0   0   2   2   0   0   0   2   0   0   0   0   0   0   0   2   2   0   0   2   0   2   0   0   2   2   0   0   0   0   0   2   2   0   2   2   0   0   0   0   2   0   0   2   0   2   0   2   0   0   0   0   2   0   0   2   0   2   0   2   0   0   2   2   0   0   2   0   2   2   2   0   0   0   2
 
!****************************************** Phenotypic Data **********************************************************
!-100.0 is resevred for missing phenotype
SimulatedTrait1        15.2745   18.5572   13.8878   13.9536   13.4888   13.7925   14.9509   11.7449   14.3347   18.7413   15.1447   16.2001   17.4907   11.4928   14.6502   10.8934   14.3490    9.6984   16.7757   15.1961   15.2118   17.6029   11.5452   16.5300   14.1389   20.7210   20.4590   16.4524   16.0421   13.5586   11.6102   19.8672   17.0424   14.1366   16.2938   19.4239   17.7905   13.6162   18.6942   13.8644   12.4648   12.9157   19.1774   15.2967   15.7735   14.9977   12.0958   15.6223   16.2113   16.9572   17.5017   14.2935   12.6948   17.5116   17.7084   16.4401    9.4825   13.0032   17.0697   13.4303   19.4657   16.1609   14.2152   19.0908   14.1690   13.8179   12.1268   13.7182   13.7947   12.6790   13.3930   13.5162   17.4522   16.8855   13.8719   12.1208   12.3416   16.8797   17.7669   19.0807   14.5512   16.7565   14.8927   14.7465   20.5355   18.8309   12.2901   15.1277   19.2058   14.6658   15.3319   14.8636   18.1887   17.4458   19.3760   10.0456   16.7455   17.2223   10.6521   14.5622   14.4837   14.7579   16.2992   17.0827   18.3915   15.5294   17.0181   14.9596   12.8962   15.3712   12.6701   11.8715   20.6500   18.1727   12.6259   16.3259   16.3036   10.2156   15.7570   18.3822   10.3363   11.6618   17.6102   14.2122   14.7423   16.0987   12.6923   13.7258    9.5982   20.3430   13.1923   13.4420   20.8493   16.7356   10.7077   13.3283   12.7628   18.4379   15.4765   15.8380   15.2137   13.4256   12.6753   10.9450   13.0269   15.2646   15.1781   13.9237   20.0423   18.2035   16.7627   15.8199   15.7874   14.3847   16.1998   17.1878   17.9198   13.4664   17.2866   14.1044   17.0458   16.9931   15.4401   16.5534   17.0168   11.5053   16.5652   11.7418   13.2986   12.4326   17.5846   17.1142   16.9732   14.0008   13.8359   13.0390   18.0303    9.4091   14.9417   15.3030   13.2885    8.1818   16.2559   12.8353   16.4346   16.1041   16.0445   18.4635   16.4699   14.5832   18.9530   16.3727   12.6817   14.7302   16.3977   17.4808   15.8979   11.0779   16.7598   12.0003
SimulatedTrait2         9.9944   10.6023    9.6698   10.3174   11.6291   11.8725   11.4282   11.1672   11.8171   11.0595    8.7483   12.0227    8.5999   11.9195    9.3347   10.7082   10.4156    9.8192   11.3961    7.3710   11.0654   11.5636    8.8099    6.7421   10.2019    9.6157    9.1048   11.9153   13.9130   10.5071   12.5202   10.0215    9.1723    9.0212   10.7066    7.4450    9.9771   11.1591   12.3842    8.6429    9.9450   10.0368   10.6541    9.5769    9.1711    6.9099    7.1101    8.4245    8.3039   11.8781    9.3839    9.4991   13.8599    8.5986    8.7826   10.5918   10.5451    9.8579   11.2061    9.5567    9.3023    8.4840   10.3986    7.5443   11.1622    9.3615    7.0182    8.2596    8.8592    8.8298   11.4809   10.9255    8.6254    8.3507    9.2899   10.2645   11.2328    9.0749    8.6241    7.5049   11.8954    9.0463    9.9715   10.2805   10.5313    8.4620    9.3094    9.2452    9.4582    9.6266    9.4419    9.1135   10.1290   11.7855    5.8359   11.5696    8.7917   12.2195    8.9760   10.4557   10.4449    9.8517    8.5760   11.1830   10.1306   11.7142    9.8441    7.1374   11.4389    7.7171    7.7561   11.4187    9.9905    8.0778   10.5842   10.8301   11.0088    9.5537    9.8558    9.4889    9.8222    8.2154    8.3621   10.3400   10.1211    9.3748   10.1678    8.5651    9.8301   11.0734   11.1437   10.2345   10.0204   10.3546   10.4031   12.5705    9.9414    6.7239    7.4711   13.6424   10.8452    9.4811   11.4818    9.0221    9.0185   10.0438   11.1532   11.9906    9.7520   12.6849    9.3145    8.6406   12.1534   10.5802   10.9011   11.1312    8.2472   11.4562    8.3458    8.4070    7.8624   11.3248   12.4030    9.2165    8.6684    9.1745    8.2597   11.1236    9.5618   12.1460   10.7146   12.0712    8.9554    8.4530   12.4262    7.5012   10.2899    9.0120   11.7319   10.5037    9.7001   13.2652    9.4065    9.8100   11.4631    9.4481   12.8863    9.8972    8.3946    8.8598    7.4139    9.2222   10.7258    7.7349    9.4813    9.6125    9.4106    7.4115    8.5106   10.4511
 
