# Supplementary material for: Inclusive Composite Interval Mapping of QTL by Environment Interactions in Biparental Populations
Source: PLoS One. 2015 Jul 10;10(7):e0132414. doi: 10.1371/journal.pone.0132414 (PMC4498613; doi:10.1371/journal.pone.0132414)
Supplement: S4 File — (ZIP) [file pone.0132414.s004.zip › H=0.1/L1/run_00198.met]

!**********************Note: lines staring with "!" are remarks and will be ignored in the program********************
!*********************************General Information**********************************
!Assuming F1 = P1 x P2, populations available in QTL IciMapping are: 
!  1, P1BC1F1 = P1 x F1, the first backcrossing where P1 is used as the recurrent parent;
!  2, P2BC1F1 = P2 x F1, the first backcrossing where P2 is used as the recurrent parent;
!  3, F1DH, F1-derived doubled haploids; 
!  4, RIL or F1RIL, recombination inbred lines through the repeated selfing of F1;
!  5, P1BC1RIL, recombination inbred lines through the repeated selfing of P1BC1F1;
!  6, P2BC1RIL, recombination inbred lines through the repeated selfing of P2BC1F1;
!  7, F2, the selfing generation of F1;
!  8, F3, the selfing generation of F2;
!  9, P1BC2F1, the second backcrossing where P1 is used as the recurrent parent; 
! 10, P2BC2F1, the second backcrossing where P2 is used as the recurrent parent;
! 11, P1BC2RIL, recombination inred lines through the repeated selfing of P1BC2F1; 
! 12, P2BC2RIL, recombination inred lines through the repeated selfing of P2BC2F1; 
! 13, P1BC1F2, the selfing generation of P1BC1F1; 
! 14, P2BC1F2, the selfing generation of P2BC1F1; 
! 15, P1BC2F2, the selfing generation of P1BC2F1; 
! 16, P2BC2F2, the selfing generation of P2BC2F1; 
! 17, P1BC1DH, P1BC1F1-derived doubled haploids; 
! 18, P2BC1DH, P2BC1F1-derived doubled haploids; 
! 19, P1BC2DH, P1BC2F1-derived doubled haploids; 
! 20, P2BC2DH, P2BC2F1-derived doubled haploids; 
   3      !Mapping Population (see remarks above)
   2      !Mapping Function (1 for Kosambi; 2 for Haldane; 3 for Morgan)
   2      !Marker Space Type (1 for intervals; 2 for positions)
   1      !Marker Space Unit(1 for centiMorgans; 2 for Morgan)
   6      !Number of Chromosomes (or Linkage Groups)
 200      !Size of the mapping population
   2      !Number of environments
 
!***************************************** Chromosomes and Linkage Maps **********************************************
!Chromosome                 NumMarkers
-CH1                        16
-CH2                        16
-CH3                        16
-CH4                        16
-CH5                        16
-CH6                        16
!Linkage map (Marker name followed by position or the interval length)
 MK-1-1                1     0.000
 MK-1-2                1    10.000
 MK-1-3                1    20.000
 MK-1-4                1    30.000
 MK-1-5                1    40.000
 MK-1-6                1    50.000
 MK-1-7                1    60.000
 MK-1-8                1    70.000
 MK-1-9                1    80.000
 MK-1-10               1    90.000
 MK-1-11               1   100.000
 MK-1-12               1   110.000
 MK-1-13               1   120.000
 MK-1-14               1   130.000
 MK-1-15               1   140.000
 MK-1-16               1   150.000
 MK-2-1                2     0.000
 MK-2-2                2    10.000
 MK-2-3                2    20.000
 MK-2-4                2    30.000
 MK-2-5                2    40.000
 MK-2-6                2    50.000
 MK-2-7                2    60.000
 MK-2-8                2    70.000
 MK-2-9                2    80.000
 MK-2-10               2    90.000
 MK-2-11               2   100.000
 MK-2-12               2   110.000
 MK-2-13               2   120.000
 MK-2-14               2   130.000
 MK-2-15               2   140.000
 MK-2-16               2   150.000
 MK-3-1                3     0.000
 MK-3-2                3    10.000
 MK-3-3                3    20.000
 MK-3-4                3    30.000
 MK-3-5                3    40.000
 MK-3-6                3    50.000
 MK-3-7                3    60.000
 MK-3-8                3    70.000
 MK-3-9                3    80.000
 MK-3-10               3    90.000
 MK-3-11               3   100.000
 MK-3-12               3   110.000
 MK-3-13               3   120.000
 MK-3-14               3   130.000
 MK-3-15               3   140.000
 MK-3-16               3   150.000
 MK-4-1                4     0.000
 MK-4-2                4    10.000
 MK-4-3                4    20.000
 MK-4-4                4    30.000
 MK-4-5                4    40.000
 MK-4-6                4    50.000
 MK-4-7                4    60.000
 MK-4-8                4    70.000
 MK-4-9                4    80.000
 MK-4-10               4    90.000
 MK-4-11               4   100.000
 MK-4-12               4   110.000
 MK-4-13               4   120.000
 MK-4-14               4   130.000
 MK-4-15               4   140.000
 MK-4-16               4   150.000
 MK-5-1                5     0.000
 MK-5-2                5    10.000
 MK-5-3                5    20.000
 MK-5-4                5    30.000
 MK-5-5                5    40.000
 MK-5-6                5    50.000
 MK-5-7                5    60.000
 MK-5-8                5    70.000
 MK-5-9                5    80.000
 MK-5-10               5    90.000
 MK-5-11               5   100.000
 MK-5-12               5   110.000
 MK-5-13               5   120.000
 MK-5-14               5   130.000
 MK-5-15               5   140.000
 MK-5-16               5   150.000
 MK-6-1                6     0.000
 MK-6-2                6    10.000
 MK-6-3                6    20.000
 MK-6-4                6    30.000
 MK-6-5                6    40.000
 MK-6-6                6    50.000
 MK-6-7                6    60.000
 MK-6-8                6    70.000
 MK-6-9                6    80.000
 MK-6-10               6    90.000
 MK-6-11               6   100.000
 MK-6-12               6   110.000
 MK-6-13               6   120.000
 MK-6-14               6   130.000
 MK-6-15               6   140.000
 MK-6-16               6   150.000
!*********************************** Marker Types ********************************************************************
!Co-dominant marker: When heterozygote F1 is present, P1 is coded as 2, F1 is coded as 1, and P2 is coded as 0; Otherwise, P1 is coded as 2, and P2 is coded as 0. 
!Dominant marker: When heterozygote F1 is present, P1 and F1 are coded as 12, and P2 is coded as 0; Otherwise, P1 is coded as 2, and P2 is coded as 0.  
!Recessive markers: When heterozygote F1 is present, P1 is coded as 2, and F1 and P2 are coded as 10; Otherwise, P1 is coded as 2, and P2 is coded as 0. 
!Missing marker is coded as -1. 
 MK-1-1                 2   2   0   2   2   2   2   2   2   0   2   2   0   2   0   2   0   0   2   0   0   0   2   0   0   0   2   2   0   2   0   2   2   0   0   2   0   2   2   0   2   0   2   2   2   2   2   0   0   0   2   2   2   0   0   0   2   0   2   2   0   2   0   2   2   0   0   0   0   0   0   0   2   2   0   0   0   2   2   0   2   0   0   2   2   2   2   0   2   0   2   2   0   2   2   2   0   0   0   2   2   2   0   0   2   0   2   0   0   2   2   0   2   2   2   2   2   2   2   2   2   0   2   0   0   0   2   0   2   2   2   0   0   2   2   0   2   2   0   0   2   0   2   2   2   0   0   0   2   0   2   2   0   0   2   2   2   0   2   2   2   2   2   0   0   0   2   0   0   0   2   0   2   0   0   0   2   0   2   0   2   2   0   2   2   2   0   0   2   2   2   2   2   0   0   0   2   0   2   0
 MK-1-2                 2   2   0   2   2   2   2   2   0   0   2   2   0   2   0   2   2   0   2   0   0   0   2   2   0   0   2   2   0   2   0   2   2   0   0   2   0   2   2   0   2   0   2   2   2   2   2   0   0   2   2   2   2   0   0   0   2   0   2   2   0   2   0   2   2   0   0   0   0   0   0   0   2   2   0   2   0   2   2   0   2   0   0   2   2   2   2   0   2   0   2   2   0   2   2   2   0   0   0   2   2   0   0   0   2   0   0   2   0   2   2   0   2   2   2   2   2   2   2   0   0   0   2   2   0   0   2   0   0   2   2   2   2   2   2   0   2   2   0   2   0   2   2   2   2   0   0   0   2   0   2   2   2   0   2   2   2   0   0   2   2   2   0   0   0   0   2   0   0   0   2   0   2   2   0   0   2   0   0   0   2   2   0   2   2   2   0   0   2   2   2   2   2   0   0   0   2   0   2   0
 MK-1-3                 2   2   0   2   2   2   2   2   0   2   2   2   0   2   0   2   2   0   2   0   0   0   2   2   0   0   2   2   0   2   0   2   0   0   0   2   0   2   2   0   2   2   2   2   2   0   0   0   0   2   2   2   2   0   2   0   2   0   2   2   0   2   0   2   2   0   0   0   2   0   0   0   2   2   0   2   0   2   2   0   2   0   0   0   2   2   2   0   2   0   2   2   0   2   2   2   0   0   0   0   2   0   0   0   0   0   0   2   0   2   2   0   2   2   2   2   2   2   2   0   0   2   0   2   0   0   0   2   0   2   2   2   2   2   2   0   2   0   0   2   0   0   2   2   2   0   0   0   2   0   2   2   2   0   2   2   2   0   0   2   2   2   0   0   0   0   2   0   0   0   2   2   2   2   0   0   2   0   0   0   2   2   0   2   2   2   0   0   2   2   2   2   2   0   0   2   2   0   0   0
 MK-1-4                 2   2   0   2   2   2   2   2   0   2   0   2   0   2   0   2   2   0   2   2   0   0   2   2   0   0   2   0   0   2   0   2   0   0   0   2   0   2   0   0   2   2   2   2   2   0   0   0   0   2   2   2   2   0   2   0   2   0   0   2   0   2   0   2   2   0   0   0   2   2   0   2   2   2   0   0   0   2   2   0   2   0   0   0   2   2   2   0   2   0   2   2   2   2   2   2   0   0   0   2   0   0   0   0   0   0   0   2   2   2   2   0   2   2   2   2   2   2   0   0   0   0   0   2   0   0   0   2   0   2   2   2   2   2   0   0   2   0   0   0   0   0   2   2   2   0   2   0   2   0   2   2   2   0   0   2   2   0   0   0   2   2   0   0   0   0   2   0   0   0   2   2   2   2   0   0   2   0   0   0   2   2   0   2   2   0   0   0   2   2   2   2   2   0   0   2   2   0   0   0
 MK-1-5                 2   2   0   2   2   2   2   2   2   2   0   2   0   2   0   2   2   0   2   2   0   2   2   2   0   0   2   0   0   2   2   2   0   0   0   2   2   0   0   0   2   2   2   2   0   0   2   0   0   2   0   2   2   2   2   0   2   0   0   2   0   2   0   2   2   0   0   0   2   2   0   2   2   2   0   0   0   2   0   0   2   0   0   0   2   2   0   0   2   0   2   2   2   2   2   2   0   0   0   2   0   0   0   0   0   0   0   2   2   2   0   0   2   2   2   2   2   0   2   2   0   0   0   2   2   0   0   2   0   2   2   2   2   2   0   0   2   0   0   0   0   0   2   2   0   0   2   0   2   0   2   2   2   0   0   2   2   0   0   0   2   2   2   0   0   0   2   0   0   0   2   2   0   2   0   0   2   0   0   0   2   2   0   2   2   0   0   0   2   2   2   2   2   0   0   2   2   0   0   2
 MK-1-6                 2   0   0   2   2   2   2   2   2   2   0   2   0   2   0   2   2   0   2   2   0   2   2   2   2   0   2   0   0   2   2   2   0   0   0   2   2   0   0   0   2   2   2   2   0   0   2   0   0   2   2   2   2   2   2   0   2   0   0   2   0   2   0   2   2   0   2   0   2   2   0   0   2   2   0   0   0   2   0   0   2   0   0   0   2   2   0   0   0   0   2   2   2   2   2   2   0   0   0   2   2   0   2   0   0   2   0   2   2   2   0   0   2   2   2   2   2   0   2   2   0   0   0   0   2   0   0   0   2   2   2   2   2   2   2   2   0   0   0   0   0   0   2   2   0   0   2   0   2   0   2   2   2   0   2   2   2   2   0   0   2   0   2   0   0   0   2   0   0   0   2   0   0   2   0   0   2   0   0   0   2   2   0   2   2   0   0   0   2   2   2   2   2   0   0   2   2   0   0   2
 MK-1-7                 2   0   0   2   2   2   2   2   2   2   0   2   0   2   0   2   2   0   2   2   0   2   2   2   2   0   2   0   0   2   2   0   0   0   2   2   2   0   0   0   0   2   2   2   0   0   2   0   0   2   2   2   2   2   2   0   2   0   0   2   0   2   0   2   2   2   2   0   2   2   0   0   2   2   0   0   0   0   0   2   2   2   0   0   2   2   0   0   2   0   2   2   2   2   2   2   0   0   0   2   2   0   0   0   0   2   2   2   2   2   2   2   2   2   2   2   2   0   2   2   0   0   0   0   2   0   0   0   2   2   2   2   2   2   2   2   0   0   0   0   0   0   2   2   2   0   2   0   0   0   2   2   2   0   2   2   2   2   0   0   2   0   2   0   0   0   2   0   0   0   2   0   2   2   0   0   0   0   0   0   2   2   0   2   2   0   0   0   2   2   2   2   2   0   0   2   2   0   0   2
 MK-1-8                 2   0   2   2   2   2   2   2   2   2   0   2   0   2   2   2   2   0   2   2   0   2   0   2   2   0   2   0   0   2   2   0   0   0   2   2   2   0   0   0   0   2   2   2   2   0   2   0   2   2   0   2   2   2   0   0   2   0   0   2   2   2   0   0   2   2   2   0   2   2   0   0   2   2   2   0   0   0   0   2   0   2   0   0   2   2   0   0   0   0   2   2   0   2   2   2   0   0   0   2   2   0   0   0   0   2   2   2   2   2   2   0   2   0   2   2   2   0   2   2   0   0   0   0   2   0   0   0   2   2   2   2   2   2   2   2   0   0   0   0   0   0   2   2   2   0   2   0   0   0   0   2   2   2   2   2   2   2   0   0   2   2   0   0   2   0   2   0   0   0   0   0   2   2   0   0   0   0   0   0   2   2   0   2   2   0   0   0   2   2   2   2   2   0   0   2   2   0   0   0
 MK-1-9                 2   2   0   0   2   2   2   2   2   2   0   2   0   2   0   2   2   0   0   2   0   2   0   2   2   0   2   0   0   2   2   0   0   2   2   2   2   0   0   0   2   2   2   2   2   0   2   2   2   0   0   2   2   2   0   2   2   0   0   2   0   2   0   0   2   2   2   0   2   2   0   2   2   0   2   0   0   0   0   2   0   0   0   2   2   2   0   0   0   0   2   2   0   2   2   2   0   0   0   2   2   0   0   0   0   2   2   2   2   2   0   0   0   2   0   2   2   0   2   2   0   2   0   0   2   0   0   0   2   2   2   0   2   2   2   2   0   0   0   0   0   0   2   2   2   0   2   0   0   0   0   2   0   2   2   2   2   2   0   0   2   2   0   0   2   0   2   0   0   0   0   0   2   2   0   2   0   0   2   0   2   2   0   2   2   0   0   0   2   2   2   2   2   0   0   2   2   0   0   0
 MK-1-10                2   2   0   0   2   2   2   2   2   2   0   2   2   2   0   2   2   0   0   2   0   2   0   2   2   0   2   0   0   2   0   0   0   2   2   2   2   0   0   0   2   2   2   2   2   0   2   2   2   0   0   2   2   2   0   2   2   0   0   2   0   2   0   0   2   2   0   0   2   0   0   2   2   0   2   2   0   0   0   2   0   0   0   2   2   2   0   0   0   0   2   2   2   2   2   2   0   0   0   2   2   2   0   0   0   2   2   2   2   2   0   0   0   2   0   2   2   2   2   2   0   2   0   0   2   0   0   0   0   2   2   0   2   2   2   2   0   0   0   0   0   0   2   2   2   0   0   0   0   0   0   2   0   2   2   0   2   2   0   0   0   2   0   0   2   0   2   0   0   0   0   0   2   2   0   2   0   0   2   0   2   2   0   2   2   0   0   0   2   2   2   2   2   0   0   2   2   0   0   0
 MK-1-11                0   2   0   0   2   2   2   2   2   2   0   2   2   2   0   2   2   0   0   2   0   0   0   2   2   0   2   0   0   2   0   0   0   2   2   2   2   2   0   0   2   2   2   2   2   0   2   2   0   0   0   2   2   2   0   2   2   0   0   2   0   2   0   0   2   2   0   2   0   0   0   2   2   0   2   2   0   0   0   2   0   0   0   2   2   2   0   0   2   0   2   2   2   2   2   2   0   0   0   2   2   2   0   0   0   2   2   2   2   2   0   0   2   2   0   2   2   2   2   2   0   2   0   0   2   0   0   0   0   2   2   0   2   2   2   2   0   0   0   0   2   0   2   2   0   0   0   0   0   0   0   2   2   2   2   0   2   2   0   0   0   2   0   2   2   0   2   0   0   0   0   0   2   2   0   2   0   0   0   0   2   2   0   2   0   0   0   0   2   2   2   2   2   0   0   2   2   0   0   0
 MK-1-12                0   2   0   0   2   2   2   2   2   2   0   2   2   2   0   2   2   0   0   2   0   0   2   2   2   0   2   0   0   2   0   0   2   2   0   2   2   2   0   2   0   0   2   2   2   0   2   2   0   0   0   2   2   2   0   2   2   2   0   2   0   2   0   0   2   0   0   2   0   0   0   2   2   0   2   0   0   0   0   2   2   0   0   2   2   2   2   0   0   0   2   2   2   2   2   0   0   0   0   2   0   2   0   0   0   2   0   2   2   2   0   0   2   2   0   2   2   2   2   2   0   2   0   0   2   0   0   2   0   2   2   0   2   2   2   2   0   0   0   0   2   0   2   0   0   0   0   0   0   0   0   2   2   2   0   0   2   2   0   0   0   0   0   0   2   0   2   0   0   0   0   0   2   2   0   2   0   0   0   0   2   2   0   2   0   0   0   0   2   2   2   2   2   0   0   2   2   0   0   0
 MK-1-13                0   2   0   0   2   2   2   0   2   2   2   2   2   2   0   2   2   2   0   2   0   0   2   2   2   0   2   0   0   2   0   0   2   0   0   2   2   2   0   0   0   0   2   2   2   2   2   2   2   0   0   2   2   2   2   2   2   2   0   2   0   2   0   0   2   0   0   0   0   0   0   2   2   2   2   0   0   0   2   2   2   2   0   2   2   2   2   0   0   0   0   2   2   0   2   0   0   0   0   2   0   2   0   0   0   2   0   2   2   2   2   0   2   2   2   2   2   0   2   0   2   2   0   0   2   0   0   2   0   2   2   0   2   0   0   2   0   0   0   0   2   0   0   0   0   0   0   0   0   0   0   2   2   2   0   0   2   2   0   0   0   0   0   0   0   0   2   0   0   0   0   0   2   2   0   2   0   0   0   0   2   0   0   2   0   0   0   0   2   2   2   2   2   0   2   2   2   0   0   0
 MK-1-14                0   0   0   0   2   2   2   0   2   2   2   2   2   2   0   2   2   0   0   2   2   0   2   2   2   0   2   0   0   2   0   0   2   0   0   2   2   0   0   0   0   0   2   0   2   2   2   2   2   0   0   2   2   2   2   0   2   2   0   2   0   2   2   2   0   0   0   0   0   0   0   2   2   2   2   2   0   0   2   2   2   2   0   2   2   2   2   0   0   0   0   2   2   0   2   0   0   0   0   2   0   2   0   0   0   2   0   2   2   2   2   2   2   2   2   2   2   0   2   2   2   2   2   0   2   0   0   2   0   2   2   0   2   0   0   2   0   0   0   0   2   0   0   0   0   0   0   0   0   0   0   2   2   0   0   0   2   2   0   0   2   0   2   0   0   0   2   2   0   0   0   0   2   2   0   2   0   0   0   2   2   0   0   2   0   0   0   0   2   2   2   2   2   0   2   2   2   0   0   0
 MK-1-15                0   0   0   0   2   2   2   0   2   2   2   2   2   0   0   2   2   0   0   2   2   0   2   0   2   0   2   0   0   2   0   0   2   0   0   2   2   0   0   0   0   0   2   2   2   2   2   2   2   0   0   2   2   2   2   0   2   2   0   2   0   2   2   2   0   0   0   0   0   0   0   2   2   2   2   2   0   0   2   2   2   2   0   2   2   2   0   0   0   0   0   2   2   0   2   0   0   0   0   2   0   2   2   0   0   2   0   2   2   2   2   2   2   2   2   2   2   0   2   2   2   2   2   0   2   2   0   2   0   2   2   0   2   0   0   2   0   0   2   0   2   0   2   0   0   0   0   0   0   0   0   2   2   0   0   0   2   0   0   2   2   0   2   0   0   0   2   2   2   0   0   0   2   0   2   2   0   0   0   0   2   0   0   0   0   0   0   0   2   2   2   2   2   0   2   2   0   0   0   0
 MK-1-16                0   0   2   0   2   2   2   0   2   2   2   2   2   0   2   2   2   0   0   2   2   0   2   0   2   0   2   0   0   2   2   0   2   0   0   2   2   0   0   0   0   0   0   2   2   0   2   2   2   0   0   2   2   2   2   0   2   2   0   2   0   0   2   2   0   0   0   0   0   0   0   2   2   2   2   2   2   2   2   2   2   2   0   2   2   2   0   0   0   0   0   2   2   0   2   0   0   0   0   2   0   2   2   0   0   2   0   2   2   2   2   2   2   2   2   2   2   0   2   2   2   2   2   0   2   2   0   0   0   2   2   0   2   0   0   2   0   0   2   0   2   0   2   0   2   0   0   0   0   0   0   2   2   0   0   0   2   0   0   2   2   0   2   0   0   0   2   2   2   0   0   2   2   0   2   2   0   0   0   0   2   0   0   0   0   0   0   0   2   2   2   2   2   2   2   2   0   0   0   0
 MK-2-1                 0   2   2   2   0   2   0   0   2   2   2   0   2   0   2   2   2   0   2   2   0   2   2   0   2   0   2   0   2   2   2   0   2   2   2   0   2   2   0   0   2   0   0   2   2   0   0   0   2   0   2   0   2   0   2   2   2   2   0   2   0   2   2   0   2   2   0   2   0   2   2   2   2   0   2   2   0   0   0   0   2   0   2   2   2   2   0   2   2   0   0   0   2   0   0   0   0   0   2   2   0   0   0   0   2   2   0   0   0   2   0   2   0   2   2   0   0   2   0   2   2   0   2   0   0   2   0   0   2   2   2   0   2   2   2   0   2   2   0   0   0   0   2   0   2   0   2   0   2   0   2   2   2   0   0   0   2   2   2   2   0   0   0   2   2   0   0   2   2   0   2   2   2   0   0   0   0   0   2   0   2   2   2   2   2   0   2   0   0   0   2   2   0   2   2   2   0   2   2   2
 MK-2-2                 0   2   0   2   0   2   0   0   2   2   2   0   2   0   0   2   2   0   2   2   0   2   2   0   2   0   2   0   2   2   2   0   2   2   2   2   2   2   0   0   2   0   0   2   2   2   0   0   2   0   2   0   2   0   2   0   2   2   0   0   2   2   2   0   2   2   0   0   0   2   2   2   2   2   2   2   0   0   0   0   2   0   2   2   2   2   0   2   2   0   0   0   2   0   0   0   2   0   2   2   2   0   0   0   2   2   0   0   2   2   0   0   0   2   2   0   0   2   0   2   2   0   2   2   0   2   0   0   2   2   2   0   2   2   2   0   2   2   0   0   0   2   2   0   2   0   2   0   2   0   2   0   2   2   0   0   2   2   2   2   0   0   0   2   2   0   0   2   2   0   2   0   2   0   0   0   0   0   2   0   2   2   2   2   0   0   2   0   0   2   2   2   0   2   2   2   0   0   2   2
 MK-2-3                 0   2   0   2   0   2   0   0   0   0   2   2   2   0   0   2   2   0   2   2   2   2   2   0   2   2   0   0   2   2   2   2   2   2   2   2   2   2   0   0   2   0   0   2   2   2   0   0   2   0   2   0   2   0   2   0   2   2   0   0   2   2   2   0   2   2   0   0   0   2   2   2   2   2   2   2   0   2   0   0   2   0   2   2   2   2   0   2   2   0   0   0   2   0   0   0   2   0   2   2   2   0   0   0   2   0   0   0   2   2   0   0   0   2   2   0   0   2   0   2   2   0   2   2   0   2   0   2   2   0   2   0   2   0   2   0   2   0   0   0   0   2   2   0   2   0   2   0   2   0   2   0   2   2   0   0   2   2   2   2   0   0   0   2   2   0   0   2   2   0   2   0   2   0   0   0   0   0   2   0   2   2   2   2   0   0   2   0   0   2   2   2   0   2   2   2   0   0   2   2
 MK-2-4                 0   2   0   2   0   2   0   2   0   0   2   2   2   0   0   2   2   0   2   2   2   0   2   0   2   2   0   0   2   0   2   2   2   2   2   2   2   2   0   0   2   0   0   2   2   2   0   0   2   0   2   0   2   0   2   0   2   0   0   0   2   2   2   0   2   0   0   0   2   2   2   2   2   2   2   2   0   2   0   0   2   0   2   2   2   2   2   2   2   0   0   0   2   0   0   0   2   0   2   2   2   0   0   0   2   0   0   0   2   2   2   0   2   2   2   0   0   2   0   2   2   0   0   0   0   2   0   2   2   0   2   2   2   0   2   2   2   0   0   0   0   2   2   0   2   0   2   0   0   0   2   0   2   2   0   0   2   2   0   2   2   0   0   2   2   0   0   2   2   0   2   0   2   0   0   0   0   0   2   0   0   2   2   2   0   0   2   0   0   2   2   2   0   2   2   2   0   0   2   2
 MK-2-5                 0   2   2   2   0   2   0   2   0   0   2   2   0   0   0   2   2   0   2   2   2   2   2   2   2   2   0   0   2   0   2   2   2   2   2   2   2   2   0   0   2   0   0   2   2   2   0   0   2   0   2   0   2   2   2   0   2   0   0   0   0   2   2   2   2   0   0   0   2   2   2   2   2   2   2   0   0   2   0   0   2   0   2   2   2   2   2   0   2   0   0   2   2   0   0   0   0   0   2   2   2   0   0   0   2   2   0   0   2   2   2   0   2   2   2   0   0   2   0   2   0   0   2   2   0   2   0   2   2   0   2   2   2   0   2   2   2   0   0   0   0   2   2   0   2   2   2   2   0   0   2   0   2   0   2   0   2   2   0   2   2   0   0   2   2   0   0   2   2   0   2   0   2   0   0   0   0   0   2   0   0   0   2   2   0   0   2   0   0   2   2   2   0   2   2   2   0   0   2   2
 MK-2-6                 0   2   2   2   0   2   2   2   0   0   2   2   0   0   0   2   2   0   2   2   2   2   2   2   2   0   0   0   2   0   2   2   2   2   2   2   2   2   0   0   2   0   0   0   2   2   0   2   2   0   2   0   2   2   2   2   2   0   0   0   0   2   2   2   0   2   0   0   0   2   2   0   2   2   2   0   0   2   0   2   2   2   2   2   2   2   0   0   2   0   0   2   2   0   0   2   0   0   2   2   0   0   0   0   2   2   0   0   2   2   2   0   2   2   2   0   0   2   0   2   0   0   2   2   0   2   0   2   2   0   2   2   2   0   2   2   2   0   0   0   0   2   2   0   2   2   2   2   0   0   2   0   2   0   2   0   2   2   0   2   2   0   0   2   2   0   0   2   2   0   2   0   2   0   2   0   0   0   2   0   0   0   2   0   0   0   2   0   0   2   0   2   0   2   0   2   0   2   2   2
 MK-2-7                 0   2   2   2   0   2   2   2   0   0   2   2   0   0   0   2   2   0   2   2   0   0   2   2   2   0   0   0   2   0   2   2   2   2   2   2   2   2   0   0   2   0   0   2   2   2   0   2   2   0   2   0   2   2   0   2   2   0   0   0   0   2   2   2   0   0   0   0   0   2   2   0   2   2   0   0   0   2   0   2   2   0   2   2   2   2   0   2   2   0   0   2   2   2   0   2   0   0   2   2   0   0   0   0   0   2   0   0   2   2   2   0   2   2   2   0   0   2   2   2   0   0   2   2   0   2   0   2   2   0   2   2   0   0   2   2   2   0   0   0   0   2   2   0   2   2   2   2   0   0   2   2   2   0   2   0   2   2   0   2   2   0   0   2   2   0   0   2   2   0   2   0   2   0   0   0   0   0   2   0   0   0   2   0   0   0   2   0   2   2   0   2   0   0   0   2   0   2   2   2
 MK-2-8                 0   2   2   2   0   2   2   2   2   2   2   2   0   0   0   2   2   0   2   2   0   0   2   2   2   2   0   0   2   0   2   2   2   2   2   2   2   2   0   0   2   0   0   2   2   2   0   2   2   0   2   0   2   2   0   2   2   0   0   0   0   2   2   2   0   0   0   0   0   2   2   0   2   2   0   0   0   2   0   2   2   0   2   2   0   2   0   2   2   0   0   0   2   2   0   0   0   2   2   2   0   2   0   0   0   2   0   0   2   0   2   2   2   2   2   0   0   0   2   2   0   2   2   2   0   2   0   0   2   0   2   2   0   0   2   2   2   0   0   0   0   2   2   0   2   2   0   2   0   0   2   2   2   0   2   0   2   0   0   2   2   0   2   2   2   0   0   2   2   0   2   0   2   0   0   0   0   0   2   0   0   2   2   0   0   0   2   0   2   2   0   2   0   0   0   2   0   0   2   2
 MK-2-9                 0   2   2   2   0   2   2   2   2   2   0   2   0   0   2   2   0   0   2   2   0   0   2   2   0   0   0   0   0   0   2   2   2   2   2   2   2   2   0   0   2   0   0   2   2   2   0   2   2   0   2   0   2   2   0   2   2   0   0   0   2   2   2   2   0   0   0   2   0   2   2   0   2   2   0   0   0   2   0   2   0   0   2   0   0   2   0   2   2   0   0   0   2   2   2   0   0   2   2   2   0   2   0   0   0   2   0   0   2   0   2   0   0   2   2   0   0   0   2   2   0   2   0   2   0   2   0   0   2   0   2   2   2   0   2   2   2   2   2   2   0   2   2   2   2   2   0   0   0   2   2   2   2   0   2   2   2   0   0   2   2   0   2   2   0   0   0   2   2   0   2   0   2   0   0   0   0   0   2   0   0   2   2   0   0   0   2   0   2   2   0   2   0   0   2   2   0   0   2   2
 MK-2-10                0   2   2   2   2   2   0   2   2   2   0   2   0   2   2   2   0   0   2   2   0   0   2   2   0   0   0   0   0   2   2   2   2   2   2   2   2   2   0   0   2   0   0   2   2   2   0   2   0   0   2   0   2   2   0   0   2   0   0   0   2   2   2   0   0   0   0   2   0   2   2   0   0   2   0   0   2   2   0   2   0   0   2   0   0   2   0   0   2   0   2   0   2   2   0   0   0   2   2   2   2   2   2   0   0   2   0   0   2   0   2   0   0   2   2   0   0   2   2   2   0   2   0   2   0   2   0   0   2   0   2   2   2   0   2   2   2   2   2   2   0   2   2   2   2   2   0   0   0   2   2   2   2   0   2   2   2   0   0   2   2   0   2   2   0   2   0   2   2   0   2   0   2   0   0   0   0   0   2   0   0   2   2   2   2   0   2   0   0   2   0   2   0   0   2   2   0   2   2   2
 MK-2-11                0   2   2   2   2   2   0   2   2   2   2   2   0   2   2   2   0   0   2   2   0   0   2   0   0   0   0   0   0   2   2   2   2   2   2   2   2   2   0   0   2   0   0   2   2   2   0   2   0   0   2   0   2   0   0   0   2   0   2   0   2   2   2   0   0   0   0   0   0   2   2   0   0   2   0   0   2   2   0   2   0   0   2   0   0   2   0   2   2   0   2   2   2   2   0   2   2   2   2   0   2   2   2   0   0   2   0   0   2   0   2   0   0   2   2   0   0   2   2   2   0   2   0   2   0   2   0   0   0   0   2   2   2   0   2   2   2   2   2   2   0   2   0   2   2   2   0   0   0   2   2   2   2   0   2   2   2   0   0   2   2   0   2   2   0   2   0   2   2   0   2   0   2   0   0   0   0   0   2   0   0   2   0   2   2   0   2   0   0   2   0   2   0   0   2   2   0   0   2   2
 MK-2-12                0   2   0   2   2   2   0   2   2   2   2   0   0   2   2   2   0   0   2   2   0   0   2   2   0   0   0   0   0   2   2   2   2   0   2   2   2   2   2   0   2   0   0   2   2   2   0   2   0   0   2   0   2   0   0   0   2   0   0   2   0   2   2   0   0   0   2   0   2   2   2   2   0   2   2   0   2   2   0   2   0   0   2   0   0   2   0   2   2   0   2   2   2   2   0   2   2   2   0   0   2   2   2   0   0   2   0   0   2   0   2   0   0   0   2   0   0   2   2   2   0   2   0   2   0   2   0   0   2   0   2   0   0   0   2   2   2   2   2   2   0   2   0   2   2   2   0   0   0   2   2   2   0   0   2   2   2   2   0   2   2   0   2   2   0   2   0   2   2   0   2   0   2   0   0   0   0   0   0   0   0   2   0   0   2   0   2   0   0   2   0   2   0   0   0   2   0   0   2   2
 MK-2-13                0   0   0   2   2   0   0   2   2   2   2   0   0   2   2   0   2   0   0   2   0   0   2   2   0   0   0   0   0   2   2   2   2   0   2   2   2   2   2   0   2   2   0   2   2   2   2   2   0   0   2   0   0   2   0   0   2   0   0   2   0   2   2   0   2   0   2   0   2   2   2   2   0   0   2   0   2   2   2   2   0   0   2   0   0   2   0   2   2   0   2   2   2   2   2   2   2   2   0   0   2   2   2   0   0   2   2   0   2   0   2   0   0   0   2   0   0   2   2   2   0   2   0   2   0   2   0   0   2   0   2   0   0   0   0   2   0   2   2   2   0   2   0   2   2   2   0   0   0   2   2   2   0   0   2   2   2   2   0   2   2   0   2   2   0   2   0   2   2   0   2   0   2   0   2   0   0   0   0   0   2   2   0   0   2   0   2   0   0   2   0   2   0   0   0   2   0   0   2   2
 MK-2-14                0   0   2   2   2   0   0   2   2   2   2   0   0   2   0   0   2   0   0   2   0   0   2   2   0   0   0   0   0   0   2   2   2   0   2   2   2   2   2   0   2   2   2   2   2   0   0   2   0   0   2   0   2   2   0   0   2   0   2   2   0   2   2   0   2   0   2   0   2   2   2   2   0   0   2   0   2   2   2   2   0   0   2   0   0   2   2   2   2   0   0   0   2   2   2   2   2   2   0   0   2   2   2   0   0   2   2   0   2   0   2   2   0   0   2   0   0   2   2   2   0   2   0   2   0   2   2   0   2   0   0   0   0   0   0   2   0   2   2   2   0   2   0   2   2   2   0   2   0   2   2   2   0   2   2   2   2   2   0   2   2   0   2   2   0   2   0   2   2   0   2   0   2   0   2   0   0   0   0   2   2   2   0   0   2   0   2   0   0   2   0   2   2   0   0   2   0   0   2   2
 MK-2-15                0   0   2   2   2   0   0   2   2   2   2   0   0   2   0   0   2   0   0   2   0   0   2   2   2   0   0   0   0   0   2   2   2   0   2   2   2   0   2   0   2   2   2   2   2   2   2   2   0   0   2   0   0   2   0   0   2   0   2   2   0   2   2   0   2   0   2   0   2   2   2   2   0   0   2   0   2   2   2   2   0   0   2   0   0   2   0   0   2   0   0   0   2   2   2   0   2   2   0   0   2   2   2   0   0   2   2   0   2   0   2   2   0   0   2   0   0   2   2   2   0   2   0   2   0   2   2   0   2   0   0   0   0   0   0   2   0   2   2   2   0   2   0   0   2   0   0   2   2   2   2   2   0   2   2   2   2   2   0   0   2   0   0   2   0   2   0   2   2   0   2   0   2   2   2   0   0   0   0   2   2   2   2   0   2   0   2   0   0   2   0   2   2   0   0   0   0   0   2   2
 MK-2-16                0   0   2   2   2   0   0   2   2   2   0   0   0   2   0   0   2   0   0   2   0   0   2   0   2   0   0   0   0   0   2   2   2   0   0   2   2   0   2   0   2   2   2   2   2   2   2   2   0   0   2   0   0   2   2   0   2   0   2   0   0   2   2   2   2   0   2   0   2   2   2   0   0   0   2   0   2   2   2   2   0   0   2   0   0   2   0   0   2   0   0   0   2   2   2   0   2   2   0   0   2   2   2   0   0   2   2   0   2   0   2   0   0   2   2   0   0   2   2   2   0   2   0   2   2   2   2   0   2   0   0   0   0   0   0   2   0   2   2   2   0   2   0   0   2   2   0   2   2   2   2   2   0   2   2   2   2   2   0   0   0   0   0   2   2   2   0   2   2   0   0   0   2   2   2   0   0   0   0   2   0   2   2   0   2   0   2   0   0   2   0   2   2   0   0   0   0   0   2   2
 MK-3-1                 0   0   0   0   2   2   2   0   0   2   0   2   0   2   0   0   2   0   2   0   0   0   0   2   2   2   2   2   0   0   0   2   0   0   0   2   2   0   2   0   2   2   2   0   2   0   2   0   2   2   2   2   2   2   0   0   2   2   0   2   2   0   0   2   0   0   0   0   2   0   2   2   0   0   2   2   2   0   0   0   2   0   0   0   2   0   0   2   0   2   0   0   0   2   2   2   2   0   0   0   2   2   2   2   0   0   0   0   2   0   2   2   2   0   2   2   2   0   0   0   0   2   2   0   0   2   2   0   0   2   0   2   2   0   2   2   0   0   2   0   2   0   0   2   0   2   2   0   2   0   0   0   2   0   2   0   2   0   2   0   0   0   0   0   0   0   2   2   0   2   2   2   2   0   0   2   0   0   2   2   0   2   2   0   0   2   2   2   2   2   0   2   2   0   2   2   2   0   0   0
 MK-3-2                 0   0   0   0   2   2   0   2   0   2   0   2   0   2   0   0   2   2   2   0   0   0   0   2   2   2   2   2   0   0   0   2   0   0   0   2   2   0   2   0   2   2   2   0   2   0   2   2   2   2   2   2   2   2   0   0   2   2   0   0   2   0   0   2   0   2   0   2   2   0   2   2   0   0   2   2   2   0   2   0   2   0   0   0   2   0   0   2   2   2   0   0   2   0   2   2   2   0   0   0   2   2   2   2   0   0   0   0   2   0   2   2   2   0   2   2   0   2   0   0   0   2   2   0   0   2   2   2   0   2   0   2   2   0   2   2   0   2   2   0   2   0   0   2   0   2   2   0   2   0   0   0   2   0   2   2   0   0   2   0   0   0   0   0   0   0   2   2   0   2   2   2   2   0   0   2   0   0   2   2   0   2   2   0   0   2   2   2   2   2   0   0   2   0   2   2   2   0   2   0
 MK-3-3                 0   0   0   0   2   2   0   2   0   2   0   2   0   2   0   0   2   2   2   0   0   0   0   2   2   2   2   2   0   2   0   0   0   0   0   2   2   0   2   0   2   2   2   0   2   0   2   2   2   2   2   2   2   2   0   0   2   2   2   0   2   0   0   2   0   2   0   2   0   0   2   2   0   0   2   2   0   0   2   0   2   0   0   0   2   0   0   2   2   2   0   2   0   0   2   2   2   0   2   0   2   2   2   2   0   0   0   0   2   0   2   2   2   0   2   2   0   2   0   0   0   0   2   0   0   2   2   0   0   2   0   2   0   0   2   2   0   2   2   0   2   0   0   2   0   2   0   0   2   0   0   0   2   0   2   2   0   0   2   0   0   0   0   0   0   2   2   2   0   2   0   2   2   0   0   2   0   0   2   2   0   2   2   0   0   2   2   2   2   2   0   0   2   0   2   2   2   0   2   0
 MK-3-4                 0   0   0   0   2   0   2   2   0   2   0   2   0   2   0   0   2   2   2   0   0   0   0   2   2   2   2   2   0   2   0   0   0   0   0   2   2   0   2   0   2   2   2   0   0   0   2   2   2   2   2   2   2   2   0   0   0   2   2   0   2   0   0   2   0   2   0   2   0   0   2   2   0   0   2   2   0   0   2   0   2   0   0   0   2   0   0   2   2   2   0   2   0   0   2   2   2   0   2   0   2   2   0   2   0   0   0   0   2   2   2   0   2   0   2   2   0   2   0   0   0   0   2   0   0   2   2   0   0   2   0   2   0   2   2   2   0   2   2   0   2   0   0   2   0   2   0   0   2   0   2   0   0   0   2   2   0   0   2   0   0   0   0   0   0   0   2   2   0   2   0   0   2   2   0   2   0   0   2   2   0   0   2   0   0   2   2   2   0   2   0   0   0   0   0   2   2   0   0   0
 MK-3-5                 0   0   0   0   2   0   0   2   0   2   0   2   0   2   2   0   2   2   2   0   0   0   0   2   2   2   2   2   0   2   0   0   0   0   0   2   2   0   0   0   2   2   2   0   2   0   2   2   2   2   2   2   2   2   0   0   0   2   2   0   2   0   0   2   0   2   0   2   0   0   2   2   0   0   2   0   0   0   2   0   2   0   0   0   2   0   0   2   2   2   0   0   0   2   2   2   2   0   2   0   2   2   0   2   0   0   0   0   2   2   2   0   0   0   2   2   0   2   0   0   0   0   2   0   0   2   2   0   0   2   0   0   0   2   2   2   0   2   2   0   2   0   0   2   0   2   0   0   2   0   2   2   0   0   2   2   0   0   2   0   0   0   0   0   0   0   0   2   0   2   0   0   2   2   0   2   0   2   2   0   0   0   2   0   0   2   2   2   0   2   0   0   0   2   0   2   2   0   0   0
 MK-3-6                 0   0   0   0   2   0   0   2   0   2   0   2   0   2   2   0   2   2   2   0   0   0   0   2   2   2   2   0   0   2   0   2   0   0   0   2   2   0   0   0   2   2   2   0   2   2   2   2   2   2   2   2   2   0   2   0   0   2   2   0   2   0   0   2   0   2   0   2   0   0   2   2   0   0   2   0   0   0   2   0   2   0   0   0   2   0   0   2   0   2   0   0   0   0   2   2   2   0   2   0   2   2   2   2   0   0   0   0   2   2   2   0   0   0   2   2   0   2   0   0   0   0   2   0   0   0   2   0   0   2   0   0   0   2   2   2   0   2   2   0   2   0   0   2   0   2   0   0   0   0   2   2   0   0   2   2   0   0   2   0   0   0   0   0   0   0   0   2   0   2   0   0   2   2   0   2   0   2   2   0   0   2   2   2   0   0   0   2   0   2   0   0   0   2   0   2   2   2   0   0
 MK-3-7                 0   0   0   0   0   0   0   2   0   2   0   2   0   0   2   0   2   2   2   0   0   0   0   2   2   2   2   0   0   2   0   2   0   0   0   2   2   0   0   0   2   2   2   0   2   2   2   2   2   2   2   0   2   2   2   2   0   2   2   0   0   0   0   2   0   0   0   2   0   0   2   2   0   0   2   0   0   2   2   0   2   0   0   0   2   0   0   2   0   2   0   0   0   0   2   2   2   0   2   0   2   2   2   2   0   0   0   0   2   2   2   0   0   0   2   2   0   2   0   0   0   0   2   0   0   0   2   0   0   2   0   0   0   2   2   2   0   2   2   0   2   2   0   2   0   2   0   0   0   0   2   2   0   0   2   2   0   0   0   0   2   0   0   0   0   0   0   2   0   2   0   0   2   2   0   2   0   2   2   0   0   2   2   2   0   0   0   2   0   2   0   0   0   2   0   0   0   2   2   0
 MK-3-8                 0   0   0   0   0   0   0   2   0   2   0   0   0   0   0   0   2   2   2   0   0   0   0   2   2   2   2   0   0   2   2   2   0   0   0   2   2   0   0   0   2   2   2   0   2   2   2   2   2   2   2   0   2   2   2   2   0   2   2   0   0   0   2   2   0   0   0   0   0   0   2   2   0   0   2   0   2   2   0   0   2   0   0   0   2   0   0   2   0   2   0   2   0   0   2   2   2   0   2   0   0   2   2   2   0   0   0   0   2   2   2   2   2   0   0   2   0   2   0   0   0   0   2   0   0   0   2   0   0   2   0   2   0   2   0   2   2   2   2   0   2   2   0   2   0   2   0   0   2   0   2   2   0   2   2   2   0   0   0   0   2   0   0   0   0   0   0   2   0   0   0   0   2   0   0   0   0   2   2   0   0   2   2   2   2   0   0   2   0   0   0   0   0   2   0   0   0   2   2   0
 MK-3-9                 0   0   2   0   0   0   0   2   0   2   0   0   0   0   0   0   2   2   2   0   0   0   0   2   2   2   2   0   0   2   2   0   0   0   0   2   2   0   0   0   2   2   2   0   2   2   2   2   2   2   2   0   2   0   2   2   0   2   2   0   0   0   0   2   0   0   0   0   0   0   2   0   0   0   2   0   2   2   0   0   2   0   0   0   2   0   0   2   0   2   0   2   0   0   2   2   2   0   2   0   0   2   2   2   0   2   0   0   2   2   0   2   2   0   0   2   0   2   0   0   0   0   2   2   0   0   2   0   0   2   0   2   0   2   0   2   2   2   2   0   2   2   0   2   0   2   2   0   2   0   2   2   0   2   2   2   0   0   0   2   2   0   0   0   2   0   0   2   0   0   0   0   2   0   0   0   0   2   2   0   0   2   2   2   0   0   0   2   0   0   2   0   2   2   0   0   2   2   2   0
 MK-3-10                0   0   2   0   0   0   0   2   0   0   0   0   2   0   0   0   2   2   2   0   2   0   2   2   2   2   2   2   0   2   2   2   0   0   2   2   2   0   0   0   2   2   2   0   2   2   2   2   2   2   2   0   0   0   2   2   0   2   2   0   2   0   0   2   0   0   0   0   0   0   2   0   2   0   2   0   2   2   0   0   2   0   0   0   2   0   0   2   0   2   2   2   0   0   2   2   2   0   2   0   0   2   2   2   0   0   0   0   0   2   0   2   2   0   0   0   0   2   0   2   0   2   2   2   0   0   2   0   0   2   0   2   0   2   0   2   2   2   2   0   2   2   0   2   0   2   0   0   2   0   2   2   0   2   2   2   0   0   0   2   2   0   0   0   2   0   0   0   0   0   0   0   2   0   0   2   0   2   2   0   0   2   2   0   0   0   0   2   0   0   2   0   2   2   0   0   2   2   2   0
 MK-3-11                0   0   0   2   0   2   0   2   0   0   0   0   2   0   0   0   2   2   2   0   2   0   2   2   2   2   2   2   0   0   2   2   0   0   2   0   2   0   0   0   2   2   2   0   2   2   2   2   2   2   2   0   0   0   2   2   2   2   2   2   2   0   0   2   0   0   0   2   0   0   2   0   2   0   2   0   2   2   0   0   2   0   0   0   2   0   0   2   0   2   2   2   0   0   2   2   2   0   2   0   0   2   2   2   0   0   0   0   0   2   0   2   2   0   2   0   0   2   0   2   0   0   2   2   0   0   2   0   0   2   0   2   0   2   0   2   2   2   2   0   2   2   0   2   0   0   0   2   2   0   2   2   0   2   2   2   0   0   0   2   2   0   0   0   2   0   0   0   0   0   0   0   2   0   0   2   0   2   2   0   0   2   2   0   0   0   0   2   0   0   2   0   0   2   0   0   2   2   2   0
 MK-3-12                0   0   0   2   0   2   0   2   0   0   0   0   0   0   0   0   2   2   2   0   2   0   2   2   2   2   2   2   0   0   2   2   0   0   0   2   0   2   2   0   2   2   2   2   2   2   2   2   2   2   2   0   0   0   0   2   2   2   2   2   2   0   0   2   0   0   2   0   0   0   2   0   2   0   2   0   2   2   0   0   2   0   0   0   2   0   0   2   0   2   0   2   0   2   2   2   2   2   2   0   0   2   0   2   0   0   0   0   0   2   2   2   0   0   2   0   0   0   0   2   0   0   0   2   0   0   2   0   0   2   0   2   0   2   0   0   2   2   2   2   2   2   0   2   0   0   0   0   2   0   2   2   0   2   2   2   0   0   0   2   2   0   0   2   2   0   2   0   0   0   2   0   2   0   0   2   0   2   0   0   0   2   0   0   0   2   0   2   0   2   2   0   0   0   0   0   2   2   2   0
 MK-3-13                0   0   0   2   0   2   0   2   0   0   0   0   0   0   0   0   2   2   2   0   2   0   2   2   2   2   0   2   0   0   2   0   2   0   0   0   0   2   2   0   2   2   2   2   2   2   2   0   2   2   2   0   0   0   0   2   2   2   2   2   2   0   2   2   0   0   2   0   2   0   2   0   2   0   2   2   2   2   0   0   2   0   0   0   2   0   0   2   0   2   0   2   0   2   0   2   2   2   2   2   0   2   0   2   0   0   0   0   0   2   2   2   0   0   2   0   0   0   0   2   0   2   0   2   0   0   2   0   0   2   0   2   0   2   0   0   2   2   2   2   2   2   0   0   0   0   0   0   2   0   2   2   0   2   0   2   0   0   0   2   2   0   2   2   2   0   2   0   2   0   0   0   2   0   0   2   0   2   0   0   0   2   0   0   0   2   0   2   0   2   2   0   0   0   0   0   2   2   2   0
 MK-3-14                0   0   0   2   0   2   0   2   0   0   0   0   0   0   2   0   2   2   0   0   2   0   0   0   0   2   0   2   0   0   2   0   2   0   0   0   0   2   2   2   2   2   2   2   2   2   0   0   2   2   2   0   0   0   0   2   2   2   2   2   2   0   2   0   0   0   2   0   2   0   0   0   2   0   2   2   2   0   0   0   2   0   0   0   2   0   0   2   0   2   0   2   0   2   0   2   2   2   2   2   0   2   0   2   0   2   0   0   0   0   2   2   0   0   2   2   0   0   0   2   0   2   0   2   0   0   2   0   2   2   0   2   0   2   0   0   2   2   2   2   2   0   0   0   0   0   0   0   2   0   2   0   0   0   0   2   0   0   0   2   2   0   2   2   0   0   2   0   2   0   0   0   2   0   0   2   0   2   0   0   0   2   2   0   0   2   0   2   2   2   2   0   0   0   0   2   2   2   2   0
 MK-3-15                0   0   0   2   0   2   0   2   0   0   0   0   0   2   2   0   2   2   0   0   2   0   0   0   2   2   2   2   2   0   2   0   2   0   0   0   0   2   2   2   2   2   0   2   2   2   0   0   2   2   2   0   0   0   2   2   2   2   2   2   2   0   2   0   0   0   2   0   2   0   0   0   2   0   2   2   2   0   0   0   2   0   0   0   2   0   0   2   0   0   0   2   0   2   0   2   2   2   2   2   0   2   2   2   0   2   0   0   0   0   2   2   0   0   2   2   2   0   0   2   0   2   0   0   0   0   2   0   2   2   0   2   0   2   0   2   2   2   2   2   2   0   0   0   0   0   0   0   0   0   2   0   0   0   0   2   0   0   0   2   0   0   2   2   0   0   2   0   2   0   0   2   2   0   2   2   0   2   0   0   0   2   2   2   0   2   0   2   2   2   2   0   2   0   0   2   2   2   2   0
 MK-3-16                0   0   0   0   0   2   0   2   0   0   0   0   0   2   2   0   2   2   0   0   2   0   0   0   2   2   2   2   2   0   2   0   0   0   0   2   0   2   0   2   2   2   0   2   2   2   0   0   2   2   2   2   0   2   2   2   2   2   2   2   2   0   2   0   0   0   2   0   2   0   0   0   2   0   2   0   2   0   0   0   2   0   0   0   0   0   0   2   0   2   0   2   0   0   0   2   2   2   2   2   0   2   2   2   0   2   0   0   0   0   2   2   0   0   2   2   2   0   0   2   0   2   0   0   0   0   2   0   2   2   0   2   0   0   0   2   2   2   2   2   2   0   0   0   0   0   2   0   2   0   2   0   0   0   0   2   0   0   0   2   2   0   2   2   0   0   2   0   2   0   0   2   2   0   2   2   0   2   0   0   0   2   2   2   0   0   0   0   2   2   2   0   2   0   0   0   2   2   2   0
 MK-4-1                 0   0   2   2   2   0   2   2   0   0   0   2   0   2   0   2   0   0   2   0   0   2   0   2   2   0   2   0   2   2   0   2   2   0   0   2   0   2   0   0   2   2   0   2   0   0   2   2   2   2   0   2   0   0   2   0   0   2   0   0   2   0   2   0   2   2   2   0   0   0   0   0   0   0   0   2   0   0   0   2   0   0   0   2   0   0   0   0   2   0   2   2   0   0   0   2   0   2   2   0   0   0   2   2   2   0   2   0   0   0   0   2   2   2   0   2   0   2   2   0   0   2   2   2   2   2   2   2   0   0   0   2   0   0   0   2   2   0   2   2   0   0   2   2   2   2   2   2   2   0   2   2   0   0   2   0   0   2   0   0   2   0   2   0   2   2   0   2   2   2   2   2   0   0   0   0   2   2   0   0   0   2   2   0   0   0   2   0   0   2   2   2   0   0   2   2   0   0   0   0
 MK-4-2                 0   0   2   2   2   0   2   2   2   0   2   2   0   0   0   2   0   2   2   0   0   0   0   2   2   0   2   0   2   2   0   2   2   0   0   2   0   0   0   0   2   0   0   2   0   0   2   2   0   2   0   2   2   0   2   0   0   2   0   2   2   0   2   0   2   2   2   2   0   0   0   2   0   0   0   2   0   0   2   2   0   2   0   2   0   0   0   0   2   0   2   2   0   0   0   2   0   2   2   0   0   0   2   2   2   0   0   0   0   0   0   2   2   2   0   2   0   0   2   0   0   2   2   2   2   2   2   2   0   0   0   2   0   0   0   2   2   0   2   2   0   0   2   0   2   2   2   0   2   0   2   2   0   0   2   0   0   2   2   0   2   0   2   0   0   2   0   2   2   2   2   2   0   0   2   0   2   2   0   2   0   2   2   0   0   0   2   2   0   2   2   2   0   0   2   0   0   0   2   0
 MK-4-3                 0   0   2   2   2   0   2   0   2   0   2   0   0   2   0   2   0   2   2   0   0   0   0   2   2   0   2   0   2   2   0   2   2   0   0   2   0   0   0   0   2   0   0   2   0   0   2   2   0   2   0   2   2   0   0   2   0   2   0   2   0   2   2   0   2   2   2   2   0   0   0   2   0   0   0   2   0   0   2   2   0   2   2   2   0   0   0   0   2   0   2   2   0   2   0   2   0   2   2   0   0   0   2   2   2   0   0   0   0   0   0   0   2   2   0   2   0   0   2   0   0   2   2   2   2   2   2   2   0   0   0   2   0   0   0   2   2   0   2   2   0   0   2   0   2   2   2   0   2   0   2   2   0   0   0   0   0   2   2   0   2   0   2   0   2   2   0   0   0   2   2   2   0   0   2   0   2   2   0   2   0   0   0   0   0   0   2   2   0   2   2   2   0   0   2   0   0   0   2   0
 MK-4-4                 0   0   2   2   2   0   2   0   2   0   2   0   0   2   0   2   0   2   0   0   0   0   0   2   2   0   2   2   2   2   0   2   2   0   0   2   2   0   0   0   2   2   0   2   0   0   2   2   0   2   0   2   2   0   0   2   0   2   0   2   0   2   0   0   2   2   2   2   0   0   0   2   0   0   0   2   0   0   2   2   0   2   2   0   0   0   0   0   2   0   2   2   0   2   0   2   0   2   2   0   2   0   2   2   2   0   0   0   0   2   0   0   0   2   0   2   0   0   2   0   0   2   2   2   2   0   2   2   0   0   0   2   0   0   0   2   2   0   2   2   0   0   2   0   2   2   2   0   2   0   2   2   0   0   0   0   0   2   2   0   2   0   2   0   0   2   0   0   0   2   2   2   0   0   2   0   0   2   0   2   2   2   0   0   0   0   2   2   0   2   2   0   0   0   0   0   0   0   2   0
 MK-4-5                 0   0   2   2   2   0   0   0   2   0   2   0   0   2   0   2   0   2   0   0   0   0   0   2   2   0   2   2   2   2   2   2   2   0   0   2   2   0   0   2   2   2   0   2   0   2   2   2   0   2   0   2   2   0   0   0   0   2   0   2   0   2   0   0   2   2   2   2   0   0   0   0   0   2   0   2   0   0   2   2   0   2   2   0   0   2   2   0   2   0   2   2   0   2   0   2   0   2   2   0   2   2   0   2   2   0   0   0   0   2   0   0   2   2   0   2   0   0   2   0   0   2   2   2   2   0   2   2   0   0   0   2   0   0   2   2   2   0   2   2   0   0   2   0   2   2   2   0   2   0   2   2   0   0   0   0   0   2   2   0   2   2   0   0   0   2   0   0   0   2   2   2   0   0   2   0   0   2   0   2   2   2   0   0   0   0   2   2   0   2   2   0   0   0   0   0   0   0   2   0
 MK-4-6                 0   2   2   2   2   0   0   2   2   0   2   0   2   2   0   2   0   2   0   0   0   0   0   2   2   0   2   2   0   2   0   2   2   0   2   2   2   0   0   2   2   2   0   2   0   0   2   2   0   2   0   2   2   0   0   0   0   2   0   2   0   0   0   0   2   2   2   2   0   0   0   0   0   2   0   2   0   0   2   2   0   2   0   0   0   2   2   0   2   0   2   2   0   2   0   2   0   2   2   0   2   0   0   2   2   0   0   0   0   2   2   0   2   2   0   2   0   2   0   0   0   2   2   2   2   0   2   2   0   0   0   2   2   0   2   2   0   0   2   2   0   0   2   0   0   2   2   0   2   0   2   2   2   0   0   0   2   2   2   0   2   2   0   0   2   2   0   0   0   2   2   2   0   0   2   0   2   2   0   2   2   2   0   0   0   0   2   2   0   2   2   0   0   0   2   2   0   0   2   0
 MK-4-7                 0   2   2   2   2   2   0   2   2   2   2   0   2   2   0   2   0   2   0   0   2   0   0   2   2   0   2   0   0   2   0   2   2   0   2   2   2   0   0   0   2   2   0   2   0   0   2   2   0   2   0   2   2   2   0   0   0   2   0   0   0   0   0   2   2   2   2   0   0   0   0   0   0   2   0   2   2   0   2   2   0   2   0   0   0   2   0   0   2   0   2   2   0   0   0   2   0   0   2   0   2   0   2   2   2   0   0   0   0   2   2   0   2   2   0   2   0   2   0   0   0   2   2   2   0   0   2   2   0   0   0   0   2   0   2   2   0   0   2   2   0   0   2   0   0   2   2   0   2   2   2   0   2   0   0   0   2   2   2   0   2   2   2   2   2   2   0   0   0   2   2   2   0   0   2   2   0   2   0   2   2   2   0   0   0   0   2   2   0   2   2   0   0   0   2   2   0   2   2   2
 MK-4-8                 0   2   2   2   2   2   0   2   2   2   2   0   2   2   0   2   0   2   0   0   0   2   0   2   2   0   2   0   0   2   0   2   2   0   2   2   2   2   0   0   2   2   0   2   0   0   0   2   0   2   0   2   2   2   2   0   0   2   0   0   0   0   0   2   2   2   2   0   0   0   0   0   0   2   0   2   2   2   2   2   0   2   0   2   0   2   0   0   2   2   2   2   0   0   0   2   0   0   2   0   2   0   2   2   2   0   0   0   0   2   2   0   0   2   0   2   0   2   0   0   2   2   2   2   2   0   2   2   0   0   0   0   2   0   2   2   0   0   2   2   0   0   0   0   0   2   2   0   2   2   2   0   2   2   0   0   2   2   2   0   2   2   2   2   2   2   0   0   0   2   2   2   0   0   2   2   0   2   0   2   2   2   0   0   0   0   2   2   0   2   2   0   2   0   2   2   2   2   2   2
 MK-4-9                 0   2   2   2   2   2   2   2   2   2   2   0   2   2   2   2   0   2   0   0   2   2   0   2   2   0   2   2   0   2   0   2   2   0   2   2   2   2   0   0   2   2   2   0   0   0   0   0   0   2   0   2   2   2   2   0   0   2   0   0   0   0   0   2   2   2   2   0   0   0   0   0   0   2   2   2   2   0   2   2   0   0   0   2   0   2   0   0   2   2   2   2   0   0   0   2   0   0   2   0   0   0   2   0   2   0   0   0   0   2   2   2   0   2   0   0   0   2   0   0   2   2   2   2   2   0   2   0   0   0   0   0   2   0   2   2   0   0   2   2   0   0   0   0   0   2   2   0   2   2   2   0   2   0   0   0   2   2   2   0   2   2   2   2   2   2   0   0   0   2   2   2   0   0   2   2   0   2   0   2   2   2   2   0   0   0   2   2   0   2   2   0   2   0   2   2   2   2   2   2
 MK-4-10                0   2   2   2   2   2   2   2   2   2   2   0   2   2   2   2   0   2   0   0   0   2   0   2   2   2   0   2   0   2   0   2   2   0   2   2   2   2   0   0   2   2   2   0   2   0   0   0   0   2   0   2   2   2   2   0   0   2   0   0   0   0   2   2   2   2   2   0   0   2   0   0   0   0   2   2   2   0   2   2   0   0   0   2   2   2   0   0   0   2   2   2   0   0   0   2   0   0   2   0   0   0   2   0   2   0   0   0   0   0   2   2   0   0   0   0   0   2   0   0   0   2   2   2   2   0   0   0   0   0   0   2   2   0   2   2   0   0   2   2   0   0   0   0   0   2   2   0   2   2   2   0   2   0   0   0   2   0   2   0   2   2   2   2   2   2   0   0   0   2   0   0   0   2   2   2   0   2   0   2   2   2   0   0   0   0   2   2   2   0   2   0   2   0   2   0   0   0   2   2
 MK-4-11                2   2   2   2   2   2   2   2   2   2   2   0   2   2   2   2   0   2   0   2   0   2   0   2   2   2   0   2   0   2   0   2   2   0   2   2   2   2   0   0   2   2   0   0   2   0   0   0   0   2   0   2   2   2   2   0   0   2   0   0   0   0   2   2   2   2   2   0   0   2   0   0   0   0   2   2   2   0   2   2   0   0   0   2   2   2   0   2   0   2   2   2   0   0   0   2   0   0   2   0   2   0   2   0   2   0   0   0   0   0   2   2   0   0   0   0   0   2   2   0   0   2   2   2   2   0   0   0   0   0   2   2   2   0   2   2   0   0   2   2   0   0   0   0   0   2   2   2   2   2   2   2   2   0   2   0   2   0   2   2   2   0   0   2   2   2   0   0   0   2   2   0   0   2   2   2   0   2   0   2   2   2   0   0   2   0   2   2   2   0   2   0   0   0   2   0   0   0   2   2
 MK-4-12                2   2   2   0   2   2   2   2   2   2   0   0   2   2   2   2   0   2   0   2   0   2   0   2   2   2   0   2   2   2   0   2   2   0   2   2   2   2   0   0   2   2   0   0   2   0   0   0   0   2   0   2   2   2   2   0   0   2   0   0   0   0   2   2   2   2   0   0   0   2   0   0   0   0   2   2   2   0   2   2   0   0   0   2   2   2   2   2   0   0   2   2   0   0   0   2   0   0   2   0   2   0   2   0   2   0   0   0   0   0   2   2   0   0   0   0   0   2   2   0   0   2   2   2   2   0   0   2   0   0   2   0   2   0   2   2   0   2   2   2   0   0   0   0   0   0   2   2   2   2   2   2   2   0   2   0   2   0   2   2   2   0   0   2   2   0   2   0   0   0   2   0   0   2   2   2   0   2   0   2   0   2   0   0   2   0   2   2   0   2   2   0   2   2   2   0   0   0   2   2
 MK-4-13                2   2   2   0   2   2   2   2   0   2   0   0   2   0   2   2   0   2   0   2   0   0   0   2   2   2   0   0   2   2   0   2   2   0   2   2   2   2   2   0   2   2   0   0   0   0   0   2   0   2   0   2   2   2   2   0   0   2   0   0   0   2   2   2   2   2   0   0   0   2   0   0   0   2   2   2   2   2   2   2   0   0   0   2   2   2   2   0   0   0   2   2   0   0   2   2   2   0   2   0   2   0   2   0   2   0   0   0   0   0   2   2   0   2   0   0   0   2   2   0   0   2   2   2   2   0   0   2   0   2   2   0   0   0   2   2   0   2   2   2   0   0   0   0   0   0   0   2   0   2   2   2   2   0   2   0   2   0   2   2   2   0   0   2   2   0   2   0   0   0   2   0   0   2   2   2   0   2   0   2   0   2   0   0   2   0   2   2   0   2   2   0   2   2   2   0   0   0   2   2
 MK-4-14                2   2   2   0   2   2   2   2   0   2   0   0   2   0   0   2   0   2   0   2   0   0   2   2   2   2   0   0   2   2   0   2   2   0   2   2   2   2   2   0   2   0   2   2   0   0   0   2   0   2   0   2   2   2   2   0   0   2   0   0   0   2   2   0   2   2   0   0   0   2   0   0   0   2   2   2   2   2   0   2   0   0   0   2   2   2   2   0   0   0   2   2   0   0   2   2   2   0   2   0   2   0   2   0   2   0   0   0   0   0   2   2   0   2   0   0   0   2   2   0   2   2   2   2   2   0   0   2   0   2   0   0   2   0   2   2   0   2   2   2   0   0   0   0   0   0   0   0   0   2   2   2   2   0   2   0   2   0   2   2   2   0   0   2   0   0   2   0   2   0   2   0   0   2   2   2   0   2   2   2   2   2   0   0   2   0   2   2   0   2   2   0   2   0   2   0   0   2   2   2
 MK-4-15                2   2   2   0   2   2   2   0   0   2   0   0   2   0   2   2   0   2   0   2   0   0   2   2   2   2   0   0   2   2   0   2   2   0   2   2   2   2   2   0   2   0   2   2   0   0   0   2   0   2   0   2   2   2   2   0   0   2   0   0   0   2   2   0   0   2   0   0   2   2   0   0   0   0   2   2   2   2   0   2   0   0   0   2   2   2   2   0   0   0   2   2   0   0   2   2   2   0   2   0   2   0   2   0   2   2   0   0   0   0   2   2   0   2   0   0   0   2   0   0   2   2   2   2   2   0   0   2   0   0   0   0   2   0   2   2   0   0   2   2   0   0   0   0   0   0   0   0   0   2   2   2   2   0   2   0   2   0   0   2   2   0   0   2   0   0   0   0   0   0   2   0   0   2   2   2   0   0   2   2   0   2   0   0   2   0   2   2   0   2   2   0   2   2   2   0   0   2   2   2
 MK-4-16                2   2   2   0   2   2   2   0   2   2   0   0   2   0   2   2   0   0   0   2   0   0   2   2   2   2   0   2   2   2   0   2   2   0   0   2   2   2   2   0   2   0   2   0   0   2   0   2   0   2   0   2   2   2   2   0   0   2   0   0   0   2   2   0   0   0   0   0   2   2   0   0   0   0   2   2   2   2   0   2   0   0   2   2   2   0   2   0   0   0   2   2   0   0   0   2   2   0   2   0   2   0   2   0   2   2   2   0   0   0   2   0   0   2   0   0   0   0   0   0   2   0   2   2   2   0   0   2   0   2   0   0   2   2   2   2   0   0   2   2   0   0   0   2   0   0   2   0   0   2   2   2   2   2   2   0   2   0   0   2   2   0   0   2   0   0   2   0   0   0   2   0   0   2   2   2   0   0   2   2   0   2   0   0   2   0   2   2   0   2   2   0   2   2   2   0   0   2   2   2
 MK-5-1                 0   0   2   2   0   2   2   0   2   0   2   0   0   2   2   2   2   0   0   0   2   0   0   2   2   0   2   0   2   0   2   2   2   2   0   2   2   2   0   2   2   2   2   0   2   2   2   0   0   2   0   2   0   0   0   0   2   2   0   2   2   0   2   2   2   2   0   0   0   2   2   0   0   2   2   2   2   0   0   0   2   0   0   0   2   0   2   2   2   0   2   0   2   2   2   2   0   0   2   0   0   0   0   2   0   0   2   2   2   2   0   0   0   2   2   2   0   0   0   0   0   0   0   2   0   2   0   0   0   0   2   0   2   2   0   0   2   0   2   2   2   0   2   0   0   2   0   0   0   0   0   2   0   0   2   0   0   0   0   2   2   2   0   2   0   0   0   2   0   2   0   0   0   0   2   2   0   0   2   2   0   0   2   2   2   2   0   0   0   2   2   2   0   2   0   2   2   2   2   0
 MK-5-2                 0   0   2   2   0   2   2   0   2   2   2   2   0   2   2   2   2   0   0   0   2   0   2   2   2   0   2   0   2   2   0   2   2   2   0   2   2   2   0   2   2   2   2   0   2   2   2   2   0   2   0   2   0   0   0   2   2   2   0   2   2   0   2   2   2   2   0   0   0   2   2   2   2   0   2   2   2   0   2   0   2   0   0   0   2   0   2   2   2   0   2   0   2   2   2   2   0   0   2   2   0   0   0   2   0   0   2   2   0   2   0   0   0   2   2   2   2   2   0   0   0   0   0   2   0   2   0   0   0   0   2   0   0   2   2   0   0   0   2   2   2   0   2   2   0   2   0   0   0   0   0   2   0   0   2   0   0   0   0   2   2   2   0   2   0   0   2   2   0   2   0   0   0   0   2   2   0   0   2   2   0   0   2   2   2   2   0   0   0   2   2   2   0   2   0   2   2   2   2   0
 MK-5-3                 0   0   2   2   0   2   2   0   2   2   2   2   0   2   2   2   2   0   0   0   2   0   2   2   2   0   2   0   2   2   2   2   2   2   0   0   2   0   0   2   2   2   2   0   2   2   2   2   0   2   2   2   0   0   0   2   2   2   0   2   2   0   2   0   2   2   0   0   0   0   2   2   2   2   2   2   2   0   2   0   2   0   2   0   2   0   0   2   2   0   2   2   2   2   2   2   0   0   2   2   0   0   0   2   0   0   2   2   2   2   0   0   0   0   0   2   2   2   0   0   0   0   0   2   0   2   0   0   0   0   2   0   0   2   0   0   0   0   2   2   2   0   2   0   0   2   0   0   0   0   0   2   0   0   2   0   0   0   0   2   2   2   0   2   2   0   2   2   0   2   0   0   2   0   2   2   0   0   2   0   0   0   2   2   2   2   0   0   0   2   2   2   0   2   0   2   2   2   2   0
 MK-5-4                 0   0   2   0   0   2   2   0   2   2   2   2   0   2   2   2   2   0   0   0   2   0   2   2   2   0   2   0   2   2   2   2   2   2   0   0   2   0   0   2   2   2   2   0   2   2   2   2   0   2   2   2   0   0   0   2   2   2   2   2   2   0   2   0   2   2   0   0   0   0   2   2   2   2   2   2   2   0   2   0   2   0   2   0   2   0   0   2   2   0   2   2   2   2   2   2   0   0   2   2   0   0   0   2   0   2   2   2   2   2   0   0   0   0   0   2   2   2   0   2   0   0   0   2   0   2   0   0   0   0   2   0   0   2   0   0   0   2   2   2   2   0   2   0   0   0   2   0   0   0   0   2   0   0   2   0   0   0   0   2   2   2   0   2   2   0   2   2   2   2   0   0   2   0   2   2   2   0   0   0   0   0   0   0   2   2   0   0   0   2   2   2   0   2   0   0   2   2   2   0
 MK-5-5                 0   0   2   0   0   2   2   2   2   2   2   2   0   0   2   2   2   0   0   0   2   0   2   2   2   0   2   0   2   2   2   2   2   2   0   0   2   0   0   2   2   2   2   0   2   2   2   2   0   2   2   2   0   0   0   2   2   2   2   2   2   0   2   0   2   2   2   0   0   0   2   0   2   0   2   2   2   0   2   0   2   0   2   0   2   0   0   2   2   0   2   2   2   0   2   2   0   0   2   2   2   0   0   2   0   2   0   2   2   2   0   0   0   0   0   2   2   2   2   2   0   0   0   2   0   2   0   0   2   0   2   0   0   2   0   0   0   2   2   2   2   0   2   0   0   0   2   0   0   0   0   2   0   2   2   2   0   0   0   2   2   0   0   2   2   0   2   2   2   2   0   0   2   0   2   2   2   0   0   0   0   0   2   2   2   2   0   0   0   2   0   2   0   2   0   0   2   2   2   0
 MK-5-6                 0   0   2   2   0   2   2   2   2   2   2   2   0   0   2   2   2   0   0   0   2   0   2   2   2   2   2   0   2   2   2   2   2   2   0   0   0   0   0   2   0   2   2   0   2   2   2   2   0   2   2   2   0   0   0   2   2   2   2   2   2   0   2   0   2   2   2   0   0   0   2   0   2   0   0   2   2   0   0   0   2   2   2   0   2   0   0   2   2   0   2   2   2   0   2   0   0   0   2   2   2   0   0   2   0   0   0   2   2   2   0   0   0   0   0   2   2   2   2   0   0   0   0   2   0   0   0   0   2   0   2   2   0   0   0   0   0   2   2   2   2   0   2   0   0   0   2   0   0   0   0   2   0   2   2   2   0   0   0   0   0   0   0   0   0   0   2   2   2   2   0   0   2   0   2   2   2   0   0   0   0   0   2   2   2   2   0   0   0   2   0   0   0   2   2   0   2   0   2   0
 MK-5-7                 0   0   2   2   0   0   2   2   2   0   2   2   0   2   2   2   2   2   0   0   2   0   2   2   2   2   2   0   0   2   2   2   2   2   0   0   2   0   0   2   0   2   2   0   2   2   2   2   0   2   2   2   2   0   0   2   2   2   2   0   2   0   2   0   2   2   2   0   2   0   2   0   2   2   0   2   2   0   0   0   2   0   2   0   2   0   0   2   0   0   2   2   2   0   2   0   0   0   2   2   2   2   0   2   0   2   2   2   2   2   0   2   0   0   0   2   2   2   2   2   0   0   0   2   2   2   0   0   2   0   2   2   0   0   0   0   2   0   2   2   2   0   2   0   0   0   2   0   0   0   0   2   0   2   2   2   0   2   0   0   2   0   0   0   0   0   2   2   2   2   0   0   2   0   2   2   2   0   0   0   0   0   0   2   2   2   0   0   0   2   0   0   0   2   2   0   2   0   2   0
 MK-5-8                 0   0   2   2   0   2   2   2   2   0   2   2   0   0   2   2   2   2   2   0   2   0   0   2   2   2   2   0   0   2   2   2   2   2   0   0   2   0   0   2   0   2   0   0   2   2   0   2   0   0   2   2   2   2   0   0   2   2   2   0   2   0   2   0   2   2   2   0   2   0   2   2   0   2   0   2   2   0   0   0   2   0   2   0   2   0   0   0   0   0   2   2   2   0   2   0   2   0   2   2   2   2   0   2   0   2   0   2   2   2   0   2   0   2   0   2   0   2   2   2   0   0   0   2   2   2   0   0   2   0   2   2   0   0   2   0   2   0   2   2   2   0   2   0   0   0   2   0   0   0   0   2   0   2   2   2   0   2   0   0   2   0   0   0   0   0   2   2   2   2   0   2   2   0   2   2   0   0   0   0   0   0   0   2   2   2   0   0   0   2   0   2   0   0   2   0   0   2   2   0
 MK-5-9                 2   0   2   2   0   2   2   2   2   0   2   0   0   2   2   2   2   2   2   0   2   0   0   2   2   2   2   0   0   2   2   2   2   2   0   2   0   0   0   2   0   2   0   2   2   2   2   2   0   2   2   2   0   2   0   0   2   2   2   2   2   0   2   0   2   2   2   0   2   0   2   2   0   2   0   2   2   2   0   0   2   0   2   0   2   0   2   0   0   0   2   2   0   0   2   0   0   0   0   2   2   2   0   2   0   2   0   2   2   2   0   2   2   0   0   2   0   2   2   2   2   0   0   2   2   2   0   0   2   0   2   2   2   0   2   0   2   0   2   2   2   0   2   0   0   0   2   0   0   0   0   2   0   0   2   2   0   2   0   0   2   0   0   0   0   0   2   0   2   2   0   2   2   0   2   2   0   0   0   0   0   0   0   2   2   2   0   0   0   2   0   2   0   0   2   0   0   2   2   0
 MK-5-10                2   0   2   2   0   2   2   2   2   2   2   0   0   2   2   2   2   0   2   0   2   2   0   2   2   0   2   0   0   2   2   2   2   2   0   2   0   0   0   2   2   2   0   2   2   2   2   2   0   2   2   0   0   0   0   0   2   2   2   2   0   0   2   0   2   2   2   0   2   0   2   2   0   2   0   2   2   0   0   0   2   0   2   0   2   0   2   0   2   2   2   2   0   0   2   0   0   0   0   2   2   2   0   2   0   2   0   2   2   2   0   2   0   0   0   2   0   2   2   2   2   0   0   2   2   0   0   0   0   0   0   2   2   0   2   0   0   2   2   2   2   0   2   0   0   0   2   2   0   0   0   2   0   0   2   2   0   2   0   0   0   0   0   0   0   0   2   0   2   2   0   2   2   0   2   2   0   0   0   0   0   0   0   2   2   2   0   0   0   2   0   0   0   0   2   0   0   2   2   2
 MK-5-11                2   0   2   2   0   2   2   2   2   2   2   0   0   2   2   2   2   0   2   0   2   2   0   2   2   0   2   0   0   2   2   2   2   2   0   2   0   0   2   2   2   2   2   2   2   2   2   2   0   0   2   0   0   0   0   0   2   2   2   2   0   0   2   0   2   2   2   0   2   0   2   2   2   2   0   2   2   0   0   0   2   2   2   0   0   0   0   2   2   2   2   2   0   0   2   0   0   0   0   2   2   2   0   2   0   2   0   2   0   2   0   2   0   2   0   2   0   2   2   2   2   0   0   2   2   0   0   2   0   2   0   2   2   0   2   2   0   2   2   2   2   0   2   0   0   0   2   0   0   0   0   2   0   0   2   2   0   2   0   0   0   0   0   0   0   0   2   0   2   2   0   2   0   0   2   2   2   0   0   0   0   0   0   2   2   2   0   0   0   2   0   0   0   0   2   0   2   2   2   2
 MK-5-12                2   0   2   2   0   2   2   2   2   2   2   0   0   2   2   2   2   0   2   0   2   2   0   2   2   0   2   0   0   0   2   2   2   2   0   2   0   0   0   2   2   2   0   2   2   2   2   2   0   0   2   0   0   0   0   0   2   2   2   2   0   0   2   2   2   2   2   0   2   0   2   2   2   2   0   2   2   0   0   2   2   2   2   0   0   0   0   2   2   2   2   2   0   0   2   0   0   0   0   2   0   2   0   0   2   2   0   2   0   2   0   2   0   2   0   2   0   2   2   2   2   0   0   2   2   0   0   2   0   2   0   2   2   0   2   2   2   2   2   2   2   0   2   0   0   0   2   0   0   2   2   2   0   0   0   2   0   2   0   0   0   0   0   2   0   0   0   0   2   2   0   2   0   0   2   2   2   0   0   0   0   0   0   2   2   0   0   0   0   2   0   0   0   0   2   0   2   2   2   2
 MK-5-13                2   0   2   2   0   2   2   2   2   2   2   0   0   2   2   2   2   0   2   0   2   2   2   2   2   2   2   0   0   0   2   2   0   2   2   0   0   0   0   2   2   0   0   2   2   2   2   2   0   0   2   0   0   0   0   0   0   2   2   2   0   0   0   0   0   2   2   0   2   0   2   2   2   2   0   2   2   0   0   2   2   2   2   0   0   0   0   2   2   2   2   2   0   0   2   0   0   0   0   2   0   2   0   0   2   2   0   0   2   2   0   0   0   2   0   2   0   2   0   2   2   0   0   2   2   0   0   2   0   2   2   2   2   0   2   2   2   2   2   2   2   0   2   0   0   0   2   0   0   2   2   0   2   0   0   2   0   2   0   0   0   0   0   0   0   0   0   0   2   2   0   2   0   0   2   2   0   0   0   2   0   0   0   2   2   0   0   0   0   2   0   0   0   0   2   0   2   2   2   2
 MK-5-14                2   0   2   2   0   2   2   2   2   2   2   0   0   2   2   2   2   0   2   2   2   2   2   2   2   2   2   0   0   0   2   2   0   2   2   0   0   0   0   2   2   0   0   2   0   2   0   2   0   0   2   2   0   0   0   2   0   2   2   2   0   0   0   2   0   2   0   0   0   0   2   0   0   2   0   2   2   0   0   2   2   2   2   0   0   0   0   2   2   2   2   2   0   2   2   0   2   0   0   2   0   2   0   2   2   2   0   0   2   2   0   2   0   2   0   2   0   2   0   2   2   0   0   2   2   0   0   2   0   2   2   2   2   2   2   2   2   2   2   2   2   0   2   0   0   0   2   2   0   2   2   0   2   0   0   2   0   2   0   0   0   2   0   0   0   0   0   0   2   2   0   2   0   0   2   2   2   0   0   2   0   0   0   2   2   0   2   0   0   2   0   0   2   0   2   0   2   0   2   2
 MK-5-15                2   0   2   2   0   0   2   2   2   2   2   0   0   2   0   2   2   0   2   2   2   2   2   2   2   2   2   0   0   0   2   2   0   2   2   0   0   2   0   2   2   0   0   2   0   2   0   2   0   0   2   2   0   0   0   0   0   2   2   2   0   0   0   2   0   2   0   0   0   0   2   0   0   2   0   2   2   2   0   2   0   2   2   2   0   0   0   2   2   2   2   2   0   2   2   0   2   0   0   2   0   2   0   2   2   0   0   0   2   2   2   2   0   2   0   2   0   2   0   2   2   0   2   2   2   0   0   2   0   2   2   2   2   2   2   2   2   2   2   2   2   0   2   0   0   2   2   2   0   2   2   0   2   0   2   2   0   2   0   0   0   2   0   0   0   0   0   0   0   2   0   2   0   0   2   2   0   0   2   2   0   0   0   2   2   0   2   0   0   2   0   0   2   0   0   0   2   0   2   2
 MK-5-16                2   0   0   2   2   0   2   2   2   0   2   0   2   2   2   2   2   0   2   0   2   0   2   2   2   2   2   0   0   0   2   2   0   2   2   0   0   2   0   2   2   0   0   2   0   2   0   2   0   0   2   2   0   0   0   2   0   2   2   2   0   0   0   2   0   2   0   0   0   0   2   0   0   2   0   2   2   2   0   2   0   2   2   2   0   0   0   2   2   2   2   2   0   2   2   0   2   0   0   2   0   2   0   2   2   0   0   0   2   0   2   2   0   2   0   2   0   2   0   2   2   0   2   2   2   0   0   2   0   2   2   2   2   2   2   2   2   2   2   2   2   0   2   0   0   2   2   2   0   2   2   2   2   0   2   2   0   2   0   0   0   2   0   0   0   0   0   0   0   2   0   2   2   0   2   2   0   0   2   2   0   0   0   2   2   0   0   0   0   2   0   0   2   0   0   0   2   2   2   2
 MK-6-1                 2   2   2   0   2   2   0   0   2   2   0   0   2   2   2   0   0   2   0   2   0   2   0   2   2   2   2   2   2   0   2   0   2   2   2   0   2   0   2   2   0   2   2   2   2   0   2   2   0   2   2   0   2   2   2   0   2   2   2   0   2   2   2   0   0   0   0   2   2   2   0   0   2   0   0   0   0   2   2   2   0   0   2   0   2   0   0   0   2   2   0   2   2   2   0   0   2   0   0   0   0   0   2   2   0   0   2   0   2   2   0   2   0   0   2   2   2   0   0   0   0   0   2   0   0   0   2   0   2   2   0   2   0   2   0   2   2   2   0   2   0   0   0   2   0   0   0   0   2   2   2   2   0   0   2   0   2   2   0   2   2   2   0   0   2   2   0   2   2   0   0   0   0   0   2   2   2   2   0   0   2   2   0   2   0   0   0   0   0   0   2   2   0   2   2   2   2   2   0   2
 MK-6-2                 0   2   2   0   2   2   2   0   2   2   0   0   2   0   0   0   0   2   0   2   0   2   0   2   2   2   2   2   2   0   2   0   2   2   2   0   2   0   0   2   2   2   2   2   2   0   2   2   0   2   2   0   2   2   2   0   2   2   2   0   2   2   2   2   0   0   0   0   2   2   0   0   2   0   0   0   0   2   2   2   0   0   2   0   2   0   0   0   2   2   0   2   2   2   0   0   2   0   0   0   0   0   2   2   0   0   2   0   2   2   0   2   0   0   2   2   2   0   0   0   0   0   2   2   0   0   2   0   0   2   0   2   0   2   0   2   0   2   0   2   0   0   0   2   0   0   0   0   2   2   2   2   0   0   0   0   2   2   0   2   2   2   0   0   2   2   0   2   2   0   0   2   0   0   2   2   2   2   0   0   2   2   0   2   0   0   0   0   0   0   2   2   0   2   0   2   0   2   2   2
 MK-6-3                 0   2   2   0   2   2   2   0   2   2   0   0   2   0   0   0   0   2   0   2   0   2   0   2   0   2   2   2   2   0   2   0   2   2   2   0   2   0   0   2   2   2   2   2   2   0   0   2   0   2   2   0   2   2   2   0   2   2   2   0   2   2   2   2   2   0   0   0   2   2   0   0   2   2   0   0   0   2   2   2   0   0   2   2   2   0   0   0   2   2   0   2   2   2   0   2   0   0   0   0   0   0   2   2   0   0   0   0   2   2   0   0   0   0   2   0   2   0   0   0   0   0   2   2   0   2   2   0   0   2   0   2   0   2   0   2   0   2   0   2   0   0   0   0   2   0   0   0   2   2   2   0   0   0   0   0   2   2   0   2   2   2   0   0   2   0   0   2   2   0   0   2   0   0   0   2   2   2   0   0   2   2   0   0   2   0   0   0   0   0   2   0   0   2   0   2   0   2   2   2
 MK-6-4                 0   2   2   0   2   0   2   0   2   2   0   0   2   0   0   0   0   2   0   2   0   2   0   2   0   2   2   2   2   0   2   0   2   2   2   0   2   0   0   2   2   2   2   2   2   0   0   2   0   2   2   0   2   2   2   0   2   2   2   0   2   0   0   2   0   0   0   0   0   0   0   2   2   2   0   2   0   2   2   2   2   0   2   2   2   0   0   0   2   2   0   2   0   2   0   2   2   0   0   0   0   0   2   2   2   0   0   0   2   2   0   0   0   0   2   0   0   2   0   0   0   0   2   2   0   2   2   0   0   2   0   2   0   2   0   2   0   2   2   2   0   0   0   0   2   0   0   0   2   2   0   0   0   0   0   2   2   2   0   2   2   2   0   0   2   0   0   2   2   0   0   0   0   2   2   2   2   2   0   0   2   2   0   0   2   2   0   0   0   0   0   0   0   2   0   2   0   2   2   2
 MK-6-5                 0   0   2   2   2   2   2   0   2   2   0   0   2   0   0   0   0   2   0   2   0   2   0   0   0   2   0   2   2   0   2   0   2   2   2   0   2   0   0   2   2   2   2   2   2   0   0   2   0   2   2   0   2   2   2   0   2   2   2   0   2   2   2   2   0   2   0   0   0   0   0   0   2   0   0   2   0   2   2   2   2   0   0   2   2   0   0   0   2   2   0   2   0   2   2   2   2   0   0   2   0   0   2   2   2   0   0   0   2   2   0   0   0   0   2   0   0   2   0   0   0   0   2   2   2   2   2   0   0   2   0   2   0   2   0   2   0   2   2   2   0   0   0   0   2   0   0   0   2   0   0   0   2   0   0   0   0   2   0   2   0   2   0   0   2   0   0   2   2   2   0   0   0   2   2   2   2   2   0   0   2   2   0   0   2   2   0   0   0   0   2   0   0   2   0   2   0   2   2   2
 MK-6-6                 0   0   0   2   2   2   2   0   2   2   0   0   2   2   0   0   0   2   0   2   0   2   0   0   0   2   0   2   2   0   2   0   2   2   2   0   2   0   0   2   2   2   2   2   2   0   0   2   0   2   2   0   2   2   2   0   2   2   2   2   0   2   2   0   0   2   0   0   0   0   2   0   2   0   0   2   0   2   2   0   2   0   0   2   2   0   0   0   2   2   0   2   0   2   2   0   2   0   0   2   0   0   2   0   2   0   0   0   2   2   0   0   0   0   2   0   0   2   0   0   2   0   2   2   2   2   2   2   0   2   0   0   0   2   0   2   0   2   2   0   0   0   0   0   0   0   0   0   0   0   0   2   0   0   0   2   0   0   0   2   0   2   0   0   2   0   0   2   2   2   0   0   2   0   2   2   2   2   0   0   2   2   0   0   2   2   0   0   0   0   0   0   0   2   0   2   0   2   2   2
 MK-6-7                 0   0   0   2   2   0   0   0   0   2   2   0   0   2   0   0   0   2   0   0   0   2   0   0   0   2   0   2   2   0   2   0   2   2   2   0   2   0   0   2   2   2   2   2   2   2   0   2   0   2   2   0   2   2   2   0   2   2   2   2   0   0   2   0   0   2   0   0   0   0   0   0   2   0   0   2   0   2   2   0   2   0   0   2   0   0   0   0   2   2   0   2   0   2   2   0   2   0   0   2   0   0   2   0   2   0   0   0   2   2   0   0   0   0   2   0   0   2   0   0   2   0   2   2   2   2   2   2   0   2   0   0   0   2   2   2   0   2   2   0   0   0   0   2   0   0   0   0   0   0   0   2   0   0   0   2   0   0   0   2   0   2   0   0   2   0   2   2   2   2   0   0   2   0   0   2   2   2   0   0   2   2   0   0   2   2   0   0   0   0   0   0   0   2   2   2   0   2   2   2
 MK-6-8                 0   0   2   2   2   0   2   2   0   2   2   0   0   2   0   0   0   2   0   0   0   2   0   0   0   2   0   2   2   0   2   0   2   2   2   0   2   0   0   2   2   2   2   2   2   2   0   2   0   2   2   2   2   2   2   0   2   2   2   2   0   0   2   0   0   2   0   0   0   2   0   0   2   0   0   2   0   2   2   0   2   0   0   2   0   0   0   0   2   0   0   2   0   0   2   0   0   0   0   2   0   0   2   2   0   0   0   0   2   2   0   0   0   0   2   0   0   2   0   0   2   0   0   2   2   2   2   2   0   2   0   0   0   0   2   2   0   2   2   0   0   0   0   2   0   0   2   0   0   0   0   2   0   0   0   2   0   0   0   2   0   2   0   0   2   0   2   2   2   2   0   0   2   0   0   2   2   2   0   0   2   2   2   0   2   2   2   0   0   0   0   2   0   2   2   2   0   2   2   2
 MK-6-9                 0   0   2   2   2   0   2   2   2   2   2   0   0   2   0   0   0   2   0   0   0   2   0   0   0   2   0   2   2   0   2   0   2   2   2   0   2   0   0   2   2   2   2   2   0   2   0   2   2   2   2   0   2   2   2   0   2   2   2   2   0   0   2   0   0   2   0   0   0   2   0   0   0   0   0   2   0   2   0   0   2   0   0   2   0   0   0   2   2   0   0   0   0   0   2   0   0   0   0   2   0   0   2   2   0   0   0   0   2   2   0   0   0   0   2   0   0   0   0   0   0   0   0   2   0   2   2   2   0   2   0   0   0   0   2   2   0   2   2   0   0   0   0   2   2   0   2   0   0   0   0   2   2   0   0   2   0   0   0   2   0   2   0   0   2   0   2   0   2   2   0   0   2   0   0   2   2   2   0   0   0   2   0   0   2   2   2   0   0   0   0   2   0   0   2   2   0   0   2   2
 MK-6-10                0   2   0   2   2   0   2   0   2   2   2   0   0   2   0   0   0   0   0   0   0   2   0   0   0   2   0   2   0   2   2   0   2   2   2   0   2   0   0   2   2   0   0   2   0   2   2   2   2   2   2   0   2   2   2   0   2   2   2   2   0   0   2   0   0   2   0   2   2   2   0   0   0   0   0   2   0   2   0   0   2   0   0   2   0   0   0   2   2   0   0   0   0   0   2   0   0   0   0   2   0   2   2   2   0   0   0   0   2   2   0   0   0   0   2   0   0   0   0   0   2   0   2   2   0   2   2   2   0   0   0   0   0   0   2   2   0   2   2   0   0   0   0   2   0   0   2   0   0   0   0   2   2   0   2   2   0   0   0   0   0   2   0   0   2   0   2   0   0   2   0   0   2   0   0   2   2   2   0   0   0   2   0   2   0   0   2   0   0   0   0   2   0   0   2   2   0   0   2   2
 MK-6-11                0   2   0   2   0   0   2   0   2   2   2   0   0   2   0   0   0   0   0   0   0   2   0   0   0   2   0   2   0   2   2   0   2   2   2   0   0   0   0   2   2   0   0   2   2   2   0   2   2   2   2   2   2   2   2   0   2   2   2   2   0   0   2   0   0   2   0   2   2   0   2   0   2   0   0   0   0   2   0   0   2   0   2   0   2   0   2   2   2   2   0   2   0   0   2   0   0   0   0   2   0   2   2   2   0   0   0   0   2   2   0   0   0   0   2   0   0   0   0   0   2   0   2   2   0   2   2   2   2   0   0   0   0   0   2   2   0   2   2   0   0   0   0   2   2   0   0   0   0   0   0   2   2   0   2   2   0   0   2   0   0   2   0   0   2   0   2   0   0   0   0   0   2   0   0   2   2   2   0   0   0   2   0   2   0   0   2   0   0   0   0   2   0   0   2   2   0   0   2   2
 MK-6-12                0   2   0   2   0   2   2   0   2   2   0   0   0   2   0   0   0   2   0   0   0   2   0   0   0   2   0   2   2   2   2   0   0   2   2   0   0   0   0   2   2   0   0   2   2   2   0   2   2   2   2   2   2   2   2   0   2   2   2   2   2   0   2   0   0   2   0   2   2   0   0   0   2   0   0   0   0   2   0   0   2   0   2   2   2   2   2   2   2   2   2   2   0   0   2   0   0   0   0   2   0   0   2   2   0   0   0   0   2   2   0   0   0   0   2   0   0   0   0   0   2   0   0   2   0   0   2   2   2   2   0   0   0   0   2   2   0   2   0   0   0   0   0   2   2   0   0   0   0   0   0   2   2   0   2   2   0   0   2   0   0   0   0   0   2   0   2   0   0   0   0   2   2   0   0   2   2   2   0   0   0   2   0   0   0   2   2   0   0   0   0   2   0   0   2   2   0   0   2   2
 MK-6-13                0   2   0   2   0   0   2   0   2   2   0   0   0   2   0   0   0   2   0   0   0   2   0   0   0   2   0   2   0   2   2   0   0   2   2   0   0   0   0   2   2   0   0   2   2   2   2   2   2   2   2   2   2   2   2   0   2   2   0   2   2   0   2   0   0   2   0   0   2   0   0   2   2   0   0   0   0   2   2   0   2   0   2   2   2   2   2   2   0   2   2   2   0   0   2   0   0   0   0   2   0   0   2   2   0   2   0   0   2   2   0   0   0   0   2   2   0   0   0   0   2   0   0   2   0   0   2   2   2   2   0   0   0   0   2   2   0   0   0   0   0   0   0   2   2   0   0   0   0   0   0   2   2   2   2   2   0   0   2   0   2   0   0   0   2   0   2   0   0   0   0   2   2   0   0   2   2   2   0   0   0   2   0   0   0   2   2   0   0   2   2   2   0   0   2   2   0   0   2   2
 MK-6-14                0   2   0   2   0   2   2   0   0   2   0   0   0   2   2   0   0   0   0   0   0   2   0   0   0   2   2   2   0   2   2   0   0   2   2   0   0   0   0   2   0   0   0   2   2   2   2   2   2   2   2   2   0   2   0   0   2   0   0   2   2   0   2   2   0   0   0   0   2   0   0   2   2   0   0   0   0   2   2   2   2   0   2   2   2   2   2   2   0   2   2   2   0   0   2   0   0   0   0   2   0   0   2   0   0   2   0   0   2   2   0   0   0   0   2   2   0   0   0   0   2   0   0   0   0   0   0   2   2   2   0   2   2   0   2   2   0   0   0   0   0   0   0   2   2   0   0   0   0   2   0   2   2   2   2   2   0   0   2   0   2   0   2   0   2   0   2   2   0   0   0   2   2   0   2   2   2   2   0   0   0   2   0   0   0   2   2   0   0   2   2   2   0   0   2   2   0   0   2   2
 MK-6-15                0   2   0   2   0   2   2   0   2   2   0   0   0   2   0   0   0   0   0   0   0   2   0   2   0   2   2   2   0   2   2   0   0   2   2   0   0   0   0   2   0   2   0   2   2   2   2   2   2   2   2   2   2   2   0   0   2   0   0   2   2   2   2   2   0   0   0   0   2   0   2   2   2   0   0   0   2   2   0   2   2   0   2   2   2   0   2   2   0   2   0   2   0   0   2   0   0   2   2   2   0   2   0   0   0   2   0   0   2   2   0   0   0   0   2   2   0   0   0   0   2   0   0   0   0   0   0   2   2   2   0   2   2   0   2   2   2   0   0   0   0   0   2   2   2   2   0   0   0   0   0   2   2   2   2   2   0   0   0   0   0   0   2   0   2   0   2   2   0   0   0   2   2   2   2   2   2   2   0   0   0   2   0   0   0   2   2   0   0   2   2   2   0   0   2   2   0   2   2   2
 MK-6-16                0   2   0   0   0   2   2   0   2   2   0   0   0   2   0   0   0   0   0   0   0   2   0   2   0   2   2   2   0   2   2   0   0   2   2   0   0   0   0   0   2   2   0   0   2   2   2   2   2   0   0   2   2   2   0   0   2   0   0   2   2   2   2   2   0   0   0   0   2   0   2   0   0   0   0   0   2   2   0   2   2   0   2   2   2   0   2   2   0   2   0   2   0   0   2   0   0   0   2   2   2   2   0   0   0   0   0   0   2   2   0   0   0   2   2   2   0   0   0   2   2   0   0   0   0   0   0   2   2   2   0   2   2   0   2   2   2   0   0   0   0   0   2   2   2   2   0   0   0   0   0   2   2   2   2   2   0   0   0   0   0   0   2   0   2   0   2   2   0   0   0   2   2   2   0   2   2   2   0   0   2   2   0   0   0   2   2   0   0   2   0   2   0   0   2   2   0   2   2   2
 
!****************************************** Phenotypic Data **********************************************************
!-100.0 is resevred for missing phenotype
SimulatedTrait1        18.6127   13.1285   14.5131   17.4428   16.3266   15.9985   15.6548   14.3609   17.9915   18.3046   12.3978   17.3755   17.0011   20.9207   12.4103   13.9258   15.5449   14.7395   17.2554   14.8113   17.3074   15.0396   14.6921   12.9844   15.5237   13.3529   20.3162   14.0939   13.9111   19.4805   18.6675   12.1932   16.9141   15.0472   18.1986   13.0404   19.4860   15.0411   18.8668   13.8988   17.8216   15.8640   14.4232   15.7585   10.3146   12.6997   15.2147   11.8723   14.4436   12.9357   14.5410   17.7193   14.6696   17.4084   12.8146   10.4096   10.6524   11.2250   11.7944   18.0188   13.7965   16.6891   15.6838   17.4500   18.0639   13.0883   16.4172   13.0344   16.4251   11.8628   17.8332   12.6170   15.9291   14.2738   14.5856   18.8637   15.2709   19.3164   14.1926   11.3451   15.5330   13.4249   18.0856    9.4521   14.0725   17.0654   18.9538   18.3605   17.7529   13.8941   18.6450   17.8964   13.4502   13.1611   21.1173   14.5639    9.4663   17.2953   13.0589   14.1238   14.1180   13.1397   17.5842   19.0880    9.9926   12.2895    9.9622   18.0931   11.3351   15.4631   15.4258   12.5144   14.6014   16.4698   15.1879   16.2031   13.8130   16.1875   18.1090   14.3903   14.1271   17.5215   16.4669   17.5621   12.3199   14.3345   14.3054   16.9995   11.7248   17.9915   16.1586   15.0086   15.1896   16.0137   15.1228   14.4674   14.0070   12.2412   14.4952   12.0837   12.6135   12.4601   12.9502   19.7742   17.6219   13.5287   16.7261   13.6056   17.4682   12.2658   13.8425   10.3141   11.1560   11.3866   19.8028   11.8488   15.1467   12.0547   15.6618   13.4426   15.9103   15.9120   13.4377   14.2825   11.4106   14.5073   16.5250   15.1668   14.0443   15.7813   14.9088   16.3807   13.4094   15.3559   14.1167   15.6062   15.4429   15.6960   11.7792   13.3419   14.8265   13.9316   12.5926   18.2343   12.8284   16.6520    9.6282   14.4604   17.9205   12.1600   18.1247   17.4319   21.3196   10.8537   16.6135   16.7256   22.0731   14.7331   16.1500   16.9199
SimulatedTrait2        10.2263    8.1744    9.1736    9.4392    9.8914   10.3071    8.6915   11.4023   10.9931    8.2650   13.5376    8.9943   12.2548    9.6296    8.1419    9.9335    7.8787    9.3290    8.9382    8.5972   11.3713   10.7692   10.3889    8.9786    7.8343    9.7813    9.9433    7.2718   13.3468   11.7563   10.5886   10.0055    9.4868    9.3134    9.1051   10.6346   10.2767    9.3429    8.7634   12.1577    8.0582    8.7777    8.4804   10.6756   10.4183    9.5164   10.4130   10.2229   12.5044    9.3878    7.7101    6.4686    8.7553   10.4495    7.4987    9.1422    6.3725    9.7073   11.7461    9.1926    9.2807    9.7023   11.9513   12.8838   11.4782    8.6418   11.5723   13.8077    8.0922   10.3653   12.5631    6.6152    9.0619    8.0987    7.5188    7.9129    9.3660    8.7984   10.9929   10.9492    7.6376    7.9861   11.7046   10.9398    9.7457    8.9979   10.7993   11.4423   10.3622    8.8746    8.6455    7.9935   10.2323   10.4540    9.7130    7.5731   11.0994   10.3274   10.5520    9.6593   10.2229    8.9281    9.1924    8.5065    8.5131   13.7824   11.6722    8.1170   11.5881   10.0315    8.5651    9.6821   11.3500    7.7587    9.2102   12.1060    8.8854    9.6535   12.2844   13.5116   10.0418   10.0886   12.2065   10.0684   10.0326   11.9468    9.3347   10.3717    9.7884    9.2568    9.0105    8.4322   10.2537    9.1587    8.8642   10.2020    7.9147   11.6934   10.6469   10.2226   13.2856    9.2002   12.3546   10.5822    8.9270    6.9513    7.8418   13.7873    7.8529   11.6791    9.9054    6.9207   10.4590   11.2257   11.3973    9.6529   12.0084    8.6876   11.5351   10.5764   11.4819   10.9156   13.2585   10.8661    8.5129    9.3052    9.9612    8.6003    8.8558    9.7723    7.1175    8.1132    9.7370   11.1993   12.6535   13.2573    8.8423   11.9828   10.8147   10.2277    8.4331    8.6817   10.3527   12.4609   12.1058   12.1341    9.9759   11.8666   11.0490   10.9096    7.6909    9.8698    7.7882   10.0757    9.0294    6.8391    8.9436    9.6400    9.6139   11.0865
 
