# Supplementary material for: Inclusive Composite Interval Mapping of QTL by Environment Interactions in Biparental Populations
Source: PLoS One. 2015 Jul 10;10(7):e0132414. doi: 10.1371/journal.pone.0132414 (PMC4498613; doi:10.1371/journal.pone.0132414)
Supplement: S4 File — (ZIP) [file pone.0132414.s004.zip › H=0.1/L1/run_00199.met]

!**********************Note: lines staring with "!" are remarks and will be ignored in the program********************
!*********************************General Information**********************************
!Assuming F1 = P1 x P2, populations available in QTL IciMapping are: 
!  1, P1BC1F1 = P1 x F1, the first backcrossing where P1 is used as the recurrent parent;
!  2, P2BC1F1 = P2 x F1, the first backcrossing where P2 is used as the recurrent parent;
!  3, F1DH, F1-derived doubled haploids; 
!  4, RIL or F1RIL, recombination inbred lines through the repeated selfing of F1;
!  5, P1BC1RIL, recombination inbred lines through the repeated selfing of P1BC1F1;
!  6, P2BC1RIL, recombination inbred lines through the repeated selfing of P2BC1F1;
!  7, F2, the selfing generation of F1;
!  8, F3, the selfing generation of F2;
!  9, P1BC2F1, the second backcrossing where P1 is used as the recurrent parent; 
! 10, P2BC2F1, the second backcrossing where P2 is used as the recurrent parent;
! 11, P1BC2RIL, recombination inred lines through the repeated selfing of P1BC2F1; 
! 12, P2BC2RIL, recombination inred lines through the repeated selfing of P2BC2F1; 
! 13, P1BC1F2, the selfing generation of P1BC1F1; 
! 14, P2BC1F2, the selfing generation of P2BC1F1; 
! 15, P1BC2F2, the selfing generation of P1BC2F1; 
! 16, P2BC2F2, the selfing generation of P2BC2F1; 
! 17, P1BC1DH, P1BC1F1-derived doubled haploids; 
! 18, P2BC1DH, P2BC1F1-derived doubled haploids; 
! 19, P1BC2DH, P1BC2F1-derived doubled haploids; 
! 20, P2BC2DH, P2BC2F1-derived doubled haploids; 
   3      !Mapping Population (see remarks above)
   2      !Mapping Function (1 for Kosambi; 2 for Haldane; 3 for Morgan)
   2      !Marker Space Type (1 for intervals; 2 for positions)
   1      !Marker Space Unit(1 for centiMorgans; 2 for Morgan)
   6      !Number of Chromosomes (or Linkage Groups)
 200      !Size of the mapping population
   2      !Number of environments
 
!***************************************** Chromosomes and Linkage Maps **********************************************
!Chromosome                 NumMarkers
-CH1                        16
-CH2                        16
-CH3                        16
-CH4                        16
-CH5                        16
-CH6                        16
!Linkage map (Marker name followed by position or the interval length)
 MK-1-1                1     0.000
 MK-1-2                1    10.000
 MK-1-3                1    20.000
 MK-1-4                1    30.000
 MK-1-5                1    40.000
 MK-1-6                1    50.000
 MK-1-7                1    60.000
 MK-1-8                1    70.000
 MK-1-9                1    80.000
 MK-1-10               1    90.000
 MK-1-11               1   100.000
 MK-1-12               1   110.000
 MK-1-13               1   120.000
 MK-1-14               1   130.000
 MK-1-15               1   140.000
 MK-1-16               1   150.000
 MK-2-1                2     0.000
 MK-2-2                2    10.000
 MK-2-3                2    20.000
 MK-2-4                2    30.000
 MK-2-5                2    40.000
 MK-2-6                2    50.000
 MK-2-7                2    60.000
 MK-2-8                2    70.000
 MK-2-9                2    80.000
 MK-2-10               2    90.000
 MK-2-11               2   100.000
 MK-2-12               2   110.000
 MK-2-13               2   120.000
 MK-2-14               2   130.000
 MK-2-15               2   140.000
 MK-2-16               2   150.000
 MK-3-1                3     0.000
 MK-3-2                3    10.000
 MK-3-3                3    20.000
 MK-3-4                3    30.000
 MK-3-5                3    40.000
 MK-3-6                3    50.000
 MK-3-7                3    60.000
 MK-3-8                3    70.000
 MK-3-9                3    80.000
 MK-3-10               3    90.000
 MK-3-11               3   100.000
 MK-3-12               3   110.000
 MK-3-13               3   120.000
 MK-3-14               3   130.000
 MK-3-15               3   140.000
 MK-3-16               3   150.000
 MK-4-1                4     0.000
 MK-4-2                4    10.000
 MK-4-3                4    20.000
 MK-4-4                4    30.000
 MK-4-5                4    40.000
 MK-4-6                4    50.000
 MK-4-7                4    60.000
 MK-4-8                4    70.000
 MK-4-9                4    80.000
 MK-4-10               4    90.000
 MK-4-11               4   100.000
 MK-4-12               4   110.000
 MK-4-13               4   120.000
 MK-4-14               4   130.000
 MK-4-15               4   140.000
 MK-4-16               4   150.000
 MK-5-1                5     0.000
 MK-5-2                5    10.000
 MK-5-3                5    20.000
 MK-5-4                5    30.000
 MK-5-5                5    40.000
 MK-5-6                5    50.000
 MK-5-7                5    60.000
 MK-5-8                5    70.000
 MK-5-9                5    80.000
 MK-5-10               5    90.000
 MK-5-11               5   100.000
 MK-5-12               5   110.000
 MK-5-13               5   120.000
 MK-5-14               5   130.000
 MK-5-15               5   140.000
 MK-5-16               5   150.000
 MK-6-1                6     0.000
 MK-6-2                6    10.000
 MK-6-3                6    20.000
 MK-6-4                6    30.000
 MK-6-5                6    40.000
 MK-6-6                6    50.000
 MK-6-7                6    60.000
 MK-6-8                6    70.000
 MK-6-9                6    80.000
 MK-6-10               6    90.000
 MK-6-11               6   100.000
 MK-6-12               6   110.000
 MK-6-13               6   120.000
 MK-6-14               6   130.000
 MK-6-15               6   140.000
 MK-6-16               6   150.000
!*********************************** Marker Types ********************************************************************
!Co-dominant marker: When heterozygote F1 is present, P1 is coded as 2, F1 is coded as 1, and P2 is coded as 0; Otherwise, P1 is coded as 2, and P2 is coded as 0. 
!Dominant marker: When heterozygote F1 is present, P1 and F1 are coded as 12, and P2 is coded as 0; Otherwise, P1 is coded as 2, and P2 is coded as 0.  
!Recessive markers: When heterozygote F1 is present, P1 is coded as 2, and F1 and P2 are coded as 10; Otherwise, P1 is coded as 2, and P2 is coded as 0. 
!Missing marker is coded as -1. 
 MK-1-1                 2   2   0   0   0   2   0   0   2   0   0   0   0   0   2   2   0   0   2   0   0   0   2   0   2   0   0   0   2   2   0   0   0   0   0   2   2   0   0   0   2   2   2   2   0   2   2   2   0   0   2   2   2   2   0   0   0   0   0   2   2   0   2   0   0   0   0   2   0   2   2   2   0   2   2   0   0   2   2   2   2   2   2   2   2   2   0   2   2   2   2   2   0   2   0   0   0   0   0   0   0   2   0   0   2   0   2   0   2   0   0   0   2   0   0   0   2   2   2   0   2   0   0   0   2   2   2   2   2   0   0   0   0   2   0   2   2   0   2   0   2   0   0   0   2   2   0   0   0   2   0   0   2   0   2   0   2   0   2   0   2   2   2   2   2   2   2   0   2   0   0   2   0   2   2   0   2   2   0   2   0   0   2   0   0   2   2   2   0   0   2   0   2   2   0   2   0   0   2   2
 MK-1-2                 2   2   0   0   0   2   0   0   2   0   0   0   0   0   2   2   0   0   2   0   0   0   2   0   0   0   0   0   2   2   0   0   0   0   0   2   2   0   0   0   2   2   2   2   2   2   2   2   0   0   2   2   2   2   0   0   0   0   0   2   2   0   2   0   0   0   0   2   0   2   2   2   0   0   2   2   2   0   2   0   2   2   2   2   2   2   0   2   2   2   2   2   0   2   0   0   0   0   0   0   2   2   0   0   2   0   2   0   2   0   0   0   2   0   0   0   2   0   2   0   2   0   0   0   2   2   2   2   0   0   0   0   0   2   0   2   2   0   0   2   2   0   0   0   2   2   0   0   0   2   0   2   2   0   2   0   2   0   2   0   2   2   2   2   2   2   2   0   2   0   0   2   0   0   2   0   0   2   0   2   0   2   2   0   0   2   2   2   0   0   2   0   2   2   0   2   0   2   0   2
 MK-1-3                 2   2   0   0   0   2   0   2   2   0   0   0   0   0   2   2   0   0   2   0   2   0   2   0   0   0   0   2   2   2   0   0   0   0   0   2   2   0   0   0   2   2   2   2   2   2   2   2   2   0   2   2   2   2   0   0   0   0   2   2   2   2   2   0   0   0   0   2   0   2   2   2   0   0   2   2   2   0   2   0   2   2   2   2   2   2   0   2   2   2   2   2   0   2   0   0   0   2   2   0   0   2   0   2   2   0   2   0   2   0   0   0   2   2   0   0   2   0   0   0   0   0   0   0   2   2   2   2   0   0   0   0   0   2   0   2   2   0   0   2   2   0   0   0   2   2   0   0   0   2   0   2   2   0   2   2   2   0   2   0   2   2   2   2   2   2   2   0   0   0   2   2   2   0   2   2   0   2   0   0   0   2   2   0   2   0   2   2   0   0   2   2   2   2   0   2   0   2   0   2
 MK-1-4                 2   2   0   0   0   2   0   0   2   0   0   0   2   2   2   2   0   0   2   0   2   0   2   0   0   0   0   2   2   2   0   0   0   0   0   2   2   0   0   2   2   2   0   2   2   2   2   2   2   0   2   2   2   2   0   0   0   0   2   2   0   2   2   2   0   0   0   2   0   2   2   2   0   0   2   2   0   0   2   0   2   2   2   2   2   0   0   2   2   2   2   2   0   2   0   0   0   2   2   2   0   2   0   2   2   0   2   0   2   0   0   0   2   2   0   0   2   0   0   0   0   0   0   0   2   2   2   2   2   0   0   2   0   2   0   2   2   0   0   0   2   0   0   0   2   2   0   0   2   2   2   2   2   0   2   2   2   0   2   0   0   2   2   2   2   2   2   0   0   0   2   2   2   0   2   2   0   0   0   0   0   2   2   0   2   0   2   2   0   0   2   2   2   2   0   2   0   2   0   2
 MK-1-5                 2   0   0   0   0   2   2   0   2   0   0   0   2   2   2   2   2   0   2   0   2   0   0   0   0   0   0   2   2   2   0   0   0   0   0   2   2   0   0   2   2   2   0   2   2   2   2   2   2   0   2   2   2   2   0   0   0   0   2   2   0   2   2   2   0   0   0   2   0   2   2   2   0   2   2   2   0   0   0   0   2   2   2   2   2   0   0   2   2   2   0   2   0   2   0   0   0   2   2   2   2   2   0   2   2   0   2   0   2   0   0   2   2   2   0   0   2   0   0   0   0   0   0   2   2   2   2   2   2   0   0   2   0   2   0   2   0   0   0   0   2   0   0   0   2   2   0   0   2   2   2   2   2   0   0   2   2   0   2   0   0   2   0   2   2   2   2   0   2   0   2   2   2   2   2   2   0   0   0   0   0   2   2   0   2   0   0   2   0   0   2   2   2   2   0   0   0   2   0   2
 MK-1-6                 2   0   2   0   0   2   2   0   2   0   0   0   2   0   2   2   2   0   2   0   2   0   0   0   0   0   0   2   2   2   0   0   0   0   2   2   0   0   0   2   2   0   0   2   0   2   2   2   2   0   2   2   2   2   0   2   2   0   2   2   2   2   2   2   0   0   0   2   0   2   2   2   0   2   2   2   0   0   2   0   2   2   2   2   2   0   0   2   2   2   0   2   0   2   0   0   0   2   2   2   2   2   0   2   2   0   2   0   2   0   0   2   2   2   0   0   2   0   2   2   0   0   0   2   2   2   2   2   2   0   0   2   0   2   0   2   0   0   0   0   2   0   0   0   0   2   0   0   2   2   2   2   2   0   0   2   2   0   2   0   0   2   0   2   2   2   2   0   0   0   2   2   0   2   2   2   0   0   2   0   0   2   2   0   0   0   0   0   0   2   0   2   2   2   0   2   0   2   0   2
 MK-1-7                 2   0   2   0   0   2   2   0   0   0   0   0   2   0   2   2   2   0   2   0   0   0   0   0   0   0   0   2   2   2   0   0   0   0   2   2   0   0   0   2   2   0   0   2   0   2   2   2   2   0   2   2   2   2   0   0   2   0   2   2   2   2   2   0   0   0   0   2   0   2   2   0   0   2   2   0   0   0   2   0   2   2   2   2   2   0   0   2   2   2   0   0   2   0   0   0   0   2   2   2   2   2   0   2   2   0   2   0   2   0   0   2   2   2   0   0   2   0   2   2   0   0   0   2   2   2   2   2   0   0   0   2   0   2   0   2   0   0   0   0   2   0   2   0   0   2   0   0   2   2   2   2   2   0   0   2   2   0   2   0   2   2   0   2   2   2   2   0   0   0   2   2   0   2   2   2   0   0   2   0   0   2   2   0   0   0   0   0   0   2   2   2   0   2   0   2   0   2   0   0
 MK-1-8                 2   2   2   0   0   2   2   0   0   0   0   0   2   0   2   2   2   0   0   0   0   0   0   0   0   2   0   2   2   2   0   2   0   0   2   2   2   0   0   2   2   0   0   2   0   2   2   2   2   0   2   2   2   2   0   0   2   0   2   2   2   0   2   0   0   0   0   2   0   2   2   0   0   2   0   0   2   0   2   2   2   0   0   2   2   0   0   0   2   2   0   0   2   0   0   0   0   2   0   0   2   2   0   2   2   0   2   0   2   0   0   2   2   2   0   0   2   0   2   2   0   0   0   2   2   2   2   2   2   0   0   2   0   0   0   2   0   0   0   0   2   0   2   0   0   2   0   2   2   2   2   2   2   0   0   2   2   0   2   0   2   2   0   2   2   2   2   0   0   0   2   2   0   2   2   2   0   0   2   0   0   2   2   0   2   0   0   0   2   2   2   2   0   2   0   2   0   0   0   0
 MK-1-9                 2   2   2   0   0   2   2   0   0   0   0   0   2   0   2   2   2   2   0   0   0   0   0   0   2   2   2   2   2   2   2   2   0   0   0   2   0   2   0   2   2   0   0   2   0   2   2   0   2   0   2   0   2   2   0   2   0   0   0   2   2   0   2   0   0   2   0   2   2   2   2   0   0   2   0   0   2   0   2   2   2   0   0   0   0   0   0   0   2   2   0   0   2   0   0   0   0   2   0   0   0   2   0   0   2   0   2   2   2   0   2   2   0   0   2   0   2   0   2   2   0   0   0   2   2   0   2   2   2   0   0   2   0   0   0   2   0   2   0   0   2   0   2   0   2   2   2   2   2   2   2   2   0   0   0   2   2   0   2   0   0   2   0   2   2   2   2   0   0   0   2   2   0   2   2   2   0   0   2   0   0   2   2   0   2   0   0   0   2   2   0   0   0   2   0   2   0   0   0   0
 MK-1-10                2   2   2   2   0   2   2   0   0   0   0   2   2   0   2   2   2   2   0   0   0   0   0   0   2   2   2   2   2   2   2   2   0   0   0   2   2   2   0   2   2   0   0   2   0   2   2   0   2   0   2   0   2   2   0   2   0   2   0   2   2   0   2   0   0   2   2   2   2   2   2   0   0   0   0   0   2   0   2   2   2   0   0   0   0   0   0   0   2   2   0   0   2   0   0   0   0   2   0   0   0   2   0   2   2   0   2   2   2   2   2   2   0   0   0   2   0   0   2   0   0   0   0   2   2   0   2   2   2   0   0   0   0   0   0   2   2   2   0   0   2   0   2   2   0   2   2   2   0   2   2   2   0   0   0   2   0   0   2   0   0   2   0   2   2   2   0   0   0   0   2   0   0   2   2   2   0   0   2   0   0   2   2   0   2   0   0   0   2   2   0   0   0   0   0   2   0   0   0   0
 MK-1-11                2   0   2   2   0   2   2   0   0   0   0   2   2   0   2   2   2   0   0   0   0   2   2   0   2   2   2   2   2   2   2   2   0   0   0   2   2   2   0   2   2   0   0   2   0   2   0   0   2   0   2   0   2   2   0   2   0   2   0   2   2   0   2   0   0   0   2   2   2   2   2   0   2   0   2   0   2   0   2   0   2   0   0   0   0   0   2   0   2   2   0   0   2   0   0   0   0   2   0   0   2   2   0   2   2   2   2   2   2   2   2   2   2   0   0   2   0   0   0   0   0   0   0   2   0   2   2   2   2   0   0   0   0   0   0   2   2   2   0   0   2   0   2   2   0   2   2   2   0   2   2   0   0   0   0   2   0   0   2   0   0   0   0   2   2   2   0   0   0   0   2   2   0   2   2   2   0   0   2   0   0   2   2   0   2   0   0   0   2   2   0   0   0   0   0   2   0   0   0   0
 MK-1-12                2   0   2   2   0   2   2   0   0   0   0   2   2   0   2   2   2   0   0   0   0   2   2   0   2   2   2   2   0   2   2   2   0   0   0   2   2   2   0   2   2   0   0   2   0   2   0   0   2   0   2   0   2   2   0   0   0   2   0   2   2   0   2   0   2   0   2   2   2   2   2   0   2   0   2   0   2   0   2   2   2   0   0   0   0   0   2   2   2   2   0   0   2   0   0   0   0   2   0   0   2   0   0   2   2   2   2   2   2   2   2   2   2   0   0   2   2   2   0   0   2   0   2   2   0   2   2   2   2   0   0   0   0   0   0   2   2   2   0   0   2   0   2   2   0   2   2   2   0   2   2   0   0   0   0   2   0   2   0   2   0   0   0   2   2   2   0   0   0   0   2   2   0   2   2   2   0   2   2   0   0   0   2   2   2   0   0   0   2   2   0   0   0   0   0   2   0   0   0   0
 MK-1-13                2   0   2   2   2   2   2   2   2   0   0   2   0   0   2   2   2   0   0   0   0   2   2   0   2   2   2   2   0   2   2   2   0   0   0   2   2   2   0   2   2   0   0   2   0   2   0   0   2   0   2   0   2   2   0   0   0   2   0   2   2   0   2   0   0   0   2   2   2   2   2   0   0   0   2   0   0   0   2   2   2   0   0   2   0   0   2   0   2   2   0   0   2   0   0   0   0   2   0   0   2   0   0   0   2   2   2   2   2   2   2   2   2   0   2   2   2   2   0   0   0   0   2   2   0   2   2   2   2   0   0   0   0   0   0   0   2   2   0   0   2   0   2   2   0   2   2   2   0   2   2   0   0   0   0   2   0   2   0   2   2   0   0   2   2   2   0   0   0   2   2   2   0   2   2   0   0   2   2   0   0   0   2   2   2   0   0   0   2   2   0   0   0   0   0   2   0   0   2   0
 MK-1-14                2   0   2   2   2   2   2   2   2   0   0   2   2   2   2   2   2   0   0   0   0   2   2   0   2   2   2   2   0   2   2   2   0   0   0   2   0   0   0   2   2   0   0   2   0   2   0   0   0   0   2   0   2   2   2   0   0   2   0   2   2   0   2   0   0   0   2   2   0   2   2   0   0   0   2   0   0   0   2   2   2   0   0   2   0   0   2   0   2   2   0   0   2   0   0   0   0   2   0   0   2   0   0   0   2   2   2   2   2   2   2   2   2   2   2   2   2   2   0   0   0   0   2   2   0   2   2   2   0   0   0   0   0   0   0   0   2   2   0   0   0   0   2   2   0   2   0   2   0   2   2   0   0   0   0   2   0   0   0   0   2   0   0   2   2   2   0   0   0   2   2   2   0   0   2   0   0   2   2   0   0   0   0   2   2   0   0   0   2   2   0   0   0   0   0   2   0   0   2   0
 MK-1-15                0   0   2   2   2   2   2   2   2   0   0   2   2   2   2   2   2   0   0   0   0   2   2   2   2   2   2   2   0   2   2   2   2   0   0   2   0   0   0   2   0   0   0   2   0   2   0   0   0   0   2   0   0   2   2   0   0   2   0   0   0   2   0   0   2   0   2   2   0   2   2   0   2   0   2   0   0   0   2   2   2   0   0   2   2   0   2   0   0   2   0   0   2   0   0   0   0   2   0   0   2   0   0   0   2   2   2   2   0   2   2   2   2   2   0   2   2   2   0   0   0   0   2   2   0   2   2   0   0   0   0   0   2   0   0   0   0   2   2   0   0   0   2   2   0   2   0   2   0   2   2   0   0   0   2   2   0   0   0   0   2   0   0   2   2   2   0   0   0   2   2   2   0   0   2   0   0   2   2   0   2   0   0   2   2   0   0   0   2   2   0   0   0   2   0   2   0   0   2   2
 MK-1-16                0   2   2   2   2   2   2   2   2   0   0   2   2   2   0   2   2   0   0   0   0   2   2   2   2   0   0   2   0   2   2   2   2   0   0   2   0   0   0   2   0   0   0   2   0   2   0   2   0   2   2   0   0   2   2   0   0   2   0   0   0   2   0   0   2   0   2   2   0   2   2   0   2   0   2   0   0   0   2   2   2   0   2   2   2   0   2   0   0   2   0   0   2   0   2   0   0   0   0   0   2   0   0   2   2   2   2   2   0   2   2   0   2   2   0   2   2   2   0   0   0   0   2   2   0   2   0   0   0   0   0   0   2   0   0   0   0   2   0   0   0   0   2   2   0   2   0   2   0   2   2   0   0   0   2   2   0   0   0   0   2   0   0   0   2   2   0   0   2   2   2   2   0   0   2   0   2   2   2   0   2   0   0   2   2   0   0   0   2   2   0   0   0   2   0   2   0   0   2   2
 MK-2-1                 2   0   2   0   0   0   0   2   2   2   2   2   2   2   0   0   2   2   0   2   0   2   2   0   0   0   2   0   0   2   0   0   2   2   2   0   0   2   2   2   2   0   0   0   2   0   0   0   0   2   0   2   0   0   2   2   0   2   2   2   2   2   0   0   0   0   2   0   0   0   0   0   0   2   2   2   2   2   0   0   0   2   2   0   0   0   2   0   0   2   2   2   2   0   0   2   2   0   2   2   2   2   0   0   0   0   0   2   2   2   2   2   2   2   2   2   0   0   0   2   0   0   0   0   0   0   2   0   2   2   0   0   2   0   2   2   2   0   2   2   2   0   0   2   2   2   0   2   0   2   2   2   0   2   0   0   0   2   2   2   2   2   2   2   2   0   2   0   2   0   0   2   0   0   2   0   0   2   2   2   2   0   2   2   2   0   2   2   0   2   0   2   2   2   2   2   2   0   0   2
 MK-2-2                 2   0   2   0   0   2   0   2   2   2   2   2   2   2   0   0   2   2   0   2   0   2   2   2   0   0   0   0   0   2   0   0   2   0   2   0   0   2   2   2   2   0   0   0   2   0   0   2   0   2   0   2   0   0   2   2   0   2   2   2   2   2   0   0   0   0   2   2   0   0   0   0   0   2   2   2   2   2   0   0   0   2   2   0   2   0   2   0   0   2   2   2   2   0   0   2   2   0   2   2   0   2   0   0   0   0   0   2   2   2   0   2   2   2   2   2   0   0   0   2   0   0   0   0   0   0   2   0   2   2   0   0   2   0   2   0   2   0   0   2   2   0   0   2   2   2   0   2   0   0   2   2   0   2   2   0   0   2   2   2   2   2   2   2   2   0   2   0   2   0   0   2   0   0   2   0   0   2   2   0   2   2   2   2   2   0   2   2   0   2   0   0   0   2   0   2   0   0   0   2
 MK-2-3                 2   0   2   0   0   0   0   2   2   2   2   2   2   2   0   0   2   2   0   2   0   2   2   0   2   0   0   0   0   2   0   0   2   0   2   0   0   2   2   2   2   0   0   0   2   0   0   2   0   2   0   2   0   0   2   2   0   2   2   2   2   2   0   0   0   0   2   2   0   0   0   0   0   2   0   2   2   2   0   0   0   2   2   0   0   0   2   0   0   2   2   2   2   0   0   0   2   0   2   2   0   2   0   0   0   0   0   2   2   2   0   2   2   2   2   2   0   0   0   2   0   0   0   0   0   0   2   0   2   2   0   0   2   0   2   2   2   0   0   2   2   0   2   2   2   2   0   2   0   0   2   2   2   2   2   0   0   2   2   2   2   2   2   2   2   0   2   0   2   0   0   2   0   2   2   0   0   2   2   0   2   2   2   0   2   0   2   2   0   2   0   0   0   2   0   0   0   0   0   2
 MK-2-4                 2   0   2   2   0   0   0   2   2   2   2   2   2   2   0   2   2   2   0   2   2   2   2   0   2   0   0   0   0   2   0   0   2   0   2   0   0   2   0   2   2   0   0   0   2   0   0   2   0   0   0   2   0   0   2   2   0   2   2   2   2   2   0   0   0   0   2   2   0   0   2   0   0   2   0   2   2   2   0   2   0   2   0   0   2   0   2   0   0   2   2   2   2   0   2   0   2   2   2   2   0   2   0   2   0   0   0   2   2   2   0   2   0   2   2   2   0   0   0   2   0   0   0   0   0   0   2   0   2   2   0   0   2   0   2   2   2   0   0   2   2   0   2   2   2   2   0   2   0   0   2   2   0   0   2   0   0   2   2   2   0   2   2   2   2   0   2   0   2   2   0   2   0   2   2   0   0   2   2   2   2   2   2   0   2   0   2   2   0   2   0   0   0   2   0   0   0   0   2   2
 MK-2-5                 2   0   2   2   0   0   0   2   2   2   2   2   2   2   0   2   2   2   0   0   2   2   2   0   2   0   0   0   0   2   0   0   2   0   2   0   0   2   0   2   2   0   0   0   0   0   0   2   2   0   0   2   0   0   0   2   0   2   2   2   2   2   0   0   0   0   2   2   0   0   2   0   0   2   0   2   2   2   0   0   0   2   0   0   2   0   2   0   0   2   2   2   2   0   2   0   2   2   2   0   0   2   0   2   0   0   0   2   2   2   0   2   0   2   2   2   0   0   0   2   0   0   0   0   0   0   2   0   2   2   0   0   2   0   2   2   2   0   0   2   2   0   2   0   0   0   0   0   2   0   2   0   0   0   2   0   0   2   2   2   0   2   2   2   2   2   2   0   2   2   0   2   0   2   2   0   0   2   2   2   2   2   2   0   2   0   2   2   0   2   0   0   0   2   0   2   0   0   2   2
 MK-2-6                 2   0   0   2   0   0   0   2   2   2   2   0   2   2   0   2   2   2   0   0   2   2   2   0   2   0   0   0   0   2   0   0   2   0   2   0   0   2   0   2   2   0   0   0   0   0   0   2   2   0   0   2   0   0   0   2   0   2   2   2   2   2   0   0   0   0   2   2   0   0   2   0   0   2   0   2   2   2   0   0   0   2   0   0   2   0   2   0   0   2   2   2   2   0   2   0   2   2   2   0   0   2   0   2   2   0   0   2   2   2   0   2   0   2   2   2   0   0   0   2   2   0   0   0   0   0   2   0   2   2   0   0   2   0   2   2   2   0   0   2   2   0   2   0   0   0   0   0   2   0   2   0   0   0   2   0   0   2   2   2   0   0   2   2   2   2   2   0   2   2   0   2   0   2   2   0   0   2   2   2   2   2   0   0   2   0   2   2   0   2   0   0   0   2   0   2   0   0   2   2
 MK-2-7                 2   0   0   2   0   0   0   2   2   2   2   2   2   2   0   2   2   2   0   0   2   2   0   0   2   0   0   0   0   2   0   2   2   0   2   0   2   2   0   2   2   0   0   0   0   0   2   2   2   0   0   2   0   0   0   2   0   2   2   2   2   2   0   0   0   0   2   2   0   0   2   2   2   2   0   2   2   2   0   2   2   2   0   0   2   0   2   0   0   2   2   2   2   0   2   0   2   2   2   0   2   2   0   2   0   0   0   2   2   2   2   0   0   2   2   2   0   0   0   2   2   0   0   2   2   0   2   2   2   2   0   0   2   0   0   0   2   2   0   2   2   0   0   0   0   0   0   0   2   0   2   0   0   0   2   0   0   0   2   0   0   0   2   2   2   2   2   0   2   2   2   2   0   2   2   0   0   2   2   2   2   2   0   0   2   0   2   2   0   2   0   0   0   2   0   2   0   0   2   2
 MK-2-8                 2   0   0   2   0   0   0   2   2   2   2   2   2   2   0   2   0   2   0   0   2   2   0   0   2   0   0   2   0   2   0   2   2   0   2   0   2   2   0   2   2   0   0   0   0   0   2   2   2   0   0   2   0   0   0   2   0   2   2   0   2   2   0   0   0   0   0   2   0   0   2   2   2   2   0   2   2   2   0   2   2   2   0   0   2   0   2   0   2   2   2   2   2   0   0   0   2   2   0   0   2   2   0   2   2   2   0   2   2   2   2   0   0   2   2   2   0   0   0   2   2   0   2   2   2   0   2   2   2   0   0   0   2   0   0   0   2   2   0   2   2   0   0   0   0   0   0   0   2   0   2   0   0   2   2   0   0   0   2   2   0   0   2   2   2   2   0   0   2   2   2   2   0   2   0   0   2   0   2   2   2   2   0   0   2   2   2   2   0   2   0   0   0   2   0   2   2   0   2   2
 MK-2-9                 2   0   0   2   0   0   0   2   2   2   2   2   2   2   0   2   0   2   0   0   2   2   0   0   2   0   0   2   2   0   0   2   2   0   2   0   0   2   0   0   2   0   0   0   0   0   2   2   0   0   2   2   0   0   0   0   0   2   2   0   2   2   0   0   2   0   0   2   2   0   2   2   2   2   0   2   2   2   2   2   2   2   0   0   2   0   2   0   2   2   2   2   2   0   0   0   2   2   0   0   2   2   0   2   2   2   2   2   2   2   2   0   0   2   0   2   0   0   0   2   2   2   2   2   0   0   2   2   2   0   0   2   2   0   0   2   2   2   2   2   2   0   0   0   0   0   0   0   2   2   2   0   0   2   2   0   0   0   2   2   0   0   2   2   2   2   0   0   2   2   2   2   0   2   0   2   2   0   2   2   2   2   0   0   2   2   2   2   0   2   0   0   0   2   0   2   2   0   2   2
 MK-2-10                2   0   0   2   0   0   0   2   2   2   2   2   0   2   0   2   0   2   2   2   2   2   0   0   2   0   0   2   2   0   0   2   2   0   2   0   2   2   0   0   0   0   0   2   0   0   2   2   0   0   2   2   0   0   0   0   0   2   0   0   2   2   0   2   2   0   2   2   2   0   2   2   2   2   0   2   2   2   2   2   2   2   0   2   2   0   2   2   2   2   2   0   2   0   0   0   2   2   0   0   2   2   0   2   2   2   2   2   2   2   2   0   0   2   0   2   0   0   0   2   2   0   0   2   0   0   2   0   2   0   0   2   2   0   0   2   2   2   0   2   2   0   0   0   0   0   0   0   2   2   2   0   0   0   2   0   0   0   2   2   0   2   2   2   2   0   0   0   2   2   2   2   0   2   0   2   2   0   2   2   2   2   0   0   2   2   2   2   0   2   0   0   0   2   2   2   2   0   2   2
 MK-2-11                2   0   0   2   0   0   0   2   2   2   2   2   0   2   0   2   0   2   2   2   2   2   2   0   2   0   0   2   0   0   2   2   2   0   2   0   2   2   0   0   0   0   0   2   0   0   2   2   0   0   2   2   0   0   0   0   0   2   0   0   0   2   0   2   2   0   0   2   2   0   2   2   2   2   2   2   2   2   2   2   2   0   0   0   2   0   2   2   2   2   0   0   2   0   0   0   2   2   0   0   2   2   0   2   2   2   2   2   2   2   2   0   0   2   2   2   0   2   0   2   2   2   0   2   0   0   2   0   2   0   0   0   2   0   0   2   2   2   0   2   2   0   0   0   0   0   0   0   2   2   2   0   0   0   0   0   0   2   2   2   0   2   2   2   2   0   2   0   2   2   2   2   2   2   0   2   2   0   2   2   2   2   0   0   2   2   2   2   0   2   0   0   0   2   2   2   2   0   2   0
 MK-2-12                0   0   0   2   0   0   0   2   2   2   2   2   0   0   2   2   0   2   2   2   2   2   2   0   0   2   0   2   0   0   2   2   2   0   2   0   0   2   0   0   0   0   0   2   0   0   2   2   0   2   2   2   0   0   0   0   2   2   0   0   0   2   0   2   2   0   0   2   2   0   2   2   2   2   2   2   2   2   2   0   2   0   0   0   2   0   2   2   2   2   0   2   2   0   0   2   2   0   0   0   2   2   2   2   2   2   2   2   2   2   2   0   0   2   2   2   0   0   0   2   2   2   0   2   0   0   2   0   0   0   0   0   2   0   0   2   2   2   0   2   2   2   0   0   0   0   0   0   2   2   2   0   0   2   0   0   0   2   2   0   0   2   2   2   2   0   2   0   2   2   2   2   2   2   0   2   2   0   2   2   2   2   0   0   2   2   2   2   0   2   0   0   2   2   2   2   2   0   2   2
 MK-2-13                0   0   0   2   0   0   0   2   2   2   2   2   0   2   2   2   0   2   2   2   2   2   2   0   0   2   0   2   0   0   0   2   2   0   0   0   0   2   0   0   0   0   0   2   0   0   2   0   0   2   2   2   0   0   0   0   2   2   0   0   0   2   0   2   2   0   0   2   2   0   2   2   2   2   2   2   2   2   2   0   2   0   0   0   2   0   2   2   2   2   0   0   2   0   0   2   2   0   0   0   2   2   2   2   2   2   2   2   2   2   2   0   0   2   2   0   0   0   0   2   0   2   2   0   0   0   2   0   0   0   0   0   2   0   0   2   2   2   0   2   2   2   0   0   0   0   0   0   2   0   2   0   0   2   0   0   0   2   2   0   0   0   2   2   2   0   2   0   2   2   2   2   2   2   0   2   2   2   2   2   2   2   0   0   2   2   2   2   0   2   0   0   2   0   2   0   2   0   0   2
 MK-2-14                2   0   0   2   0   0   0   2   2   0   2   2   0   2   2   2   0   2   2   2   2   2   2   0   2   2   0   2   0   2   0   2   2   0   0   0   0   2   0   0   0   0   0   2   0   0   2   0   0   2   2   2   0   0   2   0   2   2   2   0   0   2   0   2   2   0   0   2   2   0   2   2   2   2   2   2   2   2   2   2   2   2   0   0   2   0   2   2   2   2   0   0   2   0   0   2   2   0   0   0   2   2   2   0   2   2   2   2   2   2   0   0   0   2   2   0   0   0   0   2   0   2   2   0   0   0   2   0   0   0   0   0   2   0   0   2   2   2   0   2   2   2   2   0   0   2   0   2   2   0   2   0   0   2   0   0   0   2   2   0   0   0   2   2   0   0   2   0   2   2   2   2   2   2   0   2   2   2   2   0   2   2   0   2   2   2   2   2   0   2   0   0   2   0   2   0   2   0   0   2
 MK-2-15                2   0   2   2   0   0   2   2   0   0   2   0   0   2   0   2   0   2   2   2   2   2   2   0   2   2   0   2   0   2   0   2   2   0   0   0   0   2   0   0   0   2   0   2   0   0   2   0   2   0   2   2   0   0   2   2   2   2   2   0   0   2   0   2   0   0   2   2   2   0   2   2   2   2   2   2   2   2   2   2   2   2   0   0   2   0   2   2   2   2   0   0   2   0   0   2   2   0   0   0   2   2   2   0   2   2   2   2   2   2   2   0   0   2   2   0   0   0   0   2   0   2   2   0   0   0   2   0   0   0   0   0   2   0   2   2   2   2   0   2   2   2   2   0   0   2   0   2   2   0   2   0   2   0   0   0   0   2   0   2   0   0   2   2   0   2   2   0   2   2   2   2   2   2   0   2   2   2   2   0   2   2   2   2   2   0   2   2   0   2   2   0   2   0   2   2   2   0   0   2
 MK-2-16                2   0   2   2   0   0   2   2   0   0   2   0   0   2   0   2   0   2   2   2   2   2   2   0   2   2   0   2   0   0   0   2   2   2   0   0   0   2   0   0   0   2   0   2   0   0   0   0   2   0   2   2   0   0   2   2   2   2   2   0   0   2   0   2   0   0   2   2   2   2   2   2   2   0   2   0   2   2   2   2   2   2   0   0   2   0   2   2   2   2   0   0   2   0   0   2   2   0   2   0   2   0   2   0   2   2   2   0   2   2   2   0   0   2   2   0   0   0   0   2   0   2   2   0   2   2   2   0   0   0   0   0   2   0   0   2   2   2   0   2   2   0   2   0   0   2   0   2   2   0   2   0   2   0   0   0   0   2   0   2   0   0   2   2   0   2   2   0   2   2   2   2   2   2   0   2   2   2   2   0   2   2   2   2   2   0   2   2   0   2   0   0   2   0   2   2   2   0   0   2
 MK-3-1                 0   0   0   0   2   0   0   2   2   0   2   0   0   0   2   2   0   0   0   0   0   2   0   2   0   2   2   2   0   0   2   2   2   0   0   2   0   2   0   0   0   0   0   0   2   2   2   0   0   2   0   0   0   2   2   2   2   0   2   2   0   2   2   0   2   0   0   2   2   2   0   2   2   0   0   2   2   2   2   2   2   0   0   0   2   0   0   0   0   0   0   2   2   0   0   2   2   2   2   0   0   2   2   0   2   2   0   2   0   0   0   2   0   2   0   0   0   2   2   0   0   2   0   0   0   0   2   2   0   0   2   0   2   2   0   0   2   2   2   2   0   0   0   0   0   0   2   2   0   2   0   0   0   2   2   2   2   0   0   0   2   2   2   2   0   2   0   0   0   0   0   2   0   2   0   0   0   0   2   2   2   0   0   0   0   2   0   2   2   0   0   0   0   0   0   2   2   0   2   2
 MK-3-2                 0   0   0   0   2   0   2   0   2   0   2   0   0   0   2   2   0   0   0   0   0   2   0   2   0   2   2   2   0   0   2   2   2   0   0   0   0   2   0   0   0   0   0   0   2   2   2   0   0   2   0   0   0   2   2   2   2   0   0   2   0   2   2   0   2   2   0   2   2   2   2   2   2   0   0   0   2   2   2   2   2   0   0   0   2   0   0   0   0   2   0   2   0   0   0   2   2   0   2   0   2   2   2   2   2   0   0   2   0   0   2   2   0   2   0   0   0   2   2   0   0   2   0   2   0   0   2   0   2   2   2   0   2   2   0   2   2   2   2   2   0   0   0   0   0   0   2   2   0   2   0   0   0   2   2   0   2   0   0   0   2   2   2   2   0   2   0   0   0   0   0   2   0   2   2   0   0   0   2   2   2   2   2   0   0   2   0   2   2   0   0   0   0   0   0   2   2   0   2   2
 MK-3-3                 0   2   0   0   2   0   2   0   2   2   2   0   0   2   2   2   0   0   0   0   0   2   0   2   0   2   2   2   0   0   2   2   2   2   0   2   0   2   0   2   0   0   2   0   2   2   2   0   0   2   0   0   0   2   2   2   2   0   0   0   2   2   2   0   2   2   0   2   2   2   2   0   2   0   0   0   2   2   2   2   0   0   0   0   2   0   0   0   2   2   0   2   0   0   0   2   2   0   0   0   2   2   2   2   0   0   0   2   0   0   2   2   0   2   0   0   0   2   2   0   0   2   0   2   0   0   2   0   2   2   2   0   2   2   2   2   2   2   2   2   0   0   0   0   0   0   2   2   0   2   0   0   0   2   2   0   2   0   2   0   2   0   2   2   0   2   0   0   2   0   0   2   0   2   2   0   0   0   2   2   0   2   2   0   0   2   0   2   2   0   0   0   2   0   0   2   2   0   2   2
 MK-3-4                 0   2   0   0   2   0   2   0   2   2   2   0   0   2   2   2   0   0   0   0   2   2   0   2   0   2   2   2   0   0   2   2   2   2   0   0   0   2   0   2   0   0   2   0   2   2   2   0   0   0   0   0   0   2   2   2   2   0   0   0   2   2   2   0   2   2   2   2   2   2   2   0   2   0   0   0   2   2   2   2   0   0   0   0   2   0   0   0   2   2   0   2   0   0   0   2   2   0   0   0   0   2   2   0   0   0   0   2   0   0   2   2   0   2   0   0   0   2   2   0   0   2   0   2   0   0   2   0   2   2   2   0   0   2   2   2   2   2   2   2   0   0   0   0   0   0   2   2   0   2   0   0   0   2   0   0   2   0   2   0   2   0   2   2   0   2   0   0   2   0   0   2   0   2   2   0   0   0   2   2   0   2   2   0   0   2   0   2   2   0   0   0   2   0   0   2   2   0   2   2
 MK-3-5                 0   2   0   0   2   0   2   0   2   2   2   0   0   2   2   2   0   0   0   0   2   2   0   2   0   2   2   2   0   0   0   2   0   2   0   0   0   2   0   0   0   0   2   2   2   2   2   0   0   0   0   2   2   2   2   2   2   0   0   2   2   2   2   0   2   2   2   2   2   2   2   0   0   0   0   0   2   2   2   2   0   0   0   0   2   2   0   0   2   2   0   2   0   2   2   2   2   0   2   0   0   0   2   0   0   0   0   2   0   0   2   2   0   2   0   0   0   2   0   0   0   2   0   2   0   0   2   0   2   2   2   0   0   2   2   2   2   2   2   2   0   2   0   0   0   0   2   2   0   2   0   0   0   2   0   0   2   0   2   0   2   0   2   2   0   2   0   0   2   0   2   2   0   0   2   0   0   0   2   2   0   2   2   0   0   2   0   2   2   0   0   0   2   0   2   2   2   0   2   2
 MK-3-6                 0   2   0   0   0   0   2   0   2   2   2   0   0   2   2   2   0   0   0   0   2   0   0   2   0   2   2   2   0   0   0   2   2   2   2   0   0   2   0   0   0   0   2   2   2   2   2   0   0   0   0   2   0   2   0   2   2   2   2   2   2   2   2   0   2   2   2   2   2   2   2   0   0   0   0   0   0   0   2   2   0   0   2   0   2   2   0   0   2   2   0   2   0   2   2   2   2   0   2   0   0   0   0   0   0   0   0   2   0   0   2   2   0   2   0   2   0   2   2   0   0   2   0   2   0   0   2   0   2   2   2   0   0   2   2   2   2   2   2   2   0   2   0   0   0   2   2   2   0   2   0   0   0   2   0   0   2   0   2   0   2   0   0   2   0   2   0   0   2   0   2   2   0   0   2   0   0   0   2   2   0   2   2   0   0   2   0   0   0   0   0   0   0   0   0   2   2   0   2   2
 MK-3-7                 0   2   0   0   2   0   2   0   2   2   2   0   0   2   2   2   0   0   0   0   2   0   0   2   0   2   2   0   2   2   0   2   2   2   2   0   0   2   0   0   0   0   2   2   2   2   2   0   0   0   0   2   0   2   0   0   2   2   2   2   2   2   2   0   2   2   2   0   2   2   2   0   0   0   0   0   0   0   2   2   0   0   2   0   2   2   0   0   2   2   0   2   0   2   2   0   2   2   2   0   2   0   0   0   0   0   0   2   0   0   2   2   0   2   0   2   2   2   2   0   0   2   0   2   0   0   2   0   0   2   2   2   0   2   2   0   0   2   2   2   0   2   0   0   0   2   2   2   0   2   0   0   0   0   0   0   2   2   2   0   2   0   0   2   0   2   0   0   2   0   0   2   0   0   2   0   0   0   2   2   0   0   2   2   0   2   0   0   0   0   0   0   2   0   0   0   2   0   2   2
 MK-3-8                 2   2   0   2   2   0   2   0   2   2   2   0   0   2   2   2   2   0   0   0   2   0   0   2   0   2   2   0   2   2   2   2   2   2   2   0   2   2   2   2   0   0   2   2   2   2   2   0   0   0   0   2   0   2   0   0   2   2   2   2   2   0   0   0   2   2   2   0   0   2   2   0   0   0   0   0   0   0   2   2   0   0   2   0   2   2   0   0   2   2   2   2   0   2   2   0   2   2   2   0   2   0   0   0   0   0   0   2   0   0   2   2   0   2   0   0   2   0   2   0   0   2   0   2   0   0   2   0   0   2   2   2   0   2   2   0   0   2   2   0   0   2   2   0   0   2   2   2   0   2   0   0   0   0   0   0   2   2   2   0   2   0   0   2   0   2   0   0   2   0   0   2   0   0   2   0   0   0   2   2   0   0   2   0   0   2   0   0   0   0   0   0   2   0   0   0   2   0   2   2
 MK-3-9                 2   2   0   2   2   0   2   0   2   2   2   0   0   2   2   2   0   0   0   0   2   0   0   2   0   2   2   0   2   2   2   2   0   2   0   0   2   2   2   2   0   0   2   2   2   2   2   0   2   0   2   2   0   2   0   0   2   2   2   0   2   0   0   0   0   2   2   0   0   2   2   2   0   0   0   0   0   0   2   0   0   0   2   0   2   0   0   0   2   2   2   2   0   2   2   0   2   2   2   0   0   0   0   0   0   2   2   2   0   0   0   2   0   2   0   0   2   0   2   0   0   2   2   2   0   0   2   0   0   2   0   2   0   2   2   0   0   2   2   0   0   2   2   0   0   2   2   2   0   2   0   0   0   0   0   0   2   2   2   0   2   0   0   0   0   0   0   0   2   0   0   2   0   0   2   0   0   0   0   2   0   2   0   0   0   0   0   0   0   0   0   0   2   0   0   0   2   0   2   2
 MK-3-10                2   2   0   0   2   0   2   2   2   2   2   0   0   2   2   2   0   0   0   0   2   0   0   2   0   2   2   0   0   2   2   2   0   0   0   0   2   2   2   2   2   0   0   2   2   2   2   0   2   0   2   0   0   2   2   0   0   2   2   0   2   0   0   0   0   2   2   0   0   2   2   2   0   0   0   0   0   0   2   0   2   0   2   0   0   0   0   0   2   0   2   2   0   2   2   0   2   2   0   0   0   0   0   2   0   2   2   2   0   0   0   2   0   2   0   2   2   0   2   0   0   2   2   2   0   0   2   0   0   0   0   2   0   2   2   0   0   2   2   0   0   2   2   0   0   2   2   2   0   2   0   0   2   0   0   0   2   2   0   0   0   0   2   0   0   2   0   0   2   0   0   2   0   0   2   0   0   0   0   2   0   2   0   0   0   0   0   0   0   0   0   0   2   0   0   0   2   0   2   2
 MK-3-11                2   2   0   2   0   2   2   2   2   2   2   0   0   2   2   2   0   0   0   0   2   0   0   2   2   2   2   2   0   2   2   2   2   0   0   0   2   2   2   2   2   0   0   2   2   2   2   0   2   2   0   0   0   0   2   0   0   2   2   2   2   0   0   0   0   2   2   0   0   2   2   0   0   0   0   0   0   0   2   0   2   0   2   0   2   0   0   0   2   0   2   2   0   2   2   0   2   2   0   0   0   0   0   2   0   2   2   2   0   0   0   2   0   0   2   2   2   0   0   0   0   2   2   2   0   0   0   0   0   2   0   2   0   2   2   0   0   2   2   0   0   2   2   0   0   2   2   2   0   2   0   0   2   0   0   0   2   2   0   0   0   0   2   0   0   2   0   0   2   0   0   2   0   0   2   0   0   0   0   0   0   2   0   0   0   0   0   0   0   0   0   0   2   0   0   0   2   0   0   2
 MK-3-12                2   2   0   2   0   2   2   2   2   2   2   0   0   2   2   2   0   0   0   0   2   2   0   2   0   2   2   2   0   2   2   2   2   0   0   0   2   2   2   2   2   0   0   2   2   2   2   0   2   2   0   0   0   0   2   0   0   2   2   0   2   0   0   2   0   2   2   0   0   0   2   0   0   2   0   0   2   0   2   0   2   0   2   0   2   0   0   0   2   0   0   2   0   2   2   0   2   0   0   0   0   0   0   2   2   2   2   2   0   0   0   2   0   0   2   2   2   0   0   0   0   2   2   2   0   0   2   0   0   2   2   2   0   2   2   0   0   0   2   0   0   2   0   0   0   2   2   2   0   2   0   0   2   0   2   0   2   2   0   0   0   0   2   2   0   2   0   0   2   0   0   2   0   0   2   2   0   0   0   0   0   2   0   0   0   2   0   0   2   0   0   0   2   0   0   0   2   0   0   2
 MK-3-13                2   2   0   2   0   2   0   2   0   2   2   0   0   0   0   2   0   0   0   0   2   0   0   2   0   2   2   2   0   2   2   2   2   0   2   2   0   2   2   2   2   0   0   2   2   2   2   0   2   2   0   0   0   0   2   0   0   2   2   0   0   2   0   2   0   2   2   0   0   0   2   2   0   2   0   0   2   0   2   0   2   0   2   0   2   0   0   0   2   0   0   0   0   2   2   0   2   2   0   0   0   0   2   2   2   2   2   2   0   0   0   2   0   0   2   0   2   2   0   0   0   0   2   2   0   0   2   0   0   2   2   2   0   2   2   0   0   2   2   0   0   2   0   0   0   2   2   2   0   2   0   0   0   0   2   0   2   2   0   0   0   2   2   2   0   2   0   0   2   0   0   2   0   0   2   2   2   0   0   0   0   0   0   0   0   2   0   0   2   0   0   0   2   0   0   0   0   0   0   2
 MK-3-14                2   2   0   2   0   2   2   0   0   2   2   0   0   0   0   2   0   0   0   2   2   0   0   2   0   2   2   2   2   2   2   2   0   0   2   2   2   2   2   0   0   0   0   2   2   2   2   0   2   2   0   0   0   0   2   0   0   2   2   0   2   2   0   2   0   2   2   2   0   0   2   2   0   2   0   0   2   0   2   0   2   0   2   0   2   2   0   0   2   0   0   0   0   2   2   0   2   2   0   0   0   0   2   2   2   2   2   2   0   0   0   2   0   0   2   0   2   2   0   0   0   0   2   2   0   0   2   0   0   2   0   2   0   2   2   0   0   2   2   2   0   2   0   0   0   2   2   2   0   2   0   0   0   0   2   0   2   2   0   0   0   2   2   2   0   2   0   0   2   0   0   2   0   0   2   2   2   0   0   0   0   0   2   0   0   0   0   0   2   0   2   0   2   0   0   0   0   0   0   2
 MK-3-15                2   2   0   2   0   2   2   0   0   0   2   0   0   0   0   2   0   0   0   2   2   0   2   2   0   2   2   2   2   2   2   2   0   0   2   2   0   2   2   0   0   0   0   2   2   2   2   0   2   2   0   2   0   0   2   0   0   2   2   2   2   2   0   2   0   2   2   2   0   0   2   2   0   2   0   0   2   0   2   2   2   0   2   0   2   2   0   0   2   0   0   0   0   2   2   0   2   2   2   0   0   0   2   2   2   0   2   2   0   0   0   0   0   0   2   0   2   2   2   0   0   0   2   2   0   0   2   0   0   2   0   2   0   2   2   0   0   2   2   2   0   2   0   2   0   2   2   2   0   2   0   0   0   0   2   0   2   2   0   2   0   2   2   2   0   2   0   0   2   0   0   2   0   0   2   2   2   0   0   0   0   0   2   0   0   0   0   2   2   0   2   0   2   0   0   0   2   0   2   2
 MK-3-16                2   2   0   2   2   2   2   2   0   0   2   0   0   0   0   2   0   0   2   0   2   0   2   2   0   2   2   2   2   2   2   2   2   0   2   2   0   2   2   2   0   0   0   2   2   0   2   0   0   2   0   2   0   0   2   0   0   2   2   2   2   2   0   0   0   2   2   2   0   0   0   0   0   2   0   2   2   0   2   2   2   0   0   0   2   2   0   0   2   0   0   0   0   2   2   0   2   2   2   0   0   0   2   2   2   0   2   2   0   0   2   0   0   0   2   0   2   2   2   0   0   0   2   2   0   0   0   0   0   2   0   2   0   2   2   0   0   2   2   2   0   2   0   2   0   2   2   2   0   2   0   0   0   0   2   0   2   2   0   2   0   2   2   2   0   2   0   0   2   0   0   2   0   0   2   2   2   0   0   0   0   0   2   0   0   0   0   2   2   0   2   0   2   0   2   0   2   0   2   2
 MK-4-1                 2   2   0   2   0   0   2   2   2   2   2   0   2   2   0   2   0   0   2   0   0   2   2   2   0   2   0   0   2   0   0   2   0   2   2   2   2   2   0   2   0   0   0   2   2   0   0   2   2   0   2   0   0   0   2   2   0   0   2   0   2   2   2   2   2   2   0   0   2   2   0   2   2   2   2   2   0   2   0   2   2   0   0   2   2   2   2   2   2   2   0   0   2   0   2   0   2   0   2   2   0   0   0   2   2   2   2   0   2   0   2   2   0   2   2   2   0   2   0   2   0   2   0   2   2   2   0   2   2   0   0   0   0   0   0   0   2   2   2   2   2   2   2   0   0   2   0   2   2   0   0   2   2   0   0   0   2   0   0   2   0   2   2   2   2   0   2   2   2   2   0   0   0   0   0   0   0   2   0   0   2   2   0   0   0   2   2   2   0   0   2   0   0   2   0   2   0   2   0   2
 MK-4-2                 2   2   2   2   0   0   2   2   2   2   2   0   2   2   0   2   0   2   2   0   2   2   2   2   0   2   0   0   2   0   0   2   0   2   2   2   2   2   0   2   0   0   0   2   2   0   0   2   2   0   2   0   0   0   2   0   0   0   2   0   2   2   2   2   2   2   0   0   0   2   0   2   2   0   2   2   0   2   0   2   0   0   0   2   2   2   2   2   2   2   0   0   2   0   2   0   2   0   2   2   2   0   0   0   2   2   2   0   2   0   2   2   0   2   2   2   0   2   0   2   0   2   0   2   2   2   0   2   2   0   0   0   0   0   0   0   2   2   2   2   2   2   2   0   0   2   0   2   2   0   0   2   2   0   0   2   2   0   0   2   0   2   2   2   2   0   2   2   0   2   0   0   0   0   0   0   2   2   0   0   2   2   0   0   0   2   2   0   0   0   2   0   0   2   0   2   0   2   0   2
 MK-4-3                 0   2   2   2   0   2   2   2   2   2   2   0   2   2   0   2   2   2   2   0   2   2   2   2   2   2   0   0   2   0   0   0   0   2   2   2   2   2   0   2   0   0   0   2   2   0   0   2   2   0   2   0   0   2   2   0   0   0   2   0   2   2   2   2   2   2   2   0   0   2   0   2   2   0   2   2   0   2   0   2   0   0   0   2   0   0   2   2   2   2   0   0   2   0   2   0   2   0   0   2   2   0   0   0   0   0   2   0   2   0   2   2   0   2   0   2   0   0   2   2   0   2   2   2   2   2   0   2   2   0   0   0   0   0   0   0   2   2   2   2   2   2   2   0   0   2   0   2   2   0   0   2   2   0   0   2   2   0   0   2   0   0   0   2   2   0   2   2   0   2   0   0   2   0   0   0   2   2   0   0   2   2   0   2   0   2   2   0   0   0   2   0   0   2   0   2   0   2   0   2
 MK-4-4                 0   2   2   2   0   2   2   2   0   2   2   0   2   2   0   2   2   2   2   0   2   2   2   2   2   2   0   0   2   0   0   2   0   2   2   2   2   2   0   2   0   0   0   2   0   0   0   2   2   0   2   2   0   0   2   2   0   0   2   0   2   2   2   2   2   2   2   0   0   2   0   2   2   0   2   2   0   2   2   2   0   0   0   2   0   0   2   2   2   2   0   0   2   2   0   0   2   0   0   0   2   0   0   0   0   0   0   0   2   0   2   2   0   2   0   2   0   0   2   2   0   2   2   2   2   2   0   2   2   0   0   0   0   0   0   0   2   2   2   2   2   2   2   0   2   2   0   0   2   2   0   2   2   0   0   0   2   0   0   2   2   0   0   2   2   0   2   0   0   2   0   0   2   0   0   0   2   2   0   0   0   0   0   2   0   2   2   0   0   0   2   0   0   2   0   2   0   2   0   2
 MK-4-5                 0   2   2   2   0   0   2   2   0   2   2   0   2   0   0   2   2   2   2   0   2   2   2   2   2   2   0   0   2   0   0   2   0   2   2   2   2   2   2   2   0   0   0   0   0   0   0   2   2   0   2   2   0   2   2   2   0   0   2   0   2   2   2   2   2   2   2   0   0   0   0   2   2   0   2   2   0   2   2   2   2   0   0   2   0   0   2   2   2   2   0   0   2   2   0   0   2   0   0   0   2   0   0   0   0   0   0   0   2   0   2   2   0   2   2   2   0   0   2   2   0   0   2   2   2   0   0   2   0   0   2   0   0   0   0   2   2   2   2   2   2   2   2   0   0   2   0   0   2   2   0   2   2   0   0   0   2   0   0   2   2   0   2   2   2   0   2   0   0   2   0   0   2   0   0   0   2   2   0   2   0   0   0   2   0   2   2   0   0   0   2   0   0   2   0   2   0   2   0   2
 MK-4-6                 0   2   2   2   0   0   2   2   2   0   2   0   2   2   0   2   2   2   2   0   2   2   2   2   2   2   0   0   0   0   0   2   0   2   2   2   2   2   2   2   0   2   0   0   0   0   0   2   0   0   2   2   0   2   2   0   0   0   2   0   2   2   2   2   2   2   2   0   0   0   0   2   2   2   2   2   0   2   2   2   2   0   0   2   0   0   2   2   2   2   0   0   2   2   2   0   2   0   0   2   0   0   0   0   0   0   0   0   2   0   2   2   0   2   2   2   0   0   2   2   0   0   2   2   2   0   0   2   0   0   2   0   0   0   0   2   2   2   0   2   2   2   2   0   0   2   0   0   2   2   0   2   2   0   0   0   2   0   0   0   2   0   2   0   2   0   2   0   0   2   0   0   2   0   0   0   2   2   0   2   0   0   0   2   0   2   2   0   2   0   2   0   0   0   0   0   0   2   0   2
 MK-4-7                 0   2   2   2   0   0   2   2   2   0   2   0   2   2   0   2   2   2   2   2   0   2   2   2   0   2   0   0   0   0   0   2   0   2   2   2   2   2   2   0   0   2   0   0   0   0   0   2   0   2   2   2   0   0   0   0   0   0   2   0   2   2   2   2   2   2   2   0   0   0   0   2   2   2   2   0   0   2   2   2   2   0   0   0   0   0   2   2   0   2   0   0   2   2   2   0   2   0   0   2   0   0   2   0   0   0   0   0   2   0   2   2   0   2   2   0   0   0   2   2   0   2   2   2   2   0   0   2   0   0   2   0   0   0   0   2   2   2   0   2   0   2   2   0   0   2   2   0   2   0   0   2   2   0   0   0   2   0   2   0   2   0   2   0   2   0   2   0   0   2   0   0   2   0   0   0   0   2   0   0   0   0   0   2   0   2   2   0   2   0   2   0   0   0   0   0   0   2   0   2
 MK-4-8                 0   2   2   2   0   0   2   2   2   2   2   0   2   2   0   2   2   2   2   2   0   2   2   2   0   2   2   0   0   0   0   2   0   2   2   2   2   2   2   0   0   2   0   0   0   0   0   2   0   2   2   0   0   0   0   0   0   0   2   2   2   0   2   2   2   2   0   0   0   0   0   2   2   2   2   0   0   2   2   2   2   0   2   0   0   0   2   2   0   2   0   0   2   2   2   2   2   0   0   0   2   0   2   0   0   0   0   0   2   0   2   2   0   2   2   0   0   0   2   0   0   2   0   2   2   0   0   2   0   0   2   0   0   0   2   2   0   2   0   2   0   0   2   0   0   2   2   0   2   0   0   2   2   0   0   0   0   2   2   0   2   0   2   0   2   0   2   0   0   2   0   0   2   0   0   0   0   2   0   0   0   0   0   2   2   2   2   0   2   0   2   0   0   2   0   0   0   2   0   2
 MK-4-9                 0   2   2   2   0   0   2   2   2   0   2   0   2   2   0   2   2   0   2   2   0   2   2   2   0   2   2   0   0   0   0   2   0   2   2   2   2   2   2   0   0   2   0   0   0   0   0   0   0   2   2   0   0   0   0   0   0   0   2   2   2   0   2   2   2   2   0   0   0   0   2   2   2   2   2   0   0   2   2   2   2   0   2   0   0   0   0   2   0   2   0   0   2   2   0   2   2   0   0   2   2   0   2   0   0   0   0   0   2   0   2   2   2   2   2   0   0   0   2   0   2   2   0   2   2   0   2   2   0   0   0   0   0   0   2   2   0   2   0   2   0   0   2   0   0   2   2   0   2   0   0   2   2   0   0   0   0   2   2   0   2   2   2   0   2   0   2   0   0   2   0   0   2   0   2   2   0   2   0   0   0   0   2   2   2   2   2   0   2   0   2   0   0   2   0   0   0   2   0   2
 MK-4-10                0   2   2   2   0   0   2   2   0   0   2   0   2   2   0   2   2   0   2   2   0   2   0   2   0   2   2   0   0   0   0   2   0   2   2   2   2   2   2   0   0   2   0   0   2   0   0   0   0   2   2   0   0   0   0   0   0   0   0   2   2   0   2   2   0   2   0   0   0   0   2   2   2   2   2   0   0   2   2   2   2   0   2   0   0   0   0   2   0   2   0   2   2   2   0   2   0   0   0   2   2   0   2   0   0   0   0   0   2   0   2   2   0   2   2   0   0   0   2   0   2   2   0   2   2   0   2   0   0   0   0   0   0   0   2   2   0   2   0   2   0   0   2   0   0   2   2   0   0   0   0   2   2   0   0   0   0   2   2   2   2   2   2   0   2   0   2   0   0   2   0   0   2   2   2   2   0   0   0   0   0   0   2   2   2   2   2   0   2   0   2   0   0   2   0   0   0   2   0   0
 MK-4-11                0   2   2   2   0   2   2   2   0   0   2   0   2   2   0   2   2   0   2   2   0   0   0   0   0   2   2   2   0   0   0   0   0   2   2   2   2   0   2   0   0   2   0   0   2   0   0   0   2   2   2   0   0   0   2   0   0   0   0   0   2   0   2   2   0   2   0   0   0   0   2   2   2   2   2   0   0   2   2   2   2   0   0   0   0   0   0   2   0   2   0   2   2   2   0   2   0   0   0   2   2   0   2   0   0   0   0   0   2   0   2   2   0   2   2   0   0   0   2   0   2   2   0   2   2   2   2   0   0   0   0   0   0   0   2   2   0   2   0   2   2   0   2   0   0   2   2   0   0   0   0   2   2   0   0   0   0   2   2   2   2   2   2   0   2   0   2   0   0   2   0   0   2   2   2   2   0   0   2   0   0   0   2   2   2   2   2   0   2   0   2   0   2   2   0   0   0   2   0   0
 MK-4-12                0   2   2   2   0   2   2   2   0   0   0   0   2   0   0   2   2   0   2   2   0   0   2   0   0   2   2   2   0   0   0   0   0   2   2   2   2   0   2   0   0   2   0   0   2   0   0   0   2   2   2   2   2   0   2   0   0   0   0   0   2   0   2   2   0   2   0   0   0   2   2   2   2   0   2   0   0   2   2   2   2   0   0   0   0   0   0   2   0   2   0   2   2   2   0   2   0   0   0   2   2   0   2   0   0   0   0   0   2   0   0   2   2   2   2   0   0   0   2   0   2   2   0   2   2   2   2   0   0   0   0   0   0   0   2   2   0   2   0   2   2   0   0   0   0   2   2   0   0   0   0   2   2   0   0   0   0   0   2   0   2   0   2   0   2   0   2   0   0   2   0   0   2   2   2   2   0   0   2   0   0   0   2   2   2   0   2   0   2   0   0   0   2   0   0   2   2   2   0   2
 MK-4-13                0   2   2   2   0   2   2   2   0   0   0   0   2   0   0   2   0   0   2   2   2   0   2   0   0   2   2   2   0   0   0   0   2   2   2   2   2   0   2   0   0   2   0   0   0   0   0   0   2   2   2   2   2   0   2   0   0   0   0   0   2   0   2   2   0   2   0   0   0   0   2   2   2   0   0   0   0   2   2   2   2   0   0   0   0   0   0   2   0   2   0   2   2   2   0   2   0   0   0   2   2   0   2   0   0   0   0   0   2   0   0   2   2   2   2   0   0   0   2   0   2   2   0   2   2   2   2   0   0   0   0   2   0   0   2   2   0   2   0   2   2   0   0   0   0   2   2   0   0   0   0   2   2   0   0   0   0   0   2   0   2   0   2   0   0   0   2   0   0   2   0   0   2   2   0   2   0   0   2   0   0   0   2   2   2   0   2   0   2   0   2   0   2   0   0   2   2   2   0   2
 MK-4-14                0   0   2   2   0   2   2   2   0   0   0   0   2   0   0   2   0   0   2   0   2   0   2   0   0   2   2   2   0   0   0   0   0   2   2   2   2   0   2   0   0   2   0   0   0   0   0   0   0   2   2   2   2   0   2   0   0   2   0   0   0   0   2   2   0   2   0   0   0   0   2   2   2   0   2   0   0   2   2   2   2   0   0   0   0   0   0   2   0   2   0   2   2   2   0   2   0   0   0   2   0   0   2   0   0   0   0   0   2   0   0   2   2   2   2   0   0   0   2   2   2   2   0   2   2   2   2   0   0   0   0   2   0   0   2   2   0   2   0   2   2   0   0   0   0   2   2   0   2   0   0   2   2   0   0   0   0   0   2   0   2   0   2   2   0   0   2   0   0   2   0   0   0   2   0   2   2   0   2   0   0   0   2   2   2   0   2   0   2   0   2   0   2   2   0   2   2   2   0   2
 MK-4-15                0   0   2   2   0   2   2   2   0   0   0   0   2   0   2   2   0   0   2   0   2   0   2   0   0   2   2   2   0   0   0   0   0   2   2   2   2   0   2   0   0   2   0   0   0   0   0   0   0   2   2   2   2   0   2   0   0   2   0   0   0   2   2   2   0   2   0   0   0   0   2   2   2   0   0   0   0   2   2   2   2   0   0   0   2   0   0   2   0   2   0   2   2   2   0   2   0   0   0   2   0   0   2   0   0   2   0   0   0   0   2   2   2   2   2   0   0   0   2   2   2   2   0   2   2   2   2   0   0   0   0   2   0   0   2   2   0   2   0   2   2   0   0   0   0   2   2   0   2   0   0   2   2   0   0   2   2   0   2   0   2   0   2   2   0   0   2   0   0   2   0   0   0   0   0   2   2   0   2   0   0   0   2   2   2   0   0   0   2   0   2   0   2   2   0   0   2   2   0   2
 MK-4-16                0   0   0   2   0   2   2   2   0   0   0   0   2   0   2   0   0   0   2   0   2   0   2   0   0   2   2   2   0   2   0   0   0   2   2   2   2   2   2   0   0   2   0   0   0   0   0   0   0   2   0   2   2   0   2   0   2   2   0   0   0   2   2   2   2   2   0   0   0   0   2   2   2   0   0   0   0   2   2   2   2   0   0   0   2   0   0   0   0   2   0   2   2   2   0   2   0   0   2   2   0   0   2   0   0   2   0   0   2   2   2   2   2   2   2   0   0   0   2   2   2   2   0   0   2   2   2   0   0   0   0   2   0   0   2   2   0   2   0   2   2   0   0   0   0   2   0   0   2   0   0   2   2   0   0   2   2   0   2   0   2   0   2   2   0   2   2   0   0   2   0   0   0   0   0   2   2   0   2   0   2   0   2   2   2   0   0   2   2   2   2   0   2   2   0   0   0   2   0   2
 MK-5-1                 0   0   0   0   0   0   0   2   2   0   0   0   2   2   0   0   0   2   2   0   2   2   0   0   0   2   0   0   2   0   0   2   0   0   0   2   0   2   2   2   2   0   0   0   2   2   0   2   2   0   2   2   0   2   2   2   2   2   0   2   0   2   0   0   0   0   2   2   2   0   2   2   2   2   2   2   0   2   2   2   0   0   0   0   2   2   0   2   0   0   2   0   0   2   2   0   0   0   0   2   0   2   0   0   2   2   0   2   0   2   0   2   2   2   0   2   2   2   2   0   2   0   0   2   2   0   2   2   2   2   0   0   0   0   0   2   0   0   2   0   0   0   0   0   2   0   2   2   2   0   2   2   2   2   2   0   0   2   2   0   2   2   0   0   2   2   0   0   0   2   0   2   2   0   2   2   0   2   2   2   0   0   0   2   0   0   0   2   0   2   2   2   2   0   2   0   2   0   2   2
 MK-5-2                 2   0   0   0   0   0   0   2   2   0   0   0   2   2   0   0   0   2   2   0   2   2   0   0   0   0   0   0   2   0   0   2   0   0   0   0   0   2   0   2   2   0   0   0   2   2   0   2   2   0   2   2   0   2   2   2   0   2   0   2   0   2   0   0   0   0   2   2   2   2   2   2   2   2   2   2   0   2   0   2   0   0   0   0   2   2   0   2   0   2   2   0   0   2   2   0   0   0   2   2   0   2   0   2   0   2   0   2   2   2   0   0   2   2   0   2   2   2   2   0   2   0   0   2   2   0   2   2   2   2   0   0   0   0   0   2   0   0   2   0   0   2   0   0   2   0   2   0   2   0   2   2   2   2   2   0   0   2   2   0   2   2   0   0   2   2   0   0   0   2   0   2   2   0   2   2   0   2   2   2   0   0   0   2   0   0   0   2   0   2   2   2   2   0   2   0   2   0   0   2
 MK-5-3                 2   0   0   0   0   0   0   0   2   0   0   0   0   2   0   0   0   2   2   0   2   2   0   0   0   0   0   2   2   0   0   2   2   0   0   0   0   2   0   0   2   0   0   0   2   2   2   2   2   0   2   2   0   2   2   2   0   2   2   2   0   2   0   0   0   0   2   2   2   2   2   2   2   2   2   2   0   0   0   2   0   0   0   0   2   2   0   2   0   2   2   0   0   2   2   0   0   0   2   2   0   2   0   2   0   2   0   2   0   2   0   2   2   2   0   2   2   2   2   0   2   0   0   0   2   0   2   2   2   2   0   0   0   0   0   2   0   0   2   0   0   0   0   0   2   0   2   0   2   0   2   2   2   2   2   2   0   2   2   0   2   2   0   0   2   2   0   0   0   2   0   2   2   0   2   2   0   2   2   2   0   0   0   2   0   0   0   2   0   2   2   2   2   0   2   2   2   0   0   2
 MK-5-4                 2   0   0   0   0   0   0   0   2   0   0   0   0   2   0   2   0   2   2   2   0   2   0   0   0   0   0   2   2   0   0   2   2   0   2   0   0   2   0   0   2   0   0   0   2   2   2   2   2   0   2   2   0   2   2   2   2   2   2   2   0   2   0   0   0   0   2   2   0   2   2   2   2   2   2   2   0   0   0   2   0   0   0   0   2   0   0   2   0   2   2   0   0   2   2   0   0   0   2   2   0   2   0   0   0   2   0   2   0   2   0   2   2   2   0   2   0   2   2   2   2   0   0   0   0   2   2   2   2   2   0   2   0   0   0   0   0   2   2   0   0   0   2   0   2   0   2   0   2   2   2   2   2   2   2   2   0   2   2   0   2   2   0   0   2   2   0   0   0   2   0   2   2   0   2   2   0   2   2   2   0   0   0   2   0   2   0   2   0   2   2   2   0   0   2   2   2   0   0   2
 MK-5-5                 2   0   0   0   0   0   0   0   2   0   0   0   0   2   0   0   0   2   2   2   0   2   0   0   0   0   2   2   2   0   2   2   2   0   2   0   0   2   0   0   0   0   0   0   2   2   2   2   2   0   0   2   0   2   2   2   2   2   0   2   0   2   0   0   0   0   2   2   0   2   2   0   2   2   2   2   0   0   0   2   0   0   0   0   2   0   0   2   0   2   2   0   2   2   2   0   2   2   2   2   0   0   2   2   0   2   0   2   0   2   0   2   2   0   0   0   0   2   2   2   2   0   0   0   0   2   2   2   2   2   0   2   0   2   0   2   0   0   2   0   0   0   2   0   2   0   2   0   2   2   2   2   2   2   2   2   0   2   2   0   2   2   2   0   2   2   0   0   0   2   0   2   2   0   2   2   0   2   2   2   0   0   0   2   2   2   0   2   2   2   0   2   0   0   2   2   0   0   2   2
 MK-5-6                 2   0   0   0   0   0   0   0   2   0   0   2   2   2   0   0   0   2   2   2   0   2   0   0   0   0   2   2   2   0   2   2   2   0   2   0   0   2   0   2   0   2   0   0   2   2   2   2   2   0   0   2   0   2   2   0   2   2   0   2   0   2   0   0   0   0   2   2   0   0   2   2   2   2   2   2   0   0   0   2   0   0   0   0   0   0   2   2   2   0   2   0   2   0   0   2   2   2   2   2   0   0   2   2   0   2   0   2   0   2   0   2   2   0   0   0   0   2   2   2   2   2   0   0   0   0   0   2   2   2   0   2   0   2   2   2   0   0   2   0   0   0   2   0   2   0   2   0   2   2   2   2   2   2   2   2   0   0   2   0   2   2   2   2   2   0   0   0   0   0   0   2   2   0   2   2   0   2   2   2   0   2   0   2   2   2   0   2   2   2   0   2   0   0   2   2   0   0   2   2
 MK-5-7                 2   0   0   0   0   0   0   0   2   0   0   2   2   2   0   0   0   0   0   2   0   2   0   0   0   0   2   2   2   0   2   2   2   0   2   0   0   2   2   2   0   2   0   2   2   2   2   2   2   0   2   2   0   2   2   0   2   2   0   2   0   2   0   0   0   0   2   2   0   0   2   2   2   2   2   2   0   0   0   2   0   2   2   0   0   0   0   2   2   0   2   0   2   0   0   2   2   2   2   2   0   0   2   2   0   2   0   2   0   2   0   2   2   0   0   0   0   2   2   0   0   2   0   0   0   0   0   2   2   2   2   2   0   2   2   2   0   0   2   0   0   0   2   0   2   0   0   0   2   2   0   2   2   2   2   2   0   0   2   0   2   2   2   0   2   0   0   0   0   0   0   2   2   0   2   2   0   2   2   2   0   2   0   2   2   2   2   2   2   2   0   2   0   0   2   2   0   0   0   2
 MK-5-8                 2   0   0   0   0   0   0   0   2   0   0   0   2   2   0   0   0   0   0   2   0   2   0   0   0   0   2   2   2   0   2   0   2   0   2   0   0   2   2   2   0   2   0   2   2   2   2   2   2   0   2   2   0   2   2   0   2   2   0   2   0   2   0   2   0   0   2   2   2   0   2   2   2   2   2   2   0   0   2   2   0   2   2   0   0   0   0   2   2   0   2   0   2   0   0   2   2   2   2   2   2   0   2   2   0   2   2   2   0   2   2   2   2   0   0   0   0   2   2   0   0   0   0   0   0   0   0   2   2   2   2   2   0   2   2   2   0   2   2   0   0   0   2   0   0   0   0   2   2   2   0   2   2   2   2   2   0   0   2   0   2   2   2   0   2   0   0   0   0   2   0   2   2   0   2   2   0   2   2   2   2   2   0   2   2   0   2   2   2   2   0   2   0   0   2   2   0   0   0   2
 MK-5-9                 0   0   0   0   0   0   0   2   0   0   0   0   2   2   0   2   0   0   0   2   0   2   0   0   0   0   2   0   2   0   2   0   2   0   2   0   0   2   2   0   0   2   0   2   0   2   2   0   2   0   2   2   0   2   2   0   2   2   0   2   0   2   0   2   0   0   2   2   2   0   2   2   2   2   0   2   0   0   2   2   0   0   2   0   0   0   0   0   0   0   2   0   2   0   0   2   2   2   2   2   2   0   0   2   0   2   2   2   0   2   2   2   2   0   0   0   0   2   2   0   0   0   0   0   0   0   0   2   2   2   2   2   0   2   2   2   0   2   2   0   0   0   0   0   0   0   0   2   2   2   0   2   2   2   2   2   0   0   2   2   2   2   2   0   2   0   0   0   0   2   2   2   2   0   2   0   0   2   2   2   2   2   0   2   2   0   2   0   2   2   0   2   0   2   2   2   0   0   0   2
 MK-5-10                0   0   0   0   0   0   0   2   0   0   0   0   2   2   0   2   0   0   0   2   0   2   0   0   0   0   0   0   2   0   2   2   2   0   2   0   0   2   2   0   0   2   0   2   2   2   2   0   2   0   2   2   0   2   2   0   2   2   0   2   0   2   0   2   0   0   2   2   2   0   2   2   2   2   0   2   0   0   2   2   0   0   2   0   0   0   0   0   0   0   2   0   2   0   0   2   2   2   2   2   2   0   0   2   0   2   2   2   0   2   2   2   2   0   0   0   0   2   2   0   0   0   0   0   2   2   0   2   2   2   2   2   0   2   2   2   0   2   2   0   0   0   0   0   0   0   0   2   2   2   0   2   0   2   2   2   0   2   2   2   2   2   2   0   2   0   0   0   0   2   2   2   2   0   2   0   0   2   2   2   2   2   0   2   0   0   2   0   0   2   0   2   0   2   2   2   0   0   0   2
 MK-5-11                0   0   0   0   0   2   0   2   0   0   2   0   2   2   0   2   0   0   0   2   0   2   0   0   0   0   0   0   2   0   0   2   2   0   2   0   2   2   2   0   0   2   0   2   2   2   2   0   2   2   2   2   0   2   2   0   2   2   0   2   0   2   2   2   0   0   2   2   2   0   2   2   2   2   0   2   0   0   2   2   2   0   2   0   0   0   0   0   0   0   2   0   2   0   0   2   2   2   2   2   2   0   0   0   2   2   2   2   0   2   2   2   0   0   2   0   0   2   2   0   0   0   0   0   2   2   0   2   2   2   2   2   0   2   2   2   0   2   0   0   0   0   0   0   0   0   0   2   2   2   0   2   0   2   0   2   0   2   2   2   0   2   2   2   2   0   0   0   0   2   2   2   0   0   0   0   0   2   2   2   2   2   0   2   0   0   2   0   0   2   0   2   0   2   2   2   0   2   0   2
 MK-5-12                0   0   0   0   0   2   0   2   0   0   2   0   2   2   0   0   0   0   0   2   0   2   0   0   0   0   0   0   2   0   0   2   2   0   2   0   2   2   0   0   0   2   0   2   2   2   2   0   2   2   2   2   2   2   2   0   2   2   0   2   0   0   2   2   0   0   2   2   2   0   2   2   2   2   0   2   0   0   2   2   2   0   2   0   0   0   0   0   0   2   2   0   0   0   0   2   2   2   2   2   2   0   0   0   2   2   2   2   0   0   2   2   2   0   2   0   0   2   2   0   0   0   0   0   2   2   0   2   2   2   2   0   0   2   2   2   0   2   0   0   0   0   0   2   0   0   0   2   2   2   0   2   0   2   0   2   0   2   2   2   0   2   2   2   2   0   0   0   0   2   2   2   0   0   0   0   0   2   2   2   2   2   0   2   0   0   2   0   0   2   0   0   0   0   2   2   0   2   0   2
 MK-5-13                0   0   0   0   0   2   2   2   0   0   2   0   2   2   0   0   0   0   0   2   0   2   0   2   0   0   0   0   2   0   0   2   2   0   0   0   2   2   0   0   0   2   0   2   2   2   2   0   2   2   0   2   2   2   2   0   2   2   0   2   0   0   2   2   0   0   2   2   0   0   2   2   2   2   0   2   0   0   2   2   0   0   2   0   0   0   0   0   2   2   2   0   0   0   0   2   2   2   2   2   0   0   0   0   2   2   2   2   0   0   2   2   2   0   2   2   0   2   2   2   0   2   0   0   2   2   0   2   0   2   2   0   0   2   2   2   0   2   0   0   0   0   0   2   0   0   0   0   2   2   0   2   0   2   0   2   0   2   2   2   0   2   0   2   2   0   0   0   0   2   2   2   0   0   0   2   0   2   2   2   2   2   0   2   0   0   2   0   0   2   0   0   0   0   2   2   0   0   0   2
 MK-5-14                0   0   0   0   0   2   2   0   0   0   2   0   2   2   0   0   0   0   2   2   0   2   0   2   0   0   0   0   2   0   0   2   2   0   0   0   2   2   0   0   0   2   0   2   2   2   2   0   0   2   0   2   2   2   2   0   2   0   2   2   0   2   2   2   0   0   2   2   0   0   2   2   2   2   0   2   0   0   2   2   2   0   2   0   0   0   0   0   2   2   2   0   0   0   0   2   2   2   2   2   0   0   0   0   2   2   2   2   0   0   2   2   0   0   2   2   0   2   2   2   0   2   0   0   2   2   0   2   0   2   2   0   0   2   2   2   2   2   0   0   0   0   0   2   0   0   0   0   2   2   0   0   0   2   0   2   0   2   2   2   0   2   0   2   2   0   0   0   0   2   2   2   0   0   2   2   0   2   0   2   2   2   0   2   0   0   0   0   0   2   0   0   0   0   2   2   0   2   0   2
 MK-5-15                0   0   0   2   0   2   0   0   0   0   2   0   2   2   0   2   0   0   2   0   0   2   0   2   0   0   0   0   2   0   0   2   2   0   0   0   2   2   0   0   0   2   0   2   2   2   2   0   0   2   2   2   2   2   2   0   0   0   2   2   0   2   2   2   0   0   2   2   0   0   2   2   2   2   0   2   0   0   2   2   2   0   2   0   0   0   0   0   2   2   0   0   0   0   0   2   2   0   2   2   0   2   0   0   2   2   0   2   0   0   2   2   0   0   2   2   0   2   2   2   0   2   2   0   2   2   2   2   0   2   2   0   2   2   2   2   2   2   0   0   0   0   0   2   0   0   0   0   2   2   0   0   0   2   0   2   0   2   2   2   0   2   0   2   2   0   0   0   2   2   2   2   0   0   2   2   0   0   0   2   2   2   0   2   0   0   0   0   0   2   0   0   0   0   2   2   0   2   0   2
 MK-5-16                0   0   0   2   0   2   0   0   0   0   2   0   2   0   0   2   0   0   2   2   0   2   0   2   0   0   0   0   0   0   0   2   2   0   2   0   2   2   0   0   0   0   0   2   2   2   2   0   2   2   2   0   2   2   2   0   0   0   2   2   0   2   2   2   0   0   2   2   0   0   2   0   2   2   0   2   0   0   2   2   2   0   2   0   0   0   2   0   2   2   0   0   0   0   0   2   2   0   2   2   2   0   0   0   2   2   0   2   0   0   2   2   0   0   2   0   0   2   2   2   0   2   2   0   2   0   2   2   0   2   2   0   2   2   2   2   0   2   0   0   2   0   2   2   0   0   0   0   2   2   0   0   0   2   0   2   0   2   2   2   0   2   0   2   2   0   0   0   2   2   2   2   0   0   2   2   0   0   0   2   0   2   2   2   0   0   0   0   0   2   0   0   0   0   0   2   0   2   2   2
 MK-6-1                 2   2   0   2   0   0   0   2   0   0   2   0   2   0   2   0   0   2   0   0   2   2   2   0   2   2   2   0   2   2   0   0   0   0   2   0   2   0   2   2   2   2   2   0   0   2   2   2   2   2   0   2   0   0   2   0   0   0   0   0   0   2   2   0   2   2   0   2   0   2   2   0   0   0   0   2   2   2   0   0   0   2   0   2   0   0   2   0   2   0   0   0   2   0   0   2   0   0   2   2   2   0   0   2   0   2   2   2   0   2   0   0   2   0   2   2   0   2   0   2   0   2   2   0   2   0   0   2   0   2   0   0   2   2   0   0   0   2   0   2   0   0   0   2   0   0   0   0   2   2   0   2   2   0   2   2   2   0   2   2   0   2   0   0   2   0   0   2   2   0   0   2   0   0   0   2   0   0   0   0   0   0   0   0   2   0   0   0   0   0   2   0   0   2   0   2   2   2   2   2
 MK-6-2                 2   0   0   2   0   0   0   2   0   0   2   2   2   0   2   0   0   2   0   0   2   2   2   0   2   2   2   0   2   2   0   0   0   0   2   0   2   0   2   0   2   0   2   0   0   2   2   2   2   2   0   2   0   0   2   0   0   0   0   0   0   2   2   0   2   2   0   2   0   2   2   0   2   0   0   2   2   2   0   0   0   2   0   2   0   0   2   0   2   0   0   0   2   0   0   2   0   0   2   2   2   0   0   2   0   2   2   2   0   2   2   0   2   0   2   2   0   2   0   2   2   2   2   0   2   0   0   2   0   2   0   0   2   2   0   0   0   2   0   2   0   0   2   2   0   0   0   0   0   2   0   0   2   2   2   2   2   0   2   2   2   2   0   0   0   0   0   2   2   0   0   0   0   0   0   2   0   0   0   0   0   0   0   0   2   2   0   0   0   0   2   0   0   2   0   2   2   2   2   2
 MK-6-3                 0   0   0   2   0   2   0   2   0   0   2   2   2   0   2   0   0   2   0   0   2   2   2   0   2   2   2   0   2   2   0   0   0   0   2   0   2   0   2   0   2   0   0   0   0   2   2   2   2   2   0   2   0   0   2   0   0   0   0   0   0   2   2   0   2   2   0   2   0   2   2   0   2   0   2   2   2   2   0   0   2   2   0   2   0   0   2   0   2   0   0   0   2   2   0   2   0   0   2   2   2   0   0   2   0   2   2   2   0   2   0   0   2   0   2   2   0   2   0   2   2   0   2   0   2   0   0   2   0   2   0   0   0   2   0   0   0   0   0   0   0   0   2   2   0   0   0   0   0   2   0   0   2   2   2   2   0   0   2   2   2   2   0   2   0   0   2   2   2   0   0   0   0   0   0   2   0   0   2   0   0   0   2   0   2   2   0   0   0   2   2   0   0   2   0   2   2   2   2   2
 MK-6-4                 0   0   2   2   0   2   0   2   0   0   2   2   2   2   2   0   0   2   0   0   2   2   2   0   2   2   2   0   2   2   0   0   0   0   2   0   2   0   2   0   2   0   0   0   0   2   2   2   0   2   0   0   0   0   2   0   0   0   0   0   0   2   2   0   0   2   0   2   0   2   2   0   2   0   2   0   2   0   0   0   2   0   0   2   0   0   2   0   2   0   0   0   2   2   2   2   0   0   2   2   2   0   0   0   0   2   0   2   0   2   0   0   0   0   2   2   0   2   2   2   2   0   2   0   2   0   0   2   2   2   0   0   2   2   0   0   0   0   0   0   2   0   2   0   0   0   0   0   0   2   0   0   2   2   2   2   2   0   2   2   0   2   0   2   0   0   2   2   2   0   0   0   0   0   0   2   2   0   2   0   0   0   2   0   2   2   0   0   0   2   2   0   0   2   0   2   2   0   2   2
 MK-6-5                 0   0   2   2   0   2   0   2   0   2   2   2   2   2   2   2   0   2   0   0   2   2   2   0   2   2   2   0   0   2   0   0   0   2   2   0   2   2   2   0   2   0   0   0   0   2   2   0   0   2   0   0   0   0   2   0   0   0   0   0   0   2   2   0   0   2   0   2   0   2   2   0   2   0   2   0   2   0   0   0   2   0   0   2   0   0   2   0   2   0   0   0   2   2   2   2   0   0   0   2   2   0   0   0   0   2   0   2   0   2   0   0   0   0   2   2   0   2   2   2   0   0   2   0   2   0   0   2   2   2   0   0   2   2   0   0   2   0   0   0   2   2   2   0   0   0   0   0   2   0   2   0   0   2   2   2   0   0   2   2   0   2   0   2   0   0   2   2   2   0   0   0   0   2   0   2   2   0   0   0   0   0   2   0   2   2   0   0   0   2   2   0   0   2   0   2   0   0   2   2
 MK-6-6                 0   0   2   2   0   2   0   0   0   2   0   2   2   2   2   2   0   2   0   0   2   2   2   0   2   2   2   0   0   2   2   0   0   0   2   2   2   2   2   0   0   0   0   0   0   2   2   2   0   2   0   0   0   0   0   2   0   0   0   0   0   2   2   0   0   2   0   2   0   2   2   0   0   2   2   0   2   0   0   2   2   0   0   2   0   0   2   0   2   0   0   0   2   2   2   2   0   0   0   2   2   0   0   0   0   2   0   2   0   2   0   0   0   0   2   2   0   2   2   2   0   0   2   0   2   0   0   0   2   0   0   0   2   2   0   0   2   0   0   0   2   2   2   0   0   0   0   0   2   0   2   2   2   2   2   0   0   0   2   2   0   2   0   2   0   0   2   0   2   0   0   0   0   2   0   2   2   0   0   0   0   0   2   0   2   2   0   0   0   2   2   2   0   2   0   2   0   0   2   2
 MK-6-7                 0   0   2   2   0   2   0   2   0   2   0   0   2   2   2   2   0   2   0   0   2   2   2   0   2   2   2   0   0   2   2   0   0   0   2   2   2   2   2   0   0   0   0   0   0   2   2   2   2   2   0   0   0   2   0   2   0   0   2   0   0   2   2   0   0   2   0   2   0   2   2   0   0   2   2   0   2   0   0   2   2   0   0   2   0   0   2   0   2   0   0   0   0   2   2   2   0   2   0   2   2   0   0   0   0   2   0   2   0   2   0   0   0   0   2   2   0   2   2   2   0   0   0   0   0   0   0   0   2   0   0   0   2   2   0   0   2   0   0   0   2   2   2   0   0   0   0   0   2   0   2   0   2   2   2   0   2   0   2   2   0   2   0   2   0   0   2   0   0   2   0   0   0   2   2   2   2   0   0   0   0   0   2   0   2   2   2   0   0   2   2   2   0   2   0   2   0   0   2   2
 MK-6-8                 0   0   2   0   0   0   0   2   0   2   0   0   2   2   2   2   0   2   0   0   2   2   2   0   2   2   2   0   0   2   2   0   0   0   2   2   0   2   2   0   2   0   0   2   0   2   2   2   2   2   0   0   0   2   0   2   0   0   0   2   0   2   2   0   0   2   0   2   0   0   2   0   0   2   2   0   2   0   0   2   2   0   0   2   0   0   0   0   2   0   2   2   0   2   2   2   0   2   0   2   2   0   0   0   0   2   0   2   0   2   0   0   0   0   2   2   0   2   2   2   0   2   0   0   0   0   0   2   2   0   0   0   2   2   0   0   2   0   0   2   2   2   2   0   0   0   0   0   2   2   2   0   2   2   2   0   2   0   2   2   0   2   0   2   0   0   2   0   0   2   0   0   0   2   2   2   0   0   0   0   0   2   2   0   2   2   0   0   0   2   2   2   0   2   0   2   0   0   2   0
 MK-6-9                 0   0   2   0   0   0   0   2   0   2   0   0   2   2   2   2   0   2   0   0   2   2   0   0   2   2   0   0   2   2   2   0   0   0   0   2   0   2   2   2   2   2   0   2   0   2   2   2   2   2   0   0   0   2   0   2   0   0   0   2   0   2   2   2   0   2   0   2   0   0   2   0   0   2   2   0   2   0   0   2   2   0   0   2   0   0   0   0   2   0   0   0   0   2   2   2   0   2   0   2   2   0   0   0   0   2   0   2   0   2   0   0   0   0   2   2   0   2   2   2   0   2   0   0   0   0   0   2   2   0   0   0   2   2   0   0   2   0   2   2   2   2   2   0   0   0   0   0   2   2   2   0   2   2   2   0   2   0   2   2   0   2   0   2   0   0   2   0   0   2   0   0   0   2   2   2   0   0   0   0   0   2   2   0   2   2   2   0   0   2   2   2   0   2   0   2   0   0   2   0
 MK-6-10                0   0   2   0   0   0   0   2   0   2   0   0   2   2   2   0   0   2   0   0   2   2   0   0   2   2   0   0   2   0   2   0   0   0   0   2   0   2   2   2   2   2   0   2   0   2   2   0   0   2   0   0   0   2   0   2   0   2   0   2   2   2   2   2   0   2   2   2   0   0   0   0   0   2   2   0   2   0   0   2   0   0   0   2   0   0   0   0   2   0   0   0   0   2   2   2   0   2   0   2   2   0   0   0   0   2   0   2   0   2   0   0   0   0   2   2   0   2   2   2   0   2   0   0   0   0   0   0   2   0   0   0   2   2   0   0   2   0   2   0   2   2   2   0   2   0   0   0   2   2   2   0   2   2   2   0   2   0   2   2   0   2   0   2   0   0   2   0   2   2   0   0   0   2   2   2   2   0   0   0   0   2   2   0   2   2   2   0   0   0   2   2   0   2   0   2   0   0   2   0
 MK-6-11                0   0   2   2   0   0   0   2   0   2   0   0   0   2   2   0   0   2   0   0   2   2   0   0   2   2   0   0   2   0   2   0   0   0   0   2   0   2   2   2   2   2   0   2   0   2   2   0   0   2   0   0   0   2   0   2   0   2   0   2   2   2   2   2   0   2   0   2   0   0   0   0   0   2   2   0   2   0   0   2   0   0   0   2   0   0   0   0   2   0   2   0   0   2   2   0   0   2   0   2   2   0   0   0   0   2   0   2   0   2   0   2   2   0   2   2   0   2   2   2   0   2   2   0   0   2   2   0   2   0   0   0   2   2   0   0   2   0   2   0   2   2   2   0   2   0   0   2   2   2   0   0   0   2   2   0   2   2   2   2   2   2   0   2   0   0   2   0   2   2   0   0   0   2   2   2   2   0   0   0   0   2   2   0   2   2   2   0   0   0   2   2   0   0   2   2   0   0   2   0
 MK-6-12                0   0   2   2   0   0   0   2   0   2   0   0   0   2   2   0   0   2   0   2   2   2   0   0   2   2   0   0   2   0   2   0   0   0   0   2   0   2   0   2   2   0   0   2   0   2   2   0   2   2   0   0   0   2   0   2   0   0   0   2   0   2   2   2   0   2   0   2   0   0   0   0   0   0   2   2   2   2   0   2   0   0   0   2   0   0   0   0   2   2   2   0   0   2   2   0   0   2   0   2   2   0   0   0   0   2   0   2   0   2   0   2   2   0   2   2   0   2   2   2   0   2   2   0   0   2   0   0   2   0   0   0   2   2   0   0   2   0   2   0   2   2   2   0   2   0   0   2   2   2   0   0   0   2   2   0   2   0   2   2   2   2   0   2   0   0   2   0   2   2   0   0   0   2   0   2   2   0   0   0   0   2   2   0   2   2   2   0   0   0   2   2   0   0   2   2   0   0   2   2
 MK-6-13                2   0   2   2   2   0   0   2   0   2   0   0   0   2   2   0   0   2   0   2   2   2   0   0   2   2   0   0   2   0   2   0   0   0   0   2   0   2   0   2   2   0   2   2   0   2   2   0   2   2   0   0   0   0   0   2   0   0   0   2   0   2   2   2   0   2   0   2   0   0   0   0   0   0   2   2   2   2   0   2   0   0   0   2   0   2   0   0   2   2   2   0   0   2   2   0   0   2   0   2   2   0   0   0   0   2   0   2   0   2   0   2   0   0   0   2   0   2   2   2   0   2   2   2   0   2   0   0   2   0   0   0   0   2   0   0   2   0   2   0   2   2   2   0   2   0   0   2   2   2   0   0   0   2   2   0   2   0   2   2   2   2   0   2   2   0   2   0   2   2   0   0   0   2   2   2   2   0   0   0   0   2   2   0   2   2   2   0   0   0   2   2   0   0   2   2   2   0   2   2
 MK-6-14                2   0   0   2   2   0   0   2   0   2   0   2   0   2   2   0   0   2   0   0   2   2   0   0   2   2   0   0   2   0   2   0   0   0   0   2   0   2   0   2   2   0   2   2   0   2   2   0   2   2   0   2   0   0   0   2   0   0   0   2   0   2   2   2   0   2   0   0   0   0   0   0   0   0   2   2   2   0   0   0   2   0   0   2   0   2   0   2   2   2   2   0   0   2   2   0   0   2   0   2   2   0   0   0   0   2   0   2   2   2   0   2   0   0   0   2   0   2   2   0   0   2   2   2   0   2   0   0   2   0   2   0   2   2   0   0   2   0   2   0   2   2   2   0   2   0   0   2   2   2   0   0   2   2   2   0   2   0   2   2   2   2   0   2   2   0   2   0   2   2   2   2   0   2   2   2   2   0   0   0   0   2   2   2   2   2   2   0   2   2   2   2   0   0   2   0   2   2   2   2
 MK-6-15                2   0   0   2   2   0   0   2   0   2   0   2   2   2   0   0   0   0   0   2   0   2   0   0   2   2   0   0   2   0   2   0   0   0   0   2   0   2   0   2   2   0   2   2   0   0   0   0   2   2   0   2   0   0   0   2   0   0   0   0   0   2   0   2   0   2   0   0   0   2   0   0   0   0   2   0   2   0   0   0   2   0   2   2   0   2   0   0   2   2   2   0   0   2   2   0   0   2   0   2   2   0   0   0   0   2   0   2   0   2   0   0   0   0   0   2   2   0   2   0   0   2   2   2   0   0   0   0   2   0   2   0   2   0   0   0   2   0   2   0   2   2   2   0   2   0   0   0   2   2   0   0   2   2   2   0   0   0   2   2   2   2   0   2   2   0   2   0   2   2   2   2   2   2   2   2   2   0   0   0   0   2   2   2   2   0   2   0   2   2   2   2   0   0   2   0   2   2   0   2
 MK-6-16                2   0   0   2   2   0   0   2   0   2   0   2   2   2   0   0   0   0   0   2   0   2   0   2   2   2   0   0   0   0   2   0   0   0   0   0   0   2   0   2   2   0   2   2   0   0   0   0   2   2   0   2   0   0   0   2   0   0   0   0   0   2   0   2   2   2   0   0   0   2   0   0   0   0   2   0   2   0   0   0   2   0   2   2   0   2   0   0   2   2   2   0   0   2   2   0   0   2   0   2   0   0   2   0   0   0   0   2   0   2   0   0   0   0   0   2   2   0   2   0   0   2   2   2   0   0   2   0   2   0   2   0   2   2   0   0   2   0   2   0   2   2   2   0   2   2   0   0   2   2   2   0   2   2   2   0   0   0   2   2   2   2   0   2   0   2   2   2   2   2   2   2   2   2   2   0   2   0   0   0   0   0   2   2   0   0   2   0   2   2   2   2   0   0   2   0   2   2   0   2
 
!****************************************** Phenotypic Data **********************************************************
!-100.0 is resevred for missing phenotype
SimulatedTrait1        16.3906   13.0057   15.2396    8.8443   18.4338   10.4296   20.6863   10.9243   16.0532   13.9629   16.8411   10.5500   21.8514   14.4062   20.8029   19.0228   13.0055   19.3140   14.2117   14.4573   17.1057   10.4464   11.6538    7.7337   18.4880   17.3172   12.2727   18.2071   17.5218   12.3938   19.9877   17.4929   17.4268   13.2752   17.6831   17.0806   21.5230   14.1996   15.3628   17.1768   16.7226    9.3019   13.7215   21.2003   14.8081   19.0011   11.5671   16.2817   12.2873   14.6352   16.5089   15.6711   18.0763   16.3502   12.1866   14.7774   16.2236   12.6961   17.5802   14.6438   18.3502   19.6748   13.0508   11.9012   13.3493   16.2960   11.7238   17.3114   13.6879   18.3647   13.3271   15.1082   12.4815   15.4774   15.7856   13.8330   15.3621   12.5047   15.9169   12.7251   16.0563   16.3521   11.8451   17.0239   19.4458   16.9516   16.2395   16.2004   13.2710   21.0456   20.8245   12.8686   10.4738   18.2084   14.4320    9.8185   11.4874   17.8166   15.9346   18.8739   14.1214   14.2649   12.8977   16.2776   17.5182   10.0189   15.5419   15.6541   14.8924   17.0260   16.4205   12.0952   11.8502   13.2648   13.1271   14.7489   15.4349   10.7322   10.5778   18.5462    9.8314   15.9224   13.4358   15.8337   19.4906   17.2175   16.3686   15.8118   14.3294   12.9988   11.7877   15.0107   15.2639   16.0100   14.6457   15.9575   14.5332   12.9061   11.1496   13.9895   12.0977   15.7036   12.8147   12.6812   21.7284   17.3939   12.9529   10.6844   16.4038   11.7220   15.4540   21.5841   19.6148   10.3367   13.8061   16.2326   10.4160   13.3510   17.0835    9.6953   12.8473   17.2721   14.2367   12.1146   13.5775   13.6502   16.8076   12.4735   17.3360   16.3763   10.2671   14.7181   15.6516   15.4709   18.7983   14.3275   10.2705   11.9929   14.2841   13.9764   11.2601   14.8260   19.2700   11.9604   16.4238   16.2850   12.4766   16.7264   13.2399   16.2750   19.7216   17.3745   23.3753   20.1720   16.8703   12.6542   15.6753   18.2906   11.6937   14.7589
SimulatedTrait2         6.4411    9.1836   12.8667   13.0800   13.0632    9.2903   12.6871    9.4344   12.1734   11.3922   13.2535   10.2846    8.7605    7.5173    9.2662    9.9279   12.4548   13.0343    9.0111   10.7999   11.0247    9.9064   10.5349   11.6022   11.6487   10.8682   10.6418    8.4429    8.3023   10.2351    9.2780   11.5261   11.6443    9.7222   13.1397   10.3952   10.7868   11.7589   11.9610   10.4770   10.5424   10.0176   11.3270    6.9853   10.2059    8.4785    8.2829    7.7011   10.0616   12.4225    9.6879    9.2691    7.5805    7.6524    8.7829   13.5414    9.9511    9.9361   10.7256    9.5110    7.6182    5.6351    6.3314    9.5189   10.1268    9.1884   11.2456    6.2636    9.2248   10.3630    9.4691    9.4480    9.6373   11.5285    9.4083    8.5529    9.2717    8.1181    8.3029   11.9657    8.1134    8.0619   11.0611    6.2986   11.8888    7.8811   10.3579    9.1834    9.2603    9.8495    8.5593    9.7022    8.5019    8.5498   10.1953    9.8543    8.6347   10.1409   10.1284    8.4402    9.8926   11.2244   10.7973   10.2095   11.0065    9.4685    7.7579    9.8211    8.4786    9.6709   11.6089    9.4015    8.5510    9.8522   10.8886    9.4646    9.1622   11.1490   10.2361   11.4886    8.8317   11.4644   10.8282    9.8282    8.2930   13.1354    9.1548    8.5604    8.1835    6.9818    7.5425   10.5821   12.8178    6.7287   10.8668    9.2947    8.2796   12.5032   11.9430    8.3753    9.1357   12.2875   11.4989   11.0807   11.6167    9.0520   12.3293   12.0541   13.2933    8.2929    7.6784   11.6443   10.0040    7.5384    8.5559   10.6668   10.2921    8.6916    8.4125    7.5462   11.3783    9.1625    7.9660    8.1169   10.3103    6.4635   10.6148    8.2099    8.6163    9.2925    9.9102    8.1501    9.4907   12.6257   12.1964    9.3538   12.0075   10.2839   10.5938   12.4676   10.5344    9.3984    8.3754    9.4594    8.1329   10.9710    6.6804    9.6145    8.8425   10.0016   12.5318    9.1261    9.6439   10.7346    9.5043   11.1133   10.0393    7.0555   10.4920   10.3755
 
