# Supplementary material for: Inclusive Composite Interval Mapping of QTL by Environment Interactions in Biparental Populations
Source: PLoS One. 2015 Jul 10;10(7):e0132414. doi: 10.1371/journal.pone.0132414 (PMC4498613; doi:10.1371/journal.pone.0132414)
Supplement: S4 File — (ZIP) [file pone.0132414.s004.zip › H=0.1/L1/run_00200.met]

!**********************Note: lines staring with "!" are remarks and will be ignored in the program********************
!*********************************General Information**********************************
!Assuming F1 = P1 x P2, populations available in QTL IciMapping are: 
!  1, P1BC1F1 = P1 x F1, the first backcrossing where P1 is used as the recurrent parent;
!  2, P2BC1F1 = P2 x F1, the first backcrossing where P2 is used as the recurrent parent;
!  3, F1DH, F1-derived doubled haploids; 
!  4, RIL or F1RIL, recombination inbred lines through the repeated selfing of F1;
!  5, P1BC1RIL, recombination inbred lines through the repeated selfing of P1BC1F1;
!  6, P2BC1RIL, recombination inbred lines through the repeated selfing of P2BC1F1;
!  7, F2, the selfing generation of F1;
!  8, F3, the selfing generation of F2;
!  9, P1BC2F1, the second backcrossing where P1 is used as the recurrent parent; 
! 10, P2BC2F1, the second backcrossing where P2 is used as the recurrent parent;
! 11, P1BC2RIL, recombination inred lines through the repeated selfing of P1BC2F1; 
! 12, P2BC2RIL, recombination inred lines through the repeated selfing of P2BC2F1; 
! 13, P1BC1F2, the selfing generation of P1BC1F1; 
! 14, P2BC1F2, the selfing generation of P2BC1F1; 
! 15, P1BC2F2, the selfing generation of P1BC2F1; 
! 16, P2BC2F2, the selfing generation of P2BC2F1; 
! 17, P1BC1DH, P1BC1F1-derived doubled haploids; 
! 18, P2BC1DH, P2BC1F1-derived doubled haploids; 
! 19, P1BC2DH, P1BC2F1-derived doubled haploids; 
! 20, P2BC2DH, P2BC2F1-derived doubled haploids; 
   3      !Mapping Population (see remarks above)
   2      !Mapping Function (1 for Kosambi; 2 for Haldane; 3 for Morgan)
   2      !Marker Space Type (1 for intervals; 2 for positions)
   1      !Marker Space Unit(1 for centiMorgans; 2 for Morgan)
   6      !Number of Chromosomes (or Linkage Groups)
 200      !Size of the mapping population
   2      !Number of environments
 
!***************************************** Chromosomes and Linkage Maps **********************************************
!Chromosome                 NumMarkers
-CH1                        16
-CH2                        16
-CH3                        16
-CH4                        16
-CH5                        16
-CH6                        16
!Linkage map (Marker name followed by position or the interval length)
 MK-1-1                1     0.000
 MK-1-2                1    10.000
 MK-1-3                1    20.000
 MK-1-4                1    30.000
 MK-1-5                1    40.000
 MK-1-6                1    50.000
 MK-1-7                1    60.000
 MK-1-8                1    70.000
 MK-1-9                1    80.000
 MK-1-10               1    90.000
 MK-1-11               1   100.000
 MK-1-12               1   110.000
 MK-1-13               1   120.000
 MK-1-14               1   130.000
 MK-1-15               1   140.000
 MK-1-16               1   150.000
 MK-2-1                2     0.000
 MK-2-2                2    10.000
 MK-2-3                2    20.000
 MK-2-4                2    30.000
 MK-2-5                2    40.000
 MK-2-6                2    50.000
 MK-2-7                2    60.000
 MK-2-8                2    70.000
 MK-2-9                2    80.000
 MK-2-10               2    90.000
 MK-2-11               2   100.000
 MK-2-12               2   110.000
 MK-2-13               2   120.000
 MK-2-14               2   130.000
 MK-2-15               2   140.000
 MK-2-16               2   150.000
 MK-3-1                3     0.000
 MK-3-2                3    10.000
 MK-3-3                3    20.000
 MK-3-4                3    30.000
 MK-3-5                3    40.000
 MK-3-6                3    50.000
 MK-3-7                3    60.000
 MK-3-8                3    70.000
 MK-3-9                3    80.000
 MK-3-10               3    90.000
 MK-3-11               3   100.000
 MK-3-12               3   110.000
 MK-3-13               3   120.000
 MK-3-14               3   130.000
 MK-3-15               3   140.000
 MK-3-16               3   150.000
 MK-4-1                4     0.000
 MK-4-2                4    10.000
 MK-4-3                4    20.000
 MK-4-4                4    30.000
 MK-4-5                4    40.000
 MK-4-6                4    50.000
 MK-4-7                4    60.000
 MK-4-8                4    70.000
 MK-4-9                4    80.000
 MK-4-10               4    90.000
 MK-4-11               4   100.000
 MK-4-12               4   110.000
 MK-4-13               4   120.000
 MK-4-14               4   130.000
 MK-4-15               4   140.000
 MK-4-16               4   150.000
 MK-5-1                5     0.000
 MK-5-2                5    10.000
 MK-5-3                5    20.000
 MK-5-4                5    30.000
 MK-5-5                5    40.000
 MK-5-6                5    50.000
 MK-5-7                5    60.000
 MK-5-8                5    70.000
 MK-5-9                5    80.000
 MK-5-10               5    90.000
 MK-5-11               5   100.000
 MK-5-12               5   110.000
 MK-5-13               5   120.000
 MK-5-14               5   130.000
 MK-5-15               5   140.000
 MK-5-16               5   150.000
 MK-6-1                6     0.000
 MK-6-2                6    10.000
 MK-6-3                6    20.000
 MK-6-4                6    30.000
 MK-6-5                6    40.000
 MK-6-6                6    50.000
 MK-6-7                6    60.000
 MK-6-8                6    70.000
 MK-6-9                6    80.000
 MK-6-10               6    90.000
 MK-6-11               6   100.000
 MK-6-12               6   110.000
 MK-6-13               6   120.000
 MK-6-14               6   130.000
 MK-6-15               6   140.000
 MK-6-16               6   150.000
!*********************************** Marker Types ********************************************************************
!Co-dominant marker: When heterozygote F1 is present, P1 is coded as 2, F1 is coded as 1, and P2 is coded as 0; Otherwise, P1 is coded as 2, and P2 is coded as 0. 
!Dominant marker: When heterozygote F1 is present, P1 and F1 are coded as 12, and P2 is coded as 0; Otherwise, P1 is coded as 2, and P2 is coded as 0.  
!Recessive markers: When heterozygote F1 is present, P1 is coded as 2, and F1 and P2 are coded as 10; Otherwise, P1 is coded as 2, and P2 is coded as 0. 
!Missing marker is coded as -1. 
 MK-1-1                 2   0   2   0   0   2   0   0   2   0   2   0   0   0   2   2   0   0   2   0   0   2   2   2   2   2   2   0   0   2   2   2   0   0   0   0   2   0   0   2   2   2   2   2   0   0   0   2   2   0   2   2   0   0   2   2   2   2   0   2   0   2   0   0   2   0   0   0   0   2   2   2   0   2   2   2   0   0   0   2   2   2   0   2   0   2   2   0   2   2   2   0   2   0   2   0   0   2   0   0   0   0   0   0   2   2   0   0   0   2   2   2   2   0   2   0   0   2   2   2   0   2   2   0   2   2   0   0   2   0   2   0   0   0   2   2   2   0   2   2   2   0   2   2   2   2   0   2   0   0   0   2   0   2   0   2   0   0   0   2   2   2   0   2   0   2   0   2   2   2   2   0   2   2   2   2   2   0   2   2   0   0   2   0   2   2   2   0   0   2   0   2   0   0   0   0   2   0   0   2
 MK-1-2                 2   0   2   0   0   2   0   0   2   0   2   0   0   0   2   0   0   2   0   0   0   2   2   2   2   2   2   0   0   2   2   2   0   0   0   0   2   0   0   2   2   0   2   0   0   0   2   2   2   0   2   2   0   0   2   0   2   2   0   2   0   2   0   0   2   0   0   2   0   2   2   0   0   2   2   2   0   0   0   2   2   2   2   2   0   2   0   2   0   2   2   0   2   0   2   0   0   2   0   0   0   0   0   0   2   2   0   0   0   2   2   2   2   0   0   0   0   2   2   2   0   2   2   0   2   2   2   0   2   0   2   0   0   0   2   0   2   0   2   2   2   0   2   2   2   0   2   2   0   0   2   2   0   2   0   2   0   0   2   2   2   2   0   2   0   2   0   2   2   2   2   0   2   2   2   2   0   0   2   2   0   0   2   0   0   2   2   0   0   2   0   2   0   0   0   0   2   0   0   2
 MK-1-3                 2   0   2   0   0   2   0   0   2   0   2   0   0   0   2   0   0   2   0   0   0   0   2   2   2   2   2   0   0   2   2   2   0   0   0   0   2   0   0   2   2   0   2   0   0   0   2   2   2   0   2   2   0   2   2   0   2   2   0   2   0   2   0   0   2   0   0   2   0   2   2   0   0   2   2   2   0   0   0   2   2   2   2   2   0   2   0   2   0   2   2   0   2   0   2   2   0   2   0   0   0   0   0   0   2   2   0   0   0   2   2   0   2   0   0   0   0   2   2   0   2   2   2   0   2   2   2   0   2   0   2   0   0   0   2   0   2   0   2   2   2   0   2   0   2   0   2   2   0   0   2   0   0   2   0   2   0   0   2   2   2   0   0   2   2   2   2   2   2   2   2   0   2   2   2   2   0   0   2   2   0   0   2   0   2   2   2   2   0   2   0   2   0   2   0   0   2   0   0   2
 MK-1-4                 2   0   2   0   0   2   0   0   0   0   2   0   0   0   2   0   0   2   0   0   2   0   2   2   2   2   2   0   0   2   2   2   0   0   0   0   2   0   0   2   0   0   2   0   0   0   2   2   2   0   2   2   0   2   2   0   2   2   0   2   0   0   0   0   2   0   0   2   0   2   2   0   0   2   2   2   0   0   2   2   2   2   2   2   0   2   0   0   0   2   2   0   2   0   0   2   0   0   0   0   2   0   0   0   2   2   0   0   0   2   2   0   0   0   0   2   0   2   2   0   2   2   2   0   2   2   2   0   2   0   2   0   0   0   2   0   2   0   2   2   2   0   2   2   2   0   2   2   0   0   2   0   0   2   0   2   0   0   2   2   2   0   0   2   2   2   2   2   0   2   2   0   2   2   2   2   0   0   2   2   0   0   2   0   2   2   2   2   0   2   0   0   0   2   0   0   0   0   0   0
 MK-1-5                 2   0   2   0   0   2   0   0   0   2   2   0   0   0   2   0   2   2   0   0   2   0   0   0   2   2   2   0   0   2   2   2   0   0   0   0   2   0   0   2   0   0   2   0   2   0   2   2   2   0   2   0   0   2   2   0   2   2   2   2   0   0   0   0   2   0   0   0   0   2   2   0   0   2   2   2   0   0   0   0   0   2   2   2   0   2   0   0   0   2   2   0   2   0   0   2   0   0   0   0   2   0   0   0   2   2   0   0   0   2   2   0   2   0   0   2   0   0   2   0   0   2   2   0   2   2   2   0   2   0   2   0   0   0   2   0   2   0   2   0   2   0   2   2   2   0   2   2   2   0   0   0   0   2   0   2   0   0   2   2   2   0   0   2   2   2   0   2   2   2   2   0   2   2   2   2   0   0   2   2   0   0   2   0   2   2   2   2   0   2   0   0   0   0   0   0   0   0   0   0
 MK-1-6                 2   0   2   0   0   2   0   2   0   2   2   0   0   0   2   0   2   2   2   0   2   0   0   0   2   2   2   0   0   2   2   2   2   0   0   0   2   0   0   2   0   0   2   0   2   0   2   0   2   0   2   0   0   2   2   2   2   2   2   2   0   0   0   0   0   0   0   0   0   2   2   0   0   2   0   2   0   2   0   0   0   2   2   2   0   2   0   0   0   2   2   0   2   0   2   2   0   0   0   0   2   0   0   0   2   2   0   0   0   2   2   0   0   0   0   2   0   0   2   0   0   2   0   0   2   2   2   0   2   0   2   0   0   0   2   0   0   0   2   0   2   0   2   2   2   2   2   2   2   0   0   0   0   2   0   2   0   0   2   2   2   0   0   2   2   2   0   2   2   2   2   0   0   2   2   0   0   0   2   2   0   0   2   0   2   2   2   2   0   2   0   0   0   0   0   0   0   0   0   0
 MK-1-7                 2   0   2   0   0   2   0   2   0   2   2   0   0   0   2   2   2   2   2   0   2   0   0   0   2   2   2   0   0   2   2   2   2   0   0   0   0   0   0   2   0   0   2   0   2   0   2   0   2   0   2   0   0   2   2   0   0   2   2   2   0   0   0   0   0   0   0   2   0   2   0   0   2   2   0   2   0   2   0   0   0   2   2   2   0   2   0   0   0   2   2   2   0   0   2   2   0   0   0   0   2   0   0   0   2   2   0   2   0   2   2   2   0   0   0   2   2   0   2   0   0   2   0   0   2   2   2   0   2   0   2   0   0   0   2   0   0   2   2   2   2   0   2   2   2   2   0   2   2   0   0   0   2   2   0   2   0   0   2   2   2   0   0   2   0   2   0   2   2   2   2   0   0   2   2   0   0   2   0   2   2   0   0   0   2   2   2   2   0   2   2   0   0   0   0   0   0   0   0   0
 MK-1-8                 2   0   2   0   0   2   0   2   2   0   2   0   0   0   2   2   2   2   2   0   2   2   0   0   2   2   2   0   0   2   2   2   2   0   0   0   0   2   0   2   0   0   2   0   2   0   2   0   2   2   2   0   0   2   2   0   0   2   2   0   0   0   0   0   0   0   0   2   0   2   0   0   2   2   0   2   0   2   0   0   0   2   2   2   0   2   0   0   0   2   0   2   0   0   2   2   0   0   0   0   2   0   2   0   2   0   0   2   0   2   2   2   0   0   0   2   2   0   2   0   0   2   0   2   2   2   2   0   2   0   2   0   0   0   2   0   0   2   2   2   2   0   2   2   0   2   0   2   2   0   0   0   2   2   0   2   0   0   0   2   2   0   0   2   2   2   0   2   2   2   2   0   0   2   2   0   0   2   0   2   0   0   0   0   0   0   2   2   0   2   2   0   0   0   0   0   0   0   0   0
 MK-1-9                 2   0   2   0   2   2   0   0   0   0   2   2   0   0   2   2   2   2   2   0   2   2   2   0   2   2   0   0   0   2   2   2   2   0   0   0   0   2   0   2   0   0   2   0   2   0   2   0   2   2   2   0   2   2   2   0   0   2   2   0   2   0   0   0   0   0   2   2   0   2   0   0   2   2   0   2   0   2   0   0   0   2   2   2   0   2   0   0   0   2   0   2   0   0   2   2   0   0   0   0   2   0   2   0   2   0   0   2   0   2   0   2   0   0   0   2   0   0   2   0   0   2   0   2   2   2   2   0   2   0   2   0   0   0   2   0   0   2   2   2   2   0   2   2   0   2   0   2   0   0   0   0   2   2   0   0   0   0   0   2   2   0   0   2   2   0   0   2   2   2   2   2   0   2   0   0   0   2   0   2   0   0   0   0   0   0   0   0   0   2   2   0   0   0   2   0   0   2   2   0
 MK-1-10                2   0   2   0   2   0   0   0   2   2   2   2   0   0   2   0   2   2   2   0   2   2   2   0   2   2   0   0   0   2   2   0   2   0   0   0   0   2   0   0   0   0   2   0   2   0   2   0   2   2   2   0   2   2   2   0   0   2   2   2   2   0   0   0   0   0   2   2   0   2   0   0   2   2   0   2   0   2   0   0   0   2   2   2   2   2   0   0   0   2   0   2   0   0   2   2   0   0   0   2   2   0   2   0   2   0   0   2   0   2   0   0   0   0   0   2   0   0   2   0   0   2   0   2   2   2   2   0   2   0   2   0   0   0   0   0   0   2   2   2   2   0   2   2   0   2   0   2   0   2   0   0   2   2   0   0   0   0   2   0   2   0   0   2   2   0   0   2   2   2   2   0   0   0   0   2   0   2   0   2   0   0   0   0   0   0   0   0   0   2   2   2   0   0   2   0   2   2   0   0
 MK-1-11                2   0   2   0   2   0   0   0   2   2   2   2   0   0   2   2   0   2   2   0   2   2   2   0   2   2   0   0   0   2   2   0   2   0   0   0   0   2   0   0   0   2   2   0   2   0   2   0   2   2   2   0   2   2   2   0   0   2   2   2   2   0   2   2   0   2   2   2   0   2   0   0   2   2   0   0   0   2   0   0   2   2   2   2   2   2   0   0   0   2   0   2   0   0   2   2   0   0   0   0   2   0   2   0   2   0   0   2   0   0   0   0   0   0   0   2   0   0   2   0   0   0   0   0   2   2   2   0   2   0   2   0   0   2   0   0   0   2   2   2   2   2   2   2   0   2   2   2   0   2   0   0   2   2   0   0   2   0   0   0   2   0   0   2   2   0   0   2   2   2   2   0   0   0   0   2   0   2   0   0   0   0   0   0   0   0   0   0   0   2   2   2   0   0   2   0   0   2   0   0
 MK-1-12                2   0   2   0   2   0   0   0   2   2   2   2   2   0   0   2   0   2   2   0   2   2   2   0   2   2   0   0   2   2   2   0   2   0   0   0   0   2   0   0   0   2   2   0   2   0   2   0   2   2   2   0   2   2   2   0   0   2   2   0   2   0   2   2   0   2   2   2   0   0   0   0   2   2   0   0   2   2   0   0   2   2   2   2   2   2   0   0   0   2   0   2   0   0   0   2   0   0   0   0   2   0   2   0   2   0   0   2   0   0   0   0   0   0   0   2   0   0   0   0   0   0   0   0   2   2   2   0   2   0   2   0   0   2   0   0   2   2   2   2   2   2   2   2   0   0   2   2   0   2   0   0   2   2   0   0   2   0   0   0   2   0   0   2   0   0   0   2   2   2   2   0   0   0   2   0   0   0   0   0   0   0   0   0   0   0   2   0   0   2   2   2   0   0   2   0   0   2   0   0
 MK-1-13                2   0   2   0   2   0   0   0   2   2   2   2   0   0   0   2   0   2   2   0   0   2   0   0   0   2   0   0   2   2   2   0   2   0   2   2   0   2   0   0   0   2   0   0   2   0   2   0   2   2   2   0   2   2   2   0   0   2   2   0   2   0   2   0   0   2   2   2   0   0   0   0   2   2   0   0   2   2   0   0   2   2   2   2   2   2   0   0   0   0   0   2   0   0   0   0   2   0   0   0   2   0   2   0   2   0   0   2   0   0   0   0   0   0   0   0   0   2   0   0   0   2   0   0   2   2   2   0   2   0   2   2   0   2   0   0   2   0   2   2   2   2   2   2   0   0   2   2   0   2   0   0   2   0   0   0   2   0   0   0   2   0   0   2   0   0   0   2   2   2   2   2   2   0   2   0   0   0   0   0   0   0   0   0   0   0   2   0   2   2   2   0   0   0   2   0   0   2   0   0
 MK-1-14                2   0   2   0   2   2   0   0   2   2   2   2   0   0   0   2   0   2   2   0   0   2   0   0   0   2   0   0   2   2   2   0   2   0   2   2   0   2   0   0   0   2   0   0   0   0   2   0   2   2   2   2   2   2   2   0   0   2   2   0   2   0   2   0   0   2   2   2   0   0   0   0   2   0   2   0   2   2   0   0   2   2   2   2   2   2   0   0   0   0   0   2   0   0   0   0   2   0   0   0   2   0   2   0   2   0   0   2   0   0   0   0   0   0   0   0   0   2   0   2   0   2   0   0   2   2   2   2   2   0   2   2   0   2   0   0   2   0   0   2   2   2   0   2   0   0   2   2   0   2   0   0   2   0   2   0   2   0   0   0   2   0   0   2   0   0   0   2   2   2   2   2   2   0   2   0   0   0   0   2   0   0   0   0   0   0   2   0   2   0   2   0   0   0   2   0   0   2   0   0
 MK-1-15                2   0   2   0   2   2   0   0   2   0   2   2   0   0   0   2   0   2   2   0   0   2   0   0   2   2   0   0   2   2   2   0   2   0   2   2   0   2   0   0   0   2   2   0   0   0   0   0   2   2   2   2   2   0   2   0   0   0   2   0   2   0   2   0   0   2   2   2   0   0   0   0   2   0   2   0   2   2   0   0   2   2   2   0   2   2   0   0   0   0   0   2   0   0   0   0   2   0   0   2   2   0   2   0   2   0   0   2   0   0   0   0   0   0   0   0   0   0   0   2   0   2   0   0   2   2   0   2   2   0   2   2   0   2   0   0   2   0   0   2   0   2   0   2   0   0   2   2   2   2   0   0   2   0   2   0   2   0   0   0   2   0   0   0   0   0   0   2   2   2   2   2   0   0   2   0   0   0   0   2   0   2   0   0   0   0   2   0   2   0   2   0   0   0   2   0   0   2   0   0
 MK-1-16                2   2   2   0   2   2   0   0   2   0   2   2   0   0   0   0   0   2   2   0   2   2   0   0   2   0   0   0   2   2   2   0   2   2   2   2   0   2   0   0   2   2   2   0   0   2   0   0   2   2   2   2   2   0   2   0   0   0   2   0   2   0   2   0   0   2   0   0   0   0   0   0   2   0   2   0   2   2   0   0   2   2   2   0   2   2   0   0   0   0   0   2   0   0   0   0   2   2   0   2   2   0   2   0   2   0   0   2   0   0   0   0   2   0   0   0   0   0   0   2   0   2   0   2   2   2   0   0   2   0   2   2   0   2   0   0   2   0   0   2   0   2   0   2   0   0   2   2   0   2   0   0   2   0   2   0   2   2   0   2   2   0   0   0   0   0   0   2   2   2   2   2   0   0   2   0   0   0   0   0   0   2   2   0   0   0   2   0   2   0   0   2   0   0   2   0   0   2   0   0
 MK-2-1                 0   2   2   2   2   2   0   0   2   2   0   0   2   0   0   0   2   2   2   0   0   0   0   2   2   2   2   0   0   2   0   2   0   2   2   0   2   2   0   0   0   0   2   0   2   0   0   2   0   2   2   2   0   2   0   2   0   2   0   2   2   0   2   0   0   0   2   0   2   2   0   0   0   2   0   0   0   0   0   2   2   2   2   0   2   0   0   2   0   2   0   0   0   0   0   0   0   0   2   2   2   0   2   0   0   0   0   2   0   0   2   2   0   2   0   2   2   2   2   2   2   0   2   0   2   2   0   0   2   2   0   0   2   2   2   2   2   0   2   2   0   0   0   2   2   0   2   0   0   2   2   2   2   0   2   0   2   2   0   2   0   0   2   2   0   0   2   2   0   0   2   2   2   2   0   0   2   2   0   2   2   2   0   2   0   0   2   2   0   0   2   0   2   0   0   2   2   2   2   2
 MK-2-2                 0   2   2   2   2   2   2   2   2   2   0   0   2   0   0   0   2   2   2   0   0   0   0   2   2   2   2   0   0   2   2   2   0   2   0   0   2   2   0   0   0   2   2   0   2   0   0   0   0   2   2   2   0   2   0   2   0   2   0   2   2   0   2   0   2   0   2   0   2   2   0   0   0   2   2   0   0   0   0   2   2   0   2   0   0   0   2   2   2   2   0   0   0   0   0   0   0   2   2   0   2   0   2   0   0   0   0   2   0   0   2   2   0   2   0   2   0   2   2   2   2   0   2   0   2   2   0   0   2   2   0   0   2   2   2   2   2   0   2   2   0   0   0   0   2   0   0   0   0   2   2   0   2   0   2   0   0   0   0   2   0   0   2   2   0   0   2   2   0   0   2   2   2   0   0   0   2   2   0   2   2   2   0   2   0   0   0   0   0   0   2   0   2   2   0   2   2   2   2   2
 MK-2-3                 0   2   2   2   0   2   2   2   2   2   0   0   2   0   0   0   2   2   2   0   2   0   0   2   2   2   0   0   0   2   2   2   0   2   0   0   2   2   0   0   0   2   2   0   2   0   0   0   0   2   2   2   0   2   0   2   0   0   0   2   2   2   2   0   2   0   2   0   2   0   0   0   0   2   0   0   0   0   0   2   2   0   2   0   0   2   2   2   2   2   0   2   0   2   0   0   0   2   2   0   2   0   2   0   0   0   0   2   0   0   0   2   0   2   0   2   0   2   2   2   2   0   2   0   2   2   0   2   2   2   0   0   2   2   2   2   2   0   2   2   0   0   0   0   2   0   0   0   0   2   0   0   2   0   2   0   0   0   0   2   0   0   2   2   0   0   2   2   0   0   2   2   2   0   0   0   2   2   0   2   2   2   0   2   0   2   2   0   0   0   2   0   2   2   0   2   2   2   0   2
 MK-2-4                 0   2   2   2   0   2   2   0   2   2   0   0   2   0   0   0   2   2   2   0   2   0   0   2   2   2   0   0   0   2   2   2   0   2   0   0   2   0   0   0   0   2   2   0   2   0   0   0   0   0   2   2   0   2   0   0   0   0   0   2   2   2   2   0   2   0   2   0   2   0   2   0   0   2   0   2   0   0   0   2   2   0   2   0   0   2   2   2   2   2   0   2   0   2   0   0   0   2   2   0   2   0   0   0   0   0   0   2   0   0   0   0   0   2   0   2   0   2   2   2   2   0   0   0   2   0   0   2   2   2   0   0   2   2   2   0   2   0   2   2   0   0   0   0   2   0   2   2   0   2   0   0   2   0   2   0   0   0   0   2   0   0   2   2   0   0   2   2   0   0   2   0   0   0   0   0   2   2   0   0   2   2   0   2   0   2   2   0   0   0   2   0   2   2   0   2   2   2   0   2
 MK-2-5                 0   2   0   2   0   2   2   0   2   0   0   0   2   0   0   0   2   2   2   0   2   0   0   2   2   2   0   0   0   2   2   2   0   2   0   0   2   2   0   0   2   2   2   0   2   0   0   0   0   0   2   2   0   2   0   0   0   0   0   2   2   2   2   0   2   0   2   0   2   0   2   0   0   2   0   2   0   0   0   2   2   0   2   0   0   2   2   2   2   2   0   2   0   2   0   2   0   2   2   0   2   0   0   0   0   0   0   2   0   0   0   0   2   2   0   2   0   2   2   2   2   0   2   0   2   0   0   2   2   2   0   0   2   2   2   0   2   0   2   2   0   0   0   0   0   0   2   2   0   0   0   0   0   0   2   0   0   0   0   2   0   0   2   2   0   2   2   2   0   0   2   0   0   0   0   0   2   2   0   0   2   2   0   2   0   2   2   0   0   0   2   0   2   2   0   2   0   2   2   2
 MK-2-6                 0   2   0   0   0   2   0   0   2   0   0   0   0   0   0   0   0   2   2   0   2   0   0   2   2   2   0   0   0   2   2   2   0   2   0   0   2   2   0   0   2   2   2   0   2   0   2   0   0   0   2   0   0   2   0   0   0   2   0   2   2   2   2   2   2   0   2   0   2   0   2   0   2   2   0   2   0   2   0   2   2   0   2   0   0   2   2   2   2   2   0   2   2   2   0   2   0   2   2   0   2   0   2   0   0   0   0   0   0   0   0   2   2   2   0   2   0   2   2   2   2   0   2   0   2   0   0   2   2   2   0   0   2   2   2   0   2   0   2   2   0   0   0   2   0   0   2   2   0   0   0   0   2   0   2   0   0   0   2   0   0   0   2   2   0   2   2   2   0   2   2   0   0   0   0   0   2   2   0   0   2   2   0   2   0   2   2   0   0   0   2   0   2   2   2   2   0   2   2   2
 MK-2-7                 0   0   0   0   0   2   0   0   2   0   0   0   0   0   0   0   0   2   2   0   2   0   2   2   2   2   0   0   0   2   2   2   0   2   0   2   2   2   0   0   2   2   2   0   2   0   2   0   0   0   2   0   0   2   0   0   0   2   0   2   2   0   2   2   0   2   2   0   2   0   0   0   2   2   0   2   0   0   0   0   2   0   2   0   0   2   2   2   2   2   0   2   2   2   0   0   0   2   2   0   2   0   2   0   0   0   0   0   0   2   0   2   2   2   0   2   0   2   2   0   2   0   2   0   0   0   0   2   2   2   0   0   2   2   2   0   2   0   2   2   0   0   0   2   0   0   2   0   0   0   0   0   2   0   2   0   0   0   2   0   0   0   2   2   0   2   2   2   0   2   2   2   0   0   2   0   2   2   0   0   2   2   0   2   0   2   2   0   0   0   2   0   2   2   2   2   0   2   2   0
 MK-2-8                 0   0   0   0   0   2   0   0   2   0   0   0   0   0   0   0   0   2   2   0   2   0   2   2   2   2   0   0   0   2   2   2   0   2   0   2   0   2   0   0   2   0   2   0   0   2   2   0   0   0   2   0   0   2   0   0   0   0   0   2   2   0   2   2   0   2   2   0   2   2   0   0   2   2   0   2   0   0   0   0   2   2   2   0   0   0   2   2   2   2   2   2   2   2   0   2   0   2   2   0   2   0   2   0   0   0   0   0   0   2   0   2   2   2   0   2   0   2   2   0   2   2   0   0   0   0   0   2   2   2   0   0   0   2   2   0   2   0   2   2   2   0   0   2   0   0   2   0   0   0   0   0   2   0   2   0   0   0   2   0   0   0   2   0   0   2   2   2   0   2   2   2   0   0   2   0   2   2   2   0   2   2   0   2   0   2   2   0   0   0   2   0   2   2   2   2   2   2   2   0
 MK-2-9                 0   0   0   0   0   2   0   0   2   0   0   0   2   0   0   0   0   2   0   0   2   0   2   2   2   2   0   0   0   2   2   2   0   2   0   2   0   2   0   0   2   0   2   0   0   2   2   0   0   0   0   0   0   2   0   0   0   0   0   2   2   0   2   2   0   0   2   0   0   0   0   0   2   2   0   2   0   0   0   0   2   2   2   0   0   0   0   2   2   2   2   0   2   2   0   0   0   2   2   2   2   0   0   0   0   0   0   0   0   2   0   2   2   2   0   2   0   2   2   0   2   2   0   0   0   0   0   0   2   2   0   0   0   2   2   0   2   0   2   2   0   0   0   2   0   0   2   0   0   0   0   0   2   0   0   0   0   0   2   0   0   0   2   0   0   2   2   2   0   2   2   2   0   0   2   0   2   2   2   0   2   2   0   2   0   2   0   0   0   0   2   0   0   2   2   2   2   2   2   0
 MK-2-10                0   0   0   0   0   2   0   0   2   0   0   0   2   0   0   0   0   2   0   0   2   0   0   2   2   2   0   0   0   2   2   0   0   2   0   2   2   0   0   0   2   0   2   2   0   2   0   0   0   0   0   0   0   2   0   0   0   0   2   2   2   0   2   2   2   0   2   0   0   2   0   0   2   2   0   2   2   0   0   0   2   0   2   0   0   0   0   2   2   2   2   0   2   0   0   0   0   2   2   2   2   0   0   0   0   0   0   0   0   2   0   2   2   2   2   2   0   2   2   0   2   2   0   0   2   2   0   0   2   2   0   0   0   2   2   0   2   0   2   2   0   0   0   2   2   0   2   0   0   0   0   0   2   0   0   0   0   0   2   0   0   0   0   0   0   2   2   2   0   2   2   2   0   0   2   0   2   2   2   0   2   2   0   2   0   0   0   0   0   2   2   0   0   2   2   2   2   2   0   0
 MK-2-11                0   0   0   2   0   2   0   0   2   0   2   0   2   0   0   2   0   2   0   0   2   0   0   2   2   2   0   0   0   0   2   0   0   2   0   2   2   0   2   0   0   0   2   2   0   0   0   0   0   0   0   0   0   2   0   0   0   0   2   2   2   2   2   2   2   0   2   0   0   2   0   0   2   0   2   2   2   0   2   0   2   0   2   2   0   0   0   2   2   2   2   0   2   0   0   0   2   2   2   2   2   0   0   0   0   0   2   0   0   2   0   2   2   2   2   2   0   2   2   0   2   2   2   0   2   2   0   0   2   2   0   0   0   2   2   0   2   0   2   2   0   0   0   2   2   0   2   0   0   0   0   0   2   0   0   0   2   0   2   0   0   2   0   2   0   2   2   2   0   2   2   2   0   0   2   0   2   2   2   0   2   2   0   2   0   0   0   0   0   2   2   0   0   2   2   0   2   2   0   0
 MK-2-12                0   0   0   2   0   2   0   0   2   0   2   0   2   0   0   2   0   2   0   0   2   0   0   2   2   2   0   0   0   0   2   0   0   2   0   2   2   0   2   0   0   0   2   2   0   0   0   0   0   0   2   2   0   2   0   0   0   0   2   2   2   2   2   2   2   0   2   0   0   2   0   0   2   0   2   2   2   0   2   0   2   0   2   2   0   0   2   2   2   2   2   0   2   0   2   0   2   2   0   2   2   0   0   0   0   0   2   0   0   2   0   2   2   2   2   0   2   2   2   0   2   2   2   0   2   2   0   0   2   2   0   0   0   2   2   0   2   0   2   2   0   0   0   2   2   0   2   0   0   0   0   0   2   0   0   0   2   0   2   0   0   2   0   2   0   2   2   2   0   2   2   2   0   0   2   0   2   2   2   0   2   2   0   2   0   2   0   0   0   2   2   0   0   2   2   0   2   0   0   0
 MK-2-13                0   0   0   2   2   2   0   0   2   0   2   0   0   0   0   2   2   2   0   0   2   0   0   2   2   0   0   0   0   0   2   0   0   2   0   2   2   0   2   0   0   0   2   2   0   0   0   0   0   0   0   2   0   2   0   0   0   0   2   2   2   2   2   2   0   0   2   0   0   2   0   0   2   0   2   2   2   0   2   0   2   0   2   2   0   0   2   2   2   2   2   0   2   0   2   2   2   2   0   2   2   0   0   0   0   0   2   0   2   0   0   2   2   2   2   0   2   2   2   0   2   2   2   0   2   2   0   0   2   0   0   0   0   2   2   0   2   0   2   2   0   0   2   2   2   0   2   0   0   0   0   0   2   0   0   0   2   0   2   2   0   2   2   2   0   2   2   2   2   2   2   2   0   0   2   0   2   2   2   0   2   0   0   0   0   2   0   0   0   2   2   0   0   2   2   0   2   0   0   0
 MK-2-14                0   0   0   2   2   2   0   0   2   0   2   0   0   0   0   2   2   2   0   0   2   0   0   2   2   0   0   0   0   0   2   0   0   2   0   2   2   0   2   0   0   2   2   2   0   0   0   0   0   0   0   2   0   0   0   0   0   0   2   2   2   2   2   2   0   0   2   0   0   2   0   0   2   0   2   2   2   0   2   0   2   0   2   2   0   0   2   2   2   2   2   0   0   2   2   2   2   2   0   2   2   0   0   0   0   0   2   0   2   0   0   2   2   2   2   0   2   2   0   0   2   2   2   0   2   2   0   0   2   0   0   0   0   2   2   2   2   0   2   0   0   0   2   2   2   0   2   0   0   0   0   0   2   0   0   0   2   0   2   2   0   2   2   2   0   2   2   2   2   2   2   2   0   0   2   0   2   2   2   0   2   0   0   0   0   2   0   0   0   2   0   0   0   2   2   0   2   0   0   0
 MK-2-15                0   0   0   2   2   2   0   0   2   0   2   0   0   0   0   0   2   2   0   0   2   0   0   2   2   0   0   0   0   0   2   0   0   2   0   2   2   0   0   0   2   2   2   2   0   0   0   0   0   2   0   2   0   0   0   0   0   0   2   2   2   2   2   2   0   0   2   0   0   2   0   0   2   0   2   0   2   0   2   0   2   0   2   2   0   0   2   2   2   2   2   0   0   2   2   0   2   2   0   2   2   0   2   0   0   2   2   0   2   0   0   2   2   2   2   0   2   2   0   0   2   2   2   0   2   2   2   0   2   0   0   0   0   2   2   2   2   2   0   0   0   0   2   2   2   0   0   0   0   0   0   0   0   0   0   0   2   0   2   2   0   2   2   2   0   2   2   2   2   2   2   2   2   0   2   0   2   2   2   0   2   0   0   0   2   2   0   0   0   2   0   0   0   2   2   0   2   0   2   0
 MK-2-16                2   0   0   2   2   2   0   0   2   0   2   0   0   2   0   0   2   2   0   0   2   0   0   2   2   0   0   0   0   2   2   0   0   2   0   2   2   0   0   0   2   2   2   2   0   0   0   0   0   2   0   2   0   0   0   0   0   0   2   2   2   2   2   2   2   0   2   0   0   2   0   0   2   0   0   0   2   0   2   0   2   0   0   2   0   0   0   2   2   2   2   0   0   2   2   0   2   0   2   2   2   0   2   0   2   2   2   0   2   0   0   0   2   2   2   0   2   2   0   0   2   2   2   0   2   0   2   0   2   0   0   2   0   2   2   2   2   2   0   0   0   0   2   2   2   0   0   0   0   0   0   0   0   0   0   0   2   0   0   2   0   2   2   0   0   2   0   2   2   2   2   2   2   2   2   0   2   2   2   0   2   0   0   0   2   0   0   0   0   2   0   2   0   2   2   0   2   0   2   0
 MK-3-1                 2   0   2   2   2   2   0   2   2   0   2   2   0   0   0   2   2   2   0   2   2   2   2   2   0   2   2   0   0   2   0   2   2   2   2   0   0   2   2   0   2   2   0   2   0   2   0   0   0   0   0   0   0   0   2   2   0   0   2   0   2   0   0   0   0   2   2   2   0   0   0   0   0   2   2   0   2   0   2   0   0   0   2   0   2   2   2   0   0   0   0   2   0   0   0   0   2   2   0   2   0   2   2   0   0   2   0   2   2   2   2   0   2   0   0   0   0   2   0   0   0   2   2   0   2   2   0   2   0   0   2   0   0   0   0   0   0   0   0   2   2   0   0   0   0   0   2   0   0   0   2   2   0   0   2   2   2   0   0   0   2   0   2   0   2   2   2   0   2   0   0   0   2   0   0   0   2   0   0   0   2   0   0   0   2   0   0   2   2   2   2   2   0   0   0   2   2   2   0   0
 MK-3-2                 2   0   2   2   2   2   0   2   2   0   2   2   0   0   0   2   0   2   0   2   2   2   2   2   0   2   2   0   2   2   0   2   2   2   2   0   2   2   2   0   2   2   0   2   0   2   0   0   0   0   0   0   0   0   2   0   0   0   2   0   2   0   0   0   0   2   2   2   0   0   0   0   0   2   2   0   2   0   2   0   0   0   2   2   0   2   2   0   0   0   0   2   0   0   0   0   2   2   2   2   0   2   2   0   0   2   0   2   2   2   2   0   2   0   0   0   0   2   0   0   0   2   2   0   2   2   0   2   2   0   2   0   0   0   0   0   0   0   0   2   2   0   0   0   0   0   2   0   0   0   2   2   0   0   2   2   2   0   0   0   2   2   2   0   2   2   2   0   2   2   0   0   2   0   0   0   2   0   0   0   2   0   0   2   2   0   0   2   2   0   0   2   0   0   0   2   2   2   0   0
 MK-3-3                 2   0   2   2   2   2   0   2   2   0   2   2   0   0   0   2   0   2   0   2   2   2   2   2   0   2   2   0   2   2   0   2   2   2   2   2   2   2   2   0   2   2   0   2   0   2   0   0   0   0   0   0   0   0   2   0   2   0   2   0   2   0   0   0   2   2   2   2   0   0   0   0   0   2   2   0   0   0   2   0   0   0   2   2   0   2   2   0   0   0   0   2   0   0   0   2   2   2   2   2   0   2   2   0   0   0   0   2   2   2   2   0   2   2   0   0   0   2   0   0   0   2   2   0   2   2   0   2   2   0   2   0   0   0   0   0   2   0   0   2   2   0   0   0   0   0   2   0   0   0   2   2   0   0   2   2   2   0   0   0   2   0   2   0   2   2   2   0   2   2   0   0   2   2   0   0   2   0   0   0   2   0   0   2   2   2   0   2   2   0   2   2   0   0   0   2   2   2   0   0
 MK-3-4                 0   0   2   0   2   2   0   2   2   2   2   2   0   0   0   2   0   2   0   2   2   0   2   2   0   2   2   0   2   0   0   2   2   2   2   2   2   2   0   0   2   2   0   2   0   2   0   2   0   0   0   0   0   0   2   0   2   0   2   0   2   0   0   2   2   2   2   2   0   2   0   0   0   2   2   0   0   0   2   0   0   0   2   2   2   2   2   0   0   2   0   2   0   2   0   2   2   2   2   0   0   2   2   0   0   0   0   2   2   2   2   0   2   2   0   0   0   0   0   0   0   2   0   0   2   2   0   2   0   0   2   0   0   0   0   2   2   0   0   2   2   2   0   0   0   0   2   0   0   0   2   2   0   0   2   2   2   0   0   0   2   0   2   0   2   2   2   2   2   2   0   0   2   2   0   0   2   0   0   0   2   0   0   2   2   2   0   2   2   0   2   2   2   0   0   0   2   2   0   0
 MK-3-5                 0   0   2   0   0   2   0   2   2   2   2   2   0   0   0   2   2   2   0   0   2   0   2   2   0   2   2   2   2   0   0   2   2   2   0   2   2   2   0   0   2   2   0   2   0   2   0   2   0   0   0   0   0   0   2   0   2   0   2   0   2   0   0   2   2   0   2   2   0   2   0   0   0   2   2   0   0   0   2   0   0   0   2   2   2   2   2   0   0   2   0   2   0   2   0   2   0   2   2   0   2   2   2   0   0   0   0   2   2   2   2   0   2   0   2   0   0   0   2   0   0   2   0   0   2   2   0   2   0   0   2   0   0   0   0   2   2   0   0   2   2   2   0   0   0   0   2   0   2   0   2   2   0   2   2   2   2   0   0   0   2   0   2   0   2   2   2   2   2   2   0   0   2   2   2   0   0   0   0   2   0   0   0   2   2   2   0   2   2   0   2   2   2   0   0   0   2   2   0   0
 MK-3-6                 0   0   2   0   0   0   2   2   2   2   2   2   0   0   0   2   2   2   2   0   2   0   2   2   0   2   2   2   2   0   0   2   2   2   0   2   2   0   0   0   2   2   0   2   0   2   0   2   0   0   0   2   0   0   2   0   0   0   2   0   2   0   0   2   0   0   2   2   0   2   0   0   2   2   2   2   0   0   2   0   0   2   2   2   2   0   2   0   0   2   0   2   0   2   0   2   0   2   2   0   2   2   2   0   0   0   0   2   2   2   2   0   2   0   2   0   0   0   2   0   0   2   0   0   2   2   0   2   0   0   2   0   0   0   2   2   2   0   0   2   2   2   0   0   0   0   2   2   2   0   2   2   0   2   0   0   2   2   0   0   2   0   2   0   2   2   2   2   2   2   0   0   2   2   0   0   0   0   0   2   2   0   0   2   0   2   0   2   2   0   0   2   2   2   0   0   2   0   0   0
 MK-3-7                 0   0   2   0   0   0   2   2   2   0   2   0   0   0   0   2   2   2   2   2   2   0   2   2   0   2   2   2   2   0   2   2   0   2   0   2   2   0   0   0   2   2   0   2   0   0   0   2   0   0   0   2   0   0   2   2   0   0   2   0   2   0   0   2   2   0   2   2   0   2   0   0   2   2   2   2   0   0   2   0   0   2   2   2   2   2   2   0   0   2   0   2   2   2   0   2   0   2   2   0   2   2   0   0   0   0   0   2   2   2   2   0   2   0   2   0   2   0   2   0   0   2   2   0   2   2   0   2   2   0   2   0   0   0   2   0   2   0   0   2   2   2   0   0   2   0   2   2   2   2   2   2   0   2   0   0   2   0   0   0   2   0   2   0   2   2   2   2   2   2   2   0   2   2   0   0   0   0   0   2   2   0   2   2   0   2   0   2   2   0   0   2   2   2   0   0   2   0   0   0
 MK-3-8                 0   0   2   0   0   0   2   2   2   2   2   2   0   0   0   2   2   2   2   2   2   0   2   0   0   0   2   0   2   0   2   2   0   2   0   2   2   0   0   0   2   2   0   2   0   2   2   2   0   2   0   2   0   0   2   2   0   0   2   0   2   0   0   2   2   0   2   2   0   2   0   0   2   0   2   2   0   0   2   0   0   2   2   2   0   2   2   0   0   2   0   2   2   2   0   2   0   2   2   0   2   2   0   0   0   0   0   2   2   2   2   0   2   0   2   0   2   0   2   0   0   0   2   0   0   0   0   2   2   0   0   0   0   0   2   0   2   0   0   2   0   2   0   0   2   0   2   2   2   2   2   0   0   2   0   0   0   0   0   0   2   0   2   0   2   2   2   2   0   2   2   0   2   2   0   0   0   0   0   0   2   0   2   2   0   2   0   2   2   0   0   2   2   2   0   0   2   0   0   0
 MK-3-9                 0   0   2   0   0   0   2   2   0   2   2   2   0   0   0   2   2   2   2   2   2   0   2   0   2   0   2   0   2   2   2   0   0   2   0   2   2   0   0   0   2   2   0   2   0   2   2   2   0   2   0   2   0   0   0   2   0   0   2   0   2   0   0   2   2   0   2   2   0   2   0   0   2   2   2   2   2   0   2   2   0   2   0   2   0   2   0   0   0   2   2   2   0   2   0   2   0   2   2   2   2   2   0   0   0   0   0   2   0   2   2   0   2   0   2   0   2   0   2   0   0   0   0   0   0   0   0   2   2   0   0   0   0   2   2   0   2   0   0   0   2   2   0   0   2   0   2   2   2   2   2   0   0   2   0   0   0   0   0   0   2   0   2   0   2   2   2   2   0   2   2   0   2   2   0   0   0   0   0   0   2   0   2   2   0   2   0   2   2   0   0   0   0   2   0   0   2   0   0   0
 MK-3-10                2   0   2   0   0   0   0   2   0   2   2   2   0   0   0   2   2   2   2   2   2   0   0   0   2   0   2   0   2   2   2   0   0   2   0   2   2   0   0   0   2   2   0   2   0   2   2   2   0   2   0   2   0   0   0   2   0   0   2   0   2   0   0   2   2   0   2   2   0   2   0   0   2   2   0   2   2   0   2   2   0   2   0   2   0   0   0   0   0   2   2   2   0   0   0   2   0   2   2   2   2   2   0   0   0   0   0   2   0   2   2   2   2   0   2   0   2   0   2   2   0   0   2   0   0   0   0   2   2   0   0   0   0   2   2   0   2   0   0   0   0   2   0   0   0   0   2   2   0   2   2   0   0   2   0   0   0   0   0   0   2   0   0   0   2   2   2   2   0   2   2   0   2   2   0   0   0   0   0   2   2   0   2   2   0   2   0   2   2   0   0   0   0   2   0   0   2   0   0   0
 MK-3-11                2   0   2   2   0   0   0   2   2   2   2   2   0   0   0   2   2   2   2   2   2   0   0   0   2   0   2   0   0   2   2   0   0   2   0   2   2   0   0   0   2   2   0   2   0   2   2   2   0   2   0   2   0   0   0   2   0   0   2   2   2   0   2   2   2   0   2   2   0   2   0   0   2   0   0   2   2   0   2   2   2   2   0   2   0   2   0   0   2   2   2   2   0   0   0   2   0   2   2   2   2   2   0   0   0   2   0   2   2   2   2   2   0   0   0   0   2   0   2   0   0   0   2   0   0   0   0   2   2   0   0   0   0   2   2   0   2   0   0   0   0   2   0   0   0   0   2   2   0   2   2   0   0   2   0   0   2   0   0   0   2   2   0   0   2   2   2   2   0   2   2   0   2   2   2   2   0   0   0   2   2   0   2   2   0   2   0   2   2   0   0   0   0   2   0   0   2   0   0   0
 MK-3-12                2   0   2   2   0   0   0   2   2   2   2   0   0   0   0   2   2   2   2   2   2   0   0   2   0   0   2   0   0   2   2   0   0   2   0   2   0   0   0   0   2   2   2   2   0   2   2   2   0   2   0   2   0   0   0   2   0   0   2   0   2   0   2   2   2   0   2   2   0   2   0   0   0   0   0   2   2   0   2   2   2   2   0   2   0   2   2   0   2   2   2   0   0   0   0   2   0   2   0   0   2   2   0   0   0   0   0   2   2   0   2   2   0   0   0   0   2   0   2   0   2   0   2   2   0   0   0   2   2   2   0   0   0   2   2   0   2   0   0   0   0   2   0   0   0   0   2   2   0   0   2   0   0   2   0   0   2   0   0   0   2   2   0   0   2   2   2   2   0   2   2   0   2   2   2   2   0   0   0   2   2   0   2   2   0   2   0   2   2   0   0   0   0   0   0   0   2   0   0   0
 MK-3-13                2   2   2   2   0   0   0   2   2   2   2   0   0   0   0   0   2   0   2   2   2   0   0   0   0   0   2   0   0   2   2   0   0   2   0   2   0   0   0   0   2   2   2   2   0   2   2   2   0   2   0   2   0   0   0   2   0   0   2   0   2   0   2   2   2   0   2   2   0   2   0   0   0   0   0   2   2   0   2   2   2   0   0   2   0   2   0   0   2   2   2   0   0   0   0   2   0   2   0   0   2   2   0   0   0   0   0   2   0   0   2   2   0   0   0   0   2   0   0   0   2   2   2   2   0   0   0   2   2   2   2   0   2   0   2   0   2   0   0   0   0   2   0   0   2   0   2   2   2   0   2   2   0   2   0   0   2   2   0   0   2   2   0   0   2   2   0   2   0   2   2   0   0   0   2   2   0   0   0   2   2   0   2   2   0   2   0   2   2   0   0   0   0   0   0   0   2   0   0   0
 MK-3-14                2   2   2   2   0   0   0   2   2   2   2   0   0   0   0   2   2   2   2   2   2   0   0   0   0   0   2   0   0   0   2   0   0   2   0   2   0   0   0   0   2   2   2   2   2   2   2   2   0   2   2   2   0   0   0   2   0   0   2   0   2   0   2   2   2   0   2   2   0   2   0   0   2   0   0   2   2   0   2   0   2   0   0   2   0   2   0   0   2   2   2   0   0   0   0   2   0   2   0   0   2   2   0   0   0   0   0   2   0   0   2   2   0   0   0   0   2   0   0   0   2   2   2   2   0   0   0   2   2   2   2   0   2   0   2   0   2   0   0   2   0   2   0   0   2   0   2   2   0   0   0   2   2   2   0   0   2   2   0   0   2   2   0   0   2   2   0   2   0   2   2   2   0   0   2   2   0   0   0   2   0   0   2   2   0   2   0   2   2   0   0   0   0   0   0   2   2   0   0   0
 MK-3-15                2   2   2   2   0   2   0   2   2   2   2   0   0   2   2   2   2   2   2   2   2   0   0   2   0   0   2   0   0   0   0   0   0   2   0   0   0   0   0   0   2   2   2   0   2   2   2   2   0   2   2   2   0   0   0   2   0   0   2   2   2   0   2   2   0   0   2   2   0   2   0   2   2   0   0   2   2   0   2   0   2   0   0   2   0   2   2   0   0   2   2   0   0   2   0   2   0   2   0   2   2   2   0   0   0   0   0   2   0   0   2   2   0   0   0   0   2   0   0   0   2   2   2   2   0   0   0   2   2   2   2   0   2   0   0   2   2   0   2   2   0   2   0   0   0   0   2   2   0   0   0   2   0   2   0   0   2   2   0   0   2   2   0   0   2   2   0   2   0   2   2   2   0   0   2   2   0   0   2   2   0   0   2   2   0   2   0   2   2   0   0   0   0   0   0   2   2   0   0   0
 MK-3-16                2   2   2   2   0   2   0   2   2   0   2   0   0   2   2   2   2   2   2   2   2   0   0   2   0   0   2   0   0   0   0   0   0   2   0   0   0   2   0   0   2   2   2   2   2   0   2   2   0   2   2   2   0   0   0   2   0   0   2   2   2   0   2   2   2   0   2   2   2   2   0   2   2   0   0   2   2   0   2   0   0   0   0   2   0   2   2   0   0   2   2   0   0   2   2   2   0   2   2   2   2   2   0   0   0   0   0   2   0   0   0   2   0   0   0   0   2   0   0   0   2   2   2   2   0   0   0   2   2   2   2   0   2   0   0   2   2   0   2   2   0   2   0   0   0   0   2   2   0   0   0   2   2   2   0   2   2   2   0   0   2   2   2   0   2   2   0   2   0   2   2   2   0   0   2   2   0   0   0   2   0   0   2   2   0   0   0   2   2   0   2   0   0   0   0   2   2   0   0   0
 MK-4-1                 2   0   0   0   0   2   2   2   2   0   2   2   2   0   2   2   0   0   0   2   0   2   2   2   2   0   2   2   2   2   2   0   0   0   0   2   2   2   2   2   2   2   2   0   0   2   0   0   0   0   0   0   0   2   0   0   0   0   2   0   0   0   0   2   2   2   2   0   0   0   0   0   0   2   0   2   2   2   0   0   2   2   0   2   2   0   0   0   0   2   0   0   0   2   0   2   2   2   2   0   2   0   2   2   2   2   2   0   0   2   0   2   0   2   0   2   2   0   2   0   0   0   2   0   0   2   2   0   2   2   2   0   2   0   0   2   0   2   0   2   2   2   2   0   2   2   2   0   0   0   0   0   2   2   2   2   2   2   0   2   2   2   0   2   2   2   0   2   2   2   2   2   2   2   2   0   0   2   0   0   2   2   2   0   2   2   2   2   0   0   2   0   2   0   2   0   0   2   0   2
 MK-4-2                 2   0   0   0   0   2   2   0   2   0   2   2   2   0   2   2   0   0   0   2   2   2   2   2   2   0   2   2   2   2   2   0   0   0   0   2   2   2   2   2   2   2   2   0   0   2   0   2   0   0   0   0   0   2   0   0   2   0   2   2   0   0   2   2   2   0   2   0   0   0   0   0   0   2   2   2   2   2   0   0   0   2   0   2   2   0   2   0   2   2   0   0   2   2   0   2   0   2   2   0   2   0   2   2   2   2   2   0   0   2   0   2   0   2   0   2   2   0   2   0   0   0   2   0   0   2   0   0   0   2   2   0   2   0   0   2   0   2   0   2   2   0   2   0   2   2   2   0   0   0   0   0   2   2   2   2   2   2   0   2   2   2   2   2   2   2   2   2   2   2   2   2   2   2   2   0   0   2   0   0   2   2   2   0   2   2   2   2   0   0   2   0   2   0   2   2   0   2   0   2
 MK-4-3                 2   2   0   2   0   2   2   2   2   0   2   2   2   0   2   2   0   0   0   0   2   2   2   2   2   0   2   2   2   0   2   0   0   0   0   2   0   2   2   2   2   2   0   0   0   2   0   2   0   0   0   0   0   2   0   2   0   0   2   2   0   0   2   2   2   0   0   0   2   2   0   0   0   2   2   2   2   2   0   0   2   2   0   2   2   0   2   0   2   2   0   0   2   2   0   2   0   2   0   0   2   0   2   2   2   2   2   0   0   2   0   0   0   2   0   2   2   0   2   0   2   2   0   0   0   2   2   0   0   2   2   0   2   0   0   2   0   2   0   2   2   0   2   2   2   2   2   0   0   0   0   0   2   2   2   2   2   2   2   2   2   2   2   2   2   2   2   2   2   2   2   2   2   2   2   0   0   2   0   0   2   2   2   0   2   2   2   2   0   0   2   0   2   0   2   2   2   2   0   2
 MK-4-4                 2   2   0   2   0   2   2   2   0   0   2   2   2   0   2   2   0   0   0   0   2   2   2   2   2   0   2   2   2   0   2   0   0   0   0   2   0   0   2   2   0   2   0   0   2   2   0   2   0   0   0   0   0   0   0   2   0   0   2   2   0   0   2   2   2   0   0   0   2   2   0   0   0   2   2   2   2   2   0   0   2   2   0   2   2   0   2   0   2   2   0   0   2   2   0   2   0   2   0   0   2   0   2   2   2   2   2   0   0   2   0   0   0   2   0   2   2   2   2   0   2   2   2   0   0   2   2   0   0   2   2   0   2   0   0   0   0   0   0   0   2   0   2   2   2   2   2   0   2   0   0   0   0   2   2   2   2   2   0   2   2   2   2   2   2   2   2   2   2   2   2   2   2   2   2   0   0   2   0   0   2   2   2   2   2   2   2   2   0   0   2   0   2   0   2   2   2   2   0   2
 MK-4-5                 2   2   0   2   0   2   0   2   2   0   2   0   2   0   2   2   0   0   0   0   2   2   2   2   2   0   2   2   2   0   2   0   0   0   2   2   0   0   2   2   0   2   0   0   2   2   2   2   2   0   0   0   0   0   0   2   0   0   2   2   2   0   2   2   2   0   0   2   2   2   0   0   0   0   2   2   2   2   0   0   2   0   0   2   0   0   2   2   2   2   0   0   2   2   0   2   0   0   0   0   2   0   2   2   2   2   2   0   0   2   0   0   0   2   0   2   2   0   2   0   2   2   2   0   0   2   2   0   2   2   2   2   2   0   0   0   0   0   0   0   2   0   2   2   2   2   2   0   2   0   0   2   0   2   0   2   2   0   0   2   2   2   2   2   2   2   2   2   2   2   2   2   2   2   2   0   0   2   2   0   2   2   2   2   0   2   2   2   0   2   2   0   2   0   2   2   2   2   0   2
 MK-4-6                 2   2   0   2   0   0   0   2   2   0   2   0   2   0   2   2   2   0   0   0   2   2   2   2   2   0   2   2   2   0   2   0   2   0   2   2   2   0   2   2   0   0   0   0   2   2   2   2   2   0   0   0   0   0   0   2   0   0   2   2   2   0   2   2   2   0   0   2   2   2   0   0   0   0   2   2   2   2   0   0   2   0   0   2   0   0   2   2   2   2   0   0   2   2   0   2   0   0   0   0   2   0   2   2   2   2   2   2   0   2   2   0   0   0   2   2   0   0   0   0   2   2   2   0   0   2   2   0   2   2   2   2   2   0   0   0   0   2   0   0   2   0   2   2   2   2   2   0   2   0   0   2   0   2   2   2   2   0   0   2   2   2   2   2   2   2   2   2   2   2   2   2   2   2   2   0   0   2   2   0   2   2   2   2   0   2   2   2   0   2   2   0   2   0   2   2   2   2   0   2
 MK-4-7                 2   0   0   2   0   2   0   2   0   2   2   0   2   0   2   2   2   0   0   0   2   2   2   2   2   0   2   0   2   2   2   0   2   0   2   2   2   0   2   2   0   0   0   0   2   2   2   2   2   0   0   2   0   0   0   2   0   2   0   2   2   0   2   2   2   2   0   2   0   2   0   0   0   0   2   2   2   2   0   0   2   0   0   2   0   0   2   2   2   2   2   0   2   2   0   2   0   0   0   0   2   0   2   2   2   2   2   2   0   2   2   0   0   0   2   2   0   0   0   0   2   2   2   0   0   2   2   0   2   0   2   2   2   0   0   0   0   2   0   0   2   0   2   2   2   2   0   2   2   0   2   2   0   2   2   2   2   0   2   2   2   2   2   2   0   2   2   2   2   2   2   0   2   2   2   0   0   2   2   0   2   2   2   2   0   2   2   2   0   2   2   0   2   0   2   2   2   2   2   2
 MK-4-8                 2   0   0   2   0   2   0   2   0   2   0   0   2   0   2   2   2   0   2   0   0   2   0   2   2   2   2   0   2   0   2   0   0   2   2   2   2   2   2   0   2   0   0   0   2   2   2   2   2   0   2   0   0   0   0   0   0   2   0   0   2   0   2   2   2   0   2   2   0   2   0   0   0   0   2   0   2   2   0   0   2   0   0   2   0   0   2   2   0   0   2   0   2   2   0   2   0   0   0   0   2   2   2   2   2   2   0   0   0   2   2   0   0   0   2   2   0   0   2   0   2   2   2   0   0   2   2   0   2   2   2   2   2   0   0   0   0   0   0   0   2   0   2   2   2   2   0   2   2   0   2   2   0   0   0   2   2   0   2   2   2   2   0   2   0   2   2   2   2   2   0   0   2   2   2   0   0   2   2   0   2   0   2   0   0   2   2   2   0   2   2   0   2   0   2   2   0   0   2   2
 MK-4-9                 0   0   2   2   2   2   0   2   0   2   0   0   0   0   2   2   2   0   2   0   0   2   0   2   2   2   2   0   2   0   2   0   0   2   2   2   2   2   2   0   2   0   0   0   2   2   2   2   2   0   2   0   0   0   0   0   0   2   0   0   2   0   2   2   2   0   2   2   0   2   2   0   0   0   2   0   0   2   0   0   2   0   0   2   0   0   2   2   0   0   2   0   0   2   0   0   0   0   0   0   2   2   0   2   2   2   0   0   2   2   2   0   0   0   2   2   0   0   2   0   2   2   2   0   0   2   2   0   2   2   0   2   2   0   0   0   2   2   0   0   2   0   2   2   2   2   0   0   0   0   0   2   0   0   0   2   2   0   2   2   2   2   0   2   0   2   2   2   2   2   0   0   0   2   2   0   0   2   2   0   2   0   2   0   0   2   2   0   0   2   2   0   2   0   2   2   0   0   2   2
 MK-4-10                0   0   2   0   2   2   2   2   0   2   0   0   0   0   2   2   2   0   2   0   0   0   0   2   2   2   2   0   2   0   2   0   0   2   0   2   2   2   2   0   2   2   0   0   2   2   2   2   2   0   2   2   0   0   2   2   0   2   0   0   2   0   0   2   2   0   2   2   0   2   2   0   0   0   0   0   0   2   0   0   2   0   0   2   0   0   2   2   0   0   2   0   0   2   0   0   2   0   0   0   2   2   0   2   2   2   0   0   2   2   0   0   0   0   2   0   0   0   2   0   2   2   2   0   0   2   2   0   2   2   0   2   0   0   0   0   2   2   0   0   2   0   2   2   2   2   0   0   0   0   0   2   0   2   0   2   2   0   2   2   0   2   0   2   0   2   2   2   2   2   0   2   0   2   2   0   0   2   2   0   0   0   2   0   2   2   2   0   0   0   2   0   2   0   2   2   0   0   2   2
 MK-4-11                0   0   2   0   2   2   2   2   0   2   0   0   0   2   2   2   2   0   0   0   0   0   0   2   2   2   2   0   2   0   2   0   0   0   0   0   2   2   0   0   2   2   0   2   2   2   2   2   2   0   2   2   0   0   2   2   0   2   0   0   2   0   0   2   2   0   2   0   0   2   2   0   0   0   0   0   0   2   0   0   2   0   0   2   0   0   2   2   0   0   2   0   2   2   2   0   2   0   0   0   2   2   0   2   2   2   0   0   2   2   0   0   0   0   2   0   0   0   2   0   2   2   2   0   0   2   2   0   2   2   0   2   0   0   0   0   0   2   0   0   2   0   2   2   0   2   0   0   2   0   0   2   0   2   0   2   2   0   2   2   0   2   0   0   0   2   2   2   2   2   0   2   0   2   2   0   0   2   2   0   0   0   2   0   2   2   2   0   0   0   2   0   2   0   2   2   0   0   2   2
 MK-4-12                0   0   2   0   2   2   2   2   0   2   0   0   0   2   2   2   2   0   0   0   0   2   0   2   0   2   2   0   2   0   2   0   2   0   0   0   2   2   0   0   2   2   0   2   2   2   2   2   2   0   2   2   0   0   2   2   0   2   0   0   2   0   0   2   2   0   2   0   0   2   2   0   2   0   0   0   0   0   0   0   0   2   0   2   2   0   2   2   0   0   2   0   2   2   2   0   2   0   2   0   2   2   0   0   2   2   0   0   2   2   0   0   0   0   2   0   0   0   2   0   2   2   2   2   0   0   2   0   2   2   0   2   0   0   0   0   2   2   0   0   2   0   0   2   2   2   0   0   2   0   0   2   0   2   0   2   2   0   2   2   0   2   0   0   0   2   0   0   2   0   0   2   0   2   2   0   0   2   2   0   0   2   2   0   2   2   2   0   0   0   2   0   2   0   2   2   0   0   0   0
 MK-4-13                0   0   0   0   2   0   2   2   0   2   0   0   0   2   2   2   2   0   0   0   0   2   0   2   0   2   2   0   2   0   0   2   2   0   0   0   2   2   0   0   2   2   2   2   2   2   2   2   2   0   2   2   0   0   2   2   0   2   0   0   2   0   0   2   2   2   2   0   0   2   2   0   2   0   2   0   0   0   0   0   2   2   0   0   2   0   2   2   0   0   2   0   2   2   2   0   2   0   2   0   2   2   0   0   2   2   0   0   2   2   0   0   0   0   2   0   0   0   2   2   2   2   2   2   0   0   2   0   2   2   0   2   2   0   0   0   2   2   0   0   2   0   0   2   2   2   2   0   2   0   0   2   0   2   0   2   2   0   2   2   0   2   2   0   2   2   0   2   2   0   0   2   0   2   2   0   0   2   2   0   0   2   0   0   2   2   2   0   0   0   2   2   2   0   2   2   0   0   2   0
 MK-4-14                0   0   0   0   2   0   2   2   0   2   0   0   0   2   2   2   2   0   0   0   0   2   0   2   2   2   2   0   2   0   2   2   2   2   2   0   2   0   0   0   2   2   2   2   0   0   2   2   2   0   2   2   0   2   2   2   0   2   0   0   2   0   0   2   2   2   2   0   0   2   2   0   2   0   2   0   0   0   0   0   2   2   0   0   0   0   2   2   0   0   2   0   2   2   2   0   2   0   2   0   2   2   0   0   2   2   0   0   2   2   0   0   0   0   2   0   2   0   2   2   2   0   2   0   0   0   2   0   2   0   0   2   2   0   0   0   2   2   0   0   2   0   0   2   2   2   2   0   2   0   0   2   2   2   0   2   2   0   2   2   0   2   2   0   2   2   0   2   2   0   0   2   0   2   2   0   0   2   2   0   0   2   0   0   2   2   2   0   0   0   2   2   2   0   2   2   0   0   2   0
 MK-4-15                0   0   2   0   2   0   2   2   0   2   2   0   0   2   2   2   2   0   0   0   0   2   0   2   2   2   2   0   2   0   2   2   2   2   2   0   2   0   0   0   2   2   2   2   0   0   2   2   2   0   2   2   0   2   2   2   0   2   0   0   2   2   0   2   2   2   2   0   0   2   2   2   2   0   2   0   0   0   0   0   2   2   0   0   0   0   2   2   0   0   2   0   0   2   2   0   2   0   2   0   2   2   0   0   2   2   0   0   2   2   0   0   0   0   2   0   2   0   2   2   2   0   2   0   0   0   2   0   2   0   0   2   2   0   0   0   2   2   0   0   2   0   0   2   2   2   2   0   2   0   0   2   2   2   0   2   2   0   2   2   0   2   2   0   2   2   0   2   2   0   0   2   0   2   2   0   0   2   2   0   0   2   0   0   0   2   2   0   0   0   2   2   0   0   2   2   0   2   2   0
 MK-4-16                0   0   2   0   2   0   0   2   0   2   2   2   2   2   2   2   2   0   0   0   0   2   0   2   2   2   2   0   2   0   2   2   2   0   2   0   2   0   2   0   2   2   2   2   0   0   2   2   2   2   2   0   0   2   2   2   0   0   0   0   2   2   2   2   0   2   2   0   0   2   2   2   2   0   2   0   0   0   0   0   2   2   0   0   0   0   2   0   0   0   2   0   0   2   2   0   2   0   2   0   2   0   0   0   2   2   0   0   0   2   0   0   0   0   2   0   0   0   2   2   2   0   0   0   0   0   2   0   2   0   0   2   2   0   0   0   2   2   0   0   2   0   0   2   2   2   2   0   2   0   0   2   2   2   0   2   2   0   2   2   0   2   2   0   2   2   0   2   0   0   0   2   0   2   2   0   0   2   2   2   0   2   0   0   2   2   2   0   0   0   0   2   0   0   2   2   0   2   2   2
 MK-5-1                 0   2   2   0   0   2   0   0   2   2   2   0   0   0   2   0   2   0   0   2   2   0   0   2   0   2   2   2   0   0   2   2   0   2   0   0   0   2   0   2   2   0   0   0   0   0   2   2   2   0   2   0   0   0   2   0   0   2   0   0   0   2   2   2   0   0   0   0   2   2   2   2   2   2   2   0   2   0   0   2   2   2   2   0   2   2   2   0   2   0   0   2   2   0   0   2   2   0   0   2   0   0   2   2   0   0   0   0   2   0   0   2   2   0   0   2   0   2   0   0   0   0   0   2   2   2   2   2   0   2   0   2   2   0   2   0   0   0   0   0   2   0   0   2   2   2   0   0   0   2   2   2   2   0   2   2   2   2   0   0   0   0   2   2   2   2   0   2   0   0   2   0   0   2   0   2   2   0   0   0   2   0   0   2   2   2   0   0   0   0   2   2   2   2   2   0   0   0   2   2
 MK-5-2                 0   0   2   0   0   2   0   0   2   2   2   0   0   0   2   2   2   2   0   2   2   0   0   2   0   2   2   2   2   0   2   2   0   2   0   0   2   2   0   2   2   0   0   0   0   2   2   2   0   0   2   0   0   0   2   0   0   2   0   0   0   2   2   2   0   0   0   0   2   2   2   2   0   2   2   0   2   0   0   2   2   2   2   0   2   2   2   0   2   0   0   2   2   0   0   0   2   0   0   2   0   0   2   2   0   0   0   0   2   0   0   2   2   0   0   2   0   2   0   0   0   0   0   2   2   2   0   2   0   2   0   2   2   0   0   0   0   0   0   0   2   0   0   2   2   2   0   0   2   2   0   2   2   0   2   2   2   2   2   0   0   0   2   0   2   0   2   2   0   0   2   0   2   2   0   2   2   0   0   0   2   0   0   2   2   2   0   0   0   0   2   2   2   2   2   0   0   2   2   2
 MK-5-3                 0   0   2   0   0   2   0   0   2   2   2   0   0   0   2   2   2   2   0   2   2   0   0   2   0   2   2   2   2   0   2   2   0   2   0   0   2   2   0   2   2   0   0   0   0   2   0   2   0   0   2   0   2   0   2   0   0   2   0   0   0   2   2   2   2   0   0   0   2   0   2   2   0   2   2   0   2   0   0   2   2   2   0   0   2   2   2   0   0   0   0   2   2   0   0   0   2   0   0   2   0   0   2   2   0   0   0   0   2   2   0   2   0   0   0   2   0   0   0   0   0   0   0   2   2   0   0   2   0   2   2   2   2   0   0   2   0   0   0   0   2   0   0   2   2   2   0   0   2   2   2   2   0   0   2   2   2   0   2   0   0   0   2   0   2   2   2   0   0   0   2   0   2   2   0   2   2   0   0   0   2   0   0   2   2   2   0   0   0   2   2   2   2   2   2   0   2   2   2   2
 MK-5-4                 0   0   2   0   0   2   0   0   2   2   2   0   0   0   2   2   2   2   0   2   2   0   0   2   0   0   2   2   2   0   0   2   0   2   0   0   0   2   0   2   2   0   0   0   0   2   0   2   0   0   2   0   0   0   2   0   2   2   0   0   0   2   2   2   0   0   0   0   2   0   2   2   0   2   2   0   2   0   0   2   2   2   0   0   2   2   2   0   0   0   0   2   2   2   0   0   2   0   0   2   0   0   2   2   0   0   0   0   2   2   0   2   0   0   0   2   0   2   0   0   0   0   0   2   2   0   0   2   2   2   2   2   2   0   0   0   0   0   0   0   2   0   0   2   2   2   0   0   2   2   2   2   0   0   0   0   2   0   2   0   0   0   2   0   2   2   2   2   0   0   0   0   2   2   0   2   2   2   0   0   2   0   0   2   2   2   0   0   2   2   2   2   2   2   2   0   2   2   2   2
 MK-5-5                 0   2   2   0   0   2   0   0   2   2   2   0   0   0   2   2   2   2   0   2   2   0   0   2   0   0   2   2   2   0   0   2   0   2   0   2   2   2   0   2   2   0   0   2   0   2   0   2   0   0   2   0   2   2   2   0   2   2   0   0   0   2   2   2   2   2   0   2   2   0   2   2   0   2   2   0   2   0   0   2   2   2   0   0   2   2   2   0   2   0   0   2   0   2   2   0   2   0   0   2   0   2   2   2   0   2   0   0   2   2   0   2   0   0   0   2   0   0   0   0   0   2   0   2   2   0   0   2   2   2   2   2   2   0   0   0   0   0   0   0   2   0   0   2   2   2   0   0   2   2   2   2   0   0   0   0   2   0   2   0   0   0   2   0   2   2   2   2   0   0   0   0   2   2   0   2   2   2   0   0   2   0   0   2   2   2   0   0   2   2   2   2   2   2   2   0   2   2   2   2
 MK-5-6                 0   0   0   2   0   2   2   0   2   2   2   0   0   0   2   2   2   2   0   2   2   0   0   2   0   0   2   2   0   0   0   2   0   2   0   2   2   2   0   2   2   0   0   2   0   2   0   0   0   0   2   0   2   2   2   0   2   2   0   0   0   2   2   2   2   2   0   2   2   0   2   2   0   2   2   0   2   2   0   2   2   2   0   0   2   2   2   0   2   0   0   0   0   2   2   0   2   0   0   2   2   2   2   2   0   2   0   0   2   2   0   2   0   0   0   2   0   2   0   0   0   2   0   2   2   0   0   2   2   0   2   2   2   0   0   0   0   2   0   0   2   0   0   2   2   2   0   0   2   2   2   2   0   0   0   0   0   0   2   0   0   0   2   0   2   0   2   0   0   0   0   0   2   2   0   2   0   2   0   0   2   0   0   2   2   2   0   0   2   2   2   0   2   0   2   0   2   2   2   2
 MK-5-7                 0   0   2   2   0   2   0   2   2   2   2   0   2   0   2   2   2   2   0   2   2   0   0   2   0   0   0   2   0   0   0   2   0   2   0   2   2   2   0   0   2   0   2   2   0   2   0   0   0   0   2   0   2   2   2   0   2   2   2   0   0   2   2   2   2   2   0   2   2   0   2   2   0   2   2   0   2   2   0   2   0   2   0   0   2   2   2   0   2   2   0   0   0   2   2   0   2   2   0   2   2   2   2   2   0   2   0   0   2   2   0   2   0   0   0   0   2   2   0   2   0   2   0   2   2   0   0   2   2   0   2   2   2   0   2   0   2   2   0   0   2   0   0   2   2   0   0   2   2   2   2   0   0   0   0   2   2   0   2   0   0   2   2   2   2   0   2   0   0   0   0   0   2   2   0   2   0   2   0   0   2   0   2   2   2   2   0   0   2   2   2   0   2   0   0   0   2   2   2   2
 MK-5-8                 0   0   2   2   0   2   0   2   2   2   2   0   2   0   2   2   2   2   0   0   2   0   2   2   0   0   0   2   0   0   0   0   0   2   0   2   2   2   0   0   2   0   2   0   0   0   0   0   0   0   2   0   2   2   0   0   2   2   2   0   0   2   2   2   2   0   0   2   2   0   2   2   0   2   2   2   2   2   0   2   0   2   0   0   2   2   2   2   0   2   0   0   0   2   2   0   2   2   0   2   0   2   2   2   0   2   0   0   0   2   2   2   0   0   0   0   2   2   0   2   0   2   0   2   2   2   0   2   2   0   2   2   2   0   2   0   2   2   0   2   2   0   0   0   0   0   0   2   2   2   2   0   0   0   0   2   0   0   0   0   0   2   2   2   2   0   2   0   0   0   0   0   2   2   2   2   0   2   2   0   2   0   2   2   2   2   0   0   2   2   2   0   2   0   0   0   2   2   2   2
 MK-5-9                 0   2   2   2   0   2   2   2   2   2   2   0   2   0   2   2   2   2   0   0   2   0   2   2   0   0   0   2   0   0   2   0   0   2   0   2   2   2   0   0   2   0   2   0   0   0   0   0   0   0   2   0   0   2   0   0   2   2   2   0   0   2   2   2   2   0   0   0   2   0   2   2   0   2   2   2   2   2   0   2   0   2   0   0   2   2   2   2   0   0   0   0   2   2   2   2   2   2   0   2   0   2   2   2   0   2   0   0   0   2   2   2   0   0   0   0   0   2   0   2   2   2   0   2   2   2   0   2   2   0   2   2   2   0   2   0   2   2   0   2   2   0   0   0   0   0   0   2   2   0   2   0   0   0   0   0   0   0   0   0   0   2   2   2   2   0   2   0   0   2   0   0   2   2   2   2   0   2   0   0   0   0   2   2   2   2   0   0   2   2   0   0   2   0   2   0   2   2   2   0
 MK-5-10                0   2   2   2   0   2   2   2   0   2   2   0   2   0   2   2   2   2   0   0   2   0   2   2   0   0   2   2   0   0   2   0   0   2   0   2   2   0   0   0   0   2   2   0   0   0   0   2   0   0   2   0   0   0   0   0   2   2   2   0   0   2   2   2   2   0   0   0   2   0   2   2   0   2   2   2   2   2   0   2   0   2   0   0   2   2   0   2   0   0   0   0   2   2   2   2   2   2   0   2   0   2   2   2   0   2   0   0   0   2   2   2   0   0   0   0   0   2   0   2   2   2   0   2   2   2   0   2   2   0   2   2   2   0   2   0   2   2   0   2   2   2   0   0   0   0   0   2   2   2   2   0   0   0   0   0   0   0   0   0   0   2   2   2   2   0   2   0   2   2   0   0   2   2   2   2   0   2   2   0   0   2   0   2   2   2   2   0   0   2   0   0   2   0   2   0   2   2   2   0
 MK-5-11                0   2   2   2   0   2   0   2   0   0   2   0   2   0   2   2   2   0   0   0   2   0   2   2   0   0   2   2   0   0   2   0   0   2   2   2   2   2   0   0   0   2   0   0   0   0   0   2   0   0   0   0   0   0   0   0   2   2   2   0   0   2   2   2   0   2   0   0   0   0   2   0   0   2   0   2   2   2   2   2   2   2   0   0   2   0   0   2   0   0   0   2   0   2   2   2   2   0   0   2   0   2   2   2   0   2   0   0   0   0   2   2   0   0   0   2   0   2   2   2   2   2   0   0   2   2   0   2   2   2   2   2   2   0   2   0   2   2   0   2   2   2   0   0   2   0   0   2   2   2   2   0   0   0   0   0   0   2   0   0   0   0   2   0   2   0   2   0   0   2   0   0   2   2   2   2   0   2   2   0   0   2   0   2   2   2   2   0   0   2   0   0   2   0   2   0   2   2   2   0
 MK-5-12                0   2   2   2   2   2   0   2   0   0   2   0   2   0   0   2   2   2   0   0   2   0   2   2   0   0   2   2   0   0   2   0   0   2   2   0   2   2   0   0   0   2   0   0   0   2   2   2   0   0   0   0   0   0   0   0   2   2   2   0   2   0   2   2   0   2   0   0   0   0   2   0   0   0   0   2   2   2   2   2   2   2   0   0   2   2   0   2   0   0   0   0   0   2   2   2   2   0   0   0   2   2   2   2   0   2   0   0   0   0   2   2   0   0   0   2   0   2   2   2   2   2   0   0   2   2   0   2   2   2   2   2   2   0   2   0   2   2   0   2   2   2   0   0   2   0   0   2   2   2   2   0   0   2   0   0   0   2   0   2   0   0   2   0   2   0   2   0   0   2   0   0   2   2   2   0   0   2   2   0   0   2   0   2   2   2   2   0   0   2   0   0   2   0   2   0   2   2   0   0
 MK-5-13                0   2   2   2   2   2   0   2   0   0   2   0   2   2   0   2   2   2   0   0   2   0   2   2   0   0   2   0   0   0   2   0   0   2   2   2   2   2   0   0   0   2   0   0   0   2   2   2   0   0   0   0   0   2   0   0   2   2   2   0   2   0   2   2   0   0   0   0   0   0   2   0   0   0   0   2   2   2   2   2   2   2   0   0   2   2   2   2   0   0   0   0   0   2   2   2   2   2   0   0   2   2   2   2   0   0   0   0   0   0   2   2   0   0   0   2   0   2   2   2   2   2   0   2   2   2   0   2   2   2   2   2   2   2   2   0   2   2   0   2   2   2   0   0   2   0   0   2   2   2   2   0   0   2   0   0   0   2   0   2   0   0   2   0   2   0   2   0   0   2   0   0   2   0   2   0   0   2   2   0   0   2   0   2   2   2   2   0   0   2   2   0   2   0   2   0   2   2   0   0
 MK-5-14                0   2   2   2   2   2   0   2   0   0   2   0   0   2   0   2   2   2   0   2   2   0   2   2   0   0   0   0   0   0   0   0   0   2   0   2   2   2   0   0   0   2   0   0   0   2   2   2   0   0   0   0   0   2   0   0   2   2   0   0   2   0   0   0   0   0   0   0   0   0   0   0   2   0   0   2   2   2   2   2   2   2   0   2   2   2   2   2   0   0   2   0   0   2   2   2   2   2   2   0   2   0   2   0   0   0   0   0   0   0   2   0   2   0   0   2   0   2   2   0   0   0   0   2   2   2   0   2   2   2   2   0   2   2   2   0   2   2   0   2   2   2   0   0   0   0   0   2   0   2   2   2   0   2   0   0   2   2   0   2   0   0   2   0   2   2   2   0   0   2   0   0   2   0   2   0   0   2   2   0   0   2   2   2   2   2   2   0   0   2   0   0   2   0   2   0   2   2   0   2
 MK-5-15                0   2   2   0   2   2   0   2   0   0   2   0   0   2   0   2   2   0   0   2   2   0   2   2   0   0   0   0   0   0   0   0   0   2   0   2   2   2   0   0   0   2   0   2   0   2   2   2   0   0   2   0   0   2   2   0   2   0   0   0   2   0   0   0   0   0   0   0   0   0   0   2   2   0   2   2   2   2   2   2   2   2   0   2   2   2   2   2   0   0   2   0   0   2   2   0   2   2   2   0   2   0   2   2   0   0   0   0   0   0   2   0   2   0   0   2   2   2   2   0   0   0   0   2   2   2   0   2   2   2   2   0   2   2   2   0   2   0   2   0   2   2   0   2   0   2   0   0   0   2   2   2   0   2   0   0   2   2   0   2   0   0   2   0   2   2   2   0   0   0   0   0   2   0   2   0   0   2   2   0   0   2   2   0   2   2   2   2   0   2   0   2   2   0   2   0   2   2   0   2
 MK-5-16                0   2   2   0   2   2   0   2   0   0   2   0   0   2   0   2   2   0   0   2   2   0   2   2   0   0   0   0   2   0   0   0   0   2   0   2   2   2   0   2   0   2   0   2   0   2   2   2   0   0   2   0   0   2   2   0   2   0   0   0   2   0   2   0   0   0   0   0   0   0   0   2   0   0   0   0   2   2   2   2   2   0   0   2   2   2   0   2   0   0   2   0   0   2   2   0   0   2   2   0   2   0   2   2   0   0   0   0   0   2   2   0   2   0   0   2   2   2   2   0   0   0   0   2   2   2   0   2   2   2   2   0   0   2   2   0   2   0   2   0   0   2   0   2   0   2   0   2   0   2   2   2   2   2   0   0   2   2   0   2   0   0   2   0   0   2   2   0   0   0   0   0   2   0   2   0   0   2   2   0   0   2   2   0   0   2   2   2   0   2   0   2   2   0   2   0   2   2   0   2
 MK-6-1                 0   2   0   0   2   0   0   2   2   2   2   0   2   0   0   0   0   0   0   0   0   0   0   0   2   0   0   2   2   0   0   0   2   2   2   2   2   0   0   0   2   0   0   2   0   2   2   0   0   2   0   2   2   0   0   2   0   0   0   2   0   0   0   2   0   2   0   2   2   0   0   0   2   2   0   0   0   2   0   2   0   2   0   2   0   0   0   2   0   0   2   2   0   0   2   2   2   0   0   0   0   0   0   0   0   2   2   0   0   2   0   2   0   0   2   2   2   2   2   2   2   0   0   2   2   2   2   0   2   0   0   2   0   0   0   0   2   2   2   0   2   2   0   2   0   2   0   2   2   0   0   0   2   0   2   2   0   0   2   0   2   0   2   0   0   0   2   2   2   0   2   2   2   0   0   0   0   0   0   2   0   0   2   0   0   0   2   2   2   0   0   2   0   2   2   0   2   0   0   2
 MK-6-2                 0   2   0   0   2   0   0   2   2   2   2   0   2   0   0   0   0   0   0   0   0   0   0   0   2   0   0   2   2   0   0   2   2   2   2   2   2   0   0   0   2   2   0   2   2   2   2   0   0   2   0   0   2   0   0   2   0   0   0   2   0   0   0   2   0   0   0   2   2   0   0   0   2   2   0   2   0   2   0   2   0   2   0   2   0   0   0   2   0   0   2   2   0   0   2   2   2   0   2   0   0   0   2   0   0   2   2   0   0   2   0   0   0   0   2   2   2   2   2   2   2   2   0   2   2   2   2   0   2   0   0   2   0   0   0   0   2   2   2   0   2   2   0   2   0   2   0   2   2   0   0   2   2   0   2   2   0   0   2   0   2   2   0   2   2   2   2   0   2   0   2   2   2   0   0   0   0   0   2   2   2   0   2   0   0   0   2   2   2   0   0   2   0   2   2   0   2   0   0   2
 MK-6-3                 0   2   0   0   2   2   0   2   2   2   2   0   2   2   0   0   0   0   0   0   0   0   2   0   2   2   0   2   2   0   0   2   2   2   2   2   2   0   0   0   2   2   0   2   2   2   2   0   0   2   2   2   2   0   0   0   0   0   0   0   0   0   0   0   0   0   0   2   2   0   0   0   2   2   0   2   0   2   0   2   0   2   0   2   0   0   0   2   0   0   2   2   0   0   2   2   2   0   2   2   0   0   2   0   0   2   2   0   0   2   0   0   0   0   2   2   2   2   2   2   2   2   0   2   2   2   2   2   2   0   0   2   0   2   0   0   2   2   2   0   2   2   0   2   0   2   0   2   2   0   0   2   2   0   2   2   0   0   2   0   2   2   0   2   2   2   2   0   0   0   2   2   2   0   0   0   0   2   2   2   2   0   2   0   0   0   2   2   2   0   0   2   0   2   0   0   0   2   0   2
 MK-6-4                 0   2   0   0   2   2   0   2   2   2   2   0   2   2   0   0   0   0   0   0   0   0   2   2   2   2   0   2   2   0   0   0   2   2   0   2   2   0   0   0   2   2   0   2   2   2   2   0   2   2   2   2   2   0   0   0   2   0   0   0   0   0   0   0   0   0   0   2   2   0   0   0   2   0   0   2   0   2   0   2   0   2   0   2   0   0   0   2   0   0   2   2   0   0   2   2   2   0   2   2   0   0   2   0   0   2   2   0   0   2   0   0   0   0   2   2   2   2   2   2   2   2   0   2   2   2   2   2   2   0   0   2   0   2   0   0   2   2   2   0   0   2   0   2   0   2   2   2   0   0   0   2   2   0   2   2   0   0   0   0   2   2   0   0   2   2   2   0   0   0   0   2   2   0   0   2   0   2   2   2   2   0   2   0   0   0   2   2   2   0   0   2   0   0   0   0   0   2   0   2
 MK-6-5                 0   2   0   0   2   2   0   2   2   2   2   0   2   2   0   0   0   0   0   0   0   0   2   2   2   2   0   2   2   0   0   0   2   2   0   0   2   0   0   0   2   2   0   0   2   2   2   0   2   2   2   2   2   0   0   0   2   0   0   0   0   0   0   0   0   0   0   2   2   0   0   0   2   0   0   2   0   2   0   2   0   2   0   0   0   0   0   2   0   0   2   2   0   0   2   0   2   0   2   2   0   0   2   0   0   2   2   0   0   2   0   0   0   0   2   2   2   2   2   2   2   2   0   2   2   2   2   2   2   2   0   2   0   2   0   0   2   2   2   0   0   2   0   2   0   2   2   2   0   0   0   2   2   0   2   2   2   0   0   0   2   2   0   0   2   2   2   0   0   0   0   0   2   0   0   2   0   0   2   2   2   0   2   0   0   0   2   2   2   0   0   0   0   0   0   0   0   2   0   2
 MK-6-6                 0   2   0   0   2   2   0   2   2   2   2   0   2   0   0   0   0   0   0   0   0   0   2   0   2   0   0   2   2   0   0   0   2   2   0   0   2   0   0   0   2   2   0   0   0   2   2   0   2   2   2   2   2   0   0   0   2   0   0   0   0   0   0   0   2   0   0   2   2   0   0   0   2   0   0   2   0   2   0   2   0   2   0   0   0   0   0   2   0   2   2   2   0   0   2   0   2   2   2   2   0   0   2   0   0   2   2   0   0   2   0   0   0   2   2   2   2   0   2   2   2   2   0   2   2   2   2   2   2   2   0   2   0   2   0   2   2   2   2   0   0   2   0   2   2   2   2   2   0   0   0   2   2   0   2   2   2   0   0   2   2   2   0   0   2   2   2   0   0   0   0   0   2   0   0   2   0   0   2   2   2   2   2   0   0   0   2   2   2   0   0   0   0   0   0   0   0   2   0   2
 MK-6-7                 0   0   0   0   2   2   0   2   2   2   2   2   2   0   0   0   0   0   0   2   0   0   2   0   2   0   0   2   2   0   0   2   2   0   0   0   2   0   0   0   2   2   0   0   0   2   0   2   0   2   2   2   2   0   0   0   2   0   0   0   0   0   0   0   2   0   0   2   2   0   0   0   2   0   0   2   0   2   0   2   0   2   0   0   0   0   0   0   0   2   2   2   2   0   2   2   2   2   2   2   0   0   2   0   0   2   0   0   0   2   0   0   0   2   2   2   2   0   2   2   2   0   0   2   2   2   0   2   2   0   0   2   0   0   0   0   2   2   2   0   0   2   0   2   2   2   2   2   0   0   0   2   2   0   0   2   2   0   0   2   2   2   0   0   2   2   2   0   0   0   2   0   2   0   2   2   0   0   2   2   2   2   2   0   0   0   2   2   0   0   0   2   0   2   0   0   0   2   0   2
 MK-6-8                 0   0   0   0   2   2   0   2   2   2   2   2   2   2   0   0   0   0   0   2   0   0   2   0   2   0   2   2   2   0   2   2   2   0   0   0   2   0   0   0   2   2   0   0   0   2   0   2   0   2   2   2   2   0   0   0   2   0   0   0   2   0   0   0   2   0   0   2   2   0   0   0   2   0   2   2   0   2   0   2   0   2   0   0   2   2   0   0   2   2   2   2   2   0   2   2   2   2   2   2   0   0   2   0   0   2   0   0   0   2   0   0   2   2   0   0   2   0   2   2   0   0   2   2   2   2   0   2   2   0   0   2   2   0   0   2   2   2   2   0   0   2   0   2   2   2   2   2   0   0   0   2   0   0   0   0   0   0   0   2   2   2   0   0   2   2   2   0   0   0   2   0   2   0   0   2   0   0   2   2   2   2   2   0   0   0   2   2   0   0   2   2   0   2   0   0   0   2   0   2
 MK-6-9                 0   0   0   0   2   2   0   2   2   2   2   2   2   2   0   0   0   0   0   2   0   0   2   0   0   2   2   2   0   0   2   2   2   0   0   0   2   2   2   2   2   2   2   0   0   0   0   2   0   2   2   2   2   2   0   0   2   0   0   0   2   2   0   0   2   0   2   2   2   0   0   0   2   0   2   2   2   2   0   0   0   2   0   2   2   2   0   0   2   0   2   2   2   0   2   2   2   0   2   2   0   0   2   0   0   2   2   0   0   2   0   2   2   2   0   0   2   2   2   2   0   0   2   2   2   2   0   2   2   0   0   2   2   0   2   2   2   2   2   0   0   2   0   2   2   0   2   0   0   0   0   2   0   0   0   0   0   0   2   2   2   2   0   0   2   2   2   2   0   0   2   0   2   0   0   2   0   0   2   2   2   2   2   0   0   0   2   2   0   0   2   2   0   2   0   0   0   2   0   2
 MK-6-10                0   0   0   0   2   2   2   2   2   2   2   0   0   2   0   2   0   0   0   2   0   0   2   0   0   2   2   2   0   0   2   2   2   0   0   0   2   2   2   2   2   2   2   0   0   0   0   0   0   2   2   2   2   2   0   0   2   0   0   0   2   2   0   0   2   0   2   2   2   0   2   0   2   0   2   2   2   0   0   0   0   2   0   2   2   2   0   0   0   0   2   0   2   0   2   2   2   0   2   0   2   2   2   0   0   2   2   2   0   2   0   2   2   0   0   0   2   2   2   2   0   0   2   2   2   2   0   2   2   0   0   2   2   0   2   2   2   2   2   0   0   2   0   2   0   0   2   0   2   0   0   2   0   0   0   0   0   0   2   0   2   2   0   0   2   2   2   2   0   0   2   0   2   0   0   2   0   0   2   2   2   2   2   0   0   0   2   2   0   0   2   2   0   2   0   0   0   2   0   2
 MK-6-11                0   2   0   0   0   2   2   2   2   2   2   0   2   2   0   2   0   0   0   2   0   0   2   0   0   2   2   2   0   2   2   2   2   0   0   0   2   2   2   2   2   2   0   2   0   0   0   0   0   2   2   2   2   2   0   0   2   0   0   0   2   2   0   0   2   0   2   2   2   0   2   0   2   2   2   2   2   0   0   0   0   2   0   2   2   2   2   0   0   0   2   0   2   0   2   2   2   0   2   0   2   2   2   2   0   2   2   2   0   2   0   2   0   0   0   0   2   2   2   2   0   0   2   2   2   2   0   2   2   0   0   0   2   0   2   2   2   2   2   0   0   2   0   2   0   0   2   0   0   2   0   2   0   0   0   0   0   0   2   2   2   2   0   0   2   2   2   2   0   0   2   0   2   0   0   2   0   0   2   2   2   2   2   0   2   0   0   2   2   0   2   2   0   2   0   0   0   2   2   2
 MK-6-12                0   2   0   0   0   0   2   2   0   2   2   0   0   2   0   2   0   0   2   2   0   0   2   0   0   2   2   2   2   2   2   0   2   0   0   0   2   2   2   2   0   2   0   2   0   2   0   0   0   2   2   2   2   2   0   0   2   0   0   0   2   2   0   0   0   2   2   2   2   2   2   0   2   2   2   0   2   0   0   0   0   2   0   2   2   2   2   2   2   0   2   2   2   0   2   2   2   0   2   0   2   2   2   2   0   2   0   2   0   2   0   2   0   0   0   0   0   0   2   2   0   0   2   2   2   2   0   2   2   0   0   0   2   2   2   2   2   2   2   0   0   2   0   2   0   0   2   0   0   0   0   2   0   0   0   0   0   0   2   2   2   2   0   0   2   2   0   2   2   0   2   0   2   0   0   2   0   0   2   2   2   2   2   0   2   0   0   2   2   0   2   2   0   2   0   0   0   2   2   2
 MK-6-13                0   2   2   0   0   0   2   0   0   2   2   0   0   2   0   2   0   0   2   2   0   2   2   0   0   2   2   0   2   2   2   0   2   0   0   0   2   2   2   0   0   2   0   2   0   2   0   0   0   2   2   2   0   2   0   0   2   0   0   0   2   2   0   0   0   2   2   2   2   0   2   0   2   2   2   0   2   0   0   0   0   2   0   0   2   2   2   2   2   0   2   2   2   2   2   2   2   0   2   0   2   2   2   2   0   0   0   2   2   2   2   2   0   0   0   0   0   2   2   2   0   0   2   2   2   2   0   2   2   0   0   2   2   2   2   2   2   2   2   0   0   0   0   2   0   0   2   0   0   0   2   2   0   0   2   0   0   0   0   2   0   2   0   0   0   2   2   2   2   0   2   0   2   0   0   2   0   0   2   2   2   2   2   0   2   2   0   2   2   0   2   2   0   2   0   0   0   2   0   0
 MK-6-14                0   2   2   0   0   0   2   0   0   2   2   0   0   2   0   2   0   0   0   2   0   0   2   0   0   2   2   0   2   2   0   0   2   0   0   0   2   2   2   0   2   2   2   2   0   2   0   2   0   2   2   2   0   2   0   0   2   0   0   0   2   2   0   0   0   0   2   2   2   0   2   0   2   2   2   0   2   0   0   0   0   2   2   0   2   2   2   2   0   0   2   2   2   2   0   2   2   0   2   0   2   0   2   2   0   0   0   2   2   2   2   2   0   0   0   2   0   0   2   2   0   0   2   2   2   2   2   2   2   0   0   2   2   2   2   2   2   0   2   0   0   0   0   2   0   0   2   0   0   0   2   0   0   0   2   0   0   0   2   2   2   2   0   0   0   2   2   2   2   0   2   0   2   2   0   2   0   0   2   2   2   2   2   0   2   2   0   2   2   0   2   2   0   2   0   0   2   2   0   0
 MK-6-15                2   2   2   2   0   0   2   0   0   2   0   0   0   2   0   2   0   0   2   2   0   0   2   0   0   2   2   0   2   2   0   0   2   0   0   0   2   2   0   0   2   2   2   2   0   2   2   0   0   2   2   0   0   2   0   0   2   0   0   0   2   2   0   0   0   0   2   2   2   0   0   0   2   2   2   0   2   0   0   0   0   2   2   0   2   2   2   2   0   0   2   2   2   2   0   2   2   0   2   2   2   0   2   2   0   0   0   2   2   2   2   2   0   0   0   2   0   0   0   2   0   0   2   2   2   2   2   2   2   2   2   2   2   2   2   2   2   0   0   0   0   0   0   2   0   0   2   0   0   0   2   0   0   0   2   2   0   0   2   2   2   2   0   0   0   0   2   2   2   0   2   2   2   2   0   2   0   0   0   0   2   2   2   0   2   2   0   2   2   0   2   2   0   2   0   0   2   2   0   2
 MK-6-16                0   2   2   2   0   0   2   0   0   2   2   0   0   2   0   2   0   0   0   2   0   0   2   0   0   0   2   2   2   2   0   2   2   0   2   0   0   2   0   0   2   0   2   2   0   2   2   0   0   2   2   0   0   2   0   0   2   0   0   0   2   2   2   0   0   0   2   2   2   0   0   0   2   2   2   0   2   0   0   2   0   2   2   0   2   0   2   2   0   0   2   2   2   2   0   0   2   0   2   2   2   0   2   2   0   0   0   2   2   2   2   2   0   0   0   2   0   0   0   2   0   2   2   2   0   2   2   2   2   2   2   2   2   2   2   2   2   0   0   0   0   0   0   0   0   0   2   0   0   0   2   0   0   0   2   2   0   0   2   2   2   2   0   0   0   0   2   0   2   2   2   2   0   2   0   2   0   0   0   2   2   2   2   0   2   2   0   2   2   0   2   2   0   2   0   0   2   0   0   2
 
!****************************************** Phenotypic Data **********************************************************
!-100.0 is resevred for missing phenotype
SimulatedTrait1        15.0999   16.4241   15.3212   15.3942   12.7177   16.6914   20.9913   11.9733   10.7485   17.3103   12.4281   18.0706   19.4044   15.7269   20.2890   17.6592   15.2770   19.2446   16.2391   16.0657   15.3646   12.5514    9.9409   16.0986   16.6655   16.5004   17.4462   12.1105   16.4227   19.2358   17.5559   17.3793   18.5528   17.1808   14.2878   16.0713   15.9407   11.1346   14.2699   14.2391   14.5177   13.5389   14.1610   14.1039   12.2663   11.9479   14.2561   17.5846   16.1330   13.3307   16.1591   20.8125   17.0037   13.7165   15.1406   11.3318   16.1204   17.1034   15.9485   17.9981   12.0232   11.2355   17.6249   10.2021   18.3314   14.7012   12.2681   19.7252   14.6514   13.8770   17.9650   12.9297   17.0805   14.5472   15.5221   14.9276   16.5141   17.7577   11.1176   16.8835   21.4861   12.6699   14.4383   18.8158   13.8708   20.5812   13.6066   18.6351   13.3063   13.0749   15.8076   14.1104   10.7293   15.9675   16.7886   13.5261   10.7263   17.7705   17.5023   13.4930   15.6787   13.8712   10.7912    9.5022   19.2898   12.6093   15.4974   11.5013   12.4413   15.7838   15.7434   15.3290   15.4253   16.1994   15.2437   17.2387   12.4427   13.6432   14.3027   11.6837   16.9631   15.6576   15.9833   14.1477   13.6384   15.8453   12.7048    8.0576   14.6048   16.3670   13.7064   11.6717   17.5692   13.2529   10.3814   14.6965   16.5450   13.2641   14.3719   14.7808   20.5537   15.7993   16.2242   11.8823   16.8307   15.4084   17.8842   17.4784   16.8942    9.8231   16.8724   13.8831   10.3804   16.5997   13.9574   17.9108   17.6364    8.3930   12.5039   12.8643   17.5869   12.4495   16.8216   16.4436   15.3505   16.0340   13.7663   18.6544   16.6332   13.8055   10.6817   17.0832   13.2537   10.4667   18.7775   15.0768   13.7175   11.0272   21.0950   22.9698   13.9534   10.2390   13.6970   11.8120   16.2152   14.4626   16.3976   13.0530    9.9001   14.4390    9.9911   13.3156   12.8341   13.9580   16.3155   10.9456   11.3607   14.4146   15.6435   14.4599
SimulatedTrait2         9.4973   10.8253    9.1794   12.3285   11.8756   11.8350    8.2090   11.0375   11.8528   11.3997   10.4431   11.7169   11.5361    8.1174    9.5490   12.6601    8.2804    9.4173    9.8016    8.5141    8.9157   12.3711   10.1525    9.0319   12.0194    8.8787    9.2794   10.5500   11.1629    8.4798   11.6291    8.3417    7.5375   10.5593    7.7692   12.0943   11.6666   11.4342    8.1347   11.1666   10.0708   12.7560   10.5804   13.2672   11.6562   10.4031    9.9920    7.1827    8.0619   10.8024   10.8382    6.9325   10.4806   10.6446   10.0434    9.7882   10.0953    8.5855    9.9519   10.1590    9.6009   11.7764   12.7182   10.2039   10.3922   11.0186   10.7695    9.8887   11.1918    9.7830    9.0637    9.7185   10.7152    9.8813    9.6910    8.6031    7.7820    9.5389   13.1281   10.1148    8.9091    9.3075    7.6126    9.6570   11.3555    9.8169    8.0100    8.8178   10.1553   10.0303   11.4539   10.0962   11.0475   10.7783   11.2092    8.1460   13.0618   10.7039   10.5076    9.4674   10.7312    9.8978    9.6953   10.9743    9.4900    8.8784   12.4232   11.0973   10.3797   11.8835    9.8686    9.2062    9.7371   12.1990   12.3081   11.4192   10.5195   12.4672    8.9984   11.9234    8.5696    8.8595   11.9726   11.6039    8.7509   10.7890   11.4308   10.2864    9.9631   12.1185    8.4640   10.9991    8.0508   10.3151    9.0503   10.2728    9.4269   11.6924   10.0388    9.6277    7.7604    8.2132   10.4682    8.2906    8.6813   12.5787   12.0927   11.4228    9.1864   11.1762    6.2763   10.9561    9.3937    8.1647   10.6927   10.4988   10.7423    8.8288    9.1892    7.0300    6.5330    9.2781   10.0462    9.5197   10.2950    8.9961    8.9545   11.9180   12.7563   10.2571    9.7359    8.4999   12.2399    8.1141    8.8863    8.7229    9.9295    8.8373   10.1905    8.8009   10.8266    9.4294   12.2239   11.6257   11.8696   11.6840    9.2296   11.4668   13.3646    8.6424    8.4618   11.0640   10.3354    6.1536    7.7703   12.1340   11.7870    9.1372    9.9170   11.8723
 
