# Supplementary material for: Inclusive Composite Interval Mapping of QTL by Environment Interactions in Biparental Populations
Source: PLoS One. 2015 Jul 10;10(7):e0132414. doi: 10.1371/journal.pone.0132414 (PMC4498613; doi:10.1371/journal.pone.0132414)
Supplement: S5 File — (ZIP) [file pone.0132414.s005.zip]

Archive with 8,017 entries (8,008 files):
- H=0.5/
- H=0.5/L1/
- H=0.5/L1/run_00001.met
- H=0.5/L1/run_00002.met
- H=0.5/L1/run_00003.met
- H=0.5/L1/run_00004.met
- H=0.5/L1/run_00005.met
- H=0.5/L1/run_00006.met
- H=0.5/L1/run_00007.met
- H=0.5/L1/run_00008.met
- H=0.5/L1/run_00009.met
- H=0.5/L1/run_00010.met
- H=0.5/L1/run_00011.met
- H=0.5/L1/run_00012.met
- H=0.5/L1/run_00013.met
- H=0.5/L1/run_00014.met
- H=0.5/L1/run_00015.met
- H=0.5/L1/run_00016.met
- H=0.5/L1/run_00017.met
- H=0.5/L1/run_00018.met
- H=0.5/L1/run_00019.met
- H=0.5/L1/run_00020.met
- H=0.5/L1/run_00021.met
- H=0.5/L1/run_00022.met
- H=0.5/L1/run_00023.met
- H=0.5/L1/run_00024.met
- H=0.5/L1/run_00025.met
- H=0.5/L1/run_00026.met
- H=0.5/L1/run_00027.met
- H=0.5/L1/run_00028.met
- H=0.5/L1/run_00029.met
- H=0.5/L1/run_00030.met
- H=0.5/L1/run_00031.met
- H=0.5/L1/run_00032.met
- H=0.5/L1/run_00033.met
- H=0.5/L1/run_00034.met
- H=0.5/L1/run_00035.met
- H=0.5/L1/run_00036.met
- H=0.5/L1/run_00037.met
- H=0.5/L1/run_00038.met
- H=0.5/L1/run_00039.met
- H=0.5/L1/run_00040.met
- H=0.5/L1/run_00041.met
- H=0.5/L1/run_00042.met
- H=0.5/L1/run_00043.met
- H=0.5/L1/run_00044.met
- H=0.5/L1/run_00045.met
- H=0.5/L1/run_00046.met
- H=0.5/L1/run_00047.met
- H=0.5/L1/run_00048.met
- H=0.5/L1/run_00049.met
- H=0.5/L1/run_00050.met
- H=0.5/L1/run_00051.met
- H=0.5/L1/run_00052.met
- H=0.5/L1/run_00053.met
- H=0.5/L1/run_00054.met
- H=0.5/L1/run_00055.met
- H=0.5/L1/run_00056.met
- H=0.5/L1/run_00057.met
- H=0.5/L1/run_00058.met
- H=0.5/L1/run_00059.met
- H=0.5/L1/run_00060.met
- H=0.5/L1/run_00061.met
- H=0.5/L1/run_00062.met
- H=0.5/L1/run_00063.met
- H=0.5/L1/run_00064.met
- H=0.5/L1/run_00065.met
- H=0.5/L1/run_00066.met
- H=0.5/L1/run_00067.met
- H=0.5/L1/run_00068.met
- H=0.5/L1/run_00069.met
- H=0.5/L1/run_00070.met
- H=0.5/L1/run_00071.met
- H=0.5/L1/run_00072.met
- H=0.5/L1/run_00073.met
- H=0.5/L1/run_00074.met
- H=0.5/L1/run_00075.met
- H=0.5/L1/run_00076.met
- H=0.5/L1/run_00077.met
- H=0.5/L1/run_00078.met
- H=0.5/L1/run_00079.met
- H=0.5/L1/run_00080.met
- H=0.5/L1/run_00081.met
- H=0.5/L1/run_00082.met
- H=0.5/L1/run_00083.met
- H=0.5/L1/run_00084.met
- H=0.5/L1/run_00085.met
- H=0.5/L1/run_00086.met
- H=0.5/L1/run_00087.met
- H=0.5/L1/run_00088.met
- H=0.5/L1/run_00089.met
- H=0.5/L1/run_00090.met
- H=0.5/L1/run_00091.met
- H=0.5/L1/run_00092.met
- H=0.5/L1/run_00093.met
- H=0.5/L1/run_00094.met
- H=0.5/L1/run_00095.met
- H=0.5/L1/run_00096.met
- H=0.5/L1/run_00097.met
- H=0.5/L1/run_00098.met
- H=0.5/L1/run_00099.met
- H=0.5/L1/run_00100.met
- H=0.5/L1/run_00101.met
- H=0.5/L1/run_00102.met
- H=0.5/L1/run_00103.met
- H=0.5/L1/run_00104.met
- H=0.5/L1/run_00105.met
- H=0.5/L1/run_00106.met
- H=0.5/L1/run_00107.met
- H=0.5/L1/run_00108.met
- H=0.5/L1/run_00109.met
- H=0.5/L1/run_00110.met
- H=0.5/L1/run_00111.met
- H=0.5/L1/run_00112.met
- H=0.5/L1/run_00113.met
- H=0.5/L1/run_00114.met
- H=0.5/L1/run_00115.met
- H=0.5/L1/run_00116.met
- H=0.5/L1/run_00117.met
- H=0.5/L1/run_00118.met
- H=0.5/L1/run_00119.met
- H=0.5/L1/run_00120.met
- H=0.5/L1/run_00121.met
- H=0.5/L1/run_00122.met
- H=0.5/L1/run_00123.met
- H=0.5/L1/run_00124.met
- H=0.5/L1/run_00125.met
- H=0.5/L1/run_00126.met
- H=0.5/L1/run_00127.met
- H=0.5/L1/run_00128.met
- H=0.5/L1/run_00129.met
- H=0.5/L1/run_00130.met
- H=0.5/L1/run_00131.met
- H=0.5/L1/run_00132.met
- H=0.5/L1/run_00133.met
- H=0.5/L1/run_00134.met
- H=0.5/L1/run_00135.met
- H=0.5/L1/run_00136.met
- H=0.5/L1/run_00137.met
- H=0.5/L1/run_00138.met
- H=0.5/L1/run_00139.met
- H=0.5/L1/run_00140.met
- H=0.5/L1/run_00141.met
- H=0.5/L1/run_00142.met
- H=0.5/L1/run_00143.met
- H=0.5/L1/run_00144.met
- H=0.5/L1/run_00145.met
- H=0.5/L1/run_00146.met
- H=0.5/L1/run_00147.met
- H=0.5/L1/run_00148.met
- H=0.5/L1/run_00149.met
- H=0.5/L1/run_00150.met
- H=0.5/L1/run_00151.met
- H=0.5/L1/run_00152.met
- H=0.5/L1/run_00153.met
- H=0.5/L1/run_00154.met
- H=0.5/L1/run_00155.met
- H=0.5/L1/run_00156.met
- H=0.5/L1/run_00157.met
- H=0.5/L1/run_00158.met
- H=0.5/L1/run_00159.met
- H=0.5/L1/run_00160.met
- H=0.5/L1/run_00161.met
- H=0.5/L1/run_00162.met
- H=0.5/L1/run_00163.met
- H=0.5/L1/run_00164.met
- H=0.5/L1/run_00165.met
- H=0.5/L1/run_00166.met
- H=0.5/L1/run_00167.met
- H=0.5/L1/run_00168.met
- H=0.5/L1/run_00169.met
- H=0.5/L1/run_00170.met
- H=0.5/L1/run_00171.met
- H=0.5/L1/run_00172.met
- H=0.5/L1/run_00173.met
- H=0.5/L1/run_00174.met
- H=0.5/L1/run_00175.met
- H=0.5/L1/run_00176.met
- H=0.5/L1/run_00177.met
- H=0.5/L1/run_00178.met
- H=0.5/L1/run_00179.met
- H=0.5/L1/run_00180.met
- H=0.5/L1/run_00181.met
- H=0.5/L1/run_00182.met
- H=0.5/L1/run_00183.met
- H=0.5/L1/run_00184.met
- H=0.5/L1/run_00185.met
- H=0.5/L1/run_00186.met
- H=0.5/L1/run_00187.met
- H=0.5/L1/run_00188.met
- H=0.5/L1/run_00189.met
- H=0.5/L1/run_00190.met
- H=0.5/L1/run_00191.met
- H=0.5/L1/run_00192.met
- H=0.5/L1/run_00193.met
- H=0.5/L1/run_00194.met
- H=0.5/L1/run_00195.met
- H=0.5/L1/run_00196.met
- H=0.5/L1/run_00197.met
- H=0.5/L1/run_00198.met
- H=0.5/L1/run_00199.met
- H=0.5/L1/run_00200.met
- H=0.5/L1/run_00201.met
- H=0.5/L1/run_00202.met
- H=0.5/L1/run_00203.met
- H=0.5/L1/run_00204.met
- H=0.5/L1/run_00205.met
- H=0.5/L1/run_00206.met
- H=0.5/L1/run_00207.met
- H=0.5/L1/run_00208.met
- H=0.5/L1/run_00209.met
- H=0.5/L1/run_00210.met
- H=0.5/L1/run_00211.met
- H=0.5/L1/run_00212.met
- H=0.5/L1/run_00213.met
- H=0.5/L1/run_00214.met
- H=0.5/L1/run_00215.met
- H=0.5/L1/run_00216.met
- H=0.5/L1/run_00217.met
- H=0.5/L1/run_00218.met
- H=0.5/L1/run_00219.met
- H=0.5/L1/run_00220.met
- H=0.5/L1/run_00221.met
- H=0.5/L1/run_00222.met
- H=0.5/L1/run_00223.met
- H=0.5/L1/run_00224.met
- H=0.5/L1/run_00225.met
- H=0.5/L1/run_00226.met
- H=0.5/L1/run_00227.met
- H=0.5/L1/run_00228.met
- H=0.5/L1/run_00229.met
- H=0.5/L1/run_00230.met
- H=0.5/L1/run_00231.met
- H=0.5/L1/run_00232.met
- H=0.5/L1/run_00233.met
- H=0.5/L1/run_00234.met
- H=0.5/L1/run_00235.met
- H=0.5/L1/run_00236.met
- H=0.5/L1/run_00237.met
- H=0.5/L1/run_00238.met
- H=0.5/L1/run_00239.met
- H=0.5/L1/run_00240.met
- H=0.5/L1/run_00241.met
- H=0.5/L1/run_00242.met
- H=0.5/L1/run_00243.met
- H=0.5/L1/run_00244.met
- H=0.5/L1/run_00245.met
- H=0.5/L1/run_00246.met
- H=0.5/L1/run_00247.met
- H=0.5/L1/run_00248.met
- H=0.5/L1/run_00249.met
- H=0.5/L1/run_00250.met
- H=0.5/L1/run_00251.met
- H=0.5/L1/run_00252.met
- H=0.5/L1/run_00253.met
- H=0.5/L1/run_00254.met
- H=0.5/L1/run_00255.met
- H=0.5/L1/run_00256.met
- H=0.5/L1/run_00257.met
- H=0.5/L1/run_00258.met
- H=0.5/L1/run_00259.met
- H=0.5/L1/run_00260.met
- H=0.5/L1/run_00261.met
- H=0.5/L1/run_00262.met
- H=0.5/L1/run_00263.met
- H=0.5/L1/run_00264.met
- H=0.5/L1/run_00265.met
- H=0.5/L1/run_00266.met
- H=0.5/L1/run_00267.met
- H=0.5/L1/run_00268.met
- H=0.5/L1/run_00269.met
- H=0.5/L1/run_00270.met
- H=0.5/L1/run_00271.met
- H=0.5/L1/run_00272.met
- H=0.5/L1/run_00273.met
- H=0.5/L1/run_00274.met
- H=0.5/L1/run_00275.met
- H=0.5/L1/run_00276.met
- H=0.5/L1/run_00277.met
- H=0.5/L1/run_00278.met
- H=0.5/L1/run_00279.met
- H=0.5/L1/run_00280.met
- H=0.5/L1/run_00281.met
- H=0.5/L1/run_00282.met
- H=0.5/L1/run_00283.met
- H=0.5/L1/run_00284.met
- H=0.5/L1/run_00285.met
- H=0.5/L1/run_00286.met
- H=0.5/L1/run_00287.met
- H=0.5/L1/run_00288.met
- H=0.5/L1/run_00289.met
- H=0.5/L1/run_00290.met
- H=0.5/L1/run_00291.met
- H=0.5/L1/run_00292.met
- H=0.5/L1/run_00293.met
- H=0.5/L1/run_00294.met
- H=0.5/L1/run_00295.met
- H=0.5/L1/run_00296.met
- H=0.5/L1/run_00297.met
- H=0.5/L1/run_00298.met
[truncated: 7,717 more entries]
