# Supplementary material for: Inclusive Composite Interval Mapping of QTL by Environment Interactions in Biparental Populations
Source: PLoS One. 2015 Jul 10;10(7):e0132414. doi: 10.1371/journal.pone.0132414 (PMC4498613; doi:10.1371/journal.pone.0132414)
Supplement: S5 File — (ZIP) [file pone.0132414.s005.zip › H=0.5/L1/run_00001.met]

!**********************Note: lines staring with "!" are remarks and will be ignored in the program********************
!*********************************General Information**********************************
!Assuming F1 = P1 x P2, populations available in QTL IciMapping are: 
!  1, P1BC1F1 = P1 x F1, the first backcrossing where P1 is used as the recurrent parent;
!  2, P2BC1F1 = P2 x F1, the first backcrossing where P2 is used as the recurrent parent;
!  3, F1DH, F1-derived doubled haploids; 
!  4, RIL or F1RIL, recombination inbred lines through the repeated selfing of F1;
!  5, P1BC1RIL, recombination inbred lines through the repeated selfing of P1BC1F1;
!  6, P2BC1RIL, recombination inbred lines through the repeated selfing of P2BC1F1;
!  7, F2, the selfing generation of F1;
!  8, F3, the selfing generation of F2;
!  9, P1BC2F1, the second backcrossing where P1 is used as the recurrent parent; 
! 10, P2BC2F1, the second backcrossing where P2 is used as the recurrent parent;
! 11, P1BC2RIL, recombination inred lines through the repeated selfing of P1BC2F1; 
! 12, P2BC2RIL, recombination inred lines through the repeated selfing of P2BC2F1; 
! 13, P1BC1F2, the selfing generation of P1BC1F1; 
! 14, P2BC1F2, the selfing generation of P2BC1F1; 
! 15, P1BC2F2, the selfing generation of P1BC2F1; 
! 16, P2BC2F2, the selfing generation of P2BC2F1; 
! 17, P1BC1DH, P1BC1F1-derived doubled haploids; 
! 18, P2BC1DH, P2BC1F1-derived doubled haploids; 
! 19, P1BC2DH, P1BC2F1-derived doubled haploids; 
! 20, P2BC2DH, P2BC2F1-derived doubled haploids; 
   3      !Mapping Population (see remarks above)
   2      !Mapping Function (1 for Kosambi; 2 for Haldane; 3 for Morgan)
   2      !Marker Space Type (1 for intervals; 2 for positions)
   1      !Marker Space Unit(1 for centiMorgans; 2 for Morgan)
   6      !Number of Chromosomes (or Linkage Groups)
 200      !Size of the mapping population
   2      !Number of environments
 
!***************************************** Chromosomes and Linkage Maps **********************************************
!Chromosome                 NumMarkers
-CH1                        16
-CH2                        16
-CH3                        16
-CH4                        16
-CH5                        16
-CH6                        16
!Linkage map (Marker name followed by position or the interval length)
 MK-1-1                1     0.000
 MK-1-2                1    10.000
 MK-1-3                1    20.000
 MK-1-4                1    30.000
 MK-1-5                1    40.000
 MK-1-6                1    50.000
 MK-1-7                1    60.000
 MK-1-8                1    70.000
 MK-1-9                1    80.000
 MK-1-10               1    90.000
 MK-1-11               1   100.000
 MK-1-12               1   110.000
 MK-1-13               1   120.000
 MK-1-14               1   130.000
 MK-1-15               1   140.000
 MK-1-16               1   150.000
 MK-2-1                2     0.000
 MK-2-2                2    10.000
 MK-2-3                2    20.000
 MK-2-4                2    30.000
 MK-2-5                2    40.000
 MK-2-6                2    50.000
 MK-2-7                2    60.000
 MK-2-8                2    70.000
 MK-2-9                2    80.000
 MK-2-10               2    90.000
 MK-2-11               2   100.000
 MK-2-12               2   110.000
 MK-2-13               2   120.000
 MK-2-14               2   130.000
 MK-2-15               2   140.000
 MK-2-16               2   150.000
 MK-3-1                3     0.000
 MK-3-2                3    10.000
 MK-3-3                3    20.000
 MK-3-4                3    30.000
 MK-3-5                3    40.000
 MK-3-6                3    50.000
 MK-3-7                3    60.000
 MK-3-8                3    70.000
 MK-3-9                3    80.000
 MK-3-10               3    90.000
 MK-3-11               3   100.000
 MK-3-12               3   110.000
 MK-3-13               3   120.000
 MK-3-14               3   130.000
 MK-3-15               3   140.000
 MK-3-16               3   150.000
 MK-4-1                4     0.000
 MK-4-2                4    10.000
 MK-4-3                4    20.000
 MK-4-4                4    30.000
 MK-4-5                4    40.000
 MK-4-6                4    50.000
 MK-4-7                4    60.000
 MK-4-8                4    70.000
 MK-4-9                4    80.000
 MK-4-10               4    90.000
 MK-4-11               4   100.000
 MK-4-12               4   110.000
 MK-4-13               4   120.000
 MK-4-14               4   130.000
 MK-4-15               4   140.000
 MK-4-16               4   150.000
 MK-5-1                5     0.000
 MK-5-2                5    10.000
 MK-5-3                5    20.000
 MK-5-4                5    30.000
 MK-5-5                5    40.000
 MK-5-6                5    50.000
 MK-5-7                5    60.000
 MK-5-8                5    70.000
 MK-5-9                5    80.000
 MK-5-10               5    90.000
 MK-5-11               5   100.000
 MK-5-12               5   110.000
 MK-5-13               5   120.000
 MK-5-14               5   130.000
 MK-5-15               5   140.000
 MK-5-16               5   150.000
 MK-6-1                6     0.000
 MK-6-2                6    10.000
 MK-6-3                6    20.000
 MK-6-4                6    30.000
 MK-6-5                6    40.000
 MK-6-6                6    50.000
 MK-6-7                6    60.000
 MK-6-8                6    70.000
 MK-6-9                6    80.000
 MK-6-10               6    90.000
 MK-6-11               6   100.000
 MK-6-12               6   110.000
 MK-6-13               6   120.000
 MK-6-14               6   130.000
 MK-6-15               6   140.000
 MK-6-16               6   150.000
!*********************************** Marker Types ********************************************************************
!Co-dominant marker: When heterozygote F1 is present, P1 is coded as 2, F1 is coded as 1, and P2 is coded as 0; Otherwise, P1 is coded as 2, and P2 is coded as 0. 
!Dominant marker: When heterozygote F1 is present, P1 and F1 are coded as 12, and P2 is coded as 0; Otherwise, P1 is coded as 2, and P2 is coded as 0.  
!Recessive markers: When heterozygote F1 is present, P1 is coded as 2, and F1 and P2 are coded as 10; Otherwise, P1 is coded as 2, and P2 is coded as 0. 
!Missing marker is coded as -1. 
 MK-1-1                 0   2   0   2   0   0   0   2   0   0   2   0   2   2   0   2   0   2   0   2   2   2   2   2   2   0   0   0   0   2   2   2   2   0   0   2   0   0   2   0   2   2   0   0   2   2   2   2   2   2   2   2   0   2   2   2   0   0   0   0   0   2   0   0   2   2   2   0   0   0   2   0   0   0   2   0   0   2   2   0   0   0   2   2   2   0   2   0   0   0   0   2   2   0   2   2   2   2   2   2   2   0   2   2   0   2   2   0   2   0   2   2   0   0   0   0   2   0   2   0   0   0   0   2   2   2   0   0   0   0   2   0   2   2   2   0   2   2   2   0   2   0   2   2   2   2   0   0   0   0   2   0   2   0   2   0   0   2   0   0   2   0   0   2   2   2   0   2   2   2   2   0   0   0   2   0   0   2   2   2   2   0   2   2   2   2   0   0   0   0   0   0   2   2   0   2   2   2   2   0
 MK-1-2                 0   2   0   2   0   0   0   2   0   0   2   0   2   2   0   2   0   0   0   2   2   2   2   2   2   0   0   0   0   2   2   0   2   0   0   2   0   0   2   0   2   2   0   0   2   2   2   2   0   2   2   2   0   2   2   2   0   0   0   0   0   2   0   0   2   2   2   0   0   0   2   0   0   0   2   0   0   2   2   0   0   0   2   2   2   0   2   0   0   0   2   2   2   0   2   2   2   2   2   2   2   0   2   2   0   2   2   0   2   0   2   2   2   0   0   0   2   0   2   0   0   0   0   2   0   2   0   0   0   0   2   0   2   2   2   0   2   2   2   0   2   0   2   2   2   0   0   0   0   0   0   0   2   0   2   0   0   2   0   0   2   0   0   2   2   2   0   2   2   2   2   2   0   0   2   0   0   2   2   2   0   0   0   2   2   2   0   2   0   0   0   0   2   2   0   2   2   0   2   0
 MK-1-3                 0   0   0   2   0   0   0   2   0   0   2   0   2   2   0   2   0   0   0   2   2   2   2   2   2   0   0   0   0   2   2   0   2   0   2   2   0   2   0   0   0   2   0   0   2   2   2   2   0   0   2   2   0   2   2   2   0   0   0   0   0   2   0   0   2   2   0   0   0   0   2   0   0   0   2   0   0   2   2   0   0   0   2   0   2   2   2   0   0   0   0   2   2   0   2   2   0   0   2   2   2   0   2   2   0   2   2   0   2   0   2   2   2   0   0   0   0   0   2   0   2   0   0   2   0   2   2   0   0   0   2   0   2   2   2   0   2   2   2   0   2   0   0   2   2   0   0   0   0   0   0   0   2   0   2   0   0   2   0   0   2   0   0   2   2   2   0   2   2   2   2   2   0   0   2   0   0   2   2   0   0   0   0   2   2   0   0   2   0   0   0   0   2   2   0   2   2   0   2   0
 MK-1-4                 0   0   2   2   0   0   0   2   0   0   2   0   2   0   0   2   0   0   0   2   2   2   2   2   2   2   0   0   0   2   2   0   2   0   2   2   0   2   0   0   0   2   0   0   2   2   2   2   0   0   0   2   0   2   2   2   0   0   0   0   0   2   0   0   2   2   0   0   0   0   2   0   0   0   2   0   2   2   2   0   0   0   2   0   2   2   2   0   0   0   0   0   2   0   2   2   0   0   0   2   2   0   2   2   0   2   2   0   0   0   2   2   2   0   0   0   0   0   2   0   2   2   0   2   0   2   2   0   0   0   2   2   2   2   2   2   2   2   2   0   2   0   0   2   2   0   2   0   0   2   0   0   0   0   2   0   0   2   0   0   2   0   0   2   2   2   0   2   2   2   2   2   0   0   0   0   0   2   2   0   0   0   0   0   2   0   0   0   0   0   0   0   2   2   0   2   2   0   2   0
 MK-1-5                 0   0   2   2   0   0   0   2   0   0   2   0   2   0   0   2   0   0   0   0   2   2   2   2   2   2   2   0   0   2   2   0   2   0   2   2   2   2   0   0   0   2   0   0   2   2   2   2   0   0   0   2   0   2   2   2   0   0   2   0   0   2   0   0   2   2   0   0   0   2   2   0   0   0   2   0   2   2   2   0   0   0   2   0   2   0   2   0   0   0   2   0   2   2   2   2   0   0   2   2   2   0   2   2   0   2   2   0   0   0   2   2   2   0   0   0   0   0   2   0   2   2   0   2   0   2   2   0   0   2   2   2   0   2   2   0   2   2   2   0   2   0   0   2   2   2   2   0   0   2   0   0   0   0   2   0   0   2   0   2   0   0   0   2   2   2   0   2   2   2   2   2   0   0   0   0   0   2   2   0   0   0   0   0   2   0   0   0   0   0   0   0   2   0   0   2   2   0   2   0
 MK-1-6                 0   0   0   2   0   0   0   0   2   0   2   0   2   0   2   2   0   0   0   0   2   2   2   0   2   2   2   0   0   2   2   0   2   0   2   2   2   2   0   0   0   2   0   0   0   2   2   0   0   2   0   2   0   2   2   2   0   0   2   0   0   2   0   0   2   2   0   0   0   2   2   2   0   0   2   0   2   2   2   0   0   0   2   0   2   0   2   0   0   0   0   0   2   2   2   2   0   0   2   2   2   0   2   2   0   2   2   2   0   0   2   0   2   0   0   0   0   0   2   0   2   2   0   2   0   2   2   0   0   2   2   2   0   2   2   0   2   2   2   0   0   0   0   2   2   2   0   0   0   2   2   0   0   0   2   0   0   2   0   2   0   2   0   2   2   2   0   0   2   2   2   2   0   2   0   0   0   2   2   0   0   0   0   0   2   0   0   2   0   0   0   0   2   0   0   2   2   0   2   0
 MK-1-7                 0   0   0   2   0   2   0   0   2   0   2   0   2   0   2   2   2   0   0   0   2   2   2   0   2   2   2   0   2   2   2   0   2   0   2   2   2   2   0   0   0   2   0   0   0   2   2   0   0   2   2   2   0   2   2   2   0   0   2   0   0   2   2   0   2   2   0   0   0   2   0   2   0   0   0   0   2   2   2   0   0   0   2   0   2   2   2   0   0   0   0   0   2   2   2   0   0   0   2   2   0   0   2   2   0   2   0   2   0   0   2   0   2   0   0   0   0   0   2   0   2   0   0   2   2   2   2   0   0   2   2   2   0   2   2   0   2   2   2   0   0   0   0   0   2   2   0   0   0   2   2   0   0   2   2   0   0   2   0   2   2   2   0   2   2   2   0   0   2   2   2   2   0   2   0   0   0   2   2   0   0   0   0   0   2   0   0   2   0   0   0   0   2   2   0   2   0   0   2   0
 MK-1-8                 0   0   0   2   0   2   0   0   2   0   2   0   2   0   2   0   2   0   0   2   2   2   2   0   2   2   2   2   2   2   2   0   2   0   2   2   2   2   0   2   0   2   2   0   2   2   0   0   0   2   0   2   0   2   2   2   0   0   2   0   0   2   2   2   2   2   0   0   0   0   0   2   0   0   0   2   2   0   2   0   0   0   2   0   2   2   2   0   0   0   0   2   2   2   2   0   0   0   0   2   0   0   0   2   0   2   0   2   0   0   2   0   2   0   0   0   0   0   0   2   2   0   0   2   2   2   2   0   0   2   2   2   0   2   2   0   2   2   2   0   0   0   2   0   2   2   0   0   0   0   2   0   0   2   2   0   0   2   0   2   2   2   0   2   2   2   0   0   2   2   2   2   0   2   0   0   0   2   2   0   0   0   0   0   2   0   0   2   0   0   0   0   2   2   0   2   0   2   2   2
 MK-1-9                 0   0   0   2   0   2   0   0   2   0   2   0   2   0   2   0   2   0   0   2   2   2   2   0   2   2   2   2   2   2   2   0   2   0   0   2   2   2   2   2   0   2   0   0   2   2   0   0   0   2   0   2   0   2   2   0   0   0   0   0   0   2   2   2   2   2   2   0   0   0   0   2   0   0   0   2   2   0   2   0   0   0   2   0   2   2   2   0   0   0   0   2   2   2   0   0   0   0   0   2   0   0   0   2   0   2   0   2   0   0   2   0   2   0   0   0   0   0   0   2   2   0   0   2   2   2   2   0   2   2   2   2   0   2   2   0   2   2   2   0   0   0   2   0   2   2   0   0   0   0   2   0   0   2   0   0   0   2   0   2   2   2   0   2   2   0   2   0   2   2   2   2   0   2   0   0   0   2   2   2   0   2   0   0   2   0   0   0   0   0   0   0   2   2   0   0   0   2   2   2
 MK-1-10                2   2   0   2   0   2   0   0   2   0   2   0   2   0   0   0   2   0   0   2   2   0   2   0   2   0   0   2   2   2   0   0   2   0   0   2   2   2   0   2   2   2   0   0   2   0   0   0   0   2   0   2   0   2   2   0   0   0   0   2   0   2   2   2   2   2   2   0   0   0   0   2   0   0   0   2   0   0   2   0   0   0   2   0   2   2   2   0   0   0   0   2   2   2   0   0   2   0   0   2   0   0   0   2   2   2   0   2   0   0   2   0   2   0   0   0   0   0   0   2   2   0   0   2   2   2   2   0   2   2   2   2   0   2   2   0   2   2   2   0   0   2   2   0   0   2   0   0   0   0   2   0   0   0   0   2   0   2   0   2   2   2   0   2   2   2   2   0   2   0   2   2   0   2   0   0   0   2   0   2   0   0   0   0   2   2   0   0   0   0   0   0   2   2   2   0   0   2   2   0
 MK-1-11                2   2   0   2   0   2   0   0   2   0   2   0   2   2   0   0   2   0   0   2   2   0   2   0   2   2   0   2   2   2   0   0   2   0   2   2   2   2   0   2   2   2   2   0   2   0   0   0   0   2   0   2   0   2   2   0   0   0   0   2   0   2   2   2   2   2   2   0   0   0   0   2   0   0   0   2   0   2   2   0   0   0   2   0   2   2   2   0   2   0   2   2   2   2   0   0   0   0   0   2   0   0   0   2   2   2   0   2   0   0   0   0   2   0   2   0   2   0   2   2   2   0   0   2   2   2   2   0   2   2   2   2   0   2   2   0   2   2   2   0   0   2   0   2   0   2   0   0   0   0   2   0   0   0   0   2   0   2   0   2   2   0   0   2   2   2   2   2   2   0   2   2   0   2   0   0   0   2   0   2   0   2   0   0   2   2   2   0   0   0   0   0   2   2   2   0   0   2   0   0
 MK-1-12                2   2   0   2   0   2   0   0   2   0   2   0   2   2   2   0   2   0   0   2   2   0   2   2   2   2   0   0   2   2   0   0   2   0   2   2   2   2   0   2   2   2   2   0   2   0   0   0   0   0   0   2   0   0   2   0   0   0   0   2   0   2   2   2   2   2   2   0   0   0   0   0   0   2   0   0   0   2   2   2   0   2   0   0   2   2   2   0   2   0   2   2   2   2   0   0   0   0   2   2   0   0   0   2   2   2   0   2   2   0   0   0   0   0   2   0   2   0   2   2   2   0   0   2   2   2   2   0   2   0   2   2   2   2   2   0   2   2   2   2   0   2   0   2   0   2   0   0   0   0   2   0   0   0   0   2   0   2   0   2   2   0   2   2   2   2   2   2   2   2   2   2   0   2   2   0   0   2   0   2   0   2   0   0   2   2   2   0   0   0   0   0   0   2   2   0   0   2   0   0
 MK-1-13                2   2   0   2   0   2   0   2   2   0   2   0   2   2   2   0   0   2   0   2   2   0   2   2   2   2   0   0   2   2   0   0   2   0   2   2   2   2   0   2   2   2   2   0   2   0   0   0   0   0   0   2   0   0   2   0   0   0   0   2   0   0   2   2   2   2   2   0   0   0   0   0   0   2   0   0   0   2   0   2   0   2   0   0   2   2   2   0   2   0   2   2   2   2   0   0   0   0   2   2   2   0   2   2   2   2   0   0   2   0   0   0   0   0   2   0   2   0   2   2   2   2   0   2   2   2   2   0   2   0   2   2   2   0   2   0   2   2   2   2   0   2   0   2   0   2   2   0   0   0   2   0   0   0   0   2   2   2   0   2   2   2   2   2   2   2   2   2   2   2   2   2   0   2   2   0   0   2   0   2   0   2   0   0   2   2   2   0   0   0   0   0   2   2   2   0   0   2   0   0
 MK-1-14                2   2   0   2   0   2   0   2   2   0   0   0   2   2   2   0   0   2   0   2   2   0   2   2   2   2   0   0   2   2   0   0   2   0   2   0   0   2   0   2   2   2   2   0   2   2   0   0   0   0   0   2   0   0   2   2   0   2   0   2   2   0   2   2   2   2   0   0   0   2   0   2   0   2   0   0   0   2   0   2   0   2   0   2   2   2   0   0   2   0   2   2   2   2   0   0   0   0   2   2   2   0   2   0   0   2   0   0   2   0   0   0   0   0   2   0   2   0   2   2   2   2   2   2   2   2   2   0   2   2   2   2   2   2   2   0   2   2   0   2   0   2   0   2   0   2   2   0   0   0   2   0   0   0   0   2   2   2   0   2   2   0   2   2   2   2   2   2   2   0   2   2   0   0   2   0   0   2   0   2   0   2   0   0   0   2   2   0   0   0   0   0   2   2   2   0   0   2   0   2
 MK-1-15                2   0   0   2   0   2   2   2   2   0   0   0   2   2   2   0   0   2   0   2   2   0   2   0   2   2   2   2   0   2   0   0   2   0   2   0   0   2   0   2   2   2   0   0   2   2   0   0   2   2   0   2   2   0   2   2   0   2   0   2   2   0   2   2   2   2   0   0   0   0   0   2   0   2   0   0   0   2   0   2   0   2   0   2   2   2   0   0   2   0   2   2   2   2   0   0   0   0   2   2   2   2   2   0   0   2   0   0   2   0   0   2   0   0   2   0   0   0   0   2   2   2   2   2   2   2   2   0   0   2   2   2   2   2   2   0   2   2   0   2   0   2   0   2   0   2   2   0   0   0   2   2   0   0   0   2   2   2   0   2   2   0   2   2   0   0   2   2   2   0   2   2   0   0   0   0   0   0   0   2   0   2   0   0   0   2   2   0   0   0   0   0   2   2   2   0   0   0   0   2
 MK-1-16                2   0   0   2   0   2   2   2   2   0   0   0   2   2   0   0   0   2   2   2   2   0   2   0   2   2   2   2   0   2   0   0   2   0   2   0   0   2   0   2   2   2   0   0   2   2   0   0   2   2   0   2   2   0   2   2   0   2   0   2   2   0   2   2   2   2   2   0   0   0   0   2   0   2   0   0   0   2   0   2   0   2   2   2   2   2   0   0   2   0   0   2   2   2   0   2   0   0   2   2   2   2   2   2   0   2   0   0   2   0   0   2   0   0   2   0   0   2   0   0   2   2   2   2   2   2   2   0   0   2   2   2   2   2   2   0   2   0   0   2   0   2   0   2   0   2   2   0   0   0   2   0   0   0   0   2   2   2   2   2   2   0   2   2   0   0   2   2   2   0   2   2   0   0   0   0   0   0   0   2   0   2   0   0   0   2   2   0   0   0   2   0   2   2   2   0   0   0   0   0
 MK-2-1                 0   0   0   2   0   2   0   0   0   0   0   2   2   2   0   2   0   0   2   0   2   0   2   2   0   2   2   2   0   2   0   2   2   0   2   2   0   0   0   0   0   2   2   2   0   0   0   0   0   2   2   2   0   2   0   2   2   2   0   0   0   2   0   0   0   2   0   0   0   2   0   0   0   2   0   2   0   0   2   0   0   2   0   2   2   2   0   0   2   0   0   2   0   0   2   2   2   0   2   2   2   0   0   0   2   0   0   2   0   2   0   2   2   2   2   2   0   0   2   0   0   0   0   0   2   0   2   2   2   0   2   2   2   0   2   0   2   2   2   2   0   2   2   2   2   0   2   2   0   0   2   0   2   2   0   0   0   2   2   2   2   0   2   0   0   0   0   2   0   2   0   0   2   0   2   2   2   2   0   0   2   2   2   2   0   0   0   2   2   0   0   2   2   0   2   0   2   0   2   0
 MK-2-2                 0   0   0   0   0   2   0   0   0   0   0   2   2   2   0   0   0   0   2   0   2   0   2   2   0   2   2   2   0   2   0   2   2   0   2   2   0   0   0   0   0   2   0   2   0   0   2   0   0   0   2   2   0   2   0   2   2   2   0   2   0   2   0   0   0   2   0   0   0   2   0   0   0   2   0   2   0   0   2   0   0   2   0   0   2   2   0   0   2   2   0   2   0   0   2   2   2   0   2   2   2   0   0   2   2   0   0   2   0   2   0   2   2   2   2   2   0   0   2   0   0   0   0   0   2   0   2   2   2   0   2   2   2   0   2   0   2   2   2   2   0   2   2   2   2   0   2   2   0   0   2   0   2   2   0   0   0   2   2   2   2   0   2   0   0   0   2   2   0   2   2   2   2   2   2   2   2   0   0   0   2   0   2   2   0   0   0   2   2   0   0   2   2   2   2   0   2   0   2   0
 MK-2-3                 0   0   2   0   0   2   0   0   0   0   0   2   2   2   0   0   0   0   0   0   0   0   2   2   0   0   2   2   0   2   0   2   2   2   0   2   0   0   0   2   0   2   0   2   0   0   2   0   0   2   2   2   0   2   0   2   2   2   0   2   0   2   0   0   0   0   0   0   0   2   0   0   0   2   0   2   0   0   2   0   0   2   0   0   2   2   0   0   2   2   0   2   0   0   2   2   2   0   2   2   2   2   0   2   2   0   0   2   2   2   0   2   2   2   2   2   2   0   2   0   0   0   0   0   2   0   2   2   2   0   2   2   2   0   2   0   2   2   2   2   0   2   2   2   2   0   2   2   0   0   0   0   2   2   0   0   0   2   2   2   2   0   2   0   0   0   2   2   0   2   2   0   2   2   2   2   2   0   0   0   2   0   2   2   0   0   2   2   2   0   0   2   2   2   2   0   2   0   2   0
 MK-2-4                 0   0   2   0   0   2   0   0   0   0   0   2   2   2   2   0   0   2   0   0   0   0   2   2   0   0   2   2   0   2   0   2   2   2   0   2   0   0   0   2   0   2   0   2   0   2   2   0   0   2   0   2   0   2   0   2   2   0   0   2   0   2   0   0   0   0   2   0   0   2   0   0   2   2   0   2   0   2   2   0   0   2   0   0   2   2   0   0   2   0   0   2   0   0   2   2   2   0   2   2   2   2   0   2   2   0   0   2   2   2   2   2   2   2   2   2   2   0   0   0   0   0   0   0   2   0   2   2   2   0   2   2   2   0   2   0   2   0   2   2   0   2   2   2   2   0   2   2   0   0   0   0   2   2   2   0   2   2   2   2   2   0   2   2   0   0   2   2   0   2   0   0   2   2   2   2   2   0   0   0   2   0   2   2   0   0   2   2   0   0   0   2   2   2   2   0   2   0   2   0
 MK-2-5                 0   0   0   0   0   2   0   0   0   0   0   2   0   2   2   2   0   2   0   0   0   0   2   0   0   0   2   0   0   2   2   0   2   2   0   2   0   0   0   2   2   2   0   2   0   2   2   0   0   2   0   2   0   2   0   2   2   0   0   2   0   2   2   0   0   2   2   0   0   2   0   0   2   2   0   2   0   2   2   0   0   0   0   0   2   2   0   0   2   0   0   2   0   0   2   2   2   0   2   2   2   2   0   2   2   0   0   2   2   2   2   2   2   2   2   2   2   0   0   0   0   0   0   0   2   0   0   2   2   0   2   2   2   0   2   0   2   0   2   2   2   2   2   0   2   0   0   2   0   0   0   0   2   2   2   2   2   2   0   2   2   2   2   2   0   0   2   2   0   2   0   0   0   2   2   2   2   0   0   2   2   0   2   2   0   0   0   2   0   0   0   2   2   2   2   0   2   0   2   0
 MK-2-6                 2   0   0   0   2   2   0   0   0   0   0   2   0   2   2   2   0   2   0   0   2   0   2   0   0   2   2   0   0   2   2   0   2   2   2   2   2   0   0   2   2   2   0   0   0   2   2   0   0   2   0   2   0   2   2   2   2   0   0   2   0   2   2   0   0   2   2   0   2   2   0   0   2   0   0   2   2   2   2   0   0   0   2   0   2   0   0   0   2   0   0   2   0   2   2   2   2   0   2   2   2   2   0   2   2   0   0   0   2   2   2   2   2   2   0   2   2   0   0   0   0   0   0   0   2   0   0   2   2   0   2   2   2   0   2   0   2   0   2   2   2   2   2   0   2   0   0   0   0   0   0   0   2   2   2   2   2   2   0   2   2   2   2   2   0   0   2   0   2   2   0   0   2   2   2   2   2   0   0   0   2   0   2   2   0   0   0   2   2   0   0   2   2   2   2   0   2   0   2   0
 MK-2-7                 2   0   0   0   2   2   0   0   0   0   0   2   0   2   2   2   0   2   0   0   2   0   2   0   0   2   2   0   0   2   2   0   2   0   2   2   2   2   0   2   2   2   0   0   0   2   2   0   0   2   0   2   0   2   2   2   2   0   0   2   0   2   2   0   0   2   2   0   0   2   0   0   2   0   0   0   2   2   2   0   0   2   2   0   0   0   0   0   2   0   0   2   0   2   0   2   2   0   2   2   0   2   0   0   2   0   0   0   2   2   2   2   2   0   0   2   0   0   0   0   0   0   0   0   2   0   0   2   0   0   2   2   2   2   2   0   2   0   2   2   2   0   2   0   2   0   2   0   0   0   0   0   2   2   2   2   2   2   0   0   2   2   2   2   0   0   2   0   2   2   0   2   2   2   2   2   2   0   0   0   2   0   2   2   0   0   0   2   2   0   0   2   2   2   2   0   2   0   2   0
 MK-2-8                 2   0   0   0   2   2   0   0   0   0   0   2   0   2   2   0   0   2   0   0   2   0   2   0   0   2   2   0   2   2   2   2   2   0   0   2   2   2   2   2   2   2   0   0   0   2   2   2   0   2   2   0   0   2   2   2   2   0   0   2   0   2   2   0   0   2   2   0   0   2   0   0   0   0   0   0   2   2   2   0   0   2   2   0   0   0   2   0   0   0   0   2   0   2   2   2   2   0   2   2   0   2   0   0   2   0   0   0   2   2   2   2   2   0   0   2   0   0   0   0   0   0   0   0   2   0   0   2   0   0   2   2   2   2   0   0   2   0   2   2   0   0   2   0   2   0   2   0   0   0   0   0   2   2   2   2   2   2   0   0   0   2   2   2   2   0   2   0   2   2   0   2   2   2   0   2   2   0   0   0   2   0   2   2   0   0   0   2   2   0   0   2   2   2   2   0   2   2   2   0
 MK-2-9                 2   0   0   0   2   2   2   0   0   0   0   2   0   2   2   0   2   2   0   0   2   0   2   0   0   2   2   0   2   2   2   2   2   0   0   0   2   2   2   2   2   0   0   0   0   2   2   2   0   2   2   0   0   2   2   2   2   0   0   0   0   2   2   0   0   2   2   0   0   2   0   0   0   0   0   2   2   2   2   0   0   2   2   0   0   2   2   0   0   0   2   2   0   0   2   2   2   0   0   2   2   2   0   0   0   0   0   0   2   2   2   2   2   0   0   2   0   0   0   0   0   0   0   0   2   0   0   2   0   0   2   2   2   2   0   0   2   0   2   2   0   0   2   0   0   0   2   0   0   2   0   0   2   2   2   2   2   2   0   0   0   2   2   2   2   0   2   2   2   2   0   2   2   2   0   2   0   0   0   0   2   0   2   2   0   0   0   2   2   0   0   2   2   2   2   0   2   2   2   0
 MK-2-10                2   0   0   0   2   2   2   0   0   0   0   2   0   2   2   0   2   2   0   0   2   0   2   0   0   2   2   0   2   2   2   2   2   0   2   0   2   2   2   2   2   0   0   0   0   2   2   2   0   2   0   0   0   2   2   2   2   0   0   0   0   0   2   0   0   2   2   0   0   2   0   0   0   0   0   2   0   2   0   0   0   2   2   0   0   2   2   0   0   0   2   2   0   0   2   2   2   2   0   2   2   2   0   0   2   0   2   0   2   2   2   2   0   0   0   0   0   2   0   0   0   2   2   0   2   0   0   2   0   0   0   2   2   2   0   0   0   2   2   2   0   0   2   0   0   0   2   0   0   2   0   0   2   2   2   2   2   0   0   2   2   2   2   2   2   0   2   2   2   2   0   2   2   2   0   2   0   0   0   0   2   0   2   2   0   0   0   2   2   0   0   2   2   2   2   0   2   2   2   0
 MK-2-11                2   0   0   0   2   2   2   0   0   0   0   2   0   2   2   0   2   2   0   0   2   0   2   0   0   2   2   2   2   2   0   2   2   2   2   0   2   2   2   2   2   0   0   0   0   2   2   2   0   2   0   0   0   2   2   2   2   0   0   0   0   0   2   0   0   2   2   0   0   2   0   0   0   0   0   2   0   0   0   0   0   0   2   0   0   2   2   0   0   0   2   2   0   0   2   2   2   2   0   2   2   2   0   0   2   0   0   0   2   2   0   2   0   0   0   0   0   0   0   0   0   2   2   0   2   0   0   2   0   0   0   2   2   2   0   0   0   2   2   2   0   0   2   0   0   2   2   0   0   0   0   0   2   2   2   2   2   0   0   2   2   2   0   2   2   0   2   2   2   2   0   2   2   0   0   2   0   0   0   0   2   0   2   2   0   0   0   2   2   0   0   2   2   2   2   0   2   2   2   0
 MK-2-12                2   2   2   0   2   2   2   0   0   0   0   2   0   2   2   0   2   0   0   0   2   0   2   2   0   2   2   2   2   2   0   2   2   0   2   0   2   2   2   2   2   0   0   0   0   2   2   2   0   2   0   0   0   2   2   2   2   0   0   0   0   0   0   0   0   2   2   0   0   2   2   0   0   0   0   2   0   0   0   0   0   0   2   0   0   2   2   0   0   0   2   2   2   0   2   2   2   2   0   2   2   2   0   0   2   2   0   0   2   2   0   0   0   0   0   0   2   0   0   0   0   2   2   0   2   0   0   2   0   0   0   2   2   2   0   0   0   2   2   2   0   0   2   0   0   2   2   0   0   0   0   0   2   2   2   2   2   2   2   2   2   2   0   2   2   0   2   2   2   2   0   2   2   0   0   2   0   0   0   0   2   0   0   2   0   0   0   2   0   0   0   2   2   2   2   0   2   2   2   0
 MK-2-13                0   2   2   0   0   2   2   0   0   0   0   2   0   2   2   0   2   0   0   0   2   2   2   2   0   2   0   2   2   2   0   2   2   0   2   0   2   2   2   2   2   0   2   0   0   2   2   2   0   2   0   0   0   2   0   2   2   0   0   2   0   2   0   0   0   2   2   0   0   2   2   0   0   0   0   2   0   0   0   0   0   0   0   0   0   2   2   0   2   0   2   0   2   0   2   2   2   2   2   2   2   0   0   0   2   2   0   0   2   2   0   0   0   0   0   0   2   0   0   0   0   2   2   0   2   0   0   2   0   0   0   2   2   2   0   0   0   2   2   2   2   0   2   0   0   2   2   2   0   0   0   0   2   2   2   2   2   2   0   2   2   2   0   0   2   0   2   2   2   2   0   2   2   0   0   2   0   0   0   0   2   0   0   2   0   0   0   0   0   0   0   2   2   2   0   0   2   2   2   2
 MK-2-14                0   2   0   0   2   2   2   0   0   0   0   0   0   2   2   0   2   2   0   0   2   2   2   2   0   2   2   0   2   2   2   2   0   0   2   0   2   2   2   2   2   0   2   2   0   2   2   2   0   2   0   0   0   2   0   2   2   0   0   2   0   0   0   0   0   2   2   0   0   2   2   0   0   0   0   2   0   0   0   0   0   2   0   0   0   2   2   0   2   2   2   0   2   2   2   0   2   2   2   2   0   0   0   0   2   2   0   0   2   0   0   0   0   0   0   2   2   0   0   0   0   2   2   2   2   0   0   2   0   0   0   2   2   2   0   0   0   2   2   2   2   0   2   0   0   2   2   2   0   0   0   0   0   2   2   2   2   2   0   2   2   2   0   0   2   0   2   2   2   2   0   2   2   0   0   2   0   0   0   0   2   0   0   2   0   0   0   0   0   0   0   2   0   2   0   0   2   2   2   2
 MK-2-15                0   2   0   0   2   2   2   0   2   0   2   0   2   2   2   0   2   2   0   0   2   2   2   2   0   0   2   0   2   2   2   2   2   0   2   0   2   2   2   2   2   0   2   2   0   2   2   2   0   2   0   0   0   2   0   2   2   2   0   2   0   0   0   2   0   0   2   0   0   2   2   0   0   0   0   2   0   0   0   0   0   2   0   0   0   2   2   0   0   2   0   0   2   2   2   0   2   2   2   2   0   0   0   0   2   2   0   0   2   0   0   2   0   0   0   2   2   0   2   0   2   2   0   0   2   0   0   2   0   0   0   2   0   2   2   0   0   2   2   2   2   0   2   0   0   2   2   2   0   0   0   0   0   0   2   2   2   2   0   2   2   2   2   0   2   0   2   2   2   2   0   2   2   0   0   2   0   0   0   0   2   0   0   2   0   0   0   0   0   0   0   2   0   2   0   0   2   2   2   2
 MK-2-16                0   2   0   2   2   2   2   0   2   0   2   0   2   2   2   0   2   2   0   0   2   2   2   0   0   0   2   0   2   2   2   2   2   0   2   0   2   2   0   2   0   0   2   2   2   2   2   2   0   2   0   0   0   2   0   2   0   0   0   2   0   0   0   2   0   0   2   0   0   2   2   0   0   0   0   2   0   0   0   0   2   2   0   2   0   2   2   0   0   2   0   0   2   2   2   0   2   2   2   2   0   0   0   0   2   2   0   0   2   0   0   2   0   0   2   2   2   0   2   0   2   2   0   0   2   0   0   2   0   0   0   2   0   2   2   2   0   2   2   2   2   0   2   0   0   2   2   2   0   0   0   0   0   0   2   2   2   2   0   2   2   2   0   0   2   2   2   2   2   0   0   2   2   0   0   2   0   0   0   0   2   0   0   2   0   0   2   0   0   0   0   2   0   0   0   0   2   2   2   2
 MK-3-1                 2   2   2   0   0   0   2   2   2   0   2   0   2   2   0   2   2   0   0   0   2   0   0   0   0   2   0   2   0   2   2   0   2   2   0   0   0   2   0   2   0   2   0   0   2   2   0   2   0   0   2   2   2   0   0   2   2   0   0   2   2   2   0   0   0   2   0   0   2   2   0   0   0   2   0   2   0   2   2   0   2   2   2   2   0   0   0   2   2   2   2   0   2   2   0   0   0   0   2   2   2   0   0   2   0   2   2   0   2   0   2   0   2   0   0   2   0   2   2   0   0   0   0   2   2   0   2   2   0   2   0   0   0   2   0   2   2   2   0   2   0   0   2   0   2   0   2   2   0   0   0   2   2   0   2   2   0   2   0   2   0   2   2   0   0   0   0   2   2   2   2   2   0   0   2   2   0   0   2   2   2   0   2   2   0   2   0   0   0   2   2   2   2   0   2   0   2   0   2   2
 MK-3-2                 2   2   2   0   0   2   2   0   2   0   2   0   2   2   0   2   2   0   0   0   2   0   0   0   0   2   0   2   0   2   2   0   2   2   0   0   2   2   0   2   0   2   0   0   2   2   0   2   0   0   2   2   2   0   2   2   2   0   0   2   2   2   0   0   0   2   0   2   2   2   0   0   0   2   0   2   0   2   0   0   0   0   0   2   0   0   0   2   2   2   2   0   2   2   0   0   0   0   2   2   2   0   0   2   0   2   2   0   2   0   2   0   2   0   0   2   2   2   2   0   0   0   0   2   2   0   2   2   0   2   0   0   0   2   0   2   2   2   0   2   0   0   2   0   0   0   2   2   0   0   0   2   2   0   2   2   0   2   0   2   0   2   2   0   0   0   0   0   2   2   2   2   0   0   2   2   0   0   2   2   2   0   2   2   0   2   0   0   0   0   2   2   2   0   2   0   2   0   2   2
 MK-3-3                 2   2   2   0   0   0   2   0   2   0   2   0   2   2   0   2   2   0   0   0   2   2   0   0   0   2   2   2   0   2   2   0   2   2   0   0   2   2   0   2   0   2   0   0   2   2   0   2   2   0   2   2   2   2   2   0   2   0   0   2   0   2   2   2   0   2   0   2   2   2   0   0   0   2   0   2   0   2   0   0   0   0   0   2   2   0   2   2   2   2   2   0   2   2   0   0   0   0   2   2   2   2   0   2   0   2   2   2   2   0   0   0   2   0   0   2   2   0   2   0   0   0   0   2   2   0   2   2   0   2   0   0   2   2   0   2   0   2   0   2   0   0   0   0   0   0   2   2   0   0   0   2   0   0   2   2   0   2   0   2   2   2   2   0   0   0   0   0   2   0   2   2   0   0   2   0   0   0   2   2   2   0   2   2   0   2   0   0   0   2   2   2   2   0   2   0   2   0   2   2
 MK-3-4                 2   2   2   0   0   0   2   0   0   0   2   0   2   2   0   2   2   0   0   0   2   2   0   0   2   2   2   2   0   2   2   0   2   2   2   0   2   0   0   2   0   2   0   0   2   2   0   2   2   0   2   2   2   2   2   0   2   0   0   2   0   2   2   2   0   2   2   2   2   2   0   0   0   2   0   2   0   2   0   0   0   0   0   2   0   0   2   2   2   2   2   0   2   0   0   0   0   0   0   2   2   2   0   2   0   2   2   2   2   2   0   0   2   2   0   2   2   0   2   0   0   0   2   2   2   0   2   2   0   2   0   0   2   2   0   2   0   2   0   2   0   0   2   0   0   0   2   2   0   0   0   2   0   0   2   2   0   2   0   2   2   2   2   0   0   0   0   0   2   0   2   2   0   2   2   0   0   0   2   2   2   0   2   2   2   0   0   0   0   2   0   2   2   0   2   2   2   0   2   2
 MK-3-5                 2   2   2   0   0   0   2   0   0   0   2   0   2   2   0   2   2   0   0   2   2   2   0   0   2   2   2   2   0   0   2   0   2   2   2   0   0   2   0   2   0   2   2   0   2   2   0   2   2   0   2   2   2   2   2   2   2   0   0   2   0   2   2   2   0   0   2   2   2   0   0   0   0   2   0   2   0   2   0   0   0   0   0   2   0   0   0   2   2   2   2   0   2   0   0   0   0   0   0   2   2   2   0   2   0   2   2   2   2   2   0   0   0   2   0   2   2   0   2   0   0   0   2   2   2   0   0   2   0   2   0   0   2   2   0   2   0   2   0   0   0   2   2   0   0   0   2   2   0   0   0   2   0   0   2   2   0   2   0   2   2   2   2   0   0   0   0   0   2   0   2   2   0   2   2   0   0   2   2   2   2   0   0   2   2   0   0   0   0   2   0   2   2   0   2   2   2   0   2   0
 MK-3-6                 2   2   0   0   0   2   2   0   0   2   2   0   2   2   0   2   2   0   0   2   2   2   0   0   2   0   2   2   0   0   2   0   2   2   0   0   0   2   2   2   0   2   2   0   2   2   0   2   2   0   2   2   0   2   2   2   2   0   0   0   0   2   2   2   0   0   2   2   2   2   2   0   0   2   0   2   0   2   0   0   0   0   0   2   0   0   0   0   2   2   2   0   2   0   0   0   0   0   0   2   2   2   0   2   0   2   2   2   2   2   0   2   0   2   0   2   2   0   2   0   0   0   2   2   2   0   0   2   0   2   0   0   2   2   0   2   0   2   0   0   0   2   2   0   0   0   2   2   0   0   0   2   0   0   2   2   2   2   0   2   2   2   2   0   0   0   0   2   2   0   2   2   0   2   2   0   0   2   2   2   2   2   0   2   2   0   2   0   0   2   0   2   2   0   2   2   2   0   2   2
 MK-3-7                 2   2   2   0   0   2   2   2   0   2   2   0   0   2   0   2   2   0   0   2   2   2   0   0   0   0   2   2   0   0   2   0   2   2   0   0   0   2   2   2   0   2   2   0   2   2   0   2   0   0   2   0   0   2   2   2   2   0   0   0   0   2   2   2   0   0   2   2   2   2   2   0   0   2   0   2   0   2   0   0   0   0   0   2   0   0   0   0   2   2   2   0   0   0   0   0   0   0   0   2   2   2   0   2   0   2   2   2   2   2   0   2   0   2   0   2   2   0   2   0   0   0   2   2   2   0   0   2   0   2   0   2   2   0   0   2   2   2   2   0   0   2   2   0   0   0   2   2   2   0   2   2   0   0   2   2   2   2   0   2   2   2   2   0   0   0   0   0   2   0   2   2   0   2   2   0   0   0   2   2   2   2   0   2   2   0   2   0   0   2   0   2   2   0   2   2   2   0   2   2
 MK-3-8                 2   2   2   0   0   2   2   2   0   2   2   0   0   2   0   2   2   0   0   0   2   2   0   0   0   0   2   2   0   0   2   0   2   2   0   0   0   2   2   2   0   2   0   0   2   2   0   2   0   0   2   0   0   2   2   0   2   0   0   0   0   2   2   0   0   0   2   2   2   2   2   0   0   0   0   2   2   2   0   0   0   0   0   2   0   0   0   0   2   2   2   0   0   0   0   0   0   0   0   2   2   2   0   2   0   2   2   2   2   2   0   2   0   2   0   2   2   0   2   0   0   0   0   2   2   0   0   2   0   2   0   2   2   0   0   2   2   0   2   0   0   2   2   0   0   0   2   2   2   0   2   2   0   0   2   2   2   2   0   2   2   2   2   0   0   0   0   0   2   0   2   2   0   0   2   0   0   0   2   2   2   2   0   2   2   0   2   0   0   2   0   2   2   2   2   2   2   0   0   2
 MK-3-9                 2   2   2   0   0   2   2   2   0   2   2   0   0   2   0   2   2   0   0   0   0   0   0   0   0   0   2   2   0   0   2   0   2   2   0   0   0   2   2   2   0   2   0   0   2   2   0   2   0   0   2   0   0   0   2   0   2   0   0   0   0   2   2   0   0   0   0   2   2   2   2   0   0   0   0   0   0   2   0   2   0   0   0   0   0   0   0   0   2   2   2   0   0   0   0   0   0   0   2   2   2   2   0   2   0   2   2   2   2   2   0   2   0   2   0   0   2   0   2   0   0   0   0   2   2   0   0   2   0   2   0   2   2   0   0   2   2   0   2   0   0   2   2   0   0   0   2   2   2   0   2   2   0   0   2   2   2   2   0   2   2   2   2   0   0   0   0   2   2   0   2   2   2   2   2   0   0   0   2   2   2   2   0   0   2   0   2   0   0   2   0   2   2   2   2   2   2   0   0   2
 MK-3-10                2   2   2   2   0   2   2   2   0   2   2   0   0   2   0   2   0   0   0   0   0   0   0   2   0   0   2   2   0   0   2   0   2   2   0   0   0   2   2   2   0   2   2   0   2   2   0   0   0   0   2   0   0   0   2   0   2   0   0   0   0   2   2   2   0   0   0   2   2   2   2   0   2   0   2   0   0   2   0   2   0   2   0   0   0   0   2   0   2   2   2   0   0   0   2   0   0   2   2   2   2   2   0   2   0   2   2   2   2   2   0   2   0   2   0   0   2   0   2   0   0   0   0   2   0   2   0   2   0   2   0   2   2   0   0   2   2   0   2   0   0   2   2   0   0   0   2   0   2   0   2   2   0   0   2   2   2   2   0   2   2   2   2   0   0   0   0   2   2   0   2   2   0   2   2   0   2   0   2   2   2   2   0   0   2   0   0   0   0   2   0   2   2   2   2   2   2   0   0   2
 MK-3-11                2   2   0   2   0   2   2   0   0   2   2   0   0   2   0   2   0   0   0   0   0   0   0   2   0   0   2   2   2   0   2   2   2   2   0   0   0   2   2   2   0   2   2   0   2   2   0   0   0   0   2   0   0   0   0   0   2   0   0   0   0   2   2   2   0   0   0   2   2   2   2   0   2   0   0   0   0   2   0   2   0   2   0   0   0   0   0   0   2   2   2   0   0   0   0   0   0   2   2   2   2   2   0   2   0   2   2   2   2   2   2   2   0   2   2   0   2   0   0   0   0   0   0   2   0   2   0   0   0   2   2   2   2   0   0   2   2   0   2   0   0   2   2   0   2   0   2   0   2   0   0   2   0   0   0   0   2   2   0   2   2   2   2   0   2   0   0   2   0   0   2   2   0   2   2   0   2   0   2   2   2   2   0   0   2   0   0   0   0   2   0   2   2   2   2   2   2   0   0   2
 MK-3-12                2   2   0   2   0   2   2   2   2   2   2   0   0   2   0   2   0   0   2   0   0   2   0   2   0   0   2   2   2   0   0   2   0   2   0   0   0   2   2   2   0   2   2   0   2   2   0   0   0   2   2   0   0   0   0   0   2   0   0   0   0   2   2   2   0   2   2   2   2   2   2   0   2   0   2   0   0   2   0   2   2   2   0   0   0   0   0   0   0   2   2   2   0   0   0   0   2   2   2   2   0   2   0   2   0   2   2   2   2   2   2   2   0   0   2   0   2   0   0   0   2   0   0   2   0   2   0   0   0   2   2   2   2   0   0   0   2   0   2   0   0   2   2   0   2   0   2   0   2   0   0   2   0   0   0   2   2   2   0   2   2   2   2   0   2   0   0   2   0   0   2   2   0   2   2   0   2   0   2   2   2   0   2   0   2   2   0   0   2   2   0   2   2   2   2   2   2   0   0   2
 MK-3-13                2   2   0   2   0   2   2   2   2   2   2   0   2   2   0   2   0   0   2   0   0   2   0   2   0   0   2   2   0   0   0   0   0   2   0   0   0   2   2   0   0   2   2   0   2   2   0   0   0   2   2   0   0   0   0   0   2   0   0   0   0   2   2   2   0   2   2   2   2   2   2   0   2   0   2   0   0   2   2   2   2   2   0   0   0   0   0   0   0   2   2   2   0   0   0   0   2   2   2   2   0   2   0   2   2   2   2   0   2   2   2   0   0   0   2   0   2   2   0   0   2   0   0   2   0   2   0   0   0   2   2   2   2   0   0   0   2   0   2   0   0   2   2   0   2   0   2   0   0   0   0   2   0   0   0   2   2   2   0   2   2   2   2   0   2   0   0   2   0   0   2   0   0   2   2   0   2   0   2   2   2   0   2   0   2   2   0   0   2   2   0   2   2   2   2   2   2   0   0   2
 MK-3-14                0   2   0   2   0   2   2   2   2   2   2   0   0   2   0   2   2   0   2   0   0   2   2   2   0   0   2   2   0   0   0   0   0   2   0   2   0   2   2   2   0   2   2   2   2   2   0   0   0   2   0   0   0   0   0   0   2   0   0   2   0   2   0   2   2   2   0   2   2   2   2   0   2   2   2   0   0   2   2   2   2   2   2   0   0   0   0   0   0   2   2   2   0   0   0   0   2   2   2   2   0   2   0   2   0   2   2   0   2   2   2   0   2   0   2   2   2   2   0   0   2   0   2   2   0   0   0   0   0   2   2   2   2   0   0   0   2   0   2   0   0   2   2   0   0   2   2   0   0   0   0   2   0   0   0   2   2   2   0   2   2   2   0   0   2   2   0   2   0   0   0   0   0   2   2   0   2   0   2   2   2   0   2   0   2   2   0   0   2   2   0   2   2   2   2   2   2   2   0   2
 MK-3-15                2   2   0   2   0   2   2   2   2   2   2   0   0   2   0   0   2   0   2   2   0   2   2   0   0   0   2   2   0   0   0   0   0   2   0   2   0   2   2   2   0   0   2   2   0   2   0   0   0   2   0   2   0   0   0   0   2   0   0   2   0   2   0   2   2   2   0   2   2   2   2   0   2   2   2   0   0   2   2   2   2   2   2   0   2   0   0   0   0   2   0   0   0   0   0   0   2   2   2   2   0   2   2   2   0   2   2   0   2   2   2   0   2   0   2   2   2   2   0   0   2   0   0   2   0   0   0   0   0   2   2   2   2   0   0   0   2   0   2   0   0   2   2   0   0   2   2   0   0   2   0   2   0   2   0   2   2   2   0   2   0   2   0   0   2   2   0   2   0   0   0   0   0   2   2   0   2   0   2   2   2   0   0   0   2   2   0   0   0   2   0   2   2   2   2   0   2   0   0   2
 MK-3-16                2   2   0   2   0   2   2   0   2   2   2   2   0   2   0   0   2   0   2   0   0   2   2   0   2   0   2   2   0   0   0   2   0   2   0   2   0   2   2   2   0   0   2   2   0   2   0   0   0   2   2   2   0   0   0   0   2   0   0   2   0   0   0   2   2   2   0   2   2   2   2   0   2   2   2   0   0   2   2   2   2   2   2   0   2   0   0   0   0   2   0   0   0   0   0   0   2   2   2   2   0   2   2   2   0   2   2   0   2   2   2   0   2   0   0   2   2   2   0   2   2   0   0   2   0   0   0   0   0   2   2   2   2   0   0   0   2   0   2   0   0   2   2   0   0   2   2   0   0   2   0   2   0   2   0   2   2   2   0   0   0   2   0   0   2   2   0   2   0   0   0   0   0   2   2   0   2   0   2   0   2   0   0   0   2   2   0   0   0   2   0   2   2   2   2   2   2   0   0   2
 MK-4-1                 0   2   2   0   2   2   2   0   2   0   0   0   2   0   2   2   0   0   0   0   0   0   0   0   0   0   2   2   0   0   2   2   0   2   0   0   0   0   0   2   2   2   0   2   0   2   0   2   2   2   0   0   0   0   2   2   0   0   2   2   0   2   2   0   2   2   2   2   0   2   2   0   0   2   0   2   2   2   2   2   0   0   0   2   0   2   0   2   0   0   0   0   2   0   2   0   0   0   2   2   2   0   0   2   0   2   2   2   2   2   0   2   2   2   0   0   0   2   0   0   0   2   2   0   0   0   2   2   0   0   2   2   2   2   0   2   0   0   2   2   2   2   2   0   2   0   2   0   2   0   0   0   0   2   0   2   0   0   0   2   0   0   0   0   0   0   2   0   2   0   2   0   2   0   2   2   0   2   0   2   0   2   0   0   0   2   2   0   2   2   0   2   0   2   0   2   2   2   0   2
 MK-4-2                 0   2   2   2   2   2   2   0   2   0   0   0   2   0   2   0   2   0   0   0   0   0   0   0   0   0   2   2   0   0   0   2   0   2   0   0   2   0   0   2   2   2   0   2   0   2   0   2   2   2   0   2   0   0   2   2   0   0   2   2   0   2   2   0   2   2   2   2   0   2   2   0   0   2   0   2   0   2   2   2   0   0   0   2   2   2   0   2   0   0   0   0   2   0   2   0   0   0   2   2   2   0   0   2   0   2   2   2   2   2   0   2   2   2   0   0   0   2   0   0   0   2   2   2   2   0   2   2   0   0   2   2   2   2   0   2   0   0   2   2   2   2   2   0   2   0   2   0   2   0   0   0   0   2   0   2   0   0   0   2   0   0   0   0   0   0   2   0   2   0   2   0   2   0   2   2   0   2   0   2   0   0   0   0   0   2   2   0   2   2   0   2   0   2   0   2   2   2   0   2
 MK-4-3                 0   0   2   2   2   2   2   0   2   2   0   0   2   0   2   0   2   0   0   0   0   0   0   0   0   0   2   2   0   0   0   2   0   2   0   0   2   0   0   2   0   2   0   2   0   0   0   2   0   2   2   2   0   0   2   2   0   0   2   2   2   2   2   2   2   2   2   2   0   2   2   0   0   2   0   2   0   2   2   2   0   0   0   0   2   2   0   0   0   2   2   0   2   2   2   0   0   0   2   2   0   2   2   2   0   2   0   2   2   2   0   2   2   0   0   0   0   0   0   0   0   2   2   2   2   0   2   2   0   0   2   2   2   2   0   2   0   0   2   0   2   2   2   0   2   0   2   0   2   0   0   0   0   2   0   2   0   2   0   2   0   0   0   0   0   0   2   0   0   0   2   2   2   0   2   2   0   2   0   2   0   0   0   0   0   2   2   0   2   2   0   2   0   2   0   2   2   2   0   2
 MK-4-4                 0   0   2   2   2   2   2   0   2   2   2   0   2   0   2   0   2   0   0   0   0   0   0   0   0   0   2   2   0   0   0   2   0   2   0   0   2   2   0   2   0   2   0   2   0   0   0   2   0   2   2   2   0   0   2   2   0   0   2   2   2   2   2   2   2   0   2   2   0   2   2   2   0   2   0   2   0   2   0   2   0   0   0   0   2   2   0   0   0   2   2   0   2   2   2   0   0   0   2   2   0   2   2   2   2   2   0   0   2   2   0   2   2   0   0   0   0   0   0   0   0   2   2   2   2   0   2   2   0   0   0   2   2   2   0   2   0   2   2   0   2   2   2   2   2   2   2   0   2   0   2   0   0   0   0   2   0   2   0   2   0   0   0   0   0   2   2   0   0   0   2   2   2   0   2   0   0   2   0   2   0   0   0   0   0   2   2   0   2   2   0   2   0   2   0   0   2   2   0   2
 MK-4-5                 0   0   2   2   2   2   2   0   2   2   2   0   2   0   2   0   2   0   2   0   0   0   2   0   0   0   2   2   2   0   0   2   0   2   0   0   2   2   0   2   0   2   0   2   0   0   0   2   0   2   2   0   0   0   2   2   0   0   2   2   2   2   2   2   0   0   2   2   0   2   0   2   0   2   0   2   0   2   0   2   0   0   0   0   2   2   0   0   0   2   2   0   2   2   2   0   0   0   2   0   0   2   2   2   2   2   0   0   2   2   0   2   2   0   0   0   0   0   0   0   0   2   2   2   2   0   2   2   0   0   0   2   2   2   0   2   0   2   2   0   2   2   2   2   2   2   2   0   0   2   2   2   0   0   0   2   0   2   0   2   0   0   0   2   0   2   2   0   0   0   2   2   2   0   2   0   0   2   0   2   0   2   0   0   0   2   2   0   2   2   0   2   0   2   0   0   2   0   0   2
 MK-4-6                 0   0   2   2   2   2   2   2   2   2   2   0   2   0   2   0   0   0   2   0   0   0   2   0   0   0   2   2   2   0   0   2   0   2   0   0   2   2   2   0   0   2   0   2   0   0   0   2   0   2   0   0   0   0   2   2   0   0   0   2   2   0   2   2   0   0   2   2   0   2   2   2   0   2   0   2   0   2   0   2   0   0   0   0   2   2   0   0   0   2   2   0   2   2   0   0   0   0   2   0   0   2   2   2   2   0   0   0   2   2   2   2   2   0   0   0   0   0   2   0   0   2   2   2   2   2   2   2   2   0   0   2   2   2   0   2   0   2   2   0   2   2   2   2   2   2   2   0   2   2   2   2   0   0   0   2   0   2   0   2   0   0   0   0   0   2   2   0   2   0   2   2   2   0   2   0   0   2   0   2   0   2   0   0   0   2   2   0   2   2   0   2   0   2   0   0   2   0   0   2
 MK-4-7                 0   0   2   2   2   0   2   0   2   2   2   0   2   0   2   0   0   0   2   0   0   0   0   0   0   0   2   2   2   0   2   2   0   2   0   0   2   2   2   0   0   2   0   2   0   0   0   0   0   2   0   0   0   0   2   2   0   0   0   2   2   0   2   2   0   0   2   2   0   2   2   2   0   2   0   2   0   2   0   2   0   0   0   0   2   2   0   0   0   2   2   0   2   0   0   0   0   0   2   0   0   2   2   2   2   0   2   0   2   2   2   2   2   0   0   0   0   0   2   0   0   2   2   2   2   0   2   2   2   2   0   2   2   0   0   2   0   2   2   0   2   2   2   0   2   2   2   0   2   2   2   2   0   0   0   0   0   2   2   2   0   2   0   2   0   2   2   0   2   0   2   2   2   0   2   0   0   2   0   2   0   0   0   0   0   2   2   0   2   2   0   2   0   2   0   0   2   0   0   2
 MK-4-8                 0   0   2   2   2   2   2   0   2   2   2   0   2   0   2   0   0   0   2   0   0   0   0   0   0   0   2   2   2   0   2   2   0   2   0   0   2   2   2   0   2   2   0   2   0   0   0   2   0   2   0   0   0   0   2   2   0   0   0   2   2   0   2   2   0   2   2   2   0   2   2   2   0   2   0   2   0   2   0   0   0   0   0   0   2   2   0   0   0   2   2   0   0   0   0   2   0   0   2   0   0   2   2   2   2   0   2   0   2   2   2   2   2   0   0   0   0   0   2   0   0   0   2   2   2   2   2   2   2   2   0   2   2   0   0   2   0   2   2   0   2   2   2   0   2   2   2   0   2   2   2   2   0   0   0   0   0   2   2   0   2   2   0   2   0   2   2   0   0   0   2   2   2   0   2   0   0   2   0   2   0   2   0   0   0   0   2   0   2   2   0   2   0   2   2   0   2   0   0   2
 MK-4-9                 0   0   2   2   2   2   2   0   2   2   2   0   0   0   2   0   0   0   2   0   0   0   0   0   0   2   2   2   2   0   2   2   0   2   0   0   2   2   2   0   2   2   0   2   0   2   0   2   2   2   0   2   0   0   0   0   0   0   0   2   0   0   2   2   0   2   2   2   0   2   2   2   0   2   0   2   0   2   0   0   0   0   0   0   2   2   0   0   0   2   2   0   0   0   0   2   0   0   0   2   0   2   2   2   2   0   2   0   2   0   2   2   2   0   0   0   0   0   2   0   0   0   2   2   2   2   2   2   2   2   0   2   2   0   0   2   2   2   2   0   2   2   2   0   2   2   2   0   2   2   2   2   0   0   0   2   0   2   2   0   2   2   0   2   0   2   2   0   0   0   0   2   2   0   2   0   0   2   0   0   0   2   0   0   0   0   2   0   2   2   0   2   0   2   2   0   2   0   0   2
 MK-4-10                0   0   2   2   2   2   0   0   2   2   2   0   0   0   2   0   0   0   2   0   0   0   2   0   0   2   2   2   2   0   2   2   0   2   0   2   2   2   2   0   2   2   0   2   0   2   0   2   2   2   0   2   0   0   0   0   0   0   0   2   0   2   2   2   0   0   2   2   0   2   2   2   0   2   0   2   0   2   0   0   0   0   0   0   2   2   0   0   0   2   2   0   2   0   0   2   0   0   0   2   0   0   2   2   2   0   0   0   2   0   0   2   2   0   0   0   0   0   2   0   0   0   2   2   2   2   2   2   2   2   0   2   2   0   0   0   2   2   2   0   2   0   0   0   2   2   2   0   2   2   2   2   0   0   0   2   0   0   2   0   2   0   0   2   0   2   2   0   0   0   0   2   2   0   2   0   0   2   0   0   0   2   2   0   0   0   2   0   2   2   0   2   0   2   2   0   2   2   0   2
 MK-4-11                0   0   2   2   2   2   0   0   2   2   2   0   0   0   0   2   0   2   2   0   0   0   2   2   0   2   2   2   2   0   2   2   0   2   0   2   0   2   2   0   2   2   0   2   0   2   0   2   0   2   0   2   0   0   2   0   0   2   0   2   0   2   2   2   0   0   2   0   0   2   2   2   0   2   0   2   0   2   0   0   0   0   0   0   2   2   0   0   0   2   2   0   0   0   0   2   0   0   0   2   0   0   0   2   2   0   0   0   2   0   0   2   2   2   0   0   0   0   2   0   0   0   2   2   2   2   2   2   2   2   0   2   2   0   0   0   2   2   2   0   2   0   0   0   2   0   2   0   2   2   2   2   0   0   0   2   0   0   2   0   2   0   0   2   0   0   2   0   2   0   0   2   2   0   2   2   0   0   0   0   0   2   2   0   2   0   0   0   0   0   0   2   0   2   2   0   2   2   0   2
 MK-4-12                0   0   2   2   2   2   0   0   2   2   2   0   0   0   0   2   0   2   2   2   0   0   2   0   0   0   2   2   2   0   2   2   0   2   0   2   0   2   2   0   2   2   0   2   0   2   0   2   0   2   2   2   0   0   2   0   0   2   0   2   2   2   2   2   0   0   2   0   0   2   2   2   0   2   0   2   2   2   0   0   0   0   0   0   0   0   0   0   2   2   2   0   2   0   0   2   0   0   0   2   0   2   0   2   2   0   0   0   2   0   0   2   2   2   0   0   0   0   2   0   0   0   2   2   2   2   2   2   2   2   0   2   2   0   0   0   2   2   2   0   0   0   0   0   2   0   2   0   0   2   2   2   0   0   0   2   0   0   2   0   2   0   0   2   0   2   0   0   2   0   0   2   2   0   0   2   0   0   0   0   0   2   2   0   2   0   0   0   0   0   0   0   0   2   2   0   2   2   0   2
 MK-4-13                0   0   0   2   2   2   0   0   2   2   2   0   0   0   2   2   0   2   2   2   0   0   2   0   2   2   2   2   2   0   2   2   0   2   0   2   0   2   2   2   2   2   0   2   0   2   0   2   0   2   2   2   0   0   2   0   0   2   0   2   2   2   2   2   0   0   2   0   0   2   2   2   0   2   0   0   2   2   0   0   0   0   0   0   0   0   2   0   0   2   2   0   2   0   0   2   0   0   0   2   2   2   0   2   2   0   0   0   2   0   0   2   2   2   0   0   0   0   2   0   0   2   0   0   2   2   2   2   2   2   0   2   2   0   0   0   2   0   0   0   0   0   0   0   2   0   2   0   0   2   2   2   0   0   0   0   0   0   2   0   2   0   0   2   0   2   2   2   2   0   0   2   2   0   0   2   0   2   0   2   0   2   2   0   2   0   2   0   0   0   0   0   0   2   2   0   0   2   0   2
 MK-4-14                0   0   0   2   2   2   0   0   2   2   2   0   0   0   2   2   0   2   2   2   0   0   2   0   2   2   2   2   2   0   2   0   0   0   0   2   0   2   2   2   2   2   2   0   0   2   0   2   2   2   2   2   0   0   2   0   0   2   2   2   2   2   2   2   2   0   2   0   0   2   2   0   0   2   0   0   2   2   0   0   0   0   0   0   0   0   2   0   0   2   2   2   2   0   0   2   0   0   0   2   2   2   0   2   2   0   0   2   2   0   0   2   2   0   0   0   0   0   2   0   0   2   2   0   2   0   2   2   2   2   2   2   2   0   0   0   2   0   2   0   0   0   0   0   2   0   2   0   0   2   2   2   0   0   0   0   0   0   2   0   2   0   0   2   0   2   0   2   2   0   0   2   2   0   0   2   0   0   0   2   2   2   2   0   2   0   2   0   0   0   0   0   0   0   2   0   0   2   0   2
 MK-4-15                0   0   0   2   2   2   0   0   2   2   2   0   0   0   2   2   2   2   2   2   0   0   0   0   2   2   2   2   2   0   0   0   0   0   0   2   0   2   2   0   0   2   2   0   2   2   0   2   2   2   0   0   0   2   2   0   0   2   2   2   2   2   2   2   2   0   0   2   0   2   2   0   0   2   0   0   2   2   0   0   0   2   0   0   0   2   2   0   0   2   2   2   2   0   0   2   0   0   0   2   2   2   2   2   2   0   2   0   2   2   2   2   2   0   0   0   0   0   2   0   0   0   2   0   2   2   2   2   2   2   2   2   2   0   0   0   2   0   2   0   0   0   0   0   2   0   2   0   0   2   2   2   0   0   2   0   0   0   2   0   2   0   0   2   0   2   0   0   2   0   0   2   2   0   0   2   0   0   0   2   2   2   2   0   2   0   2   0   0   0   0   0   2   0   2   0   0   2   0   2
 MK-4-16                0   0   0   0   2   2   0   0   0   2   2   0   0   0   0   0   2   2   2   2   0   0   0   0   2   2   2   2   2   0   0   0   0   0   0   2   0   2   2   0   0   2   2   2   2   2   0   2   2   2   0   0   0   2   2   0   2   2   2   2   2   2   2   2   2   0   0   2   0   2   2   0   0   2   2   0   2   2   0   0   0   2   0   0   0   2   2   0   0   2   2   2   2   0   0   2   0   2   0   2   2   2   2   2   2   0   2   2   2   2   2   0   2   0   0   0   0   0   2   0   2   0   2   0   0   2   2   2   2   2   2   2   0   0   0   0   2   0   2   0   0   0   2   0   2   0   2   0   0   2   2   2   0   0   2   0   0   0   2   0   2   0   2   2   0   2   0   0   2   0   0   2   2   0   0   2   0   0   0   2   2   2   2   0   2   0   2   0   0   0   0   0   2   0   2   0   0   2   0   2
 MK-5-1                 2   2   0   0   0   0   2   2   0   2   0   2   0   2   2   2   2   0   0   0   0   2   2   0   2   2   2   2   2   0   0   0   2   2   0   2   0   2   0   0   2   2   2   0   0   2   2   2   0   0   2   0   2   2   0   0   0   2   0   2   0   0   2   2   2   2   0   2   2   0   2   2   0   0   0   2   0   2   2   0   2   2   2   2   0   0   2   0   0   2   2   2   0   0   0   2   2   0   2   2   0   0   2   0   0   2   0   0   0   2   2   2   2   0   0   0   0   0   2   2   2   2   2   2   2   0   2   0   2   2   2   2   0   0   2   0   2   0   0   0   0   2   0   2   0   0   0   0   2   2   0   2   0   0   0   0   0   2   0   2   0   2   2   2   0   2   0   2   2   0   0   0   0   0   2   0   0   2   2   0   0   2   2   2   0   0   2   0   0   0   2   0   2   0   0   0   0   2   2   0
 MK-5-2                 2   2   0   0   0   0   2   2   0   0   0   0   0   2   2   2   2   0   2   0   0   2   2   0   2   2   2   2   2   0   0   0   2   2   0   2   0   2   2   2   0   2   2   2   0   2   2   2   2   0   2   0   2   2   0   0   0   2   0   2   0   0   2   2   2   2   0   2   2   0   2   2   0   0   0   2   0   2   2   0   2   2   2   2   0   0   2   0   0   2   2   0   0   0   0   2   2   0   2   2   0   0   0   0   0   2   0   0   2   2   2   2   2   0   0   0   0   0   2   2   2   2   2   2   2   0   2   0   2   0   2   2   0   0   2   0   2   0   0   0   0   2   2   2   0   0   0   0   2   2   0   2   0   2   0   0   0   2   0   2   0   2   2   2   0   2   0   2   2   0   0   0   2   0   2   0   0   2   2   0   0   2   2   2   0   2   0   0   0   0   2   0   0   0   0   0   0   2   2   0
 MK-5-3                 2   2   0   2   0   0   2   2   0   0   0   0   0   2   2   2   2   0   2   0   0   2   2   0   2   2   0   2   2   0   0   2   2   2   0   2   0   2   2   0   0   2   2   2   0   2   2   2   2   0   2   0   2   2   0   0   0   2   0   2   0   0   0   2   2   2   2   2   2   0   2   2   0   0   0   2   0   2   2   2   2   2   2   2   0   0   2   0   0   2   2   0   0   0   0   2   2   0   2   2   0   0   0   2   0   2   0   0   0   2   2   2   2   0   0   0   0   0   2   2   2   2   2   2   2   0   2   0   2   2   2   2   0   0   2   0   2   0   2   0   0   2   2   0   2   0   0   0   2   2   0   0   0   2   0   0   0   2   0   2   0   2   2   2   0   2   0   2   0   0   0   0   2   0   2   0   0   0   2   0   0   2   2   2   0   2   0   2   2   0   0   0   0   0   0   0   0   2   2   0
 MK-5-4                 2   2   0   2   0   0   2   2   0   0   0   0   0   2   2   2   2   0   2   0   2   2   2   0   2   0   0   2   2   2   0   2   0   2   0   2   0   2   2   0   2   2   0   2   2   2   2   2   2   0   2   0   2   2   2   0   0   2   0   2   2   0   0   2   0   2   2   2   0   0   0   2   0   0   0   2   0   2   2   2   2   2   2   2   0   0   2   0   0   2   2   0   0   0   0   2   2   0   2   2   0   2   0   2   0   2   0   0   0   0   2   2   2   0   0   0   0   0   2   2   2   2   2   2   2   0   2   0   2   2   2   0   0   0   2   0   0   0   2   0   0   2   2   0   2   0   0   0   2   2   0   0   0   2   2   0   2   2   0   2   0   2   2   2   0   2   0   2   0   0   0   0   2   0   2   0   0   0   2   0   2   2   2   2   2   2   0   2   2   0   0   0   0   0   0   0   0   2   2   0
 MK-5-5                 2   2   0   2   0   0   2   2   0   0   0   0   0   2   2   2   2   0   0   0   2   2   2   0   2   0   0   2   2   2   0   2   0   2   0   2   0   2   2   0   0   0   0   2   2   0   2   2   2   2   2   2   2   2   2   2   0   2   0   2   2   0   0   0   0   2   2   2   0   0   0   2   0   2   0   2   0   2   2   0   2   2   2   2   0   0   2   0   0   2   2   0   0   0   0   2   2   2   2   2   0   2   0   2   0   2   0   0   0   0   2   2   2   0   0   0   0   0   2   0   2   0   2   2   2   0   2   0   2   2   2   0   0   0   2   0   0   2   2   0   0   2   2   0   0   0   0   0   2   2   0   0   0   2   2   0   2   2   0   2   0   2   2   2   0   2   0   2   0   2   0   0   2   0   2   0   0   0   2   0   2   0   2   2   2   2   0   2   2   0   0   0   0   0   0   0   0   2   2   0
 MK-5-6                 2   2   0   2   0   0   2   2   0   0   0   0   0   2   2   2   0   0   0   0   2   0   2   0   2   0   0   2   2   2   0   2   0   2   2   2   0   0   2   0   0   0   0   2   2   0   2   2   2   2   2   2   2   2   2   2   0   2   0   2   2   0   0   0   0   2   2   2   0   0   0   2   0   2   0   2   0   2   0   0   2   0   2   2   0   0   2   0   0   2   0   0   0   0   0   2   2   2   2   2   0   2   0   2   0   2   0   0   2   0   2   2   2   0   0   0   0   0   2   0   2   0   2   0   2   0   2   0   2   2   2   0   0   0   0   0   0   2   2   0   0   2   2   0   0   2   0   0   2   2   0   0   0   2   2   0   2   2   0   2   0   2   2   2   0   2   0   0   0   2   0   2   2   0   2   0   2   0   2   0   2   0   2   2   2   2   0   2   2   0   0   0   0   0   0   2   0   2   2   0
 MK-5-7                 2   2   0   2   0   0   2   2   0   0   0   0   0   2   2   2   0   0   0   0   2   0   2   0   2   0   0   2   2   2   0   2   0   2   2   2   0   0   2   0   0   0   0   2   2   0   2   2   2   2   2   0   2   2   2   2   0   2   0   2   2   2   0   0   0   2   2   2   0   2   0   0   0   2   2   2   0   2   0   0   2   2   2   2   0   2   2   0   0   2   0   0   0   2   0   2   2   2   0   2   0   2   2   2   0   2   0   0   2   0   2   2   0   0   0   0   0   0   2   0   2   0   2   0   2   0   2   0   2   2   2   0   0   0   0   0   0   0   2   0   0   2   2   0   0   2   0   0   2   2   2   0   0   2   2   0   2   0   0   2   2   2   2   2   0   2   2   0   0   2   0   2   2   0   2   0   2   0   2   0   2   0   2   0   2   2   0   2   2   0   0   0   0   0   0   2   0   2   2   0
 MK-5-8                 2   2   0   2   0   0   2   2   0   0   0   0   0   2   2   2   0   0   0   0   2   0   2   0   2   0   0   2   2   2   0   2   0   2   2   2   0   2   2   0   0   0   0   2   2   0   2   2   2   2   2   0   2   2   0   2   0   2   0   2   2   2   0   0   0   0   2   2   2   2   0   0   0   2   2   2   0   2   0   0   0   2   2   2   0   2   2   0   0   2   2   0   0   2   0   2   2   2   0   2   0   2   2   2   0   2   0   0   2   0   2   2   0   2   0   0   0   0   2   0   2   0   2   0   2   0   2   0   2   2   2   0   0   0   0   0   0   2   2   0   2   2   2   0   2   2   2   0   2   2   2   0   0   2   2   0   2   0   0   2   2   2   2   2   0   2   2   0   0   2   0   2   2   0   2   0   2   0   2   0   2   0   2   0   2   2   0   2   2   2   0   2   0   0   0   2   0   2   0   0
 MK-5-9                 2   2   0   2   0   0   0   2   0   0   2   0   0   2   2   2   0   2   0   0   2   0   2   0   2   0   0   2   2   2   0   2   0   0   2   2   0   2   2   0   0   0   0   0   2   0   2   2   2   2   2   0   2   2   0   2   0   2   0   2   2   0   0   0   0   0   2   2   2   2   0   0   0   2   2   2   0   2   0   0   2   2   2   2   0   0   2   0   0   2   0   0   0   2   0   2   2   2   2   2   0   2   0   2   0   2   0   0   2   0   2   2   0   2   0   0   0   0   2   0   2   0   2   0   2   0   2   0   2   2   2   0   0   0   0   0   0   2   2   0   2   2   2   0   2   2   2   0   2   2   0   0   0   2   0   0   2   2   0   2   2   2   2   2   0   2   0   0   0   2   0   2   2   0   2   0   2   0   2   2   2   0   2   0   0   2   0   2   2   2   0   2   0   0   0   2   0   2   0   0
 MK-5-10                2   0   0   2   0   0   0   2   0   0   2   0   0   2   2   0   0   2   0   0   2   0   2   0   2   0   0   2   2   2   0   2   0   0   2   2   0   2   2   0   0   0   0   0   2   0   2   2   0   2   2   0   0   2   0   2   0   0   0   2   2   0   0   2   0   0   2   2   2   2   0   0   0   2   2   2   0   2   0   0   2   0   2   2   0   0   2   0   2   2   0   0   0   2   0   2   2   0   2   0   0   2   0   2   0   2   2   0   2   0   2   2   0   2   0   0   0   0   2   0   2   0   2   0   2   0   2   0   2   2   2   0   0   0   0   0   0   0   2   0   2   2   2   0   2   2   2   2   2   2   0   0   0   2   0   0   2   0   0   2   2   2   2   2   0   2   0   0   0   2   0   0   2   0   2   0   2   0   2   2   2   0   2   0   0   2   0   2   2   2   0   2   2   0   0   2   0   2   0   0
 MK-5-11                2   0   0   2   0   0   0   2   0   2   2   0   0   2   0   0   0   2   0   0   2   0   2   0   2   0   0   2   2   2   0   2   0   0   2   2   0   2   2   0   0   2   0   0   0   0   2   2   0   2   2   0   0   2   0   2   0   0   0   2   2   0   0   2   0   0   2   2   2   2   0   0   0   2   2   2   0   2   0   0   2   0   2   2   0   0   2   0   2   2   0   0   0   2   0   2   2   0   2   0   0   2   0   2   0   2   2   2   2   0   2   2   0   0   0   0   0   0   2   2   2   0   2   0   2   0   2   2   2   2   2   0   0   0   0   0   2   0   2   0   2   0   2   0   2   2   2   0   2   2   0   0   2   2   0   0   2   0   0   2   0   2   2   2   0   2   0   0   2   2   0   0   2   0   2   2   2   0   2   2   2   2   2   0   0   2   0   2   2   2   0   2   0   0   0   2   0   0   0   0
 MK-5-12                2   0   2   0   0   0   0   2   0   2   2   0   0   2   0   0   0   2   2   0   2   0   2   2   2   2   0   2   2   2   0   2   0   0   2   2   0   2   2   0   0   0   0   2   2   0   2   2   0   2   2   0   0   2   0   2   0   0   2   2   2   0   0   0   0   0   2   2   2   2   0   0   0   2   2   2   0   2   0   0   2   0   2   2   0   0   2   0   2   2   0   0   0   2   0   2   2   0   2   0   2   2   2   2   0   2   2   2   2   0   2   2   0   0   0   0   0   0   0   2   2   0   2   0   2   0   2   0   2   2   2   0   0   0   2   0   2   0   2   0   2   0   2   0   2   2   0   0   2   2   0   0   0   2   0   0   2   2   0   2   0   2   0   2   0   2   0   0   2   2   0   0   2   0   2   2   2   0   2   2   2   2   2   0   0   2   0   2   2   2   0   2   0   0   0   2   0   0   0   2
 MK-5-13                2   2   2   0   0   0   0   2   0   2   2   0   0   2   0   0   2   0   2   0   2   0   0   2   2   2   2   2   2   2   0   2   0   0   2   0   0   2   2   0   0   0   0   2   2   0   2   2   2   2   2   0   0   2   0   2   0   0   2   2   2   0   0   0   0   0   2   0   2   2   0   0   2   2   0   2   0   2   0   0   2   0   2   2   0   0   2   0   2   2   0   0   0   2   0   0   0   0   2   0   2   0   2   2   0   2   2   2   2   0   2   2   0   2   0   0   2   2   0   2   2   2   2   0   2   0   2   0   2   2   2   0   2   0   2   0   2   0   2   2   2   0   2   0   2   2   0   2   2   2   0   0   0   2   0   0   2   2   2   2   0   2   0   2   0   2   0   0   2   2   0   0   2   0   2   2   2   0   2   2   2   2   2   0   0   2   0   0   2   2   0   2   0   0   0   2   0   0   0   2
 MK-5-14                2   2   2   0   0   0   0   2   0   2   2   0   2   2   2   0   2   0   2   0   2   0   0   2   2   2   2   2   2   2   0   2   0   0   2   0   0   2   2   0   0   2   0   2   0   0   2   2   2   2   2   0   0   0   0   2   0   0   2   2   2   0   0   0   0   2   2   0   2   2   0   0   2   2   0   2   0   2   0   0   2   0   2   2   0   0   2   0   2   2   0   0   0   2   0   0   0   0   2   2   2   0   2   2   0   2   2   2   2   0   2   2   0   2   0   2   2   2   0   2   2   2   2   0   2   2   2   0   2   2   2   0   2   0   2   0   2   0   0   2   2   0   2   0   2   0   0   2   2   2   0   0   0   2   0   0   2   2   2   2   0   2   0   2   0   2   2   0   2   2   0   0   2   0   2   2   2   0   2   2   2   2   2   0   0   2   0   0   2   2   0   2   0   0   0   0   0   0   0   2
 MK-5-15                2   2   2   0   0   0   2   2   0   2   2   0   2   2   2   2   2   0   2   0   2   0   0   2   2   2   2   2   2   2   2   2   0   0   2   0   0   2   2   0   0   2   0   2   0   2   2   2   2   2   2   0   0   0   0   2   0   0   2   2   2   0   0   0   0   2   2   0   2   2   0   2   2   2   0   2   0   2   0   2   2   0   0   2   2   0   2   0   2   2   0   0   0   2   0   0   0   0   0   2   2   0   2   2   0   2   2   2   2   0   2   2   0   2   0   2   2   2   0   2   2   0   2   0   2   2   2   0   2   2   2   0   2   0   2   0   2   0   0   2   2   0   2   0   2   0   0   0   2   2   0   0   0   2   0   2   2   2   0   2   0   2   0   2   0   2   2   0   2   2   0   0   2   0   2   2   2   0   2   2   2   2   2   0   0   2   0   0   2   2   0   2   0   0   0   2   0   0   0   2
 MK-5-16                2   2   2   0   0   0   2   2   0   2   2   0   2   2   2   2   2   0   2   0   2   0   0   2   2   2   2   2   2   2   2   2   0   0   2   0   0   2   2   0   0   2   0   2   0   2   2   2   2   2   2   0   0   0   0   2   0   0   2   2   2   2   0   0   0   2   2   0   2   2   0   2   2   2   0   2   2   2   0   2   0   0   0   2   2   0   2   0   2   2   0   0   0   2   0   2   0   0   0   2   2   0   2   2   0   2   2   2   2   0   2   2   0   2   2   2   2   2   0   2   2   0   2   0   0   2   2   0   2   2   2   0   2   2   2   0   2   0   0   2   2   2   2   0   2   0   0   0   2   2   0   0   0   2   0   2   2   0   0   2   0   2   0   2   0   2   2   0   2   2   0   0   2   0   2   2   2   0   2   2   2   2   2   2   0   2   0   0   2   2   0   2   0   0   2   2   0   0   0   2
 MK-6-1                 0   2   0   0   0   0   2   0   0   0   2   0   0   2   0   2   2   2   2   0   2   2   0   0   0   0   0   0   0   0   0   2   0   0   2   2   0   0   2   2   2   0   2   0   0   2   2   2   0   2   2   2   0   0   2   0   2   2   0   0   2   2   2   0   0   0   0   2   2   2   0   0   2   0   0   0   0   0   2   0   0   2   2   0   2   2   0   0   2   2   0   0   2   2   0   0   2   2   2   0   2   0   2   0   0   2   2   0   2   0   0   2   0   0   2   0   2   2   2   2   0   0   0   2   2   2   0   2   0   0   2   0   0   0   2   0   0   2   0   2   2   0   2   0   2   0   0   0   0   0   2   0   2   0   2   2   2   0   0   0   2   2   2   2   2   0   0   0   2   2   2   0   2   2   2   2   2   0   0   2   2   2   0   2   0   0   2   2   2   2   0   2   2   2   0   2   0   0   2   0
 MK-6-2                 0   2   0   0   0   0   2   0   0   0   2   0   0   2   0   2   0   2   0   0   2   2   0   2   0   0   0   0   0   2   0   2   0   0   2   2   0   0   2   2   2   2   2   0   0   2   2   2   0   0   2   2   0   0   2   0   2   2   0   0   2   2   2   0   0   0   0   2   2   2   0   0   2   0   0   0   0   0   0   0   0   2   2   0   2   2   0   0   0   2   0   0   0   2   0   0   2   2   2   0   2   0   2   0   0   2   2   0   2   0   0   2   0   0   2   0   2   2   2   2   2   2   2   2   0   0   2   2   0   0   2   0   0   0   2   0   0   2   0   2   2   0   2   0   2   0   0   0   0   0   2   0   2   2   2   2   2   0   0   0   2   2   2   0   0   0   0   0   2   2   2   0   2   2   2   2   2   0   0   2   2   2   0   2   0   0   2   2   2   2   0   2   2   2   0   2   0   0   2   0
 MK-6-3                 0   2   0   0   0   0   2   0   2   0   0   0   0   2   0   2   0   2   0   0   2   2   0   2   0   0   0   0   0   2   0   2   0   0   2   2   0   0   0   2   2   2   2   0   2   2   2   2   0   0   0   2   0   0   2   0   2   2   0   0   2   2   2   0   0   0   0   2   2   2   0   2   0   0   0   0   0   0   0   0   0   2   2   2   2   2   0   0   0   2   0   0   0   2   0   0   2   2   2   0   2   0   2   0   0   2   2   0   2   0   0   2   0   0   2   0   2   2   2   2   2   2   2   2   0   0   2   2   0   0   2   0   0   0   2   0   0   2   0   2   2   0   2   0   2   0   0   0   0   0   2   0   2   2   2   2   2   0   0   0   2   0   2   0   0   0   2   0   2   0   2   0   2   2   2   2   2   0   0   2   0   2   0   2   0   0   0   0   2   2   0   2   2   2   0   2   0   0   2   0
 MK-6-4                 2   2   0   0   0   0   2   0   2   0   0   2   0   2   0   2   0   0   0   0   2   2   0   2   0   0   0   0   0   2   0   2   0   2   2   2   0   0   0   2   2   2   2   0   2   2   2   2   2   0   0   2   0   0   2   0   2   2   0   0   2   0   2   0   0   2   0   2   2   2   0   2   0   0   0   0   0   0   0   0   0   0   2   0   2   2   0   0   0   2   0   0   2   2   0   0   2   0   2   0   2   2   2   0   0   2   2   0   2   0   0   2   0   0   2   0   2   2   2   2   2   2   2   2   0   0   2   2   0   0   2   0   0   0   0   0   0   2   0   2   2   0   2   0   2   0   0   0   2   0   2   0   2   2   2   2   2   0   0   0   2   0   2   0   0   0   2   0   2   0   2   0   2   2   0   0   2   0   2   2   0   2   2   2   0   0   0   0   2   2   0   2   2   2   0   2   0   0   2   0
 MK-6-5                 2   2   0   0   0   0   2   0   2   0   0   2   0   2   0   2   2   0   2   0   2   2   2   0   0   0   0   0   0   2   0   2   0   2   2   2   0   0   0   2   2   2   2   0   2   0   2   2   2   0   0   2   0   0   2   0   2   2   0   0   2   0   2   0   0   0   0   2   2   2   0   2   0   0   0   0   0   0   2   0   0   0   2   0   2   2   0   0   0   0   0   0   2   2   0   0   2   0   0   0   2   0   2   0   0   2   2   0   2   0   2   2   0   0   2   0   2   2   2   2   0   2   2   2   0   0   2   2   0   0   2   2   0   0   0   0   0   2   0   2   2   0   2   0   2   0   0   0   2   0   2   0   2   2   2   2   2   0   0   0   2   0   2   0   0   0   2   0   2   0   2   0   2   2   0   0   2   0   2   0   0   2   0   2   0   0   0   0   2   2   0   2   2   2   0   2   0   0   2   0
 MK-6-6                 2   2   0   2   2   0   2   0   2   0   0   2   0   2   0   0   2   0   0   2   0   2   2   0   0   0   2   2   0   2   0   2   0   2   2   2   0   0   0   2   2   2   2   0   2   0   2   2   2   2   0   2   0   0   2   2   2   2   0   0   2   0   2   0   0   2   0   2   2   2   0   2   0   0   0   0   0   0   2   0   0   0   2   0   2   2   0   0   0   0   0   0   2   2   0   0   2   0   0   0   2   0   2   0   0   2   2   0   2   0   2   0   0   0   2   0   2   2   2   2   0   2   2   2   0   0   2   2   0   0   2   2   0   0   0   0   0   0   0   2   2   0   2   2   2   0   0   0   2   0   0   0   2   2   2   2   2   0   0   0   2   0   2   0   0   0   2   0   2   2   2   0   2   2   0   0   2   2   2   0   0   2   0   2   0   0   0   0   0   2   0   2   2   2   0   2   2   0   2   0
 MK-6-7                 2   2   0   2   2   0   2   0   2   0   0   2   0   2   0   0   2   0   2   2   0   2   2   2   0   0   2   0   0   2   0   2   0   2   2   2   0   0   0   2   2   2   2   0   2   0   2   2   2   2   0   2   0   0   2   2   2   2   0   0   0   0   2   0   0   0   0   2   2   0   0   2   0   0   0   0   0   0   2   0   0   0   2   0   0   0   0   0   0   0   0   0   2   2   2   0   2   0   0   0   2   2   2   0   0   2   2   0   2   0   2   0   0   0   2   0   2   2   2   2   0   2   2   2   0   0   2   2   0   0   2   2   2   0   0   0   0   0   0   2   2   0   2   2   2   0   0   2   2   0   0   0   2   2   2   2   2   0   0   0   2   0   0   0   0   0   2   0   2   2   2   0   2   2   0   0   2   2   2   0   0   2   0   2   0   0   0   0   0   2   0   2   2   2   0   0   2   0   2   0
 MK-6-8                 2   2   0   2   0   0   2   0   2   0   0   2   0   2   0   0   2   0   2   2   0   2   2   2   0   0   2   0   2   2   0   2   0   2   2   2   0   0   0   2   2   2   2   0   2   0   2   2   2   2   0   2   0   0   2   2   2   0   0   0   0   0   2   0   0   0   0   2   2   0   0   2   0   0   0   0   0   2   2   0   0   0   2   0   0   0   0   0   0   0   0   0   2   2   2   0   2   0   0   0   2   2   2   0   0   2   2   2   0   0   2   2   0   0   2   0   2   2   2   2   0   2   2   2   0   0   2   0   0   0   2   2   2   0   0   0   0   0   0   0   2   0   2   2   2   0   2   2   2   0   0   0   2   0   2   2   2   0   0   0   2   0   0   0   0   0   2   0   2   2   2   0   2   0   0   2   2   2   0   0   0   0   0   2   2   0   0   0   2   2   0   2   2   0   0   0   2   0   0   0
 MK-6-9                 2   2   0   2   0   0   2   0   2   0   2   2   0   0   0   0   2   0   2   2   0   2   2   2   0   0   2   0   2   2   0   2   0   2   2   2   0   0   0   2   0   2   2   0   2   0   2   2   2   2   0   2   0   0   2   2   2   0   0   2   0   0   2   0   0   0   0   2   2   0   0   2   0   0   0   0   0   2   2   0   0   0   2   0   0   0   0   0   0   0   0   0   2   2   2   0   2   0   0   2   2   0   2   0   0   2   2   2   0   0   2   2   2   0   2   0   2   2   2   2   0   2   2   2   0   0   2   0   0   0   2   2   2   0   0   0   0   0   0   0   2   0   2   2   2   0   2   2   2   0   0   0   2   0   2   2   2   2   2   0   2   0   0   0   2   0   2   0   2   2   2   2   2   0   0   2   2   0   0   0   0   0   0   2   2   0   0   0   2   2   0   2   2   0   0   0   2   0   0   0
 MK-6-10                2   2   0   2   0   0   2   0   2   0   2   2   0   0   0   0   2   0   2   2   2   2   2   2   0   0   2   0   2   2   0   2   2   2   0   0   0   0   0   2   0   2   2   0   2   0   2   0   2   2   0   2   0   0   2   2   2   0   0   2   0   0   2   0   0   0   0   2   2   2   0   0   0   0   0   0   2   2   2   0   0   0   2   0   0   0   0   0   0   0   0   0   2   2   2   0   2   0   0   2   2   0   2   0   0   2   2   2   0   0   0   2   2   0   2   0   2   2   2   2   0   2   2   2   0   0   2   2   0   0   2   2   2   0   0   0   0   0   0   0   2   0   2   2   2   0   2   2   2   0   0   0   2   2   2   2   2   2   2   0   2   0   2   0   2   0   0   0   2   2   2   2   2   0   0   2   2   0   0   0   0   0   0   2   2   0   0   0   2   2   0   2   0   0   0   0   2   0   0   0
 MK-6-11                2   2   0   0   0   0   2   0   2   2   2   2   0   0   0   0   2   0   2   2   2   2   2   2   0   0   2   0   2   2   2   0   2   2   0   0   0   0   0   2   2   2   2   0   2   0   2   0   2   2   0   2   0   0   2   2   2   0   0   2   0   0   2   0   0   0   0   2   2   2   0   0   0   0   0   2   2   2   2   0   0   0   2   0   0   0   0   0   0   2   0   0   2   2   2   0   2   0   0   2   2   0   2   0   0   2   2   2   0   0   0   2   0   0   2   2   0   2   0   2   0   2   2   2   0   0   2   2   0   2   2   0   2   0   0   0   0   0   0   0   2   0   2   2   0   0   2   2   2   0   0   0   2   2   2   2   2   2   2   0   2   0   2   0   2   0   0   2   0   2   2   2   0   0   0   2   2   2   0   0   0   0   0   2   2   0   0   2   2   2   0   2   0   0   0   0   2   2   0   0
 MK-6-12                2   2   0   0   2   0   2   0   2   2   2   2   0   0   0   0   2   0   2   2   2   2   2   2   0   0   2   0   2   2   2   0   2   2   0   0   0   2   0   2   2   2   2   0   2   0   2   0   2   2   0   2   0   0   2   2   2   0   0   2   0   2   2   0   0   0   0   2   2   2   0   2   0   0   0   2   2   2   2   0   0   0   2   0   0   0   0   0   0   2   0   0   2   2   2   2   2   2   0   0   2   2   2   0   0   2   2   2   2   0   0   2   0   0   2   2   2   2   0   2   0   2   2   2   0   0   2   2   0   2   2   0   2   0   0   0   0   0   0   0   2   0   0   2   0   0   2   2   2   0   0   0   2   0   0   2   2   2   2   0   2   0   2   0   2   0   0   2   0   2   2   2   0   0   0   2   2   2   0   0   0   0   0   2   2   0   0   2   2   2   0   2   0   0   2   0   2   2   0   0
 MK-6-13                2   2   0   0   0   0   2   0   2   2   0   2   0   0   2   0   0   0   2   2   2   2   0   2   0   0   2   2   2   0   2   0   0   2   0   0   0   2   0   2   2   2   2   0   2   0   2   0   2   2   0   2   0   0   2   2   2   0   0   2   2   2   2   0   2   0   2   2   2   2   0   2   0   2   0   2   2   2   2   0   0   0   2   0   0   2   0   0   0   2   0   0   2   2   2   2   0   2   0   0   2   2   2   0   0   2   2   2   2   0   0   2   0   0   2   2   2   2   0   2   0   2   0   2   0   2   0   2   0   2   0   0   2   2   0   0   0   0   0   0   2   0   0   2   0   0   2   2   2   0   0   2   2   0   0   2   2   2   2   0   2   0   2   0   2   0   0   2   0   2   0   2   0   0   0   2   2   2   0   0   0   0   0   2   2   0   0   2   2   2   0   2   0   0   2   0   2   2   0   0
 MK-6-14                2   2   0   0   0   0   2   0   2   2   0   2   0   0   2   0   0   0   2   2   2   2   0   2   0   0   2   2   2   0   2   0   0   2   0   0   0   2   0   2   2   2   2   0   2   0   2   0   2   2   0   0   0   0   2   2   2   0   0   2   2   2   2   2   2   0   2   2   2   2   0   2   0   2   0   2   2   0   2   0   0   0   2   0   2   2   2   0   0   2   0   0   2   0   2   2   0   2   0   0   0   2   2   0   0   2   2   2   2   0   0   2   2   0   2   0   2   2   2   2   0   2   0   2   0   2   0   2   2   2   0   0   2   2   0   0   0   0   0   2   2   0   2   2   0   2   2   2   2   0   2   2   2   0   0   2   2   2   2   0   2   0   2   0   2   0   0   2   0   2   0   2   0   0   0   2   2   2   0   0   0   0   0   0   2   0   0   2   2   2   0   2   0   0   2   0   0   2   0   0
 MK-6-15                2   2   0   0   0   0   2   0   2   2   0   2   0   0   2   0   2   0   2   2   2   2   0   2   0   0   2   2   2   0   2   0   0   2   0   0   0   0   0   2   2   2   0   0   2   0   2   0   2   2   0   0   0   0   0   2   2   0   0   2   2   2   2   2   2   0   2   2   2   0   0   2   0   0   0   2   2   0   2   2   0   0   2   0   2   2   2   2   0   2   0   0   2   2   0   2   0   2   2   0   0   2   2   0   0   2   2   2   2   0   0   2   2   0   2   0   2   2   2   2   0   0   0   2   0   2   0   2   2   2   0   0   2   2   0   2   0   0   0   2   2   0   2   2   0   2   2   2   2   0   2   2   2   0   0   2   2   2   2   0   2   0   2   0   2   0   0   2   0   2   0   2   0   0   0   0   2   2   0   0   0   2   0   0   2   0   0   2   2   2   0   2   0   0   0   0   0   2   2   0
 MK-6-16                2   2   0   0   0   0   2   2   2   2   0   2   0   2   2   0   2   0   2   2   2   2   0   2   0   0   2   2   2   0   2   0   0   2   0   0   0   0   0   2   2   2   0   0   2   0   2   0   2   2   0   0   0   0   0   2   2   0   0   2   0   2   0   2   2   0   2   2   2   0   0   2   0   0   0   2   0   0   2   2   0   0   2   0   2   2   2   2   0   2   0   0   2   2   0   2   0   2   2   0   0   2   2   0   0   2   0   2   2   0   0   2   2   0   2   0   2   2   2   2   0   0   0   2   0   2   0   2   2   2   0   0   2   2   0   2   0   0   0   2   2   0   2   2   0   2   2   2   2   0   2   2   2   0   0   2   2   2   2   2   2   0   2   0   2   0   0   2   2   2   0   2   2   2   0   2   2   2   0   0   2   0   0   0   2   0   0   2   2   2   0   2   0   0   0   2   0   2   2   0
 
!****************************************** Phenotypic Data **********************************************************
!-100.0 is resevred for missing phenotype
SimulatedTrait1        12.8701   14.5314   14.3133   16.6507   14.6285   14.9058   12.7816   15.2228   15.4775   14.2940   16.0089   12.7929   16.1857   12.3963   15.2805   15.5597   14.7607   12.7603   13.1602   15.4286   15.8179   16.4188   16.1747   15.9902   18.0064   15.1761   14.1478   14.7377   15.0911   15.2306   15.1809   14.6467   14.8735   14.0880   14.5285   16.2527   16.7936   16.1219   14.8870   14.3960   13.8672   15.2490   14.0224   13.5614   14.9111   15.3288   16.7682   15.3460   15.2328   13.4599   14.7063   15.2335   14.2951   17.5211   15.8683   14.3853   14.6115   14.9980   16.1453   14.2650   14.2642   16.3504   14.5541   13.6505   15.8572   16.2509   13.7113   14.5648   14.4813   14.7888   15.3238   14.3103   15.7620   14.2124   16.5111   12.8571   15.1788   16.3885   16.4489   13.8374   13.9179   15.6330   15.5604   14.5240   16.2420   15.7397   16.5361   13.7361   14.2649   14.2457   14.8491   13.7908   14.5489   14.4342   16.2321   14.7376   13.7211   14.0404   15.5442   16.0786   15.7503   14.3436   13.7678   16.1346   13.8270   15.3173   16.4279   14.7196   14.3599   13.5231   14.8234   13.3793   15.2645   14.6805   12.0935   12.4333   15.4151   14.1593   14.0936   14.8418   16.5606   14.7163   14.2756   16.0906   13.5580   15.8241   15.1989   12.4205   14.9749   14.4542   15.7007   14.6899   15.0694   15.9210   15.0642   15.2121   15.2404   16.0971   14.0442   12.4409   14.4867   13.6900   14.0598   16.3785   15.0106   15.1559   15.2783   13.1286   14.1525   15.9041   14.5006   13.8911   15.8020   13.6719   18.0661   12.1204   15.0630   16.9648   14.0136   14.2043   16.1207   16.2434   13.6778   16.2247   15.3883   16.0728   13.9113   13.9954   14.6418   15.5606   16.1866   17.1535   13.6870   14.4146   14.2614   13.9761   13.8052   15.0905   15.8222   13.7580   14.2577   13.0188   13.7514   14.3069   16.2532   14.3282   14.1033   16.1904   15.4226   15.2386   15.2802   16.4810   16.3590   16.0116   14.0521   15.6295   14.8037   14.9128   17.2519   15.2773
SimulatedTrait2        11.1782   11.1834   11.2090    9.4474   10.7670   10.7497   11.0813    9.2852   11.2897   11.6543    9.5947   10.6877    9.6332   10.4328    9.2151    8.7057    9.7996   10.2232   11.1469    8.5101    9.7108    9.2411    9.7842    8.4364    9.6133   11.1124    9.9190   10.1151   10.4429    9.8144    8.7407   10.5604    9.0224   11.2711    9.7254    9.6751   10.2392    9.0546    9.8035   10.3434   11.1737    9.8385    9.9505   10.1727    9.2374    9.6441    9.5254    8.8601    9.2841   10.4953   10.5045    9.2867   10.4154    8.7896    9.8371    8.5981   10.8338   11.1120   11.3450   11.4023   10.4576    9.8885   10.6407   10.1900    9.8325    9.6071   10.0812   10.2144   10.4808   10.3695    9.1941   11.0519   11.3467    9.5370   10.0649   10.4176   10.9975    9.5355    9.0177   10.4566   10.2182   10.5888    9.1937   10.0689    9.5464    9.9543    8.9600   10.7419   10.2389   10.0630   10.7593   10.7218    9.3206   11.3241    8.9140    9.7262   10.1117   10.4146   10.7473    8.9223    9.2159   11.0659    9.2195    9.9318    9.8086    8.7725    8.4837   10.4812    9.2302   10.8582    9.0511    9.3442    9.7879    9.7909   11.1624   10.2099    9.6701   10.2181    9.3943   10.9032    9.0127    9.9442    9.8535    8.7600   10.9408   10.0031   10.3181   10.6412   10.6600   10.6679    8.3723   10.3298   10.2437   10.3467    9.2311    9.5109    9.4042    9.3982    9.6745   10.0524   10.1492   10.6808   10.9663    9.8238    9.2367   10.8667   10.4121   11.2060   10.4524    9.2131   10.7336   10.7582   10.0840   10.8286    9.9750    9.9029   11.0627   10.3495   11.5630   10.3687   10.3560   11.1976   10.6498    8.7441    9.6698    8.8633   10.9962    9.2847    9.3082    9.4702    9.2069    8.8421   10.3658    9.5467   10.1475   10.4593   10.9532   10.4654   10.0709   11.3851   10.5534   10.2339   10.4468   10.2411    9.6961   11.0085   10.5580   10.3431   10.8819   10.2822   10.4074    9.6861    9.7033   10.0322   10.6184    9.5064    9.0003   10.7598    8.6493   10.9259
 
