# Supplementary material for: Inclusive Composite Interval Mapping of QTL by Environment Interactions in Biparental Populations
Source: PLoS One. 2015 Jul 10;10(7):e0132414. doi: 10.1371/journal.pone.0132414 (PMC4498613; doi:10.1371/journal.pone.0132414)
Supplement: S5 File — (ZIP) [file pone.0132414.s005.zip › H=0.5/L1/run_00002.met]

!**********************Note: lines staring with "!" are remarks and will be ignored in the program********************
!*********************************General Information**********************************
!Assuming F1 = P1 x P2, populations available in QTL IciMapping are: 
!  1, P1BC1F1 = P1 x F1, the first backcrossing where P1 is used as the recurrent parent;
!  2, P2BC1F1 = P2 x F1, the first backcrossing where P2 is used as the recurrent parent;
!  3, F1DH, F1-derived doubled haploids; 
!  4, RIL or F1RIL, recombination inbred lines through the repeated selfing of F1;
!  5, P1BC1RIL, recombination inbred lines through the repeated selfing of P1BC1F1;
!  6, P2BC1RIL, recombination inbred lines through the repeated selfing of P2BC1F1;
!  7, F2, the selfing generation of F1;
!  8, F3, the selfing generation of F2;
!  9, P1BC2F1, the second backcrossing where P1 is used as the recurrent parent; 
! 10, P2BC2F1, the second backcrossing where P2 is used as the recurrent parent;
! 11, P1BC2RIL, recombination inred lines through the repeated selfing of P1BC2F1; 
! 12, P2BC2RIL, recombination inred lines through the repeated selfing of P2BC2F1; 
! 13, P1BC1F2, the selfing generation of P1BC1F1; 
! 14, P2BC1F2, the selfing generation of P2BC1F1; 
! 15, P1BC2F2, the selfing generation of P1BC2F1; 
! 16, P2BC2F2, the selfing generation of P2BC2F1; 
! 17, P1BC1DH, P1BC1F1-derived doubled haploids; 
! 18, P2BC1DH, P2BC1F1-derived doubled haploids; 
! 19, P1BC2DH, P1BC2F1-derived doubled haploids; 
! 20, P2BC2DH, P2BC2F1-derived doubled haploids; 
   3      !Mapping Population (see remarks above)
   2      !Mapping Function (1 for Kosambi; 2 for Haldane; 3 for Morgan)
   2      !Marker Space Type (1 for intervals; 2 for positions)
   1      !Marker Space Unit(1 for centiMorgans; 2 for Morgan)
   6      !Number of Chromosomes (or Linkage Groups)
 200      !Size of the mapping population
   2      !Number of environments
 
!***************************************** Chromosomes and Linkage Maps **********************************************
!Chromosome                 NumMarkers
-CH1                        16
-CH2                        16
-CH3                        16
-CH4                        16
-CH5                        16
-CH6                        16
!Linkage map (Marker name followed by position or the interval length)
 MK-1-1                1     0.000
 MK-1-2                1    10.000
 MK-1-3                1    20.000
 MK-1-4                1    30.000
 MK-1-5                1    40.000
 MK-1-6                1    50.000
 MK-1-7                1    60.000
 MK-1-8                1    70.000
 MK-1-9                1    80.000
 MK-1-10               1    90.000
 MK-1-11               1   100.000
 MK-1-12               1   110.000
 MK-1-13               1   120.000
 MK-1-14               1   130.000
 MK-1-15               1   140.000
 MK-1-16               1   150.000
 MK-2-1                2     0.000
 MK-2-2                2    10.000
 MK-2-3                2    20.000
 MK-2-4                2    30.000
 MK-2-5                2    40.000
 MK-2-6                2    50.000
 MK-2-7                2    60.000
 MK-2-8                2    70.000
 MK-2-9                2    80.000
 MK-2-10               2    90.000
 MK-2-11               2   100.000
 MK-2-12               2   110.000
 MK-2-13               2   120.000
 MK-2-14               2   130.000
 MK-2-15               2   140.000
 MK-2-16               2   150.000
 MK-3-1                3     0.000
 MK-3-2                3    10.000
 MK-3-3                3    20.000
 MK-3-4                3    30.000
 MK-3-5                3    40.000
 MK-3-6                3    50.000
 MK-3-7                3    60.000
 MK-3-8                3    70.000
 MK-3-9                3    80.000
 MK-3-10               3    90.000
 MK-3-11               3   100.000
 MK-3-12               3   110.000
 MK-3-13               3   120.000
 MK-3-14               3   130.000
 MK-3-15               3   140.000
 MK-3-16               3   150.000
 MK-4-1                4     0.000
 MK-4-2                4    10.000
 MK-4-3                4    20.000
 MK-4-4                4    30.000
 MK-4-5                4    40.000
 MK-4-6                4    50.000
 MK-4-7                4    60.000
 MK-4-8                4    70.000
 MK-4-9                4    80.000
 MK-4-10               4    90.000
 MK-4-11               4   100.000
 MK-4-12               4   110.000
 MK-4-13               4   120.000
 MK-4-14               4   130.000
 MK-4-15               4   140.000
 MK-4-16               4   150.000
 MK-5-1                5     0.000
 MK-5-2                5    10.000
 MK-5-3                5    20.000
 MK-5-4                5    30.000
 MK-5-5                5    40.000
 MK-5-6                5    50.000
 MK-5-7                5    60.000
 MK-5-8                5    70.000
 MK-5-9                5    80.000
 MK-5-10               5    90.000
 MK-5-11               5   100.000
 MK-5-12               5   110.000
 MK-5-13               5   120.000
 MK-5-14               5   130.000
 MK-5-15               5   140.000
 MK-5-16               5   150.000
 MK-6-1                6     0.000
 MK-6-2                6    10.000
 MK-6-3                6    20.000
 MK-6-4                6    30.000
 MK-6-5                6    40.000
 MK-6-6                6    50.000
 MK-6-7                6    60.000
 MK-6-8                6    70.000
 MK-6-9                6    80.000
 MK-6-10               6    90.000
 MK-6-11               6   100.000
 MK-6-12               6   110.000
 MK-6-13               6   120.000
 MK-6-14               6   130.000
 MK-6-15               6   140.000
 MK-6-16               6   150.000
!*********************************** Marker Types ********************************************************************
!Co-dominant marker: When heterozygote F1 is present, P1 is coded as 2, F1 is coded as 1, and P2 is coded as 0; Otherwise, P1 is coded as 2, and P2 is coded as 0. 
!Dominant marker: When heterozygote F1 is present, P1 and F1 are coded as 12, and P2 is coded as 0; Otherwise, P1 is coded as 2, and P2 is coded as 0.  
!Recessive markers: When heterozygote F1 is present, P1 is coded as 2, and F1 and P2 are coded as 10; Otherwise, P1 is coded as 2, and P2 is coded as 0. 
!Missing marker is coded as -1. 
 MK-1-1                 0   0   0   0   0   0   2   0   0   0   2   2   0   2   2   0   0   2   0   0   0   0   2   0   2   2   2   0   2   2   2   2   2   0   2   0   0   0   2   0   0   2   2   0   0   0   2   0   0   0   0   2   0   0   2   0   2   2   0   2   2   2   2   0   2   2   0   0   2   0   2   0   2   0   0   0   2   2   2   0   2   2   0   2   0   0   2   0   0   2   0   0   0   0   0   2   2   2   0   2   2   2   0   2   2   2   0   2   2   0   2   2   0   0   2   2   2   0   0   0   2   0   2   0   0   0   0   0   2   2   0   2   2   0   2   2   0   2   0   0   2   2   2   2   2   2   0   0   2   2   2   0   0   0   0   0   0   0   0   0   2   2   0   2   0   2   0   0   2   0   2   0   0   2   2   0   0   0   0   2   0   0   2   2   0   2   0   2   2   2   2   2   0   2   2   0   2   0   2   0
 MK-1-2                 0   0   0   0   0   0   2   0   0   0   2   2   0   2   2   2   0   2   0   0   0   0   2   0   2   2   2   0   2   2   2   2   2   0   2   0   0   0   0   0   0   2   2   2   0   0   2   0   0   0   0   2   0   0   2   0   2   2   0   2   2   2   2   0   2   2   2   0   2   0   2   0   2   0   0   0   2   2   0   2   2   2   0   2   0   0   2   0   0   2   0   0   0   0   0   2   2   2   0   2   2   2   0   2   2   0   2   2   2   0   2   2   0   0   2   2   0   0   0   0   2   0   2   0   0   0   0   0   2   2   0   2   2   0   2   0   0   2   0   0   2   2   2   2   2   2   0   0   2   2   2   0   0   0   0   0   2   0   0   0   2   2   0   2   0   2   0   0   2   0   2   0   0   2   2   0   0   0   0   2   0   0   2   2   0   0   0   2   2   2   0   2   0   2   0   2   2   0   2   0
 MK-1-3                 0   0   0   0   0   0   2   0   0   0   2   2   2   2   0   2   0   0   0   0   0   0   2   0   2   2   2   0   2   2   2   2   2   0   2   0   0   0   0   0   0   2   2   2   0   0   2   0   0   0   0   0   2   0   2   0   2   2   0   2   2   2   2   0   2   2   2   0   2   0   2   0   2   0   0   0   2   2   0   0   2   2   0   2   0   0   2   2   0   2   0   0   0   0   0   2   2   2   0   2   2   2   0   2   2   0   2   2   2   0   2   2   0   0   2   2   0   0   0   0   2   0   2   0   0   0   0   0   2   2   0   2   2   0   2   0   0   2   0   0   2   2   2   2   2   2   0   0   2   2   2   0   0   0   0   2   2   0   0   0   2   2   0   2   0   2   0   0   0   0   2   0   0   2   2   0   0   0   0   2   0   0   0   2   2   0   2   2   2   2   0   2   0   2   0   2   2   0   2   0
 MK-1-4                 2   0   0   0   0   0   2   0   0   0   2   2   2   2   0   2   0   2   0   2   0   0   2   0   2   2   2   0   2   0   2   2   2   0   2   0   0   2   0   0   0   2   2   2   0   0   0   2   0   0   0   0   0   0   2   0   0   2   0   2   2   2   2   0   2   2   0   0   2   2   2   0   0   0   0   0   2   2   0   0   2   2   0   2   2   0   2   2   2   2   0   0   0   0   2   2   2   2   0   2   2   2   0   2   2   0   2   2   2   0   2   2   0   0   2   2   0   0   0   0   2   0   2   0   0   0   0   0   2   2   0   2   2   0   2   0   0   2   0   0   2   2   2   2   2   2   0   0   2   2   2   0   0   0   0   2   2   0   0   0   2   2   0   2   0   2   0   0   0   0   2   0   2   2   2   0   0   0   0   2   0   0   2   2   2   0   2   2   2   2   0   2   0   2   0   2   2   0   2   0
 MK-1-5                 2   0   0   0   0   0   2   0   0   0   0   2   0   2   0   2   0   2   2   2   0   0   2   0   2   2   2   2   2   0   2   2   2   0   2   0   0   2   0   0   0   2   2   2   0   0   0   2   0   0   0   2   0   2   2   0   0   2   2   2   2   2   2   0   2   2   0   0   2   2   2   0   0   0   0   0   2   2   0   0   2   2   0   2   2   2   2   2   2   2   0   0   2   0   2   0   0   2   0   2   2   2   0   2   2   0   0   2   2   0   2   2   0   0   2   2   0   0   0   0   2   0   2   0   0   0   0   0   2   2   0   2   0   0   2   0   0   2   0   2   2   2   2   2   2   2   0   0   2   2   2   0   0   2   0   2   2   0   0   0   2   2   0   2   0   0   0   0   0   2   0   2   2   2   2   0   0   0   0   2   0   0   2   2   2   0   0   2   2   2   0   2   0   2   2   2   2   0   2   2
 MK-1-6                 2   0   0   0   0   0   2   0   0   0   0   0   0   0   0   2   0   2   2   2   0   0   2   2   2   2   2   2   2   0   2   2   2   0   2   0   0   2   0   0   0   0   2   2   0   0   0   2   0   0   0   0   0   2   2   0   0   2   2   2   0   2   2   2   2   2   2   0   2   2   2   2   0   0   0   0   2   2   0   0   2   2   0   2   2   2   2   2   2   2   0   0   2   0   2   0   0   2   0   0   2   2   0   2   2   0   2   2   0   0   2   2   0   0   0   0   0   0   0   0   2   0   2   0   0   0   0   0   2   2   0   2   0   0   2   0   0   2   0   2   2   2   2   2   2   2   2   0   2   2   2   0   2   2   0   0   2   0   0   0   2   2   0   2   0   2   0   0   0   2   0   2   0   2   2   0   0   0   0   2   2   2   2   2   2   0   0   2   2   2   0   2   0   2   2   2   2   0   2   2
 MK-1-7                 2   0   0   0   0   0   2   0   2   0   0   0   0   0   0   2   0   0   2   2   0   0   2   2   2   2   2   2   2   0   2   0   2   2   2   0   0   2   0   0   0   0   2   2   0   0   0   2   0   0   0   0   0   2   0   0   0   2   2   2   0   2   0   2   2   2   2   0   2   0   2   2   0   2   0   2   2   2   0   0   2   2   0   2   0   2   2   2   2   2   0   2   0   2   2   0   0   2   0   0   2   2   0   2   2   0   2   2   0   0   2   2   0   2   0   0   0   0   0   0   2   0   2   0   0   0   0   0   2   2   2   2   0   0   2   0   0   2   0   2   2   2   2   2   2   2   2   0   2   2   0   0   2   2   0   0   2   2   0   0   2   2   0   2   0   2   0   0   0   2   2   2   0   2   0   0   2   0   0   2   2   2   2   2   2   0   2   2   2   2   0   0   0   2   2   2   2   0   2   2
 MK-1-8                 2   0   0   0   0   0   2   0   0   0   2   0   0   0   0   2   0   2   2   2   0   0   2   2   2   2   0   2   2   0   2   0   2   2   2   0   0   2   0   0   0   0   2   2   0   0   0   0   0   0   0   0   0   2   0   0   0   2   2   2   0   2   0   2   2   2   2   0   2   0   2   2   0   2   2   2   2   2   0   2   2   2   0   2   0   2   0   2   2   2   0   2   0   2   2   0   0   2   0   0   2   0   0   2   2   0   2   2   0   0   0   2   0   2   0   0   0   0   0   0   2   0   2   0   0   0   2   0   0   2   2   2   0   0   2   0   0   2   0   2   2   2   2   2   2   2   2   0   2   2   0   0   2   2   0   0   2   2   0   0   2   2   0   2   0   2   0   0   0   2   2   2   0   0   2   0   0   0   0   2   2   2   2   2   2   0   2   2   2   2   0   0   0   2   2   2   2   0   2   2
 MK-1-9                 2   0   0   0   0   0   2   0   0   0   2   0   0   0   0   2   0   2   2   0   0   0   2   2   2   2   0   2   2   0   2   0   0   2   2   0   0   2   0   0   0   0   2   2   0   2   0   0   0   0   0   0   2   2   0   0   2   2   2   2   0   2   0   2   2   2   2   0   2   0   2   2   0   2   2   2   2   2   0   2   2   2   0   0   0   2   0   2   0   2   0   2   0   2   2   0   0   2   0   0   2   0   0   2   2   0   2   2   0   0   0   2   0   2   0   2   2   0   0   0   2   0   2   0   0   0   2   2   0   2   2   2   0   0   2   0   0   2   0   2   2   2   2   2   2   2   2   2   2   2   0   0   2   2   0   0   2   2   0   2   0   2   0   2   0   2   0   0   0   2   2   2   0   0   2   0   2   0   2   2   0   2   2   2   2   2   2   2   2   2   0   2   2   2   2   2   2   0   2   2
 MK-1-10                2   0   0   0   0   0   2   0   2   0   2   0   0   0   0   2   0   0   0   0   0   0   0   0   2   2   0   0   2   0   2   0   0   2   2   0   0   2   0   0   0   0   2   2   0   2   0   0   0   0   0   0   2   2   0   0   2   2   2   2   0   2   0   2   2   2   2   0   2   0   2   2   0   2   2   2   2   2   0   2   0   2   0   0   0   2   0   2   0   0   0   0   0   2   2   0   0   2   0   0   2   0   0   2   2   2   2   2   0   0   0   2   0   2   0   0   2   0   0   0   2   0   2   0   0   0   2   2   0   2   2   2   0   0   2   2   0   2   0   2   2   2   2   2   2   2   2   2   2   2   0   0   2   2   0   2   2   2   0   0   0   2   0   2   0   2   0   0   0   2   2   2   2   0   2   0   0   0   2   2   2   2   2   2   2   2   2   2   2   2   0   2   2   2   2   2   2   2   0   2
 MK-1-11                2   2   0   0   0   0   2   0   2   0   2   2   0   0   0   0   0   0   0   0   0   0   0   0   2   0   0   0   2   0   2   0   0   2   2   0   0   2   0   0   0   0   2   2   2   2   0   0   0   0   2   0   2   2   0   0   2   2   2   2   0   2   0   2   2   2   2   0   2   0   2   2   0   2   2   2   2   2   0   2   0   2   0   2   0   2   0   2   0   0   0   0   0   2   2   0   0   2   0   0   2   0   0   2   2   2   2   2   0   0   0   2   0   2   2   0   2   0   0   0   2   0   2   0   0   0   2   2   0   0   2   0   0   0   2   2   0   2   0   2   2   2   0   2   2   2   2   2   2   2   0   0   2   0   0   2   2   2   0   0   0   2   0   2   0   2   0   0   0   2   2   2   2   0   2   0   0   2   2   2   2   2   2   2   2   2   2   0   2   0   0   0   2   2   0   2   2   2   0   2
 MK-1-12                2   2   0   0   0   0   2   0   0   0   0   0   0   0   0   0   0   0   0   0   0   0   0   0   2   2   2   0   2   0   2   0   0   2   2   0   0   2   0   0   0   0   0   2   2   2   0   2   0   0   2   0   2   2   0   2   2   2   2   2   0   2   0   2   0   2   2   0   2   0   2   2   0   2   2   2   2   2   0   2   0   2   0   2   2   2   0   2   0   0   0   0   0   2   2   0   0   2   0   0   2   0   0   2   2   2   2   0   0   0   0   2   0   2   2   0   2   0   0   0   2   0   2   0   2   0   2   2   0   0   2   0   0   0   2   2   0   2   0   2   2   2   0   2   2   2   2   2   2   2   0   0   2   0   0   2   2   2   0   0   0   2   2   2   0   2   0   0   0   2   2   0   2   0   2   0   0   2   2   0   2   2   2   2   2   2   2   0   2   0   0   0   2   2   0   2   2   2   0   0
 MK-1-13                2   2   0   0   2   0   2   0   0   0   0   0   2   0   0   0   0   0   0   0   0   0   0   0   2   2   2   0   2   0   2   0   0   2   2   0   0   2   0   0   0   0   0   2   2   2   0   2   0   0   2   0   2   2   0   2   2   0   2   2   0   2   0   2   0   2   2   0   2   0   2   2   0   2   2   2   2   2   0   2   0   2   0   2   2   2   0   2   2   0   0   0   0   2   2   0   0   2   0   0   2   0   0   2   2   2   2   0   0   0   0   0   0   2   2   0   2   0   0   0   2   2   2   0   2   0   2   2   2   0   0   0   0   0   2   2   0   2   2   2   2   2   0   2   2   2   2   2   2   2   0   0   2   0   0   2   2   2   2   0   0   0   2   2   0   2   0   0   0   2   2   0   2   0   2   0   0   2   2   0   2   2   2   2   2   2   2   0   2   2   0   0   2   2   0   2   2   0   2   0
 MK-1-14                2   2   2   0   2   0   2   0   0   0   0   0   2   2   0   0   0   0   0   2   0   0   0   0   2   2   0   0   2   0   2   0   0   2   2   0   0   2   0   0   0   0   0   2   2   2   0   2   0   0   2   0   2   2   0   2   2   0   2   2   0   2   0   2   0   2   2   0   0   0   2   2   0   2   2   2   2   2   0   2   0   0   0   2   2   2   0   2   2   0   0   0   0   2   2   2   0   2   0   0   2   0   2   2   2   2   2   0   0   0   0   0   0   2   2   0   0   0   0   0   0   2   2   0   2   0   2   2   2   2   0   0   0   0   2   2   0   2   2   2   2   2   0   2   2   2   2   2   2   2   0   0   2   0   0   2   2   2   2   0   0   0   2   2   0   2   0   0   0   2   0   0   2   0   2   0   0   2   2   2   2   2   2   2   2   2   2   0   2   2   2   0   2   2   0   2   2   0   2   0
 MK-1-15                2   0   2   0   2   2   2   0   0   2   0   0   2   2   0   0   0   0   2   2   0   0   0   0   0   2   0   0   2   2   2   0   0   0   2   0   0   2   0   0   0   0   0   2   2   2   0   2   2   0   2   0   2   2   0   2   2   0   2   2   2   2   2   2   0   2   2   2   0   0   2   2   0   2   2   2   2   2   0   0   0   0   0   2   2   2   0   0   2   0   0   0   0   2   2   2   0   2   0   2   2   0   2   2   0   2   2   0   2   0   0   0   0   2   2   0   0   0   0   0   0   2   0   0   2   0   2   2   2   2   0   2   2   0   0   2   2   2   2   2   0   2   0   2   2   2   2   2   2   2   2   0   2   0   0   2   2   2   2   0   0   2   2   2   0   0   0   0   0   2   2   0   2   0   0   0   0   2   2   2   0   2   0   2   2   2   2   0   2   2   2   0   2   2   0   2   2   0   2   2
 MK-1-16                2   0   2   0   2   0   2   0   0   2   0   0   2   0   0   0   2   2   2   2   0   0   0   0   0   2   2   2   2   2   2   0   0   0   2   0   0   2   0   0   2   0   0   2   2   2   0   2   2   0   0   0   2   2   0   2   2   0   2   2   2   2   2   2   0   2   2   2   0   0   2   0   0   2   2   2   2   2   0   0   0   2   0   2   2   2   0   0   2   0   0   0   2   2   2   2   0   2   0   2   0   0   2   2   0   2   2   0   2   0   2   0   0   2   2   0   0   0   0   0   0   2   0   0   2   0   2   2   2   0   0   2   2   0   0   2   2   2   2   2   0   2   0   0   0   2   2   0   2   2   2   0   2   0   0   2   2   2   2   0   0   2   2   2   0   0   0   0   0   0   2   0   2   0   0   0   0   2   2   2   0   2   2   2   2   2   0   0   2   2   2   0   2   2   0   2   2   0   0   2
 MK-2-1                 0   2   0   2   0   2   0   2   2   0   0   2   2   0   0   2   2   2   2   0   2   2   0   2   2   2   2   2   2   0   0   0   2   0   0   0   2   2   2   2   0   0   0   0   0   2   0   2   2   0   0   2   2   2   0   0   2   2   0   2   0   2   2   0   0   2   2   2   2   0   2   2   0   0   0   0   2   0   0   0   2   2   2   0   2   2   2   0   0   2   2   0   0   2   2   2   0   2   0   0   0   0   0   0   2   0   0   0   2   0   0   0   2   0   0   2   0   2   0   0   2   2   2   2   2   2   0   0   2   2   0   0   0   2   0   0   0   0   2   0   2   0   2   0   2   0   0   2   2   0   0   0   2   0   2   0   0   2   0   2   0   0   2   2   0   0   0   0   0   0   0   2   0   0   2   0   2   0   0   0   0   0   2   0   2   2   2   2   0   0   2   0   0   2   2   2   2   2   2   0
 MK-2-2                 0   0   0   2   0   2   0   2   2   0   0   2   2   0   0   2   2   2   2   0   2   2   0   2   2   2   2   2   2   0   0   0   2   0   0   0   2   2   2   2   0   0   0   0   0   0   0   2   2   0   0   2   0   2   0   0   2   2   2   0   0   2   2   0   0   2   2   2   2   0   2   2   0   0   0   0   2   2   0   0   2   2   2   0   0   2   2   0   0   2   2   0   0   2   2   2   0   0   2   0   0   0   2   0   2   0   0   2   2   0   0   0   2   0   0   2   0   0   0   0   2   2   2   2   2   0   0   0   2   0   2   0   0   2   0   0   0   0   2   0   2   0   2   0   2   0   0   2   2   0   0   0   0   0   2   0   0   2   0   2   0   0   2   2   2   2   0   0   0   2   0   2   0   2   2   0   0   0   0   2   0   0   0   0   2   2   2   2   0   0   2   0   0   2   2   2   0   2   2   0
 MK-2-3                 0   0   0   2   0   0   0   2   2   0   0   2   0   0   0   2   2   2   2   0   2   0   0   2   2   2   2   2   2   0   0   0   2   0   0   2   2   0   2   2   0   0   0   2   2   0   0   2   2   0   0   2   0   2   0   0   2   2   0   0   0   2   0   0   0   2   2   2   2   0   2   2   0   0   0   0   0   2   0   0   2   2   2   0   0   2   2   0   0   2   2   0   0   2   2   2   0   0   2   0   0   0   2   2   2   2   0   2   2   0   0   0   2   0   2   2   0   0   0   0   2   2   2   2   0   2   0   0   2   0   2   0   0   2   2   0   0   0   2   0   2   0   2   0   2   0   0   2   2   0   0   0   0   0   2   0   0   2   0   2   0   0   2   2   2   2   0   0   0   2   0   2   0   2   2   0   0   0   0   0   2   0   0   0   0   2   2   0   0   0   2   0   0   0   2   2   0   2   2   0
 MK-2-4                 0   0   2   0   2   2   0   2   2   0   0   2   0   0   0   2   2   2   2   0   0   0   0   2   2   2   2   2   2   0   0   0   2   0   0   2   2   0   2   2   0   0   2   2   2   0   0   2   2   0   0   2   0   2   0   0   2   2   0   0   0   0   0   0   0   2   2   2   2   0   2   2   0   0   0   0   0   2   0   2   2   2   2   0   0   2   2   2   0   2   0   0   0   2   2   2   0   0   2   0   2   0   2   2   0   2   0   2   2   0   0   0   2   0   2   2   2   0   0   0   2   2   2   2   0   2   0   0   2   2   2   0   0   2   2   0   0   0   2   0   2   0   2   0   2   0   0   2   2   0   0   0   2   0   0   0   0   2   0   2   0   0   2   0   2   2   0   0   0   0   0   2   0   2   0   0   0   0   0   0   2   2   0   0   0   2   2   0   0   0   2   0   0   0   2   2   0   2   2   0
 MK-2-5                 0   0   0   0   0   2   0   0   2   0   0   2   0   0   0   0   2   2   2   0   2   2   0   2   2   0   2   2   2   0   0   0   2   2   0   2   2   0   2   0   0   0   2   0   2   0   0   0   2   0   0   2   0   2   0   2   2   2   0   0   0   0   0   0   0   2   2   2   2   0   2   0   0   0   0   0   0   2   0   2   2   2   2   0   0   2   2   0   0   2   0   0   0   2   2   2   0   0   2   0   2   0   2   2   0   2   0   2   2   0   0   0   2   0   2   2   2   0   0   0   2   0   2   2   0   2   0   0   2   0   2   0   2   2   2   0   2   0   2   0   2   0   2   0   2   0   0   2   2   0   0   0   2   0   0   0   0   2   2   0   0   0   2   0   2   2   0   0   0   0   0   2   0   2   0   0   0   0   0   0   2   0   0   0   0   2   2   0   0   0   2   0   0   0   2   2   2   2   2   2
 MK-2-6                 2   0   0   0   0   2   0   0   2   0   0   2   0   0   0   0   2   0   2   0   2   2   0   2   2   0   2   2   2   0   0   0   2   0   0   2   2   0   2   0   0   0   2   0   2   0   0   0   2   0   0   2   0   2   0   0   2   0   0   0   0   0   2   0   0   2   0   2   2   2   2   2   0   0   0   0   0   2   0   2   2   2   2   0   0   0   2   0   0   2   0   0   0   0   2   2   0   0   2   0   0   0   2   2   0   2   0   2   2   0   0   0   2   0   2   2   0   0   0   0   2   0   2   0   0   2   0   0   2   0   2   0   0   2   2   0   0   0   0   0   2   0   2   0   2   0   0   2   2   0   0   0   2   0   0   0   0   2   2   0   0   0   2   0   2   0   0   2   0   0   0   2   0   2   0   0   0   0   0   0   2   0   0   0   0   2   2   0   0   0   2   0   2   0   2   2   2   2   2   2
 MK-2-7                 2   0   0   2   0   2   0   0   0   0   0   2   0   0   0   0   2   0   2   0   2   2   0   2   0   0   2   2   0   0   0   0   2   0   2   2   0   0   2   0   0   0   2   0   2   0   0   2   0   0   0   2   0   2   0   0   2   0   0   0   0   0   2   0   0   2   0   2   2   2   0   2   0   0   0   0   0   2   0   2   2   2   2   0   0   0   2   0   0   2   0   0   0   2   2   2   0   0   2   0   2   0   2   0   0   2   0   2   2   0   2   0   2   0   2   2   0   0   0   0   2   0   2   0   0   0   0   0   2   0   2   0   0   2   2   0   0   0   0   0   2   2   2   0   2   0   2   2   2   0   0   0   2   0   0   0   0   2   2   0   0   0   2   0   2   0   0   2   0   0   2   2   2   2   0   0   0   0   2   0   2   0   0   0   0   2   2   0   0   0   2   0   2   0   2   2   2   2   2   2
 MK-2-8                 0   0   0   2   0   2   2   0   0   0   2   2   0   0   0   0   2   0   2   0   0   2   0   2   0   0   2   2   0   0   0   0   2   0   0   2   0   0   2   0   0   0   2   0   2   0   0   0   0   0   0   2   0   2   0   0   2   0   0   0   0   0   2   0   0   2   0   2   2   2   0   2   0   2   0   2   0   2   0   2   2   2   2   2   0   0   2   0   0   2   0   0   0   2   2   2   0   0   2   0   2   0   2   0   0   2   0   2   2   0   2   0   2   0   2   2   0   0   2   0   2   2   2   0   2   0   2   0   2   0   2   0   0   2   2   0   0   0   0   0   2   2   2   0   2   0   2   2   2   0   0   0   2   0   0   0   0   2   0   0   0   0   0   0   2   0   0   2   0   0   2   0   2   2   0   0   0   0   2   0   2   2   0   0   0   2   2   0   0   0   2   0   2   0   2   0   0   2   2   2
 MK-2-9                 0   0   0   2   0   2   0   0   0   0   0   2   0   0   0   0   2   0   2   0   2   2   0   2   0   2   2   2   2   0   0   0   2   0   2   2   0   0   2   0   0   0   2   0   2   2   0   0   2   0   0   2   0   2   0   0   0   0   0   0   0   0   2   0   2   0   0   2   2   2   0   2   2   2   0   0   0   2   0   2   2   2   2   0   0   0   2   0   0   2   0   0   0   2   2   2   0   0   2   0   2   0   2   0   0   2   0   2   2   0   2   0   2   0   2   2   0   0   2   0   2   0   2   0   2   0   2   0   2   0   2   0   0   2   2   0   0   0   0   0   2   2   0   0   2   0   2   2   2   0   0   0   0   0   0   2   0   2   0   2   0   0   0   0   2   0   2   2   0   0   2   0   2   2   0   0   0   0   2   0   2   2   0   0   0   2   2   0   0   0   2   0   2   0   2   0   0   0   0   2
 MK-2-10                0   0   0   2   0   0   0   0   0   0   0   2   0   0   0   0   2   0   2   0   2   2   0   2   0   2   2   2   2   2   0   0   2   0   2   2   0   0   2   0   0   0   2   0   2   2   0   0   2   0   0   2   2   2   0   0   0   0   0   0   0   0   2   0   2   0   0   2   2   2   0   2   2   2   0   0   0   2   0   2   2   2   2   0   2   0   2   0   0   2   0   0   0   2   0   2   0   0   2   2   2   0   2   0   0   2   0   0   2   0   2   0   2   0   2   2   0   0   2   0   2   0   2   0   2   0   0   0   2   0   0   0   0   2   2   0   0   0   0   0   2   0   0   0   2   0   2   2   2   0   0   0   0   0   0   2   2   2   2   2   0   0   0   0   2   0   2   0   0   2   2   2   2   2   0   0   0   0   2   0   2   2   0   0   0   2   2   0   0   2   2   0   2   0   2   2   0   0   0   0
 MK-2-11                0   0   0   2   0   0   0   0   0   0   0   0   2   0   0   0   2   0   2   0   2   2   0   2   0   2   2   2   2   2   0   0   2   0   2   2   0   0   2   0   0   0   2   0   2   2   0   0   2   0   0   2   2   2   0   0   0   0   0   0   0   2   2   0   2   2   0   2   0   2   0   2   2   2   0   0   0   2   0   2   2   2   2   0   2   0   2   0   2   0   0   2   2   2   0   2   0   2   2   2   2   0   2   0   0   0   0   0   2   0   2   2   2   0   2   0   0   0   2   2   2   0   0   0   2   0   0   0   2   0   0   0   0   2   2   0   0   0   0   0   2   0   0   0   2   0   2   2   2   2   0   0   0   0   0   2   2   2   2   2   0   0   0   0   2   0   2   0   0   2   2   2   2   2   0   0   0   0   2   2   2   2   2   0   0   2   2   0   0   2   0   0   2   0   2   2   0   0   2   0
 MK-2-12                0   0   0   2   0   0   2   0   0   0   0   0   2   0   0   0   2   0   2   0   2   2   0   2   0   2   0   2   2   2   0   0   2   0   0   2   0   0   2   0   0   2   2   0   2   2   0   0   2   0   0   0   2   2   0   0   0   2   0   0   0   2   2   0   2   2   0   2   0   2   0   2   0   2   0   0   0   2   0   2   2   2   2   0   2   0   2   0   2   0   2   0   2   2   0   2   0   2   2   2   2   0   2   0   0   0   0   2   2   0   2   2   2   0   2   0   0   0   2   2   2   0   2   0   2   2   0   0   2   0   0   0   0   2   2   0   2   0   0   0   0   0   0   0   2   0   0   2   0   2   0   0   0   0   0   2   2   2   2   2   0   0   0   0   2   0   2   0   0   2   2   2   2   2   2   0   0   0   2   2   2   2   2   0   0   2   2   0   0   2   0   0   2   0   2   2   0   0   2   0
 MK-2-13                0   0   0   2   0   0   2   0   0   0   0   2   2   0   0   0   2   0   0   2   2   2   2   2   0   2   2   0   2   0   0   0   2   0   0   2   0   0   2   0   0   2   2   2   2   2   0   0   2   0   0   0   0   2   0   0   0   0   0   0   0   0   0   0   0   2   0   2   0   2   0   2   0   2   0   0   0   2   0   2   2   2   2   0   2   0   2   0   2   0   2   0   2   2   0   2   0   2   2   2   2   0   2   0   0   0   0   2   2   0   2   0   2   0   2   0   0   0   2   2   2   0   2   0   0   2   0   0   2   0   0   0   0   2   2   0   2   0   0   0   0   2   0   0   2   0   0   0   0   2   0   0   0   0   0   0   2   2   2   2   0   0   0   0   2   0   2   0   0   2   0   2   2   2   2   0   0   2   2   2   2   2   2   2   0   2   2   0   0   2   0   0   2   0   2   2   2   0   2   0
 MK-2-14                0   2   0   2   0   0   2   0   0   0   0   2   2   0   0   0   2   0   0   2   2   2   2   0   0   2   0   0   2   0   0   0   2   0   0   2   2   0   2   0   0   2   2   2   2   2   0   0   2   0   0   0   0   2   0   0   0   0   0   0   0   0   0   0   0   2   0   2   0   2   2   2   0   2   0   0   0   2   0   2   2   2   2   0   2   0   2   0   2   0   2   0   0   0   0   0   0   2   2   2   2   0   0   0   0   0   0   2   2   0   2   0   2   0   2   0   0   0   2   2   2   0   2   0   0   0   0   0   2   0   0   0   0   2   2   0   2   0   0   0   0   2   0   0   2   0   0   0   0   0   0   0   0   0   0   0   2   2   2   2   0   0   0   0   2   0   2   0   0   0   0   2   2   2   2   0   2   2   2   2   2   2   2   2   2   2   0   0   0   2   0   0   2   0   2   2   2   0   2   2
 MK-2-15                2   2   0   2   0   0   2   0   2   0   0   2   2   0   0   0   0   0   0   2   2   2   2   0   0   2   0   0   2   2   0   0   2   2   0   2   2   0   2   2   0   2   2   2   2   0   0   0   2   0   0   0   0   2   0   0   0   0   2   0   2   0   2   2   0   2   0   2   0   2   2   2   0   2   0   0   0   2   0   2   2   2   2   0   2   0   2   0   2   0   0   0   0   0   0   0   0   2   2   2   0   0   0   0   0   0   0   2   0   0   2   0   2   0   2   0   0   0   2   2   2   0   2   0   0   0   0   0   2   0   0   0   0   2   2   0   2   0   0   0   0   2   0   0   2   0   0   0   0   0   0   0   0   0   0   0   2   2   2   2   0   0   0   2   2   0   2   0   0   0   0   2   2   2   2   0   2   2   2   2   2   0   2   2   2   2   0   0   0   2   0   0   2   0   2   2   2   0   2   2
 MK-2-16                2   2   0   2   0   0   2   0   2   0   0   2   2   0   0   0   0   0   0   0   2   2   2   0   0   2   0   0   2   2   0   0   2   2   0   2   2   2   2   2   0   2   2   2   2   0   2   0   2   0   0   0   0   2   0   0   0   0   2   0   2   2   2   2   0   2   0   2   0   2   2   2   0   2   0   0   0   2   0   0   2   0   0   0   2   0   2   0   2   0   0   0   0   0   0   0   0   2   2   2   0   0   2   0   2   0   0   2   0   0   2   0   2   0   2   0   0   0   2   2   2   0   2   2   0   0   0   0   2   0   0   0   0   2   2   0   2   0   0   0   0   2   0   0   2   0   0   0   0   0   0   0   0   0   0   0   2   2   2   2   0   0   0   2   0   0   2   0   0   0   0   2   2   2   2   0   2   2   2   2   2   0   2   2   2   0   0   0   2   2   0   0   2   0   0   2   2   0   2   2
 MK-3-1                 2   2   2   0   0   0   0   0   2   2   2   0   2   2   0   0   0   0   0   0   0   2   2   0   0   2   2   2   0   0   0   2   0   0   0   2   0   0   2   0   0   0   0   2   0   0   2   2   0   2   2   0   2   2   2   0   2   2   0   0   0   0   0   2   0   0   2   0   0   0   2   0   0   0   0   2   0   0   0   0   2   0   2   0   0   2   2   2   2   0   2   0   2   2   0   2   0   0   2   0   0   2   2   2   0   0   2   2   2   2   0   2   2   2   2   2   2   0   0   2   0   0   0   2   2   2   0   2   2   2   2   2   2   2   0   0   0   2   0   2   0   2   0   2   2   2   2   0   2   2   0   2   2   2   2   0   0   0   0   2   0   2   0   0   0   2   2   2   0   0   0   2   0   0   0   2   2   0   0   0   2   2   0   0   0   0   2   0   0   2   2   2   0   2   0   2   2   2   2   2
 MK-3-2                 2   2   2   0   0   0   0   0   2   2   2   0   2   2   0   0   0   0   0   0   0   2   2   0   0   0   2   2   0   0   0   2   0   0   0   2   0   2   0   0   0   0   0   2   0   0   2   2   0   2   2   0   2   2   2   2   2   2   0   0   0   0   0   2   0   0   2   0   0   2   2   0   0   0   0   2   2   0   0   0   2   0   2   2   0   2   2   2   2   0   2   0   2   2   2   2   0   0   2   0   0   2   0   2   2   0   2   2   2   2   2   2   2   2   2   2   2   0   2   2   2   0   0   2   2   0   2   2   2   2   2   2   2   2   0   0   0   2   0   2   0   2   0   2   2   2   2   0   2   2   0   2   2   2   2   0   0   0   0   2   0   2   0   0   0   2   2   2   0   0   0   2   0   0   0   2   2   0   0   0   2   2   0   0   0   0   0   0   0   2   2   2   2   0   0   2   2   2   2   2
 MK-3-3                 2   2   2   0   0   0   0   0   2   0   2   0   2   2   0   2   0   0   0   0   0   2   2   2   0   0   2   2   0   0   0   2   0   0   0   2   0   2   0   0   0   0   0   0   0   2   2   2   0   2   2   0   2   2   2   2   2   2   0   0   2   0   0   2   0   0   2   0   0   2   2   2   0   0   0   2   2   0   0   0   2   0   2   2   0   2   2   2   2   2   2   0   2   2   0   2   0   0   2   0   0   2   2   2   2   0   2   0   2   2   2   2   2   2   2   2   2   0   2   2   2   0   0   2   2   0   2   2   2   2   2   2   2   2   0   0   0   0   0   2   0   2   0   2   2   2   2   0   2   2   0   2   2   2   0   0   0   0   0   2   0   2   0   0   0   2   2   2   0   0   0   2   0   0   0   0   2   0   0   0   2   2   0   2   2   0   0   0   0   2   2   2   2   2   0   2   2   2   2   2
 MK-3-4                 2   2   2   0   0   0   0   0   2   0   2   0   2   2   0   2   0   0   0   0   0   2   2   2   0   0   2   2   0   0   0   2   0   0   0   2   0   2   0   0   0   0   0   0   0   2   2   2   0   2   2   0   2   2   2   2   2   2   0   0   2   0   0   2   0   0   2   0   0   2   0   2   0   0   0   2   0   0   0   0   2   0   2   2   0   2   2   2   2   2   2   0   2   2   0   2   0   0   2   0   0   2   2   2   2   0   0   0   2   2   2   2   2   2   0   2   2   0   2   2   2   0   0   2   2   0   2   0   2   0   2   2   2   2   0   2   0   0   0   2   0   2   0   2   0   0   2   0   2   0   0   2   2   2   0   0   0   0   0   2   0   2   0   0   0   2   2   2   0   0   0   2   0   0   0   0   2   0   0   0   2   2   0   2   2   2   0   0   0   2   2   2   2   2   0   2   0   2   2   2
 MK-3-5                 0   0   2   0   0   0   0   2   2   0   2   2   2   2   0   2   0   0   0   2   0   2   0   2   0   0   2   2   0   0   0   2   0   0   0   2   2   2   0   2   0   0   0   2   0   2   2   2   0   2   2   0   0   2   0   2   2   2   0   0   2   0   0   2   0   0   2   0   0   2   0   0   2   0   2   2   0   0   0   0   2   0   0   2   0   2   2   2   2   2   2   0   2   2   0   2   0   0   2   0   0   2   2   2   2   0   0   0   2   2   2   2   2   2   0   2   2   0   2   0   2   0   0   2   2   0   2   0   0   0   2   2   2   2   0   2   0   0   2   2   0   2   0   2   0   0   2   0   2   0   0   2   2   2   0   0   0   0   0   2   0   2   0   0   0   2   2   2   0   2   0   2   2   0   0   0   2   0   0   0   2   2   0   2   2   2   0   0   2   2   2   2   0   2   0   2   0   2   2   2
 MK-3-6                 2   0   2   0   0   0   0   0   0   0   2   2   0   2   0   2   0   0   0   2   0   2   0   2   2   0   0   2   2   0   0   2   0   0   0   2   0   2   0   2   0   0   0   2   0   2   2   2   0   2   2   0   0   2   0   2   2   2   0   0   2   0   0   0   0   0   2   0   0   2   0   0   2   0   2   2   0   2   0   0   2   0   0   2   0   2   2   2   2   2   2   2   2   2   2   2   0   2   2   0   0   2   2   2   2   0   0   0   2   2   2   2   2   2   0   2   2   2   2   0   2   0   0   2   2   0   2   0   0   0   0   0   2   2   0   2   0   0   2   2   0   2   0   2   0   0   2   0   0   0   0   2   2   2   0   0   2   0   0   2   0   2   0   0   0   2   2   2   0   0   0   2   2   0   0   0   2   0   0   0   2   2   0   2   2   2   0   0   2   2   2   2   0   2   0   2   0   2   2   0
 MK-3-7                 0   0   2   0   2   0   2   0   0   0   2   2   0   2   0   2   0   0   0   0   2   2   0   2   2   0   0   2   2   0   0   2   0   0   0   2   0   2   0   2   2   0   0   2   0   2   2   2   0   2   0   0   0   2   0   2   2   2   0   0   2   0   0   0   0   0   0   0   0   0   0   0   2   0   2   2   0   2   0   0   2   0   0   2   0   2   0   2   2   0   2   2   2   2   2   2   0   2   2   0   0   2   2   2   2   0   0   0   2   2   2   2   2   2   0   2   2   2   2   0   2   0   0   2   2   0   0   0   0   0   0   0   0   2   0   2   0   0   2   2   0   2   0   2   0   0   2   0   0   0   0   2   2   2   0   0   2   0   0   2   0   2   0   0   0   2   0   2   2   0   0   0   2   0   2   0   0   0   0   0   2   2   0   2   2   0   0   0   2   2   2   0   0   2   0   2   0   2   2   0
 MK-3-8                 0   0   2   0   2   0   2   0   2   0   2   0   0   2   0   0   0   0   0   0   2   2   0   2   2   0   0   2   2   0   0   2   0   0   0   2   0   2   2   2   2   0   0   2   0   2   2   2   0   2   0   0   0   2   0   2   2   0   0   2   2   0   0   0   0   0   0   2   0   0   0   0   2   0   2   2   0   2   0   0   2   0   0   2   0   2   0   2   2   0   2   2   2   2   2   2   0   2   2   0   0   0   2   2   2   0   0   0   2   2   0   2   2   2   0   2   2   2   2   0   0   0   0   2   0   0   0   0   0   0   0   2   2   2   0   2   2   0   2   2   0   2   0   2   0   0   2   0   0   0   0   0   2   2   0   0   2   0   0   2   0   2   0   2   0   2   0   0   0   0   0   0   2   0   2   0   0   0   0   0   2   0   0   2   2   2   0   0   2   2   0   0   0   2   0   0   0   2   2   0
 MK-3-9                 0   0   2   0   2   0   2   0   2   0   2   2   0   2   0   2   0   0   0   0   2   2   0   2   2   0   0   2   2   0   0   2   0   0   0   2   0   0   2   2   2   0   0   2   0   2   2   2   0   2   0   0   2   2   0   2   2   2   0   2   2   0   0   0   0   0   0   2   0   0   0   0   2   0   2   2   0   2   0   0   2   0   0   2   0   2   0   2   2   2   2   2   2   2   2   2   0   2   2   0   0   0   2   2   2   0   0   0   2   2   0   2   2   2   0   2   2   2   2   2   0   0   0   2   0   0   0   0   0   0   0   2   2   2   0   2   2   0   2   0   0   2   0   2   0   0   2   0   0   0   0   0   2   2   0   0   2   2   0   2   0   2   0   2   0   2   0   0   0   2   0   0   2   0   2   0   0   0   2   0   2   0   2   2   2   0   0   0   0   2   0   0   0   0   0   0   2   2   2   0
 MK-3-10                0   0   2   0   2   0   2   0   0   0   2   2   0   2   0   2   0   0   0   0   2   2   0   2   2   0   0   2   2   0   0   2   0   0   0   0   0   2   2   2   2   0   2   2   0   2   2   2   0   2   0   0   2   2   0   2   2   2   0   2   2   0   0   0   0   0   0   2   0   0   0   0   2   0   2   2   0   2   0   0   2   0   0   2   0   2   0   2   2   2   0   2   0   2   2   2   0   2   2   0   0   0   2   2   2   2   0   0   2   2   0   2   2   2   0   0   2   2   2   2   0   0   0   2   0   0   0   0   0   0   0   2   2   2   2   2   0   0   2   0   2   2   0   2   0   0   2   0   2   0   0   0   2   2   0   0   0   0   0   2   0   2   0   2   0   2   0   0   0   2   0   0   0   0   2   0   0   2   2   0   2   0   2   2   2   0   0   0   0   2   0   2   0   0   0   0   2   2   2   0
 MK-3-11                0   2   2   0   2   0   2   0   0   0   2   2   0   2   0   0   0   0   2   0   2   2   0   2   2   0   0   2   2   0   0   2   0   0   0   0   0   0   2   2   0   0   2   0   0   2   2   2   0   2   0   0   2   2   0   2   2   2   0   2   0   0   0   0   0   0   0   2   0   0   0   2   2   0   2   2   0   2   0   0   0   0   0   2   0   2   0   2   2   2   0   2   0   2   2   2   0   2   2   0   0   0   2   2   2   2   0   0   2   2   0   2   2   2   2   0   2   2   2   2   0   0   0   2   0   0   0   2   0   0   0   2   2   2   2   2   0   2   2   0   2   2   0   2   0   0   2   0   2   0   0   0   2   2   0   0   0   0   0   2   0   2   0   2   0   2   0   0   0   0   0   0   0   0   2   0   0   0   2   0   2   0   2   2   2   0   0   0   0   2   0   2   0   2   0   0   0   2   0   2
 MK-3-12                0   2   2   0   2   0   2   2   2   0   0   2   0   2   0   0   0   0   0   0   0   2   2   2   2   0   2   2   2   0   0   2   0   0   0   0   0   0   2   2   0   0   2   0   0   2   2   2   0   2   0   0   2   2   0   2   2   2   0   2   0   0   0   0   0   2   0   2   0   0   0   2   2   2   2   2   0   2   0   0   2   0   0   2   0   2   0   2   2   2   2   2   0   2   2   0   0   2   2   0   0   0   2   2   2   2   0   0   2   0   0   2   2   2   2   0   2   2   2   2   0   0   0   2   2   0   0   2   0   2   2   2   2   0   2   0   0   2   0   0   2   2   0   2   0   0   2   0   2   2   0   0   2   2   0   2   0   0   0   2   0   2   0   2   0   2   0   0   0   0   0   0   0   0   2   0   0   0   2   0   2   0   2   2   2   0   2   0   0   2   0   0   0   2   0   2   0   2   0   2
 MK-3-13                0   2   2   2   2   0   2   0   2   0   0   2   0   2   0   0   2   0   0   0   0   2   2   2   2   0   2   2   2   0   0   2   0   0   0   0   0   2   0   0   0   0   2   0   0   2   2   2   0   0   0   0   2   2   0   2   2   2   0   2   0   2   0   0   0   2   0   2   0   0   0   2   2   0   2   2   2   2   0   0   2   0   0   2   0   2   0   2   2   2   2   0   0   2   2   0   0   2   2   0   0   0   2   2   2   2   0   0   2   0   0   2   2   2   2   0   2   2   2   2   0   0   0   2   2   0   0   2   2   0   2   2   2   0   2   0   0   2   0   0   2   2   0   0   0   0   2   0   2   2   0   0   2   2   0   2   0   0   0   2   0   2   0   2   0   2   0   0   0   2   0   0   0   0   2   0   0   0   2   2   2   0   2   2   2   0   2   0   0   2   0   0   0   2   0   0   0   0   0   2
 MK-3-14                0   2   2   0   2   0   2   0   2   0   0   0   0   0   0   2   2   2   0   0   0   2   2   2   2   0   2   2   0   0   0   2   0   0   0   0   0   0   0   0   0   0   2   0   2   2   2   2   0   2   0   0   2   2   0   2   2   0   0   2   0   2   0   0   0   0   0   2   0   0   0   2   2   0   0   2   2   2   2   0   0   0   0   2   0   2   0   2   2   2   2   0   0   2   2   2   0   2   2   0   0   0   2   2   2   2   0   0   2   0   0   2   2   2   2   0   2   2   2   2   0   0   0   2   2   0   0   2   2   0   2   2   2   0   2   0   0   0   0   0   2   2   0   0   0   0   2   0   2   2   2   0   0   2   0   2   0   0   0   2   0   2   2   2   0   2   0   0   0   2   2   0   0   0   2   0   0   0   2   2   2   0   2   2   2   0   2   0   0   2   0   0   0   2   0   0   0   0   0   2
 MK-3-15                0   2   2   0   2   0   2   0   2   2   0   0   0   0   0   2   2   2   2   0   0   2   2   2   2   0   0   2   0   2   0   2   0   0   0   0   0   0   0   0   0   0   2   0   0   2   2   2   0   2   0   0   2   2   0   2   2   2   0   2   0   2   0   0   0   0   0   0   0   0   0   2   2   2   0   2   2   2   2   0   0   0   2   2   0   0   0   2   2   2   2   0   0   2   2   2   0   2   2   2   0   0   2   2   2   2   0   0   2   0   0   2   2   2   2   0   2   2   2   0   0   0   0   2   2   0   0   2   2   0   2   2   2   0   2   2   0   0   0   2   2   2   0   0   0   0   2   0   2   2   2   0   0   2   0   2   0   0   0   2   0   2   2   2   2   2   0   0   0   2   2   0   0   0   2   0   0   0   2   2   2   0   2   2   2   0   2   0   0   2   0   2   0   2   0   0   0   0   0   2
 MK-3-16                0   2   2   0   2   0   2   0   2   2   0   0   0   0   0   2   2   2   2   0   0   2   2   2   2   0   0   2   2   2   0   2   0   0   0   0   0   0   2   0   0   0   2   0   0   2   2   2   0   2   0   0   0   2   0   2   2   0   0   2   0   2   2   0   0   0   0   0   0   0   0   2   2   2   0   2   2   2   2   0   0   2   2   2   0   0   0   0   2   2   2   0   0   2   2   2   0   2   2   2   0   0   2   2   2   2   0   2   2   0   0   2   2   2   2   2   2   2   2   0   0   2   0   2   0   0   0   2   2   0   2   2   2   0   2   2   0   0   0   2   2   2   0   0   2   0   2   0   2   2   2   0   0   2   0   2   0   0   0   2   2   2   2   2   2   2   0   0   0   2   2   0   0   0   2   0   0   0   2   2   2   0   2   2   2   0   2   0   0   2   0   2   0   2   0   0   2   0   2   2
 MK-4-1                 0   2   2   0   2   2   0   2   2   0   2   0   0   2   2   0   0   0   0   2   0   0   0   2   2   2   2   0   2   0   0   0   0   0   2   2   2   0   2   0   2   2   2   2   2   2   0   2   2   0   2   2   0   0   0   0   2   2   2   0   0   0   2   0   2   0   2   2   2   2   2   0   0   0   0   0   0   0   2   0   0   2   2   0   0   0   0   2   2   2   2   2   2   2   0   0   2   0   0   0   0   2   0   0   2   0   2   0   2   0   2   0   2   2   0   0   2   2   2   0   0   2   0   0   0   2   0   2   0   0   2   0   2   2   2   2   2   2   0   2   0   0   2   0   0   0   0   0   2   0   0   2   2   2   0   2   2   2   0   2   0   2   0   2   0   0   0   2   2   2   2   2   2   2   0   0   0   0   0   2   0   2   2   2   2   0   2   0   0   2   0   0   0   0   2   0   2   2   2   2
 MK-4-2                 0   2   2   0   0   2   0   2   2   0   2   0   0   2   0   2   0   0   0   2   0   0   0   2   2   2   2   0   2   2   0   0   0   0   2   2   2   0   2   0   2   2   2   2   2   2   0   0   2   0   2   0   0   0   0   0   0   2   2   0   0   0   2   0   2   0   0   0   2   2   2   2   0   0   0   0   0   0   2   0   0   2   2   0   0   0   0   2   2   2   2   2   2   2   0   0   2   2   2   0   0   2   0   0   0   0   0   0   2   0   2   0   2   2   2   0   2   2   2   0   0   2   0   0   0   2   0   2   0   0   2   0   2   2   2   2   2   2   0   2   0   2   2   2   0   2   0   0   2   0   0   2   2   2   0   2   2   2   0   2   0   2   0   2   0   0   0   0   2   2   2   2   2   2   0   0   0   2   0   2   0   2   2   2   2   0   2   0   0   2   0   2   0   0   2   0   0   2   2   2
 MK-4-3                 0   2   2   0   2   2   0   2   2   0   2   0   0   2   0   2   0   0   0   0   0   0   0   2   2   2   2   0   2   2   0   0   0   0   2   2   2   0   2   0   2   2   2   2   2   2   2   0   2   0   2   0   0   0   0   0   2   2   2   0   0   0   2   2   0   0   0   0   2   2   2   0   0   0   0   0   0   0   2   0   0   2   2   0   0   0   2   2   2   2   2   2   2   2   0   0   2   2   2   0   0   2   0   0   0   0   0   0   2   0   2   0   2   0   2   0   2   2   2   0   0   2   0   0   0   0   0   2   0   2   0   0   2   2   2   2   2   2   0   2   0   2   2   2   0   2   0   0   2   0   0   2   2   2   0   2   2   2   0   2   0   2   2   2   0   0   0   0   2   2   2   2   2   2   0   0   0   0   0   2   0   2   2   2   2   0   2   0   0   2   0   2   0   0   2   0   0   2   2   2
 MK-4-4                 0   2   2   0   2   2   0   2   2   0   2   0   0   2   0   2   0   0   0   0   0   0   0   2   2   0   2   0   2   2   0   0   0   0   0   2   2   0   2   0   2   2   2   2   2   2   2   0   2   0   2   0   0   0   0   0   2   2   2   0   2   0   2   2   0   0   0   2   2   2   2   0   0   0   0   0   0   0   2   0   0   2   2   0   0   0   2   2   2   2   2   2   2   2   0   0   2   2   2   0   0   2   0   0   0   0   0   0   2   0   2   0   2   0   2   0   2   2   2   0   0   0   0   0   2   0   0   2   0   2   2   0   2   2   0   2   2   2   0   0   0   2   2   2   0   2   0   2   2   0   0   2   2   0   2   2   0   2   0   2   2   2   0   2   0   2   0   0   0   2   2   2   2   2   0   0   0   0   0   2   0   2   2   2   2   0   2   0   0   2   0   2   0   0   2   0   0   2   2   2
 MK-4-5                 0   2   2   0   2   0   0   2   2   0   2   0   0   2   0   2   0   2   2   0   0   0   0   2   2   0   2   0   2   2   0   0   0   2   0   0   2   0   2   0   2   2   2   2   2   2   2   0   2   0   2   0   0   0   0   0   2   2   2   0   2   0   2   0   0   0   0   2   2   2   2   0   0   0   0   0   0   0   2   2   0   2   2   0   0   0   2   2   2   2   2   2   2   2   0   0   2   2   2   0   0   2   0   0   0   0   0   2   2   0   2   0   2   0   2   0   0   2   2   2   0   0   0   0   0   0   0   0   2   0   2   0   2   2   0   2   2   2   0   0   0   2   2   2   0   2   0   2   2   0   2   2   2   0   2   2   0   2   0   0   2   2   0   0   0   2   0   0   0   2   2   2   2   2   0   0   0   0   0   0   0   2   2   2   2   0   2   0   0   2   0   2   0   0   0   0   0   2   2   2
 MK-4-6                 0   2   2   0   2   0   0   2   2   0   2   0   2   2   0   2   0   2   2   2   0   0   0   2   0   0   2   0   0   0   0   0   0   2   0   0   2   0   2   0   2   2   2   2   2   2   2   0   2   0   2   0   0   0   0   0   2   2   2   0   2   2   2   0   0   0   2   2   2   0   2   0   2   0   0   0   2   0   2   2   0   0   2   0   0   0   2   2   2   2   2   2   2   2   0   0   2   2   2   0   0   2   0   2   0   0   0   2   2   0   2   0   2   0   2   0   0   2   2   2   0   0   0   0   0   0   0   0   2   0   2   0   2   2   0   2   2   0   0   0   0   2   0   2   0   2   0   2   2   0   2   2   2   0   2   2   0   2   0   0   2   2   0   0   0   2   2   0   0   2   2   2   2   2   0   0   0   0   0   0   0   2   2   2   2   0   2   0   0   2   0   2   0   0   0   0   0   2   2   2
 MK-4-7                 0   2   2   0   2   0   0   0   2   0   2   0   2   2   0   2   0   2   2   2   0   0   0   2   0   0   2   0   0   0   0   0   0   0   2   0   2   0   2   0   2   2   2   2   2   2   2   0   2   0   2   0   0   2   0   0   2   2   2   0   2   2   2   2   0   0   0   0   0   0   2   0   2   0   0   0   2   0   2   2   0   0   2   0   0   0   2   2   2   2   2   2   2   2   0   0   2   2   2   0   0   2   0   2   0   0   0   2   2   0   2   0   2   0   2   2   0   2   2   2   0   0   0   0   0   2   0   0   2   0   2   0   2   2   0   2   2   0   0   0   0   2   0   2   0   2   0   2   2   2   2   2   2   0   2   2   0   2   0   2   2   2   0   0   0   2   2   0   0   2   2   2   2   2   0   2   0   0   0   0   0   2   2   2   2   0   2   0   0   2   0   2   0   0   0   2   0   2   2   2
 MK-4-8                 0   2   2   0   2   0   0   0   2   0   2   0   2   2   0   2   0   2   2   2   0   0   0   2   0   0   2   0   0   0   0   0   0   0   2   0   2   0   2   0   2   2   2   2   2   2   2   0   2   2   2   0   0   0   0   0   2   2   2   2   2   2   2   2   0   0   0   0   0   0   2   0   2   0   0   0   2   0   2   2   0   0   2   0   0   2   2   2   2   2   2   0   2   2   0   0   2   0   2   0   2   2   0   2   0   0   0   2   2   0   2   0   2   0   2   2   0   2   2   2   0   0   0   0   0   2   0   0   2   0   2   0   2   2   0   2   2   0   0   0   0   2   0   2   0   2   2   2   2   2   0   2   2   2   2   2   0   0   0   2   2   2   0   0   0   2   2   0   0   2   2   2   2   2   0   2   0   0   0   0   0   2   2   2   2   0   2   0   0   2   0   2   0   0   0   2   0   2   2   2
 MK-4-9                 0   0   2   0   2   0   0   0   2   0   2   2   2   2   0   2   0   2   2   2   0   0   0   2   0   0   2   0   0   0   0   0   0   0   2   0   2   0   2   0   2   2   2   2   2   2   2   0   2   2   2   0   0   2   0   0   2   2   2   2   2   2   2   2   0   0   0   0   0   0   2   0   2   0   0   0   2   0   0   2   0   0   2   0   0   2   2   2   2   2   0   0   2   2   0   0   2   0   2   0   0   2   2   2   0   0   0   2   2   0   0   0   2   0   2   0   0   2   2   0   0   0   0   0   2   2   0   0   2   0   2   2   2   2   0   2   2   0   0   0   0   2   0   2   0   0   0   0   2   2   0   2   2   0   2   2   0   0   0   2   0   2   0   0   2   2   2   0   0   2   2   2   2   2   0   2   0   0   2   0   0   2   2   2   2   0   2   0   0   2   2   2   0   0   0   0   0   2   2   2
 MK-4-10                0   0   2   0   2   0   0   0   2   0   2   2   2   2   0   0   0   2   2   2   0   0   0   2   0   0   0   0   0   0   0   2   0   0   2   0   2   0   2   0   2   2   2   2   0   2   2   0   2   2   2   0   0   2   0   0   2   2   2   2   2   2   0   2   0   0   0   0   0   0   2   0   2   2   0   0   2   0   0   2   0   0   2   0   0   2   2   2   2   2   0   2   2   2   0   0   2   0   2   0   0   2   2   2   0   0   2   2   0   0   0   0   2   0   2   0   0   2   2   0   0   0   0   0   2   2   0   0   0   0   2   2   2   2   0   0   2   0   0   0   0   2   2   2   0   0   0   0   2   2   0   2   2   0   2   2   0   0   0   0   0   2   0   0   2   2   2   0   0   2   2   2   0   2   0   2   0   0   2   2   0   2   2   2   2   0   2   0   2   2   2   2   0   0   0   0   0   0   2   2
 MK-4-11                0   0   0   0   2   0   0   0   2   2   2   2   2   2   0   0   0   2   2   2   0   0   0   2   0   0   0   0   0   0   0   2   0   0   2   0   2   0   0   0   2   0   2   2   0   2   2   2   2   2   0   2   0   2   2   0   2   2   2   2   2   2   0   2   0   0   0   0   0   0   2   0   2   2   0   0   2   0   2   2   0   0   2   0   0   2   2   2   2   2   0   0   2   0   0   0   2   0   2   0   0   2   2   2   0   0   2   2   0   2   0   0   2   0   2   0   0   2   0   0   0   0   2   2   2   2   0   0   0   0   2   2   2   2   0   0   2   0   0   2   0   2   2   2   0   0   0   0   2   2   0   2   2   0   2   0   0   0   0   0   0   2   0   0   2   2   2   2   0   2   2   0   0   2   0   0   0   0   2   2   0   2   2   2   2   0   2   0   2   2   2   2   0   0   0   0   0   0   2   2
 MK-4-12                0   0   0   0   2   0   0   2   0   2   0   0   2   0   0   0   2   0   2   2   0   0   0   2   2   0   0   0   0   0   0   2   0   0   2   0   2   0   0   0   2   0   2   2   0   2   2   2   2   2   2   2   0   2   2   0   2   0   2   2   2   2   0   2   0   2   0   0   0   0   2   0   2   2   0   0   2   0   2   2   2   0   2   0   0   2   2   2   2   2   0   0   2   0   0   2   2   0   2   0   0   2   2   2   0   0   2   2   0   2   0   0   2   0   2   0   0   2   0   0   0   2   2   2   2   2   0   0   0   0   0   2   2   2   0   0   2   0   0   2   0   2   2   2   2   0   0   0   2   2   0   2   2   0   2   0   0   0   2   0   0   2   0   0   2   2   2   2   0   0   2   2   0   2   0   0   0   0   2   2   0   2   2   2   2   0   2   2   2   2   2   2   0   0   0   0   0   0   2   2
 MK-4-13                0   0   0   0   2   0   0   2   0   2   0   0   2   0   0   0   2   0   2   2   0   0   0   2   2   0   0   0   0   0   0   2   0   0   2   0   2   0   0   2   2   0   2   0   0   2   2   2   2   2   2   0   0   2   2   0   2   0   2   2   2   2   0   2   0   2   0   0   2   0   2   0   2   0   0   0   2   0   2   2   2   0   2   0   0   2   0   2   2   0   0   0   2   0   0   2   2   0   2   0   0   2   2   2   0   0   2   2   0   2   0   0   2   0   2   0   0   2   0   0   0   2   2   2   2   2   0   0   0   0   0   2   2   2   0   0   2   0   0   2   0   2   0   2   2   0   0   0   2   2   0   0   0   0   2   0   0   0   0   0   0   2   0   0   2   2   0   2   0   2   2   2   2   2   0   0   0   0   2   2   0   2   2   2   2   0   0   2   2   2   2   2   0   0   0   0   0   2   0   2
 MK-4-14                0   0   0   2   2   0   0   2   0   0   0   0   2   0   0   0   2   0   2   2   0   0   0   2   2   0   0   0   0   2   0   2   0   0   2   0   2   0   0   2   2   0   2   0   0   2   0   2   2   2   2   0   0   2   2   0   2   0   2   0   2   2   0   0   0   2   0   0   2   0   2   0   2   0   0   0   2   0   2   2   2   0   2   0   2   2   0   2   2   0   0   0   2   0   0   2   2   2   0   0   0   0   2   2   0   0   0   2   0   2   0   0   2   0   2   0   0   2   0   0   0   2   2   2   2   0   0   0   0   0   0   2   2   2   0   0   2   0   0   2   2   2   2   2   2   0   0   0   2   2   0   0   0   0   2   2   0   0   0   0   0   2   0   0   2   2   0   2   0   2   2   2   2   2   0   2   0   0   2   0   0   2   0   2   2   0   0   2   2   2   2   2   0   0   2   0   0   0   0   2
 MK-4-15                0   0   2   2   2   0   0   2   0   0   0   2   2   0   0   0   2   0   2   2   0   0   0   2   2   2   0   0   0   2   0   2   0   0   2   0   2   0   0   2   2   0   2   0   0   2   2   2   2   2   2   0   0   2   2   0   2   0   2   0   2   2   0   0   0   2   0   0   2   0   2   0   2   2   0   0   2   0   2   2   0   0   2   0   2   2   0   2   2   0   0   0   2   0   0   2   2   2   0   0   0   0   2   2   0   0   0   2   0   2   0   0   2   0   0   0   0   0   2   0   0   2   2   2   2   0   0   0   0   2   0   2   0   2   0   0   0   0   0   2   2   0   2   2   2   0   2   0   2   2   0   2   0   0   2   2   0   0   0   0   0   2   0   2   2   2   0   2   0   2   2   2   2   0   0   2   0   0   0   0   0   2   0   2   2   0   0   2   2   2   2   2   2   0   2   0   0   0   0   0
 MK-4-16                0   2   2   2   2   0   0   2   2   0   0   2   2   0   0   0   2   0   2   2   0   0   0   2   2   0   0   0   0   2   0   2   2   0   2   2   2   0   0   2   2   0   2   0   0   2   2   2   2   2   2   0   0   0   2   2   2   0   2   0   2   2   0   0   2   0   0   0   2   0   2   0   2   2   0   0   2   0   2   2   0   0   2   0   2   2   0   2   0   0   0   0   0   0   0   0   2   0   0   0   0   2   2   2   0   0   0   2   0   2   0   0   2   0   0   0   0   0   0   0   0   2   2   2   2   0   0   0   0   2   0   2   0   0   0   0   0   0   0   0   2   0   2   2   2   0   2   0   0   2   0   2   0   0   2   2   0   0   0   0   0   2   0   2   2   2   0   2   0   2   2   2   2   0   0   2   0   0   0   0   0   2   0   2   2   0   0   2   2   2   2   2   0   0   2   0   2   0   0   0
 MK-5-1                 2   2   0   2   0   0   2   2   2   2   0   0   0   0   0   2   0   0   2   0   2   2   2   2   2   0   0   2   0   0   0   2   0   2   2   2   0   2   0   0   2   0   0   0   2   2   2   0   2   2   0   0   0   0   2   2   2   0   0   0   0   2   2   0   2   0   0   0   0   0   2   2   2   2   2   2   0   0   2   0   0   2   0   0   0   2   0   0   2   2   2   2   0   2   2   2   2   2   0   2   2   2   0   0   2   2   2   0   2   0   2   2   2   0   0   0   2   0   2   2   0   0   2   0   0   0   0   2   0   0   2   0   0   2   0   2   2   2   2   0   2   0   2   2   0   2   0   0   2   2   0   0   0   2   0   0   2   0   2   0   2   0   0   2   0   2   2   2   0   2   0   2   0   0   2   0   0   2   2   2   2   0   2   0   0   0   0   2   2   0   2   2   2   0   2   0   0   0   2   0
 MK-5-2                 2   2   0   2   0   0   2   2   2   2   0   0   0   0   0   2   0   0   2   0   2   2   2   2   2   0   0   2   0   0   0   2   0   2   2   2   0   2   0   0   2   2   0   2   2   2   2   0   2   2   0   0   0   0   0   2   2   0   0   0   0   2   2   0   2   2   0   0   0   0   2   2   0   2   0   2   0   0   2   0   0   2   0   0   0   2   0   0   0   0   2   2   0   2   2   2   2   2   0   2   2   0   0   0   2   2   2   2   0   0   0   2   2   0   0   2   2   0   2   2   0   0   2   0   0   0   0   0   2   0   2   0   0   2   0   0   2   2   2   2   2   0   2   2   0   2   0   0   2   2   0   0   0   2   0   0   2   0   2   0   2   0   0   2   0   2   2   2   0   2   0   2   0   0   2   0   0   2   2   2   2   0   2   0   0   0   0   2   2   0   0   2   2   0   2   0   0   0   2   0
 MK-5-3                 2   2   0   2   0   0   2   0   0   2   0   0   0   0   0   2   0   0   2   0   2   2   2   2   0   0   0   0   0   0   0   2   0   0   2   0   0   0   0   0   2   0   0   2   2   2   2   0   2   2   0   0   0   0   0   2   2   0   0   0   0   2   2   0   0   2   0   0   0   0   0   2   0   2   0   2   0   0   2   0   0   2   0   0   0   2   0   0   0   0   2   2   0   0   2   2   2   2   0   2   2   0   0   0   2   2   2   2   0   2   0   2   0   0   2   2   2   0   2   2   0   0   2   0   0   0   0   0   2   0   2   0   0   2   0   2   2   2   2   2   2   0   2   2   0   2   0   0   2   2   0   0   0   2   2   0   2   0   2   0   2   0   0   2   0   2   2   2   0   2   0   2   0   0   2   2   0   2   2   2   2   0   2   0   0   2   0   2   0   0   0   0   2   0   2   0   0   0   2   0
 MK-5-4                 2   2   0   2   0   0   2   0   0   2   0   0   0   0   0   2   0   0   2   0   2   2   2   2   0   0   0   0   0   0   0   2   0   0   2   0   0   0   0   0   2   0   2   0   2   2   2   2   2   2   0   0   0   0   2   2   2   0   2   0   0   2   2   0   0   2   0   0   0   0   0   2   0   2   0   2   0   0   2   0   0   2   2   0   0   2   0   0   2   0   2   2   0   0   2   2   2   2   0   2   2   0   0   0   2   2   2   2   0   2   0   2   0   0   0   2   2   0   0   2   2   0   2   2   0   0   0   2   2   0   2   0   0   2   0   2   2   2   2   0   2   0   2   2   0   2   0   2   2   0   0   0   0   2   2   0   0   0   2   0   2   0   0   2   0   0   2   2   0   2   0   0   0   0   2   2   0   2   2   0   2   0   2   0   0   2   0   2   0   0   0   0   2   0   2   0   0   0   2   0
 MK-5-5                 2   2   0   2   0   0   2   0   0   2   0   0   2   2   0   2   0   0   2   0   2   2   2   2   0   0   0   0   0   2   2   2   0   0   2   0   0   0   0   0   2   0   2   0   2   2   2   2   2   2   0   0   0   2   2   2   2   0   0   0   0   2   2   0   0   2   0   0   0   0   0   2   0   2   0   2   0   0   2   0   0   2   2   0   0   0   0   0   2   0   0   2   0   0   2   2   2   0   0   2   2   0   0   0   2   2   2   2   0   2   0   2   0   0   2   2   2   0   0   2   2   0   2   2   0   0   0   2   2   0   2   0   0   2   2   2   2   2   2   0   2   0   2   2   0   2   0   2   2   0   0   0   0   2   2   2   0   0   2   0   2   0   0   2   0   0   2   2   0   2   0   0   0   0   2   2   0   2   2   0   2   0   2   2   0   2   0   2   0   0   0   0   2   0   2   0   0   0   2   0
 MK-5-6                 2   2   0   2   0   0   2   0   0   2   0   2   0   0   0   2   0   2   2   0   2   2   2   0   0   0   0   0   0   2   2   2   0   0   2   0   0   2   0   0   2   0   0   0   2   2   2   0   2   2   2   2   0   2   2   2   2   0   0   0   0   2   2   0   0   2   0   0   2   2   2   2   0   2   0   2   0   2   2   0   0   2   2   0   0   0   0   0   2   0   2   2   2   0   2   2   2   0   0   2   2   2   0   0   0   2   2   0   0   2   0   2   0   0   2   2   2   0   0   2   2   0   2   2   0   0   2   2   2   0   0   0   0   2   2   2   2   2   2   0   2   0   2   2   0   2   0   2   2   2   0   0   0   2   2   2   0   0   2   0   2   0   0   2   2   0   2   2   0   2   0   2   0   2   0   2   0   0   2   0   2   0   2   2   2   2   0   2   2   0   0   0   2   0   2   0   0   0   2   0
 MK-5-7                 2   2   0   2   0   0   2   0   0   2   0   2   0   0   2   2   0   2   2   0   2   2   2   0   0   0   0   0   0   2   0   2   0   0   2   0   0   2   2   0   2   0   0   0   2   2   2   0   2   0   2   2   0   2   2   0   2   0   0   0   0   2   2   0   0   2   0   0   2   2   2   2   2   2   0   2   0   2   2   0   0   2   0   0   0   2   0   0   2   0   2   2   2   0   2   2   2   0   0   2   2   2   0   0   0   2   0   0   0   2   2   2   0   0   2   2   2   0   0   0   2   0   2   2   0   0   2   2   2   0   0   0   0   2   0   2   0   2   2   0   2   2   2   2   0   0   0   2   2   2   0   0   0   2   2   2   0   0   2   2   2   0   0   2   2   0   2   2   0   2   0   2   2   2   2   2   0   0   2   2   2   0   2   2   2   2   0   0   2   0   0   0   2   0   2   0   0   0   2   0
 MK-5-8                 2   2   0   2   0   2   2   0   0   2   0   0   2   0   2   2   2   2   2   0   2   2   2   0   0   0   0   0   0   2   0   0   0   2   2   0   0   2   2   0   0   0   0   0   2   2   2   2   2   0   2   2   0   2   2   0   2   0   0   2   0   2   2   0   0   2   0   0   2   2   2   2   2   2   0   2   2   2   2   0   0   2   0   0   0   2   0   0   2   0   2   2   2   2   2   2   2   0   0   2   2   2   0   0   0   2   0   0   0   2   2   2   2   0   2   2   2   0   2   0   2   0   2   2   0   0   2   2   2   0   0   0   0   2   0   0   0   2   2   0   2   2   2   2   0   2   0   2   2   2   2   0   0   2   2   2   0   0   2   2   2   0   0   2   2   0   2   2   2   2   0   2   2   2   2   2   0   0   2   2   2   2   2   2   2   2   0   0   2   0   0   0   2   0   2   0   0   0   2   0
 MK-5-9                 2   2   0   2   0   2   2   0   0   2   0   0   2   2   2   2   2   2   2   0   2   2   2   0   0   0   0   0   0   2   0   0   0   2   2   0   0   2   0   0   0   0   0   2   2   2   2   2   2   0   2   2   0   2   2   0   2   0   0   2   0   2   2   2   0   0   0   0   2   2   2   2   2   2   0   2   2   2   0   2   0   2   0   0   0   2   0   0   2   0   2   2   2   2   2   2   2   0   0   2   2   2   0   0   0   2   0   0   0   2   2   0   2   0   2   2   2   0   2   0   2   0   2   2   0   0   2   2   2   0   2   0   0   2   2   0   0   2   2   0   2   2   2   2   0   2   0   2   2   2   2   2   0   2   0   2   0   0   2   2   2   0   0   2   2   2   2   2   2   2   0   2   2   2   2   2   0   0   2   2   2   2   0   2   2   2   0   0   2   0   0   0   2   0   2   0   0   0   2   2
 MK-5-10                2   2   0   2   0   2   2   0   0   2   0   0   2   2   2   2   2   2   2   0   2   2   2   0   0   0   0   0   2   2   0   0   0   2   2   0   0   2   0   0   0   0   0   2   2   2   2   2   2   0   2   2   2   2   2   0   2   0   0   2   2   2   2   2   0   2   2   0   2   2   2   2   2   2   0   2   2   2   0   2   0   2   0   0   0   2   2   2   2   0   2   0   2   2   2   2   2   0   0   0   2   0   0   0   0   2   0   0   0   2   2   0   0   0   0   2   2   0   2   0   2   0   0   2   0   0   2   2   2   0   2   0   0   2   2   0   0   2   2   0   2   2   2   0   0   2   0   2   2   2   2   0   0   2   0   2   0   0   2   0   2   0   0   2   2   2   2   2   2   2   0   2   2   2   2   2   0   0   2   2   0   2   0   2   2   2   0   0   2   0   0   0   2   0   0   0   0   0   2   2
 MK-5-11                0   2   0   2   0   2   2   0   0   2   0   0   2   2   2   2   2   0   2   0   2   2   2   0   0   2   0   0   2   2   0   0   0   2   2   2   0   2   2   0   2   0   0   2   2   2   2   2   0   0   2   2   2   2   0   0   2   0   0   2   2   2   2   0   0   2   2   2   2   2   2   2   2   2   0   2   2   2   0   2   2   2   0   0   0   2   2   2   2   0   2   0   2   2   2   2   2   0   0   0   0   0   0   0   0   0   0   0   0   0   2   0   0   0   0   0   0   0   0   0   0   0   2   2   0   0   2   2   2   0   2   0   0   2   2   0   0   2   2   0   2   2   2   0   2   2   0   2   2   0   2   0   0   2   0   2   0   0   2   0   2   0   0   0   2   2   2   2   2   2   0   2   2   2   2   2   0   0   2   2   0   2   0   2   2   2   2   0   2   0   0   0   2   0   0   0   0   0   2   2
 MK-5-12                2   2   0   2   0   2   2   0   0   2   0   0   2   2   2   2   0   0   2   0   2   2   2   0   0   2   0   0   2   2   0   0   0   2   2   2   0   2   2   0   2   0   0   2   2   2   2   2   0   0   2   2   2   2   0   0   2   2   2   2   2   2   2   0   2   2   2   2   2   2   0   2   2   0   0   2   0   2   0   2   2   0   0   0   0   2   2   2   2   0   2   0   2   2   2   2   2   0   0   0   0   0   0   2   0   0   0   2   0   0   2   2   0   0   0   0   0   0   0   0   0   0   2   0   0   0   2   2   2   0   0   0   0   2   2   0   0   2   2   0   2   2   2   0   2   2   0   2   2   2   2   0   2   2   0   2   0   0   2   0   2   0   0   0   2   2   2   2   0   2   0   2   2   2   2   2   0   0   2   2   2   0   0   2   2   2   2   0   2   0   0   0   2   0   0   0   0   0   2   2
 MK-5-13                2   2   0   2   0   2   2   0   0   0   0   2   2   2   2   2   0   0   2   0   0   2   2   0   0   0   0   2   2   2   2   0   0   2   0   2   0   2   2   2   2   0   0   2   2   2   2   2   0   0   2   2   2   2   0   0   2   2   2   2   2   2   2   2   2   2   2   2   2   2   0   2   2   0   0   2   0   2   0   0   2   0   0   0   0   2   2   0   2   0   2   0   2   2   2   2   2   0   0   0   0   0   0   2   2   0   0   2   0   0   0   2   0   0   0   0   0   0   0   0   0   0   2   0   0   0   2   2   2   0   2   0   0   2   2   0   0   2   2   0   2   2   2   0   2   0   0   0   2   2   2   0   2   0   0   2   2   0   2   0   0   2   0   0   2   0   2   0   0   2   0   2   2   2   2   2   0   0   0   0   2   0   0   0   2   2   2   2   2   0   0   0   2   0   0   0   0   0   2   2
 MK-5-14                2   2   0   2   0   2   0   2   2   0   0   2   2   2   0   2   0   0   2   0   0   2   2   0   0   0   0   2   2   2   2   0   2   0   0   2   0   2   2   0   2   0   0   2   2   2   2   2   0   0   2   2   2   0   0   0   2   2   2   2   2   2   0   2   2   2   2   2   2   2   0   2   2   0   0   2   0   2   0   0   2   0   0   0   0   2   2   0   2   0   2   0   2   2   2   0   0   0   0   0   0   0   0   2   2   0   0   2   2   0   0   2   0   0   0   0   0   0   0   2   0   0   2   0   0   0   2   2   2   0   2   0   0   2   2   0   0   2   2   0   2   2   2   2   0   2   0   0   2   2   2   0   2   0   0   2   2   2   0   0   0   2   0   0   2   0   2   0   0   2   0   2   2   2   2   2   0   0   0   0   2   0   0   0   2   2   2   2   2   0   0   0   2   0   0   0   0   0   2   2
 MK-5-15                2   2   0   2   0   2   0   2   2   0   0   2   2   2   0   2   2   0   2   0   0   2   2   0   0   0   0   2   2   2   2   0   2   0   0   2   0   2   2   0   2   0   0   2   2   2   2   2   0   0   2   2   2   0   0   0   2   2   2   0   2   2   0   0   2   2   2   2   0   2   0   2   0   0   0   2   2   2   0   0   2   0   0   0   2   2   2   0   2   0   2   0   2   2   2   0   0   0   0   0   0   0   0   2   2   0   0   2   2   0   0   2   0   0   0   0   0   0   0   2   0   0   2   0   0   0   2   2   2   0   2   0   0   2   2   0   0   2   2   0   2   2   2   2   0   2   0   0   2   2   2   2   2   2   0   2   2   2   0   0   0   2   0   0   2   0   2   0   0   2   0   2   0   2   2   2   0   0   0   2   2   0   0   0   2   2   2   2   2   0   0   0   0   0   2   0   0   0   2   2
 MK-5-16                2   2   0   2   0   2   0   2   0   2   0   2   2   2   0   2   2   0   2   0   0   2   2   0   0   0   0   2   2   0   2   0   2   0   0   2   0   2   2   0   2   2   2   2   2   0   2   2   0   0   2   2   2   0   0   0   2   2   2   0   2   2   0   0   2   2   2   2   0   2   0   2   0   2   0   2   2   2   0   0   2   0   0   0   2   2   2   0   2   0   2   0   2   2   2   0   0   0   0   0   0   0   0   2   2   0   0   2   2   0   0   0   0   0   0   0   0   0   0   2   0   0   2   0   0   0   2   2   2   0   2   0   0   2   2   2   0   2   2   0   2   2   2   2   0   2   0   0   2   2   2   2   2   2   0   0   0   0   2   0   0   2   0   0   0   0   2   2   0   2   0   2   0   2   2   2   0   2   2   0   2   0   0   0   2   2   2   2   2   0   0   0   0   0   2   0   0   0   2   0
 MK-6-1                 0   0   2   0   2   2   0   2   2   2   2   0   0   2   0   0   0   0   0   2   2   0   2   0   2   2   0   2   2   2   0   2   0   0   2   2   2   2   0   0   0   2   2   0   0   2   0   2   0   2   2   2   2   2   0   2   0   0   0   2   0   2   2   0   0   2   2   2   2   2   2   2   2   2   2   2   2   0   0   2   0   2   0   2   0   0   0   2   2   2   2   2   0   0   0   0   2   2   0   0   0   2   0   2   2   0   2   0   0   2   0   2   0   0   0   0   0   0   2   0   2   2   0   0   0   0   2   0   0   2   0   2   0   0   2   0   2   2   2   2   2   0   0   0   0   2   0   2   2   0   2   2   0   0   0   2   0   0   0   2   2   2   2   2   0   0   2   2   2   0   2   0   0   0   2   0   0   2   0   2   0   0   0   2   2   2   0   0   2   2   2   0   0   2   0   2   0   2   0   0
 MK-6-2                 0   0   2   0   2   2   0   2   2   2   2   0   0   2   0   0   0   0   0   2   2   0   2   0   2   2   0   2   2   2   0   2   0   0   2   2   2   2   0   0   0   2   2   2   0   0   0   2   0   2   2   2   2   2   0   2   0   0   0   0   0   0   2   2   0   2   2   2   2   2   2   2   2   2   2   2   2   0   0   2   0   0   0   0   0   0   0   2   2   2   2   2   0   0   0   2   2   2   0   2   0   2   2   2   2   0   2   0   0   2   0   2   0   0   0   0   0   0   2   0   2   2   0   0   2   0   2   2   0   2   0   2   0   0   2   0   2   2   2   2   2   0   0   0   0   2   0   2   2   0   2   2   0   0   0   2   0   0   0   2   2   2   2   2   0   0   2   2   2   0   2   0   0   0   2   0   0   2   0   2   0   0   0   2   2   2   0   0   2   2   2   0   0   2   0   0   0   2   0   0
 MK-6-3                 0   2   2   0   2   2   0   2   2   2   0   0   0   2   0   0   0   0   0   2   0   0   2   0   2   0   0   2   2   0   0   2   0   0   2   2   2   2   0   0   0   2   2   2   0   0   0   2   0   2   2   2   2   2   0   2   0   0   0   0   0   0   2   2   0   2   2   2   2   0   2   2   2   2   2   2   2   0   0   2   0   0   0   0   0   0   0   2   2   2   2   2   0   0   2   2   2   2   0   2   0   0   2   2   2   2   2   0   0   2   0   2   0   0   0   0   0   0   2   0   2   0   0   0   2   0   2   2   0   2   0   2   0   0   2   0   2   2   2   2   2   0   0   0   0   2   0   2   2   0   2   2   0   0   0   2   2   0   0   2   2   2   2   2   0   0   2   2   2   0   2   0   0   0   0   0   0   2   0   2   0   0   0   2   2   2   0   0   2   2   0   0   0   2   0   0   0   2   0   0
 MK-6-4                 0   2   2   0   2   2   0   2   2   2   0   0   0   2   0   0   0   0   0   2   0   0   2   0   0   0   0   0   2   2   0   2   0   0   2   0   2   2   2   0   0   0   2   0   0   0   0   2   0   2   2   2   2   2   0   2   0   0   0   0   0   0   2   2   0   2   2   2   2   0   2   2   2   2   0   2   2   0   0   2   0   2   0   0   0   0   0   2   0   2   2   2   0   0   2   2   2   2   0   2   0   0   2   2   2   2   2   0   0   2   0   2   0   0   0   2   0   0   2   0   2   0   0   0   2   0   2   2   0   2   0   2   0   0   2   0   2   2   2   2   2   0   0   0   0   2   2   2   0   2   2   2   0   2   0   2   2   0   0   2   2   0   2   0   0   0   2   2   2   0   2   0   2   0   2   0   0   2   0   2   0   0   0   2   0   2   0   0   2   2   0   0   0   2   0   0   0   2   0   2
 MK-6-5                 0   0   2   0   2   0   0   2   2   2   0   0   0   2   0   0   0   2   0   2   0   2   0   0   0   0   0   0   0   2   0   2   0   0   0   0   2   2   2   0   0   0   2   0   0   0   0   2   0   2   0   2   2   2   0   2   0   0   0   0   0   0   2   2   0   2   2   2   2   0   2   2   2   2   0   2   2   0   0   2   0   2   0   2   0   0   0   2   0   2   2   2   0   0   2   2   2   2   0   2   0   2   2   2   2   2   2   0   0   2   0   2   0   0   0   2   0   2   2   0   2   0   0   0   2   0   2   2   0   0   0   2   0   0   0   0   0   0   2   2   2   0   0   0   0   2   2   2   0   2   2   2   0   2   0   2   2   0   0   2   2   2   2   0   0   0   2   2   2   0   2   0   2   0   2   0   0   2   0   2   0   0   2   2   2   0   0   0   2   2   0   0   0   2   0   0   0   2   0   2
 MK-6-6                 0   0   2   0   2   0   0   0   2   2   0   0   0   2   0   0   0   2   0   2   0   2   0   0   0   0   0   0   0   2   0   2   0   0   0   0   0   2   0   0   0   0   2   2   0   0   0   2   0   2   0   2   2   2   0   2   0   0   0   0   0   0   2   2   0   2   2   2   2   0   0   2   2   2   0   2   2   0   2   2   0   2   0   2   2   0   0   2   0   2   2   2   0   0   2   2   2   0   0   2   0   2   2   2   2   2   2   0   0   0   0   2   0   0   0   2   2   2   2   0   2   0   0   0   2   0   2   2   2   0   0   2   0   0   0   0   0   0   2   2   2   0   0   0   0   2   2   2   0   2   2   2   2   2   0   2   2   0   0   2   2   0   2   0   0   0   2   2   2   0   2   2   2   2   2   0   0   2   0   2   0   0   2   2   2   0   0   0   2   2   0   0   0   2   0   0   2   2   0   2
 MK-6-7                 0   0   2   0   2   0   0   0   2   2   0   0   0   0   0   0   0   2   0   0   0   2   0   0   0   0   0   2   0   2   0   2   0   0   0   0   0   2   0   0   0   0   2   2   0   0   0   2   0   2   0   2   2   2   2   0   0   0   0   0   0   0   0   2   0   2   2   2   2   0   0   2   2   2   0   2   2   0   2   2   0   2   2   2   0   0   0   2   0   2   2   0   2   0   2   2   2   2   2   2   0   2   2   2   2   2   2   0   0   0   0   2   0   0   0   2   2   2   2   0   2   0   0   0   2   2   0   2   2   0   0   2   0   2   0   0   0   0   2   2   0   0   0   0   0   2   0   2   0   2   2   2   2   2   0   2   2   2   0   2   2   2   2   0   0   0   2   2   2   0   2   2   2   2   2   0   0   2   0   0   0   0   2   2   2   0   0   0   2   2   0   2   0   2   0   0   2   2   2   2
 MK-6-8                 0   0   2   0   2   0   0   0   0   2   0   0   0   0   0   0   0   2   0   0   0   2   0   0   2   0   0   2   0   2   0   2   0   0   0   0   0   0   0   0   0   0   2   2   0   0   0   0   0   2   0   2   2   2   2   0   0   2   0   0   0   0   0   2   0   2   2   0   2   2   0   2   2   2   2   2   2   0   2   2   0   0   2   2   0   0   2   2   0   2   0   0   0   2   2   2   2   2   2   2   0   2   2   2   2   2   2   0   0   2   0   2   0   0   0   2   2   2   2   0   2   0   2   0   2   2   0   2   2   0   0   0   0   2   0   2   2   0   2   2   0   0   0   0   0   2   0   2   0   2   2   2   2   2   0   2   2   2   0   2   2   2   2   0   0   0   0   2   2   0   2   2   2   2   2   0   0   2   0   0   2   0   2   2   2   0   0   0   2   2   0   2   0   2   0   0   2   2   2   2
 MK-6-9                 0   0   0   0   0   0   0   0   0   2   0   2   0   0   0   0   2   0   0   0   0   2   0   0   2   0   0   2   0   2   0   0   0   0   0   0   0   0   0   0   0   0   0   2   0   0   0   0   0   2   0   2   2   2   2   2   0   2   0   0   0   2   0   2   0   2   2   0   0   2   0   2   2   2   0   2   2   0   2   2   0   0   2   2   0   0   2   2   0   2   0   2   0   2   2   2   2   2   2   2   0   2   2   0   2   2   2   0   0   2   0   2   0   0   0   2   2   2   2   2   2   0   2   0   2   2   0   2   2   0   0   0   2   2   0   2   2   0   2   2   0   0   0   0   0   2   0   2   2   2   2   2   2   2   0   0   2   2   0   2   0   2   2   0   0   2   0   2   2   0   2   2   2   2   2   0   0   2   0   0   2   0   2   2   0   0   0   0   2   2   2   2   0   2   0   0   2   2   0   2
 MK-6-10                0   0   0   0   0   0   0   0   2   2   0   2   2   0   0   0   2   0   0   2   0   2   0   0   0   0   0   2   0   2   0   0   0   0   2   0   0   0   0   0   0   0   0   2   0   0   0   0   0   2   0   2   2   2   2   0   0   2   0   0   0   2   0   2   0   2   2   0   0   2   0   2   2   2   2   2   2   2   2   2   0   0   2   2   0   0   2   2   2   2   0   2   0   2   2   2   2   2   0   2   0   0   2   0   2   2   2   0   0   2   0   2   0   0   0   2   2   2   2   2   0   0   2   0   2   2   0   2   2   0   0   0   2   2   0   0   2   0   2   2   0   0   0   0   0   2   0   2   2   2   2   2   2   2   0   0   0   2   0   0   0   2   2   0   0   2   0   2   0   0   2   2   2   2   2   0   0   2   0   0   2   0   2   2   0   0   0   0   2   2   2   0   0   2   0   0   2   2   0   2
 MK-6-11                0   0   0   0   0   0   0   0   2   2   0   2   2   0   2   0   0   0   0   2   0   2   0   0   0   0   2   2   0   2   0   0   0   0   2   0   0   0   0   0   0   0   0   2   0   0   0   0   0   2   2   2   0   2   2   0   0   2   0   0   0   2   2   2   0   2   2   0   0   2   0   0   2   2   2   2   2   2   2   2   0   0   2   2   0   0   2   2   2   2   0   2   0   2   2   2   2   2   0   2   0   0   2   0   2   2   2   0   2   2   0   2   2   0   0   2   2   2   2   0   0   0   2   0   2   2   0   2   2   0   0   0   2   2   0   0   2   0   2   2   0   0   0   0   0   2   0   2   2   2   0   2   2   2   2   0   2   2   0   0   0   2   2   0   0   2   0   2   2   0   2   2   2   2   2   0   0   2   0   0   2   0   2   2   0   0   0   0   2   0   2   0   2   0   0   0   2   0   0   2
 MK-6-12                0   0   0   0   0   0   0   0   0   2   0   2   2   0   2   0   0   0   0   2   0   2   0   0   0   0   0   2   0   2   0   0   2   0   2   0   0   0   0   0   0   0   0   0   0   0   2   0   0   2   2   2   0   2   2   0   0   2   0   0   0   2   2   2   0   0   2   0   0   2   0   0   0   2   2   0   0   2   0   2   0   0   2   2   0   0   2   2   2   2   0   2   0   2   2   2   2   2   0   2   0   0   2   0   2   2   2   0   2   2   0   2   2   0   0   2   2   2   2   0   0   0   2   0   2   2   0   2   2   0   0   0   2   2   0   2   2   2   2   2   0   0   2   0   0   2   0   2   2   2   0   0   2   2   2   0   2   2   0   0   0   2   2   2   0   2   0   2   2   2   2   2   2   2   2   0   0   2   0   0   2   0   0   2   0   0   0   0   2   0   2   0   0   0   0   0   2   2   0   2
 MK-6-13                2   0   0   0   0   0   2   0   0   2   0   2   2   0   2   0   0   0   0   2   0   2   0   2   2   0   0   2   0   2   0   0   2   0   2   0   0   0   0   0   0   0   0   0   0   0   2   0   0   2   2   2   0   2   2   0   0   2   0   0   0   2   2   2   0   0   2   0   0   2   0   0   0   2   2   0   0   2   0   2   0   0   2   2   0   0   0   2   2   2   0   2   0   2   2   2   0   2   0   2   0   0   2   0   2   2   2   0   2   0   0   2   2   0   0   2   2   2   2   0   0   0   2   0   2   2   0   2   2   0   0   0   2   0   0   0   2   2   2   2   0   0   2   2   0   2   0   2   2   2   0   0   2   2   2   0   2   2   0   0   0   2   2   2   0   2   0   0   2   0   2   2   2   2   2   0   0   2   0   0   2   0   0   2   0   0   0   0   2   0   2   0   0   0   0   0   2   2   0   2
 MK-6-14                2   0   0   0   0   0   2   0   2   2   0   2   2   2   2   0   0   2   0   0   0   2   0   2   2   0   0   2   0   0   0   0   2   2   2   0   0   2   0   0   0   0   0   0   0   0   2   0   0   2   2   2   0   2   2   2   0   2   2   0   0   2   2   2   0   0   2   0   0   2   0   0   0   2   2   0   0   2   0   2   0   0   2   2   0   0   0   2   2   2   0   2   0   2   2   2   0   2   0   2   0   2   2   0   2   2   2   0   2   0   0   2   2   0   0   2   2   2   2   0   0   0   2   0   2   2   0   0   2   0   0   0   2   0   0   0   2   2   2   2   0   0   2   2   0   2   0   2   2   2   0   0   0   2   2   0   2   0   0   0   0   2   2   2   0   0   0   0   2   0   2   2   2   2   2   2   0   2   0   0   2   0   2   2   0   0   0   0   2   0   2   0   0   0   0   0   2   2   0   2
 MK-6-15                2   0   0   0   0   2   2   0   2   2   0   2   2   2   2   0   0   2   0   0   0   2   0   2   2   0   0   2   0   0   0   2   2   0   0   0   0   2   0   0   2   0   0   0   0   0   2   2   0   2   2   2   0   2   2   2   0   2   2   0   0   2   2   0   0   0   2   0   0   2   0   0   0   2   2   0   0   2   0   2   0   0   2   2   0   0   2   2   2   2   0   2   0   0   2   2   0   0   0   0   0   2   2   0   2   2   2   0   2   0   2   2   2   0   0   2   2   2   2   0   0   0   2   0   2   2   0   0   2   0   0   0   2   0   0   0   2   2   2   2   0   0   2   2   0   2   2   2   2   2   0   0   0   2   2   0   2   0   0   0   2   2   2   2   0   0   0   0   2   0   2   2   2   2   2   2   0   2   0   0   2   0   2   2   2   0   0   0   2   0   2   0   0   0   0   0   2   2   0   2
 MK-6-16                2   0   0   0   0   2   2   0   2   2   0   2   2   2   2   0   0   2   0   0   0   2   0   2   2   0   0   2   0   0   0   2   2   0   0   0   2   2   0   0   2   0   2   0   0   0   2   2   2   2   2   2   0   2   2   2   0   2   2   2   0   2   2   0   0   0   2   0   0   2   0   0   0   2   2   0   2   2   0   2   0   0   2   2   0   0   2   2   2   2   0   2   0   0   0   2   0   2   0   2   0   2   2   0   2   0   2   0   2   0   2   2   2   0   0   2   2   2   2   0   2   0   2   0   2   2   0   2   0   0   0   2   0   0   0   0   2   2   2   2   0   0   2   2   0   2   2   2   2   0   0   0   0   2   2   0   2   0   0   0   2   2   2   2   0   0   0   0   2   0   2   2   2   2   2   0   0   2   0   0   2   0   2   2   2   2   0   0   2   0   2   0   0   0   0   0   2   0   0   2
 
!****************************************** Phenotypic Data **********************************************************
!-100.0 is resevred for missing phenotype
SimulatedTrait1        16.8338   14.5720   14.4066   13.1867   13.7906   14.1136   15.6115   13.4671   13.2730   13.7494   15.3362   16.2693   15.6144   13.7183   15.0886   16.1560   13.7295   14.9719   15.0810   15.7510   13.8867   12.8695   16.5542   14.4207   14.5343   16.2447   14.3383   15.9797   15.8842   16.2936   16.5459   13.8985   14.5266   15.1701   16.0324   13.1451   13.9820   14.9236   14.1114   14.7827   13.5817   14.3812   16.7215   14.3728   15.1581   12.9394   14.2643   16.6171   13.5977   15.3178   11.8691   14.7492   14.9869   15.6589   14.6149   13.3814   12.7999   15.0444   14.9022   15.3206   13.6622   15.8682   15.0201   15.5982   17.0634   16.8292   15.5706   14.4661   16.1665   14.2817   15.8584   13.8813   14.4122   13.2084   13.8713   13.3089   16.9379   16.7824   13.2208   13.2649   17.2317   16.5681   11.9518   16.8540   13.7648   15.6637   16.4912   15.7157   15.4325   14.9406   14.6516   14.9899   13.5344   15.3178   15.5138   15.3949   16.7159   15.5771   14.1486   15.0487   16.7790   16.5885   12.5557   16.1002   17.5911   14.0171   14.1449   16.5571   14.3684   14.1347   14.8464   16.4888   14.7849   15.8791   14.5167   13.8646   14.8595   14.2834   12.3871   15.2756   17.9814   14.3889   16.3953   12.0215   13.4647   13.2551   14.7860   13.2772   17.4888   16.6050   12.3333   17.4843   15.3785   13.9234   16.7805   12.1402   12.4408   14.6628   13.7719   16.2929   16.0459   15.2394   16.0106   15.8335   16.2369   17.1383   14.8825   14.6668   16.3889   15.8071   15.2116   13.9844   15.3063   15.3444   13.7792   17.1182   14.9227   15.4568   13.6097   13.5427   15.6835   16.9367   15.3365   14.9526   12.6459   17.4816   14.3772   16.0492   12.7207   15.0013   14.9995   15.4104   12.8535   15.2630   13.2071   13.3823   13.2348   12.5884   15.1191   15.5574   15.0328   15.8361   13.9457   14.5211   15.0703   13.6761   17.2434   18.2369   14.5088   17.5074   13.8825   14.6016   14.7745   15.3496   14.7892   16.8471   15.8458   13.2162   16.2374   13.6573
SimulatedTrait2         9.8120   10.6811   10.3500   10.1746   10.3949   10.5311    9.1059   10.9522   10.0437   10.6656    8.2238    9.3392    9.0843    9.2295   11.5516    9.2405   11.4717   10.1115   10.6425   11.5800   10.7298   10.1726   10.2321   10.3770    9.8002    9.9311    9.3275   10.7187    9.1874    9.6515    9.6139    9.3299    9.5882   10.2673    8.7808    9.9279    9.8598    9.6920   10.4718   10.9369   10.7069    9.4346    9.1445    9.3455   10.7098   10.0617   10.8241    9.0481   10.8630   10.4524   10.5588   10.2149    9.2823   10.6684    9.2432   10.4427   10.3102    8.5689   10.7660   10.4028    9.0431   10.0477    8.8149   10.6172    7.9616    9.4046   11.5603   10.9128    9.5889   10.6191    9.6806   11.0565   10.4476   10.6504   10.7666    8.7438    9.0068    9.1017   10.5644   10.3091   10.1476    9.8117   10.4576    9.2661   10.8055   10.4883   10.1219    9.4824   11.1483   10.1440   11.4889   11.1346    9.5726   11.0357   10.0771    9.4342    9.8260    8.8713   10.5752    9.0270    9.5250    9.5458   11.1016    9.3477    9.5959   10.8647    9.2363    8.4894    8.9571   10.9295    9.1906    9.4241    9.9580   10.3369    9.2698    9.3978   10.5844   10.5517   11.0905   10.8183    9.4766   11.0442   10.3785   10.1843   10.6911   11.4604   10.7841   10.1932    9.8045    9.8192   10.3291    9.5515    9.2121   11.4043    9.7208   10.1301    9.1880    8.8629   10.1643   10.6073    9.6687    8.8098    8.9593    8.2756    8.7722    9.3206   10.8961   10.7236    9.3110    9.8613    9.4297   10.3116   11.1646   11.1816   10.3606    8.3493    9.9987   10.8244   10.7595   10.6268    9.7509    9.9041   10.4753   10.5963   11.7692    9.8574   10.1686   10.6513   10.3812   10.7370   10.2251   10.6699   11.4422    9.4452    8.6978   10.7270   10.9169   10.0194   11.0542   10.5876   10.8188    9.8361    9.6832    9.1367    9.7025   10.4069    9.5282    8.4983    8.8279    8.7383   10.5196   10.5029   10.6793    9.7240   10.2078   10.0401    9.7204   11.5041    9.0732   10.4831
 
