# Supplementary material for: Inclusive Composite Interval Mapping of QTL by Environment Interactions in Biparental Populations
Source: PLoS One. 2015 Jul 10;10(7):e0132414. doi: 10.1371/journal.pone.0132414 (PMC4498613; doi:10.1371/journal.pone.0132414)
Supplement: S5 File — (ZIP) [file pone.0132414.s005.zip › H=0.5/L1/run_00003.met]

!**********************Note: lines staring with "!" are remarks and will be ignored in the program********************
!*********************************General Information**********************************
!Assuming F1 = P1 x P2, populations available in QTL IciMapping are: 
!  1, P1BC1F1 = P1 x F1, the first backcrossing where P1 is used as the recurrent parent;
!  2, P2BC1F1 = P2 x F1, the first backcrossing where P2 is used as the recurrent parent;
!  3, F1DH, F1-derived doubled haploids; 
!  4, RIL or F1RIL, recombination inbred lines through the repeated selfing of F1;
!  5, P1BC1RIL, recombination inbred lines through the repeated selfing of P1BC1F1;
!  6, P2BC1RIL, recombination inbred lines through the repeated selfing of P2BC1F1;
!  7, F2, the selfing generation of F1;
!  8, F3, the selfing generation of F2;
!  9, P1BC2F1, the second backcrossing where P1 is used as the recurrent parent; 
! 10, P2BC2F1, the second backcrossing where P2 is used as the recurrent parent;
! 11, P1BC2RIL, recombination inred lines through the repeated selfing of P1BC2F1; 
! 12, P2BC2RIL, recombination inred lines through the repeated selfing of P2BC2F1; 
! 13, P1BC1F2, the selfing generation of P1BC1F1; 
! 14, P2BC1F2, the selfing generation of P2BC1F1; 
! 15, P1BC2F2, the selfing generation of P1BC2F1; 
! 16, P2BC2F2, the selfing generation of P2BC2F1; 
! 17, P1BC1DH, P1BC1F1-derived doubled haploids; 
! 18, P2BC1DH, P2BC1F1-derived doubled haploids; 
! 19, P1BC2DH, P1BC2F1-derived doubled haploids; 
! 20, P2BC2DH, P2BC2F1-derived doubled haploids; 
   3      !Mapping Population (see remarks above)
   2      !Mapping Function (1 for Kosambi; 2 for Haldane; 3 for Morgan)
   2      !Marker Space Type (1 for intervals; 2 for positions)
   1      !Marker Space Unit(1 for centiMorgans; 2 for Morgan)
   6      !Number of Chromosomes (or Linkage Groups)
 200      !Size of the mapping population
   2      !Number of environments
 
!***************************************** Chromosomes and Linkage Maps **********************************************
!Chromosome                 NumMarkers
-CH1                        16
-CH2                        16
-CH3                        16
-CH4                        16
-CH5                        16
-CH6                        16
!Linkage map (Marker name followed by position or the interval length)
 MK-1-1                1     0.000
 MK-1-2                1    10.000
 MK-1-3                1    20.000
 MK-1-4                1    30.000
 MK-1-5                1    40.000
 MK-1-6                1    50.000
 MK-1-7                1    60.000
 MK-1-8                1    70.000
 MK-1-9                1    80.000
 MK-1-10               1    90.000
 MK-1-11               1   100.000
 MK-1-12               1   110.000
 MK-1-13               1   120.000
 MK-1-14               1   130.000
 MK-1-15               1   140.000
 MK-1-16               1   150.000
 MK-2-1                2     0.000
 MK-2-2                2    10.000
 MK-2-3                2    20.000
 MK-2-4                2    30.000
 MK-2-5                2    40.000
 MK-2-6                2    50.000
 MK-2-7                2    60.000
 MK-2-8                2    70.000
 MK-2-9                2    80.000
 MK-2-10               2    90.000
 MK-2-11               2   100.000
 MK-2-12               2   110.000
 MK-2-13               2   120.000
 MK-2-14               2   130.000
 MK-2-15               2   140.000
 MK-2-16               2   150.000
 MK-3-1                3     0.000
 MK-3-2                3    10.000
 MK-3-3                3    20.000
 MK-3-4                3    30.000
 MK-3-5                3    40.000
 MK-3-6                3    50.000
 MK-3-7                3    60.000
 MK-3-8                3    70.000
 MK-3-9                3    80.000
 MK-3-10               3    90.000
 MK-3-11               3   100.000
 MK-3-12               3   110.000
 MK-3-13               3   120.000
 MK-3-14               3   130.000
 MK-3-15               3   140.000
 MK-3-16               3   150.000
 MK-4-1                4     0.000
 MK-4-2                4    10.000
 MK-4-3                4    20.000
 MK-4-4                4    30.000
 MK-4-5                4    40.000
 MK-4-6                4    50.000
 MK-4-7                4    60.000
 MK-4-8                4    70.000
 MK-4-9                4    80.000
 MK-4-10               4    90.000
 MK-4-11               4   100.000
 MK-4-12               4   110.000
 MK-4-13               4   120.000
 MK-4-14               4   130.000
 MK-4-15               4   140.000
 MK-4-16               4   150.000
 MK-5-1                5     0.000
 MK-5-2                5    10.000
 MK-5-3                5    20.000
 MK-5-4                5    30.000
 MK-5-5                5    40.000
 MK-5-6                5    50.000
 MK-5-7                5    60.000
 MK-5-8                5    70.000
 MK-5-9                5    80.000
 MK-5-10               5    90.000
 MK-5-11               5   100.000
 MK-5-12               5   110.000
 MK-5-13               5   120.000
 MK-5-14               5   130.000
 MK-5-15               5   140.000
 MK-5-16               5   150.000
 MK-6-1                6     0.000
 MK-6-2                6    10.000
 MK-6-3                6    20.000
 MK-6-4                6    30.000
 MK-6-5                6    40.000
 MK-6-6                6    50.000
 MK-6-7                6    60.000
 MK-6-8                6    70.000
 MK-6-9                6    80.000
 MK-6-10               6    90.000
 MK-6-11               6   100.000
 MK-6-12               6   110.000
 MK-6-13               6   120.000
 MK-6-14               6   130.000
 MK-6-15               6   140.000
 MK-6-16               6   150.000
!*********************************** Marker Types ********************************************************************
!Co-dominant marker: When heterozygote F1 is present, P1 is coded as 2, F1 is coded as 1, and P2 is coded as 0; Otherwise, P1 is coded as 2, and P2 is coded as 0. 
!Dominant marker: When heterozygote F1 is present, P1 and F1 are coded as 12, and P2 is coded as 0; Otherwise, P1 is coded as 2, and P2 is coded as 0.  
!Recessive markers: When heterozygote F1 is present, P1 is coded as 2, and F1 and P2 are coded as 10; Otherwise, P1 is coded as 2, and P2 is coded as 0. 
!Missing marker is coded as -1. 
 MK-1-1                 2   2   0   2   2   0   2   2   2   0   2   0   0   2   2   2   0   0   0   2   0   2   0   2   0   2   2   2   2   0   0   2   2   2   2   2   2   0   2   0   0   0   0   2   0   2   2   2   0   2   0   0   0   2   2   2   0   2   2   0   2   2   0   0   0   0   0   2   2   2   0   0   2   2   2   0   2   2   0   0   0   0   2   0   0   2   0   0   2   2   2   2   0   0   2   0   0   0   2   0   2   2   2   0   0   0   2   2   2   0   2   0   0   2   2   2   2   2   0   0   2   2   0   0   0   0   0   0   2   2   2   0   2   2   2   0   2   2   0   2   2   0   0   0   2   2   0   2   0   0   2   0   0   2   2   0   0   0   2   2   2   0   0   2   2   2   0   2   2   2   0   2   2   2   2   0   0   2   0   0   0   2   2   0   0   2   2   0   0   2   0   2   2   0   2   0   2   2   0   0
 MK-1-2                 2   2   0   2   2   2   2   2   0   0   2   0   0   2   2   2   0   0   0   2   0   2   0   2   0   0   2   0   2   0   0   2   2   2   2   2   2   0   0   0   0   2   0   2   0   2   0   2   0   2   0   0   0   2   2   2   0   0   2   0   2   2   0   0   0   0   0   2   2   2   0   0   2   2   2   0   2   2   0   0   0   0   2   2   0   2   0   0   2   2   2   2   0   0   2   0   0   0   2   0   2   2   2   0   2   2   2   0   2   0   2   0   0   2   2   2   0   2   0   0   2   2   2   0   0   0   0   0   2   2   2   2   2   2   2   0   2   2   0   2   2   0   0   0   2   2   0   2   0   2   0   0   0   2   2   0   0   0   2   2   2   0   0   2   2   2   0   2   2   2   0   2   2   2   2   0   0   2   0   2   0   2   2   0   0   2   2   0   0   2   0   2   2   0   2   0   2   2   0   0
 MK-1-3                 0   2   0   2   2   2   2   2   0   0   2   0   0   2   2   2   0   0   2   2   0   2   0   2   2   0   2   0   2   0   2   2   2   2   2   0   2   0   0   2   0   0   2   2   2   2   0   2   0   2   2   0   0   2   2   2   0   0   2   0   2   2   0   0   0   0   0   2   2   2   2   0   2   2   2   0   2   2   0   0   0   0   2   2   0   2   0   0   2   0   2   2   0   0   2   0   0   0   2   0   2   2   2   0   0   2   2   0   2   0   2   0   2   2   2   2   0   0   0   0   2   0   2   0   0   0   0   0   2   2   2   2   2   2   0   0   0   2   0   2   2   0   2   0   2   0   0   2   0   2   0   0   0   2   2   0   0   0   2   2   2   0   0   2   2   2   2   2   0   2   2   2   2   2   2   0   0   2   0   2   0   2   2   0   0   2   2   2   0   2   0   2   2   0   2   0   2   2   2   0
 MK-1-4                 0   0   0   2   2   0   2   2   0   0   2   0   0   2   0   2   0   0   2   2   0   2   0   2   2   0   2   0   2   0   0   2   0   2   2   0   2   0   2   2   0   0   2   2   2   2   0   2   0   2   0   0   0   2   2   2   0   0   2   0   2   2   0   0   0   0   0   2   2   2   0   0   2   2   2   0   2   2   0   2   0   2   0   2   0   2   0   0   2   0   2   0   0   0   2   0   0   0   2   0   2   0   2   0   0   2   2   2   0   2   2   0   2   2   2   0   0   0   0   0   2   0   2   0   0   0   0   0   2   2   2   2   2   2   0   0   0   2   0   2   2   0   2   0   2   0   0   2   0   2   0   0   0   2   2   0   0   0   2   2   2   0   0   2   0   2   2   2   0   0   2   0   2   2   2   2   0   2   0   2   0   2   2   0   0   2   2   2   2   2   0   2   0   0   0   2   2   2   0   0
 MK-1-5                 0   0   0   2   2   0   2   2   0   0   2   0   0   2   0   2   0   0   2   2   0   2   0   2   2   0   2   0   2   0   0   0   0   2   2   0   2   0   2   2   0   0   2   2   2   2   0   2   0   2   0   0   0   2   2   2   0   0   2   0   2   0   0   0   0   0   0   2   2   2   0   0   2   2   2   2   2   2   0   2   0   2   0   2   0   2   0   0   0   0   2   0   0   0   2   0   0   0   0   0   2   0   2   0   0   2   2   2   0   2   2   0   2   0   2   0   0   0   0   0   2   0   2   0   0   0   0   0   0   2   0   2   2   2   0   2   0   2   0   2   2   0   2   0   2   0   0   2   0   2   0   0   0   2   2   0   0   2   2   2   0   0   0   2   0   2   2   2   0   0   2   0   2   2   2   2   0   2   0   2   0   2   0   0   2   2   2   2   2   2   0   2   0   2   2   2   2   2   0   0
 MK-1-6                 2   0   2   2   2   0   2   2   0   0   2   0   0   2   0   2   0   0   2   2   2   2   0   2   2   0   2   0   2   0   0   0   0   2   2   0   2   0   0   2   0   0   0   2   2   0   0   0   0   2   0   0   0   2   2   2   2   0   2   0   2   0   0   0   0   0   0   2   2   2   0   0   2   2   2   2   2   2   0   0   0   2   0   2   2   2   0   0   0   0   2   0   0   0   0   2   0   0   0   0   2   0   2   0   0   2   2   0   0   2   2   0   2   0   2   0   0   0   0   0   2   0   2   0   0   0   2   0   0   2   0   2   0   2   0   2   0   0   0   2   2   0   2   0   2   0   0   2   0   2   0   0   0   2   2   2   0   2   2   2   0   2   0   2   0   2   2   2   0   2   2   0   2   2   2   2   0   2   2   2   0   2   0   0   2   2   2   2   2   2   0   2   0   2   2   2   2   2   0   2
 MK-1-7                 2   0   2   2   2   0   2   2   0   0   2   0   0   2   0   2   2   0   0   2   2   2   0   2   2   0   2   0   2   0   0   0   0   2   2   0   2   0   0   2   0   0   0   2   2   2   0   0   0   2   0   0   0   2   2   2   2   0   2   0   2   0   0   0   0   0   0   2   2   2   0   0   2   2   2   0   2   0   2   0   0   2   0   2   2   2   0   0   0   0   2   0   0   0   0   2   0   0   0   0   2   0   0   0   0   2   2   0   0   2   2   0   2   0   2   0   0   0   0   0   2   0   2   0   0   0   0   0   0   2   2   2   2   2   0   2   0   0   2   0   0   0   2   0   0   0   0   2   0   2   0   2   0   2   2   2   0   2   2   2   0   2   0   2   0   2   2   0   0   2   2   2   2   2   2   2   0   2   0   2   0   2   0   2   0   2   2   2   2   2   0   2   0   2   2   0   2   2   0   2
 MK-1-8                 2   0   2   2   2   0   2   2   0   0   2   0   0   2   0   2   2   0   2   2   2   2   0   0   0   0   2   0   2   0   0   0   0   0   2   0   0   0   0   2   0   0   0   2   2   2   0   0   0   2   0   0   0   2   2   2   2   0   2   0   2   0   0   0   0   0   2   2   2   2   0   0   2   2   2   0   2   2   2   0   2   2   0   2   0   2   0   0   0   0   2   0   0   0   0   2   0   0   0   0   2   0   0   0   0   2   2   0   0   0   2   0   2   2   2   0   0   0   0   0   2   0   2   0   0   0   0   0   0   2   2   2   2   2   0   2   0   0   2   0   0   0   2   0   0   0   0   2   0   0   0   2   2   2   0   2   0   2   2   2   0   2   0   2   0   0   2   0   0   2   2   2   2   2   2   0   0   2   0   2   0   2   0   2   0   2   2   2   2   2   0   2   0   2   0   0   2   2   0   2
 MK-1-9                 2   0   2   0   2   0   2   2   0   0   2   0   0   2   0   2   2   0   2   2   2   2   0   0   0   2   2   0   2   0   0   0   0   0   2   0   0   0   0   2   0   0   2   2   2   2   2   0   0   2   0   0   0   2   2   2   2   0   2   0   2   0   0   0   2   0   2   2   2   0   0   0   2   2   2   0   2   2   2   0   0   2   0   2   0   2   0   0   0   0   2   0   0   0   0   0   0   0   2   0   0   0   0   0   0   2   2   0   0   0   2   0   2   2   2   0   0   0   0   0   2   0   2   2   0   0   0   0   0   2   2   2   2   2   0   2   0   2   2   0   0   2   0   0   0   0   0   2   0   0   0   2   0   2   0   2   0   2   2   2   0   2   0   2   0   0   2   0   0   2   2   2   2   2   2   0   0   2   2   2   0   2   0   0   0   2   0   0   2   2   0   2   0   2   2   0   2   2   0   2
 MK-1-10                2   0   2   0   2   0   2   2   0   0   2   0   0   0   0   2   2   0   2   2   2   2   0   0   0   2   2   0   2   0   0   0   0   0   0   2   0   0   0   0   0   0   2   2   2   2   2   2   0   2   0   0   0   2   2   2   0   0   2   0   2   0   0   0   0   0   2   2   2   0   0   0   2   0   2   0   2   0   0   0   0   2   0   2   0   2   0   0   0   0   2   0   0   0   0   0   0   0   2   0   0   0   0   0   0   2   2   0   0   0   2   0   2   2   2   0   0   0   0   0   2   0   2   0   0   0   0   0   0   2   2   2   2   2   0   2   0   2   2   0   0   2   0   0   0   0   0   2   0   0   0   2   0   2   0   2   0   2   2   2   0   2   0   2   0   0   2   0   0   2   2   2   2   2   2   0   0   2   2   2   0   2   0   0   0   2   0   0   0   2   0   2   0   2   2   0   2   2   2   2
 MK-1-11                2   0   0   0   2   0   2   2   0   0   2   0   0   0   0   2   2   0   2   2   2   2   0   0   0   2   2   0   2   0   0   0   0   0   0   2   0   0   0   0   0   0   2   2   2   2   2   2   0   2   2   0   0   2   2   2   0   0   2   0   2   0   0   0   0   0   2   2   2   0   2   0   2   0   0   0   2   0   0   0   0   2   0   2   0   2   0   0   2   0   2   0   0   0   0   0   0   0   2   0   0   0   0   0   0   0   0   0   0   0   2   0   2   2   2   0   0   0   0   0   2   0   2   0   0   0   2   0   0   2   0   0   2   2   0   2   0   2   2   0   0   2   0   0   0   0   2   2   2   0   0   2   0   2   0   2   0   2   2   2   0   2   0   2   0   0   2   0   0   0   2   2   2   2   2   0   0   2   2   2   0   2   2   0   0   0   0   0   0   2   0   2   2   2   2   0   2   2   2   2
 MK-1-12                2   0   0   0   2   0   2   2   2   0   2   0   0   0   0   2   2   0   2   2   2   2   0   0   2   2   2   0   2   0   0   0   0   0   0   2   0   0   0   2   0   0   2   2   0   2   2   2   0   0   2   0   0   2   2   2   0   0   0   0   2   0   0   0   0   2   2   2   2   0   0   0   2   0   0   0   0   0   0   0   0   2   0   2   0   2   0   2   2   0   2   0   0   0   0   0   2   0   2   0   0   0   0   0   0   0   0   0   0   0   2   0   2   2   2   0   0   0   0   0   2   2   2   2   0   2   2   0   0   2   0   0   2   2   0   2   0   2   2   0   0   2   0   0   0   0   2   2   2   0   0   2   0   2   0   2   0   2   0   0   0   2   0   2   0   0   2   0   2   0   2   2   2   2   2   0   0   2   0   2   2   2   2   0   0   0   0   2   0   2   0   2   0   2   0   0   0   2   2   2
 MK-1-13                2   0   0   0   2   0   2   2   2   0   2   0   0   0   0   2   2   0   2   2   0   2   0   2   2   2   2   0   2   0   0   2   0   0   0   2   2   0   0   2   0   0   2   2   0   2   2   2   0   0   2   2   0   2   0   2   0   0   0   2   2   0   0   0   0   2   2   2   0   0   0   0   2   0   0   0   0   0   0   0   0   2   0   2   0   2   0   2   2   0   2   0   0   0   0   0   2   0   2   0   0   0   0   0   2   0   0   0   0   0   2   0   2   2   2   0   0   0   0   0   2   2   2   2   0   2   2   0   0   2   0   2   2   2   0   2   0   2   2   0   0   2   0   0   0   0   2   2   2   0   0   2   0   2   2   2   0   2   0   0   0   2   0   2   2   0   2   0   2   0   2   2   2   2   2   2   0   2   0   2   2   2   2   0   0   0   0   2   0   2   2   2   0   2   0   0   0   2   2   2
 MK-1-14                2   2   0   0   2   0   2   2   2   0   2   0   2   0   0   2   2   0   2   2   0   2   2   2   2   2   2   2   2   0   0   2   0   0   0   2   2   0   0   2   0   2   2   2   2   2   2   2   0   0   2   2   0   2   2   2   0   0   0   2   2   0   0   0   0   2   2   2   0   2   0   0   2   2   0   0   0   0   0   0   0   2   0   2   0   2   2   2   2   0   2   0   2   2   0   0   2   0   0   0   0   0   0   0   2   0   0   0   0   0   2   0   2   2   0   2   0   0   0   0   2   0   2   2   0   2   2   2   0   2   0   2   2   2   0   2   0   2   2   0   0   2   0   2   0   0   2   2   2   2   0   2   0   2   2   0   0   2   0   0   0   2   0   2   2   0   2   0   2   0   2   2   2   2   2   2   0   2   2   2   2   2   2   0   0   0   0   2   0   2   2   2   0   0   0   0   0   2   2   2
 MK-1-15                2   2   0   0   0   0   2   2   2   0   2   0   0   0   0   2   2   0   2   0   0   2   2   2   2   2   2   2   2   0   0   2   0   0   0   2   0   0   0   2   0   2   2   2   2   2   2   2   0   0   2   2   0   2   2   2   0   0   0   2   2   0   0   2   0   2   2   2   0   2   2   0   2   2   0   0   0   0   0   0   0   2   0   2   0   2   2   2   2   0   2   0   2   2   0   0   2   0   0   0   0   0   0   0   2   0   0   0   0   0   2   0   2   0   0   2   0   0   0   0   2   0   2   2   0   2   2   2   0   2   0   2   2   2   0   0   0   0   2   0   0   2   0   2   0   0   2   2   2   2   0   2   0   0   2   0   0   2   0   0   0   2   0   2   2   0   2   0   2   0   2   2   2   0   2   0   0   2   2   2   2   2   2   0   0   0   0   2   2   2   2   2   2   0   0   0   0   2   2   2
 MK-1-16                2   2   0   0   2   0   2   2   2   0   2   0   2   2   0   2   2   0   2   2   0   2   2   0   2   2   2   2   2   0   0   2   0   0   0   0   2   0   0   2   0   2   2   2   2   2   2   0   0   0   2   2   0   2   2   2   0   0   0   2   2   0   0   2   0   0   2   2   0   2   2   0   2   2   0   0   0   0   0   0   0   2   0   2   0   2   2   2   0   2   2   0   2   2   0   0   2   0   0   0   0   0   0   0   2   0   0   0   0   0   2   2   2   0   0   2   0   0   0   0   2   0   0   2   0   0   2   2   0   2   2   2   2   2   2   0   0   0   2   0   0   2   0   2   0   0   2   2   0   0   0   0   0   0   2   2   0   2   0   0   0   2   0   2   2   0   2   2   2   0   2   0   2   0   2   0   0   2   2   2   2   2   2   2   0   0   0   2   2   2   0   2   2   0   0   0   0   2   2   2
 MK-2-1                 2   2   2   0   0   0   0   2   2   0   0   0   2   2   0   0   2   0   0   2   2   0   0   2   2   0   0   2   0   0   0   2   0   0   0   2   0   0   2   2   0   2   0   2   0   0   0   0   0   0   2   0   0   0   0   2   0   2   0   2   0   0   2   0   2   0   0   2   0   0   0   0   0   0   0   2   0   0   0   0   2   0   0   0   0   2   0   2   2   2   2   2   0   2   0   2   2   2   0   2   2   0   2   2   2   0   0   0   2   0   2   2   2   2   0   0   2   2   0   0   2   0   2   0   0   0   0   2   0   0   0   0   0   2   0   0   2   2   2   0   0   0   0   0   0   0   2   2   0   2   0   0   0   2   0   0   0   2   0   2   2   0   0   2   0   0   0   2   2   2   2   0   0   2   0   2   0   2   2   0   2   2   0   0   0   2   0   0   2   0   0   2   0   2   0   2   2   0   2   2
 MK-2-2                 2   2   2   0   0   0   0   2   2   0   0   0   2   2   0   0   2   0   0   2   2   0   0   2   2   0   0   2   0   0   0   2   0   0   0   2   2   0   2   2   0   0   0   2   0   0   0   0   0   0   2   0   0   0   0   2   0   2   0   2   0   0   2   0   2   0   0   2   0   0   0   0   0   0   0   2   0   0   0   0   2   2   2   0   0   2   0   2   2   2   0   2   0   2   0   2   2   2   0   2   2   0   2   0   2   0   0   0   2   0   2   2   2   2   0   0   0   2   0   0   2   0   2   0   0   0   0   2   2   0   0   0   0   2   0   0   2   2   2   0   0   0   0   0   0   0   2   2   2   2   0   0   0   2   0   0   0   2   0   2   2   0   2   2   0   0   0   2   2   0   0   0   0   2   0   2   0   2   2   0   2   2   0   0   0   2   0   0   2   0   0   0   0   2   0   2   2   0   2   2
 MK-2-3                 0   2   2   0   0   0   0   2   2   0   0   0   2   2   0   2   2   0   0   2   2   0   0   0   2   0   0   2   2   0   0   2   0   0   2   2   2   0   2   2   0   0   0   2   0   0   2   0   0   0   2   0   0   0   0   2   2   0   0   2   0   0   2   0   2   0   0   2   0   0   0   0   0   0   0   2   0   0   2   0   2   2   2   0   0   2   0   0   2   2   2   2   0   2   0   2   2   2   0   2   0   0   0   0   2   0   0   2   2   0   2   2   2   2   0   0   0   2   0   0   2   0   2   0   0   0   0   2   2   0   0   0   0   2   0   2   2   2   2   0   0   2   0   0   0   0   0   2   0   2   0   0   0   2   0   0   0   2   0   2   2   0   2   2   2   0   0   2   2   0   0   0   0   2   2   2   0   2   2   0   0   2   0   0   0   2   0   0   2   0   0   0   0   2   0   2   2   0   2   2
 MK-2-4                 2   2   2   0   0   0   0   0   2   0   0   0   2   2   0   2   2   0   0   0   2   0   0   0   2   0   0   2   2   0   0   2   0   0   2   2   2   0   2   2   0   0   0   2   0   0   2   0   0   0   2   0   0   0   0   2   2   0   0   2   0   0   2   2   2   2   0   2   0   0   0   0   0   0   0   2   2   0   0   0   2   2   2   0   0   2   0   0   2   2   2   2   0   2   2   2   2   2   0   2   0   0   0   0   2   0   0   2   2   0   2   2   2   2   0   0   0   2   2   2   2   0   2   2   0   0   0   2   2   0   0   0   0   2   0   0   2   2   2   0   0   2   0   0   0   0   0   2   0   2   0   0   0   2   2   0   0   2   0   2   2   0   2   2   2   0   0   2   2   0   0   0   0   2   2   2   0   2   2   0   0   2   0   0   0   2   0   0   0   0   0   0   0   2   0   2   2   0   0   2
 MK-2-5                 2   2   2   0   0   0   0   0   2   0   0   2   2   2   0   2   2   0   0   0   2   0   0   0   0   0   0   2   2   0   0   2   0   0   2   0   2   2   2   2   2   0   2   2   0   0   2   0   0   0   2   2   0   0   0   2   2   0   2   2   0   0   2   2   2   2   0   2   0   0   0   0   0   0   2   2   2   0   0   0   2   2   2   0   0   2   0   0   2   2   2   0   0   2   2   2   2   0   2   2   0   0   0   0   2   0   0   2   2   0   2   2   2   2   2   0   0   2   0   2   0   0   2   2   0   0   0   2   2   0   0   0   0   2   0   0   2   2   2   0   0   2   0   0   0   0   0   2   0   2   0   0   0   2   2   0   0   2   0   2   2   2   2   2   2   0   0   2   2   2   0   0   0   2   0   2   0   2   2   0   2   0   0   0   0   2   0   0   0   0   0   0   0   2   2   2   0   0   0   2
 MK-2-6                 2   2   2   0   0   0   0   0   2   0   0   2   2   2   2   2   2   0   0   0   2   0   0   0   0   2   0   2   2   0   0   2   0   0   2   0   2   2   2   2   2   0   2   0   0   0   2   0   0   0   2   2   0   0   0   2   2   0   2   2   0   0   2   2   2   2   0   2   0   0   0   0   0   0   2   2   2   0   0   0   2   2   2   0   0   2   0   0   2   2   2   0   2   0   2   2   2   2   2   2   0   0   0   0   2   0   0   2   2   0   2   2   0   2   2   0   0   2   0   2   0   0   2   2   0   0   0   2   2   2   0   0   0   2   2   0   0   2   2   0   0   2   0   0   0   0   0   2   0   2   0   0   0   2   2   0   0   2   0   2   2   2   2   2   2   0   2   2   2   2   0   0   0   2   0   2   0   2   2   0   2   0   0   0   0   2   0   0   0   0   0   0   0   2   2   2   0   0   0   2
 MK-2-7                 2   2   2   0   0   0   0   0   2   0   0   2   2   2   2   2   2   0   0   0   2   2   0   0   0   2   0   2   2   0   0   0   0   2   0   0   2   2   2   2   2   0   2   0   0   0   2   0   0   0   2   2   0   0   0   2   2   0   2   0   0   0   2   2   2   2   0   2   0   0   0   0   0   0   2   2   2   0   0   0   2   2   2   0   0   2   0   0   2   2   0   0   2   0   2   2   2   2   2   2   0   0   0   0   0   0   0   2   2   0   2   2   0   0   2   0   0   0   0   2   0   0   2   2   0   0   0   0   2   2   0   0   0   2   2   0   0   2   2   0   2   0   0   0   0   0   0   2   0   2   0   0   0   2   2   0   0   2   0   2   2   2   2   2   2   0   2   2   2   2   0   0   0   2   0   2   0   2   2   0   2   0   0   0   0   2   2   0   0   0   0   0   2   2   2   0   0   2   0   0
 MK-2-8                 2   2   2   0   0   2   0   0   2   0   0   2   2   2   2   2   2   0   0   0   2   2   0   0   0   2   0   0   2   0   0   0   0   0   0   0   2   0   2   2   2   0   2   0   0   2   2   0   2   0   2   2   0   2   0   2   2   0   2   0   0   0   2   2   2   2   0   2   0   0   0   0   0   0   2   2   2   2   0   0   0   0   2   0   0   2   0   0   2   0   0   0   2   0   2   2   2   2   0   2   0   0   0   0   0   0   0   2   2   0   2   2   0   0   2   0   0   0   2   2   0   2   2   2   0   0   0   0   2   2   0   0   0   2   2   2   0   2   2   0   2   0   0   0   0   0   0   2   0   2   0   0   0   0   2   0   0   2   0   2   2   2   2   2   2   0   2   2   2   2   0   0   0   2   0   0   0   2   2   0   2   0   0   0   0   2   2   0   0   0   0   0   2   2   2   0   2   2   0   0
 MK-2-9                 0   2   2   0   0   2   0   2   2   0   0   2   2   2   2   0   2   0   0   0   2   2   0   0   0   2   0   0   2   0   0   0   0   0   2   0   2   2   2   2   2   0   2   0   0   2   2   0   2   0   2   2   0   2   0   2   2   0   2   0   0   0   2   0   2   2   0   2   0   0   0   0   0   0   2   0   2   2   0   0   0   0   2   0   2   2   2   0   2   0   2   0   2   0   2   2   2   2   2   2   0   0   0   0   0   0   0   2   2   0   2   0   0   0   2   0   0   0   2   2   0   2   2   2   0   0   2   0   2   2   2   0   0   2   2   2   0   2   2   0   2   0   0   0   0   0   0   2   0   2   0   0   0   0   2   0   0   2   0   2   2   2   2   2   2   0   2   2   2   2   2   0   0   2   2   0   0   2   2   0   2   0   0   0   0   2   2   0   0   0   0   0   2   2   2   0   2   2   0   0
 MK-2-10                0   2   2   0   0   2   2   0   2   2   0   2   2   2   2   0   2   0   0   0   2   2   0   0   0   2   0   0   2   0   0   0   0   0   0   0   2   2   2   2   2   0   2   0   0   2   2   0   0   0   2   2   0   2   0   0   2   0   2   0   0   0   2   0   2   2   0   2   0   0   0   0   0   2   2   0   2   2   0   0   0   0   2   0   2   2   2   0   0   0   2   0   2   0   2   2   2   2   2   2   0   0   2   0   0   0   2   0   2   0   2   0   0   0   2   0   0   0   0   2   0   2   2   2   0   0   2   0   2   2   2   0   0   2   2   2   2   2   2   0   2   0   0   2   0   0   0   2   0   2   0   0   0   0   2   0   2   2   0   2   2   2   2   2   2   0   0   2   2   2   2   0   0   2   2   0   0   2   2   0   2   0   0   0   0   2   2   0   0   0   0   0   0   2   0   0   2   2   0   0
 MK-2-11                0   2   2   0   0   2   2   0   0   2   0   2   2   2   2   0   0   0   2   0   2   2   0   2   0   2   0   0   2   0   0   0   0   0   0   0   0   2   2   2   2   0   2   0   0   2   2   0   0   0   2   2   0   2   0   0   2   0   2   0   0   0   2   0   2   2   0   2   0   0   0   0   0   2   2   0   2   2   0   0   0   2   2   0   2   2   2   0   2   0   2   0   2   0   2   2   0   2   2   0   0   0   2   0   0   0   2   0   2   0   2   0   0   0   2   0   0   0   0   2   0   2   2   2   0   0   2   0   2   2   2   0   0   2   2   2   2   2   2   0   2   0   0   2   0   0   0   2   0   2   0   0   0   0   0   0   2   2   0   2   2   2   2   2   2   0   0   2   2   2   2   0   0   2   2   2   0   2   2   0   2   0   0   0   0   2   2   0   0   0   0   0   0   2   0   0   2   2   0   0
 MK-2-12                2   0   2   2   0   2   2   0   0   2   0   2   2   2   2   0   2   0   2   0   2   2   0   2   0   2   0   2   2   0   0   0   0   0   0   0   2   2   2   2   2   0   2   0   2   0   2   0   0   0   2   2   0   2   0   2   2   0   2   0   0   0   0   0   2   2   0   2   2   0   0   0   0   2   0   0   2   2   0   0   0   2   2   0   2   2   2   0   2   0   2   0   2   0   2   2   0   2   2   0   0   0   2   0   0   2   2   0   2   0   2   0   0   0   2   0   0   0   2   2   0   2   2   2   0   0   2   0   2   2   2   0   0   2   2   2   2   2   2   0   2   0   0   0   0   0   0   2   0   0   0   0   0   2   0   2   2   2   0   2   2   2   2   2   2   0   0   2   0   2   2   0   0   2   2   2   0   2   2   0   2   2   0   0   0   2   2   0   0   0   0   0   0   2   0   0   2   2   0   2
 MK-2-13                0   0   2   2   0   2   2   0   2   2   0   0   2   2   2   0   2   2   2   0   2   2   0   2   0   2   2   2   2   0   0   0   0   0   0   0   2   2   2   2   2   0   2   0   2   0   2   0   0   2   2   2   0   2   0   2   2   0   2   0   0   0   0   0   2   2   0   0   2   0   0   2   0   2   0   0   2   2   0   0   0   2   2   0   2   2   2   0   2   0   2   0   2   0   2   2   0   2   2   0   0   0   2   0   0   2   0   0   2   0   2   0   0   0   2   0   0   2   2   2   0   2   2   2   0   0   0   0   2   2   2   0   0   2   2   2   2   2   2   0   2   2   0   0   0   0   0   2   0   0   0   0   0   2   0   2   2   2   0   2   2   0   0   0   2   0   0   2   2   2   2   0   0   2   2   2   0   2   2   0   2   2   0   0   0   2   2   0   0   0   0   0   0   2   0   0   2   2   0   2
 MK-2-14                2   0   2   2   0   2   2   0   2   2   0   0   2   2   2   0   2   2   2   0   2   2   0   2   0   2   2   2   2   0   0   0   0   2   0   0   2   2   2   2   2   0   0   2   2   0   2   0   0   2   2   0   0   2   0   2   0   0   2   0   0   0   0   0   2   0   0   0   2   0   0   2   0   2   0   0   2   2   0   0   0   2   2   0   2   2   2   0   2   0   0   0   2   0   2   2   0   2   2   2   0   0   2   0   0   2   0   0   2   0   2   0   0   0   2   0   0   2   0   0   0   2   2   2   2   0   0   0   2   2   2   0   0   2   2   2   2   2   2   0   2   2   0   0   0   0   0   2   2   0   0   2   0   2   0   2   2   0   0   2   2   0   0   0   2   0   0   2   2   2   2   0   0   2   2   2   0   2   0   0   2   2   0   2   0   2   2   0   0   0   0   2   0   2   0   0   2   2   0   2
 MK-2-15                2   0   2   2   0   2   2   0   2   2   0   0   2   2   2   0   2   0   2   0   0   2   0   2   0   2   2   2   0   0   0   0   0   2   0   0   0   2   2   2   2   0   0   2   2   0   2   0   0   0   0   0   0   2   0   2   0   0   2   0   0   0   0   0   2   0   0   0   2   0   2   0   2   2   0   0   2   2   0   0   0   2   2   0   2   2   2   0   2   0   0   0   2   0   2   2   0   2   2   2   0   0   2   2   0   2   0   0   2   0   2   0   0   0   2   2   0   2   0   0   0   2   2   2   2   0   0   0   2   2   2   0   0   2   2   0   2   2   2   2   2   0   2   0   0   0   0   2   2   0   0   2   0   2   0   2   2   2   0   2   0   0   0   0   2   0   0   2   2   2   2   2   0   2   2   2   0   0   0   0   2   2   0   2   0   2   2   0   0   0   2   2   0   2   0   0   2   0   0   2
 MK-2-16                2   0   2   2   0   2   2   2   2   2   0   0   2   0   0   0   2   2   2   0   0   2   0   2   0   2   2   2   0   0   0   0   2   2   0   0   0   2   2   2   2   0   0   2   2   0   2   0   2   0   2   0   0   2   0   2   2   0   2   0   2   2   2   0   2   0   0   0   2   0   2   0   2   2   0   0   2   2   2   0   0   2   2   0   2   2   2   0   2   0   0   0   2   0   2   2   0   2   2   2   2   0   2   2   0   2   0   0   2   0   2   0   0   0   2   2   0   2   0   2   0   2   2   2   2   0   0   0   2   2   2   0   0   0   0   0   2   2   2   2   2   0   2   2   0   0   0   2   2   0   0   2   2   2   0   2   2   2   0   2   0   0   0   0   2   0   0   0   2   2   2   2   0   2   2   2   0   0   0   0   2   2   0   2   0   2   2   0   0   0   2   2   0   2   0   0   2   0   0   2
 MK-3-1                 0   0   2   2   2   0   0   0   0   2   2   0   2   0   2   2   0   2   2   0   2   2   2   2   0   2   2   0   2   0   2   2   0   2   0   0   0   2   0   2   0   0   0   0   0   0   0   0   0   2   2   2   2   0   0   0   0   0   0   2   0   0   0   2   0   2   0   0   0   2   2   0   0   2   2   2   2   2   0   0   0   0   2   0   0   2   0   2   2   2   2   0   0   2   2   2   0   2   2   0   0   0   2   2   2   0   2   0   0   0   0   0   0   2   2   2   0   0   2   2   0   2   2   2   0   2   0   2   2   2   0   0   2   2   2   2   2   2   2   0   0   0   2   2   2   0   0   2   2   2   0   2   0   0   0   0   0   0   0   0   0   0   2   0   2   2   0   0   0   2   0   0   2   2   0   0   2   0   0   0   2   2   0   0   2   2   0   0   2   2   2   2   2   0   2   2   2   2   0   2
 MK-3-2                 0   0   2   2   2   0   0   0   0   2   0   0   0   0   2   2   0   2   2   0   2   2   2   2   0   2   2   0   2   0   2   2   0   2   0   0   0   2   2   2   2   0   0   0   0   0   0   0   2   2   2   2   2   0   0   0   0   0   0   2   2   0   0   2   0   2   0   0   0   2   2   0   0   2   2   2   2   2   2   0   0   0   2   0   0   2   0   2   0   2   2   0   0   2   0   2   0   2   2   0   0   0   2   2   2   0   2   0   0   0   0   0   0   0   2   2   0   0   2   2   0   2   2   0   0   2   0   2   2   2   0   0   2   2   0   2   2   2   2   0   0   0   2   2   2   2   0   2   2   2   0   2   0   0   0   0   0   0   0   0   0   0   2   0   2   2   2   0   0   2   0   0   2   2   0   2   2   0   0   0   2   2   2   0   2   2   0   0   2   2   2   2   2   0   2   2   2   2   0   2
 MK-3-3                 0   2   2   2   2   0   0   0   0   2   0   0   0   0   2   2   0   2   2   0   2   2   2   2   0   2   0   2   2   0   2   2   0   2   0   0   0   2   2   2   2   0   0   0   0   0   0   0   2   2   2   0   2   0   0   0   0   0   0   2   2   0   0   2   0   2   0   0   0   2   2   0   2   2   2   2   2   0   2   0   0   0   2   0   0   0   0   2   0   2   2   0   0   2   0   2   0   2   2   0   0   0   2   2   2   0   2   0   0   0   0   0   0   0   2   2   0   0   2   2   0   2   2   0   0   2   0   0   2   2   0   0   2   2   2   2   2   2   2   0   0   0   2   2   2   2   0   2   2   2   2   2   0   0   0   0   0   0   0   0   0   0   2   0   2   2   2   0   2   0   0   0   2   2   0   2   2   0   0   0   2   0   2   0   2   0   0   0   2   0   2   2   2   2   2   2   2   2   0   2
 MK-3-4                 0   2   2   2   2   0   0   0   0   2   0   2   0   0   0   2   0   2   2   0   2   2   2   2   0   0   0   2   0   0   2   2   0   2   0   0   0   2   0   2   0   0   0   0   0   0   0   0   0   0   2   0   2   0   0   0   0   0   0   0   2   0   0   2   0   0   0   0   0   2   2   2   2   2   2   2   2   0   2   2   0   0   2   0   0   0   0   2   0   0   2   0   0   2   0   2   0   2   2   0   0   2   2   2   2   0   2   0   0   0   0   0   0   0   0   2   0   0   2   2   0   2   2   0   0   2   2   0   0   2   2   0   2   0   2   2   2   2   2   0   0   0   0   2   2   2   0   2   2   2   2   0   0   0   0   0   0   0   0   0   0   0   2   0   2   2   2   0   2   0   0   0   2   2   2   2   2   0   0   0   2   0   0   0   0   0   0   0   2   0   2   2   2   2   2   2   2   2   0   2
 MK-3-5                 0   2   2   2   2   0   0   0   0   2   0   2   0   0   0   2   0   2   2   0   2   2   2   2   0   0   0   2   0   0   2   2   0   2   0   0   0   2   0   2   2   0   0   0   0   0   0   0   0   0   2   0   2   0   0   0   0   0   0   0   2   0   0   2   0   0   0   0   0   2   2   2   2   2   2   2   2   0   2   2   2   0   0   2   0   0   0   2   0   0   2   0   0   2   0   2   0   2   2   0   0   2   2   2   2   0   2   0   0   0   0   0   0   0   0   2   0   0   2   2   0   2   2   0   0   2   2   0   0   2   0   0   2   0   2   2   2   2   0   0   2   0   0   0   2   2   0   2   2   2   2   0   0   0   0   0   0   0   0   0   0   0   0   0   2   2   0   0   2   0   0   0   2   2   2   2   2   0   0   0   2   0   0   0   0   0   0   0   2   0   0   0   2   2   0   2   2   0   0   2
 MK-3-6                 0   2   2   2   2   0   0   2   2   2   0   2   2   0   0   2   0   2   2   0   0   2   2   2   0   0   0   0   0   0   2   2   0   0   0   2   0   2   0   2   2   0   0   0   2   0   0   0   0   0   0   2   2   0   0   0   0   0   0   0   2   0   0   2   0   0   0   0   0   2   2   2   2   0   2   2   2   0   0   2   2   0   0   2   0   0   0   2   0   0   2   0   0   2   0   0   0   2   2   2   0   2   2   2   0   0   2   0   0   0   0   0   0   2   0   2   0   0   0   2   2   2   2   0   0   0   2   0   0   2   0   0   0   0   2   0   2   2   0   0   2   0   0   0   2   2   0   2   2   0   2   0   0   0   0   0   2   0   0   0   2   0   0   0   2   2   2   0   2   0   2   0   2   2   2   2   2   0   0   0   2   0   0   2   0   0   0   0   2   0   2   0   2   2   0   0   2   0   0   0
 MK-3-7                 0   2   2   2   2   0   0   2   2   2   0   2   2   2   0   0   0   2   2   0   0   2   2   2   2   0   0   2   0   0   2   2   0   0   0   2   0   2   0   2   2   0   0   0   2   0   0   0   2   0   0   2   2   0   0   0   0   2   0   0   2   0   0   2   0   0   2   0   0   2   2   2   2   0   2   2   0   0   2   2   2   0   0   2   0   0   2   2   0   0   2   0   0   2   2   0   2   2   2   2   0   2   2   2   0   0   2   0   0   0   0   2   0   2   0   2   0   0   0   2   2   2   2   0   2   0   0   0   2   2   0   2   0   0   2   0   2   2   0   0   2   0   0   2   2   2   0   2   2   0   2   0   0   0   0   0   2   0   0   0   2   0   0   0   2   2   2   0   2   0   2   2   2   2   2   2   2   0   0   0   2   0   0   2   0   0   0   0   2   0   0   0   2   2   0   2   2   0   0   0
 MK-3-8                 0   2   2   2   2   0   0   0   2   2   0   2   2   2   0   0   0   2   2   0   0   2   2   2   2   0   0   2   0   0   2   2   0   0   0   0   0   2   0   2   2   0   0   0   2   0   0   0   2   0   0   2   2   0   0   0   0   2   0   0   2   2   0   2   0   0   2   0   0   2   2   2   2   0   2   2   0   0   2   2   0   0   0   2   0   0   2   2   0   0   2   2   0   2   2   0   2   2   2   2   0   2   2   2   0   0   0   0   0   0   0   2   0   2   2   2   0   0   0   2   2   0   2   0   2   0   0   0   2   2   0   0   0   0   2   0   2   2   0   0   2   0   2   2   2   2   0   2   2   0   2   2   0   0   0   0   2   0   2   2   2   0   2   0   2   2   2   0   2   0   2   2   2   0   0   2   2   2   0   0   2   0   0   2   0   0   0   0   2   0   0   0   2   2   0   2   2   0   0   0
 MK-3-9                 0   2   2   2   2   0   0   0   2   2   2   2   2   2   0   0   0   2   2   0   0   2   2   2   2   0   0   2   0   0   2   2   0   2   0   0   0   0   0   2   2   0   0   0   2   0   0   2   2   0   0   0   2   0   0   0   0   0   0   0   0   2   0   2   0   0   0   0   0   2   2   2   2   0   2   2   0   0   2   2   0   0   0   2   0   0   2   2   0   0   2   2   0   2   2   0   2   2   2   0   0   2   2   2   0   2   0   0   0   0   0   2   0   2   2   2   0   0   0   2   2   0   2   0   2   0   0   0   2   2   0   0   0   2   2   2   2   2   0   0   2   0   2   2   2   2   0   2   2   0   0   2   0   0   0   0   2   0   2   2   2   0   2   0   2   2   2   0   2   2   0   2   2   0   0   2   2   2   0   0   2   2   0   2   0   2   0   0   2   0   0   0   2   2   0   2   2   0   0   0
 MK-3-10                0   2   2   2   2   0   0   0   2   2   2   2   2   2   0   2   2   2   2   0   0   2   0   2   2   0   0   2   0   0   2   2   0   2   0   0   2   0   0   2   2   2   0   0   2   0   0   2   2   0   0   0   2   0   0   0   0   0   0   0   0   2   2   2   0   0   0   0   0   2   2   2   2   0   2   2   0   0   2   2   0   0   2   2   0   0   2   2   0   0   2   2   2   2   2   0   2   2   2   0   0   2   2   2   0   2   0   0   0   0   0   2   0   2   2   2   0   0   0   2   2   2   2   0   2   0   0   0   2   0   0   0   0   2   2   2   2   2   0   0   2   0   2   2   2   2   0   2   2   0   0   2   0   2   0   0   2   0   2   2   2   0   2   0   2   2   0   0   2   2   0   2   2   0   0   2   2   2   0   0   2   2   0   2   0   0   0   0   2   0   0   0   2   2   0   2   2   0   0   0
 MK-3-11                0   2   2   2   2   0   0   0   2   2   2   2   2   2   0   2   2   2   2   0   0   2   0   2   0   0   0   0   0   0   2   2   0   2   0   0   2   0   0   2   0   2   0   0   2   2   0   2   0   0   0   0   2   0   0   0   2   0   0   0   0   2   2   2   0   0   0   0   0   0   2   2   2   0   2   0   0   2   2   0   0   0   2   2   0   0   2   2   0   0   2   2   2   2   2   0   2   2   2   0   0   2   2   2   2   2   0   2   2   0   0   2   0   2   2   2   0   0   0   2   2   2   2   0   2   0   0   0   2   0   0   0   0   2   2   0   2   2   0   0   2   0   2   2   2   0   0   2   2   0   0   2   0   0   0   0   2   0   2   2   2   0   2   0   2   2   2   0   2   0   0   2   2   0   0   2   2   0   0   0   2   2   0   2   0   0   0   0   0   0   0   0   2   2   0   2   2   0   0   0
 MK-3-12                0   2   2   2   0   0   0   0   2   2   2   2   2   2   0   2   2   2   2   0   0   2   0   2   0   2   0   0   0   0   2   2   2   2   0   0   2   0   0   2   0   2   0   0   2   2   2   2   0   0   0   0   2   0   0   0   2   0   0   0   0   2   2   2   0   0   0   0   0   0   2   2   2   0   2   0   0   2   2   0   0   0   2   0   0   0   2   2   0   0   2   2   2   0   2   2   0   0   0   0   0   2   2   2   2   2   0   2   2   0   0   2   0   2   2   2   0   0   0   2   2   2   0   0   2   2   0   0   2   0   0   0   0   2   2   0   2   2   0   0   2   0   2   0   2   0   0   2   2   2   2   2   0   0   2   2   2   0   2   2   2   0   2   2   2   2   0   0   2   0   0   2   2   0   0   2   2   0   0   2   0   2   0   2   0   0   0   0   0   0   0   0   0   0   0   2   2   0   2   0
 MK-3-13                0   2   0   2   0   0   0   0   2   2   2   2   2   2   0   2   0   2   2   2   2   2   0   2   2   2   0   0   0   0   2   2   2   2   0   0   2   0   0   2   0   2   0   0   2   2   2   0   0   0   0   0   2   0   0   0   2   0   0   0   0   2   2   2   0   0   0   0   0   0   2   2   2   0   2   0   0   2   2   0   0   0   2   2   0   0   2   2   2   0   2   2   2   0   2   2   0   0   0   0   0   2   2   2   2   2   0   2   2   0   2   2   0   2   2   2   0   2   0   2   2   0   0   0   2   2   0   2   2   2   0   0   0   0   2   0   2   0   0   0   2   0   2   0   2   0   0   2   2   2   2   2   0   0   2   2   2   0   0   2   2   0   2   2   2   2   0   0   2   0   0   0   2   2   0   2   2   0   0   2   0   2   0   2   0   0   0   0   0   0   0   0   0   0   0   2   0   0   2   0
 MK-3-14                0   2   0   2   0   0   0   2   2   2   2   2   2   0   0   2   0   2   2   2   2   2   0   2   2   2   0   0   0   2   2   2   2   2   0   0   2   2   0   2   0   2   0   0   2   2   2   0   0   0   0   0   2   0   0   0   2   0   2   0   0   2   2   2   0   0   0   0   0   0   2   2   2   0   2   0   0   0   2   0   0   2   2   2   0   0   2   2   2   2   2   2   2   0   0   2   0   0   0   2   0   2   2   2   2   2   0   0   2   0   2   2   0   2   2   2   0   2   2   2   2   0   0   0   2   2   0   0   0   2   0   0   0   0   2   0   2   0   0   2   2   2   0   0   2   0   0   2   2   2   2   2   0   2   2   2   2   0   0   2   2   2   2   0   2   2   0   0   2   0   0   0   2   2   0   2   2   0   0   2   0   2   0   2   0   0   0   0   0   0   0   0   0   0   0   2   0   0   0   0
 MK-3-15                2   2   0   2   0   0   0   2   2   0   2   2   2   0   0   0   0   2   2   2   2   2   0   2   2   2   0   0   0   2   2   2   0   2   0   0   2   0   0   2   2   0   0   0   2   2   2   0   0   0   0   0   2   0   0   0   2   0   2   0   0   2   2   2   0   0   0   0   2   0   2   2   2   2   2   0   0   0   2   0   0   2   2   2   0   0   2   0   2   2   2   2   2   0   0   2   0   0   0   2   0   2   2   2   2   2   0   0   2   0   2   2   0   2   2   2   0   2   2   2   2   0   0   0   2   2   0   0   0   2   0   0   0   0   2   0   2   0   2   2   2   2   0   0   2   0   0   2   2   2   2   2   0   2   0   2   2   0   0   2   2   2   2   0   2   2   0   0   2   0   0   0   0   2   0   2   2   0   0   2   0   2   0   2   0   0   0   0   0   0   0   2   0   0   0   2   0   0   0   0
 MK-3-16                2   2   0   2   0   0   0   2   2   0   0   2   2   0   0   0   0   2   2   2   2   2   0   2   2   2   0   0   0   2   2   2   0   2   0   0   2   0   0   2   2   0   0   0   2   2   2   0   0   0   0   0   2   0   0   0   2   2   2   0   0   2   2   2   0   0   0   0   0   0   2   2   2   2   2   0   0   0   2   0   0   2   0   2   0   0   2   0   2   0   2   2   2   0   0   2   0   2   0   2   0   2   2   2   2   2   0   0   2   2   2   0   2   2   2   2   0   2   2   2   0   0   0   0   2   2   0   0   0   2   0   0   0   0   2   0   0   0   2   2   2   2   0   0   2   0   0   0   2   2   0   2   2   2   0   2   2   0   0   2   2   2   2   2   2   2   0   0   0   0   0   2   0   2   0   2   2   0   0   2   0   2   0   2   0   0   0   0   0   0   0   2   0   0   0   2   0   0   0   0
 MK-4-1                 0   2   2   2   0   2   0   0   2   0   0   2   0   0   2   2   2   2   2   2   0   0   2   0   0   2   2   2   2   0   0   0   2   0   2   0   0   2   0   2   0   2   0   2   0   2   0   0   0   0   0   2   0   2   2   2   2   2   2   2   2   2   2   0   0   0   2   2   2   0   2   2   0   2   0   0   2   0   2   0   2   2   0   0   2   2   0   0   2   2   2   0   2   2   0   0   2   0   0   2   2   2   0   2   2   0   2   0   2   2   2   0   2   0   0   0   2   0   0   0   2   0   2   2   0   2   2   2   2   2   0   0   2   2   2   2   2   2   0   2   0   2   2   0   0   2   0   2   2   0   0   2   0   0   2   2   2   0   2   2   0   0   2   0   2   0   0   2   2   2   0   0   2   0   2   0   2   0   2   0   0   0   0   2   0   0   2   0   0   2   2   0   0   2   2   0   0   0   0   2
 MK-4-2                 0   2   0   2   0   2   0   0   2   0   0   2   0   0   2   2   2   2   2   0   0   0   2   0   0   2   0   2   2   0   2   0   0   0   2   0   0   2   0   2   0   2   0   2   0   2   0   0   0   0   0   2   0   0   2   0   2   2   2   2   2   2   2   0   0   0   2   2   2   2   2   2   0   2   0   0   2   0   2   0   2   2   0   0   2   2   0   2   2   2   2   0   2   2   0   0   2   0   0   0   0   2   0   0   2   0   2   0   2   2   2   0   0   0   0   0   2   0   2   0   2   0   2   2   0   2   2   2   2   2   0   0   2   2   2   2   0   2   0   2   0   0   2   0   2   2   0   2   2   0   0   0   0   0   2   2   2   2   2   2   0   0   0   0   2   0   0   2   2   2   0   0   2   0   2   2   2   0   2   0   0   0   0   2   0   0   2   2   0   2   2   0   0   2   2   0   0   0   2   2
 MK-4-3                 0   2   0   2   0   2   0   0   2   2   0   2   0   0   2   2   2   2   2   0   0   0   2   0   0   2   0   2   2   2   2   0   0   0   2   0   0   2   0   2   0   2   2   2   0   2   0   0   0   0   0   2   0   2   2   0   0   2   0   2   2   0   0   0   0   2   2   2   2   2   2   2   0   2   0   0   2   0   2   0   2   2   0   0   2   2   0   2   2   2   2   0   2   2   0   0   2   0   0   2   0   2   0   0   2   0   2   0   2   2   2   2   0   0   2   0   2   0   2   0   2   0   2   2   0   2   2   2   2   2   0   0   2   0   2   2   0   2   0   2   0   0   2   0   2   2   0   2   2   0   2   0   0   0   2   0   2   2   2   2   0   0   0   0   2   0   0   2   2   2   0   0   2   0   2   2   2   0   2   0   0   0   0   2   0   0   2   2   0   2   2   0   0   2   0   0   0   0   2   2
 MK-4-4                 0   2   0   2   2   2   0   0   2   2   0   2   0   0   2   2   2   2   2   2   0   0   2   0   0   0   0   2   0   0   2   0   0   2   2   0   2   2   2   2   0   2   2   0   0   2   0   0   0   0   0   2   0   2   0   0   0   2   0   2   2   0   0   0   2   2   2   2   2   2   2   2   0   2   0   2   2   0   2   0   2   2   0   0   2   2   0   2   2   2   2   0   2   0   0   0   2   0   0   2   0   2   0   0   2   0   2   0   2   2   2   2   0   2   2   0   2   0   2   0   2   0   2   2   0   2   2   0   2   2   0   0   2   0   2   2   0   2   0   0   0   0   2   2   2   2   0   2   2   0   2   0   0   0   2   0   2   2   2   2   0   0   0   0   0   0   0   2   2   2   0   0   2   0   2   0   0   2   2   2   2   0   0   2   0   0   2   2   0   2   2   0   0   2   2   0   2   0   2   2
 MK-4-5                 0   2   0   2   2   2   0   0   0   2   0   2   0   0   2   2   2   2   2   2   0   0   2   0   0   2   0   2   0   0   2   0   0   2   2   0   2   2   2   2   0   2   2   0   0   2   0   0   0   0   0   2   0   2   0   0   0   2   0   2   2   0   0   0   2   2   2   2   2   2   2   2   0   2   0   2   2   0   2   0   2   2   2   0   2   2   0   2   2   2   2   0   2   2   0   0   2   0   0   0   0   2   0   0   2   0   2   0   2   2   2   2   0   2   2   0   2   0   2   0   2   0   2   2   0   2   2   0   2   0   0   0   2   0   2   2   0   2   0   0   0   0   2   2   0   2   2   2   2   0   2   0   0   0   2   0   2   2   2   2   0   0   0   0   0   0   0   2   2   2   0   0   2   0   2   0   0   2   2   2   2   0   0   2   0   0   2   2   0   2   2   0   2   2   0   0   2   0   2   2
 MK-4-6                 0   2   0   2   2   2   0   0   0   2   0   2   0   0   2   2   2   2   2   2   0   0   2   0   0   0   0   2   0   0   0   0   0   2   2   0   2   2   2   0   0   2   2   0   0   2   0   0   0   0   0   2   0   2   0   0   0   2   0   2   2   0   0   0   2   2   2   2   2   2   0   0   0   2   0   2   0   0   2   0   2   2   2   2   2   2   0   2   2   2   2   0   2   2   0   2   2   0   0   0   0   2   0   0   2   0   2   0   2   2   0   2   0   2   2   0   2   0   2   2   2   0   2   2   0   2   2   0   2   2   0   0   2   0   2   2   0   2   0   0   0   0   2   2   0   2   2   2   2   0   2   0   2   0   2   0   2   2   2   2   0   0   0   0   0   0   2   2   0   0   0   0   0   0   2   0   0   2   2   2   2   0   0   2   0   0   2   2   0   2   2   0   2   2   0   0   2   0   2   2
 MK-4-7                 0   0   0   2   2   2   0   0   0   0   0   2   0   0   2   2   2   2   2   2   0   0   2   0   0   0   0   2   0   0   0   0   0   2   2   0   2   2   0   0   0   2   2   0   0   2   0   2   0   0   0   2   0   0   0   0   0   2   0   2   2   0   0   0   2   2   2   2   2   2   0   0   0   2   2   2   0   2   2   2   2   2   2   2   2   2   2   2   2   2   2   0   2   2   0   2   2   2   0   0   0   0   0   0   0   0   2   0   2   2   0   2   0   2   2   0   2   0   2   0   2   0   0   2   0   2   2   0   2   2   0   0   2   0   2   2   0   2   0   0   0   0   2   2   0   2   0   0   2   0   2   0   2   0   0   0   2   2   2   2   0   2   0   2   0   0   2   2   0   2   0   0   0   0   0   0   0   2   2   2   2   2   0   2   0   0   2   2   0   2   2   0   2   2   0   0   2   2   2   2
 MK-4-8                 0   0   0   2   2   2   0   0   0   0   0   2   0   0   0   2   2   2   2   2   0   0   2   0   0   0   0   2   0   0   2   0   0   2   2   0   2   2   0   0   0   2   2   0   0   2   0   0   0   0   0   2   0   0   0   0   0   2   0   2   2   0   0   0   2   2   2   2   2   2   0   0   0   2   2   2   0   2   2   2   0   2   2   2   2   2   0   2   2   2   2   0   2   2   0   2   0   2   0   2   0   0   0   0   2   0   2   0   2   2   0   2   0   2   0   2   0   0   2   0   2   2   0   2   0   2   2   0   2   2   0   0   2   0   2   2   0   2   0   0   0   0   2   2   0   2   0   0   2   0   2   0   2   2   0   0   2   0   2   2   0   2   0   2   2   0   2   2   0   2   0   0   2   0   2   0   0   0   2   2   2   2   0   2   0   0   2   2   0   2   2   0   2   2   0   0   2   2   2   2
 MK-4-9                 0   0   0   2   2   2   0   0   0   0   0   2   0   0   0   2   2   2   2   2   0   0   2   0   0   0   0   2   0   0   2   0   0   0   0   0   2   2   0   0   0   0   2   0   0   2   0   0   0   0   0   2   0   0   0   0   0   2   0   2   2   0   0   0   2   0   2   2   2   2   0   0   0   2   2   2   0   2   2   2   0   2   0   2   2   2   0   2   2   2   2   0   2   2   2   2   0   2   0   0   0   0   0   0   2   0   2   0   2   2   0   2   0   2   0   2   0   0   2   0   2   2   0   2   0   0   2   0   2   2   0   0   2   0   2   0   0   2   0   0   0   0   2   2   0   0   0   0   2   0   2   2   2   2   0   0   0   0   2   2   0   2   0   2   2   0   2   2   0   2   2   2   2   0   2   0   0   0   2   2   2   2   0   2   0   0   2   2   0   2   2   0   2   2   0   0   2   2   2   2
 MK-4-10                0   0   0   2   2   2   0   0   0   0   0   2   0   0   0   0   2   2   2   2   0   0   2   2   0   0   0   2   0   0   2   0   0   0   0   2   2   2   0   0   0   0   2   0   0   2   0   0   0   0   0   2   0   0   0   0   0   2   0   2   2   0   0   0   2   0   2   2   2   2   0   0   0   2   2   0   0   0   2   0   0   2   0   2   2   2   0   0   2   2   2   0   2   2   2   2   0   2   0   0   0   0   0   0   0   0   2   0   2   2   0   2   0   2   2   2   0   0   2   0   2   2   0   0   0   0   2   0   2   2   0   0   2   2   2   0   0   2   0   2   0   2   2   2   0   0   0   0   0   0   2   0   2   2   0   0   2   0   2   2   0   2   0   2   2   2   2   2   0   2   2   2   2   0   2   0   0   0   2   2   2   2   0   2   0   2   2   2   0   2   0   0   2   2   0   0   2   2   0   2
 MK-4-11                0   0   0   2   2   2   0   0   0   0   0   2   2   0   0   2   2   2   2   2   2   0   2   2   0   0   0   2   0   0   2   0   0   0   0   2   0   2   0   0   0   0   2   0   0   2   0   0   0   0   0   2   0   2   0   0   0   2   0   0   2   0   0   0   2   0   2   2   2   2   0   0   2   2   0   0   0   0   2   0   0   2   0   2   2   2   0   0   0   2   2   0   2   2   0   0   0   2   0   0   0   0   0   0   0   2   2   0   2   2   0   2   0   2   2   2   0   0   0   0   2   2   0   0   0   0   2   0   2   2   0   0   2   2   2   0   0   2   0   2   2   2   0   2   0   0   0   0   0   0   2   0   2   2   0   2   2   0   2   2   0   2   0   2   2   2   2   2   0   2   2   2   2   0   0   0   0   2   2   2   2   2   0   2   0   2   2   2   0   2   0   0   2   2   0   2   2   2   0   2
 MK-4-12                0   0   0   2   2   2   0   0   0   0   2   2   2   0   0   2   2   2   2   2   0   0   2   2   0   0   0   2   0   0   2   0   0   0   0   2   0   2   0   0   2   0   2   0   2   2   0   0   0   0   0   0   0   2   0   0   0   2   0   0   0   2   0   0   2   0   0   2   2   0   0   0   2   0   0   0   0   0   2   0   0   2   0   2   2   2   0   2   0   2   2   0   2   2   0   0   0   2   0   0   0   0   0   0   0   2   2   2   2   2   0   2   0   2   0   2   0   0   2   0   0   2   0   0   0   0   2   0   0   2   0   0   2   2   2   0   0   2   0   2   2   2   0   2   0   0   0   0   2   0   2   0   2   2   0   2   2   0   2   2   0   2   0   2   2   2   2   2   0   2   2   0   2   0   0   0   0   2   2   2   2   2   0   2   0   2   2   2   0   2   0   0   2   2   0   2   0   2   0   2
 MK-4-13                0   0   0   2   2   2   0   0   0   0   2   2   2   0   0   2   2   2   2   2   0   0   2   2   0   0   0   2   0   0   2   0   0   0   0   2   0   2   0   0   2   0   2   0   2   0   0   0   0   0   0   0   0   2   0   0   0   2   0   0   2   2   0   2   2   0   2   0   2   0   0   0   2   0   0   0   0   0   2   0   0   2   0   2   2   2   0   2   0   2   2   0   2   2   0   0   0   2   0   0   0   0   0   2   0   2   2   2   2   2   0   2   0   2   0   2   0   0   2   0   0   2   0   0   0   0   2   0   2   2   0   0   2   2   2   0   0   0   0   2   2   2   0   0   0   0   0   0   0   0   2   0   2   2   0   2   2   0   2   0   0   2   2   2   2   2   2   2   0   2   2   2   2   0   0   0   0   2   0   2   0   2   0   2   0   2   2   0   0   2   2   0   2   2   0   2   0   2   0   2
 MK-4-14                0   0   0   2   0   2   0   0   0   0   2   2   2   0   0   2   2   2   2   2   0   2   2   2   0   0   0   2   0   2   2   0   0   0   0   2   0   2   0   0   2   2   2   0   2   0   0   0   0   0   0   0   0   2   0   0   0   2   0   0   2   2   0   2   2   0   2   0   0   0   2   2   0   0   0   0   0   0   2   2   0   2   0   2   2   2   0   2   0   2   2   0   2   2   2   2   0   2   0   0   2   0   0   2   0   2   2   2   2   2   0   2   0   0   0   2   0   0   2   0   0   2   0   0   0   0   0   0   0   2   0   0   2   2   2   0   0   0   0   2   2   2   0   0   0   0   0   0   0   0   2   2   2   2   0   2   2   0   2   0   0   0   2   2   2   0   2   2   0   2   0   2   2   0   0   0   0   2   0   2   0   2   0   2   0   2   2   0   0   2   0   0   2   2   0   2   0   2   0   2
 MK-4-15                0   0   2   2   0   2   0   2   0   0   2   2   2   0   0   2   2   2   2   2   0   2   2   2   0   0   0   2   0   2   2   0   0   0   0   2   0   2   0   0   2   2   2   0   2   0   0   0   0   0   0   0   2   2   0   0   0   2   0   0   2   2   0   2   2   0   2   0   0   0   2   2   0   0   0   0   0   0   2   2   0   2   0   2   2   2   0   2   0   0   2   0   2   2   2   2   2   2   0   0   2   0   0   2   0   2   2   2   2   2   0   2   0   0   0   2   0   0   2   0   0   2   2   0   0   0   0   0   0   2   0   0   2   2   2   2   2   0   0   2   2   2   0   0   0   0   0   0   0   0   2   2   2   2   0   2   2   0   2   0   0   0   2   2   2   0   2   2   2   2   0   2   2   0   0   2   0   2   0   2   0   2   0   2   0   2   2   2   0   2   0   0   2   2   0   2   0   2   0   2
 MK-4-16                0   0   0   2   0   2   0   2   0   0   2   2   2   0   0   2   2   2   2   0   0   2   2   2   0   2   2   2   0   2   2   0   0   0   0   2   0   2   0   0   2   2   2   0   2   0   0   0   0   0   2   0   2   2   0   2   0   2   2   0   2   2   0   2   2   0   2   0   0   0   2   2   2   0   0   2   0   2   2   2   0   2   0   2   2   2   0   2   0   0   0   0   2   2   2   2   2   0   0   0   2   0   0   2   0   2   2   2   0   2   0   2   0   0   0   2   0   2   2   0   2   2   2   0   0   0   0   0   0   2   0   0   2   2   2   2   2   0   0   2   2   2   0   0   0   0   2   0   0   0   2   2   2   2   0   2   2   0   2   2   0   0   2   0   2   0   2   2   2   2   0   2   2   0   0   2   2   2   0   2   0   2   0   2   2   2   2   2   0   2   0   0   2   2   0   2   0   2   0   2
 MK-5-1                 0   0   0   0   2   0   0   2   2   2   0   2   2   0   0   0   0   0   0   0   2   0   0   0   2   2   0   0   2   2   2   2   0   0   2   0   0   2   0   2   2   0   2   2   2   0   0   0   2   0   2   2   0   2   0   0   2   0   0   2   0   2   0   0   0   2   0   2   2   2   2   0   0   0   0   2   2   0   0   0   2   2   2   0   0   0   0   2   0   0   0   2   2   2   2   2   2   2   0   2   0   2   2   2   2   0   0   0   0   2   0   2   2   0   0   2   2   0   0   0   0   2   0   2   2   0   2   2   0   0   0   2   0   0   0   0   0   2   0   2   0   2   0   2   0   0   2   0   2   0   0   2   0   2   0   0   0   2   2   2   2   2   0   2   0   2   2   0   2   2   0   0   2   2   0   2   2   0   0   2   2   2   0   2   2   0   2   2   2   2   2   0   2   0   2   0   2   0   2   2
 MK-5-2                 0   0   0   0   2   0   0   2   2   2   0   2   2   0   2   0   0   0   0   0   2   0   0   0   2   2   0   0   2   2   2   2   0   0   2   0   0   2   0   2   2   2   2   2   2   0   0   0   2   0   2   2   0   2   0   0   2   0   0   2   0   2   0   2   0   2   0   0   2   2   2   0   2   0   0   2   2   0   2   0   2   0   2   0   0   0   0   2   0   0   0   2   0   2   2   2   2   2   0   2   0   0   2   2   2   0   0   0   0   2   0   2   2   0   2   0   2   0   0   0   0   2   0   2   2   0   0   2   0   0   0   2   0   0   0   2   2   2   2   2   0   2   0   2   0   0   2   0   2   0   0   2   0   2   0   0   0   2   2   2   2   2   0   2   0   2   2   0   2   2   0   0   2   2   2   2   2   0   0   2   2   2   0   2   2   0   2   2   2   2   2   0   2   0   0   0   2   0   2   0
 MK-5-3                 0   0   0   0   2   2   0   2   2   2   2   2   2   2   2   0   2   0   0   0   0   0   0   2   2   0   0   0   2   2   2   2   0   0   2   2   0   2   0   2   2   2   0   2   2   0   0   0   2   0   2   2   0   2   0   0   2   0   0   2   0   2   0   2   0   0   2   0   2   2   2   0   2   0   0   2   2   0   2   0   2   0   2   0   0   0   0   2   0   0   0   2   0   2   2   2   2   2   0   2   0   0   2   2   2   0   0   0   0   2   0   2   2   0   2   0   2   0   0   0   0   2   0   2   2   0   0   2   0   0   0   2   0   0   0   2   2   2   2   2   2   2   0   2   0   2   2   0   2   0   0   2   0   2   0   0   2   2   2   2   2   2   0   2   0   2   2   0   2   2   0   0   2   2   2   2   2   0   0   2   0   2   0   2   2   0   2   2   2   2   2   2   2   0   0   0   2   0   2   0
 MK-5-4                 0   0   0   0   2   2   0   2   2   2   2   2   2   2   2   0   2   0   0   0   0   2   0   0   2   0   0   0   2   2   2   2   0   0   0   2   0   2   0   2   2   2   0   2   2   0   0   0   0   0   2   0   0   2   0   0   2   2   0   2   0   0   0   2   0   0   2   0   2   0   2   0   2   0   0   2   2   0   0   0   0   0   2   2   0   2   0   2   0   0   0   2   0   2   0   2   2   2   0   2   0   0   2   2   2   0   2   0   0   2   0   2   2   0   2   0   2   0   0   0   0   2   0   0   2   0   0   2   0   0   0   2   0   0   0   2   2   2   2   0   2   2   0   2   0   2   0   2   2   0   0   2   0   2   0   0   2   2   2   2   2   2   2   2   2   2   2   0   0   2   0   0   2   0   2   2   2   0   0   0   0   2   2   2   2   0   2   2   2   2   2   2   2   0   0   0   2   0   2   0
 MK-5-5                 2   0   0   0   2   2   2   2   2   0   2   2   2   2   2   0   0   0   0   0   0   2   0   2   2   0   2   0   2   2   2   2   0   0   0   0   0   2   0   2   2   2   0   2   2   0   0   2   0   2   2   0   0   2   0   0   2   2   0   0   0   0   0   2   0   0   2   0   2   0   2   0   2   0   0   2   2   0   0   0   0   2   0   2   0   2   2   2   0   0   0   2   0   2   0   2   2   2   0   2   0   0   2   2   2   0   2   0   0   2   0   2   2   0   2   2   2   2   0   2   0   2   2   0   2   0   0   2   0   0   0   2   0   0   0   0   0   2   2   0   2   0   0   0   0   2   0   2   0   0   0   2   0   2   0   0   2   2   2   2   2   2   2   2   2   2   2   0   0   2   0   2   2   0   0   2   2   0   0   0   0   2   2   2   2   0   2   2   2   2   2   2   2   0   0   0   2   0   2   0
 MK-5-6                 2   0   2   0   0   2   2   2   2   0   2   2   2   2   2   0   0   0   0   0   0   2   0   2   2   0   2   0   2   2   2   0   0   0   0   0   0   2   0   2   2   2   0   2   2   0   0   0   0   2   2   0   0   2   0   0   2   2   0   0   0   0   0   2   0   0   2   0   2   0   0   0   2   0   0   2   2   0   0   0   0   2   0   2   0   2   2   2   0   0   0   2   0   2   0   2   2   2   0   2   0   0   2   2   2   0   2   0   0   0   0   2   2   0   2   2   2   2   0   2   0   2   0   2   2   0   0   2   0   0   0   2   0   0   0   0   0   2   2   0   2   0   0   0   0   2   0   2   0   0   0   0   0   2   0   0   2   2   0   2   2   2   2   2   2   2   2   0   0   2   0   0   2   0   0   2   2   2   0   0   0   0   2   2   2   2   2   0   2   2   2   2   2   2   0   0   2   2   2   0
 MK-5-7                 2   0   2   0   0   2   2   2   2   0   2   2   2   2   2   0   0   0   0   0   0   2   0   2   2   0   2   0   2   2   2   0   2   0   0   0   0   2   0   0   2   2   0   2   2   0   0   2   0   2   2   0   0   0   0   0   2   2   0   2   0   0   0   2   0   2   2   0   2   0   2   0   2   0   0   2   2   0   0   0   0   2   0   2   0   2   2   2   0   2   0   0   0   2   0   2   2   2   0   2   0   0   2   2   2   2   2   0   2   0   0   2   2   0   0   2   2   2   0   2   0   2   0   2   2   0   0   2   0   0   0   2   0   0   2   2   0   2   2   0   2   0   0   0   0   2   0   2   0   0   0   2   0   2   0   0   2   2   0   2   2   2   2   2   2   2   2   0   2   2   0   0   2   0   0   2   2   2   0   0   0   0   2   2   2   2   0   0   2   2   2   0   2   2   0   0   2   2   2   0
 MK-5-8                 2   0   2   0   2   2   2   2   2   0   2   0   2   2   2   0   0   0   0   0   0   2   0   2   2   0   2   0   2   2   2   0   2   0   0   0   2   2   0   2   0   2   0   2   2   0   0   2   0   2   2   0   0   0   0   0   2   2   0   2   0   0   0   2   0   2   2   0   2   0   2   0   2   0   0   2   2   0   0   0   0   2   0   2   0   2   2   2   2   2   0   0   2   2   0   2   2   0   0   0   0   0   2   2   2   2   2   0   2   0   0   2   2   0   0   2   2   2   0   0   0   2   0   2   2   0   0   2   0   0   0   2   0   0   2   2   0   2   2   0   2   0   0   0   0   2   0   2   0   0   0   2   0   2   0   0   2   2   0   0   0   2   2   2   2   2   2   0   2   2   0   0   2   0   0   2   2   2   0   0   0   0   2   2   2   2   0   0   2   2   2   0   0   2   0   0   2   2   2   0
 MK-5-9                 2   0   2   0   2   2   2   2   2   0   2   0   2   2   2   0   0   0   0   0   0   2   0   2   2   0   2   0   2   0   0   0   2   0   0   0   2   2   0   2   0   2   2   2   2   0   0   2   0   2   0   0   0   0   0   2   2   2   0   2   0   0   0   2   0   2   2   0   2   0   0   0   2   0   0   2   2   0   0   0   0   2   0   2   0   2   2   2   2   2   0   0   2   2   0   2   2   0   0   0   0   0   2   2   2   2   2   0   2   0   0   2   2   0   0   2   2   2   0   0   0   2   0   2   2   0   0   2   0   0   0   0   0   0   2   2   0   2   2   0   2   2   0   0   0   2   2   0   0   0   2   2   0   2   0   0   2   2   0   0   0   2   2   2   2   2   2   2   2   2   0   2   2   0   2   2   2   2   0   0   0   0   2   2   2   2   0   2   2   2   2   0   0   2   0   0   2   2   2   0
 MK-5-10                2   0   2   0   2   0   2   2   2   2   0   0   0   2   2   2   0   0   0   0   0   2   0   0   2   0   0   0   2   0   0   0   2   0   0   0   2   2   0   0   0   2   0   0   2   0   0   2   0   0   2   0   0   0   0   2   2   2   0   2   0   0   0   2   0   0   2   0   0   0   0   0   2   0   0   2   2   0   0   0   0   0   0   2   0   2   2   2   2   2   2   0   2   2   0   2   2   2   2   0   0   0   2   2   2   2   2   0   2   0   0   2   2   0   0   2   2   2   2   0   0   2   0   2   2   0   0   2   0   2   0   2   0   0   2   2   0   2   2   0   2   2   2   0   0   2   2   0   0   0   2   2   0   2   0   0   2   2   0   0   0   2   2   2   2   2   2   2   2   2   0   2   2   0   2   2   2   2   0   0   0   0   2   2   2   2   2   2   2   2   2   0   0   2   0   0   2   2   2   2
 MK-5-11                2   0   2   0   2   0   2   2   2   2   0   0   0   2   2   2   0   2   0   0   0   2   2   0   2   0   2   0   2   0   0   0   2   0   0   0   2   2   2   0   0   2   0   0   0   0   0   2   0   0   2   0   0   0   0   0   2   2   0   2   2   0   0   2   0   0   2   0   0   0   0   0   2   0   0   2   2   0   0   0   0   0   0   2   0   2   2   2   2   2   2   0   2   2   0   2   2   2   2   0   0   0   2   2   0   2   2   0   0   0   0   0   2   0   0   2   2   2   2   0   0   2   0   2   2   0   0   2   0   2   0   2   0   0   2   2   2   2   2   0   0   2   2   2   0   2   2   0   0   0   2   2   0   2   0   0   2   2   0   0   0   2   2   2   2   2   2   2   2   2   0   2   2   0   2   2   2   2   0   0   0   0   2   2   2   2   2   2   2   2   2   0   0   2   0   0   2   2   0   0
 MK-5-12                2   0   0   0   2   0   2   2   2   2   0   0   0   2   2   2   0   2   2   0   0   2   2   0   2   0   2   0   2   0   0   0   2   0   0   0   2   2   2   0   0   2   2   0   2   0   0   2   0   0   0   0   0   0   0   2   2   2   0   2   2   0   2   2   0   0   2   0   0   0   0   0   2   0   2   2   2   0   0   0   2   0   0   2   2   0   2   2   2   2   0   0   2   2   0   2   2   2   2   0   0   0   2   2   0   2   2   0   0   0   0   0   2   2   0   2   2   2   2   0   0   2   0   2   2   0   0   0   0   2   2   2   0   2   2   2   2   2   2   0   2   0   2   2   0   2   2   0   0   2   2   2   0   2   0   0   2   2   0   0   0   2   2   2   2   2   2   2   2   2   0   2   2   0   2   2   0   2   0   2   0   0   2   2   2   2   0   2   2   2   2   2   0   2   0   0   2   2   0   0
 MK-5-13                2   0   0   0   0   2   2   2   0   2   0   0   0   2   0   2   2   2   2   0   0   2   2   0   2   0   2   0   2   0   2   0   0   0   0   0   2   2   2   2   0   2   2   0   2   0   2   2   0   2   0   0   0   0   0   2   2   2   0   2   2   0   2   2   0   0   2   0   0   0   0   0   2   0   2   2   0   0   0   0   2   0   0   2   2   0   2   2   2   2   0   0   0   2   0   2   2   2   2   0   0   0   2   2   0   2   2   2   0   0   0   0   2   2   0   2   2   2   2   0   0   2   0   2   2   0   0   0   0   2   2   2   0   2   2   2   2   2   2   0   2   0   2   2   0   2   2   0   0   2   2   2   0   2   0   0   2   2   0   0   0   0   2   2   2   2   2   2   2   2   0   2   2   0   2   2   0   2   2   2   0   0   2   2   2   2   2   2   2   2   2   2   0   2   0   0   2   2   0   0
 MK-5-14                2   0   0   0   0   2   2   2   0   2   0   0   0   0   0   2   2   2   2   0   0   2   2   0   2   0   2   0   2   0   2   0   2   0   2   0   2   2   2   2   0   2   2   0   2   0   2   2   0   2   0   0   0   0   0   2   2   2   0   2   2   0   2   2   0   0   2   0   0   0   0   0   2   2   0   2   0   0   0   0   2   2   0   2   2   0   2   2   2   2   0   0   0   2   0   2   2   2   2   0   0   0   2   2   0   2   2   2   0   0   0   0   2   2   2   2   2   2   2   0   2   2   0   2   2   0   0   0   0   2   2   2   0   2   2   2   2   2   2   2   2   0   2   0   0   2   2   0   0   2   2   2   0   2   2   0   2   2   0   0   0   0   2   2   2   2   2   2   2   2   0   2   0   0   2   2   0   2   0   2   0   0   2   2   0   2   2   2   2   2   2   2   0   0   0   0   2   2   0   0
 MK-5-15                2   0   0   0   0   0   2   2   0   2   0   0   2   0   0   2   2   2   2   0   0   2   2   0   2   0   2   0   2   0   2   0   0   0   2   0   0   2   2   2   0   2   2   2   2   0   2   2   2   2   0   0   0   0   0   2   2   2   0   2   2   0   2   2   0   0   2   0   0   0   0   0   2   2   0   2   0   0   0   0   2   2   0   2   2   0   2   2   2   2   0   2   0   2   2   2   2   2   2   0   0   0   2   0   0   2   2   2   0   0   0   0   2   2   2   2   2   2   0   0   0   2   0   2   0   0   0   0   0   2   2   2   0   2   2   2   2   2   2   0   2   0   2   0   0   2   2   0   0   2   2   2   0   2   2   0   2   2   0   0   0   0   2   2   2   2   2   2   2   2   0   2   0   0   0   2   0   2   0   2   0   0   2   2   0   2   2   2   2   0   2   2   0   2   0   0   2   2   0   0
 MK-5-16                2   0   0   0   0   0   2   2   0   2   0   0   2   0   0   2   2   2   2   0   0   0   0   0   0   0   2   0   2   0   2   0   0   0   0   0   0   2   2   2   0   0   2   2   0   0   2   2   2   2   0   0   0   0   0   2   2   2   0   2   2   0   2   2   0   0   2   0   0   0   0   0   2   2   0   2   0   0   0   0   2   2   0   2   2   0   2   2   0   0   2   2   0   2   2   0   2   2   2   0   0   0   2   0   0   2   2   2   0   0   0   0   2   2   2   2   2   2   0   0   0   2   0   2   0   2   0   0   0   0   0   2   0   2   2   2   2   2   2   0   2   0   2   0   0   0   2   2   0   2   2   2   0   2   2   2   2   2   0   0   2   0   2   2   2   2   2   2   2   2   0   2   0   0   0   2   0   2   0   2   0   0   2   2   0   2   0   2   2   0   0   0   2   2   0   0   2   2   0   0
 MK-6-1                 0   2   2   2   0   2   2   2   0   0   0   2   0   2   0   0   2   2   0   0   0   2   0   2   2   2   2   2   0   0   2   0   0   0   0   0   0   2   0   2   0   0   2   2   2   2   0   0   0   0   0   2   2   0   0   0   0   2   0   2   0   0   2   2   2   0   0   2   2   0   0   2   2   2   2   0   2   2   0   0   2   2   0   2   2   2   2   0   0   2   2   0   2   0   0   2   2   0   0   2   0   2   2   2   2   0   0   2   0   0   0   0   0   2   2   2   0   2   2   2   2   2   2   2   2   0   0   2   2   0   0   0   0   0   0   2   2   0   2   2   0   0   2   0   2   2   2   0   0   2   0   2   0   0   2   0   0   2   0   0   0   0   0   2   0   2   0   0   2   0   2   0   0   0   0   2   0   0   2   0   0   2   0   0   0   0   0   0   0   2   0   0   0   0   0   2   2   0   2   0
 MK-6-2                 0   2   2   2   0   2   2   0   0   0   0   2   0   2   0   0   2   2   2   0   0   2   0   2   2   2   0   2   0   0   0   2   0   0   0   0   0   2   0   2   0   0   2   2   2   2   0   0   0   0   2   2   2   0   0   0   0   2   0   2   0   0   2   2   2   0   0   2   2   2   0   2   0   2   2   0   2   2   0   0   2   0   0   2   2   0   2   0   0   2   2   0   2   0   0   2   0   0   2   2   0   2   2   2   2   2   0   2   0   2   0   0   0   2   0   2   0   2   2   2   2   2   2   2   0   0   2   2   2   0   0   0   0   0   0   2   2   0   2   0   0   0   2   0   2   2   2   0   0   2   0   0   0   0   2   0   0   2   0   2   0   0   2   2   0   2   0   0   2   0   2   0   0   0   0   2   0   0   2   0   0   0   0   0   0   0   2   0   0   0   0   0   0   0   0   0   2   0   2   2
 MK-6-3                 0   2   2   2   0   2   2   0   0   0   0   2   0   2   0   0   2   2   2   0   0   0   0   2   0   2   0   2   0   2   2   2   0   0   0   0   2   2   0   2   0   0   2   2   2   2   0   0   0   0   2   2   2   2   0   0   0   2   0   2   2   0   2   2   2   0   0   2   2   2   0   0   0   2   2   0   2   2   0   0   2   0   0   2   2   0   2   0   0   2   2   2   2   0   0   2   0   0   2   2   0   0   0   2   2   2   0   2   0   2   0   0   0   2   0   2   0   2   2   2   2   2   2   2   0   0   2   2   2   0   0   0   2   0   0   2   2   0   2   2   0   0   0   0   2   0   0   0   0   2   0   0   2   0   2   2   0   2   0   2   0   0   2   2   2   2   0   2   2   0   2   0   0   0   0   2   0   2   2   0   0   0   0   0   0   0   2   0   0   0   0   0   0   0   0   0   2   0   2   2
 MK-6-4                 0   2   2   2   0   2   2   0   0   0   0   0   0   2   0   0   2   2   0   0   0   0   0   2   0   2   0   2   2   2   2   2   0   0   0   0   2   2   0   2   0   0   2   2   2   2   0   0   0   0   2   0   0   2   0   0   0   2   0   2   2   0   2   0   2   0   0   2   2   2   0   0   0   2   2   0   2   0   2   0   2   0   0   2   2   0   2   0   0   2   2   2   2   0   0   2   0   0   2   2   2   0   0   2   2   2   0   2   2   2   2   0   0   2   0   2   0   2   2   2   2   2   2   2   0   0   2   0   2   2   0   0   2   0   0   2   2   0   2   2   0   0   0   0   0   0   0   2   0   2   0   0   2   0   2   2   0   2   0   2   0   0   2   2   2   2   0   2   2   0   2   0   0   0   0   2   2   2   2   0   0   0   0   0   0   0   2   0   0   0   0   0   0   2   0   0   2   0   2   0
 MK-6-5                 2   2   2   2   0   2   2   2   0   0   0   0   0   2   0   0   2   2   0   0   0   2   0   2   0   2   2   0   2   2   2   2   0   0   0   0   2   0   0   0   0   0   2   0   0   2   0   0   0   0   2   0   0   2   0   0   0   2   0   2   2   0   0   0   2   0   2   2   2   2   0   0   0   2   2   2   2   2   2   2   2   0   0   2   2   0   2   0   0   2   2   2   2   0   0   2   0   0   2   0   2   0   2   0   2   2   0   2   2   2   0   0   0   2   0   0   0   2   2   2   2   2   2   2   0   0   2   0   2   2   0   0   2   0   0   2   2   0   2   2   0   0   2   0   0   0   0   2   2   2   0   2   2   0   2   2   2   2   0   2   0   0   2   2   2   0   0   2   2   2   2   0   0   0   2   0   0   2   2   0   0   0   0   0   0   0   0   0   2   0   0   0   0   2   0   0   2   0   2   0
 MK-6-6                 2   2   2   2   0   2   0   2   0   0   0   0   0   2   0   0   2   2   0   0   0   2   2   0   0   2   2   0   2   2   2   2   0   0   0   0   2   0   0   0   2   0   2   2   0   2   0   0   0   0   2   0   0   0   0   0   0   2   0   2   2   2   0   0   2   0   2   2   2   0   0   0   0   2   2   2   0   0   0   2   2   0   0   2   2   0   0   0   0   2   2   2   2   0   0   2   0   0   2   2   2   0   2   2   2   2   0   2   2   2   0   0   0   2   2   0   0   2   2   0   2   2   2   2   0   2   2   0   2   2   0   0   2   0   0   2   2   0   2   2   0   0   2   0   2   0   0   2   2   2   0   2   0   0   2   2   2   2   0   2   0   0   2   2   2   0   0   2   2   2   2   0   0   0   2   0   0   2   2   0   0   0   0   0   0   0   0   0   0   2   0   0   0   2   0   0   2   0   2   0
 MK-6-7                 2   2   2   2   0   2   2   2   0   0   0   0   0   0   0   0   0   2   0   0   0   2   2   0   0   2   2   0   2   2   2   0   0   0   0   0   2   0   2   0   2   0   2   0   0   0   0   0   0   0   2   0   0   0   0   0   0   0   0   2   2   2   0   0   2   0   2   2   2   0   0   0   2   2   2   2   0   0   0   2   2   0   0   0   2   0   0   0   0   2   2   2   0   0   2   2   2   0   2   2   2   0   0   0   2   0   0   2   0   2   0   0   2   2   2   0   0   2   2   0   0   2   2   2   0   2   2   0   2   2   0   0   2   0   0   0   2   2   0   2   0   0   0   0   2   0   0   2   2   2   0   2   0   2   2   0   0   2   0   0   0   0   2   2   2   0   0   2   2   2   2   0   0   0   2   0   2   2   2   0   0   0   0   0   0   0   0   0   0   2   0   0   0   2   0   0   2   0   2   0
 MK-6-8                 2   2   2   0   0   2   2   2   0   0   0   0   2   0   0   0   0   2   0   0   0   2   2   0   0   2   2   0   2   2   2   2   0   0   2   0   2   0   2   0   2   0   2   0   0   0   0   0   0   0   2   0   0   0   0   0   0   0   0   2   2   0   0   0   2   2   2   0   2   0   2   2   0   2   2   2   0   0   0   2   2   0   0   0   2   0   0   0   0   2   2   2   0   0   2   2   2   0   2   2   0   0   2   0   2   0   0   2   0   2   0   0   2   2   2   2   0   2   2   0   0   2   2   2   0   2   2   0   0   2   0   0   0   0   0   0   2   2   0   2   0   0   0   0   2   0   2   2   2   2   0   2   0   2   2   0   0   2   0   2   2   0   2   2   2   0   0   2   2   2   2   0   0   0   2   2   2   2   2   0   0   0   0   0   0   0   0   0   0   2   0   0   0   2   0   2   2   0   2   0
 MK-6-9                 2   2   2   0   0   2   2   2   0   0   0   0   2   0   0   0   0   2   0   0   0   2   2   0   0   2   2   0   2   2   2   2   0   0   2   0   2   0   2   0   2   0   2   0   2   0   0   0   0   0   0   0   0   2   0   0   0   0   2   2   2   0   0   0   2   2   2   0   2   0   2   2   0   2   2   2   0   0   0   2   2   2   0   0   2   0   0   0   0   2   2   2   0   0   2   2   2   0   2   2   0   0   2   0   2   0   0   2   0   2   0   0   0   2   2   2   0   2   2   0   0   0   2   2   0   0   2   0   0   2   0   0   0   0   0   0   2   2   0   2   0   0   0   0   2   0   2   2   2   2   0   2   0   2   2   0   0   2   0   2   2   0   2   2   2   2   0   2   2   2   2   0   0   0   2   2   0   2   2   0   0   0   0   0   0   0   0   0   0   0   2   0   0   0   0   2   0   0   0   0
 MK-6-10                2   2   0   0   0   0   2   0   0   0   2   0   2   0   2   0   0   2   2   0   0   2   2   0   0   2   2   0   2   2   2   2   0   0   0   0   2   0   2   0   2   0   2   0   2   0   0   0   0   0   0   0   0   0   0   0   0   0   2   2   2   0   0   0   2   2   2   0   2   0   2   2   0   0   2   2   0   0   0   2   2   2   0   0   2   0   0   0   0   2   2   2   2   0   2   2   2   0   2   2   0   0   2   2   2   0   0   2   0   2   0   0   0   2   2   2   0   2   2   2   0   2   2   2   0   0   2   0   0   0   0   0   0   0   0   0   2   2   0   2   0   0   0   0   2   0   2   2   2   2   2   0   0   2   2   0   0   2   0   2   0   0   2   0   2   2   0   2   2   2   2   0   2   2   2   2   0   2   2   0   0   0   0   0   0   0   0   0   0   0   2   2   0   2   0   2   0   0   0   0
 MK-6-11                0   2   0   0   0   0   2   2   0   0   2   0   2   0   2   0   0   2   2   0   0   2   2   0   0   2   2   0   2   2   2   2   0   2   0   0   2   0   2   2   2   0   2   0   2   2   0   0   0   0   2   0   0   0   0   2   0   0   2   2   2   0   0   0   2   2   2   0   2   0   2   2   0   0   2   2   0   0   0   2   2   2   0   0   2   0   0   0   0   2   2   2   2   0   2   2   2   0   2   2   2   0   0   2   2   0   0   2   0   2   0   0   0   2   2   2   0   2   2   2   0   2   2   2   0   0   2   0   0   0   0   0   0   0   0   0   2   2   2   2   0   0   2   2   2   0   2   2   2   2   2   0   0   2   2   0   0   2   0   2   0   2   2   0   2   2   0   2   2   2   2   0   2   0   2   0   0   2   2   0   0   0   0   0   0   0   0   2   2   0   2   2   0   2   2   0   0   0   0   0
 MK-6-12                0   2   0   0   0   0   2   2   0   0   2   0   2   0   2   0   0   2   2   0   0   2   2   0   0   2   2   0   2   2   2   2   0   2   0   0   2   0   2   2   2   0   2   0   2   2   0   0   0   0   0   0   0   0   0   2   0   0   2   2   2   0   0   0   2   0   2   0   2   0   2   2   0   0   2   2   0   0   0   2   2   2   0   0   2   0   0   0   0   2   2   2   2   0   2   2   2   0   2   2   2   0   0   2   2   2   0   2   0   2   0   2   2   2   2   2   0   2   0   2   0   2   2   2   0   0   2   0   0   0   0   0   0   0   0   0   2   2   2   2   2   0   2   2   2   0   2   2   2   2   2   0   0   2   2   0   0   2   0   2   2   2   2   0   2   2   0   0   2   0   2   0   2   0   2   0   0   2   2   0   0   0   0   0   0   0   2   2   2   0   2   2   0   2   2   0   0   0   0   2
 MK-6-13                2   2   0   0   0   0   2   2   2   0   2   0   2   0   2   0   0   2   2   0   0   2   2   0   0   2   2   0   2   2   2   2   0   2   2   0   2   0   2   2   2   2   2   0   2   2   0   0   0   0   0   2   0   0   0   2   0   0   2   2   2   0   0   0   2   0   0   0   2   2   2   2   0   0   2   2   2   0   0   2   2   2   0   0   2   0   2   0   2   2   2   2   2   0   2   2   2   0   2   2   2   0   0   2   2   2   0   2   0   2   0   2   2   2   2   2   0   2   0   2   0   2   2   2   2   0   2   0   0   0   0   0   0   0   2   0   2   2   2   0   2   0   2   2   2   0   2   2   2   0   2   0   0   0   2   0   0   2   0   2   2   2   2   0   2   2   0   0   2   0   0   0   2   0   2   0   0   2   2   0   0   0   0   2   2   0   2   2   2   0   2   0   2   2   2   0   0   0   0   2
 MK-6-14                0   2   0   0   2   0   0   2   2   0   2   2   0   0   2   0   0   2   2   0   0   2   2   0   0   2   2   0   2   2   2   2   0   0   2   2   2   0   2   2   2   2   2   0   0   2   0   0   0   0   0   2   0   0   0   2   0   0   2   2   0   0   0   0   2   0   0   0   2   0   2   2   0   0   2   2   2   0   0   0   0   2   0   0   2   0   0   2   2   2   2   2   2   0   2   2   2   0   2   2   2   0   0   0   0   2   0   2   0   2   0   2   2   2   2   2   2   2   2   2   0   2   0   2   2   2   2   0   0   0   0   0   0   0   2   0   2   2   2   0   2   0   2   2   2   0   2   2   2   0   2   0   0   0   2   0   0   2   0   2   2   2   2   0   2   2   0   2   2   2   0   0   2   0   2   0   0   2   2   0   0   0   0   2   0   0   2   2   0   0   2   0   2   2   2   0   0   0   0   2
 MK-6-15                2   2   0   0   2   0   0   2   2   0   0   0   0   0   2   0   0   2   2   0   0   2   2   0   0   2   2   0   2   0   2   2   0   0   2   0   2   2   0   2   2   2   2   0   0   2   0   0   0   0   0   0   0   0   0   2   0   0   2   2   0   0   0   0   2   2   0   2   2   0   2   2   0   0   0   2   2   0   0   0   0   2   0   0   2   0   0   2   2   2   2   2   2   0   0   2   2   0   2   2   2   0   0   0   2   2   2   2   0   2   0   0   2   0   2   2   2   2   2   2   0   2   0   2   2   0   2   0   0   0   0   0   0   0   2   0   2   2   2   0   2   0   2   2   2   2   2   2   2   0   2   0   0   0   2   0   2   2   0   2   2   2   2   0   2   0   0   2   2   2   2   0   2   0   2   0   0   2   2   0   0   0   0   2   0   0   0   2   0   0   2   0   2   2   2   0   0   0   0   2
 MK-6-16                2   2   0   0   2   0   0   2   0   0   2   0   0   0   2   0   0   2   2   0   0   0   2   0   0   2   2   0   2   0   2   2   0   0   2   0   2   2   0   2   2   2   2   0   0   2   0   0   0   0   0   0   0   0   0   2   0   0   2   2   0   0   0   0   2   2   0   0   2   0   2   2   0   2   0   2   2   0   0   0   0   2   0   0   2   0   0   2   2   2   2   2   2   2   0   2   2   0   2   2   2   0   0   0   2   2   0   2   0   2   0   0   2   0   2   2   2   2   2   2   0   2   0   2   2   0   2   0   0   0   2   0   0   0   0   0   2   2   2   0   2   0   0   2   2   2   2   2   2   0   0   0   0   0   2   0   2   2   0   2   2   2   2   0   2   0   0   2   2   2   2   0   2   0   2   0   0   2   2   0   0   0   0   2   0   0   2   2   0   0   2   0   2   2   2   0   0   2   0   2
 
!****************************************** Phenotypic Data **********************************************************
!-100.0 is resevred for missing phenotype
SimulatedTrait1        14.6024   12.7903   15.2490   15.8356   14.7356   14.7259   16.3407   17.1933   13.0146   12.6434   16.1755   11.4029   12.9954   17.2449   13.3052   16.7299   13.6440   13.8625   14.2487   16.5758   14.5142   17.3189   13.5776   15.3666   16.4016   13.6026   14.8918   15.7540   15.0480   14.4478   14.5820   16.8324   14.5709   16.5696   14.5238   13.1694   15.1154   13.4816   12.9363   16.5818   14.1034   14.2332   14.4009   15.1486   16.7729   15.5582   14.6981   14.3262   13.4747   14.5300   15.0953   13.0531   14.2460   17.2341   15.9911   15.8239   15.0150   14.3133   15.9460   14.0915   15.1783   17.8352   12.1541   13.5177   13.5178   14.0307   13.9589   15.5957   16.5050   14.4158   15.8802   15.1463   16.7001   17.8477   15.5670   15.6052   15.6318   15.0719   14.6937   14.1656   13.9490   15.9847   15.0952   16.1321   15.3374   16.0447   13.9328   15.0218   15.2663   14.4295   15.4244   14.7386   14.0812   14.0965   14.9787   14.4739   14.9841   13.3533   15.4245   12.4222   15.2769   14.4793   14.4588   12.9678   13.9934   15.5941   16.4586   13.7044   14.3915   15.6964   16.1157   16.0331   15.9041   14.8535   18.1194   13.0859   14.5045   14.8110   13.8257   12.9826   15.6776   13.1383   15.8571   13.8537   13.7078   13.1065   15.9370   13.4583   14.6618   15.4465   14.3458   15.9884   13.7047   15.7547   12.2581   15.2364   15.0374   14.0499   14.2106   16.3798   16.0830   14.2824   16.1254   14.1837   16.3629   13.9692   15.5556   15.1138   14.2246   15.2147   14.8318   15.7546   14.1794   16.6347   14.2469   15.1222   15.5840   15.7389   15.1535   16.2303   15.9557   15.7021   13.6475   15.3470   14.6818   16.6861   15.8707   16.4633   11.4490   14.4047   15.2260   13.4789   15.7918   15.6879   15.5539   15.8073   13.8801   16.7054   13.4797   14.5252   12.7969   15.3708   15.8163   13.1856   12.8854   15.7057   16.9738   16.7070   16.0895   15.8653   14.2622   16.4108   15.3904   15.4125   17.0100   14.1636   15.4989   15.7555   14.7231   13.0424
SimulatedTrait2         9.7925   10.6203   10.4668   10.1328    8.6003   11.0496   10.2171    9.2233   10.8376   10.6307    9.0986   10.9273    9.8799    8.8684   11.1874    9.3362   11.2452   11.1075    9.0691    9.3571   11.3397    9.2688   10.2999    9.4631   10.1734   10.5831    9.4589   10.4118    8.9457    9.6373    9.7351    9.9288   11.7257    9.5714    8.3553   10.3535    9.7179   11.0153   10.4568    9.0840   10.6930   11.0229    9.5111    8.3590    9.1873    9.5980   10.3596    9.4521   10.0960    9.4385   10.1691   10.4498   10.9252   10.1095    9.9840    9.4679   10.5866   10.1934    9.2300   10.4818    9.0636    9.4908   10.9265   10.2534   10.1394   10.9092   11.1228    9.1493    9.9342    9.6494    8.9047   10.7709   10.4848    9.1029   10.0947   10.4838   10.7022    9.0087    9.8455    9.6933   10.8100    9.5302    8.6244   10.7645   10.6030    9.6590   10.1104   10.7142   10.6377   11.1470    9.3818    9.0952   10.2122   10.5294    9.8315   11.2870   11.2877   10.9811    9.1640   11.5471    8.4213    9.0029    9.5953   10.4659   11.2311    9.1285    9.9605   10.4046    9.6533    8.9041   10.1178    9.5115    9.4572    9.1351    9.5737   10.2356   11.2205   10.8738   10.0824   10.0800   10.7356   10.2647    9.5222   10.5908    9.9845    9.3853   10.6976    9.3558   10.2010    9.7131    8.9363   10.1965   10.3658    9.1031   10.4525   10.2809   10.1317    9.4147   10.2784    9.2545    8.8642   10.4412    9.6581    9.9825    9.2902    9.5255   10.0052    8.9827   10.2254    8.6672    9.8035    9.1844    8.9743    9.8509    9.2407   10.7465    9.8899   10.6138    9.7618    9.7556   10.2455   10.4075   10.7872    8.5560   10.9527    9.1657    9.3644    8.9204   10.6489    9.9952    9.4070   10.0719    9.7137    9.4566    9.4929    8.8182   10.4638    9.6876   10.7934    9.8375   10.2345    9.2483    8.7189   10.4301   10.1666    9.8575   10.3459    9.3605   10.7857    9.4798   10.8172   10.7283   10.5020   10.4281   10.6396   10.6692    9.9899    9.6134   10.6810   10.6438
 
