# Supplementary material for: Inclusive Composite Interval Mapping of QTL by Environment Interactions in Biparental Populations
Source: PLoS One. 2015 Jul 10;10(7):e0132414. doi: 10.1371/journal.pone.0132414 (PMC4498613; doi:10.1371/journal.pone.0132414)
Supplement: S5 File — (ZIP) [file pone.0132414.s005.zip › H=0.5/L1/run_00004.met]

!**********************Note: lines staring with "!" are remarks and will be ignored in the program********************
!*********************************General Information**********************************
!Assuming F1 = P1 x P2, populations available in QTL IciMapping are: 
!  1, P1BC1F1 = P1 x F1, the first backcrossing where P1 is used as the recurrent parent;
!  2, P2BC1F1 = P2 x F1, the first backcrossing where P2 is used as the recurrent parent;
!  3, F1DH, F1-derived doubled haploids; 
!  4, RIL or F1RIL, recombination inbred lines through the repeated selfing of F1;
!  5, P1BC1RIL, recombination inbred lines through the repeated selfing of P1BC1F1;
!  6, P2BC1RIL, recombination inbred lines through the repeated selfing of P2BC1F1;
!  7, F2, the selfing generation of F1;
!  8, F3, the selfing generation of F2;
!  9, P1BC2F1, the second backcrossing where P1 is used as the recurrent parent; 
! 10, P2BC2F1, the second backcrossing where P2 is used as the recurrent parent;
! 11, P1BC2RIL, recombination inred lines through the repeated selfing of P1BC2F1; 
! 12, P2BC2RIL, recombination inred lines through the repeated selfing of P2BC2F1; 
! 13, P1BC1F2, the selfing generation of P1BC1F1; 
! 14, P2BC1F2, the selfing generation of P2BC1F1; 
! 15, P1BC2F2, the selfing generation of P1BC2F1; 
! 16, P2BC2F2, the selfing generation of P2BC2F1; 
! 17, P1BC1DH, P1BC1F1-derived doubled haploids; 
! 18, P2BC1DH, P2BC1F1-derived doubled haploids; 
! 19, P1BC2DH, P1BC2F1-derived doubled haploids; 
! 20, P2BC2DH, P2BC2F1-derived doubled haploids; 
   3      !Mapping Population (see remarks above)
   2      !Mapping Function (1 for Kosambi; 2 for Haldane; 3 for Morgan)
   2      !Marker Space Type (1 for intervals; 2 for positions)
   1      !Marker Space Unit(1 for centiMorgans; 2 for Morgan)
   6      !Number of Chromosomes (or Linkage Groups)
 200      !Size of the mapping population
   2      !Number of environments
 
!***************************************** Chromosomes and Linkage Maps **********************************************
!Chromosome                 NumMarkers
-CH1                        16
-CH2                        16
-CH3                        16
-CH4                        16
-CH5                        16
-CH6                        16
!Linkage map (Marker name followed by position or the interval length)
 MK-1-1                1     0.000
 MK-1-2                1    10.000
 MK-1-3                1    20.000
 MK-1-4                1    30.000
 MK-1-5                1    40.000
 MK-1-6                1    50.000
 MK-1-7                1    60.000
 MK-1-8                1    70.000
 MK-1-9                1    80.000
 MK-1-10               1    90.000
 MK-1-11               1   100.000
 MK-1-12               1   110.000
 MK-1-13               1   120.000
 MK-1-14               1   130.000
 MK-1-15               1   140.000
 MK-1-16               1   150.000
 MK-2-1                2     0.000
 MK-2-2                2    10.000
 MK-2-3                2    20.000
 MK-2-4                2    30.000
 MK-2-5                2    40.000
 MK-2-6                2    50.000
 MK-2-7                2    60.000
 MK-2-8                2    70.000
 MK-2-9                2    80.000
 MK-2-10               2    90.000
 MK-2-11               2   100.000
 MK-2-12               2   110.000
 MK-2-13               2   120.000
 MK-2-14               2   130.000
 MK-2-15               2   140.000
 MK-2-16               2   150.000
 MK-3-1                3     0.000
 MK-3-2                3    10.000
 MK-3-3                3    20.000
 MK-3-4                3    30.000
 MK-3-5                3    40.000
 MK-3-6                3    50.000
 MK-3-7                3    60.000
 MK-3-8                3    70.000
 MK-3-9                3    80.000
 MK-3-10               3    90.000
 MK-3-11               3   100.000
 MK-3-12               3   110.000
 MK-3-13               3   120.000
 MK-3-14               3   130.000
 MK-3-15               3   140.000
 MK-3-16               3   150.000
 MK-4-1                4     0.000
 MK-4-2                4    10.000
 MK-4-3                4    20.000
 MK-4-4                4    30.000
 MK-4-5                4    40.000
 MK-4-6                4    50.000
 MK-4-7                4    60.000
 MK-4-8                4    70.000
 MK-4-9                4    80.000
 MK-4-10               4    90.000
 MK-4-11               4   100.000
 MK-4-12               4   110.000
 MK-4-13               4   120.000
 MK-4-14               4   130.000
 MK-4-15               4   140.000
 MK-4-16               4   150.000
 MK-5-1                5     0.000
 MK-5-2                5    10.000
 MK-5-3                5    20.000
 MK-5-4                5    30.000
 MK-5-5                5    40.000
 MK-5-6                5    50.000
 MK-5-7                5    60.000
 MK-5-8                5    70.000
 MK-5-9                5    80.000
 MK-5-10               5    90.000
 MK-5-11               5   100.000
 MK-5-12               5   110.000
 MK-5-13               5   120.000
 MK-5-14               5   130.000
 MK-5-15               5   140.000
 MK-5-16               5   150.000
 MK-6-1                6     0.000
 MK-6-2                6    10.000
 MK-6-3                6    20.000
 MK-6-4                6    30.000
 MK-6-5                6    40.000
 MK-6-6                6    50.000
 MK-6-7                6    60.000
 MK-6-8                6    70.000
 MK-6-9                6    80.000
 MK-6-10               6    90.000
 MK-6-11               6   100.000
 MK-6-12               6   110.000
 MK-6-13               6   120.000
 MK-6-14               6   130.000
 MK-6-15               6   140.000
 MK-6-16               6   150.000
!*********************************** Marker Types ********************************************************************
!Co-dominant marker: When heterozygote F1 is present, P1 is coded as 2, F1 is coded as 1, and P2 is coded as 0; Otherwise, P1 is coded as 2, and P2 is coded as 0. 
!Dominant marker: When heterozygote F1 is present, P1 and F1 are coded as 12, and P2 is coded as 0; Otherwise, P1 is coded as 2, and P2 is coded as 0.  
!Recessive markers: When heterozygote F1 is present, P1 is coded as 2, and F1 and P2 are coded as 10; Otherwise, P1 is coded as 2, and P2 is coded as 0. 
!Missing marker is coded as -1. 
 MK-1-1                 2   2   2   2   0   0   0   2   0   0   2   2   2   0   0   0   2   2   0   2   2   0   0   0   2   2   2   2   0   2   0   0   2   2   2   0   0   0   0   0   0   0   2   2   2   0   0   0   0   0   0   2   2   0   2   0   2   0   2   0   2   0   0   2   0   2   2   0   0   0   0   0   0   2   2   0   0   0   0   0   0   0   0   0   2   2   0   2   0   0   0   0   0   2   2   0   0   2   2   2   2   2   0   2   0   0   0   2   0   2   0   0   2   2   2   2   2   2   0   0   0   0   0   2   0   2   0   0   0   2   2   2   0   0   0   0   0   0   2   2   0   0   0   0   2   0   2   0   2   0   0   0   0   0   2   0   2   2   0   0   0   2   0   2   0   2   2   2   0   2   0   0   2   0   2   2   0   2   2   2   2   0   0   0   0   0   2   2   2   0   2   2   2   2   2   0   2   2   0   0
 MK-1-2                 2   2   2   2   0   0   0   2   0   0   2   2   2   0   0   2   2   2   0   2   2   0   0   0   2   2   2   2   2   2   0   2   2   2   2   0   2   0   0   0   0   2   2   2   2   0   0   0   0   0   0   2   2   0   0   0   2   0   2   0   2   0   0   2   0   2   2   0   0   0   0   0   0   2   0   0   0   0   0   0   0   0   0   0   2   2   0   2   0   0   0   0   0   2   2   0   0   2   2   2   2   2   0   2   0   2   0   2   0   2   0   0   2   2   2   2   2   2   0   0   0   0   0   2   0   0   0   0   0   2   2   2   0   0   0   0   0   0   2   2   2   0   0   0   2   2   2   0   2   0   2   0   0   0   0   0   2   2   0   0   0   0   0   2   0   2   2   2   2   2   0   0   2   0   2   2   0   2   2   2   2   0   2   0   0   0   2   2   2   2   2   2   2   0   2   0   0   2   2   0
 MK-1-3                 2   2   2   2   0   2   0   2   0   0   2   2   0   0   0   2   2   2   0   2   2   2   0   0   2   2   2   2   2   2   0   0   2   2   2   0   2   0   0   0   0   2   2   2   2   2   0   0   0   0   0   2   2   0   0   0   2   2   2   0   2   0   0   2   0   2   2   0   0   0   0   0   0   2   0   0   0   0   0   0   0   0   0   0   2   2   0   2   0   0   0   0   0   2   2   0   0   2   2   2   2   2   0   2   0   2   0   2   0   2   0   0   2   2   2   0   2   2   2   0   0   0   0   0   0   0   0   0   2   2   0   2   0   0   0   0   0   0   2   2   2   0   0   0   2   2   2   0   2   0   2   0   0   0   0   0   2   2   0   0   0   0   0   2   0   2   2   2   2   2   0   0   2   0   2   2   2   2   2   2   2   0   2   0   0   0   2   2   2   2   2   2   2   0   2   0   0   2   2   0
 MK-1-4                 2   0   2   2   0   2   0   2   0   0   2   2   0   0   0   2   2   2   0   2   2   2   0   0   2   2   2   2   2   2   0   0   2   2   2   0   0   0   0   0   0   2   2   2   2   2   0   0   0   0   0   2   2   0   0   0   2   2   2   0   2   2   0   2   0   2   2   0   0   0   0   0   0   2   0   2   0   0   0   0   0   0   0   2   2   2   0   2   0   0   0   0   2   0   2   0   0   0   2   2   2   2   0   0   0   2   0   2   0   2   0   0   2   2   2   0   2   2   0   0   0   0   0   0   0   0   0   0   2   2   0   2   0   0   0   0   0   0   0   2   2   0   0   0   2   2   2   2   2   0   2   0   2   0   0   0   2   2   0   0   0   0   0   2   2   2   2   2   2   0   0   0   2   0   2   2   2   2   2   2   2   0   2   0   0   0   2   2   2   2   2   2   2   0   2   0   0   2   2   2
 MK-1-5                 2   0   2   2   0   0   0   2   0   0   2   2   0   0   0   2   2   2   0   2   2   2   0   0   2   2   2   2   0   2   0   0   2   2   2   0   2   0   0   0   0   2   2   2   2   2   0   0   0   0   0   2   2   2   0   0   2   2   2   0   2   2   0   2   0   0   2   0   0   0   0   0   0   2   0   2   0   0   0   0   0   0   0   2   2   2   0   2   0   0   0   0   2   0   2   2   0   0   0   2   0   2   0   0   0   2   0   2   0   2   0   0   2   2   2   0   2   0   0   0   0   0   0   0   0   0   2   0   0   2   0   2   2   2   2   2   0   0   0   2   2   0   0   0   2   2   2   2   2   0   2   0   2   0   0   0   2   2   0   0   0   0   0   2   2   2   2   2   2   0   2   0   2   0   2   2   2   2   2   0   2   0   2   0   0   0   2   2   2   2   0   2   2   0   2   2   0   2   2   2
 MK-1-6                 2   2   2   2   0   0   2   2   0   0   2   2   0   0   0   2   2   2   2   2   2   2   0   0   2   2   0   2   0   2   0   0   2   2   2   0   2   0   0   2   0   2   2   2   2   2   0   0   0   0   0   2   2   0   0   0   2   2   0   2   2   2   0   2   0   0   2   0   0   0   0   0   0   2   0   2   2   0   0   0   0   0   2   2   2   2   0   2   0   0   0   0   2   0   2   2   0   0   0   2   0   2   0   0   0   2   0   2   0   2   0   0   2   2   2   0   2   0   0   0   0   0   0   0   0   0   2   0   2   2   0   2   2   2   2   2   0   0   2   2   2   0   0   2   2   2   2   2   2   0   2   2   2   0   0   0   2   2   0   0   2   0   0   2   2   2   2   2   2   0   2   0   2   0   2   2   2   2   2   0   2   2   2   0   0   2   2   0   2   2   2   2   0   0   0   0   0   2   2   2
 MK-1-7                 2   2   2   2   0   0   2   2   0   2   2   2   0   0   0   2   2   2   0   2   2   2   0   0   2   2   0   2   0   2   0   0   2   2   2   0   2   0   0   2   0   2   2   2   2   2   0   0   0   0   0   0   2   0   0   0   2   2   0   2   2   2   2   2   0   0   2   0   0   0   2   0   0   2   0   2   2   0   0   0   0   0   2   2   2   2   2   2   0   2   0   0   2   0   2   2   0   0   2   2   0   2   0   0   0   2   0   2   0   2   0   0   2   2   2   2   0   2   0   0   0   0   0   0   0   0   2   0   2   2   0   2   2   2   0   2   0   0   2   2   2   0   0   2   2   2   2   2   0   0   2   2   2   0   0   0   0   2   0   0   2   2   0   2   2   2   2   2   2   0   2   0   0   0   2   2   2   2   2   0   2   2   2   0   0   0   2   0   2   2   2   2   0   0   0   0   0   2   2   2
 MK-1-8                 2   2   2   2   0   0   2   2   0   2   2   2   0   0   0   2   2   2   2   2   2   2   0   0   2   2   0   2   0   2   0   0   2   2   2   0   2   0   0   2   0   2   2   2   2   2   0   0   0   0   0   0   2   2   0   0   2   2   0   2   2   2   2   2   0   0   2   0   0   0   0   0   0   2   0   0   2   0   0   0   0   2   2   0   2   2   2   2   0   2   0   0   2   0   2   2   0   2   2   2   0   2   0   0   0   2   0   2   0   2   0   0   2   0   2   2   0   2   0   2   0   0   0   0   0   0   2   0   2   2   0   2   2   2   0   2   0   0   2   2   2   0   0   2   2   2   2   2   0   0   2   2   0   0   0   0   0   2   2   0   2   2   0   2   2   2   2   2   2   0   0   0   0   0   2   2   2   2   2   0   2   2   2   0   0   0   2   0   2   2   2   2   0   2   0   0   2   2   2   0
 MK-1-9                 2   2   2   2   0   0   2   2   0   2   2   2   0   0   0   2   2   2   2   2   2   2   0   0   2   2   0   2   0   2   0   0   2   2   2   2   2   0   0   2   0   0   2   2   0   2   0   0   0   0   0   0   2   2   0   0   2   2   0   2   2   2   2   2   0   0   2   0   2   0   0   0   0   2   0   0   2   0   0   0   2   2   2   0   2   2   2   2   0   2   0   0   2   0   2   2   0   2   2   2   0   2   0   0   0   2   0   0   0   2   0   0   2   0   2   2   2   2   0   2   0   0   0   0   0   0   2   0   2   2   2   2   2   2   2   2   0   0   2   2   2   0   0   2   2   2   2   2   0   0   2   2   0   0   0   0   0   2   2   0   2   2   0   2   0   2   2   2   2   0   0   0   0   0   2   0   0   2   2   0   2   2   2   0   0   0   2   0   2   2   2   2   0   2   0   0   2   2   2   0
 MK-1-10                2   2   2   2   0   0   2   2   0   2   2   2   0   0   0   2   2   2   2   2   2   2   0   0   2   2   0   2   0   0   0   0   2   2   2   2   2   0   0   2   2   0   2   2   0   2   0   0   0   0   0   0   2   2   0   0   2   0   0   2   2   2   2   2   0   0   2   0   2   0   0   0   0   2   0   0   2   2   0   0   2   2   2   0   0   2   2   2   0   2   0   0   2   0   2   2   0   2   2   2   2   2   2   0   0   2   0   0   0   2   0   0   0   0   2   2   2   2   0   2   0   2   2   0   0   0   2   0   2   2   2   2   2   2   2   2   0   2   0   2   2   0   0   0   2   2   0   2   0   0   2   2   2   0   0   0   0   2   2   0   0   0   0   0   0   2   2   2   2   0   0   0   0   2   0   0   0   2   2   0   2   2   2   0   0   0   2   0   0   2   2   2   0   2   0   0   2   2   2   0
 MK-1-11                2   2   2   2   0   0   2   2   0   2   2   2   0   2   0   0   2   2   2   2   2   2   0   0   2   2   0   2   0   0   0   0   2   2   2   2   2   0   0   0   0   0   2   2   0   2   0   0   0   0   0   0   2   2   2   0   2   0   2   2   2   2   2   2   0   0   0   0   2   0   0   0   0   2   0   0   2   2   0   0   2   2   2   0   0   2   2   2   0   0   0   0   2   0   2   2   0   2   2   2   0   2   0   0   0   2   0   0   0   2   0   0   0   0   2   2   0   2   0   2   0   2   2   0   0   0   2   0   2   2   2   2   2   2   2   2   0   2   0   2   2   0   0   2   2   0   0   0   2   0   2   2   2   0   0   0   0   2   2   0   0   0   0   0   0   2   2   2   2   0   0   0   0   2   0   0   0   2   2   0   2   2   2   0   0   2   2   2   0   2   2   2   0   2   0   0   0   2   2   0
 MK-1-12                0   2   2   2   0   0   2   2   2   2   2   2   0   2   0   0   2   0   2   0   0   2   0   0   2   2   0   2   0   0   0   0   2   2   2   2   2   2   0   0   0   0   2   2   0   2   0   0   0   2   2   0   2   2   2   0   0   0   2   2   2   2   2   2   0   0   0   0   2   0   0   0   0   2   0   0   2   2   0   0   0   2   2   0   0   2   2   2   0   0   0   0   2   0   2   2   0   2   0   2   0   2   0   0   0   2   0   0   0   2   0   0   0   0   2   2   0   2   0   0   0   2   2   0   0   0   2   0   2   2   2   2   2   2   2   2   0   2   0   2   2   0   0   2   2   0   0   0   0   0   0   2   2   2   0   0   0   2   2   0   0   0   0   0   0   2   2   2   2   0   0   0   0   2   0   0   0   2   2   0   2   2   2   0   0   2   2   2   0   2   2   2   2   2   2   0   0   2   2   0
 MK-1-13                0   2   2   2   0   0   2   2   2   2   2   2   0   2   0   2   2   0   2   0   0   2   0   0   2   2   0   2   0   0   0   0   2   0   2   2   2   2   0   0   0   0   2   0   0   2   0   0   0   2   2   0   2   2   2   0   0   0   2   2   2   2   2   2   0   2   0   0   0   0   0   0   0   2   0   2   2   2   0   2   0   2   2   0   0   2   2   0   0   0   0   0   2   0   2   2   0   2   0   2   0   2   0   0   0   2   0   0   0   2   0   0   0   0   2   2   0   2   0   0   0   2   2   0   0   0   2   0   2   2   2   2   2   2   2   2   0   2   0   2   2   0   0   2   2   0   0   0   0   0   0   2   2   2   0   0   0   2   2   0   0   0   2   0   0   2   2   2   2   2   0   0   0   2   0   0   0   2   2   0   2   2   2   0   0   2   2   2   0   2   2   2   2   2   2   0   0   2   0   0
 MK-1-14                0   2   2   2   2   0   2   2   2   2   2   0   0   2   0   2   2   0   2   0   0   2   0   0   2   2   0   2   0   0   0   0   0   0   2   2   2   2   2   0   0   0   2   0   0   2   0   2   0   2   2   0   2   0   2   0   0   0   2   0   2   2   2   2   0   2   0   0   0   0   0   0   0   0   0   2   2   2   0   2   0   2   2   0   0   2   2   0   0   0   0   0   2   0   2   2   0   2   0   2   2   2   0   0   0   2   0   0   0   2   0   0   0   2   0   2   0   2   0   0   0   2   2   0   0   0   2   0   2   0   2   2   2   2   2   2   0   2   0   2   2   2   2   2   2   0   0   0   0   0   0   0   2   2   0   0   0   2   2   0   0   0   2   0   0   2   0   2   2   2   0   0   0   2   0   0   0   2   2   0   2   2   2   2   0   2   2   2   2   2   2   0   2   2   2   0   0   0   2   0
 MK-1-15                0   2   2   2   2   0   2   2   2   2   2   0   0   2   0   2   2   0   2   0   0   2   0   0   0   2   0   2   0   0   0   0   2   0   0   2   2   2   2   0   0   0   2   0   0   2   0   2   0   2   2   2   2   0   2   0   0   0   2   0   0   2   2   0   0   2   2   2   0   0   0   0   0   0   0   2   2   2   0   2   0   2   2   0   2   2   0   0   0   0   0   0   2   0   2   2   0   2   0   2   2   2   2   0   0   2   0   0   2   2   0   0   0   2   0   2   0   2   0   0   0   0   2   0   0   0   0   0   2   0   2   2   2   2   2   2   0   2   2   2   2   2   2   2   2   0   0   0   0   0   2   0   2   2   0   0   0   2   2   0   0   0   2   0   0   2   0   2   2   2   0   0   0   2   0   0   0   0   2   0   2   2   2   0   0   2   2   2   2   2   2   0   2   2   2   0   0   0   2   0
 MK-1-16                0   2   2   2   2   0   2   0   2   2   2   0   0   2   0   2   2   0   2   2   0   2   0   0   0   2   0   2   0   0   0   0   2   0   0   2   2   0   0   0   0   0   2   0   0   2   0   2   0   2   0   2   0   0   2   0   0   0   2   0   2   2   2   0   0   0   2   2   0   0   2   2   0   0   0   2   2   0   0   0   0   2   2   0   2   2   0   0   0   0   0   0   2   0   2   2   0   0   2   2   2   2   2   0   2   2   0   2   2   2   0   0   0   2   0   0   0   2   0   0   0   0   2   0   0   0   0   0   2   0   2   2   2   2   0   2   0   2   2   2   2   2   2   2   2   0   0   0   0   0   2   0   2   2   0   0   0   2   2   0   0   0   2   0   0   2   0   2   2   2   0   0   0   2   0   0   0   0   2   0   0   2   0   0   0   2   2   2   2   2   2   0   2   2   2   0   0   0   2   0
 MK-2-1                 0   2   2   0   2   0   0   2   2   0   0   0   2   0   2   0   0   0   2   0   2   2   2   0   0   2   0   0   2   2   0   0   2   0   0   0   2   0   2   2   0   2   2   0   0   2   2   0   0   2   2   0   0   0   0   2   2   0   2   2   2   2   0   0   2   2   2   0   2   0   2   0   2   2   0   2   2   2   2   2   2   2   0   0   2   0   0   0   2   2   2   0   2   0   0   0   2   2   0   0   2   0   2   2   0   0   2   2   0   0   0   0   2   2   2   0   0   2   0   0   0   2   0   0   2   2   0   2   0   0   0   0   0   2   0   2   0   0   0   0   0   2   2   0   2   0   0   0   0   0   2   0   0   0   0   2   0   2   0   2   0   0   0   0   0   0   0   2   2   0   0   0   0   0   0   2   2   2   0   0   0   0   0   2   0   2   2   0   0   0   0   2   2   0   0   0   0   2   0   2
 MK-2-2                 0   2   2   0   2   0   0   2   2   2   0   0   2   0   2   2   0   0   2   0   2   2   2   0   0   2   0   0   2   2   0   0   2   0   0   0   2   0   2   2   2   2   2   0   0   2   2   0   0   2   0   0   0   0   0   2   2   0   2   2   2   2   0   0   2   2   2   0   2   0   2   0   2   2   2   0   2   2   2   2   0   2   0   0   2   0   0   0   2   2   2   0   2   2   0   0   2   0   0   0   2   0   2   2   0   0   2   2   0   0   0   0   2   2   2   0   0   2   0   0   0   2   0   0   0   2   0   2   0   0   0   0   0   2   0   2   0   0   0   0   0   2   2   0   2   0   0   0   0   0   2   0   0   0   0   2   0   2   0   2   0   0   0   0   0   0   0   2   2   0   0   0   0   0   0   2   2   2   0   2   0   0   2   2   0   2   2   0   2   2   0   2   2   0   0   0   0   2   0   2
 MK-2-3                 0   2   2   0   0   0   0   2   2   2   0   0   2   0   2   2   0   0   2   0   2   2   2   2   0   2   0   0   2   2   0   0   2   0   0   0   0   2   2   2   2   2   2   0   2   2   2   2   0   2   0   0   0   0   0   2   2   0   2   2   2   2   0   0   2   2   2   0   2   0   2   0   2   2   2   0   2   2   2   2   0   2   0   0   2   2   0   0   2   2   2   0   2   2   0   0   2   0   0   0   2   0   2   2   2   0   0   2   0   0   0   0   2   2   2   2   2   2   0   0   0   2   0   0   0   0   0   2   0   2   0   0   0   2   0   2   0   0   0   0   0   2   2   0   2   0   0   0   0   0   0   0   0   0   0   2   2   2   0   2   0   0   0   0   0   0   0   2   2   0   0   0   0   0   0   2   2   2   0   2   0   0   2   2   0   2   2   0   2   2   0   2   2   0   0   0   0   2   2   2
 MK-2-4                 0   2   2   0   0   0   0   2   2   2   0   0   2   0   2   2   0   0   2   0   2   2   2   2   0   2   0   2   2   2   0   0   2   0   0   0   0   2   2   0   2   2   2   0   2   2   2   2   0   2   0   2   0   0   2   2   2   0   2   0   2   2   0   0   2   2   2   0   2   0   2   0   2   2   2   0   2   2   2   2   0   2   0   0   2   2   0   0   2   2   2   0   2   2   0   0   2   0   0   0   2   2   2   2   2   0   0   2   0   0   0   0   2   2   2   2   2   2   0   0   0   2   2   0   0   0   0   2   0   2   0   0   0   2   0   2   0   0   0   0   0   2   2   2   2   0   2   0   0   0   0   0   2   0   0   2   2   2   0   2   0   2   0   0   0   0   0   2   2   0   0   0   0   0   0   2   2   2   0   2   0   0   2   2   0   2   2   0   2   2   0   2   2   0   0   0   0   2   2   2
 MK-2-5                 0   2   2   0   2   0   0   2   0   2   0   0   2   2   0   2   0   0   2   0   0   0   2   2   0   2   0   2   2   2   0   0   2   0   0   0   0   2   2   2   2   2   2   0   2   0   2   2   0   2   0   2   0   0   0   2   2   0   2   0   2   2   0   0   2   2   2   2   2   0   2   0   2   2   2   0   2   2   2   2   0   2   0   0   2   2   0   0   2   2   2   0   2   2   0   2   2   2   0   0   0   2   2   2   0   0   0   2   0   0   0   0   2   2   2   2   0   2   0   0   0   2   2   0   0   0   0   2   0   2   2   2   0   2   0   2   0   0   0   0   0   2   2   0   2   0   2   0   0   0   0   0   2   0   0   2   2   2   0   2   0   2   0   0   0   0   0   2   2   0   0   0   0   0   0   2   2   2   0   2   0   0   2   2   0   2   2   2   2   2   0   2   2   0   0   0   0   2   2   2
 MK-2-6                 0   2   2   0   2   0   0   2   0   2   0   0   2   2   0   2   0   0   2   0   0   0   2   2   0   2   0   2   2   0   0   0   2   0   0   0   0   2   2   2   2   2   2   0   2   2   2   2   0   2   0   2   0   0   0   2   2   0   2   2   2   2   0   0   0   2   2   2   2   0   2   0   2   2   2   0   2   2   2   2   0   2   0   0   0   2   0   0   2   2   2   0   2   2   0   2   2   2   0   0   2   2   2   2   0   0   0   2   0   0   0   0   2   2   2   2   2   2   0   0   0   2   2   0   0   0   0   2   0   2   2   2   2   2   0   2   0   0   0   0   0   2   2   0   2   0   2   0   2   0   2   0   2   0   0   2   2   2   0   2   2   2   0   0   0   0   0   2   2   0   0   0   0   0   0   2   2   2   0   0   2   0   2   0   0   2   2   2   2   2   2   2   2   0   0   2   0   0   2   2
 MK-2-7                 2   2   2   0   2   0   0   2   0   0   0   0   2   2   2   2   0   0   2   0   0   0   2   0   0   2   0   2   2   0   0   0   2   0   0   0   0   0   2   2   2   2   2   0   2   2   2   2   0   2   0   2   2   0   0   2   2   0   2   2   2   2   2   0   0   2   2   2   0   0   2   0   2   2   2   0   2   2   0   2   0   2   0   0   0   2   0   0   2   2   2   0   2   2   0   2   2   2   0   0   2   2   2   2   0   0   0   2   0   0   2   0   2   2   2   2   2   2   2   0   0   2   2   2   0   0   0   2   0   2   2   2   2   2   2   2   0   0   0   0   0   0   2   0   2   0   2   0   2   0   2   0   0   0   0   2   2   2   0   0   2   0   0   0   0   2   0   2   2   0   0   0   0   0   0   2   2   2   0   2   2   0   2   0   0   2   2   2   2   2   2   2   2   0   0   2   0   0   2   2
 MK-2-8                 2   2   2   0   2   0   0   2   0   2   0   0   2   2   2   2   0   0   2   0   0   0   2   0   0   2   0   2   2   0   0   0   2   0   0   0   0   0   2   2   2   2   0   0   2   2   2   2   0   2   0   2   2   0   2   2   2   0   2   2   2   2   2   0   0   2   0   2   0   0   2   0   2   2   2   0   2   2   0   2   0   2   2   2   0   2   0   0   2   2   2   0   2   0   0   2   2   2   0   0   2   0   2   2   0   0   0   2   0   0   2   0   2   2   2   2   2   2   2   0   0   2   2   2   0   0   0   2   2   2   2   2   2   2   2   2   0   2   0   0   0   0   2   2   2   0   2   0   2   0   0   0   0   0   0   2   2   2   0   0   2   0   2   0   0   2   0   2   2   0   0   2   0   2   0   2   2   2   0   0   2   0   2   0   0   2   0   2   2   2   0   2   2   0   0   2   2   0   2   2
 MK-2-9                 2   2   2   0   2   0   0   2   0   2   0   0   2   2   2   2   0   0   0   0   0   0   2   0   0   2   2   2   2   0   0   0   2   0   0   0   0   0   2   2   2   2   0   0   2   2   0   2   0   2   0   2   2   0   2   2   2   0   2   2   2   2   2   0   2   2   0   2   0   0   2   0   2   2   2   0   2   2   0   2   0   2   2   2   2   2   0   0   2   2   2   0   2   0   0   2   2   2   0   0   2   0   2   2   0   0   0   2   2   0   2   0   2   2   2   2   2   2   2   0   0   2   2   2   0   0   0   2   2   2   2   0   2   2   2   2   0   2   0   0   0   0   2   2   2   2   2   0   2   0   0   0   2   0   0   2   2   2   0   0   2   0   0   0   0   2   0   2   2   0   0   2   0   2   0   2   2   2   0   0   2   2   2   0   0   2   0   2   2   2   0   2   2   0   0   2   2   0   0   2
 MK-2-10                2   2   2   0   2   0   0   0   0   2   0   0   2   2   2   0   0   0   0   0   0   0   2   0   2   2   2   2   2   0   0   0   2   0   0   0   2   0   2   2   2   2   0   0   2   0   0   2   0   2   0   2   2   0   2   2   2   0   2   2   2   2   2   0   2   2   0   2   0   0   2   0   2   2   2   0   2   2   2   2   0   2   2   2   2   2   0   0   2   2   0   0   2   0   0   2   2   2   0   0   2   0   2   2   2   2   0   2   2   0   2   0   0   2   2   2   2   2   2   0   0   0   2   2   0   0   0   0   2   0   2   0   2   2   2   2   0   2   0   0   0   0   2   2   2   2   2   0   2   2   0   0   2   0   0   2   2   2   0   0   2   0   0   0   0   2   0   2   2   0   0   2   0   2   0   2   2   2   0   0   2   2   2   0   0   2   0   2   2   2   0   2   2   0   2   2   2   0   0   2
 MK-2-11                2   2   2   0   2   0   0   0   0   2   2   0   2   2   2   0   0   0   0   0   0   0   2   0   2   2   2   2   2   0   0   0   2   0   0   2   2   0   2   2   2   2   2   0   2   0   0   0   0   2   0   2   2   0   2   2   2   0   2   2   2   2   2   0   2   2   0   2   0   0   2   0   2   2   2   0   2   2   2   0   2   2   2   2   2   2   0   0   2   2   0   0   2   0   0   2   2   2   0   0   2   2   0   2   2   2   0   2   2   0   2   0   0   2   2   2   2   2   2   0   0   0   2   2   0   0   0   0   2   0   2   0   0   2   2   2   0   2   0   0   0   0   2   2   2   2   0   0   2   2   2   0   2   0   0   2   2   2   0   0   2   0   0   0   0   2   0   2   2   0   0   0   0   2   0   2   2   2   0   0   2   2   2   2   2   2   0   2   2   2   0   2   2   0   2   2   2   0   0   2
 MK-2-12                2   2   2   0   2   2   0   0   2   2   2   0   2   0   2   0   0   0   0   2   0   0   2   0   2   2   2   2   2   0   0   2   2   0   0   2   2   0   2   2   2   2   2   0   2   0   0   0   0   2   0   2   2   0   2   2   2   0   2   2   2   2   2   0   2   2   0   2   0   0   0   0   2   2   0   0   2   2   2   0   2   2   2   2   2   2   2   0   2   2   0   0   2   0   0   2   2   2   2   0   2   2   0   2   2   2   2   2   2   0   2   0   0   2   2   2   2   2   2   0   0   0   2   2   2   0   0   0   2   0   2   0   0   2   0   2   0   2   0   0   0   0   0   2   2   2   0   0   2   2   2   0   2   0   0   2   2   2   0   0   2   0   2   0   0   2   0   2   2   0   0   0   0   2   0   0   2   2   0   0   2   2   2   2   2   2   2   2   2   2   0   2   2   0   2   0   2   0   0   2
 MK-2-13                2   2   2   0   0   2   0   0   2   2   0   0   2   0   2   0   0   0   2   2   0   0   2   0   2   2   2   2   2   0   0   2   0   0   2   2   2   0   2   2   2   2   2   0   2   0   0   0   0   2   0   2   2   0   2   2   2   0   0   2   2   2   2   0   2   2   0   2   0   0   0   0   0   2   0   0   2   0   2   0   2   2   2   2   2   2   2   2   2   2   2   0   2   0   0   2   2   2   2   0   2   2   2   2   2   2   2   0   2   2   2   0   0   2   2   0   2   2   2   0   0   0   2   2   2   0   0   0   2   0   2   2   0   2   0   2   0   2   2   0   0   0   2   2   2   2   0   0   2   2   2   0   2   0   0   2   0   2   0   0   2   0   2   0   2   2   0   0   2   0   0   2   0   2   0   0   0   2   0   0   2   2   2   2   2   2   2   2   2   2   0   2   2   0   2   0   2   0   0   2
 MK-2-14                2   2   2   0   0   2   0   0   2   2   0   0   2   0   2   0   0   0   2   2   0   0   2   0   2   2   2   2   0   0   0   2   0   2   2   2   2   0   2   2   2   2   2   0   2   0   0   0   0   2   0   2   0   0   2   2   2   0   0   2   2   2   2   0   2   2   0   2   0   0   0   2   0   2   0   0   2   0   2   0   2   2   2   2   2   2   2   2   2   2   2   0   2   0   0   2   2   0   0   0   2   2   2   2   2   2   2   0   2   2   2   0   0   0   2   0   2   2   2   2   0   0   2   2   2   0   0   0   2   0   2   2   0   2   0   2   0   2   2   0   0   0   2   2   2   2   0   0   0   2   2   0   2   0   0   2   0   2   2   2   2   0   2   0   2   2   0   2   2   0   0   2   0   2   0   0   0   2   0   0   2   2   2   2   2   2   2   2   2   2   0   2   2   0   2   0   2   0   2   2
 MK-2-15                2   2   2   0   0   2   0   0   2   2   0   0   2   0   2   0   0   0   2   2   0   0   2   0   2   0   2   0   0   0   0   2   0   2   0   2   2   0   2   2   2   2   0   0   2   0   0   0   0   2   0   2   2   0   2   0   2   2   0   2   2   2   2   0   2   0   0   2   0   0   0   0   0   2   0   0   2   0   2   0   2   2   2   2   2   0   2   2   2   0   2   0   2   0   0   2   2   0   0   0   2   2   2   2   2   2   2   0   2   2   2   0   0   0   2   0   0   0   2   2   0   0   2   2   2   0   0   0   2   0   2   2   0   2   0   2   0   2   2   0   0   0   2   2   2   2   0   0   0   2   2   0   2   0   0   2   0   0   2   2   2   0   2   0   2   2   2   2   2   0   0   2   0   2   0   0   0   0   0   0   2   2   2   2   0   2   2   0   2   2   0   2   2   0   2   0   2   0   2   2
 MK-2-16                2   2   2   0   0   2   0   0   2   2   0   0   2   0   2   0   0   0   0   2   0   0   2   0   2   0   2   0   0   2   0   0   0   2   0   2   2   0   2   2   2   2   0   0   2   0   2   0   0   2   0   2   2   0   2   0   2   2   0   2   2   2   2   0   2   0   0   2   0   0   0   0   0   2   0   2   2   0   2   0   0   2   2   2   2   0   2   2   2   0   2   0   0   0   0   2   2   0   0   0   2   2   2   2   2   2   2   0   2   2   2   0   0   0   2   0   0   0   2   2   0   0   2   2   0   0   0   0   2   0   0   2   0   2   0   2   0   2   2   0   0   2   2   0   2   2   0   0   0   2   2   0   2   0   0   2   0   0   0   2   2   0   2   0   2   2   2   2   2   0   0   2   0   2   0   0   0   0   0   0   2   2   2   2   0   2   2   0   2   2   0   2   2   0   2   0   2   0   2   2
 MK-3-1                 2   2   2   0   2   0   2   2   2   2   0   2   0   0   2   0   2   2   2   0   2   2   2   2   0   0   0   0   0   0   2   2   2   2   2   2   2   2   2   0   2   2   2   2   0   2   2   0   0   0   2   2   0   2   2   0   2   0   0   2   2   0   0   0   2   0   0   0   2   0   0   2   0   0   0   2   2   0   0   2   0   0   0   2   2   2   2   2   2   2   2   2   0   2   2   2   2   2   0   2   2   0   2   0   0   0   0   2   2   2   2   0   0   2   0   0   0   2   2   0   0   2   0   0   0   2   0   0   0   2   0   0   0   0   2   0   2   2   2   2   2   2   2   2   2   2   0   2   2   2   0   0   2   2   2   2   2   2   2   0   0   2   2   2   0   2   2   2   2   0   0   0   0   2   0   0   0   2   2   0   0   0   2   0   0   2   2   2   0   0   2   2   0   0   0   0   2   2   0   2
 MK-3-2                 2   2   2   0   2   0   2   2   2   2   0   2   0   0   2   0   2   0   2   0   2   2   2   2   0   0   0   2   2   0   2   2   2   2   2   2   2   2   2   0   2   2   2   2   0   2   2   0   0   0   2   2   0   2   2   0   2   0   0   2   2   0   0   0   2   0   0   0   2   0   0   2   0   0   0   2   2   0   0   2   2   0   0   2   2   0   2   2   2   2   2   2   0   2   2   2   2   2   0   2   2   0   0   0   0   0   0   0   2   2   2   0   0   2   0   0   0   2   2   0   0   2   0   0   0   2   0   0   0   2   2   0   0   0   2   0   2   2   2   2   2   0   2   2   2   2   0   2   2   0   0   0   2   2   2   0   2   2   2   0   0   0   2   2   0   2   2   2   2   0   0   0   0   2   0   2   0   2   2   0   0   0   2   0   2   2   2   2   0   0   0   2   0   0   0   0   2   2   2   2
 MK-3-3                 2   2   2   0   2   0   2   2   2   2   0   2   0   0   2   0   0   0   2   0   2   2   2   0   2   2   0   2   2   0   2   2   0   2   2   2   2   2   2   0   2   2   2   2   0   2   2   0   0   0   2   2   0   2   2   0   2   2   0   2   2   0   0   0   2   0   0   0   0   0   0   2   0   0   0   2   2   0   0   2   2   0   0   2   2   0   2   2   2   0   2   0   0   0   2   2   2   2   0   2   2   0   0   0   0   0   0   2   2   2   2   0   0   2   0   0   0   2   2   0   0   2   0   0   0   2   0   0   0   2   2   0   0   0   2   0   2   2   2   2   2   2   2   2   2   2   0   2   2   0   0   2   2   2   2   0   2   0   2   0   0   0   2   2   0   2   2   0   2   0   0   0   0   2   0   2   2   2   2   0   2   0   2   0   2   2   2   2   0   0   0   2   0   0   0   0   0   0   0   2
 MK-3-4                 2   0   2   2   2   2   2   2   2   0   0   2   0   2   2   0   0   0   2   0   2   2   2   0   2   2   0   2   2   0   2   0   2   2   2   2   2   2   2   0   2   2   2   2   0   2   2   0   0   2   2   2   2   2   2   0   2   2   0   2   0   2   2   0   2   0   0   0   0   0   0   2   2   0   2   2   2   0   0   2   2   0   0   2   2   0   2   2   2   0   2   0   0   0   2   2   0   2   0   2   2   0   0   0   0   0   0   2   2   2   2   0   0   2   0   0   0   0   2   0   0   2   0   0   0   2   0   0   0   2   2   0   0   0   2   0   2   2   2   2   2   2   2   2   2   0   0   2   2   0   2   2   2   2   2   0   2   0   2   0   0   0   2   2   0   2   2   2   2   0   0   0   0   2   0   2   2   2   2   0   2   0   2   0   2   2   2   2   0   0   0   0   0   0   0   0   0   0   0   0
 MK-3-5                 2   0   2   2   2   2   2   2   2   0   0   2   0   0   2   0   0   0   2   0   2   2   2   0   2   2   0   0   2   0   2   0   0   2   2   0   2   2   2   0   2   2   2   2   0   2   2   0   0   2   2   2   2   2   2   0   2   2   0   0   0   2   2   0   2   0   2   0   0   0   0   2   2   0   2   2   2   0   0   2   2   0   0   2   2   0   2   2   2   0   0   2   0   0   2   2   0   2   0   2   0   0   0   0   0   0   0   2   2   2   2   2   0   2   0   2   0   0   2   0   0   2   0   0   0   2   0   0   0   2   2   0   0   0   0   0   2   2   2   2   2   2   2   2   2   0   0   2   2   0   2   2   2   2   0   0   2   0   2   0   0   0   2   2   0   0   2   2   2   0   0   0   0   2   0   2   2   2   2   0   2   2   2   0   2   0   2   0   0   0   2   0   0   0   0   0   0   0   0   0
 MK-3-6                 0   0   2   0   2   2   2   2   2   0   0   0   0   0   2   0   0   0   2   0   2   2   2   0   2   2   0   0   2   0   2   0   0   2   2   2   2   2   2   0   2   2   2   2   0   2   2   0   0   2   2   0   2   2   2   0   2   2   0   0   0   0   2   0   2   0   2   0   0   2   0   2   2   0   2   2   0   0   2   2   2   0   0   2   2   0   2   2   2   0   0   2   0   0   2   2   0   2   0   2   0   0   0   0   0   0   2   0   2   2   2   2   0   2   0   2   0   0   0   0   0   2   2   0   0   2   0   0   0   2   2   0   0   0   0   0   2   2   0   2   2   2   2   2   2   0   0   2   2   0   2   2   2   2   0   0   2   0   2   0   2   0   2   2   0   0   2   2   0   0   2   0   0   2   0   2   0   2   0   0   2   2   0   0   2   0   2   2   0   0   0   0   0   2   0   0   0   0   2   0
 MK-3-7                 0   0   2   0   2   2   2   2   2   0   0   0   2   0   0   0   0   0   2   0   2   2   2   0   2   2   0   0   2   0   2   0   0   2   2   2   2   2   2   0   2   2   2   2   0   2   2   2   0   0   2   0   2   2   0   0   2   2   0   0   0   0   0   0   2   0   2   0   0   2   0   2   2   0   0   2   2   2   2   2   2   0   0   2   2   0   2   2   2   0   0   2   0   0   2   2   0   2   0   2   0   0   0   0   0   0   2   0   2   2   2   2   0   2   0   0   0   2   0   0   0   2   2   0   0   2   0   0   0   2   2   0   0   0   0   0   2   2   0   2   2   2   2   2   2   0   0   2   2   0   2   2   2   2   0   0   2   0   2   0   2   0   2   2   0   0   2   2   0   0   2   0   2   2   0   2   0   2   0   0   0   2   0   0   2   2   2   2   0   0   0   0   0   2   0   2   0   0   2   0
 MK-3-8                 0   0   0   0   2   2   2   2   2   0   0   2   2   2   0   0   0   0   0   0   2   0   2   0   2   2   0   0   2   0   2   0   0   2   0   2   2   2   2   0   2   2   2   2   0   2   0   2   0   0   2   0   2   2   0   0   2   2   0   0   0   0   0   0   2   2   2   0   0   2   0   2   2   0   0   2   2   2   0   2   2   0   0   2   2   0   2   2   2   0   2   2   0   0   2   2   2   2   0   2   2   0   0   2   2   0   2   0   2   2   2   2   0   2   0   0   0   2   0   0   0   2   2   0   0   2   0   0   0   2   2   0   0   0   0   0   2   2   2   2   2   2   2   2   2   0   0   2   2   0   0   0   2   2   0   2   2   0   2   0   2   2   2   2   0   0   2   2   0   0   2   0   2   2   0   2   0   2   0   0   0   2   0   2   2   2   0   2   0   0   0   0   0   2   0   2   0   2   2   2
 MK-3-9                 0   0   2   0   2   2   2   2   2   0   0   2   2   2   0   0   0   0   0   0   2   0   2   0   2   2   0   0   2   0   2   0   0   2   0   2   2   2   2   0   2   2   2   2   0   2   0   2   0   0   2   0   2   0   0   0   2   2   0   2   0   0   0   0   2   2   2   0   0   2   0   2   0   0   2   2   2   2   2   2   2   0   0   2   2   0   2   2   2   0   0   2   0   0   2   0   2   2   0   2   2   0   0   2   2   0   2   0   2   2   2   2   0   2   0   0   0   0   0   0   0   2   2   0   0   2   2   2   0   2   2   0   0   0   0   0   2   2   2   0   2   2   0   2   2   0   2   2   2   0   0   0   2   2   0   2   2   0   2   0   2   0   2   2   0   0   2   2   0   0   2   2   2   2   0   2   0   2   0   0   2   2   0   2   2   2   0   2   2   0   0   0   0   2   0   2   0   2   2   2
 MK-3-10                0   0   2   0   2   2   2   2   2   0   0   2   2   2   0   0   0   0   0   0   2   0   2   0   0   2   0   0   2   0   2   0   2   2   0   2   2   2   2   0   2   2   2   2   0   2   0   2   0   0   2   0   2   0   0   0   2   2   0   2   0   0   0   0   2   2   2   0   0   2   0   2   0   0   2   2   0   2   2   2   2   0   0   0   2   0   2   2   2   0   0   2   0   0   2   0   2   0   0   2   2   0   0   2   2   0   2   0   2   2   2   2   0   2   0   0   2   0   0   2   0   2   2   0   0   2   2   2   0   2   2   0   0   0   0   0   2   0   0   0   2   2   0   2   2   0   2   2   2   0   0   0   2   2   0   2   2   0   0   0   0   0   2   2   0   2   2   2   2   0   2   2   2   2   2   2   0   2   0   0   2   2   0   2   2   2   0   2   2   0   0   0   0   2   0   2   0   2   2   2
 MK-3-11                0   2   0   0   2   2   0   2   2   0   0   2   2   2   0   0   0   0   0   0   2   0   2   0   0   2   0   2   2   0   2   0   2   2   0   0   2   2   2   0   2   2   0   2   0   2   0   2   0   0   0   2   2   0   0   0   2   2   0   0   0   0   0   0   2   2   2   0   0   2   0   2   0   0   2   2   0   2   2   2   2   0   0   0   2   0   2   2   0   0   0   2   0   0   2   0   2   0   0   2   2   2   0   2   2   0   2   0   2   2   2   2   0   2   0   0   2   2   2   2   0   2   0   0   0   2   2   2   0   2   2   0   0   0   0   0   2   0   0   0   2   2   0   2   2   0   2   2   2   0   0   0   2   2   0   2   2   0   0   0   0   0   2   2   0   2   2   2   2   0   2   2   2   2   2   2   0   2   0   0   2   2   0   2   2   2   0   2   2   0   0   0   0   2   0   2   0   2   2   2
 MK-3-12                0   2   0   2   2   2   0   2   2   0   0   2   0   2   0   0   0   0   0   0   2   0   2   0   0   2   0   2   2   0   2   0   2   2   0   0   2   2   2   0   0   2   0   2   0   2   0   2   0   0   0   0   2   0   0   2   2   2   0   0   0   0   0   0   2   2   2   0   0   2   0   2   2   0   2   2   0   2   2   2   0   0   0   0   2   0   0   2   0   0   2   2   0   0   2   2   2   0   0   0   2   2   0   2   2   0   2   0   2   2   2   2   0   2   0   0   2   2   2   2   0   2   0   0   0   0   2   2   0   0   2   0   0   0   0   0   0   0   0   0   2   2   0   2   2   0   2   2   2   0   0   0   0   2   0   2   2   0   0   0   0   2   0   2   0   2   2   2   2   0   2   2   2   2   2   2   2   2   0   0   2   2   0   2   2   2   0   2   2   2   0   0   0   2   0   2   0   2   2   2
 MK-3-13                0   2   0   2   2   2   0   2   2   0   0   2   0   2   0   2   2   0   0   0   2   0   0   0   0   2   2   2   2   0   0   0   2   2   0   0   2   2   0   0   0   2   0   2   0   0   0   2   0   0   0   0   2   0   0   2   2   2   0   0   0   0   0   2   2   2   2   0   0   2   0   0   0   0   2   2   0   2   2   2   2   0   0   0   2   0   0   2   0   0   2   2   0   0   2   2   2   0   0   2   2   2   0   2   2   2   0   0   2   0   2   0   0   2   0   0   2   2   2   2   0   2   0   0   0   0   2   2   0   0   2   0   0   0   0   0   0   0   0   0   2   0   0   2   2   2   2   2   2   0   0   0   0   2   0   2   2   0   0   0   0   2   0   2   0   2   2   2   2   0   2   2   0   2   2   2   2   2   0   0   2   2   0   2   2   2   2   2   0   2   0   2   0   2   0   2   0   2   2   2
 MK-3-14                0   2   0   2   2   0   0   2   0   0   2   2   0   2   0   2   2   0   0   0   2   0   0   0   0   2   0   2   2   0   0   0   2   0   0   0   2   2   0   0   2   2   0   2   0   0   0   2   0   0   0   0   2   0   0   2   2   2   0   0   0   0   0   2   2   2   2   0   0   2   0   0   0   0   2   2   0   2   2   2   2   2   0   0   2   0   0   2   0   0   2   2   0   0   2   0   2   0   0   2   2   2   0   2   2   2   0   0   2   0   2   0   0   2   0   0   2   2   2   0   0   2   0   0   0   0   2   2   0   2   2   0   0   0   0   0   0   0   0   2   2   2   0   2   2   2   2   2   2   0   0   0   0   2   2   2   2   0   0   0   0   2   0   2   0   2   2   2   2   0   0   2   0   2   2   2   2   2   0   0   2   2   0   0   2   2   2   2   0   2   0   2   0   2   0   2   0   2   2   2
 MK-3-15                0   2   0   2   2   0   0   2   0   0   2   2   0   2   0   2   0   0   0   0   2   0   0   2   0   2   2   2   2   2   0   0   2   0   0   0   2   2   0   0   2   2   0   2   0   0   0   2   0   0   0   0   2   0   0   2   2   2   2   0   0   0   0   2   0   2   2   2   0   2   0   0   0   0   2   2   0   2   2   2   0   2   0   0   2   0   0   2   0   0   2   2   0   0   2   0   2   0   0   2   2   2   0   2   2   2   2   2   2   0   2   0   0   2   0   0   2   0   2   0   0   2   0   0   0   0   2   2   0   2   2   0   0   0   0   0   0   2   0   2   2   2   0   2   2   2   2   2   2   0   0   0   0   2   2   0   0   0   0   0   0   2   0   2   0   2   2   2   2   0   0   2   0   2   2   2   2   2   0   0   2   2   2   0   2   2   2   2   0   2   0   2   0   2   0   2   2   2   2   2
 MK-3-16                0   2   0   2   2   0   0   2   0   0   2   2   0   2   0   2   0   0   0   0   0   0   0   2   0   2   2   2   2   2   0   2   2   0   0   0   2   2   0   0   2   2   0   2   0   0   0   2   0   0   0   0   2   0   0   0   2   0   2   0   0   0   0   2   0   2   2   2   0   2   0   0   0   2   2   0   0   2   2   2   0   2   0   0   2   0   0   2   0   0   2   2   0   0   2   0   2   0   0   2   2   0   0   2   2   2   2   2   2   0   2   0   0   2   0   0   2   0   0   0   0   2   0   0   0   0   2   2   0   2   2   0   0   2   0   0   0   2   0   2   2   2   0   2   2   2   2   2   2   0   0   0   0   2   2   2   0   0   0   0   0   2   0   2   0   2   2   2   2   0   0   2   0   2   2   2   2   2   0   0   2   2   2   2   2   2   0   2   0   2   0   2   0   2   0   2   2   2   0   0
 MK-4-1                 0   0   0   2   0   0   2   2   0   2   2   2   2   2   2   2   0   2   0   0   0   2   2   0   2   2   0   2   2   0   0   0   0   2   2   2   0   0   0   0   2   2   2   2   2   0   0   0   2   0   0   0   2   2   0   2   2   2   0   2   0   2   2   0   0   2   2   2   0   2   0   2   0   0   0   0   0   2   0   2   0   0   0   2   2   2   0   2   2   0   0   2   2   2   0   2   0   2   2   0   0   2   2   0   2   2   2   2   2   2   0   2   0   0   2   2   2   2   2   0   2   0   2   0   2   0   2   0   0   0   0   0   0   0   0   2   2   2   0   0   2   0   2   0   0   2   0   2   0   0   2   2   2   2   2   0   0   2   0   0   0   0   0   2   2   2   0   2   2   2   2   0   0   2   0   2   2   2   2   0   0   2   0   0   2   2   0   2   0   0   0   2   2   0   0   2   2   0   0   0
 MK-4-2                 0   0   0   2   0   0   2   2   0   2   2   2   0   2   2   0   0   2   2   0   0   2   2   0   2   0   0   2   2   0   0   0   0   2   2   2   0   0   0   0   2   2   2   2   2   0   0   0   2   0   0   0   2   2   0   2   2   2   0   2   0   2   2   0   2   2   2   2   0   2   0   2   0   2   0   0   0   2   0   2   0   0   0   0   2   2   0   2   2   0   0   2   2   2   0   2   0   0   2   0   0   2   2   0   2   2   0   2   2   2   0   2   2   0   2   2   2   2   2   2   2   0   2   2   2   0   2   0   0   0   0   0   0   0   0   2   2   2   0   0   2   0   2   0   0   2   0   2   0   0   2   2   2   2   2   0   0   2   0   0   0   0   0   2   2   2   0   2   2   2   2   0   0   2   0   2   2   2   2   0   0   2   0   0   2   2   2   0   0   0   0   2   2   0   0   2   2   0   0   0
 MK-4-3                 0   0   0   2   0   0   2   2   0   2   2   2   0   2   2   0   2   2   2   0   0   2   2   0   2   0   0   2   2   0   0   0   0   2   0   2   0   0   0   2   2   2   2   2   2   0   0   0   2   0   2   0   2   2   0   2   2   2   0   2   0   2   2   0   2   0   2   2   0   2   0   2   0   2   0   0   0   2   0   2   0   0   0   0   2   2   0   2   2   0   0   2   2   2   0   2   0   0   2   0   0   0   0   0   2   2   0   2   2   2   0   2   2   0   0   2   2   2   2   2   2   0   2   2   2   0   2   0   0   0   0   0   0   0   2   2   2   2   0   2   2   0   2   0   0   2   0   2   0   0   2   2   2   2   2   0   0   2   0   0   0   0   0   2   2   2   0   2   2   2   2   0   0   2   0   2   2   2   2   0   0   2   0   0   2   2   2   0   0   0   0   2   2   0   0   2   2   0   0   2
 MK-4-4                 0   0   0   2   0   0   2   2   0   2   2   2   0   2   2   0   0   2   0   0   0   2   2   0   2   0   0   2   2   0   0   0   0   2   0   2   0   0   0   2   0   2   2   2   2   0   0   0   2   0   2   0   2   2   0   2   2   2   0   2   0   2   2   0   2   0   2   2   0   2   0   2   0   2   0   0   2   0   0   2   0   0   0   0   2   2   2   2   2   0   0   0   0   2   0   0   0   0   2   0   0   0   0   0   2   2   0   2   2   2   0   2   2   0   2   2   2   2   2   2   2   0   2   2   2   0   2   0   0   0   0   0   0   0   2   2   2   2   0   2   2   0   2   0   0   2   0   2   0   2   2   2   2   2   2   0   0   2   0   2   0   0   0   0   2   2   2   2   2   2   2   0   0   2   0   0   2   2   2   0   0   0   0   0   2   2   2   0   0   0   0   2   2   0   2   2   2   0   0   2
 MK-4-5                 2   0   0   2   0   0   0   2   0   2   2   2   0   2   2   0   0   2   0   2   0   2   2   0   2   0   0   2   2   0   2   0   0   2   0   2   0   0   0   2   0   2   2   2   2   0   0   0   2   0   2   0   2   2   0   2   2   2   0   2   0   2   2   2   2   0   2   2   0   2   0   2   2   0   0   0   2   0   0   0   0   0   0   0   2   2   2   2   0   0   0   0   0   0   0   0   0   2   2   0   0   0   0   0   2   2   0   2   2   2   0   2   2   0   2   0   2   2   2   2   2   2   2   2   2   0   2   2   0   0   0   0   0   0   2   2   2   2   0   2   2   0   0   0   0   2   0   2   0   2   2   2   2   2   2   0   0   2   0   2   0   0   2   0   2   2   2   2   2   2   0   0   0   2   0   0   2   2   2   0   0   0   2   0   0   2   2   0   0   0   0   2   2   0   2   2   2   0   0   2
 MK-4-6                 2   0   0   2   0   0   0   2   0   2   2   2   0   2   2   0   0   2   0   2   2   2   2   0   2   0   2   2   2   0   2   0   0   2   0   2   0   0   0   2   0   2   2   2   2   0   0   0   2   0   2   0   2   2   0   2   2   2   0   2   0   2   2   2   2   0   2   2   0   0   0   2   2   0   0   0   2   0   0   0   0   0   0   0   0   2   2   2   0   0   2   0   0   0   0   0   0   2   2   0   0   0   0   0   2   2   0   2   2   2   0   2   2   0   2   0   0   2   2   2   2   2   2   2   0   0   2   2   0   0   0   2   0   0   2   2   2   2   0   2   2   0   0   0   0   2   0   2   0   2   2   2   2   2   2   0   0   2   2   2   0   0   2   0   2   2   2   2   2   2   0   0   0   2   0   0   2   2   2   0   0   0   2   2   0   2   2   0   0   0   0   2   2   0   2   2   2   0   0   0
 MK-4-7                 2   0   0   2   0   0   0   2   0   2   2   2   2   2   2   0   2   2   0   2   2   2   2   0   2   0   2   2   2   0   2   0   0   2   2   2   0   2   0   2   0   0   2   2   2   0   2   0   2   0   2   0   2   2   0   2   2   0   0   2   0   2   2   0   2   0   2   0   0   0   0   2   2   0   0   0   0   0   0   0   0   0   0   0   2   2   2   0   0   0   2   0   0   0   0   0   0   2   0   0   0   0   0   0   2   2   0   2   2   2   0   2   0   0   2   0   0   2   0   2   2   2   0   2   0   0   2   2   0   0   0   2   0   0   2   2   2   2   0   2   2   0   0   0   0   2   0   2   0   2   2   2   2   2   2   0   0   2   2   2   0   0   2   0   2   2   0   2   2   2   0   0   0   2   0   0   2   2   2   0   0   0   2   2   0   2   2   0   0   0   0   2   2   0   2   2   0   0   0   0
 MK-4-8                 2   0   0   2   0   0   0   2   0   2   2   2   2   2   2   0   2   2   0   2   2   2   2   0   2   0   2   2   2   0   2   0   0   2   2   2   0   2   0   2   0   0   2   2   2   0   2   0   2   0   2   0   0   2   0   2   2   0   2   2   0   2   0   0   2   2   2   0   0   0   2   2   2   2   0   0   2   0   0   0   0   0   0   0   2   2   2   0   0   0   2   0   2   0   0   0   2   2   0   0   0   0   0   0   2   2   0   2   0   2   0   2   0   0   2   0   2   2   0   2   2   2   0   2   0   0   2   0   0   0   0   2   0   0   2   2   2   2   0   0   2   0   0   0   0   2   0   2   0   0   2   2   2   2   2   0   0   0   2   2   0   2   2   0   2   2   0   0   2   2   2   0   0   0   0   0   2   2   2   0   0   0   2   2   0   2   2   0   0   0   2   2   2   0   2   2   0   0   0   0
 MK-4-9                 2   0   0   2   0   0   0   2   0   2   2   2   0   2   0   0   0   0   0   2   2   2   2   0   2   0   2   2   2   0   2   0   0   2   2   2   0   2   0   2   0   0   2   2   2   2   0   2   2   0   2   2   0   0   0   2   2   0   2   2   0   2   0   2   2   2   2   0   0   0   2   2   2   2   2   0   2   0   0   0   0   0   0   0   2   2   2   0   0   0   2   0   0   2   0   0   2   2   0   0   0   0   0   0   2   2   0   2   0   2   0   2   0   0   2   0   2   2   0   2   0   2   0   2   0   0   2   0   0   0   0   2   0   0   2   2   2   2   0   0   2   0   0   0   0   0   0   2   0   0   2   2   2   2   0   0   0   0   2   2   0   2   0   0   2   2   0   0   2   2   2   0   0   0   0   0   2   2   2   0   0   0   2   2   0   2   2   0   0   0   2   2   2   2   2   2   0   2   2   0
 MK-4-10                2   0   0   2   0   0   0   0   0   2   2   2   0   2   0   2   0   0   0   2   2   2   0   0   2   0   2   2   2   0   0   0   0   2   2   2   0   2   2   2   0   0   2   2   2   2   0   2   2   0   2   2   0   0   0   2   2   0   2   2   0   2   0   2   2   2   2   0   0   0   2   2   2   0   2   2   2   2   0   0   0   0   0   0   2   2   2   0   0   0   2   0   0   2   0   0   2   2   0   0   0   0   2   0   2   2   0   2   0   2   0   2   0   0   2   0   2   2   0   2   0   2   0   2   0   0   2   0   0   0   0   0   0   0   2   2   2   2   0   0   2   0   0   0   0   0   0   2   0   0   0   0   0   2   0   0   0   0   2   2   2   2   0   0   2   0   2   0   2   2   2   2   0   0   0   0   2   2   2   0   0   2   2   2   0   2   2   0   0   0   2   2   2   2   2   2   0   2   2   0
 MK-4-11                2   0   0   2   0   2   0   0   0   2   2   2   0   0   0   2   0   0   0   2   2   2   0   0   2   2   2   2   2   0   0   2   0   0   2   2   0   2   0   2   0   0   2   2   2   2   0   2   2   0   2   2   0   0   0   2   2   0   2   2   0   2   0   2   2   2   2   0   0   0   2   2   2   0   2   2   2   2   0   0   2   2   0   2   2   2   2   0   2   0   2   0   0   2   0   0   2   0   2   0   0   2   2   0   0   2   0   2   0   2   0   2   0   0   2   0   2   2   0   2   0   2   0   2   2   0   2   0   2   0   0   0   0   0   2   2   2   2   2   0   0   0   0   0   0   0   0   2   0   0   0   0   0   2   0   0   0   0   2   0   0   2   2   0   2   0   2   0   2   2   2   2   0   0   0   2   2   2   2   0   0   2   2   2   0   2   2   0   0   0   2   2   2   2   2   2   0   2   0   2
 MK-4-12                2   0   2   2   0   2   0   0   0   2   2   2   0   0   0   2   0   2   0   2   2   2   0   0   2   0   2   2   2   0   2   2   0   0   2   2   0   0   0   2   2   0   0   2   2   2   0   2   2   0   2   2   2   0   0   2   2   0   2   2   0   0   0   2   2   2   2   0   0   0   0   2   2   0   2   2   2   2   0   0   2   2   0   2   2   2   2   0   2   0   2   2   2   2   0   0   2   0   2   0   0   2   2   0   0   2   0   2   0   2   2   2   0   0   2   0   2   0   0   2   0   2   0   2   2   0   2   0   0   0   0   0   0   0   2   2   2   2   0   0   2   0   0   0   0   0   0   2   0   0   0   0   0   2   0   0   0   0   2   2   0   2   0   0   0   2   2   0   2   2   2   2   0   0   0   2   2   2   2   0   0   2   2   2   0   2   2   0   0   0   2   2   2   2   2   2   0   2   0   2
 MK-4-13                2   0   2   2   0   2   0   0   0   2   2   2   0   0   0   2   0   2   0   2   2   2   0   0   2   0   2   2   0   0   2   2   0   0   2   2   0   0   0   2   2   0   0   0   2   2   0   2   2   0   2   2   2   0   0   0   2   0   2   2   0   0   0   2   2   2   2   0   0   0   2   2   2   0   2   2   2   2   0   0   2   2   0   2   2   2   2   0   2   0   2   2   2   2   0   0   0   0   2   0   0   2   2   0   0   0   0   2   0   2   2   2   0   0   2   0   2   0   0   2   0   2   0   2   2   2   2   0   0   0   0   0   0   0   2   2   2   2   0   0   2   0   2   0   0   0   0   2   0   0   0   0   0   2   0   0   0   0   2   2   0   2   0   0   2   2   2   0   2   2   2   0   0   0   2   2   2   2   2   0   0   2   2   2   0   2   2   0   0   0   2   2   2   2   2   2   0   2   0   2
 MK-4-14                2   0   2   2   0   2   2   0   0   2   2   2   0   0   0   2   0   2   0   2   2   2   0   0   2   0   2   2   2   0   2   2   2   0   2   2   0   0   2   2   2   0   0   0   2   2   0   2   2   2   2   2   2   2   0   0   2   0   2   2   0   0   0   2   2   2   2   0   0   0   2   2   2   0   2   2   2   2   0   2   2   2   2   2   2   2   2   0   2   0   2   2   2   2   0   0   2   0   2   0   0   2   2   0   0   0   2   2   0   2   2   2   0   0   2   0   2   0   0   2   0   2   0   2   0   0   2   0   0   0   0   2   0   0   2   2   2   0   0   0   2   0   2   0   0   0   0   2   0   0   0   2   0   2   0   0   0   0   2   2   0   2   0   0   2   2   2   0   2   2   2   2   0   0   2   0   2   2   2   2   0   0   2   2   0   2   2   0   0   0   2   2   2   2   2   2   0   2   0   2
 MK-4-15                2   0   0   2   0   2   2   0   0   0   2   2   0   0   0   2   0   2   0   2   2   2   0   0   2   0   2   2   2   0   2   2   2   0   2   2   0   0   2   2   2   0   0   0   2   2   2   2   2   2   2   2   2   2   0   2   2   0   2   2   0   0   0   2   0   2   2   0   0   0   0   2   2   0   2   2   2   2   0   2   2   2   2   2   2   2   2   0   2   0   2   2   2   2   0   0   2   0   2   0   0   2   2   0   0   0   2   2   0   0   2   2   0   0   2   0   2   0   0   2   0   2   0   2   0   0   0   0   0   0   0   2   0   0   2   0   2   0   0   2   2   0   2   0   0   0   0   2   0   2   0   2   0   2   0   0   0   0   2   2   0   2   0   0   2   2   2   0   2   2   2   2   0   0   0   0   2   2   2   2   0   0   2   2   0   2   2   0   0   0   2   2   2   2   2   2   0   0   0   2
 MK-4-16                2   0   0   2   0   2   2   2   0   0   2   2   0   0   0   2   0   2   2   2   2   2   0   0   0   0   2   2   2   0   2   2   2   0   2   2   2   0   2   2   0   0   0   0   2   2   2   2   2   2   2   2   2   0   0   2   2   0   2   2   0   0   2   2   2   2   2   0   0   0   0   2   0   0   2   2   2   2   0   2   2   0   0   2   2   2   2   0   2   0   0   2   2   2   0   2   2   0   2   0   0   2   2   0   0   0   2   2   0   2   2   2   0   0   2   0   0   0   2   0   0   2   0   2   0   2   0   0   0   0   0   2   0   0   2   0   2   0   0   2   2   0   2   0   0   0   0   2   0   2   2   2   0   2   2   0   0   0   2   0   0   0   0   0   2   2   2   0   0   2   2   2   0   2   0   2   2   2   2   2   0   0   0   2   0   2   2   0   0   0   2   2   2   2   2   0   0   0   0   2
 MK-5-1                 2   2   0   0   2   0   2   0   0   2   2   0   0   2   0   2   2   0   2   0   2   0   0   2   0   2   2   0   2   2   2   0   0   2   0   0   0   2   2   2   0   0   2   0   0   2   2   0   0   2   2   0   2   2   0   2   2   2   0   2   0   2   0   2   0   0   0   0   0   0   2   2   0   2   2   0   2   2   0   0   2   2   2   2   2   2   2   0   2   2   2   2   2   0   2   2   2   2   0   0   2   2   2   2   0   0   2   0   2   2   0   0   0   2   2   0   0   0   0   2   2   2   0   0   0   2   2   2   0   0   2   0   2   2   0   0   0   2   2   2   0   0   0   0   0   0   0   2   0   0   2   2   0   2   2   0   2   2   2   2   0   2   0   2   2   0   2   2   0   2   2   2   0   2   0   0   2   0   2   0   0   0   0   0   0   0   0   2   0   2   2   2   2   2   2   2   0   0   0   0
 MK-5-2                 2   2   0   0   2   0   2   0   0   2   2   0   0   2   0   2   2   0   2   0   2   0   0   2   0   0   2   0   2   2   0   0   0   2   0   0   0   2   2   2   0   0   2   0   0   2   2   2   0   2   0   0   2   2   0   0   2   0   0   2   0   2   0   2   2   0   0   0   0   0   2   2   0   2   2   0   2   2   0   0   2   2   2   2   2   0   2   0   2   2   2   2   2   0   2   2   2   2   0   0   2   2   2   2   0   0   2   0   2   2   0   0   0   2   2   0   0   2   0   2   2   2   2   0   0   2   0   2   2   0   2   0   2   2   0   0   0   2   2   2   0   0   0   0   0   0   0   2   0   0   2   2   0   0   2   0   2   2   2   2   0   2   0   2   2   0   2   2   2   2   2   2   2   2   0   0   2   0   2   0   0   0   0   0   0   0   0   0   0   2   2   2   2   2   2   2   0   0   0   0
 MK-5-3                 2   0   0   0   2   0   2   0   0   2   2   0   2   2   0   2   2   0   2   0   2   2   0   2   0   0   2   0   2   2   0   0   0   0   2   0   0   2   2   2   0   0   2   0   2   2   2   2   0   2   0   0   2   2   0   0   2   0   0   2   0   2   0   2   2   0   0   0   0   0   2   2   0   2   2   0   2   2   0   0   2   0   2   2   2   2   2   2   2   2   2   2   0   2   2   2   2   0   0   0   2   2   2   2   0   0   2   2   2   2   0   0   0   2   2   0   2   2   0   2   2   2   2   0   0   2   0   2   2   0   2   0   2   2   0   0   0   2   2   2   0   0   0   0   0   0   0   2   2   0   2   2   0   0   2   0   2   2   2   2   0   2   2   2   2   0   2   2   2   0   2   2   2   2   0   0   2   0   2   0   0   0   0   0   0   0   0   0   0   0   2   2   0   2   2   2   0   0   0   0
 MK-5-4                 2   0   0   0   2   2   0   0   0   2   2   0   2   2   0   2   2   0   2   0   2   2   2   2   0   0   2   0   2   2   0   0   0   0   2   0   0   2   2   2   0   0   2   0   2   2   2   2   0   2   0   0   2   2   0   0   2   0   0   2   0   2   0   2   0   0   0   0   0   0   2   2   0   2   2   0   2   2   0   0   2   0   2   2   2   2   2   2   2   2   2   2   0   2   2   2   0   0   0   0   2   2   2   2   0   0   2   2   2   2   0   0   0   2   0   0   2   2   0   2   2   2   2   2   0   2   0   0   2   0   2   0   2   2   0   0   2   2   2   2   0   0   0   0   0   0   0   2   2   0   2   2   0   0   2   2   2   2   2   2   0   2   2   2   2   0   2   2   2   0   2   2   2   0   0   2   2   0   2   0   0   0   0   0   0   0   0   0   0   0   2   2   0   2   2   2   0   0   0   0
 MK-5-5                 2   0   0   2   2   2   0   2   0   2   0   0   2   0   0   2   2   0   2   0   2   2   0   2   0   0   2   2   2   2   0   0   0   0   2   0   2   2   2   2   0   0   2   0   2   2   2   0   0   2   0   0   0   0   0   0   2   0   0   2   0   2   0   2   0   2   0   0   0   0   2   2   0   2   2   0   2   2   0   0   2   0   2   2   2   2   2   2   2   2   2   2   0   2   2   2   0   0   0   0   2   2   2   0   0   0   2   2   2   2   0   0   0   2   0   0   2   2   0   2   2   2   2   2   0   2   0   0   2   0   2   0   0   2   0   0   2   2   2   2   0   0   0   0   2   0   2   2   2   0   2   2   2   0   2   2   2   2   2   2   0   2   0   2   2   0   2   2   0   0   2   2   2   0   0   2   2   2   2   0   0   0   0   0   0   0   0   0   2   0   2   2   0   2   2   2   0   2   0   0
 MK-5-6                 2   0   2   2   2   2   0   2   0   2   0   0   2   0   0   0   2   0   2   0   2   2   0   2   0   0   2   0   2   2   0   0   0   0   2   0   0   2   2   0   0   0   2   0   0   2   2   0   0   2   0   0   0   0   0   2   2   0   0   2   0   2   0   2   0   0   0   0   0   0   2   2   0   2   2   0   2   2   0   0   2   0   0   2   2   2   2   0   2   2   2   2   0   2   2   2   0   0   0   0   2   2   2   0   0   0   2   0   2   2   0   2   0   2   0   2   2   2   0   2   2   2   2   2   2   2   0   0   2   0   2   0   0   2   0   0   2   2   2   2   0   0   0   0   2   0   2   2   2   0   2   0   2   0   2   2   2   0   2   2   0   2   0   2   2   0   2   2   0   0   2   2   2   0   0   2   2   2   2   0   0   0   0   0   0   0   0   0   2   0   2   2   0   2   2   2   0   2   0   0
 MK-5-7                 2   0   0   2   0   2   0   2   0   2   0   0   2   0   2   0   2   0   2   0   0   2   0   2   0   0   2   0   2   2   0   0   0   0   2   0   2   2   2   0   0   0   2   2   0   2   2   0   0   2   0   0   0   0   0   2   2   0   0   2   0   2   0   2   0   0   0   0   0   2   2   2   0   2   0   0   2   2   0   0   2   2   0   2   2   2   2   0   2   2   2   2   0   2   2   2   2   0   0   2   2   2   2   0   0   0   2   0   2   0   0   0   0   2   0   2   2   0   0   2   2   2   2   0   2   2   0   0   2   0   2   2   0   2   0   0   2   0   2   2   0   0   0   0   2   0   2   2   2   0   2   0   2   0   2   2   2   0   2   2   0   2   0   2   2   0   2   2   0   0   2   2   0   0   0   2   2   2   2   0   0   0   0   0   0   2   0   0   2   0   2   2   0   2   2   2   0   2   0   0
 MK-5-8                 2   0   0   2   0   2   0   2   0   2   0   0   2   0   0   0   2   0   2   0   0   2   0   2   0   2   2   0   2   2   0   0   0   0   2   0   2   2   2   0   0   0   2   2   0   2   0   0   0   0   0   0   0   2   0   2   2   0   0   2   0   2   0   2   0   0   0   0   0   2   2   2   2   2   2   0   2   2   0   0   2   2   0   2   2   2   2   0   2   2   2   2   0   2   0   2   2   0   0   2   2   2   2   0   0   0   2   0   2   0   0   0   0   2   0   0   2   0   0   2   2   2   2   2   2   2   0   0   2   0   0   2   0   2   0   0   0   0   2   2   0   0   0   0   2   2   2   2   2   0   2   0   2   0   2   2   2   0   2   2   0   2   0   2   2   0   2   2   2   0   2   2   0   0   0   2   2   2   2   0   0   2   0   0   0   2   0   0   2   0   2   2   0   2   2   2   0   2   0   0
 MK-5-9                 2   0   0   0   0   2   0   2   2   2   0   0   2   0   0   0   2   2   2   2   0   2   2   2   0   2   2   0   2   0   0   0   0   0   2   0   2   2   2   0   0   0   2   2   0   2   0   0   0   0   0   0   0   2   0   2   2   0   0   2   0   2   0   2   0   0   0   0   0   2   2   2   0   2   2   0   2   2   0   0   2   2   0   2   2   2   2   0   2   2   2   2   0   0   0   2   2   0   0   2   2   2   2   0   0   0   2   0   2   0   0   0   0   2   0   0   2   0   0   2   2   2   2   2   2   2   0   0   0   0   0   2   0   2   0   0   0   0   2   2   0   0   0   0   2   2   2   2   2   0   2   2   2   0   0   0   0   0   2   2   0   0   2   2   2   0   2   2   2   0   2   2   0   0   0   2   2   2   2   0   0   2   0   0   0   2   0   0   2   2   2   2   0   2   2   2   0   2   0   2
 MK-5-10                2   0   0   0   0   2   2   2   0   2   0   0   2   0   0   0   2   2   2   0   0   2   2   2   0   2   2   0   2   2   0   0   0   0   2   0   0   0   2   0   0   2   0   2   0   2   0   0   0   0   0   0   0   2   0   2   2   0   0   2   2   2   0   2   0   0   0   0   0   2   2   2   0   0   2   0   2   2   2   0   2   2   0   2   2   2   2   0   2   2   2   2   0   0   0   2   2   0   0   2   2   2   2   0   2   0   2   0   2   0   0   0   0   0   2   2   2   0   0   2   2   2   2   2   2   2   0   2   0   0   0   2   0   2   0   0   0   0   2   2   0   0   0   0   2   2   2   2   2   0   2   2   2   0   0   0   0   0   2   2   0   0   2   2   2   0   2   0   0   0   2   0   0   0   2   2   2   2   2   2   0   2   0   0   0   2   0   0   2   0   2   2   0   2   2   2   0   2   0   2
 MK-5-11                2   0   0   0   0   2   2   0   0   2   0   0   2   0   0   0   0   2   2   0   0   2   2   2   0   2   2   0   2   2   0   0   0   0   2   0   0   0   2   0   0   2   0   2   0   2   0   0   0   0   0   0   0   2   0   2   2   0   2   2   2   0   0   2   0   0   0   0   0   2   2   2   0   0   2   0   2   2   2   0   2   2   0   2   2   2   2   0   2   2   2   2   0   2   0   2   2   0   0   2   2   2   2   0   2   0   2   0   2   0   0   0   0   0   2   2   2   0   0   2   2   0   2   2   2   2   0   2   0   0   0   2   0   2   0   0   0   0   2   2   0   0   0   2   2   2   2   2   2   0   2   2   0   0   0   0   0   0   2   2   0   0   2   2   2   0   0   0   0   2   2   0   0   0   2   2   2   2   2   2   0   2   0   0   0   2   0   0   2   0   2   2   0   2   2   2   0   2   0   2
 MK-5-12                2   0   0   0   0   2   2   0   0   2   0   0   2   0   0   0   0   2   2   0   2   0   2   2   0   2   2   0   2   2   0   0   0   0   0   0   2   0   2   0   0   2   0   2   0   2   0   0   0   0   0   0   0   2   0   2   0   0   2   2   2   0   0   2   0   0   0   2   0   2   2   2   0   0   2   0   2   2   2   2   2   2   0   2   2   2   2   0   2   2   2   2   0   2   0   0   2   0   0   2   2   0   2   0   2   0   2   0   2   0   0   0   0   0   2   2   2   0   0   2   2   0   2   0   2   2   0   2   0   0   0   2   0   2   2   0   2   0   2   2   2   0   0   2   2   2   2   2   2   2   2   2   0   0   0   0   0   0   2   2   0   0   2   2   2   0   0   0   0   2   2   0   0   0   2   2   2   2   2   2   0   2   0   0   0   2   0   0   2   0   2   0   0   2   2   2   0   2   0   2
 MK-5-13                2   0   0   0   0   2   2   0   0   2   2   0   2   0   0   0   0   2   2   0   2   0   2   2   2   2   2   0   2   0   0   0   0   0   0   0   2   0   2   0   0   2   0   2   0   2   0   0   2   0   0   0   0   2   0   0   2   0   2   2   2   0   0   2   0   0   0   2   0   2   2   2   0   0   2   0   2   0   2   2   2   2   2   2   2   0   2   0   2   2   2   2   0   2   0   0   2   0   0   2   2   0   2   0   2   0   2   2   2   0   0   0   0   0   2   2   2   0   0   2   2   0   2   0   2   2   0   2   0   0   0   2   0   0   2   0   2   0   2   2   2   0   0   2   2   0   2   2   2   2   2   2   0   0   0   0   0   0   2   2   0   0   2   2   2   0   0   0   2   2   2   0   0   2   2   2   2   2   2   2   2   2   0   0   0   2   0   0   2   0   2   2   0   2   2   2   0   2   0   2
 MK-5-14                2   0   0   2   0   2   2   0   0   2   2   2   2   0   0   0   0   0   2   0   2   0   2   2   2   2   2   0   2   0   0   0   2   0   0   0   2   2   0   0   0   2   0   0   0   0   0   0   2   0   2   0   0   2   0   0   0   0   2   2   2   0   0   2   0   0   0   2   0   2   2   2   0   0   2   0   2   0   0   0   2   2   2   2   2   0   2   0   2   2   2   2   0   2   0   0   0   0   0   2   2   0   2   0   2   0   2   2   2   0   0   0   0   2   2   0   2   0   0   2   2   0   2   0   2   2   0   2   0   0   0   0   0   0   2   0   2   0   2   2   2   0   2   2   2   0   2   2   2   2   2   0   2   0   0   0   0   0   0   2   0   0   2   2   2   0   2   0   2   2   2   0   0   0   2   2   2   2   2   2   2   2   0   0   0   0   0   0   2   0   2   2   0   0   2   2   0   2   0   2
 MK-5-15                2   0   2   2   2   2   2   0   0   2   2   0   2   0   0   0   0   0   2   0   0   0   2   2   2   2   2   0   2   0   0   0   2   0   0   0   2   2   0   0   0   2   0   0   0   0   0   0   2   2   2   0   0   2   0   2   0   0   2   2   2   0   0   2   2   0   2   2   0   2   2   2   0   0   2   0   2   0   2   0   2   2   2   2   2   0   2   0   2   2   2   2   0   2   0   2   0   0   0   2   2   0   2   0   2   0   0   2   2   2   0   0   0   2   2   0   2   0   0   2   0   2   2   0   2   0   0   2   0   0   0   0   0   0   0   0   2   2   2   0   2   0   2   2   2   0   2   2   2   2   2   0   2   0   0   0   0   0   0   2   0   0   2   2   0   2   2   0   2   2   2   0   0   0   2   0   2   2   2   2   2   2   0   0   0   0   2   0   2   0   2   2   0   0   2   2   0   2   0   2
 MK-5-16                0   0   2   2   2   2   0   0   0   2   2   0   2   0   0   0   0   0   2   0   0   0   0   2   2   2   2   0   2   0   0   0   2   0   0   0   2   2   0   0   0   2   0   0   0   0   0   0   2   2   2   0   0   0   0   2   0   0   2   2   2   0   0   2   2   2   2   2   0   2   2   2   0   2   2   2   2   0   2   0   2   0   0   2   2   2   2   0   0   2   2   0   0   2   0   2   2   0   0   2   2   0   2   0   2   0   0   2   0   2   0   0   0   2   2   0   0   0   0   2   0   2   2   0   2   0   2   2   0   0   0   0   0   0   0   0   2   2   2   0   2   0   2   2   2   2   0   2   2   2   2   2   2   0   0   2   0   0   2   2   0   0   2   2   0   2   2   0   2   2   2   0   0   0   2   2   2   0   2   2   0   2   0   0   0   0   2   0   2   2   2   2   0   0   2   2   2   2   0   2
 MK-6-1                 2   0   0   2   0   0   2   0   2   2   0   0   2   2   0   2   2   2   0   2   0   0   2   0   0   0   2   2   2   2   2   0   2   0   2   0   0   2   0   0   2   0   0   0   0   0   0   0   2   2   0   2   2   0   2   0   0   2   2   0   0   0   2   0   0   2   0   2   2   2   2   0   2   2   0   0   0   2   0   0   2   2   0   2   0   0   0   2   2   2   2   0   0   0   2   0   0   2   0   0   0   2   0   0   0   0   2   2   0   0   0   0   2   0   2   0   2   2   2   0   2   2   0   0   0   0   0   0   0   0   2   0   0   0   2   2   2   2   0   2   2   0   2   0   0   0   0   2   0   0   2   0   0   2   2   0   2   2   2   2   0   0   0   2   2   2   2   0   0   2   2   0   0   2   2   0   2   2   0   0   2   0   0   0   2   2   2   0   0   2   0   2   0   2   2   2   0   0   0   0
 MK-6-2                 2   0   0   2   0   0   2   0   2   2   0   0   2   2   0   2   2   2   2   2   0   0   2   0   0   0   2   2   2   2   2   0   2   0   2   0   0   2   0   0   2   0   0   0   0   0   0   0   2   2   0   2   2   0   2   0   0   2   2   0   0   0   2   0   0   0   0   2   0   2   2   0   2   2   0   0   0   2   0   0   2   2   2   2   0   0   0   2   2   2   2   0   0   0   2   0   0   2   0   0   0   2   0   0   0   0   2   2   0   0   0   0   0   0   2   0   0   2   2   0   2   2   2   0   0   0   0   0   0   0   2   0   0   0   0   2   2   2   2   2   2   0   2   0   0   0   0   2   0   0   2   0   0   2   2   0   2   2   2   2   0   0   0   2   0   2   2   0   0   2   2   0   0   2   2   2   2   2   2   0   2   0   0   0   2   2   2   0   2   2   0   2   0   2   2   2   0   0   2   0
 MK-6-3                 2   0   0   2   0   0   2   0   2   2   0   0   2   2   0   2   2   2   0   2   0   0   2   0   0   0   2   2   0   2   2   0   2   0   0   0   0   2   0   0   2   0   0   0   0   0   0   0   2   2   0   2   2   0   2   0   0   2   2   0   0   0   2   2   0   0   0   2   0   2   2   0   2   2   0   0   0   2   0   0   2   2   2   2   0   0   0   2   0   2   2   0   2   2   2   0   0   2   0   0   0   2   0   0   0   0   2   2   2   0   0   0   0   0   2   0   0   2   2   2   2   2   2   2   0   0   0   0   0   0   2   0   0   0   2   2   2   2   2   2   2   0   2   0   0   2   0   2   0   0   2   0   0   2   2   2   2   0   2   2   0   0   0   2   0   2   2   0   0   2   0   0   0   2   2   2   2   0   2   0   2   0   0   0   2   2   2   0   2   2   2   2   0   2   2   2   0   0   2   0
 MK-6-4                 2   0   0   2   0   0   2   0   2   2   2   0   2   2   0   2   2   2   0   2   0   0   2   0   0   0   2   2   0   2   2   0   2   0   0   0   0   2   0   0   2   0   0   0   0   2   0   0   2   2   0   2   2   0   2   0   0   2   2   0   0   0   2   2   0   0   0   2   0   2   2   0   2   2   0   0   0   2   0   0   2   2   2   2   2   0   0   2   0   2   2   0   2   2   2   0   0   2   0   0   0   2   0   0   0   0   0   2   2   0   0   0   2   0   0   0   0   2   2   2   2   2   2   2   0   0   0   0   0   0   2   0   0   0   2   2   2   2   2   2   2   0   2   0   0   2   0   0   0   0   2   0   2   2   2   2   2   2   0   2   0   0   0   2   0   0   2   0   0   2   0   0   0   2   2   0   2   0   2   0   2   0   0   0   2   0   2   0   2   2   0   2   0   2   2   2   0   0   2   0
 MK-6-5                 2   0   0   2   0   0   2   0   2   0   2   0   2   2   2   2   2   2   0   2   0   0   0   0   0   2   2   2   0   2   2   0   2   2   0   0   0   2   0   0   2   0   0   0   0   2   0   0   2   0   0   2   2   0   0   0   0   2   0   0   2   0   2   2   2   0   0   2   0   2   2   0   2   2   0   2   0   2   0   0   2   2   2   2   2   0   0   2   0   2   2   0   2   2   2   0   0   2   0   0   0   2   0   0   0   0   0   2   2   0   0   0   2   0   0   0   0   2   2   0   2   0   2   2   0   0   0   0   0   0   2   2   0   0   2   2   2   2   2   2   2   0   2   0   2   2   0   0   0   0   2   0   2   2   2   2   2   2   2   2   0   0   0   2   0   0   2   0   0   2   0   0   0   0   2   0   2   0   2   0   2   0   0   2   2   0   2   0   2   2   0   0   0   2   2   2   0   0   2   0
 MK-6-6                 0   0   0   2   0   0   2   0   2   0   2   0   2   2   2   2   2   2   0   2   0   0   0   0   0   2   2   0   0   2   2   0   2   2   0   0   0   2   0   0   2   0   0   2   0   2   0   0   2   0   0   2   2   0   0   0   0   2   0   2   2   0   2   0   2   0   0   2   0   2   2   0   2   0   0   2   0   2   0   0   2   2   2   2   2   0   0   2   0   2   2   0   2   2   2   0   0   2   0   0   0   2   2   0   0   0   0   2   2   0   0   0   2   0   0   0   0   2   2   0   0   0   2   2   0   0   0   0   0   0   2   2   0   0   2   2   2   2   2   2   2   0   2   0   2   2   0   0   0   0   2   0   2   2   2   2   2   2   2   2   2   0   0   2   2   0   2   0   0   2   0   0   0   0   2   0   0   0   2   0   2   0   0   0   2   0   2   0   2   2   0   0   0   2   2   2   0   0   2   0
 MK-6-7                 0   0   0   2   0   0   2   0   2   0   2   0   2   2   2   2   2   2   0   2   2   2   0   0   2   0   2   0   0   2   2   0   2   2   0   0   2   2   2   0   0   0   0   2   0   2   2   0   2   0   0   2   2   0   0   0   0   2   0   2   2   0   2   0   2   0   0   2   0   2   2   0   2   0   0   2   2   2   0   0   2   2   2   2   2   0   0   2   0   2   2   0   2   2   2   0   0   2   2   0   0   2   2   0   0   0   0   0   2   0   0   0   2   2   0   0   0   2   2   0   0   0   2   2   0   0   0   0   0   0   2   2   0   0   2   2   2   2   0   2   2   2   2   0   2   2   0   0   0   0   0   0   0   2   2   2   0   2   2   2   2   0   0   2   0   0   2   0   0   2   0   0   0   0   0   0   0   0   2   0   2   0   0   0   2   0   2   0   2   0   0   0   0   2   2   2   0   0   2   0
 MK-6-8                 0   0   0   0   0   0   0   0   2   0   2   0   2   2   2   2   2   2   0   2   2   2   0   0   2   0   2   0   0   2   2   0   2   2   0   0   2   0   0   0   0   0   0   2   2   2   2   0   2   0   0   2   2   0   0   0   0   2   0   2   2   0   2   0   2   0   0   2   0   2   0   0   2   0   0   2   2   0   0   0   2   2   2   0   2   0   0   0   0   2   2   2   2   2   2   0   0   2   2   0   0   2   2   0   0   0   0   0   2   0   0   0   2   2   0   0   0   2   2   0   0   0   2   2   0   0   0   0   0   2   2   0   0   0   2   2   2   0   0   2   2   2   2   2   2   2   0   0   0   0   0   0   2   2   2   2   0   2   2   2   2   0   0   2   0   0   2   0   0   2   0   0   2   0   0   0   0   0   2   0   2   2   0   2   2   0   2   0   2   0   0   0   0   2   2   2   0   2   2   0
 MK-6-9                 0   0   0   0   0   0   0   0   2   0   2   0   0   2   2   0   2   2   0   2   2   2   0   0   0   0   2   0   2   2   2   0   2   2   2   0   2   0   0   0   0   0   0   2   2   2   2   0   0   0   0   2   2   0   0   0   0   2   0   2   2   0   2   0   2   0   0   2   0   2   0   0   2   0   0   2   2   0   0   0   0   2   2   2   2   0   0   0   0   0   2   2   2   0   2   0   0   2   2   2   0   2   2   0   0   2   0   0   2   0   0   0   2   2   0   0   0   2   2   0   0   0   2   2   0   0   0   2   0   2   2   0   0   0   2   0   2   0   0   2   2   2   2   2   2   2   0   0   0   0   0   0   2   2   2   0   0   2   2   2   2   0   0   2   0   0   2   0   0   2   0   0   2   0   0   0   0   2   2   0   2   2   0   2   2   0   2   2   2   2   0   0   0   2   0   2   0   2   2   0
 MK-6-10                0   0   2   0   0   0   0   0   2   0   2   0   0   2   2   0   2   2   2   2   2   2   0   0   0   0   2   0   2   2   2   0   2   2   2   0   2   0   0   0   0   0   0   2   2   2   2   2   0   0   0   2   2   0   0   0   0   2   0   2   2   0   2   2   2   0   0   2   0   2   0   0   2   0   0   2   2   0   0   0   0   0   2   2   0   0   0   0   0   2   2   2   2   0   2   0   0   2   2   2   0   2   2   2   0   2   2   0   2   0   0   0   0   2   0   0   0   2   2   0   0   0   2   2   0   0   0   2   0   0   2   0   0   0   2   0   2   0   0   2   2   2   2   2   2   2   0   2   0   0   0   0   2   2   2   0   0   2   2   2   2   0   0   2   0   0   2   0   0   2   0   0   2   0   0   2   0   0   2   0   2   2   2   2   0   0   2   2   2   2   0   0   0   2   0   2   2   2   2   0
 MK-6-11                0   0   2   0   0   0   0   0   2   0   2   0   0   2   2   2   2   2   2   2   2   2   0   0   0   0   2   0   2   2   2   0   2   2   2   0   2   0   0   2   0   0   0   2   2   2   0   2   0   0   0   2   2   0   0   0   0   2   0   2   2   0   2   2   0   0   0   2   0   2   0   0   2   0   0   2   2   0   0   0   0   0   2   2   0   0   0   0   0   2   2   2   0   0   2   0   0   2   2   2   0   2   2   2   0   2   2   0   2   0   2   0   2   2   0   0   0   2   2   0   0   0   2   2   0   0   0   2   0   0   2   0   0   0   2   0   0   0   0   2   2   2   2   2   2   0   0   2   2   0   0   0   2   2   2   2   0   2   0   2   2   2   0   2   0   2   2   0   0   2   0   0   2   0   0   2   0   0   2   0   2   0   2   2   0   0   2   0   2   2   0   0   0   2   0   2   2   2   2   0
 MK-6-12                0   0   2   0   0   0   0   0   2   0   2   0   0   2   2   2   2   2   2   2   0   2   0   0   0   0   2   0   2   0   2   0   2   2   2   0   2   0   2   2   2   0   0   0   2   2   0   2   2   0   0   2   2   2   0   0   0   2   0   2   2   0   0   2   0   0   0   2   0   2   0   0   2   0   0   2   2   0   0   0   0   0   2   2   0   0   0   0   0   2   2   2   0   0   2   0   0   2   2   2   0   2   2   0   0   2   2   0   2   0   2   0   2   2   0   0   0   2   2   0   0   0   2   2   0   0   0   2   0   0   2   0   0   0   2   0   0   0   0   2   2   2   2   2   2   0   0   2   2   0   0   0   2   2   2   2   2   2   0   2   2   2   0   2   0   2   2   0   0   2   2   0   0   2   0   2   0   0   2   2   2   0   2   2   2   0   0   0   2   0   0   0   0   2   2   2   2   2   2   0
 MK-6-13                0   0   2   0   0   0   0   0   2   0   2   0   0   2   2   2   2   2   2   2   0   2   0   0   0   0   2   0   2   0   2   0   0   2   2   0   2   2   2   2   2   0   0   0   2   2   0   2   0   0   0   2   2   2   0   0   0   2   0   2   2   0   0   2   0   0   0   2   0   2   0   0   2   0   0   2   2   0   0   0   0   0   2   2   0   0   0   0   0   0   2   2   2   0   2   0   0   2   2   2   0   2   2   2   0   2   2   0   2   2   2   0   2   2   0   0   0   2   2   0   0   0   2   2   0   0   0   2   2   0   2   0   0   0   2   0   0   0   0   2   2   2   2   2   2   0   0   2   2   0   2   0   2   2   2   2   2   2   0   2   2   2   0   2   2   2   2   0   0   2   2   0   0   2   0   2   0   0   2   2   2   0   2   2   2   0   0   0   2   0   0   0   0   2   0   2   2   2   2   0
 MK-6-14                0   0   2   0   0   0   0   0   2   0   2   0   2   2   2   2   0   0   0   2   0   2   0   0   0   0   2   0   2   0   2   0   0   2   2   2   0   2   2   2   2   0   0   0   2   2   0   2   2   0   0   2   0   2   0   0   0   2   2   2   2   0   0   2   2   0   0   2   0   0   0   0   2   0   2   2   2   0   0   0   2   0   2   2   0   0   0   2   0   0   2   2   2   0   0   0   0   2   2   2   0   2   2   2   2   2   2   0   2   2   2   0   2   2   0   0   0   2   2   0   0   0   0   2   0   0   0   2   2   0   2   0   0   0   2   0   0   2   2   2   2   2   2   0   2   0   0   2   0   2   2   0   2   2   2   2   2   2   0   2   2   2   0   2   2   0   2   0   0   2   2   0   0   0   0   2   0   0   2   2   0   0   2   2   2   2   0   0   2   0   0   0   0   2   0   0   2   2   2   0
 MK-6-15                0   0   2   0   0   0   0   0   2   2   2   0   0   2   2   2   0   0   0   2   0   2   0   0   0   0   2   0   2   0   2   0   2   2   2   2   0   2   2   2   2   0   0   2   2   2   0   2   2   0   0   2   0   2   0   0   0   2   2   2   2   0   0   2   2   0   0   2   0   0   0   0   2   0   2   2   2   0   2   0   2   2   2   2   2   0   0   2   0   0   2   2   2   0   0   2   0   2   2   2   0   0   2   0   2   2   2   2   2   2   2   0   2   2   0   0   0   2   2   0   0   0   0   2   0   0   0   2   0   0   2   0   0   0   0   0   0   2   2   0   2   2   2   0   2   0   2   2   0   2   2   0   2   2   2   2   2   2   0   0   2   2   0   2   2   0   2   0   0   2   2   0   2   0   0   2   0   0   2   2   0   0   2   2   2   2   0   0   2   0   0   0   0   2   0   0   2   2   2   0
 MK-6-16                0   0   2   0   0   0   0   2   2   2   2   0   0   2   2   2   0   0   0   0   0   2   0   2   0   0   2   0   2   0   2   0   2   2   0   2   0   2   2   2   2   0   0   2   2   0   0   2   2   0   0   0   0   0   0   0   0   2   2   2   0   0   0   2   2   2   0   2   0   0   0   0   2   0   2   2   2   0   2   0   2   2   2   0   2   0   0   0   0   0   2   2   2   0   0   2   0   2   0   2   0   0   2   0   2   2   2   0   2   2   2   0   2   2   2   2   2   2   2   0   0   0   0   2   0   0   2   2   0   0   2   0   0   0   2   0   2   2   2   0   2   2   0   0   2   0   2   2   0   2   2   0   2   2   2   2   2   2   0   0   2   2   0   2   2   2   2   0   0   2   0   2   2   0   0   2   0   0   2   2   0   0   2   2   2   2   2   0   2   0   0   0   0   2   0   0   2   2   2   2
 
!****************************************** Phenotypic Data **********************************************************
!-100.0 is resevred for missing phenotype
SimulatedTrait1        15.8418   13.9380   15.8523   16.5757   12.7409   14.1787   14.7098   17.1760   13.6641   14.3328   15.3778   16.5084   13.5238   14.2446   15.1105   16.2769   17.2820   15.7636   15.0185   15.9920   16.2890   16.9810   13.5969   14.0262   16.7215   15.6368   14.3770   16.2910   14.3993   14.8648   13.5092   14.4195   15.3679   15.8908   14.1444   14.9059   16.2283   13.2965   13.3884   13.8036   13.1787   17.5855   17.7771   16.4323   16.2464   14.9549   13.2773   14.7649   13.6443   13.0920   14.5680   16.5569   16.3251   11.8654   14.9013   13.0818   14.9257   17.0553   15.6141   16.0181   15.7206   16.6449   13.3510   15.6455   14.4305   15.0527   15.2295   15.2142   12.8172   14.0803   14.1517   13.0800   15.1294   15.0445   16.1386   15.5079   15.9846   13.0393   13.9057   12.8109   15.0384   14.3016   14.4601   13.7409   15.0330   16.1267   15.7370   15.1866   13.4398   14.5031   12.3821   13.9540   14.9873   14.3833   14.6951   14.8005   13.9445   14.9782   17.0619   15.4015   15.8297   15.9131   14.5624   14.8294   13.9278   15.3111   13.9365   14.8724   13.5285   15.9583   13.2347   14.9314   15.6890   16.1650   17.5423   13.5041   15.0588   14.4326   13.2340   13.9298   13.7961   15.3200   14.0730   14.1827   11.7611   13.4800   15.1596   13.4501   14.3781   17.1043   13.9511   16.5393   14.5676   13.9201   16.1620   14.6373   14.2876   14.2210   16.8929   17.1477   15.6842   13.3720   14.7025   14.6681   15.8872   16.2571   14.4380   14.8397   16.3763   14.0379   16.9664   15.8984   15.9033   14.4578   14.8442   14.3091   16.6056   16.6446   13.0167   13.2558   14.6876   15.3496   14.7472   15.8319   14.4731   16.8618   16.8339   15.5845   15.7454   14.0876   14.7686   13.8155   16.1362   14.3359   14.3750   16.1853   16.9990   15.0953   16.6049   16.7672   16.9945   15.4113   16.1982   13.6135   13.9764   15.6858   16.3393   14.1780   14.8924   14.6918   16.8775   14.5427   14.6903   14.4929   14.4454   13.5662   13.4145   16.7897   15.3977   16.4263
SimulatedTrait2        10.9729   10.8199    8.9753    8.8789   11.3439   10.0351   10.2529    8.7731    9.6616   11.0724    9.5868    8.7489   10.2749   10.4599   10.6108    9.0838   10.1509    9.4114   10.8526    9.9772    9.3492    8.7374   10.2014   10.7057    8.4249    9.7887    9.0104    9.8445    9.4764    9.8075   10.4788   10.1184    8.8325    8.7407    9.6773   10.9497    8.9296    9.5342   11.1555   10.5876   10.4220    8.7424    8.9385    9.4717    9.2173    9.1837    9.7164    9.7886   10.7303   10.2548   10.1628    8.4653   10.5996   11.6104   10.8386   10.0005    9.4916    9.0278   10.5255   10.5357    9.2257   10.1088   10.3624    9.3826    9.8525   10.0007    9.0050   11.0152    9.7860   10.9050   10.6088   10.8383   10.6447    9.0250    9.9542   10.1610   10.1838   10.5107   10.2867   11.0908   11.2989   11.0179   10.7571   10.2066    9.0514    9.0946   10.9962   10.1505   10.1099   10.2810   10.5686    9.8148    8.8746    9.7032    9.6201   10.4248   10.0783    9.2785    9.1267    8.9475    9.0364    9.7743   10.8595    9.1069   10.8937   10.1912   10.3774    9.3120   10.6626    9.7138   10.1869    9.7231   10.6506    9.6233    9.4995   11.3599    9.7389    8.8610   10.2246    9.9709    9.7664   11.0577    9.1037   11.2105   10.5725   10.0021   11.1954    9.8339    9.0044    9.1291   11.2817    9.9268   10.1834   10.4334   10.6153   10.1016   11.5432   10.7816   10.7380    9.7164    9.2204   10.6106   11.3535   10.6158    9.7856   10.6628    9.8456    9.2380    9.8047   10.2832   10.2779    9.6601    9.5263   10.7798   10.1031   10.3665   10.1229   10.2486   10.0812   10.8591   10.7652   10.3329   10.8493    9.0732    8.6680    9.0650    9.3493    9.6936    9.4324   10.0147   10.4324   10.8119    9.8975   10.1250    9.2029    9.4673    9.6518    9.5710    8.3236    9.4336   10.1046   10.6474   10.3350   10.3695   10.0346   11.3382   10.4193    8.8449    8.9583    9.2245    9.4948    9.1991    8.6815   11.0290    9.4133   10.5360   11.0232    9.4236   10.0907    8.8225
 
