# Supplementary material for: Inclusive Composite Interval Mapping of QTL by Environment Interactions in Biparental Populations
Source: PLoS One. 2015 Jul 10;10(7):e0132414. doi: 10.1371/journal.pone.0132414 (PMC4498613; doi:10.1371/journal.pone.0132414)
Supplement: S5 File — (ZIP) [file pone.0132414.s005.zip › H=0.5/L1/run_00005.met]

!**********************Note: lines staring with "!" are remarks and will be ignored in the program********************
!*********************************General Information**********************************
!Assuming F1 = P1 x P2, populations available in QTL IciMapping are: 
!  1, P1BC1F1 = P1 x F1, the first backcrossing where P1 is used as the recurrent parent;
!  2, P2BC1F1 = P2 x F1, the first backcrossing where P2 is used as the recurrent parent;
!  3, F1DH, F1-derived doubled haploids; 
!  4, RIL or F1RIL, recombination inbred lines through the repeated selfing of F1;
!  5, P1BC1RIL, recombination inbred lines through the repeated selfing of P1BC1F1;
!  6, P2BC1RIL, recombination inbred lines through the repeated selfing of P2BC1F1;
!  7, F2, the selfing generation of F1;
!  8, F3, the selfing generation of F2;
!  9, P1BC2F1, the second backcrossing where P1 is used as the recurrent parent; 
! 10, P2BC2F1, the second backcrossing where P2 is used as the recurrent parent;
! 11, P1BC2RIL, recombination inred lines through the repeated selfing of P1BC2F1; 
! 12, P2BC2RIL, recombination inred lines through the repeated selfing of P2BC2F1; 
! 13, P1BC1F2, the selfing generation of P1BC1F1; 
! 14, P2BC1F2, the selfing generation of P2BC1F1; 
! 15, P1BC2F2, the selfing generation of P1BC2F1; 
! 16, P2BC2F2, the selfing generation of P2BC2F1; 
! 17, P1BC1DH, P1BC1F1-derived doubled haploids; 
! 18, P2BC1DH, P2BC1F1-derived doubled haploids; 
! 19, P1BC2DH, P1BC2F1-derived doubled haploids; 
! 20, P2BC2DH, P2BC2F1-derived doubled haploids; 
   3      !Mapping Population (see remarks above)
   2      !Mapping Function (1 for Kosambi; 2 for Haldane; 3 for Morgan)
   2      !Marker Space Type (1 for intervals; 2 for positions)
   1      !Marker Space Unit(1 for centiMorgans; 2 for Morgan)
   6      !Number of Chromosomes (or Linkage Groups)
 200      !Size of the mapping population
   2      !Number of environments
 
!***************************************** Chromosomes and Linkage Maps **********************************************
!Chromosome                 NumMarkers
-CH1                        16
-CH2                        16
-CH3                        16
-CH4                        16
-CH5                        16
-CH6                        16
!Linkage map (Marker name followed by position or the interval length)
 MK-1-1                1     0.000
 MK-1-2                1    10.000
 MK-1-3                1    20.000
 MK-1-4                1    30.000
 MK-1-5                1    40.000
 MK-1-6                1    50.000
 MK-1-7                1    60.000
 MK-1-8                1    70.000
 MK-1-9                1    80.000
 MK-1-10               1    90.000
 MK-1-11               1   100.000
 MK-1-12               1   110.000
 MK-1-13               1   120.000
 MK-1-14               1   130.000
 MK-1-15               1   140.000
 MK-1-16               1   150.000
 MK-2-1                2     0.000
 MK-2-2                2    10.000
 MK-2-3                2    20.000
 MK-2-4                2    30.000
 MK-2-5                2    40.000
 MK-2-6                2    50.000
 MK-2-7                2    60.000
 MK-2-8                2    70.000
 MK-2-9                2    80.000
 MK-2-10               2    90.000
 MK-2-11               2   100.000
 MK-2-12               2   110.000
 MK-2-13               2   120.000
 MK-2-14               2   130.000
 MK-2-15               2   140.000
 MK-2-16               2   150.000
 MK-3-1                3     0.000
 MK-3-2                3    10.000
 MK-3-3                3    20.000
 MK-3-4                3    30.000
 MK-3-5                3    40.000
 MK-3-6                3    50.000
 MK-3-7                3    60.000
 MK-3-8                3    70.000
 MK-3-9                3    80.000
 MK-3-10               3    90.000
 MK-3-11               3   100.000
 MK-3-12               3   110.000
 MK-3-13               3   120.000
 MK-3-14               3   130.000
 MK-3-15               3   140.000
 MK-3-16               3   150.000
 MK-4-1                4     0.000
 MK-4-2                4    10.000
 MK-4-3                4    20.000
 MK-4-4                4    30.000
 MK-4-5                4    40.000
 MK-4-6                4    50.000
 MK-4-7                4    60.000
 MK-4-8                4    70.000
 MK-4-9                4    80.000
 MK-4-10               4    90.000
 MK-4-11               4   100.000
 MK-4-12               4   110.000
 MK-4-13               4   120.000
 MK-4-14               4   130.000
 MK-4-15               4   140.000
 MK-4-16               4   150.000
 MK-5-1                5     0.000
 MK-5-2                5    10.000
 MK-5-3                5    20.000
 MK-5-4                5    30.000
 MK-5-5                5    40.000
 MK-5-6                5    50.000
 MK-5-7                5    60.000
 MK-5-8                5    70.000
 MK-5-9                5    80.000
 MK-5-10               5    90.000
 MK-5-11               5   100.000
 MK-5-12               5   110.000
 MK-5-13               5   120.000
 MK-5-14               5   130.000
 MK-5-15               5   140.000
 MK-5-16               5   150.000
 MK-6-1                6     0.000
 MK-6-2                6    10.000
 MK-6-3                6    20.000
 MK-6-4                6    30.000
 MK-6-5                6    40.000
 MK-6-6                6    50.000
 MK-6-7                6    60.000
 MK-6-8                6    70.000
 MK-6-9                6    80.000
 MK-6-10               6    90.000
 MK-6-11               6   100.000
 MK-6-12               6   110.000
 MK-6-13               6   120.000
 MK-6-14               6   130.000
 MK-6-15               6   140.000
 MK-6-16               6   150.000
!*********************************** Marker Types ********************************************************************
!Co-dominant marker: When heterozygote F1 is present, P1 is coded as 2, F1 is coded as 1, and P2 is coded as 0; Otherwise, P1 is coded as 2, and P2 is coded as 0. 
!Dominant marker: When heterozygote F1 is present, P1 and F1 are coded as 12, and P2 is coded as 0; Otherwise, P1 is coded as 2, and P2 is coded as 0.  
!Recessive markers: When heterozygote F1 is present, P1 is coded as 2, and F1 and P2 are coded as 10; Otherwise, P1 is coded as 2, and P2 is coded as 0. 
!Missing marker is coded as -1. 
 MK-1-1                 2   0   2   0   0   2   0   0   0   0   0   0   0   2   2   0   2   0   0   2   0   0   0   2   0   0   0   2   0   2   0   2   2   2   0   0   0   2   0   2   0   0   0   2   0   0   0   0   2   2   0   0   2   0   0   2   0   2   2   0   2   0   2   0   0   0   2   0   2   2   2   0   0   2   0   0   0   0   0   0   2   0   2   2   2   0   0   0   0   2   2   2   2   0   0   0   2   0   0   2   0   2   2   2   0   0   2   2   0   0   2   0   2   2   0   0   2   2   2   0   0   0   2   0   2   2   2   0   0   2   2   2   2   0   2   0   0   0   2   2   2   0   0   0   0   2   0   0   2   0   2   0   2   0   0   0   0   0   2   0   0   0   2   2   0   2   0   2   2   0   0   0   2   2   0   0   2   0   0   0   0   0   2   2   2   0   0   2   0   0   0   0   0   0   0   2   2   0   2   2
 MK-1-2                 0   2   2   0   0   2   0   0   0   0   0   0   0   2   2   0   0   0   0   2   0   0   0   0   0   0   0   2   0   2   0   2   0   2   0   0   0   2   0   2   0   0   0   2   0   0   0   0   2   2   0   0   0   0   0   2   2   2   2   0   2   0   2   0   0   2   2   2   2   2   2   0   0   2   0   0   0   0   0   0   2   0   2   2   2   0   0   0   0   0   2   2   2   2   0   0   2   2   0   2   0   2   2   2   0   0   2   2   0   0   2   0   2   2   0   0   0   0   2   0   0   0   2   0   2   2   2   2   0   2   2   2   2   0   2   0   0   0   2   0   2   0   0   0   0   2   0   0   2   0   2   0   2   0   0   0   0   0   2   0   0   0   2   2   0   2   0   2   2   0   0   0   2   2   0   0   2   0   0   0   0   0   0   2   2   0   0   2   0   0   0   0   0   0   0   2   2   0   2   2
 MK-1-3                 2   2   2   0   2   2   0   0   0   0   0   0   0   2   2   0   0   0   0   2   0   0   0   0   0   0   0   2   0   2   0   2   0   2   0   0   0   2   0   2   2   0   2   2   0   0   0   0   2   2   0   2   0   0   0   2   2   2   2   0   2   0   2   0   0   2   2   2   2   2   2   0   2   2   0   0   0   0   0   0   2   0   2   2   0   0   0   0   0   0   2   2   2   2   0   0   2   2   0   0   0   2   2   0   0   0   2   2   0   0   2   2   0   2   0   0   0   0   2   0   0   2   2   0   2   2   2   2   0   2   2   2   2   0   2   0   2   0   2   0   2   0   0   0   0   2   0   0   2   0   2   0   2   0   0   0   0   0   2   0   0   0   0   2   0   2   0   0   2   0   0   0   2   2   0   0   2   0   0   0   0   2   0   2   2   0   0   2   0   0   0   0   0   0   0   0   2   0   2   0
 MK-1-4                 2   2   0   0   0   2   0   0   0   0   0   2   0   2   2   0   2   0   0   2   0   0   0   0   2   0   0   2   0   2   0   2   0   2   0   0   0   2   0   2   2   0   2   2   0   0   0   0   2   0   0   2   0   0   0   2   2   2   2   0   2   2   2   0   0   0   2   2   2   2   2   0   2   2   2   0   0   0   0   0   0   2   2   2   0   0   0   0   0   0   0   2   2   2   0   0   2   2   2   0   0   2   2   0   0   0   2   2   0   0   2   2   0   2   2   0   0   0   2   0   0   2   2   0   2   2   2   2   0   0   2   2   2   0   2   0   2   0   2   0   2   0   0   0   0   2   0   2   2   0   2   0   2   0   0   0   0   0   0   0   0   0   2   0   0   2   0   0   2   0   0   0   2   2   0   0   2   0   0   2   0   2   0   2   2   0   0   2   0   0   0   0   0   0   0   0   2   2   2   0
 MK-1-5                 2   2   0   0   2   2   0   0   0   0   0   2   0   2   2   0   2   0   0   0   2   0   0   0   2   0   0   2   0   2   0   2   0   2   0   0   0   2   0   2   2   0   2   2   2   0   0   0   2   0   0   2   0   0   0   0   2   2   2   0   2   2   2   2   0   2   2   2   2   2   2   0   2   2   2   0   0   0   0   0   0   2   2   2   0   2   0   0   0   0   0   2   2   2   0   0   0   2   2   0   0   2   2   0   0   0   2   2   0   0   2   2   0   2   2   0   0   0   0   0   0   2   2   2   2   2   2   2   0   0   2   2   2   0   2   0   2   0   0   0   2   0   0   0   2   2   0   2   2   0   2   0   2   2   2   0   2   0   0   0   2   0   2   0   0   2   0   0   0   0   0   0   2   2   0   2   2   0   0   0   0   2   0   2   2   2   0   2   0   0   0   0   0   0   2   0   2   2   2   0
 MK-1-6                 2   2   0   0   2   2   0   0   0   0   0   2   0   2   2   0   2   0   0   0   2   0   0   0   2   0   0   2   0   2   0   2   0   2   0   0   0   0   0   2   2   0   2   2   0   0   0   0   2   0   0   2   0   0   0   0   2   2   2   0   2   2   2   2   0   2   2   2   2   2   0   0   2   0   2   0   0   0   0   0   0   2   2   2   0   2   0   0   0   0   0   2   0   2   0   0   0   2   0   0   0   2   2   0   0   0   2   2   0   0   2   2   0   2   2   0   0   0   0   2   0   2   2   2   2   2   2   2   0   0   2   2   2   0   2   2   2   0   0   2   2   0   2   0   2   2   0   2   0   0   2   0   2   2   2   0   2   0   0   0   0   0   2   0   0   2   0   0   0   0   0   0   2   2   0   2   2   0   0   0   0   2   0   2   2   2   0   2   0   0   0   2   0   0   2   0   0   2   2   0
 MK-1-7                 2   2   0   0   2   2   0   0   0   0   0   2   0   0   2   0   2   0   0   2   2   0   0   0   2   0   0   2   0   2   0   2   0   2   0   0   0   0   0   2   2   0   2   0   0   0   0   0   2   0   0   2   0   0   0   0   2   2   2   0   0   2   2   2   0   2   2   2   2   2   0   0   2   0   2   2   0   0   0   0   0   0   2   2   0   2   0   0   0   0   0   2   0   2   2   0   0   2   0   0   0   2   2   0   0   0   2   2   0   0   0   2   0   2   2   0   0   0   0   2   0   2   0   2   2   2   2   2   2   0   0   2   2   0   2   2   2   0   0   2   2   0   2   0   0   2   0   2   0   0   2   0   2   2   2   0   2   0   0   0   0   0   2   2   0   2   0   0   0   0   0   0   2   2   0   2   2   0   0   0   0   2   0   2   2   2   0   2   0   0   0   2   0   0   2   0   0   2   2   0
 MK-1-8                 2   2   0   0   2   2   0   0   0   0   0   2   0   0   2   2   2   0   0   2   2   0   0   0   2   0   0   2   0   2   0   2   0   2   0   0   0   2   0   0   2   2   2   2   0   0   0   0   2   0   0   2   0   0   0   0   2   2   0   0   0   2   2   2   0   2   2   0   0   2   0   0   2   0   2   2   0   0   0   0   0   2   2   2   0   2   0   0   0   0   0   0   0   2   2   0   0   2   0   0   0   2   2   0   0   0   2   2   0   0   0   2   0   2   2   0   0   0   0   2   0   2   0   2   2   2   2   2   2   0   0   2   2   0   2   2   2   0   0   2   2   0   2   0   0   2   0   2   2   0   2   0   0   2   2   0   2   0   0   0   0   0   2   2   0   2   0   2   0   2   0   0   0   2   0   2   2   0   0   0   0   2   0   2   0   2   0   2   0   0   0   2   0   0   0   2   0   2   0   0
 MK-1-9                 2   2   2   0   2   2   0   0   0   0   0   2   0   0   2   2   2   0   2   2   2   0   0   2   2   0   0   2   0   2   0   2   0   2   0   0   0   2   0   2   2   2   2   2   0   0   0   0   2   0   2   2   0   0   0   0   2   2   0   0   0   2   2   2   0   2   2   0   0   0   0   0   2   0   2   2   2   0   0   0   2   2   2   2   0   2   0   2   0   0   0   0   0   2   2   0   0   2   2   0   0   2   2   0   0   0   2   2   0   0   2   2   2   2   2   0   0   0   0   2   0   2   0   2   2   2   2   0   2   0   0   2   2   0   2   0   2   0   0   2   2   0   2   0   0   2   0   2   2   0   2   0   0   2   2   0   2   0   0   0   0   0   2   2   0   2   0   2   0   2   0   0   0   2   0   2   2   0   0   0   0   2   0   2   0   2   0   2   2   0   0   2   0   0   0   2   0   2   0   0
 MK-1-10                2   2   2   0   2   2   0   2   0   0   0   2   0   0   2   2   2   0   2   2   2   0   0   2   2   0   0   2   0   2   0   0   0   2   0   2   0   2   0   2   2   2   2   2   0   0   0   0   2   0   2   2   0   0   0   0   2   2   2   0   0   2   2   2   0   2   2   0   0   0   0   0   2   2   2   2   2   0   2   0   2   2   2   2   0   2   0   0   0   0   0   0   0   2   2   0   0   2   2   0   2   2   2   0   0   0   2   2   0   0   2   2   2   2   2   0   0   0   0   2   0   2   0   2   2   2   2   0   2   0   0   0   0   0   2   0   2   0   0   2   2   0   2   0   0   2   2   2   2   0   2   0   0   2   2   0   2   0   0   0   0   0   2   0   0   2   0   2   0   2   0   0   0   0   2   2   0   0   0   0   0   2   0   2   0   2   0   0   2   0   0   2   0   0   0   2   0   2   0   0
 MK-1-11                2   2   2   0   2   2   0   2   0   0   2   2   2   0   2   2   2   0   2   2   2   0   0   2   2   0   0   2   0   2   0   0   0   2   0   2   0   0   0   2   2   2   2   2   0   0   0   0   2   0   2   2   0   0   0   0   2   2   2   0   0   0   0   2   0   2   2   0   0   0   0   0   2   2   2   2   2   0   2   0   2   2   2   2   0   0   0   0   0   0   0   2   0   2   2   0   0   2   2   2   0   2   2   0   0   0   2   0   0   0   2   2   2   2   2   0   2   0   0   2   0   0   0   2   2   2   2   0   2   0   2   0   0   0   2   0   2   2   0   2   2   0   2   0   0   2   2   2   2   0   2   0   0   2   2   0   2   0   0   0   0   0   2   0   0   2   0   2   0   2   0   2   0   0   2   2   0   0   0   0   0   2   0   2   2   2   0   0   2   0   0   2   0   0   0   2   0   2   0   0
 MK-1-12                0   2   2   0   2   2   0   2   0   0   2   0   2   2   2   2   2   0   0   2   2   0   0   2   2   0   0   2   0   2   0   2   0   2   0   2   0   2   0   2   2   2   2   2   0   0   0   0   2   0   0   2   0   0   0   0   2   2   2   0   0   0   2   2   0   2   2   0   0   0   0   0   2   2   2   2   2   2   2   2   2   2   2   2   0   0   0   0   0   0   0   2   0   2   2   0   0   2   2   2   0   2   2   0   0   0   2   0   0   0   2   2   2   2   2   0   2   0   0   2   0   0   0   2   2   2   2   2   2   0   2   0   0   0   2   0   2   2   0   2   0   0   2   2   0   2   2   2   2   0   2   0   0   2   2   0   2   2   0   0   0   0   2   0   2   2   2   2   0   2   0   2   0   0   2   2   0   0   0   0   0   2   0   2   2   2   0   0   0   0   0   2   0   0   0   2   0   2   0   0
 MK-1-13                0   2   2   0   2   2   0   2   0   0   2   0   2   2   2   2   0   0   0   2   2   0   2   2   2   0   0   2   0   2   2   2   0   2   0   2   0   2   0   2   2   2   2   2   0   0   2   0   2   0   0   2   0   0   0   0   2   2   2   0   0   0   2   2   0   2   2   0   0   0   0   0   2   2   2   2   2   2   2   2   2   2   2   2   0   0   0   0   2   0   0   2   0   2   2   0   0   2   2   2   0   2   2   0   0   0   2   0   0   0   2   0   0   2   2   0   2   0   0   2   0   0   0   2   2   2   2   2   2   0   2   2   0   0   2   0   2   2   0   2   0   0   2   2   0   2   2   0   2   0   2   0   0   2   2   0   2   2   2   0   0   0   2   0   0   0   2   2   0   2   0   2   0   0   2   2   2   0   0   0   0   0   2   2   2   2   0   0   0   0   0   2   0   0   0   2   0   2   0   0
 MK-1-14                0   2   2   0   2   2   2   2   0   0   2   0   2   2   2   2   2   0   0   2   2   0   2   0   2   0   0   2   0   0   2   2   0   2   0   2   0   2   0   2   0   2   0   2   0   0   2   0   2   0   0   2   2   0   0   2   0   2   2   0   0   0   2   2   0   2   2   2   0   0   0   0   2   2   2   0   2   2   0   2   2   2   2   2   0   0   0   0   2   0   0   2   2   2   2   0   0   2   2   2   0   2   2   0   0   0   2   0   0   0   2   2   0   2   0   0   2   0   0   2   0   0   0   2   2   2   2   2   2   0   2   0   0   0   2   0   2   2   0   2   2   0   0   2   0   2   2   2   2   0   2   0   0   2   0   0   2   2   2   0   0   0   2   2   0   0   2   2   0   0   0   2   2   0   2   2   2   0   0   0   0   0   2   2   2   2   0   0   0   0   0   2   0   0   0   0   0   2   0   0
 MK-1-15                2   2   2   0   2   2   2   0   0   0   2   0   2   2   2   2   2   0   0   2   2   0   2   0   2   2   0   2   0   0   2   2   0   2   0   2   0   2   0   2   0   0   0   2   0   0   2   0   2   2   0   2   2   0   0   2   0   2   2   0   0   0   2   2   0   2   2   2   0   0   0   0   2   2   2   0   2   2   0   2   2   2   2   2   0   0   0   0   2   0   0   0   2   0   2   0   2   2   2   2   0   0   2   0   2   0   2   0   0   2   2   2   0   2   0   0   2   0   0   2   0   0   0   2   2   2   2   2   2   0   2   0   0   0   2   0   2   2   2   2   2   0   0   2   0   2   2   2   2   0   0   0   0   2   2   0   0   2   2   0   0   0   2   2   0   0   2   2   0   0   0   2   2   0   2   2   2   0   0   0   0   0   2   2   2   2   0   0   0   0   0   2   0   0   0   0   0   2   0   0
 MK-1-16                2   2   2   0   2   2   2   0   0   0   2   0   2   2   2   2   2   2   0   2   2   0   2   0   2   2   0   2   0   0   2   2   0   2   0   0   0   0   0   2   0   0   0   2   0   0   2   2   2   2   0   2   2   0   2   2   0   2   2   0   0   0   2   2   0   2   2   2   0   0   0   0   2   2   2   0   2   2   0   2   2   2   2   2   0   2   0   0   2   0   0   2   2   2   2   0   2   2   2   2   0   0   2   0   2   0   2   0   2   2   2   2   0   2   0   2   2   0   2   2   0   0   0   2   2   2   2   2   2   0   0   0   0   0   2   0   2   2   2   0   2   0   0   2   0   2   2   2   2   0   0   0   0   0   2   0   0   2   2   0   0   0   2   2   2   0   2   2   0   2   0   2   2   2   2   2   2   0   0   0   0   0   2   0   2   2   0   0   0   0   0   0   0   0   0   0   0   2   0   0
 MK-2-1                 2   2   2   2   2   2   2   0   2   2   2   2   2   2   0   0   0   2   0   0   2   2   0   0   2   2   2   2   2   2   0   2   2   2   0   0   0   0   2   2   0   0   2   2   2   0   2   2   0   0   0   0   0   2   2   0   2   2   0   0   2   2   0   2   0   0   2   2   2   2   2   0   0   0   0   2   0   0   0   2   0   0   2   2   2   2   0   0   0   2   2   0   2   0   0   2   0   2   0   2   2   0   2   2   2   2   0   2   2   2   0   0   0   2   0   2   0   0   0   0   2   2   0   0   0   2   0   2   0   0   0   2   0   2   0   2   0   2   0   2   2   0   0   0   2   0   2   2   0   0   2   0   0   2   0   2   2   2   2   2   0   0   0   2   0   2   2   0   2   0   0   2   2   2   0   0   0   0   0   2   0   0   0   0   2   0   0   2   0   0   2   0   0   2   0   0   2   2   0   2
 MK-2-2                 2   0   2   0   2   0   2   0   2   0   2   2   2   2   0   0   0   2   0   2   2   2   0   0   2   0   2   0   2   2   0   2   2   2   0   0   0   0   2   2   0   0   2   2   2   2   2   2   0   0   2   0   0   2   2   0   2   0   2   0   2   2   0   2   0   0   2   2   2   2   2   0   2   2   0   2   0   0   0   2   0   0   2   2   2   2   0   0   2   2   2   0   2   2   0   0   0   2   0   2   2   0   2   2   2   2   2   2   0   2   0   0   0   2   2   0   0   0   0   0   2   2   0   0   2   2   0   2   0   0   0   2   0   2   0   2   2   2   0   2   2   0   0   0   2   0   2   2   0   0   2   0   0   2   0   2   2   2   2   2   0   0   0   2   0   2   2   0   2   0   0   2   0   2   2   0   0   0   0   2   0   0   0   2   2   0   0   2   2   0   2   0   0   2   0   0   2   2   0   2
 MK-2-3                 2   0   0   2   2   0   2   0   2   2   2   2   2   2   0   0   0   2   0   2   2   2   0   0   2   0   2   0   2   2   2   2   2   2   0   0   0   2   2   0   0   0   2   2   0   2   2   2   0   0   2   0   0   2   0   0   2   0   2   0   2   2   0   2   0   0   2   2   2   2   2   0   2   2   0   2   0   0   0   2   0   0   0   2   2   2   0   0   2   2   2   0   2   2   0   0   0   2   0   0   2   0   2   0   2   2   2   2   0   2   0   0   0   2   2   0   0   0   0   0   2   2   0   0   2   2   2   2   0   0   0   0   0   2   0   2   2   2   0   2   2   0   0   0   2   2   2   2   0   0   2   0   0   2   0   2   2   2   2   2   0   0   0   2   0   2   2   0   2   0   0   2   0   0   2   0   0   0   0   2   0   0   0   2   2   0   0   2   2   2   2   0   0   2   0   0   2   2   0   2
 MK-2-4                 2   0   0   2   2   0   2   2   2   2   0   2   2   2   0   0   0   2   0   2   2   2   0   0   2   0   2   0   2   2   2   0   2   2   0   0   0   2   2   0   0   2   2   2   0   2   0   2   0   0   2   0   0   2   0   0   0   0   2   0   2   2   0   2   0   0   2   2   2   2   2   0   2   2   2   2   2   0   0   2   0   0   0   2   2   2   0   0   2   2   0   0   2   2   2   0   2   2   0   0   2   0   2   0   2   2   2   2   0   2   0   0   0   2   2   0   0   0   2   0   2   2   2   0   2   2   2   2   0   2   0   0   2   2   0   2   2   2   0   2   2   2   0   0   2   2   0   0   0   0   0   0   0   2   2   2   0   2   2   2   2   0   0   2   0   2   2   0   0   2   2   2   0   0   2   0   0   0   0   2   0   0   0   0   2   0   0   2   2   2   2   0   2   2   2   0   2   2   0   2
 MK-2-5                 0   0   0   2   2   0   2   2   2   2   0   2   0   2   0   0   2   2   0   2   2   2   0   0   0   0   2   0   2   2   2   0   2   0   0   0   0   2   2   2   0   2   2   2   2   2   2   2   0   0   2   2   0   2   0   0   2   0   0   0   0   2   0   2   0   0   2   2   2   2   2   0   2   2   0   2   2   0   0   2   0   0   0   2   2   2   0   0   2   2   0   0   2   2   2   0   2   2   0   0   2   0   0   0   2   2   0   2   0   2   0   2   0   2   2   2   0   0   2   0   2   2   2   0   2   2   2   2   0   2   0   0   2   2   0   2   0   2   0   2   2   2   0   0   2   2   0   0   0   0   2   2   2   2   2   2   0   2   2   2   2   0   0   2   0   2   2   0   0   2   2   2   0   0   2   0   0   0   0   2   0   0   2   0   2   0   2   2   2   0   2   2   2   0   0   0   2   2   0   2
 MK-2-6                 0   2   2   2   2   0   2   2   2   2   0   2   0   2   0   0   2   2   0   2   2   2   0   0   0   0   2   0   2   2   2   0   2   0   0   0   2   2   2   2   0   2   2   2   2   2   2   2   2   0   2   2   0   0   0   0   2   0   0   0   0   0   0   2   0   0   2   2   2   2   2   2   2   2   0   2   2   0   0   2   0   0   0   0   2   2   0   0   2   2   0   0   2   2   2   0   0   2   0   0   2   0   0   0   2   2   0   2   0   2   0   2   0   2   2   2   0   0   2   0   2   2   2   0   2   2   2   2   0   2   0   0   2   2   0   2   0   2   0   2   0   2   0   0   2   2   0   0   0   0   2   2   2   2   2   2   0   2   2   2   2   0   0   2   0   2   2   0   0   2   2   2   0   2   2   0   0   0   0   2   0   0   2   2   2   0   2   2   2   0   2   2   0   0   0   0   2   2   0   2
 MK-2-7                 0   2   2   2   2   0   0   2   0   2   0   2   0   2   0   0   2   0   0   2   2   2   0   0   0   2   2   0   2   2   2   0   2   0   0   0   2   2   2   2   0   2   2   2   2   2   2   2   2   0   2   2   0   0   2   0   2   0   0   2   0   0   0   2   0   0   2   2   2   2   2   2   2   2   0   2   2   0   2   2   0   0   0   0   0   2   0   2   2   2   0   0   2   2   2   0   0   2   0   0   2   0   0   0   2   0   0   0   0   2   0   2   0   2   2   2   0   0   2   0   2   2   0   0   2   2   2   2   0   2   0   0   2   2   0   2   0   2   0   2   0   2   0   0   2   2   0   0   0   0   2   2   2   2   2   2   0   2   2   2   2   0   0   2   0   2   2   0   0   2   2   0   0   2   0   2   0   0   0   2   0   0   0   2   2   0   2   2   2   0   2   2   0   0   0   0   2   2   0   2
 MK-2-8                 0   2   2   2   0   0   0   2   2   2   0   2   0   0   0   0   2   0   0   2   2   2   0   2   0   0   2   0   2   2   0   0   2   0   0   0   2   0   2   2   0   2   2   2   2   2   2   2   2   2   2   2   0   0   2   0   2   0   0   2   0   0   0   2   0   0   2   2   2   2   2   2   2   2   0   0   2   0   2   2   0   0   0   0   0   2   0   2   0   2   0   0   2   2   2   0   2   2   0   0   2   0   0   0   2   0   0   0   2   2   0   2   0   2   2   2   2   0   2   2   2   2   0   0   2   2   2   2   0   0   0   0   2   2   0   2   0   2   0   2   0   2   0   0   0   2   0   0   0   0   0   2   2   0   2   0   2   2   2   2   2   2   0   2   0   2   2   0   0   2   0   0   0   2   0   2   0   0   0   2   0   0   0   2   2   2   2   2   2   0   0   2   0   0   0   0   2   0   0   2
 MK-2-9                 0   2   0   2   0   2   0   0   2   2   0   2   0   0   0   0   2   0   0   0   2   2   0   2   0   0   2   0   2   2   0   0   2   0   0   0   2   0   2   2   0   2   2   2   2   2   2   2   2   2   2   0   0   0   2   0   2   0   0   2   0   0   2   2   0   0   2   2   2   0   2   2   2   2   0   0   2   0   2   2   0   0   2   0   0   2   0   2   0   2   0   0   2   2   2   0   2   2   0   0   2   2   0   0   2   2   0   0   2   2   0   2   0   2   2   2   2   0   2   2   2   0   0   0   0   2   2   2   0   0   0   0   2   2   0   2   2   0   0   2   0   2   0   0   0   2   0   0   0   0   0   2   2   0   2   0   2   2   2   2   2   2   0   0   0   2   2   0   0   2   0   0   0   2   2   2   0   0   0   2   0   0   0   2   2   2   2   2   0   0   0   2   0   0   0   0   2   0   0   2
 MK-2-10                0   2   0   2   0   2   0   2   2   2   0   2   0   0   0   0   2   0   0   0   0   2   0   2   0   0   2   0   2   2   0   2   2   0   0   0   2   0   2   2   0   2   2   0   2   2   2   0   2   2   2   0   0   0   0   0   0   0   2   2   0   0   2   2   0   0   2   2   2   0   2   2   2   2   0   0   2   0   2   2   0   0   2   0   0   2   0   2   0   2   0   0   2   0   2   0   2   2   0   2   2   2   0   0   2   2   0   0   2   2   0   2   0   2   2   2   2   0   2   0   2   0   0   2   0   0   2   2   0   0   0   0   2   0   2   2   0   0   0   2   0   2   0   0   0   2   0   0   0   2   0   2   2   0   2   0   2   2   2   2   2   2   0   0   0   2   2   0   0   2   0   0   0   2   2   2   2   0   0   2   0   0   0   2   2   2   2   2   0   2   0   2   0   0   0   0   2   0   0   2
 MK-2-11                0   0   0   2   0   2   0   2   2   0   0   2   0   0   0   0   2   2   0   0   0   2   0   2   0   0   2   0   2   2   0   2   2   0   0   0   2   0   2   2   0   0   2   2   0   2   0   0   2   2   2   2   0   2   0   0   0   0   2   0   0   0   0   2   0   0   2   2   2   0   0   2   2   2   0   0   2   0   2   2   0   0   2   0   0   0   0   2   0   2   0   0   2   0   2   0   2   2   2   2   2   2   0   0   2   2   0   0   2   2   0   2   0   2   2   2   2   0   2   0   2   0   0   2   0   0   2   2   0   2   0   0   2   0   2   0   0   0   0   2   0   0   0   0   0   2   0   0   2   2   0   2   2   0   2   0   0   2   2   2   2   2   0   0   0   2   2   0   0   2   0   0   0   2   2   2   2   0   0   2   0   0   0   2   2   2   2   2   0   2   0   2   0   2   0   0   2   0   0   2
 MK-2-12                0   0   0   2   0   2   2   2   0   0   0   2   0   0   2   0   2   2   0   0   2   2   2   2   0   0   2   0   2   0   0   2   0   0   0   0   0   0   2   2   0   0   2   0   0   2   0   0   2   0   2   2   0   2   0   0   0   0   2   0   0   0   0   2   0   0   2   2   2   0   2   2   2   2   2   2   0   0   2   2   0   0   2   0   0   0   0   2   2   2   0   0   2   0   2   2   2   0   0   2   2   2   0   0   2   2   2   0   2   2   0   2   0   2   2   2   2   0   2   0   2   0   0   2   0   0   2   2   0   2   0   2   2   0   2   0   0   0   0   0   0   0   0   0   0   2   2   0   2   2   0   0   2   0   2   0   0   2   2   2   0   2   2   0   0   2   2   0   0   2   0   0   2   2   2   2   2   0   0   2   0   0   0   2   2   2   2   2   0   2   2   2   0   2   0   0   0   0   0   2
 MK-2-13                0   0   2   2   0   2   2   2   0   2   0   2   0   0   2   0   2   2   0   0   2   2   2   2   0   0   2   2   2   0   2   2   0   0   0   0   0   0   2   2   0   0   2   2   0   2   0   0   2   2   2   0   0   2   0   0   0   0   0   0   0   0   0   2   0   0   2   0   2   0   2   2   2   2   2   2   0   0   2   2   0   0   0   0   0   0   0   2   2   2   0   0   2   0   2   2   2   0   0   2   2   2   0   0   2   2   2   2   0   2   2   2   0   0   2   2   0   0   0   0   2   0   0   2   0   0   2   2   0   0   0   2   2   0   2   0   0   0   0   0   0   0   0   0   0   2   0   0   2   2   0   0   2   2   2   0   0   2   2   2   0   2   2   0   0   2   2   0   0   2   0   0   2   2   2   2   0   0   0   2   0   0   0   2   2   2   2   2   2   2   2   2   0   2   0   0   0   0   0   2
 MK-2-14                0   0   2   2   0   2   2   2   0   2   0   2   0   0   2   0   2   2   0   2   2   2   2   2   0   0   2   2   2   0   2   2   0   0   0   0   0   0   2   2   0   0   2   2   0   2   0   0   2   2   0   2   0   2   0   0   0   0   0   2   0   0   0   2   0   0   2   0   2   0   2   0   2   2   2   2   0   0   2   2   0   2   0   0   0   0   0   2   2   2   0   0   2   0   0   2   2   2   0   2   2   2   0   0   2   0   2   2   0   2   2   2   0   0   2   2   0   0   0   0   2   0   0   2   0   0   0   2   0   0   0   2   2   0   2   0   0   0   0   0   0   0   0   0   0   2   0   0   2   2   0   0   2   2   2   0   0   2   2   0   0   2   2   0   0   2   2   0   0   0   0   2   2   2   2   2   0   0   0   2   0   0   0   0   2   2   2   2   2   2   2   2   0   2   0   0   0   0   0   0
 MK-2-15                0   0   2   2   0   2   2   2   0   2   0   2   0   0   2   0   2   0   0   2   2   2   2   2   0   0   2   2   2   0   2   2   0   0   0   0   0   0   2   2   0   0   2   2   0   2   0   0   2   2   0   2   0   2   0   0   0   2   2   2   0   0   0   2   0   0   2   0   2   0   2   0   2   2   2   2   0   0   2   0   0   2   0   0   0   0   0   0   2   2   0   0   2   0   0   2   2   0   0   2   2   2   0   0   2   0   0   2   0   0   2   2   0   0   2   2   0   2   0   0   2   0   0   2   0   0   0   2   0   0   0   2   2   0   2   0   0   0   0   0   0   0   0   0   0   2   0   0   2   2   0   0   2   2   2   2   0   2   0   0   0   2   2   0   0   0   2   0   0   0   0   2   2   2   2   2   0   0   0   2   0   0   0   0   2   2   2   2   2   2   2   2   0   2   0   0   0   0   0   0
 MK-2-16                0   0   2   2   0   2   2   0   0   2   0   0   0   0   2   0   2   0   0   0   2   2   2   2   0   0   2   2   2   2   2   2   0   0   2   0   0   0   2   0   0   0   2   2   0   2   0   0   2   2   0   2   0   2   0   0   0   2   2   0   2   0   0   2   2   2   2   0   2   0   0   0   2   2   2   2   0   0   2   0   0   2   0   0   0   0   0   0   2   2   0   0   2   0   0   2   2   0   0   2   2   2   0   0   2   2   0   2   0   0   2   2   0   0   2   2   0   2   2   0   2   0   0   2   0   0   0   2   2   0   0   2   2   0   2   0   0   0   0   0   0   0   0   0   0   2   0   0   2   2   0   0   2   2   2   2   2   2   0   0   0   2   2   0   0   0   2   0   0   0   0   2   2   2   2   2   0   0   0   2   0   0   0   0   2   0   2   2   2   2   2   2   0   2   0   2   0   0   2   0
 MK-3-1                 2   0   0   2   0   2   0   2   0   2   2   0   2   2   0   0   0   0   0   2   0   0   0   2   2   0   2   0   0   2   0   0   0   0   2   0   2   0   0   2   0   0   2   0   2   0   2   0   2   2   0   0   0   0   2   0   0   0   2   0   2   2   0   2   0   2   0   0   2   2   2   2   2   2   0   2   0   0   2   0   2   2   2   2   0   0   2   0   2   0   2   0   2   2   2   0   0   2   2   2   2   0   0   0   2   2   0   2   2   2   0   2   0   0   2   2   0   0   2   0   2   2   0   0   2   2   0   2   2   2   0   0   0   0   2   0   0   0   0   0   0   2   2   0   0   0   2   2   2   2   2   2   2   0   0   2   2   2   2   0   0   2   0   2   0   0   2   0   2   0   0   0   2   2   0   0   2   2   0   2   0   2   2   0   2   2   2   0   0   2   0   0   2   0   2   0   2   2   2   2
 MK-3-2                 2   0   0   2   0   2   0   2   0   2   2   0   2   0   0   0   0   0   2   2   0   2   0   2   2   0   2   0   0   2   0   0   0   0   2   0   2   0   0   2   0   2   2   2   2   0   2   0   2   2   0   0   0   0   2   0   0   0   2   0   0   2   0   2   2   2   0   0   2   2   2   2   2   2   0   2   0   0   2   0   0   2   0   2   0   0   2   0   2   0   2   0   2   2   2   0   0   2   0   2   2   0   0   0   2   2   0   2   2   2   0   2   0   0   2   2   0   0   2   0   2   2   0   0   2   0   2   2   2   2   0   0   0   2   0   0   0   0   0   0   0   2   2   0   2   0   2   2   2   0   0   2   0   0   0   2   2   2   2   0   0   2   0   2   0   0   2   0   2   0   2   0   2   2   0   0   2   2   0   2   0   2   2   0   2   2   0   0   0   2   0   0   0   0   2   0   2   2   2   2
 MK-3-3                 2   0   0   2   0   2   0   2   0   2   2   0   2   0   0   0   0   0   2   2   0   2   0   2   2   0   2   0   0   0   0   0   0   0   2   0   2   0   0   2   0   2   0   2   2   2   0   0   2   2   0   0   0   0   2   0   0   0   2   0   0   2   2   2   2   2   0   0   2   2   2   2   2   2   0   0   0   0   2   0   0   2   0   2   2   0   2   0   2   0   2   0   2   2   2   0   0   2   2   2   2   2   0   0   0   2   0   2   0   2   0   2   0   0   2   2   0   0   2   2   2   2   0   0   2   0   2   2   2   2   2   0   0   2   0   0   0   0   0   0   0   0   2   0   2   0   2   2   2   0   0   2   0   0   0   2   2   2   2   0   0   2   0   2   0   2   2   0   2   0   2   0   2   2   2   0   2   2   0   2   0   2   2   0   2   0   0   0   0   2   0   0   0   0   2   0   2   2   2   0
 MK-3-4                 2   0   2   2   0   2   0   2   0   2   2   0   2   0   0   0   0   2   2   2   0   2   0   2   2   0   2   0   0   0   0   0   0   2   2   0   2   0   0   2   0   2   0   2   2   2   0   0   2   2   0   0   0   0   2   2   0   0   0   0   0   2   2   0   2   0   0   0   2   2   2   2   2   2   0   0   0   2   2   0   0   2   0   2   2   0   2   0   2   2   2   2   0   0   2   0   0   2   2   2   2   2   0   0   0   2   2   2   0   2   0   2   0   2   2   0   0   0   2   2   2   2   0   0   0   0   2   2   2   2   2   0   0   2   0   0   0   0   0   0   0   0   2   0   2   2   2   2   0   0   2   2   0   0   0   2   2   2   2   0   0   2   0   2   0   2   2   0   2   0   2   0   0   2   2   0   2   2   0   2   0   2   2   0   2   0   0   0   0   2   0   0   0   0   2   0   2   2   2   0
 MK-3-5                 2   0   2   2   0   2   0   2   0   2   2   0   2   0   0   0   0   2   2   2   0   2   0   2   2   0   2   0   0   0   0   0   0   2   2   0   2   0   0   2   0   2   0   2   2   2   0   0   2   2   0   0   0   0   2   2   0   0   0   0   0   2   0   0   0   0   0   0   2   2   2   2   2   2   0   0   0   2   2   0   0   2   0   2   2   0   2   2   2   0   2   2   0   0   2   0   0   2   2   2   2   2   0   0   0   2   2   2   0   2   0   2   0   2   2   0   0   0   2   2   2   2   0   0   0   2   2   2   2   0   2   0   0   2   0   0   0   0   2   0   2   0   2   0   2   2   2   2   0   0   2   0   0   0   2   0   2   0   2   0   0   2   0   2   0   2   2   0   2   0   2   0   0   2   2   0   2   2   0   2   0   2   2   0   2   0   0   0   0   2   0   0   0   0   2   0   2   2   2   2
 MK-3-6                 0   0   2   2   2   2   0   2   0   2   2   0   2   0   0   0   0   2   2   2   0   0   2   2   2   0   2   0   0   0   0   0   0   2   2   0   2   0   0   2   0   2   2   2   0   2   0   2   2   2   2   0   0   0   2   2   0   0   0   0   0   2   0   0   0   0   2   0   2   2   2   2   2   2   0   0   0   2   0   0   0   2   0   2   2   0   2   2   0   2   2   2   0   0   2   2   0   2   0   2   2   0   0   0   0   2   2   2   0   2   0   2   0   2   2   0   0   0   2   2   2   2   0   0   0   2   2   2   2   0   2   0   0   2   0   0   0   0   2   0   2   0   2   0   2   2   2   0   0   0   2   0   0   0   2   0   2   0   2   0   0   2   0   2   0   2   2   0   2   0   2   0   2   2   2   2   2   2   2   2   0   2   2   0   2   0   0   0   0   2   0   0   0   0   2   2   2   2   2   2
 MK-3-7                 0   0   2   2   2   2   0   0   0   2   2   0   2   0   0   0   0   2   2   2   0   0   2   2   2   0   2   0   0   2   0   0   2   2   2   0   2   2   0   2   0   2   2   2   0   0   0   2   2   2   2   0   2   0   0   2   0   0   0   0   0   2   0   0   0   0   2   2   2   2   2   2   2   2   0   0   0   2   0   0   0   2   0   2   2   0   2   2   0   2   2   2   0   0   2   2   0   2   0   0   2   0   0   0   0   2   2   2   0   2   2   2   0   2   2   0   0   2   2   2   2   2   0   0   0   2   2   0   2   0   2   0   0   0   0   0   0   0   2   0   2   0   2   0   2   2   2   0   0   2   2   0   0   0   2   2   2   0   2   0   0   2   0   2   0   2   2   0   2   0   2   2   2   2   2   2   2   2   2   2   0   2   2   0   2   0   0   2   0   2   0   0   0   0   2   2   2   2   2   2
 MK-3-8                 0   0   2   2   2   2   0   0   0   2   2   0   2   0   0   0   2   2   2   0   0   0   2   2   2   0   2   0   0   2   0   2   2   2   2   0   2   2   2   2   2   2   2   2   0   0   0   2   2   2   2   0   2   0   0   2   0   0   0   0   0   2   0   2   0   0   0   2   2   2   2   2   2   2   0   0   0   2   0   0   0   2   0   2   2   0   2   2   2   0   2   2   0   2   0   2   0   2   0   0   2   2   0   0   0   2   2   2   0   2   0   2   0   2   2   0   0   2   2   2   2   2   0   0   0   0   2   0   2   0   0   0   0   0   0   0   0   0   2   0   2   0   0   2   2   2   0   0   0   0   2   0   0   2   2   2   2   0   2   0   0   2   0   2   0   2   2   0   2   2   2   2   2   2   2   2   2   2   2   2   0   2   2   0   2   0   0   2   0   2   0   0   2   0   2   2   2   2   2   2
 MK-3-9                 0   0   0   2   2   2   0   0   0   2   2   0   2   0   0   0   2   2   2   0   0   2   0   2   2   0   2   0   0   2   0   2   2   2   0   0   2   2   2   2   2   2   2   2   0   2   0   2   2   2   2   0   0   0   0   2   0   0   2   0   0   2   0   2   0   0   0   2   0   2   2   2   0   2   0   0   0   2   0   0   0   2   0   2   2   0   2   2   2   0   2   2   0   2   0   2   0   2   0   0   2   0   0   0   0   2   2   2   2   2   2   2   2   2   2   0   0   2   2   0   0   2   0   0   0   0   2   0   2   0   0   0   0   2   0   0   0   0   2   0   2   0   0   2   2   0   0   0   0   0   2   0   0   2   2   2   2   0   2   0   0   2   0   2   0   2   2   0   0   2   2   2   2   2   2   2   2   2   2   2   0   2   2   0   2   0   0   2   0   2   0   0   2   0   2   2   0   2   0   2
 MK-3-10                0   0   0   2   2   2   0   0   0   2   2   2   2   0   0   0   0   2   0   0   0   2   0   2   2   0   2   0   0   0   0   2   2   2   0   0   2   2   2   2   2   2   2   2   0   2   0   2   2   2   2   0   2   0   0   2   0   0   2   0   0   2   0   2   0   0   0   0   0   2   2   2   0   2   0   0   0   2   0   2   0   2   0   2   2   0   2   2   2   0   2   2   0   2   0   2   0   0   0   0   2   0   0   0   0   2   2   2   2   2   2   2   2   2   2   0   0   2   2   0   0   2   0   0   0   0   2   0   2   0   0   0   0   2   0   0   0   0   2   0   2   0   0   2   2   0   0   0   0   0   0   2   2   2   2   2   0   0   2   0   0   2   0   2   0   2   2   0   0   2   2   2   2   2   2   2   2   2   2   2   0   2   2   0   2   0   0   2   0   2   0   0   2   0   2   2   0   2   0   2
 MK-3-11                0   0   0   2   2   2   0   0   0   2   2   2   2   0   0   0   0   2   0   0   0   2   2   2   2   0   2   0   0   0   0   2   2   2   0   2   0   0   2   2   2   2   0   2   0   2   0   2   2   2   2   0   2   0   0   2   0   0   2   0   0   2   0   2   0   0   0   0   0   2   2   0   0   2   0   0   0   2   0   2   0   2   0   2   2   0   2   2   2   2   2   2   2   2   0   2   0   0   2   2   2   0   0   0   0   2   0   2   2   2   2   2   2   2   2   0   0   2   2   0   0   2   0   0   0   0   2   0   2   0   0   0   0   2   0   0   0   0   2   0   2   0   0   2   2   0   0   0   2   0   0   2   2   2   2   2   0   0   2   0   0   2   0   2   0   2   0   0   0   2   2   2   2   2   2   2   2   2   0   2   0   2   2   0   2   0   2   2   0   2   0   0   2   0   2   2   0   2   0   2
 MK-3-12                0   0   0   2   2   2   0   0   0   2   2   2   2   0   0   0   0   2   0   0   0   2   2   2   2   0   0   0   0   0   0   2   0   2   0   2   0   0   2   2   0   2   0   2   0   2   2   2   2   2   0   0   2   0   0   2   0   0   2   0   0   2   0   2   0   0   0   0   0   0   2   2   0   2   0   0   0   2   0   2   0   0   0   2   2   0   2   2   2   2   2   2   2   0   0   0   0   0   2   2   0   0   0   0   0   0   0   2   2   2   2   2   2   2   2   0   0   2   2   0   0   2   0   0   0   0   2   0   2   0   0   0   0   2   0   0   0   0   0   0   2   0   0   2   2   0   0   0   2   0   2   2   2   2   2   2   0   0   2   0   0   2   0   2   0   2   0   0   0   2   2   2   0   2   2   2   2   2   0   2   0   2   2   0   2   2   2   2   0   2   0   0   2   0   0   2   0   2   0   0
 MK-3-13                0   0   0   2   2   2   2   0   0   2   2   2   0   0   0   0   0   2   0   0   0   2   2   2   2   0   2   0   2   0   0   2   0   2   0   2   0   0   0   2   0   2   2   0   0   2   2   2   2   2   0   0   2   0   0   2   0   0   2   0   0   2   0   2   0   0   0   0   0   2   2   2   0   2   0   0   0   2   0   2   2   0   0   2   2   0   2   2   2   2   2   2   0   0   0   0   2   0   2   2   0   0   0   0   0   0   0   0   2   2   2   2   2   2   2   2   0   2   2   0   0   2   2   0   0   0   2   0   2   2   0   0   0   2   0   0   0   0   0   2   0   0   0   2   2   0   0   2   2   0   0   2   2   0   2   0   0   0   2   0   0   0   0   2   0   2   0   0   0   2   2   2   2   0   2   2   2   0   0   2   2   2   2   0   2   0   0   2   0   2   0   0   0   0   0   2   0   2   0   0
 MK-3-14                0   0   0   2   2   2   2   2   0   2   2   2   0   0   0   2   0   2   0   0   0   2   2   2   2   0   2   0   2   0   0   2   0   2   0   2   0   0   0   2   0   2   2   0   0   2   2   2   2   2   0   0   2   0   0   0   2   0   2   0   0   2   0   2   0   0   0   0   2   2   2   2   0   2   0   2   0   2   0   2   2   0   0   2   0   0   2   0   0   2   2   2   2   0   0   0   2   0   2   2   0   0   2   0   0   0   0   0   2   2   2   2   2   2   2   2   0   2   2   0   0   2   2   0   0   0   2   0   2   2   0   0   0   2   0   0   0   0   0   0   0   0   0   2   2   0   0   2   2   0   0   2   2   0   2   0   2   0   2   0   0   0   0   2   0   2   0   0   0   2   2   2   0   0   2   2   0   2   0   2   0   2   2   0   2   0   0   2   0   2   0   0   0   0   0   2   0   2   2   0
 MK-3-15                0   0   0   2   2   2   2   2   2   2   2   0   0   0   0   2   0   2   0   0   0   2   2   2   2   0   2   0   2   0   0   2   0   2   2   2   0   0   0   2   0   2   2   0   0   2   2   2   2   2   0   0   2   0   0   0   2   0   0   0   0   2   0   0   0   0   0   0   0   2   2   2   2   2   0   0   0   0   0   2   2   0   2   2   0   0   2   0   2   2   2   2   2   0   0   0   2   0   2   2   0   0   2   0   0   0   0   0   2   2   0   2   2   2   2   0   0   2   2   0   0   2   0   0   0   0   2   2   0   2   0   0   0   2   2   0   0   0   0   0   0   0   0   0   2   2   0   2   2   0   0   2   2   0   2   0   2   0   2   0   0   0   0   2   0   2   2   0   0   2   2   2   2   0   2   0   0   2   0   2   0   0   2   0   2   0   0   2   0   2   2   0   0   0   0   2   0   2   2   0
 MK-3-16                0   0   0   2   2   2   2   2   2   2   2   2   0   0   0   2   0   2   0   0   0   2   0   2   0   0   2   0   2   0   0   2   0   2   2   2   0   0   0   2   0   2   2   0   2   2   2   2   2   2   0   0   2   0   0   0   2   0   0   2   0   2   0   0   0   0   0   0   2   0   2   0   2   2   0   0   0   0   0   2   2   0   2   2   0   0   2   0   2   2   2   2   2   0   0   0   2   0   2   2   0   0   2   0   0   0   0   0   2   2   2   2   2   2   2   0   0   2   2   0   0   2   0   0   0   2   2   2   0   2   0   0   0   2   2   0   0   0   0   0   0   0   0   0   2   2   0   2   2   0   0   2   0   0   2   0   2   0   2   0   0   0   0   2   0   2   2   0   0   2   2   0   2   0   2   0   0   2   0   2   0   0   2   0   2   2   0   2   0   2   0   0   0   0   0   2   0   2   2   0
 MK-4-1                 2   2   0   2   2   2   2   0   2   0   0   0   0   0   0   2   2   0   0   2   0   2   2   0   2   2   2   2   2   0   0   2   2   2   2   2   2   0   0   2   2   0   0   2   2   2   0   2   2   2   0   0   2   2   2   2   0   2   2   2   0   2   0   0   2   2   0   2   2   0   2   2   2   2   2   0   0   0   2   2   2   0   2   0   2   0   0   0   2   0   0   0   2   0   0   2   0   0   0   2   2   2   2   0   2   0   2   0   0   0   2   0   2   0   2   0   0   2   2   2   0   0   2   0   2   0   0   0   2   2   0   0   0   0   2   0   0   0   0   0   2   0   2   2   2   2   2   0   0   0   2   2   0   0   2   0   2   2   2   2   2   0   0   0   0   0   0   2   2   0   0   2   2   2   2   2   0   2   0   2   0   0   2   2   0   2   0   2   2   0   2   0   0   2   2   2   0   0   2   2
 MK-4-2                 2   2   0   2   2   2   2   0   2   0   0   0   0   2   0   2   2   0   0   2   0   2   2   2   2   2   2   2   2   0   0   2   0   2   2   2   2   0   0   2   2   0   0   2   2   2   0   2   2   2   0   0   2   2   2   2   0   2   2   2   0   2   0   2   2   2   0   2   0   0   2   2   2   2   2   0   0   2   2   2   2   0   2   0   2   0   0   0   0   0   2   2   2   0   0   2   0   0   0   2   2   0   2   0   0   2   2   0   0   0   2   0   2   0   2   0   0   2   2   2   0   0   2   0   0   0   0   0   2   2   0   0   0   0   2   0   0   0   0   0   2   0   2   2   2   2   2   0   0   0   2   2   0   0   2   0   2   2   2   2   2   0   0   0   0   0   0   2   2   0   0   2   2   2   2   2   0   2   0   0   0   0   2   2   0   2   0   2   2   2   2   2   0   2   2   2   0   0   2   2
 MK-4-3                 2   2   0   2   2   2   2   0   2   0   0   0   0   2   0   2   2   0   0   2   0   2   2   2   2   2   2   2   2   0   0   2   0   2   2   2   2   2   0   2   2   0   0   0   2   2   0   2   2   2   0   0   2   2   2   2   0   2   2   2   0   2   0   2   2   2   0   0   0   0   2   2   0   2   2   0   0   2   2   2   2   0   2   0   2   0   0   0   0   0   2   2   2   0   0   2   0   0   0   2   2   0   2   0   0   2   0   0   0   0   2   0   2   0   2   0   0   2   2   2   0   0   2   0   0   0   0   0   0   2   0   0   0   0   2   0   0   0   0   0   2   0   2   2   2   2   2   0   2   0   2   2   0   0   0   0   2   2   2   2   2   0   0   0   0   0   0   2   2   0   0   2   2   2   2   2   2   2   0   0   0   0   2   2   0   2   0   2   2   2   2   0   0   2   2   2   0   0   2   2
 MK-4-4                 2   2   2   2   0   2   2   0   0   0   2   2   0   2   0   2   2   0   0   2   0   2   2   0   2   2   0   2   2   0   0   2   0   2   0   2   2   2   0   2   2   0   0   0   0   0   0   0   2   2   0   0   2   2   2   2   0   2   2   2   0   2   0   2   2   2   0   0   0   0   2   2   0   2   2   0   0   2   2   0   2   0   2   0   2   0   0   0   2   0   0   2   2   0   0   2   0   2   0   2   0   0   2   0   2   2   0   0   0   0   2   0   2   0   0   0   0   2   2   2   2   0   2   0   0   0   0   0   2   2   0   0   0   0   2   0   0   2   0   2   2   0   2   2   2   2   2   0   2   0   2   2   0   0   0   0   2   2   2   2   2   0   0   0   0   2   0   2   2   0   0   2   2   2   2   2   2   2   0   0   2   0   0   2   0   2   0   0   2   2   2   0   0   0   2   2   0   0   2   0
 MK-4-5                 0   2   0   2   0   2   2   0   0   0   2   2   0   2   0   2   2   0   0   2   0   2   2   0   2   2   0   2   2   0   0   2   0   2   0   2   2   2   0   2   2   0   0   0   0   0   0   0   2   2   0   0   2   2   2   0   0   2   2   2   0   2   0   2   2   0   0   0   0   0   0   2   0   2   0   0   2   2   2   0   2   0   2   0   2   0   0   0   2   0   0   0   2   0   2   2   0   2   0   2   0   0   0   0   2   2   0   0   0   0   2   0   2   0   0   0   0   2   2   2   2   0   2   0   0   0   0   2   2   0   0   0   0   0   2   0   0   2   0   2   2   0   2   2   2   2   2   0   2   0   2   2   0   0   0   0   2   2   2   2   2   0   0   0   0   2   0   2   2   0   0   2   2   2   2   2   2   2   0   0   2   0   0   2   0   2   0   0   2   2   2   0   0   0   0   2   0   0   2   0
 MK-4-6                 0   0   0   0   0   2   2   2   0   0   2   2   0   2   0   2   2   0   0   2   0   2   2   0   2   2   0   2   2   0   0   2   2   0   2   2   2   2   0   2   0   0   0   0   0   0   2   2   2   2   0   0   2   2   2   0   0   2   2   0   0   2   0   2   2   0   0   0   0   0   0   2   2   2   0   2   2   2   0   0   2   2   2   0   2   0   2   0   2   0   0   0   2   0   2   0   0   2   0   2   2   0   0   0   2   2   0   0   0   0   2   0   0   0   0   0   0   2   2   2   2   0   2   0   0   0   0   2   2   0   0   0   0   0   2   0   0   2   0   2   2   0   2   2   2   2   2   0   2   0   2   2   2   0   0   0   2   2   2   2   2   0   2   0   0   0   0   0   2   0   0   2   2   2   2   2   2   2   0   0   2   0   0   2   0   0   0   2   2   2   2   0   0   0   0   2   0   0   2   0
 MK-4-7                 0   0   2   2   0   2   2   2   0   0   0   2   0   2   0   2   2   0   0   2   0   2   2   0   2   2   2   0   2   0   0   2   2   2   2   2   2   2   0   2   2   0   0   0   0   0   2   2   2   0   0   0   2   2   2   0   0   2   2   0   2   2   0   2   2   0   0   0   0   0   0   2   2   2   0   2   2   2   2   0   2   2   2   2   2   0   2   2   2   0   0   2   0   2   2   0   0   2   0   2   2   2   0   0   2   2   0   0   0   0   2   0   0   2   2   0   0   2   2   2   2   0   2   0   0   0   0   2   2   0   0   0   0   2   2   0   0   0   0   2   2   0   2   2   2   2   2   0   2   0   2   2   2   0   0   0   2   2   2   2   0   0   2   0   0   0   0   2   2   0   0   2   2   2   2   2   2   2   0   0   2   0   0   2   0   0   0   2   2   2   2   2   0   0   0   2   0   0   2   0
 MK-4-8                 0   0   2   2   0   0   2   2   0   0   0   2   0   0   0   2   0   0   0   2   0   0   2   0   2   2   2   0   2   0   0   2   2   2   2   2   0   2   0   2   2   0   2   0   0   0   2   2   2   0   0   0   0   2   2   2   0   2   2   0   2   2   0   2   2   0   0   0   0   2   0   2   2   2   2   0   2   2   2   0   2   2   2   2   2   0   2   2   2   0   0   2   2   0   2   0   0   2   0   0   2   2   0   0   2   2   2   0   0   0   2   2   2   2   2   2   0   0   2   2   0   0   2   0   2   0   0   2   2   0   0   0   0   2   2   0   0   0   2   2   2   0   0   2   2   2   2   0   2   0   2   2   2   0   0   0   2   2   2   2   0   0   2   0   0   0   0   2   2   0   2   2   2   2   2   0   0   2   2   0   2   0   0   2   0   0   0   2   2   2   2   2   0   0   0   2   0   0   2   0
 MK-4-9                 0   0   2   2   0   0   2   2   0   0   2   2   0   0   0   2   0   0   0   2   0   0   2   0   2   2   2   0   2   0   2   2   2   2   2   2   0   2   0   2   2   0   2   2   0   0   2   2   2   0   0   0   0   2   2   2   0   2   2   0   2   2   0   2   2   0   0   0   0   0   0   0   2   2   2   0   2   2   2   0   2   2   2   2   0   0   2   2   2   0   0   2   2   0   0   0   0   2   0   0   2   2   0   0   2   2   2   0   0   2   2   2   2   2   2   2   0   0   2   0   0   0   2   0   2   0   0   2   2   0   0   0   0   2   2   0   0   0   2   2   2   0   0   2   2   2   2   0   2   0   2   2   2   0   0   0   0   2   2   2   0   0   2   0   0   0   0   2   2   0   0   2   2   2   2   0   0   2   2   0   2   0   0   2   0   0   0   0   2   2   0   0   0   0   0   2   0   0   2   0
 MK-4-10                0   0   2   2   0   0   2   2   0   0   0   2   0   0   2   2   0   0   0   2   0   0   2   0   2   2   2   0   0   0   2   2   2   2   2   2   0   2   0   2   2   0   2   2   0   0   2   2   2   0   0   0   0   2   0   2   0   2   2   0   2   2   0   2   2   0   0   0   0   0   0   0   2   2   2   0   2   2   2   0   2   2   2   2   0   0   0   2   0   0   0   2   2   0   0   0   0   2   0   0   2   2   0   0   2   2   2   0   0   2   2   2   2   2   2   2   0   0   2   0   0   0   2   0   2   0   2   2   2   0   0   2   0   2   2   0   0   0   2   2   2   0   2   2   2   2   0   0   2   0   2   2   2   0   0   0   0   2   2   2   0   0   2   0   0   0   0   2   2   0   0   2   0   2   2   0   0   2   2   0   2   0   0   2   0   0   0   0   2   2   0   0   0   0   0   2   0   0   2   0
 MK-4-11                0   0   2   2   2   0   2   2   0   0   0   2   0   0   2   2   0   0   0   2   0   0   2   0   2   2   2   0   0   0   2   2   2   0   2   2   0   2   0   2   2   2   0   2   0   2   2   2   2   2   0   0   2   2   0   0   0   2   2   0   2   2   0   2   2   2   0   0   0   2   0   2   2   2   2   0   2   2   0   0   2   2   2   2   0   0   0   2   0   0   0   2   2   0   2   0   0   2   0   0   2   0   0   0   2   2   0   0   0   2   2   0   2   2   2   2   0   0   2   2   0   0   2   2   2   0   2   2   2   0   0   2   0   2   2   0   2   0   2   2   0   0   2   2   2   0   0   0   2   0   2   2   2   0   0   0   0   2   2   2   0   0   0   0   0   0   0   2   2   0   0   2   0   2   2   0   0   0   2   0   0   0   0   0   0   0   0   0   2   2   0   0   2   0   0   2   2   0   2   2
 MK-4-12                2   0   0   2   2   0   2   2   2   0   0   2   0   0   2   2   0   0   0   2   0   0   0   0   2   2   2   0   0   0   2   2   2   0   2   2   2   2   0   2   2   2   0   2   2   2   2   2   2   2   0   2   2   2   0   0   0   2   2   0   0   2   0   2   2   2   0   0   2   2   0   2   0   2   2   0   2   2   0   0   2   2   2   2   0   0   0   2   0   0   0   2   2   2   2   0   0   2   0   0   0   0   0   0   2   2   0   0   0   2   2   0   0   2   2   2   0   0   2   2   0   0   2   2   0   0   2   2   2   2   0   2   0   2   2   0   2   0   2   2   0   2   2   2   2   0   0   2   2   0   2   2   2   0   0   0   0   2   2   2   0   0   2   0   0   0   0   2   2   0   0   0   0   2   2   0   0   2   2   0   0   2   0   0   2   0   0   0   0   2   0   0   2   0   0   2   2   0   0   2
 MK-4-13                2   0   0   2   2   0   2   2   2   0   2   2   0   0   2   2   0   0   0   2   0   0   0   0   2   2   2   0   0   0   2   2   2   0   2   2   2   2   0   2   2   2   0   2   2   2   2   2   2   2   2   2   2   0   0   0   2   2   2   2   0   2   2   2   2   2   0   0   2   0   2   2   2   2   2   0   2   2   0   0   2   2   2   2   0   0   0   2   0   0   2   0   2   2   0   0   0   2   0   0   0   0   0   0   2   2   0   0   0   2   2   0   0   2   2   2   0   0   2   2   0   0   2   2   0   0   2   2   2   2   0   2   0   2   2   0   2   0   2   2   0   2   2   2   2   0   0   2   2   0   2   2   0   0   0   0   0   2   2   2   0   0   2   0   0   0   0   2   2   0   0   0   0   2   2   0   0   2   2   0   0   2   0   0   2   0   0   0   2   2   2   0   2   0   0   2   2   0   0   2
 MK-4-14                2   0   0   2   2   0   2   2   2   0   2   2   0   0   2   2   0   2   0   2   0   2   0   2   2   2   2   0   0   0   2   2   2   0   0   2   2   2   2   2   2   2   0   2   2   0   2   2   2   2   2   2   2   0   0   0   2   2   0   2   0   2   2   2   2   2   0   0   2   0   2   2   2   2   2   0   2   2   0   0   0   2   2   2   0   0   2   2   0   0   2   0   2   2   0   0   0   0   0   2   0   0   0   2   0   2   0   0   0   2   2   0   0   2   2   2   0   0   0   2   0   0   2   2   0   0   2   2   2   2   0   2   0   2   2   0   2   0   2   2   0   2   2   2   2   2   0   2   2   0   2   2   0   0   2   0   0   2   0   0   0   0   2   0   0   0   0   2   2   0   0   0   0   2   2   0   2   2   2   0   0   2   0   0   2   2   0   0   2   2   2   2   2   0   2   2   2   0   0   2
 MK-4-15                2   0   0   2   2   0   2   0   2   0   2   2   0   2   2   2   0   2   2   2   0   2   0   0   2   2   2   0   0   0   2   2   2   0   0   2   2   2   2   2   2   2   0   2   2   0   2   2   2   2   2   2   2   0   0   2   2   2   0   0   0   2   2   2   2   2   0   0   2   0   2   2   2   2   2   0   2   2   0   0   0   2   2   2   0   0   2   2   0   0   2   0   2   2   0   0   0   0   0   2   0   0   0   2   0   2   0   0   0   0   2   0   0   2   2   2   0   0   2   0   2   0   2   2   0   0   2   2   2   0   0   2   0   2   2   0   0   0   0   0   0   2   2   2   2   0   0   2   2   0   0   2   0   0   2   0   0   0   2   0   0   0   2   0   0   0   2   2   2   0   0   0   0   2   2   0   2   0   2   0   0   2   0   2   2   2   0   0   2   2   0   2   2   0   2   2   2   0   0   2
 MK-4-16                2   0   0   2   2   2   2   0   2   2   2   2   0   2   2   2   0   2   2   2   0   2   0   0   2   2   2   0   0   0   2   2   0   0   0   2   2   2   2   0   2   2   0   0   2   0   2   2   2   2   2   2   2   0   2   2   2   2   0   0   0   2   2   2   2   2   0   2   2   0   2   2   2   0   2   0   2   2   0   0   0   2   2   2   0   0   2   2   2   0   2   0   2   2   0   0   0   0   2   2   0   0   0   2   0   2   0   0   0   0   2   0   0   0   2   2   0   0   2   0   2   0   2   2   0   0   2   2   2   0   0   2   0   2   2   0   0   2   0   2   0   2   2   2   2   0   0   2   2   2   0   2   0   0   2   0   0   0   2   0   2   0   2   0   2   0   0   2   2   0   0   0   0   2   2   0   2   0   2   0   0   2   0   2   2   2   0   0   2   2   0   2   2   0   2   2   2   0   0   2
 MK-5-1                 0   2   2   0   2   2   2   0   2   0   0   2   2   2   2   0   2   2   2   0   0   2   2   2   0   0   0   0   2   0   0   0   0   0   0   0   2   2   2   2   2   2   0   0   2   2   0   0   2   2   2   0   2   2   0   2   2   2   0   0   2   0   0   2   2   0   2   0   0   0   0   0   2   0   0   2   2   0   0   2   2   0   2   2   2   0   0   0   0   0   0   0   0   2   0   0   2   0   0   2   2   0   2   2   0   0   0   0   2   2   2   0   0   0   2   0   0   0   0   0   2   2   0   2   0   2   2   2   2   0   2   0   0   0   0   2   2   2   2   0   2   2   0   2   2   2   2   2   2   2   2   2   0   0   0   0   2   2   0   2   0   0   0   0   2   2   2   2   2   2   0   0   0   0   2   2   0   2   2   2   0   2   2   2   0   0   0   2   0   0   2   0   0   2   2   2   0   0   2   2
 MK-5-2                 0   2   2   0   2   2   2   0   2   0   0   2   2   2   2   2   2   2   2   0   0   2   2   2   2   0   0   0   2   0   0   0   0   0   0   0   0   2   2   2   2   2   0   0   2   0   2   0   2   2   2   0   2   2   0   2   2   2   0   0   2   0   0   2   2   2   2   0   0   2   0   0   2   0   2   2   2   0   0   0   2   0   2   2   2   0   0   0   0   0   0   0   0   2   0   0   2   0   0   2   2   0   0   2   0   2   0   0   2   2   2   0   0   0   2   2   0   0   0   0   2   2   0   2   0   2   2   2   2   0   2   0   0   0   0   2   2   0   2   0   2   2   0   2   2   2   2   2   2   2   2   2   0   0   0   0   2   2   0   2   0   0   0   0   2   2   2   0   2   2   2   0   0   0   2   2   0   2   2   2   0   2   2   2   0   0   0   2   0   2   2   2   0   2   2   2   0   0   2   0
 MK-5-3                 0   2   0   2   2   0   2   0   2   0   0   0   2   0   2   2   2   2   2   2   0   2   2   2   2   0   0   0   2   0   0   0   2   0   0   0   0   2   2   2   2   2   0   2   2   0   2   0   2   2   2   2   2   2   0   2   2   2   0   0   2   0   0   0   2   2   2   0   2   2   0   0   2   0   2   2   2   0   2   0   2   0   2   2   2   0   0   0   0   0   0   0   0   2   2   2   2   0   0   2   2   0   0   2   0   2   0   0   2   2   2   0   0   0   2   2   0   0   0   0   2   0   0   2   0   2   2   2   2   0   0   0   0   2   0   2   2   0   2   2   2   2   0   2   2   2   2   2   2   2   2   2   0   0   0   0   2   2   0   2   0   0   0   0   2   2   2   0   2   2   2   0   0   0   2   2   0   2   2   2   2   2   2   2   0   0   2   2   0   2   2   2   0   2   2   2   0   0   2   0
 MK-5-4                 0   0   0   2   2   0   2   0   2   0   0   0   2   2   2   2   2   0   2   2   0   2   2   2   2   0   0   0   2   0   0   0   2   0   0   0   0   2   2   2   2   2   0   2   2   0   2   0   2   2   2   2   2   2   0   2   2   2   0   0   2   0   0   0   2   2   2   2   2   2   0   0   2   0   2   2   2   0   2   0   0   0   2   0   2   0   0   2   0   2   0   0   0   2   2   2   0   2   0   2   2   0   0   2   0   2   0   0   2   2   2   0   0   0   2   2   0   0   0   0   2   0   0   2   0   2   2   2   2   0   0   0   0   2   0   2   2   2   2   2   2   0   0   2   2   0   2   2   2   2   2   2   0   0   0   0   2   2   0   2   0   0   0   0   2   2   0   0   2   2   2   0   0   0   2   2   0   2   2   2   2   2   0   2   0   0   2   0   0   2   0   2   0   2   2   2   0   0   2   2
 MK-5-5                 0   0   0   2   2   0   2   0   2   0   0   0   2   2   2   2   0   0   2   2   0   2   2   2   2   0   0   2   2   0   0   0   2   0   0   0   0   2   2   0   2   2   0   0   2   0   2   0   2   2   2   2   2   2   0   2   2   2   0   0   2   0   0   0   2   2   0   2   2   2   0   0   2   0   2   2   2   0   2   0   0   0   2   0   2   0   0   2   0   2   0   0   0   2   2   2   0   2   0   2   2   0   0   2   0   2   0   0   2   2   2   0   0   0   2   2   2   0   0   0   0   0   0   2   0   2   2   2   2   0   0   0   0   2   0   2   0   2   2   2   2   0   0   2   2   0   2   2   2   2   2   2   0   2   0   0   2   2   0   2   0   0   0   0   2   2   0   0   2   2   2   2   0   0   2   2   0   2   2   2   0   2   2   2   0   0   2   0   0   2   2   2   2   2   2   2   0   0   2   0
 MK-5-6                 0   0   0   0   2   0   2   0   2   2   0   0   2   2   0   2   0   0   2   0   0   2   2   2   0   0   0   0   2   0   0   0   2   0   0   0   0   2   2   0   2   2   0   0   2   0   2   0   2   2   2   2   2   2   0   2   2   2   0   0   2   0   0   0   2   2   0   2   2   2   0   0   2   0   0   2   2   0   2   0   0   0   2   2   2   0   0   2   0   2   0   0   2   2   2   2   0   2   0   2   2   0   0   2   0   2   2   0   2   2   2   0   0   2   2   2   2   0   0   0   0   2   0   2   0   0   2   2   2   0   0   0   0   0   2   2   0   2   2   2   2   0   0   2   0   0   2   0   2   0   2   2   0   2   2   0   2   2   0   2   0   0   0   0   2   2   0   0   2   2   2   2   0   0   0   2   2   2   2   2   0   2   2   2   2   0   2   0   0   2   2   2   2   2   2   2   0   0   2   0
 MK-5-7                 0   0   0   0   2   2   2   0   2   2   0   0   2   0   0   2   0   0   2   0   0   2   2   2   0   0   0   0   2   0   0   0   2   0   0   2   0   2   2   0   2   2   0   2   2   0   2   0   2   2   2   2   2   2   0   2   2   2   0   0   2   0   2   0   2   2   0   0   0   2   0   0   2   0   0   2   2   2   0   2   0   0   0   2   2   0   2   2   0   2   0   0   2   0   2   2   0   2   0   2   2   0   0   2   2   2   2   0   2   2   2   0   2   2   2   2   2   0   0   0   0   2   0   2   0   0   2   0   2   0   0   0   0   0   2   2   0   2   2   2   2   0   0   2   0   2   2   0   0   2   2   2   2   2   2   0   2   2   0   2   0   0   0   0   2   2   0   0   2   2   2   2   2   0   0   0   2   2   2   2   0   2   2   2   2   0   2   0   0   0   2   2   0   2   2   2   0   0   2   0
 MK-5-8                 0   0   0   0   2   2   2   0   2   2   0   0   0   0   0   2   0   0   2   0   0   2   2   2   0   0   0   0   0   0   0   0   2   2   0   2   0   2   2   0   2   2   0   2   2   0   2   0   2   2   2   2   2   2   0   2   2   2   0   0   2   0   2   0   2   2   0   0   0   2   0   0   2   0   0   2   2   2   0   2   0   0   0   2   2   0   2   2   0   2   0   0   2   0   2   2   2   2   0   2   2   0   0   2   2   2   2   0   2   2   2   0   2   2   2   2   2   0   0   0   0   2   0   2   0   2   2   0   2   0   0   0   0   2   2   2   0   2   2   2   2   0   0   2   0   2   2   0   0   2   2   2   2   2   2   0   2   0   0   2   0   0   0   0   2   2   0   2   2   2   2   2   2   0   0   0   2   0   2   2   0   2   2   2   2   0   0   0   0   0   2   2   0   2   2   2   0   0   2   0
 MK-5-9                 0   0   0   0   2   2   2   0   0   2   0   0   0   0   0   2   0   0   2   0   0   2   2   0   0   0   0   0   0   0   0   0   0   2   0   2   0   2   2   0   2   2   0   2   2   0   2   0   2   2   2   2   2   2   0   0   2   2   0   0   2   0   2   0   0   2   0   0   0   0   0   0   2   0   0   2   0   2   0   2   0   0   0   0   2   0   2   2   0   0   0   2   0   0   2   2   2   2   0   2   2   2   0   2   2   2   0   0   0   2   2   0   2   2   2   2   2   0   0   2   0   2   0   2   0   2   2   0   0   0   0   2   0   2   2   2   0   2   2   2   2   0   0   0   2   2   2   0   0   2   2   0   2   2   0   0   2   2   0   2   0   0   2   0   0   2   0   2   0   2   2   2   2   0   0   0   2   0   2   2   0   2   2   0   0   0   0   0   0   0   2   2   0   0   2   2   0   0   2   0
 MK-5-10                0   0   0   0   2   2   2   0   0   2   0   0   0   0   2   2   0   0   2   0   0   2   2   0   0   0   0   0   0   0   0   0   0   2   0   2   0   2   2   0   2   2   0   0   2   0   2   2   2   2   2   2   2   2   0   0   2   2   0   0   0   0   2   0   0   2   0   0   0   0   2   2   2   0   0   2   0   2   0   2   0   0   0   0   2   0   2   2   0   0   0   2   0   0   2   2   0   2   0   2   0   2   0   2   2   2   0   0   0   2   2   0   2   0   2   2   2   0   0   2   2   0   0   2   0   2   2   0   0   0   0   2   0   2   2   2   0   2   2   2   0   0   0   0   2   2   2   0   0   2   2   0   2   2   0   0   2   2   0   2   2   0   2   0   0   2   0   2   0   2   2   0   2   0   0   0   2   0   2   2   0   2   2   0   0   0   0   0   0   0   2   2   0   0   2   2   0   0   2   0
 MK-5-11                0   0   0   0   2   2   2   0   0   2   0   0   0   0   2   2   0   0   0   0   0   2   2   0   0   0   0   0   2   0   0   0   2   2   0   2   0   2   2   0   2   2   0   0   0   0   2   2   2   2   0   0   2   2   0   0   2   2   0   0   0   0   2   0   0   2   2   0   0   0   0   2   2   2   0   2   0   2   2   2   0   0   0   2   2   0   2   2   0   0   0   2   0   0   2   0   2   0   0   2   0   2   0   2   2   2   0   0   0   2   2   0   2   0   2   2   2   2   0   2   2   0   0   2   0   2   2   0   2   0   0   2   0   2   0   2   0   2   2   2   0   0   0   0   2   2   2   0   0   2   2   0   2   2   0   0   2   2   0   2   2   0   2   0   0   2   0   2   0   2   2   0   2   0   0   0   2   0   2   2   0   2   0   0   0   0   2   0   0   0   2   2   2   0   2   2   0   0   2   0
 MK-5-12                0   0   0   0   2   2   2   0   0   2   0   0   0   0   0   2   0   0   0   0   0   2   2   0   0   0   0   0   2   0   0   0   2   2   0   2   0   0   2   0   2   2   0   0   0   0   2   2   2   2   2   0   2   2   0   0   2   0   0   0   0   0   2   2   0   2   2   0   0   0   0   2   2   2   0   2   0   2   2   0   0   0   2   2   2   0   2   2   2   0   0   2   0   0   0   0   2   0   0   2   0   2   0   2   2   2   2   2   2   2   2   0   2   0   2   2   2   2   0   2   2   0   0   0   0   2   2   2   2   0   0   2   0   2   2   2   0   2   2   2   0   0   0   0   2   2   2   0   0   0   2   0   2   2   0   0   2   2   0   2   2   0   2   0   0   2   0   2   0   2   2   0   2   0   0   0   2   0   2   2   0   2   0   0   0   2   2   0   0   0   2   2   2   0   2   2   0   2   2   0
 MK-5-13                0   2   0   0   2   0   2   0   0   2   0   0   0   0   0   2   0   0   0   0   0   2   2   0   0   0   0   0   2   0   0   0   0   0   0   2   0   0   0   0   2   2   0   0   0   0   2   2   2   2   2   0   0   2   2   0   2   0   0   0   0   0   2   2   0   2   2   0   0   0   0   2   2   2   2   2   0   2   2   0   0   0   2   2   2   0   2   2   2   0   0   2   0   0   0   0   2   2   0   0   0   2   0   2   2   2   2   2   2   2   2   2   2   0   2   2   2   2   0   2   2   0   0   0   0   0   2   2   2   0   0   2   0   2   2   2   2   2   2   2   0   0   0   0   2   2   2   0   0   0   2   0   2   2   0   0   2   0   0   2   2   0   2   0   0   2   0   2   0   2   2   0   2   0   0   0   2   0   2   2   2   2   0   0   0   2   2   0   0   0   2   2   2   0   2   0   0   0   0   0
 MK-5-14                0   2   0   0   2   0   2   0   0   2   0   0   0   0   0   0   0   0   0   0   0   2   2   0   0   0   0   0   2   0   0   0   0   0   0   2   0   0   0   0   0   2   0   0   0   0   2   2   2   2   2   0   0   2   2   0   2   0   0   0   0   0   2   2   0   2   2   0   0   0   0   2   2   2   2   2   0   2   2   0   0   0   2   2   2   0   2   2   2   0   0   2   0   0   0   0   0   2   0   0   0   2   0   2   2   2   2   2   2   2   0   2   2   0   2   2   2   2   0   2   2   0   0   0   0   0   2   2   2   0   0   2   0   2   2   2   2   2   2   0   0   0   0   0   2   2   2   0   0   0   2   0   2   2   0   0   2   0   0   2   2   0   2   0   0   2   0   2   0   2   2   0   0   0   0   0   2   2   0   2   2   2   0   0   0   2   2   0   0   0   2   2   2   0   2   0   0   0   0   0
 MK-5-15                0   2   0   0   0   0   2   0   0   2   0   0   0   0   2   0   0   0   0   0   0   2   2   0   0   0   0   0   2   0   0   0   0   0   0   2   0   0   0   0   0   2   0   0   0   0   2   2   2   2   2   0   0   2   2   2   2   2   0   0   0   0   2   2   0   2   2   0   0   0   0   2   2   2   2   2   0   2   2   0   2   0   2   2   2   0   2   2   2   2   0   2   0   0   0   0   0   2   0   0   0   2   2   2   2   0   2   2   2   2   0   2   2   0   2   0   2   2   0   2   2   0   0   0   0   0   2   2   2   0   0   2   0   2   2   2   2   2   2   0   2   0   0   0   2   0   2   0   0   0   2   0   2   2   0   0   2   0   0   2   2   0   2   0   0   0   0   2   0   0   2   2   0   0   0   0   2   2   0   2   2   2   0   0   0   2   2   0   0   0   2   0   2   0   2   2   0   0   0   0
 MK-5-16                0   2   2   0   0   0   2   0   0   2   0   0   0   0   2   0   0   0   0   0   0   2   2   0   0   0   2   0   2   0   0   0   0   0   2   2   0   0   0   0   0   2   0   0   0   0   2   2   2   2   2   0   0   0   2   2   2   2   0   0   0   0   0   2   0   2   2   0   0   0   0   0   2   2   2   2   0   2   2   0   2   0   2   2   2   0   0   2   2   2   0   2   0   0   0   2   0   2   0   0   2   2   2   2   2   0   2   2   2   2   0   2   2   0   2   0   2   2   0   2   2   0   0   0   2   0   2   2   2   0   2   2   0   2   2   2   2   0   2   0   2   0   0   0   2   0   2   0   2   0   2   0   2   2   0   0   2   2   0   2   0   0   2   0   0   0   2   2   0   0   2   2   0   2   0   0   2   2   0   2   2   2   0   0   0   2   2   0   0   0   2   0   2   0   2   2   0   0   0   0
 MK-6-1                 2   2   2   2   2   0   2   0   2   0   0   2   2   2   0   0   0   2   2   0   0   2   0   0   0   0   0   2   2   2   2   2   0   2   2   0   2   0   2   2   0   0   2   2   0   0   2   0   2   2   0   2   0   0   0   2   2   2   2   2   2   0   2   2   2   2   2   0   0   0   0   2   2   0   0   0   2   2   2   0   2   0   2   0   2   0   0   2   2   0   2   0   0   0   0   2   0   2   0   2   2   2   0   2   0   2   2   0   2   0   0   2   0   2   2   0   0   0   2   2   2   0   2   0   0   0   2   0   2   0   2   0   0   2   2   2   2   2   2   2   2   0   2   2   0   0   2   2   2   0   0   2   2   2   2   0   0   2   0   2   2   0   2   2   2   0   0   0   2   0   2   0   0   2   0   2   2   0   2   2   2   0   0   2   0   2   0   0   0   0   0   2   2   2   2   0   0   0   2   0
 MK-6-2                 0   2   2   2   2   0   2   0   2   2   0   2   0   2   0   0   0   2   0   0   0   2   0   0   0   0   0   0   2   2   2   2   0   2   2   0   2   0   2   2   0   0   2   2   2   0   2   0   2   2   0   2   0   0   0   2   2   2   2   2   2   0   2   0   2   2   2   0   0   0   0   2   2   0   0   0   2   2   2   0   2   0   2   0   2   0   0   2   2   2   2   0   0   2   0   0   0   2   2   2   2   2   0   2   0   2   2   0   2   0   0   2   0   0   2   0   0   0   2   2   2   0   2   0   0   0   2   0   2   0   2   0   0   2   2   2   2   2   0   2   2   0   2   2   0   0   2   2   2   0   2   2   2   2   2   0   0   2   0   2   2   0   2   2   2   0   0   2   0   0   2   0   0   2   0   2   2   0   2   0   2   0   0   2   0   0   0   0   0   0   2   2   2   2   0   0   0   0   2   0
 MK-6-3                 0   2   2   2   2   0   0   0   2   2   0   2   0   2   0   0   0   2   0   0   0   0   0   0   2   0   0   2   2   2   0   2   0   2   2   0   2   0   2   2   0   0   2   2   2   0   2   0   2   2   0   2   2   0   0   2   2   0   2   2   0   0   2   0   2   2   2   0   0   2   0   0   0   0   0   0   2   2   2   0   2   0   2   0   2   0   0   2   2   2   2   0   0   0   0   0   0   2   2   0   2   2   0   2   0   2   2   0   2   0   2   2   0   0   2   0   0   0   2   0   2   0   2   0   0   0   2   2   2   0   2   0   0   2   2   0   2   2   0   2   2   0   2   2   0   0   2   2   2   0   2   2   2   2   2   0   0   0   0   2   0   0   2   2   0   0   0   2   0   0   2   0   0   2   2   2   2   2   2   0   2   0   2   2   0   0   0   0   0   0   0   2   0   2   0   0   2   0   2   0
 MK-6-4                 0   2   2   2   2   0   0   0   2   2   0   2   0   2   2   0   0   2   0   0   0   0   0   0   2   0   0   2   2   2   0   2   0   2   2   0   2   0   2   2   2   0   0   2   2   0   2   0   2   2   0   2   2   0   0   2   2   0   2   2   0   0   2   0   2   2   2   0   0   2   2   0   0   0   2   0   2   2   2   0   2   2   2   0   2   0   0   2   2   2   2   0   0   0   0   0   0   2   2   0   2   2   0   2   0   2   2   0   2   0   2   2   0   0   2   0   0   0   2   0   2   0   0   2   0   0   0   2   2   0   2   0   0   2   2   0   2   2   0   2   2   0   2   2   2   2   2   2   2   2   2   2   2   2   2   0   0   0   0   2   0   0   2   2   0   0   0   2   0   0   2   0   0   2   2   2   2   2   2   2   2   0   2   2   0   2   0   2   0   0   0   2   0   2   0   0   2   0   2   0
 MK-6-5                 2   2   2   2   0   2   0   0   0   2   2   2   0   0   2   0   0   2   0   0   0   0   0   0   2   0   0   2   2   0   0   2   2   2   2   0   2   0   2   2   2   0   0   2   2   0   2   0   0   2   0   2   2   0   0   2   2   2   2   2   0   0   2   2   2   2   2   0   0   2   2   0   0   0   0   0   2   2   0   0   2   2   0   0   2   2   0   2   2   2   2   0   0   0   0   0   0   2   0   0   2   2   0   2   2   2   2   0   2   0   2   2   0   0   0   0   0   0   0   0   2   0   0   2   0   0   0   2   2   0   0   0   0   2   2   0   0   2   0   2   2   2   2   2   2   2   2   2   2   2   2   2   2   2   2   0   0   0   0   2   2   0   2   2   0   0   0   2   0   0   0   0   0   2   2   2   2   2   2   2   2   0   2   2   0   2   0   2   0   0   0   2   0   2   0   0   2   0   2   0
 MK-6-6                 2   2   2   2   0   2   0   0   0   2   2   2   0   0   0   0   0   2   2   0   0   0   0   0   2   0   0   2   2   0   0   2   2   2   2   0   0   0   2   2   2   2   0   2   2   0   2   2   0   2   0   2   2   0   0   2   2   2   2   2   0   0   2   2   2   2   2   0   0   0   2   2   0   0   0   0   2   2   0   0   2   2   0   0   2   2   0   2   2   2   2   0   0   2   0   0   0   2   2   0   2   2   0   2   2   2   2   0   2   0   2   2   2   0   0   0   0   0   0   2   2   0   0   0   0   0   0   2   2   0   0   0   2   2   2   0   0   2   0   2   2   2   2   2   0   2   2   2   2   2   2   2   0   2   2   2   0   0   0   2   2   0   2   2   0   0   0   2   0   0   0   0   0   2   2   2   0   2   2   2   2   0   2   2   0   2   0   2   0   0   2   2   2   2   0   0   2   0   2   0
 MK-6-7                 2   2   2   2   0   2   0   0   0   2   2   2   0   0   0   2   0   2   2   0   0   2   0   0   2   0   0   2   2   0   0   2   2   2   2   0   0   0   2   2   2   2   0   0   2   0   2   0   0   2   0   2   2   0   0   0   2   2   2   2   0   0   2   2   2   2   2   2   2   0   0   2   0   0   0   0   2   2   0   2   2   2   0   2   2   2   0   2   2   2   2   0   0   2   0   0   2   2   2   0   2   2   0   2   2   2   2   0   2   0   2   2   2   0   0   2   0   0   2   2   2   0   0   0   0   0   0   2   2   2   0   0   2   2   2   0   2   2   0   0   0   2   2   2   0   2   2   0   0   2   2   2   2   2   2   2   0   0   0   2   2   0   2   0   0   0   0   2   0   2   0   0   0   2   2   2   0   2   2   2   2   0   2   2   0   2   0   2   0   0   2   2   2   2   0   0   2   0   0   0
 MK-6-8                 2   2   2   2   0   2   0   0   0   2   2   2   0   0   0   2   0   2   2   2   0   2   0   0   0   0   0   2   2   0   0   2   2   2   2   0   0   0   2   2   2   2   0   0   2   0   2   0   0   2   0   2   0   0   0   0   2   2   2   2   0   0   0   2   2   2   2   2   2   0   0   2   0   0   0   0   2   2   0   2   2   2   0   2   2   2   0   2   2   2   2   0   0   2   0   0   0   2   2   0   2   2   0   2   0   2   2   0   2   0   2   2   2   0   0   2   0   0   2   2   2   0   0   0   0   0   0   0   2   2   0   0   2   2   2   0   0   2   0   0   0   2   2   2   0   2   2   0   0   2   2   2   2   2   2   2   0   0   0   2   2   0   2   0   0   2   0   2   0   2   0   0   0   2   2   2   0   2   0   2   0   0   2   2   0   2   0   2   0   0   2   2   2   2   0   0   2   0   0   0
 MK-6-9                 2   2   0   2   0   2   0   0   0   2   2   2   0   0   0   2   0   2   2   2   0   2   0   0   0   0   0   0   2   0   0   2   2   0   2   0   2   0   2   2   2   2   0   0   2   0   0   0   2   2   0   2   0   0   0   0   2   2   2   2   0   0   0   2   2   2   2   2   2   0   0   2   0   0   0   0   2   2   0   2   2   2   0   2   2   2   0   2   2   2   2   0   0   2   0   2   0   2   2   0   0   2   0   2   0   2   2   0   0   0   2   2   2   0   2   2   0   0   2   2   0   0   0   0   0   0   0   0   2   2   0   0   2   2   2   0   0   2   0   0   0   2   0   2   0   2   2   0   0   2   2   2   0   2   2   2   0   0   0   2   2   0   2   0   0   2   0   2   0   2   0   0   0   2   2   2   0   2   0   2   2   0   2   2   2   2   0   2   0   0   2   2   2   2   0   0   2   0   0   0
 MK-6-10                2   0   0   2   0   2   0   0   0   2   2   2   0   0   0   2   0   2   0   2   0   2   0   0   0   0   0   0   2   0   0   2   2   0   2   0   2   0   2   2   2   2   0   0   2   0   0   0   2   2   0   2   0   0   0   0   2   2   2   2   0   0   0   0   2   2   0   2   2   0   0   2   0   0   0   0   2   2   0   2   2   2   0   2   2   2   0   2   2   2   2   0   0   0   0   2   0   2   2   0   0   2   0   2   0   2   2   0   0   0   2   2   2   0   2   2   0   0   2   2   0   0   0   0   0   0   0   0   2   2   0   0   2   2   2   0   0   2   0   0   0   0   0   2   0   0   2   0   0   0   2   2   0   2   2   0   2   0   0   2   2   0   2   0   0   2   0   2   0   2   0   0   0   2   2   2   0   2   2   0   2   0   2   2   2   2   0   2   0   0   2   2   2   2   0   0   2   0   0   0
 MK-6-11                2   0   0   0   0   2   0   0   0   2   2   0   0   0   0   2   0   2   0   2   0   2   0   0   0   0   0   0   2   0   0   2   2   0   2   0   2   0   2   2   2   2   0   0   2   0   0   0   2   2   0   2   0   0   0   0   2   2   2   2   0   0   0   2   2   0   0   2   0   0   0   2   0   0   2   0   0   2   0   2   2   2   0   2   2   2   2   2   2   2   2   0   0   0   0   2   0   2   2   0   0   2   0   2   0   2   2   0   0   0   2   2   2   0   2   2   0   0   2   2   0   0   0   0   0   0   0   0   2   2   0   0   2   2   2   0   0   2   0   2   0   0   0   2   0   0   2   0   0   0   0   0   0   2   2   0   2   0   0   2   2   0   0   0   0   2   0   2   0   0   0   0   0   2   0   2   0   2   2   0   2   0   2   2   2   2   0   2   0   0   2   2   2   2   0   0   2   2   0   0
 MK-6-12                2   0   0   0   0   2   0   0   0   2   2   0   0   0   0   2   0   2   0   2   0   2   0   0   0   0   0   0   2   0   0   2   2   0   2   0   2   0   2   2   2   2   0   0   2   2   0   0   2   2   0   2   0   0   0   0   2   2   2   2   0   0   0   2   2   0   0   0   0   0   0   2   0   0   0   2   0   2   0   2   2   0   0   0   2   2   0   0   2   2   2   0   2   0   0   2   0   0   2   0   0   2   0   2   2   2   2   2   0   0   2   2   2   0   2   2   0   0   2   2   0   0   0   0   0   2   0   0   2   2   0   0   2   2   2   0   0   2   0   0   0   0   0   2   0   0   0   0   0   0   0   0   0   2   2   0   2   0   0   2   0   0   0   0   0   2   0   2   0   0   0   2   0   2   0   2   0   2   2   2   2   0   0   2   2   2   0   2   0   0   2   2   2   2   0   0   2   2   0   2
 MK-6-13                2   0   2   0   0   2   0   0   0   2   2   0   0   0   0   2   0   2   0   2   0   2   0   0   0   0   0   0   2   0   0   2   2   0   2   2   2   0   2   2   2   2   0   0   2   2   0   0   2   2   0   2   0   0   0   2   2   2   2   2   0   0   0   2   2   0   0   0   2   0   0   2   0   0   0   2   0   2   0   0   0   0   0   0   2   2   0   0   2   2   2   0   2   0   2   2   2   0   2   0   0   2   0   2   2   2   2   2   0   0   2   2   2   0   2   2   0   0   2   0   0   0   2   0   0   2   0   2   2   2   2   0   2   2   2   0   0   2   0   0   0   0   0   2   0   0   0   0   0   0   2   0   0   2   2   0   2   0   0   2   2   0   0   0   0   0   0   2   0   0   2   2   0   2   0   2   0   2   2   2   2   0   0   2   2   2   0   2   0   0   2   2   2   2   0   0   2   2   0   2
 MK-6-14                2   0   2   0   0   2   2   0   2   2   2   0   0   0   0   2   0   2   2   2   0   2   0   0   0   0   0   0   2   0   0   2   2   0   2   2   2   0   2   2   2   2   0   0   2   2   0   0   2   2   0   2   0   0   2   2   2   2   2   2   0   0   0   2   2   0   0   0   2   0   0   2   0   0   0   2   0   2   0   0   2   0   2   0   2   2   0   0   2   2   2   0   2   0   2   2   2   2   2   0   0   2   0   0   2   2   2   2   0   0   2   2   2   0   2   2   0   0   2   0   0   0   2   0   0   2   0   2   2   2   2   0   2   2   2   0   0   2   0   0   0   0   2   2   0   0   0   0   0   0   2   0   0   2   2   0   0   0   2   2   2   0   0   0   0   0   0   2   0   0   2   2   0   2   0   0   0   2   2   2   2   0   0   2   2   2   0   2   0   0   2   0   2   2   2   0   2   2   0   0
 MK-6-15                2   0   0   0   0   2   2   0   0   2   2   0   0   0   2   0   0   2   2   2   0   2   0   0   0   0   0   0   2   0   0   2   2   2   2   2   0   0   2   2   0   0   0   0   2   2   0   0   2   2   0   0   0   0   2   2   2   2   2   2   0   2   0   2   2   0   0   0   2   0   2   2   0   0   0   0   0   0   0   0   2   0   2   0   2   2   0   0   2   2   2   0   2   2   2   2   0   2   0   0   0   2   2   2   2   2   2   0   2   0   2   2   2   2   2   2   0   0   2   0   0   0   2   0   2   2   0   2   2   2   2   0   2   2   2   2   0   2   0   0   0   0   2   2   0   2   0   0   2   0   2   0   0   2   2   0   0   0   2   2   2   0   0   0   0   0   0   2   0   0   2   2   2   2   2   0   0   2   2   2   2   0   0   2   2   2   0   2   0   0   2   0   2   2   2   0   2   2   2   0
 MK-6-16                2   0   0   0   2   2   0   2   0   2   2   0   2   0   2   0   0   2   2   2   0   2   0   0   0   0   0   0   2   0   0   2   2   2   0   2   0   0   2   0   2   0   0   0   2   2   0   0   2   2   0   0   0   0   2   2   2   2   2   2   0   2   0   2   2   0   0   0   2   0   2   2   0   0   0   0   0   0   0   0   2   0   2   0   2   2   0   0   0   2   2   0   2   2   2   2   0   2   0   2   0   2   2   2   2   2   2   0   2   0   2   2   2   2   2   2   0   0   2   0   0   0   2   0   2   2   0   2   2   2   2   2   2   2   2   2   0   2   0   0   0   0   2   2   2   2   0   0   2   0   2   0   0   2   2   0   0   0   2   2   2   2   0   0   2   0   0   2   0   0   2   2   2   2   2   0   0   2   2   2   2   0   0   2   2   0   0   2   0   0   2   0   2   0   2   0   2   2   2   0
 
!****************************************** Phenotypic Data **********************************************************
!-100.0 is resevred for missing phenotype
SimulatedTrait1        17.2938   17.9808   14.6821   13.7094   15.4630   15.7311   14.3518   13.1613   14.3820   12.8141   13.9651   17.0093   14.1833   14.0021   17.3616   13.9867   16.8041   14.1328   13.4644   16.3638   15.2523   15.0999   13.1370   13.8864   14.7225   15.4049   13.3188   14.4525   13.7641   14.6370   14.8750   16.3339   14.5750   16.3171   14.5024   13.6103   13.0131   15.2771   13.4984   14.3336   15.3276   14.1259   16.3177   14.7440   12.2867   13.8376   12.6152   14.9826   15.8497   14.3224   14.4147   17.8103   15.8877   13.2225   14.1127   12.9009   16.8372   14.2564   15.9312   12.7429   16.0229   16.0041   16.8146   15.2975   14.9916   15.5072   15.7406   15.7054   16.2597   15.0935   13.1362   14.2897   15.3540   15.9588   17.9958   14.1514   12.9382   13.2709   13.6443   13.3212   14.7175   15.0183   17.0569   15.5884   13.8821   13.7754   14.7397   14.7919   13.8383   13.8437   13.3159   17.0139   14.5204   16.2132   15.1272   13.4755   14.6428   16.9654   13.4002   15.0306   15.0772   15.2670   16.0944   15.7959   15.2828   12.9745   16.0592   16.2970   14.0227   14.2663   15.0792   15.6484   12.2008   16.4498   14.3046   13.0910   14.4041   14.3733   14.9912   13.2003   14.1676   16.7403   15.9531   15.3357   16.2071   15.8095   17.0235   16.1556   15.4268   15.2573   15.7446   15.2142   14.8771   14.3800   15.4310   14.6075   15.5621   13.1903   14.0146   14.8159   16.0951   14.9417   15.2786   14.7749   16.4564   15.9695   14.4222   14.1236   13.7612   13.4885   15.2836   13.9083   15.7503   14.2957   13.9331   15.6258   15.6678   13.9305   14.6284   13.1454   14.2421   12.2967   15.1122   15.4762   14.4540   16.7153   14.0271   14.2541   15.6139   14.7409   14.7439   13.3788   16.6924   16.8096   12.7606   15.3929   16.4694   14.9367   12.3226   12.3835   15.3784   15.8345   13.9459   16.9216   14.1258   14.8193   11.8391   17.0202   13.5602   13.7556   13.2726   15.6865   14.0893   14.1030   14.9327   15.5049   14.9399   15.3864   15.2434   14.7193
SimulatedTrait2         9.5062    8.9663    9.8787   11.2616   11.1457    8.9439   10.3695    9.8921   11.0469   11.4549   10.7773    9.2762   10.4673    9.6105    8.9038    9.7059    9.4269   10.1799   10.6963    9.2821   10.2893   10.5806   11.1738   11.4692   10.6230    9.4930   10.1647    8.5689   10.1778   10.2817    9.9825    9.9905    9.7079   10.3725   10.1338    9.8765   11.2710    8.8808    9.5919    9.9773   10.1956   11.0449    8.4648   10.2643   10.9004   10.5734   10.3749    9.7315    9.4327    8.8337   11.1122    9.4417   10.1403   11.2025   11.4024    9.2326    9.3496   10.3491    9.4539    9.6187    9.6644    9.4319    9.8293   10.3582   10.3329   10.4306    9.9529    9.8600    9.2612    9.3496    9.2525   11.5964   10.7951    9.7583    9.4203    9.9878   10.5213   10.1168    9.9508    9.6898   10.2084    9.2664   10.4581    9.7842   10.0921   10.1982    9.9747   10.6108   11.4555   11.1799   11.2564    8.9718    9.8373    9.8839   10.7746   10.1421    9.3570    9.2567   10.3572   10.0525   10.5390    9.5042   10.2029   10.3992   10.1584   10.3437    9.8365    9.5858   10.8137   11.5593    8.9062    9.2431   10.6730    8.9849   10.7354    9.7186   11.0017   10.8050    9.5339   11.1290   10.7001   10.1112    9.3835   11.1578    9.6647    9.4648    9.4083    9.1735   10.3387    9.2730    9.1603    9.9415    9.2017    9.9799    9.7155   10.4978    9.0149    9.8423   10.4396   10.3453    9.2095   10.7673    9.8215   10.6826   10.0599    9.6402   10.4167   10.3752    9.4617   11.1916    9.1645   10.4558   10.1920   10.4049   11.3428   11.0032   10.7706   10.5674   10.6102   10.4321    9.8829   10.5677   10.6392    9.5813    9.4732    9.2966   10.4339   10.2778    9.8408    9.8253   10.1314   10.8503    9.2009    9.3144   10.6745   10.4202    9.5682   10.3536   10.4585   11.3191   11.0027    9.2026   11.5229    8.8491    9.0259   10.5370   10.6269    9.0515    9.7018   10.3644   10.5767   10.7601   10.3210   10.4075   10.5235   10.3571   10.0018   10.1175    9.5750   10.0473
 
