# Supplementary material for: Inclusive Composite Interval Mapping of QTL by Environment Interactions in Biparental Populations
Source: PLoS One. 2015 Jul 10;10(7):e0132414. doi: 10.1371/journal.pone.0132414 (PMC4498613; doi:10.1371/journal.pone.0132414)
Supplement: S5 File — (ZIP) [file pone.0132414.s005.zip › H=0.5/L1/run_00006.met]

!**********************Note: lines staring with "!" are remarks and will be ignored in the program********************
!*********************************General Information**********************************
!Assuming F1 = P1 x P2, populations available in QTL IciMapping are: 
!  1, P1BC1F1 = P1 x F1, the first backcrossing where P1 is used as the recurrent parent;
!  2, P2BC1F1 = P2 x F1, the first backcrossing where P2 is used as the recurrent parent;
!  3, F1DH, F1-derived doubled haploids; 
!  4, RIL or F1RIL, recombination inbred lines through the repeated selfing of F1;
!  5, P1BC1RIL, recombination inbred lines through the repeated selfing of P1BC1F1;
!  6, P2BC1RIL, recombination inbred lines through the repeated selfing of P2BC1F1;
!  7, F2, the selfing generation of F1;
!  8, F3, the selfing generation of F2;
!  9, P1BC2F1, the second backcrossing where P1 is used as the recurrent parent; 
! 10, P2BC2F1, the second backcrossing where P2 is used as the recurrent parent;
! 11, P1BC2RIL, recombination inred lines through the repeated selfing of P1BC2F1; 
! 12, P2BC2RIL, recombination inred lines through the repeated selfing of P2BC2F1; 
! 13, P1BC1F2, the selfing generation of P1BC1F1; 
! 14, P2BC1F2, the selfing generation of P2BC1F1; 
! 15, P1BC2F2, the selfing generation of P1BC2F1; 
! 16, P2BC2F2, the selfing generation of P2BC2F1; 
! 17, P1BC1DH, P1BC1F1-derived doubled haploids; 
! 18, P2BC1DH, P2BC1F1-derived doubled haploids; 
! 19, P1BC2DH, P1BC2F1-derived doubled haploids; 
! 20, P2BC2DH, P2BC2F1-derived doubled haploids; 
   3      !Mapping Population (see remarks above)
   2      !Mapping Function (1 for Kosambi; 2 for Haldane; 3 for Morgan)
   2      !Marker Space Type (1 for intervals; 2 for positions)
   1      !Marker Space Unit(1 for centiMorgans; 2 for Morgan)
   6      !Number of Chromosomes (or Linkage Groups)
 200      !Size of the mapping population
   2      !Number of environments
 
!***************************************** Chromosomes and Linkage Maps **********************************************
!Chromosome                 NumMarkers
-CH1                        16
-CH2                        16
-CH3                        16
-CH4                        16
-CH5                        16
-CH6                        16
!Linkage map (Marker name followed by position or the interval length)
 MK-1-1                1     0.000
 MK-1-2                1    10.000
 MK-1-3                1    20.000
 MK-1-4                1    30.000
 MK-1-5                1    40.000
 MK-1-6                1    50.000
 MK-1-7                1    60.000
 MK-1-8                1    70.000
 MK-1-9                1    80.000
 MK-1-10               1    90.000
 MK-1-11               1   100.000
 MK-1-12               1   110.000
 MK-1-13               1   120.000
 MK-1-14               1   130.000
 MK-1-15               1   140.000
 MK-1-16               1   150.000
 MK-2-1                2     0.000
 MK-2-2                2    10.000
 MK-2-3                2    20.000
 MK-2-4                2    30.000
 MK-2-5                2    40.000
 MK-2-6                2    50.000
 MK-2-7                2    60.000
 MK-2-8                2    70.000
 MK-2-9                2    80.000
 MK-2-10               2    90.000
 MK-2-11               2   100.000
 MK-2-12               2   110.000
 MK-2-13               2   120.000
 MK-2-14               2   130.000
 MK-2-15               2   140.000
 MK-2-16               2   150.000
 MK-3-1                3     0.000
 MK-3-2                3    10.000
 MK-3-3                3    20.000
 MK-3-4                3    30.000
 MK-3-5                3    40.000
 MK-3-6                3    50.000
 MK-3-7                3    60.000
 MK-3-8                3    70.000
 MK-3-9                3    80.000
 MK-3-10               3    90.000
 MK-3-11               3   100.000
 MK-3-12               3   110.000
 MK-3-13               3   120.000
 MK-3-14               3   130.000
 MK-3-15               3   140.000
 MK-3-16               3   150.000
 MK-4-1                4     0.000
 MK-4-2                4    10.000
 MK-4-3                4    20.000
 MK-4-4                4    30.000
 MK-4-5                4    40.000
 MK-4-6                4    50.000
 MK-4-7                4    60.000
 MK-4-8                4    70.000
 MK-4-9                4    80.000
 MK-4-10               4    90.000
 MK-4-11               4   100.000
 MK-4-12               4   110.000
 MK-4-13               4   120.000
 MK-4-14               4   130.000
 MK-4-15               4   140.000
 MK-4-16               4   150.000
 MK-5-1                5     0.000
 MK-5-2                5    10.000
 MK-5-3                5    20.000
 MK-5-4                5    30.000
 MK-5-5                5    40.000
 MK-5-6                5    50.000
 MK-5-7                5    60.000
 MK-5-8                5    70.000
 MK-5-9                5    80.000
 MK-5-10               5    90.000
 MK-5-11               5   100.000
 MK-5-12               5   110.000
 MK-5-13               5   120.000
 MK-5-14               5   130.000
 MK-5-15               5   140.000
 MK-5-16               5   150.000
 MK-6-1                6     0.000
 MK-6-2                6    10.000
 MK-6-3                6    20.000
 MK-6-4                6    30.000
 MK-6-5                6    40.000
 MK-6-6                6    50.000
 MK-6-7                6    60.000
 MK-6-8                6    70.000
 MK-6-9                6    80.000
 MK-6-10               6    90.000
 MK-6-11               6   100.000
 MK-6-12               6   110.000
 MK-6-13               6   120.000
 MK-6-14               6   130.000
 MK-6-15               6   140.000
 MK-6-16               6   150.000
!*********************************** Marker Types ********************************************************************
!Co-dominant marker: When heterozygote F1 is present, P1 is coded as 2, F1 is coded as 1, and P2 is coded as 0; Otherwise, P1 is coded as 2, and P2 is coded as 0. 
!Dominant marker: When heterozygote F1 is present, P1 and F1 are coded as 12, and P2 is coded as 0; Otherwise, P1 is coded as 2, and P2 is coded as 0.  
!Recessive markers: When heterozygote F1 is present, P1 is coded as 2, and F1 and P2 are coded as 10; Otherwise, P1 is coded as 2, and P2 is coded as 0. 
!Missing marker is coded as -1. 
 MK-1-1                 0   0   0   0   2   0   2   2   0   2   2   0   0   2   0   2   0   0   2   2   0   2   0   2   0   2   0   0   2   0   0   2   0   2   2   0   2   2   2   0   0   2   0   2   2   0   2   0   0   2   0   2   2   0   2   0   2   0   0   0   2   0   0   2   0   0   0   2   2   2   2   0   2   0   2   2   2   2   2   0   2   0   0   0   2   2   0   0   0   0   2   0   0   2   2   0   0   0   0   0   0   0   2   0   2   0   2   0   0   0   2   2   0   2   0   2   2   0   0   0   0   0   0   0   0   0   2   2   0   2   0   0   2   0   2   2   2   0   2   0   0   2   0   2   2   2   0   0   0   0   0   2   0   0   0   0   0   2   2   2   2   2   2   0   2   2   0   0   0   0   0   0   2   2   0   2   0   0   2   2   0   2   0   0   2   2   0   0   2   2   2   0   2   0   0   0   0   2   2   0
 MK-1-2                 0   0   0   0   2   0   2   2   0   0   2   0   0   2   0   2   2   2   2   2   0   2   0   2   0   2   2   0   2   2   0   2   0   2   0   0   2   2   2   0   0   2   0   2   2   0   2   0   0   2   0   2   2   0   2   0   2   0   0   0   2   0   0   2   2   0   0   2   2   2   2   0   2   0   2   2   2   0   2   0   2   2   0   0   2   2   0   0   0   0   2   0   2   2   2   0   0   0   0   0   0   0   0   0   0   0   2   0   0   0   2   2   0   2   0   0   2   0   0   0   0   0   0   0   0   0   2   2   0   2   0   2   2   0   2   0   2   0   2   0   0   0   0   2   2   2   0   0   0   0   0   0   0   0   0   0   0   2   2   2   2   2   2   0   2   2   0   0   0   0   0   0   2   0   0   2   0   0   2   0   0   2   0   0   2   2   0   0   2   2   2   2   2   2   0   0   0   2   2   0
 MK-1-3                 0   0   0   0   0   0   2   0   0   2   2   0   0   2   0   2   2   2   2   2   0   2   0   2   2   2   2   0   2   2   0   2   0   2   0   0   2   0   2   0   0   0   0   2   2   0   2   0   2   2   2   2   2   0   2   0   2   0   0   2   2   0   0   0   2   0   0   2   2   2   2   0   2   0   2   2   2   0   2   0   2   2   0   0   2   2   0   0   0   0   2   0   2   2   2   2   0   0   0   0   0   0   0   0   0   0   2   0   0   2   2   0   0   2   0   0   0   0   0   0   0   0   0   0   0   0   2   2   0   2   0   2   2   0   2   0   2   0   2   0   0   0   2   2   2   2   0   0   0   0   0   0   0   0   0   0   0   2   2   2   2   2   2   0   2   2   0   0   0   0   0   0   2   0   0   2   0   0   2   0   0   2   0   0   0   2   0   0   2   2   2   2   2   2   0   0   0   2   0   2
 MK-1-4                 2   2   0   0   0   0   2   0   0   2   2   0   0   2   0   0   2   2   2   2   0   2   0   2   2   2   2   2   2   0   0   2   0   2   0   0   2   0   2   0   0   0   2   2   0   0   2   0   2   2   2   2   2   0   2   0   2   2   0   2   2   0   0   0   2   0   0   0   2   2   2   0   2   0   2   2   2   0   2   0   2   2   0   0   2   2   0   0   0   0   2   2   2   0   2   2   0   0   2   2   0   0   0   2   0   0   2   0   0   2   2   0   0   2   0   0   0   0   0   0   0   0   0   0   0   0   2   2   0   2   0   0   2   0   2   0   2   0   2   0   0   0   0   2   2   2   0   0   0   0   2   0   0   0   0   0   2   2   2   2   2   2   2   0   2   2   0   0   2   0   0   0   2   0   0   2   0   0   2   0   0   2   0   0   0   2   0   0   2   2   2   0   2   2   0   0   0   2   0   2
 MK-1-5                 2   2   0   0   0   0   2   0   0   2   2   0   0   2   0   0   2   2   2   2   0   2   0   2   2   2   2   2   2   0   0   2   2   2   0   0   2   0   2   0   0   0   2   2   0   0   2   0   2   2   2   2   0   0   2   0   2   2   0   2   2   0   2   0   0   0   0   0   2   0   2   0   2   0   2   2   0   0   2   0   2   2   0   0   2   2   0   0   0   0   2   2   2   0   2   2   0   0   0   2   0   0   0   2   0   0   0   0   0   2   2   0   0   2   2   0   0   0   0   0   0   0   0   0   0   0   2   2   0   2   0   0   2   0   2   0   2   0   2   0   0   0   0   2   0   2   0   0   0   0   2   0   0   0   0   0   2   2   2   2   2   2   2   0   2   2   0   0   2   0   0   0   2   0   0   2   0   0   2   0   0   2   0   0   0   2   0   0   0   2   2   0   2   2   0   0   0   2   0   2
 MK-1-6                 2   2   2   0   2   0   2   2   0   2   2   0   2   2   0   0   2   2   2   2   0   2   0   0   2   2   2   2   2   0   0   2   2   0   0   0   2   0   2   0   0   0   2   2   0   0   2   0   2   2   2   2   0   0   2   0   2   2   0   2   2   2   2   0   0   2   2   0   2   0   2   2   2   0   2   2   0   0   2   0   2   2   2   0   2   2   0   0   0   0   2   2   2   0   2   2   0   0   0   2   0   0   0   2   0   0   0   0   0   0   2   0   0   2   2   0   0   0   0   0   0   0   0   0   0   0   0   2   0   2   0   2   2   0   2   0   2   2   2   0   0   0   0   2   0   2   0   0   0   0   2   0   0   0   0   0   2   2   2   2   2   2   0   0   2   2   0   2   2   0   0   0   2   0   0   2   2   0   2   0   0   2   0   0   0   2   0   0   0   2   2   0   2   0   0   0   0   2   0   2
 MK-1-7                 2   2   2   0   2   0   2   2   0   0   2   0   2   2   0   0   2   2   2   2   0   2   0   0   2   2   2   2   2   0   0   2   2   0   0   0   2   0   2   0   0   0   2   2   0   0   2   2   2   2   2   2   0   0   2   0   2   0   0   2   2   2   2   0   0   2   0   0   2   0   2   2   2   0   2   2   0   0   2   0   2   2   2   0   2   2   2   0   0   0   2   2   2   0   2   2   0   0   2   2   0   0   0   0   0   0   0   0   0   0   2   0   0   2   0   0   0   0   0   0   0   0   0   0   0   0   0   2   0   2   0   2   2   0   2   0   2   2   2   2   2   0   0   2   0   2   0   0   0   0   2   0   0   0   0   0   2   0   2   2   2   2   0   0   2   2   2   2   2   0   0   0   2   0   2   2   0   0   2   0   0   2   0   0   0   2   0   0   0   2   2   0   2   2   0   0   0   2   0   2
 MK-1-8                 2   0   0   0   0   0   2   2   0   0   2   0   2   2   0   0   2   2   0   2   0   2   0   0   2   2   0   2   2   0   0   2   2   0   0   0   2   0   2   0   0   0   2   2   0   0   2   2   2   2   2   2   0   0   2   0   2   0   0   0   2   2   2   0   0   2   0   0   2   0   2   2   2   0   2   2   0   0   2   0   2   2   2   0   2   2   2   0   0   0   2   2   2   0   2   2   0   0   2   2   0   0   2   0   0   0   0   0   0   0   2   0   0   2   2   0   0   0   0   0   0   0   0   0   0   0   0   0   0   2   0   2   2   2   2   0   0   2   2   2   2   0   0   2   0   2   0   0   0   0   2   0   0   0   0   0   2   0   0   2   2   2   0   0   2   2   0   2   2   0   0   0   2   0   2   2   0   0   2   0   0   2   2   0   0   2   0   0   0   2   2   0   2   2   0   0   0   2   2   2
 MK-1-9                 2   0   0   0   0   0   0   2   0   0   2   0   2   2   0   0   2   2   0   2   0   2   0   0   2   2   0   2   2   0   0   2   2   0   0   0   2   0   2   0   0   0   2   2   2   0   2   2   2   2   2   2   0   0   2   0   2   2   0   2   2   2   0   0   0   2   0   0   2   0   2   2   2   0   2   2   0   0   2   0   2   2   2   0   2   2   2   0   0   0   0   2   2   0   2   2   0   2   2   2   0   0   2   0   0   0   0   0   0   0   0   2   0   2   2   2   0   0   0   0   0   0   0   0   0   0   0   2   0   2   0   2   2   2   2   0   0   2   2   2   2   0   0   0   0   2   0   0   0   0   2   0   0   0   0   2   2   0   0   2   2   2   0   0   2   2   0   2   2   0   0   0   0   0   2   0   0   0   2   0   0   2   2   0   0   2   0   0   0   2   2   2   2   2   2   0   0   2   2   2
 MK-1-10                2   0   0   0   0   0   0   2   0   0   0   0   0   2   0   2   2   2   0   2   0   2   0   0   2   2   2   2   2   0   2   2   2   0   0   0   2   0   2   0   0   0   0   0   2   0   2   2   2   2   2   0   0   0   2   0   2   2   0   2   2   2   0   0   0   2   0   2   2   0   2   2   2   0   2   2   0   0   2   0   2   2   2   0   2   2   2   0   0   0   0   0   2   0   2   2   0   2   2   2   0   0   2   0   0   0   0   0   2   0   0   2   0   2   2   2   0   0   0   2   0   0   0   0   2   0   0   2   0   2   0   2   2   2   2   0   0   2   2   2   2   0   0   0   0   2   0   0   0   0   2   0   0   0   0   2   2   0   0   2   2   2   0   0   2   2   0   2   2   0   0   0   0   0   2   0   0   0   2   0   0   2   2   0   0   2   0   0   0   2   2   2   2   0   2   0   0   2   2   2
 MK-1-11                2   0   0   2   0   0   0   0   0   0   0   0   0   0   0   2   2   2   0   2   0   2   0   0   0   2   2   0   2   0   2   2   0   0   0   0   2   0   2   2   0   0   0   0   2   0   2   2   2   2   2   0   0   2   2   0   2   2   0   0   2   2   0   0   0   0   0   2   2   2   2   2   2   0   2   2   0   0   2   0   2   2   2   0   2   2   0   0   0   0   0   0   2   0   2   2   0   0   2   2   0   0   2   0   0   0   0   0   2   0   0   2   0   2   2   2   0   0   0   2   0   0   0   0   2   0   0   2   0   2   0   2   2   2   0   0   0   2   2   2   2   0   0   0   0   2   0   0   0   0   2   0   0   0   0   2   2   0   0   2   2   2   0   0   0   2   0   2   2   0   2   0   0   0   2   0   0   0   2   0   2   2   2   0   0   2   0   0   2   2   2   2   2   0   2   0   0   2   2   2
 MK-1-12                2   0   0   2   0   0   0   2   0   0   0   0   0   0   0   2   2   2   0   2   0   2   0   0   0   2   2   2   0   0   2   0   0   0   0   0   2   0   2   0   0   0   0   0   2   2   2   0   2   2   2   0   0   2   2   2   2   2   0   0   2   2   0   0   2   0   0   2   2   2   2   2   2   0   2   2   0   0   2   0   2   2   2   0   2   2   0   0   0   0   0   0   2   0   2   2   0   0   0   2   0   0   0   0   0   2   0   0   2   0   0   2   2   2   2   2   0   0   0   2   0   0   0   0   2   0   2   2   2   2   0   2   2   2   0   0   0   2   2   2   2   0   0   0   0   2   0   0   2   0   0   2   0   0   0   0   2   0   0   2   2   2   0   0   0   2   0   2   2   2   2   0   2   0   2   0   0   0   0   0   2   2   2   0   0   2   2   0   2   2   0   2   2   0   2   0   0   2   2   2
 MK-1-13                2   0   0   2   0   0   0   2   0   0   0   0   0   0   0   2   2   2   0   2   0   2   0   0   0   2   2   2   0   0   2   0   0   0   0   0   0   2   2   0   0   2   2   0   2   2   2   0   2   2   2   0   0   2   0   2   0   2   0   0   2   2   0   0   2   0   0   2   2   2   2   2   2   0   0   2   0   0   2   0   0   2   2   0   2   2   0   0   0   0   0   0   2   0   2   2   0   2   0   2   0   0   2   0   0   2   0   2   2   0   0   2   0   2   2   2   0   2   0   2   0   0   2   0   2   0   2   2   2   2   0   0   2   2   0   0   0   2   2   2   2   0   0   0   0   2   0   0   2   0   0   2   0   0   0   2   2   2   2   2   2   2   0   0   0   2   0   2   2   2   2   0   2   0   2   0   0   2   2   0   2   2   2   0   0   2   2   0   0   2   2   2   2   0   2   0   0   0   2   2
 MK-1-14                2   0   0   2   0   0   0   2   0   2   0   2   0   0   0   2   2   2   0   2   0   2   0   0   0   2   2   2   0   0   2   0   0   0   0   0   0   2   2   2   0   2   0   0   2   2   0   0   2   2   2   0   0   2   0   0   0   2   0   0   2   2   0   0   2   0   0   2   2   2   2   2   2   0   0   2   0   0   2   0   0   2   2   0   2   0   0   0   0   0   0   0   2   0   0   2   0   2   0   2   0   0   2   0   0   2   0   2   2   0   0   2   0   2   0   0   2   2   0   2   2   0   2   0   2   2   2   0   0   2   0   0   2   2   0   0   0   2   2   2   2   0   0   0   0   2   0   0   2   0   2   2   0   0   0   2   2   2   0   2   2   2   0   2   0   2   0   2   2   2   2   0   2   0   0   0   0   0   0   0   2   2   2   0   0   2   2   0   0   2   2   2   2   0   2   0   0   0   2   2
 MK-1-15                2   0   0   2   0   0   2   2   0   2   0   2   0   0   0   2   2   0   0   2   0   2   0   0   0   2   2   2   0   0   2   0   0   0   0   0   0   2   2   2   0   2   2   0   2   0   0   0   2   2   2   0   0   2   0   0   0   2   0   2   2   2   0   0   2   0   0   2   2   2   0   2   2   0   0   2   0   0   2   0   0   2   2   0   2   0   0   0   0   2   0   0   2   0   0   2   0   2   0   2   0   0   2   0   0   0   0   2   0   0   0   2   0   2   0   0   2   2   0   2   2   0   2   0   0   2   2   0   0   2   0   0   2   2   2   0   0   2   0   2   0   2   0   0   0   2   0   0   2   0   2   2   0   0   0   0   2   2   0   2   2   2   0   2   0   2   0   2   2   2   2   0   2   0   0   0   0   0   0   0   2   2   2   0   0   2   2   0   0   2   2   2   2   0   2   2   0   0   2   2
 MK-1-16                2   0   0   2   0   0   2   2   0   2   0   2   0   0   0   2   2   2   2   2   0   2   0   0   0   0   2   2   0   0   2   0   2   0   0   0   0   0   2   2   0   2   2   0   2   0   0   0   2   2   2   0   0   2   0   0   0   2   0   2   2   2   2   0   2   0   0   2   2   2   0   2   2   0   0   2   0   0   2   2   2   2   2   0   2   0   0   0   0   2   0   2   2   0   0   2   0   2   0   2   0   0   2   0   0   0   0   2   0   0   2   2   0   2   0   0   2   2   0   2   2   0   2   2   2   2   2   0   0   2   0   0   2   2   2   0   0   2   0   2   0   0   0   2   0   2   0   0   2   0   2   2   0   0   0   0   2   2   2   2   2   2   0   2   0   2   0   2   0   2   2   0   2   0   0   0   0   0   0   0   2   2   2   0   0   2   2   0   0   2   2   2   2   0   2   2   0   0   2   2
 MK-2-1                 0   2   2   0   0   0   2   2   0   2   0   2   0   2   2   0   2   0   2   2   2   2   0   2   0   0   0   0   0   2   0   2   2   2   2   2   0   2   2   2   0   2   0   2   2   0   0   0   2   2   2   0   0   2   0   0   2   2   2   0   0   2   0   0   0   0   2   2   2   0   2   0   0   0   2   2   2   0   2   2   0   2   2   0   2   2   0   2   2   0   2   0   2   0   0   0   2   2   0   2   0   2   0   0   2   2   0   0   2   0   0   0   2   0   0   0   2   0   0   0   0   2   0   2   2   0   2   0   0   2   2   2   2   2   0   2   2   2   2   2   2   2   0   2   0   0   0   2   2   2   2   0   2   0   2   2   0   0   2   0   2   2   2   2   0   2   2   2   2   2   0   0   0   2   2   2   2   2   2   0   0   0   0   0   2   0   2   0   0   2   2   2   0   2   2   0   2   2   0   0
 MK-2-2                 0   2   2   0   0   2   2   2   0   2   0   2   0   0   2   0   2   0   2   2   2   2   0   2   0   0   0   0   0   2   0   2   2   2   2   2   0   2   2   2   0   2   0   2   2   0   0   0   2   2   2   2   0   2   0   0   2   2   2   0   0   2   0   0   0   0   2   2   2   0   2   2   0   0   2   2   2   0   2   2   0   0   2   2   2   2   0   2   2   0   2   0   0   0   0   0   2   2   0   2   0   2   0   0   2   2   0   0   2   0   0   0   0   0   0   0   0   0   0   0   0   2   0   2   2   0   2   0   2   2   2   2   2   2   0   0   2   2   2   2   2   2   0   2   0   0   0   2   2   0   2   2   2   0   2   2   0   0   2   2   2   0   2   2   0   2   2   2   2   2   0   0   2   2   0   2   2   2   2   0   0   0   0   0   2   0   0   2   0   2   2   2   0   2   2   0   2   2   0   0
 MK-2-3                 0   2   2   0   0   0   2   2   0   2   0   0   0   0   2   0   2   0   2   0   2   2   0   0   0   0   2   0   0   2   0   2   2   2   2   2   0   2   2   2   0   2   0   2   0   0   2   0   2   2   2   2   0   0   0   0   2   2   2   0   0   2   0   0   0   0   2   2   2   0   2   2   0   2   2   2   2   0   2   2   2   0   2   2   2   2   0   2   2   0   2   2   0   0   0   0   2   2   2   0   0   2   0   0   2   2   0   0   2   2   0   0   0   0   0   0   0   0   0   0   0   2   0   2   0   0   2   0   2   2   2   2   2   0   0   0   2   0   0   2   2   2   0   2   0   0   0   2   0   0   2   2   2   0   2   2   0   0   2   2   2   0   2   2   0   2   2   0   0   2   2   0   2   2   0   2   2   2   2   0   0   2   0   0   2   0   0   2   0   2   2   2   0   0   2   0   2   2   0   0
 MK-2-4                 0   2   2   0   0   0   2   0   0   2   0   0   0   0   2   0   2   2   2   0   2   2   0   0   0   0   2   0   0   2   0   0   2   2   2   2   0   2   2   2   0   2   0   2   0   0   2   2   2   2   2   2   0   0   0   0   2   2   2   0   0   2   0   0   0   0   2   2   2   0   2   0   0   2   2   2   2   0   2   2   2   0   2   2   2   2   0   2   2   0   2   2   0   0   0   0   2   2   2   0   0   2   0   0   2   2   0   0   2   2   0   0   0   2   0   0   0   0   0   0   0   2   0   2   0   0   2   0   2   0   2   2   2   0   0   0   2   0   0   2   2   2   0   2   0   0   0   2   0   0   2   2   2   0   2   2   2   0   2   2   2   0   2   0   0   2   2   0   0   2   2   0   2   2   0   2   2   2   2   0   0   2   0   0   2   0   0   2   0   2   2   2   0   0   2   0   2   2   2   0
 MK-2-5                 0   2   2   0   2   0   2   0   0   2   0   0   0   0   2   2   2   2   2   0   2   0   0   0   2   0   2   0   0   2   2   0   0   2   2   2   0   2   2   0   2   2   0   2   0   0   2   2   2   2   2   2   0   0   0   0   0   2   2   0   0   2   0   0   0   0   2   0   2   0   0   0   0   2   2   2   2   0   2   2   2   0   0   2   2   2   0   2   2   2   2   2   0   0   0   0   2   2   2   0   0   2   0   0   2   2   0   2   2   2   0   0   2   2   0   0   0   0   0   0   0   2   0   2   0   0   2   0   2   0   2   2   2   0   0   0   0   0   0   2   2   2   0   2   2   0   0   0   0   2   2   2   2   0   2   2   2   0   2   2   2   0   2   0   0   2   2   0   0   2   2   0   2   2   0   2   2   2   2   0   0   2   0   0   2   0   0   2   0   2   2   2   0   0   0   0   2   2   2   0
 MK-2-6                 0   2   2   0   2   0   2   0   0   2   0   0   0   0   2   2   0   2   2   0   2   0   0   0   2   2   2   2   0   2   2   0   0   2   2   2   0   2   2   0   2   2   2   2   0   0   2   2   2   2   0   2   0   0   0   0   0   2   2   0   0   2   0   0   0   0   2   0   2   0   2   0   0   2   2   2   2   0   2   2   2   0   0   2   2   0   0   2   2   2   2   2   0   0   0   0   2   2   2   0   0   2   0   0   2   2   0   2   2   2   0   0   2   2   2   0   0   2   0   2   0   2   0   2   0   0   2   0   2   0   2   2   2   0   0   2   0   0   0   2   2   2   0   2   2   0   0   0   0   2   2   2   2   0   0   2   2   0   2   0   2   0   0   0   0   2   2   0   0   2   2   0   2   2   0   2   2   2   2   0   2   2   0   0   2   0   0   2   0   2   0   0   0   0   0   0   0   2   2   0
 MK-2-7                 0   2   2   0   2   0   2   0   0   0   0   0   0   0   2   2   0   0   2   0   2   0   0   0   2   2   2   2   0   2   2   0   0   2   2   2   0   0   2   2   2   2   2   2   0   2   2   2   0   2   0   2   0   0   2   0   0   2   0   0   0   2   0   0   0   0   2   0   2   0   2   0   0   0   2   2   2   0   2   2   2   2   2   2   2   0   0   2   2   2   2   2   0   0   0   0   2   2   2   0   0   2   2   0   2   2   0   2   2   2   2   0   2   2   2   0   0   0   0   2   0   2   0   2   0   0   2   0   2   0   2   2   2   0   0   2   0   0   0   2   2   2   0   2   2   0   0   0   0   2   2   2   2   0   0   2   2   0   2   0   2   0   0   0   0   2   2   0   0   2   2   0   2   2   0   0   0   2   2   0   2   2   0   0   2   0   0   2   0   2   0   0   0   2   0   2   0   2   2   0
 MK-2-8                 0   2   2   0   2   0   2   0   0   0   0   0   0   2   2   2   0   2   2   0   2   0   0   0   2   2   2   2   0   2   2   0   0   2   2   2   0   0   2   2   2   2   2   2   0   2   2   2   0   2   0   2   0   2   2   0   0   2   0   0   0   2   0   0   0   0   2   0   2   2   2   0   2   0   2   2   2   0   2   2   0   2   2   2   2   0   0   2   2   2   2   2   0   0   0   0   2   2   2   0   0   2   2   0   2   2   0   0   0   2   2   0   2   2   2   0   0   0   0   2   0   2   0   2   0   0   2   0   2   0   2   2   2   0   0   2   0   0   0   2   2   2   0   2   2   2   0   0   0   2   2   0   2   0   0   2   2   0   2   0   2   0   0   0   0   2   2   0   0   2   2   0   2   0   0   0   0   2   2   0   2   2   2   0   2   0   0   2   0   2   0   2   0   2   2   2   0   2   2   0
 MK-2-9                 2   2   2   0   2   0   2   0   2   0   0   0   0   2   2   2   0   2   2   0   2   0   2   0   2   2   2   2   2   2   2   0   0   2   2   2   0   0   2   2   2   2   2   2   0   2   2   2   0   2   0   2   0   2   0   0   0   2   2   0   0   2   0   0   0   0   2   0   2   2   2   0   2   2   2   2   2   0   2   2   0   2   2   2   2   0   0   2   2   2   2   2   0   0   0   0   2   2   2   0   0   2   2   0   2   2   0   0   0   2   2   0   2   2   2   0   0   0   0   2   0   2   0   2   0   0   2   0   0   2   2   2   2   0   0   2   0   0   0   2   2   2   0   2   2   2   0   0   0   2   2   0   0   0   0   0   2   0   2   0   2   0   0   2   0   2   2   0   0   2   2   0   2   2   0   0   0   0   2   0   2   2   2   0   2   0   0   2   0   0   0   0   0   2   2   2   0   2   2   0
 MK-2-10                2   2   2   0   0   0   2   0   2   0   0   0   2   2   0   2   0   2   2   0   0   0   2   0   2   2   0   2   2   2   2   0   0   2   2   2   0   0   2   2   2   2   2   2   0   2   2   2   0   2   0   2   0   2   2   0   0   2   2   0   0   2   0   0   2   2   0   0   2   2   0   0   2   2   2   2   2   0   2   2   0   2   2   2   0   0   0   2   2   0   2   2   0   0   0   0   2   2   2   0   0   2   2   0   2   2   0   2   0   2   2   0   2   2   2   0   0   0   0   2   0   2   0   2   0   0   2   0   0   2   2   2   2   0   0   2   0   2   0   2   2   2   0   0   2   2   0   0   2   2   2   0   2   0   0   0   2   0   2   0   2   0   0   2   0   2   2   0   0   2   2   0   2   2   0   0   0   0   2   0   2   0   2   0   2   0   0   2   0   0   0   0   0   2   2   2   0   2   2   0
 MK-2-11                2   2   2   2   2   0   2   0   0   0   0   0   2   2   0   2   0   0   2   0   0   0   2   0   2   2   0   2   0   2   2   0   0   2   2   2   0   0   2   2   2   2   2   2   0   2   2   2   0   2   0   0   2   2   2   0   0   2   2   0   0   2   0   0   2   2   0   0   2   2   0   0   2   2   2   0   2   0   2   2   0   2   2   2   0   0   0   2   2   0   2   2   0   0   0   0   2   2   2   0   0   2   2   0   2   2   0   2   0   2   0   0   2   2   2   0   2   0   2   2   0   2   0   2   0   0   2   2   0   2   2   2   2   0   0   2   0   2   0   0   2   2   0   0   2   2   0   0   2   2   2   0   2   0   0   0   2   0   2   0   2   2   0   2   0   2   2   0   0   2   2   0   2   2   0   0   0   0   2   0   2   2   2   0   2   0   2   2   0   0   0   0   2   2   0   2   0   2   0   0
 MK-2-12                2   2   2   2   2   0   2   0   0   0   0   0   2   2   0   2   0   0   2   2   0   0   2   0   2   2   0   2   2   2   2   0   0   2   2   2   2   0   0   2   2   2   2   2   0   2   2   0   0   2   2   0   2   2   2   0   0   2   2   0   0   2   0   0   2   2   0   0   2   2   0   0   2   2   2   0   2   0   2   2   0   0   2   2   0   2   0   2   0   0   2   2   0   0   0   0   2   2   2   0   2   2   2   0   2   2   0   2   0   0   0   0   0   2   2   2   2   0   2   2   0   2   0   2   0   0   2   2   0   2   2   2   2   0   0   2   0   2   0   2   2   2   0   0   2   0   0   0   2   2   2   0   2   0   0   0   2   0   2   0   2   2   0   2   2   2   2   0   0   2   2   0   2   2   0   0   0   0   2   0   2   2   2   0   2   0   2   0   0   0   0   0   2   2   0   2   0   2   0   0
 MK-2-13                2   2   2   2   2   0   2   0   0   0   0   0   2   2   0   2   0   0   2   2   0   0   2   0   2   2   0   2   2   0   0   0   0   0   2   2   2   0   0   2   2   2   2   2   0   2   2   2   0   2   2   0   2   2   2   0   0   2   2   0   0   2   0   0   2   2   2   2   2   2   0   0   2   2   2   0   2   0   2   0   0   0   2   2   0   2   0   2   0   0   2   2   0   2   2   2   2   2   2   0   2   2   2   0   2   2   0   2   0   0   0   0   0   0   2   0   2   0   2   2   0   2   0   2   0   0   2   2   0   2   2   2   2   0   0   2   2   0   0   2   2   2   0   0   2   0   0   0   2   2   2   0   2   0   0   0   2   2   2   0   2   2   0   2   2   2   2   0   0   2   2   0   2   2   0   2   0   0   2   0   2   2   2   0   2   0   2   0   0   0   0   0   2   2   0   2   0   2   0   0
 MK-2-14                2   2   2   2   2   0   2   0   0   0   0   0   2   2   0   2   0   0   2   2   0   0   2   0   2   2   0   2   0   0   2   0   0   0   2   2   2   0   0   2   2   2   2   2   0   2   2   2   0   2   2   0   2   2   2   0   0   2   2   0   0   2   0   0   0   0   2   2   2   2   0   0   2   2   2   0   0   0   2   0   0   0   2   2   0   2   0   2   0   0   0   2   0   2   2   2   2   2   2   0   2   2   0   0   2   2   0   2   0   0   0   0   0   0   2   0   2   0   0   2   0   2   0   2   0   0   2   2   0   2   2   2   2   2   0   2   2   0   0   2   2   2   2   0   2   2   0   0   2   2   2   0   2   0   0   0   2   2   2   0   2   2   0   2   2   2   2   0   0   2   2   0   2   2   0   2   0   0   2   0   2   2   2   0   2   0   0   0   0   0   0   0   2   2   0   2   0   2   0   0
 MK-2-15                2   2   2   2   2   0   0   0   0   0   0   0   2   2   0   2   0   0   2   2   2   0   2   0   2   2   0   2   0   2   2   0   0   0   2   2   2   0   0   0   2   2   2   2   0   2   2   2   0   2   2   0   2   2   2   0   0   0   2   0   2   0   0   0   2   0   2   2   2   2   2   0   0   0   2   0   0   0   2   0   0   0   2   2   0   2   0   2   0   0   0   0   0   2   2   2   2   2   2   0   2   2   2   0   2   2   0   2   0   0   0   0   0   0   2   0   2   0   2   0   0   2   0   2   0   0   2   2   0   2   2   0   2   2   0   2   2   0   0   2   0   2   2   0   2   2   2   0   2   2   2   0   2   0   0   0   2   2   2   0   0   2   0   2   2   2   2   2   0   2   2   0   2   2   0   2   0   0   2   0   2   2   2   0   2   0   0   0   0   0   0   0   2   2   0   2   0   2   0   0
 MK-2-16                0   2   2   2   2   2   0   2   0   0   0   0   2   2   0   2   0   0   0   2   2   0   2   0   2   2   0   0   0   2   2   0   0   0   2   2   2   0   2   0   2   2   2   2   0   0   2   2   0   2   2   0   2   2   2   0   0   0   2   0   2   0   0   0   2   2   2   0   2   2   2   2   0   2   0   0   0   0   2   0   0   0   2   2   0   2   0   2   0   0   0   0   0   2   0   2   2   2   2   0   2   2   2   2   2   0   2   2   0   0   0   2   0   0   2   0   2   0   2   0   0   2   0   2   0   0   2   2   0   2   2   0   2   2   0   2   2   0   0   2   0   2   2   0   2   2   0   0   2   2   2   0   2   0   2   0   2   2   2   0   0   2   2   2   2   2   2   2   0   2   2   0   2   2   0   2   0   2   0   0   2   2   2   0   2   0   0   0   0   0   2   0   0   2   2   0   0   2   0   0
 MK-3-1                 0   0   0   2   0   2   2   2   2   0   0   2   2   0   2   2   0   2   0   0   0   0   2   0   0   2   0   0   0   0   2   0   2   0   2   0   2   0   2   0   0   2   0   0   0   0   0   2   2   2   2   0   0   2   0   0   2   0   0   2   0   0   2   2   0   0   0   2   2   2   0   2   0   2   0   0   0   2   0   2   2   2   2   0   2   2   0   0   0   2   0   0   0   0   0   0   2   0   0   0   2   0   2   0   2   0   2   0   0   0   2   2   2   0   0   2   0   2   0   2   0   0   0   2   2   2   2   2   0   2   0   0   0   0   2   2   2   0   0   0   0   0   2   2   2   0   0   0   2   2   2   0   2   0   2   0   0   2   2   2   0   2   0   2   0   0   0   0   0   0   2   0   0   2   0   2   0   0   2   2   2   2   0   0   0   0   2   0   2   0   2   2   2   0   2   2   2   2   2   2
 MK-3-2                 0   0   0   2   0   2   2   2   0   0   0   2   2   0   2   2   0   2   0   0   0   0   2   0   0   2   0   0   2   0   2   0   2   0   2   0   2   0   2   0   0   2   0   0   0   0   0   2   2   2   2   0   0   2   0   0   2   0   0   2   0   0   2   2   0   0   0   2   0   2   0   0   0   2   0   0   0   2   0   2   2   2   2   0   2   2   2   0   0   0   0   0   0   0   0   2   2   0   0   0   2   0   2   0   2   0   2   0   0   0   2   2   2   0   0   2   0   2   0   2   0   0   0   2   2   2   2   2   0   2   0   0   2   0   2   2   2   0   0   0   0   2   2   2   2   0   0   0   2   2   2   0   2   0   2   0   0   2   2   2   0   0   2   2   0   0   0   0   0   0   2   2   0   2   0   2   0   0   2   2   0   2   0   0   0   0   2   0   2   0   2   2   2   0   2   2   2   2   2   2
 MK-3-3                 0   0   0   0   0   2   2   2   2   0   0   2   2   0   2   2   0   2   0   0   0   0   2   0   0   2   0   0   2   0   2   0   2   0   2   0   2   0   2   0   0   2   0   0   0   0   0   2   2   2   2   0   0   2   0   0   2   0   0   2   0   0   0   2   0   0   0   2   2   2   0   0   0   2   0   0   0   2   0   2   2   2   2   2   2   2   2   0   0   0   0   0   0   0   0   2   2   0   0   0   2   0   0   0   2   0   2   0   0   2   2   2   2   0   2   2   0   2   0   2   0   0   0   2   2   2   2   2   0   2   0   0   2   0   2   2   2   0   0   0   2   0   2   2   2   0   0   0   2   2   2   0   2   0   2   0   0   2   2   2   0   0   2   2   0   0   0   0   2   0   2   2   0   2   0   2   0   0   2   2   0   2   0   0   0   0   2   0   2   0   2   2   2   0   2   2   2   2   2   2
 MK-3-4                 0   0   0   0   0   2   2   2   2   0   0   2   2   0   2   2   0   2   0   0   0   0   2   0   0   0   0   0   2   0   2   0   2   2   2   0   2   2   2   0   0   2   0   0   0   0   0   2   2   2   2   0   0   2   0   0   2   0   0   2   0   0   0   2   0   2   0   2   2   2   0   0   0   2   0   0   0   2   0   2   2   2   2   2   2   2   2   0   0   0   0   0   0   0   0   2   2   0   2   0   2   0   0   0   2   0   0   0   0   2   2   0   2   0   2   2   0   2   0   2   0   0   0   2   0   2   2   2   2   2   0   0   2   0   2   2   2   0   0   0   2   0   2   0   2   0   0   0   2   2   0   0   2   0   2   0   0   2   2   2   2   0   2   2   0   0   0   2   2   0   2   2   0   2   0   2   0   0   0   2   0   2   0   0   0   0   0   0   2   0   2   2   0   0   0   2   2   0   2   2
 MK-3-5                 0   0   0   0   0   2   2   2   2   2   0   2   2   0   2   2   0   2   0   0   0   0   2   0   0   0   0   0   2   0   2   0   2   2   2   0   2   2   2   0   0   2   0   0   0   0   0   0   2   2   2   2   0   2   0   0   2   0   0   2   0   0   0   0   0   0   0   2   2   2   0   0   0   2   0   0   2   2   0   2   2   2   2   2   2   2   2   0   0   0   0   0   0   0   0   2   2   0   2   0   2   0   0   0   2   0   0   0   0   2   2   0   2   0   2   2   0   2   0   2   0   0   0   2   0   2   2   2   2   2   0   2   2   0   2   2   2   0   0   0   0   2   2   0   2   0   2   0   2   2   0   2   2   0   2   0   0   2   2   2   2   0   2   2   0   0   2   2   2   2   2   2   0   2   0   2   2   0   0   2   0   2   0   0   0   0   0   0   2   0   0   2   0   0   0   0   2   0   2   2
 MK-3-6                 0   2   0   0   0   2   2   2   2   2   2   2   2   0   2   0   0   2   0   0   0   0   2   0   0   0   2   0   2   0   2   0   2   2   2   0   2   2   2   0   0   2   0   0   0   0   0   0   2   2   2   2   0   2   0   0   2   0   0   2   0   0   0   0   0   0   0   0   2   2   0   0   0   2   0   0   2   2   0   2   2   2   2   2   2   2   2   0   0   0   0   2   0   0   0   2   2   0   2   0   2   0   0   0   2   0   0   0   0   2   2   0   0   0   0   2   0   2   0   0   2   0   0   2   0   2   2   2   2   2   0   2   2   0   2   2   2   0   0   0   0   2   2   0   2   0   2   0   2   0   0   2   2   2   0   0   0   2   2   2   2   0   2   2   0   0   2   2   2   2   2   2   0   2   0   2   2   0   0   2   0   2   0   0   0   0   2   0   2   0   0   2   0   0   2   0   2   0   2   2
 MK-3-7                 0   2   2   0   0   2   2   2   2   2   2   2   2   0   2   0   0   2   0   0   0   0   2   0   0   0   2   0   2   0   2   0   2   2   2   0   0   2   2   0   0   2   0   2   0   0   0   0   2   2   2   2   0   2   0   0   2   0   0   2   0   0   0   0   0   0   0   0   2   2   0   2   0   2   0   0   2   0   0   2   2   2   0   2   2   2   2   0   0   0   0   2   0   0   0   2   2   0   2   0   2   0   0   0   2   0   0   0   0   2   2   0   0   0   2   2   0   2   0   0   2   0   0   2   2   2   2   0   0   2   0   2   2   0   2   2   2   0   0   0   0   2   2   2   2   0   2   0   0   0   0   2   2   2   0   2   0   2   2   2   2   0   2   0   0   0   2   2   0   2   2   2   0   2   0   2   2   0   0   2   0   0   0   0   0   0   2   0   2   0   0   2   0   0   0   0   2   0   0   0
 MK-3-8                 0   0   2   2   0   2   2   2   0   2   2   2   2   0   2   0   0   2   0   0   0   0   2   0   0   0   2   0   2   0   2   0   2   2   2   0   0   2   2   0   2   2   0   2   0   2   0   0   2   2   2   2   0   2   0   0   2   0   0   2   0   0   0   0   0   0   0   0   2   2   0   2   2   2   2   0   2   2   0   2   2   2   2   2   2   0   2   2   0   0   0   0   0   2   0   2   0   0   2   0   2   0   2   0   2   0   0   0   0   2   2   0   0   0   2   2   0   2   0   0   2   0   0   0   2   2   2   0   0   2   0   0   2   0   2   2   2   0   0   0   0   0   2   2   2   0   2   0   2   0   0   2   2   2   0   2   0   2   2   2   2   0   2   0   0   0   0   2   2   2   2   0   0   2   0   0   2   0   0   0   0   0   0   0   0   0   2   0   2   2   0   2   0   0   0   0   2   2   0   0
 MK-3-9                 0   0   2   2   0   2   2   2   2   2   2   2   2   0   2   0   0   2   0   0   0   0   2   0   0   2   2   0   2   0   0   2   2   2   2   2   0   0   2   0   2   2   0   2   0   2   0   0   2   2   2   2   0   2   0   0   2   0   0   2   0   0   0   0   0   0   0   0   2   0   0   2   2   2   2   0   2   2   0   2   2   2   2   2   2   0   0   2   0   0   0   0   0   2   0   2   0   0   2   0   2   2   2   0   2   0   0   2   0   2   2   0   2   0   2   0   0   2   0   0   2   0   0   0   2   2   0   0   0   2   0   0   2   0   2   2   2   0   0   0   0   0   2   2   2   2   2   0   2   0   0   2   2   2   2   2   0   2   0   0   2   0   2   0   2   0   0   2   2   2   2   0   0   2   0   0   2   0   0   0   0   0   0   0   0   0   2   0   2   2   0   2   0   2   0   0   2   2   0   0
 MK-3-10                0   0   2   2   0   2   2   2   2   0   2   2   2   0   2   0   0   2   0   2   0   0   2   0   0   2   2   0   2   0   2   2   2   2   2   2   0   0   2   0   2   2   0   2   0   2   0   0   0   2   2   2   0   2   0   0   0   0   0   2   0   2   0   0   0   0   0   0   2   0   0   2   2   2   2   0   0   0   0   0   2   2   2   2   2   0   0   2   0   0   0   0   0   2   0   0   0   0   2   0   2   2   2   0   2   0   2   2   2   2   2   0   0   0   2   0   0   2   0   2   2   0   0   0   2   0   0   0   0   2   0   0   2   0   2   2   2   0   0   0   0   0   0   2   2   2   2   2   0   0   0   2   2   2   2   2   0   2   0   0   2   0   2   0   2   0   0   2   0   2   2   0   0   2   2   0   2   0   0   0   0   0   0   0   0   2   2   0   0   2   0   2   0   2   0   0   2   2   0   0
 MK-3-11                0   0   2   2   0   2   2   2   2   0   0   2   2   0   2   0   0   2   0   2   0   0   2   0   0   2   2   0   0   0   0   2   2   0   2   2   0   0   2   0   2   2   2   2   0   2   0   0   2   2   2   2   0   2   0   0   0   0   0   2   2   2   0   0   0   0   0   0   2   0   0   2   2   2   2   0   0   0   0   0   2   2   2   2   2   0   0   2   0   0   0   0   0   2   0   0   0   0   0   0   2   2   2   0   2   0   2   2   2   2   2   2   0   0   2   0   0   2   0   2   2   0   0   0   2   2   0   0   0   2   0   0   2   0   2   2   2   0   0   0   0   0   0   2   2   2   2   2   0   0   0   2   2   2   2   2   0   2   2   0   0   2   2   0   2   0   0   2   0   2   2   0   0   2   0   0   2   0   0   0   0   0   0   0   0   2   2   2   0   2   0   2   2   0   0   0   2   0   0   0
 MK-3-12                0   0   2   2   0   2   2   2   2   0   0   2   2   0   2   0   0   2   0   2   0   0   0   2   0   2   2   0   0   2   0   2   2   0   2   0   0   0   0   0   2   2   2   0   0   0   0   0   2   2   2   2   0   0   0   0   0   0   0   2   2   2   2   0   0   0   0   0   2   0   2   2   2   2   2   0   0   0   0   0   2   2   2   2   2   0   0   2   0   0   0   0   0   2   2   0   0   0   0   0   0   0   2   0   2   0   2   0   0   2   2   2   0   0   2   0   0   2   0   2   2   0   0   2   2   2   0   0   0   2   0   0   2   0   2   2   2   0   0   0   0   0   2   2   2   2   2   0   0   0   2   2   2   2   0   2   0   0   2   0   0   2   2   2   2   0   0   2   0   2   2   0   0   2   0   0   2   2   0   0   0   0   0   0   0   2   2   2   0   2   0   0   0   0   0   0   2   0   0   0
 MK-3-13                0   0   2   2   0   0   2   2   2   0   0   2   2   0   2   0   0   2   0   2   0   0   2   2   0   0   2   2   0   2   0   0   2   2   2   0   2   0   0   0   2   2   2   0   0   0   0   0   2   2   2   2   0   0   0   0   0   0   0   2   2   2   2   2   0   0   0   0   2   0   2   0   0   0   2   0   0   0   0   0   2   2   2   2   0   0   0   2   0   0   0   0   0   2   2   0   0   0   0   0   0   0   2   0   2   0   2   0   0   2   2   2   0   2   2   0   0   2   0   2   2   0   0   2   2   2   0   0   2   2   0   0   0   0   2   2   0   0   0   2   0   0   2   2   2   2   2   0   0   0   2   2   2   2   2   2   0   0   2   0   0   2   2   2   2   0   0   2   0   2   2   0   0   0   0   0   2   2   0   2   0   0   0   0   2   2   2   2   0   2   0   0   0   0   0   0   2   0   0   0
 MK-3-14                0   0   2   2   0   0   2   2   2   2   0   2   2   0   2   0   0   2   0   0   0   0   2   2   0   0   0   0   0   2   0   0   2   0   2   0   2   0   0   2   2   2   2   0   0   0   0   0   2   2   2   2   0   0   0   0   0   2   0   2   2   2   0   2   0   0   0   0   0   0   2   0   0   0   2   0   0   2   0   0   2   2   2   2   0   0   0   2   0   0   0   2   0   2   2   0   0   0   0   0   0   0   2   0   2   0   2   0   0   2   2   2   0   2   2   0   0   0   0   2   2   0   0   2   0   2   0   0   0   2   0   0   2   0   0   2   0   0   2   2   0   0   2   2   2   2   2   0   0   0   2   2   2   2   2   2   0   0   2   0   0   2   2   2   2   0   0   0   0   2   2   0   0   2   0   0   2   2   0   2   2   0   0   0   2   2   2   2   2   2   0   2   0   0   0   0   2   0   0   0
 MK-3-15                0   0   2   2   0   2   2   2   2   2   2   2   2   2   2   0   0   2   0   2   0   0   2   2   0   0   0   0   0   0   0   0   2   0   2   0   2   0   0   2   2   2   0   0   0   0   2   0   0   2   2   2   0   0   0   0   0   2   0   2   2   2   0   2   2   0   0   0   0   0   2   2   0   0   2   0   0   2   0   0   2   2   2   2   2   0   0   2   0   0   0   2   0   2   2   0   0   0   0   0   0   0   2   0   2   0   2   0   0   2   2   2   0   2   2   0   0   2   0   2   2   0   0   2   0   2   0   0   0   2   0   0   2   0   2   2   0   0   2   2   0   0   2   2   2   0   2   0   0   0   2   2   0   0   2   2   0   2   2   0   0   2   2   2   2   0   0   0   0   2   2   0   0   0   0   0   2   2   0   0   2   0   0   0   2   2   2   2   2   2   0   2   0   0   0   0   2   0   0   0
 MK-3-16                0   0   2   2   0   2   2   2   2   2   0   2   2   2   2   0   0   2   2   2   0   0   2   2   0   0   0   0   0   0   0   0   2   0   2   2   2   0   0   2   2   2   0   0   0   0   2   0   0   0   2   2   0   0   0   2   0   2   0   2   2   2   0   2   2   2   0   0   0   0   0   2   0   0   0   0   0   2   0   0   2   0   2   0   2   0   0   2   0   0   0   2   0   2   0   0   0   0   2   0   0   0   2   0   2   0   2   0   0   0   2   2   0   0   0   0   2   2   0   2   2   0   0   2   0   2   0   2   0   2   0   0   2   0   2   2   0   0   2   2   0   0   2   2   2   2   2   0   0   0   2   2   2   2   2   2   0   2   2   0   0   2   2   2   2   0   0   0   0   2   2   2   0   0   0   0   2   2   0   0   2   0   0   0   2   2   2   2   2   2   0   2   0   0   0   0   0   2   0   0
 MK-4-1                 0   0   2   2   2   2   2   0   2   2   0   0   0   0   2   0   0   0   2   0   0   2   2   2   0   2   2   2   0   2   2   2   2   0   0   0   0   0   0   0   0   0   2   2   2   2   2   2   2   0   0   2   0   0   2   2   2   0   2   0   0   2   2   2   2   0   0   0   2   0   0   0   0   0   2   0   2   2   2   2   0   2   0   2   0   2   0   2   2   2   0   0   0   2   0   0   2   2   0   0   0   2   2   0   2   0   2   0   2   2   0   0   0   2   2   0   2   0   2   2   0   0   2   2   0   2   2   2   0   2   2   2   0   2   2   0   2   2   0   2   0   2   2   0   0   0   2   2   0   2   0   0   2   0   0   2   0   0   2   0   0   0   2   2   2   2   2   0   0   0   2   2   0   0   0   0   2   0   2   0   0   2   2   0   2   2   2   0   2   2   0   2   2   2   0   2   0   2   0   2
 MK-4-2                 0   0   2   0   2   2   0   0   2   0   0   0   0   0   0   0   0   0   2   0   0   2   2   2   0   2   2   2   0   2   2   2   2   2   0   0   0   0   0   0   0   2   2   2   2   0   2   2   2   2   0   2   0   0   2   2   2   2   2   0   0   2   2   2   2   0   0   0   2   0   0   0   0   0   2   0   2   2   2   2   0   2   0   2   0   2   0   2   2   2   0   0   2   2   0   0   2   2   0   0   0   2   2   0   2   0   2   0   2   2   2   0   0   2   2   0   2   0   2   2   0   0   2   2   2   2   0   2   0   2   2   2   0   2   2   0   2   2   0   2   0   2   2   0   0   0   2   2   2   2   0   0   2   0   0   2   0   0   0   2   0   2   2   2   2   2   2   0   0   0   2   2   0   0   0   0   2   0   2   2   0   2   2   0   2   2   2   0   0   2   0   2   2   2   0   2   0   2   0   2
 MK-4-3                 0   0   2   0   2   2   0   0   2   0   2   0   0   0   0   0   0   2   2   0   0   2   0   0   0   2   2   2   2   0   2   2   2   2   0   0   0   0   0   0   0   2   0   2   2   0   2   2   0   2   0   2   0   0   2   2   2   2   2   0   0   2   2   2   2   0   0   0   2   0   0   0   0   0   2   0   2   2   2   2   0   2   0   2   0   2   0   2   2   2   0   0   2   2   2   0   2   2   0   0   0   2   2   0   2   0   2   0   2   2   2   0   0   2   2   0   2   0   2   2   0   0   2   2   0   0   0   2   0   2   2   2   0   0   0   0   0   2   0   2   0   2   2   0   0   0   2   2   2   2   0   0   2   0   0   2   0   0   0   0   0   2   2   2   2   2   2   2   0   0   2   2   0   0   0   0   2   0   2   2   0   2   2   0   2   2   2   0   0   2   0   2   2   2   0   2   2   2   0   2
 MK-4-4                 0   0   2   0   2   2   0   0   2   0   2   0   0   0   0   0   0   2   2   0   0   2   2   0   2   2   2   2   2   0   2   2   2   0   0   0   2   0   0   2   0   2   0   0   2   0   2   2   0   2   0   0   2   0   2   2   0   2   2   0   0   2   2   2   2   0   2   0   2   0   0   2   2   0   2   0   2   2   0   2   0   2   0   2   0   2   0   2   2   2   0   0   2   2   2   0   2   2   0   0   0   2   2   0   2   0   2   0   2   2   2   0   0   2   2   0   2   0   0   2   0   0   2   2   0   0   0   2   0   2   2   2   0   0   2   0   0   2   0   2   0   2   2   2   0   2   2   0   2   2   0   0   0   0   0   2   0   0   2   0   0   2   2   2   2   2   2   2   0   0   0   2   0   2   0   0   2   0   2   2   0   2   2   0   2   2   2   0   0   2   0   2   2   2   0   2   2   2   0   2
 MK-4-5                 0   0   2   0   2   2   0   0   2   2   2   0   0   0   0   0   0   2   2   0   0   2   2   0   2   2   2   2   2   0   2   2   2   0   0   0   2   2   0   2   0   2   2   0   2   0   2   2   0   2   0   0   2   0   2   2   0   2   2   0   0   2   2   0   2   0   0   0   2   0   0   2   2   0   2   0   2   2   0   2   0   2   0   2   0   2   0   2   2   2   0   0   2   2   0   2   2   2   0   0   0   2   2   0   2   0   0   0   2   2   2   0   0   2   2   2   2   0   0   0   0   0   2   2   0   0   0   0   2   2   2   2   0   0   2   0   0   2   0   2   0   2   2   2   0   2   2   0   2   2   0   0   0   0   0   2   0   0   2   0   0   2   2   2   2   2   2   0   0   0   0   2   2   2   0   0   2   0   2   2   0   2   2   0   2   2   2   0   0   2   0   2   2   2   0   2   2   2   0   2
 MK-4-6                 0   0   2   0   0   2   0   0   2   2   2   2   0   0   0   0   0   0   2   0   0   2   2   0   2   2   2   2   2   0   2   2   2   0   0   2   2   2   0   2   0   2   2   0   2   0   2   2   0   2   0   0   2   0   2   0   0   2   0   0   2   2   2   0   2   0   0   0   2   0   0   2   2   0   2   0   2   0   0   2   0   2   0   2   0   2   0   0   2   2   0   0   2   2   0   2   2   0   0   0   0   2   2   0   2   0   0   0   2   2   2   0   0   2   2   2   2   0   0   0   2   0   2   2   0   0   0   0   2   2   2   2   0   0   2   2   0   2   0   2   0   2   2   2   0   2   2   0   2   2   2   0   0   2   0   2   0   0   2   0   0   2   2   2   2   2   2   0   0   0   0   2   2   2   0   0   0   0   0   2   0   2   2   0   2   2   2   0   0   2   0   2   2   2   0   2   2   2   0   2
 MK-4-7                 0   0   2   0   0   2   0   0   2   2   2   2   2   2   0   0   0   0   2   0   2   2   2   0   2   2   2   2   0   0   2   2   2   0   0   2   2   2   0   2   0   2   2   0   2   0   2   2   2   0   0   0   0   0   2   0   0   2   0   0   2   2   2   0   2   0   0   0   2   0   2   2   2   0   2   2   2   0   0   2   0   2   0   2   0   0   0   2   2   2   0   0   0   2   0   2   2   0   0   0   0   2   2   0   2   0   0   0   2   2   2   2   2   2   0   2   0   0   0   0   2   0   2   2   0   0   0   0   2   2   2   0   0   0   2   2   2   0   2   0   0   2   2   2   0   2   2   0   2   2   2   0   0   0   0   2   0   0   2   0   0   2   2   2   2   2   2   0   0   0   2   2   2   0   0   0   0   0   0   2   0   2   2   0   2   0   2   0   0   0   0   2   2   2   0   2   2   2   0   2
 MK-4-8                 0   0   2   0   0   2   0   0   2   2   2   2   2   0   0   2   0   0   2   0   0   2   2   0   2   2   2   2   0   0   2   2   2   0   0   2   2   2   0   2   0   2   2   0   2   0   2   0   2   0   2   0   2   0   0   0   0   2   0   0   2   2   2   0   2   0   0   0   2   0   2   2   2   0   2   2   2   2   0   2   0   2   0   2   0   0   0   2   2   2   0   0   0   2   2   2   2   0   0   0   0   2   0   0   2   0   0   0   2   2   2   2   0   2   2   2   0   0   0   0   2   0   2   2   0   0   0   0   2   2   2   0   0   0   2   2   2   0   2   2   0   2   0   2   0   2   2   0   2   2   2   2   0   0   0   0   0   0   2   0   0   2   2   2   2   2   2   0   0   0   2   2   2   0   0   0   0   0   0   2   2   2   2   0   2   0   2   0   0   0   0   2   2   2   0   0   2   2   0   0
 MK-4-9                 0   0   2   0   0   2   0   0   2   2   2   2   0   2   0   2   0   0   2   0   0   2   2   0   2   2   2   2   0   0   2   2   2   0   0   2   2   2   2   2   2   2   2   2   2   0   0   0   2   0   2   2   2   0   0   0   0   2   0   0   2   0   2   0   0   0   0   0   2   0   2   2   2   0   2   2   0   2   0   2   0   2   0   2   0   0   0   2   2   2   0   0   2   2   2   2   0   0   2   0   0   2   2   0   2   0   0   0   2   2   2   2   2   2   2   2   0   0   0   0   2   2   2   2   0   0   2   2   2   2   2   0   0   0   2   2   2   0   2   2   0   2   0   2   2   2   2   0   2   2   2   2   0   0   0   2   0   0   0   0   0   2   2   2   2   2   2   0   0   0   2   2   2   0   0   0   0   0   0   2   2   2   2   0   2   0   2   0   0   0   0   0   2   0   0   0   2   2   0   0
 MK-4-10                0   0   2   0   0   2   0   0   2   2   2   2   0   2   0   2   0   0   2   0   0   2   2   0   2   2   2   2   0   0   2   2   2   0   0   2   2   2   2   2   2   2   2   2   2   0   0   0   2   0   2   0   2   0   0   0   0   2   2   0   2   0   2   0   0   0   0   0   2   0   2   2   2   0   2   2   2   2   0   2   0   2   0   0   0   0   0   2   0   2   2   0   2   2   2   2   0   0   2   0   0   2   2   0   2   0   0   0   2   2   0   2   0   2   2   2   0   0   0   0   2   2   2   2   0   0   2   2   2   2   2   2   0   0   2   0   2   0   2   2   0   2   0   2   2   0   0   0   0   2   2   2   0   0   0   2   0   0   0   0   0   2   2   2   2   2   2   0   0   0   2   2   2   0   0   2   0   0   0   2   0   2   2   0   2   0   0   0   0   2   0   0   2   2   0   0   2   2   0   0
 MK-4-11                0   0   2   0   0   2   0   0   2   2   2   2   0   0   0   2   0   0   2   0   0   2   2   0   2   2   2   2   2   0   0   2   2   0   2   2   0   2   2   2   0   2   2   2   2   0   0   0   2   0   2   0   2   2   0   0   0   2   2   0   2   0   2   0   0   0   0   0   0   0   0   2   2   0   2   2   2   0   0   2   2   2   0   0   0   0   0   2   0   2   2   0   2   2   2   0   0   0   2   0   0   2   2   0   2   2   0   0   2   2   0   2   0   2   2   2   0   2   0   0   2   2   2   0   0   0   2   2   2   2   2   0   0   0   2   0   2   0   2   2   0   2   0   2   2   0   0   0   0   2   2   2   0   0   0   2   0   0   0   0   0   2   2   2   2   2   2   0   0   0   2   2   2   0   0   2   0   2   0   2   0   2   2   0   2   0   0   0   0   2   2   0   2   2   0   0   2   2   0   0
 MK-4-12                0   0   2   0   2   2   0   0   2   2   2   2   0   0   0   2   0   0   2   0   0   2   2   0   2   2   2   2   2   0   2   0   2   2   2   2   0   2   2   2   0   2   2   2   0   0   0   0   0   0   2   0   2   2   0   0   0   2   2   0   2   0   2   0   0   0   0   0   0   0   0   2   2   0   2   2   0   0   0   2   2   0   0   0   0   0   0   2   0   2   2   0   2   0   2   0   0   0   2   0   0   2   0   0   2   2   0   0   2   2   0   2   0   2   0   0   2   2   0   0   2   2   2   0   0   0   2   2   2   2   2   2   0   0   2   0   2   0   2   2   0   0   0   2   2   0   0   2   0   0   2   2   0   2   0   2   0   0   2   0   0   2   2   2   2   2   2   0   0   0   0   2   2   0   0   2   0   2   0   2   0   2   2   0   2   0   0   0   0   2   2   0   2   2   0   0   2   2   0   0
 MK-4-13                0   0   0   2   2   2   0   0   2   2   2   2   0   0   0   2   0   0   2   0   0   2   0   2   2   2   2   2   2   0   2   0   2   2   2   2   0   0   2   2   0   2   2   2   0   0   0   0   0   0   0   0   2   0   0   0   2   2   2   0   2   0   2   0   0   0   0   0   0   0   0   2   2   0   2   2   0   0   0   2   2   0   0   0   0   0   0   2   0   2   2   2   0   0   2   0   0   0   2   0   0   2   0   0   2   2   0   0   2   0   0   2   0   2   0   0   2   2   0   0   2   2   2   0   0   2   0   2   2   2   2   2   0   0   2   0   2   0   2   2   0   0   0   2   2   0   0   2   2   0   2   2   0   2   0   0   2   0   2   0   0   2   2   2   0   2   2   2   0   2   0   0   2   0   0   2   0   2   0   0   2   2   2   0   2   0   0   0   0   2   2   0   2   2   0   0   2   2   0   0
 MK-4-14                0   0   0   2   2   0   0   0   2   0   2   2   0   0   0   2   0   0   2   0   0   2   0   2   2   2   2   2   2   0   2   0   2   2   2   2   0   0   2   2   0   2   2   2   2   0   0   0   0   0   0   0   2   2   0   0   2   2   2   0   0   0   2   0   0   0   0   0   0   0   2   2   2   0   0   0   0   0   0   2   2   0   0   0   0   2   0   2   0   2   2   2   0   0   2   0   0   0   2   0   0   2   0   0   2   2   0   0   2   0   0   2   0   0   0   0   2   2   0   0   2   2   2   0   0   2   0   2   2   2   2   2   0   0   2   0   2   0   2   2   0   0   0   2   0   0   0   2   2   0   2   2   2   2   0   0   2   0   2   0   0   2   2   2   0   2   2   2   0   2   0   0   2   0   0   0   0   2   0   0   2   2   2   0   2   0   0   0   0   2   2   0   2   2   0   0   2   2   2   0
 MK-4-15                0   0   0   0   2   0   0   0   2   0   2   2   0   0   0   2   0   0   2   0   0   2   0   2   2   2   0   2   2   0   2   0   2   2   2   0   0   0   2   0   0   2   2   2   2   0   0   0   0   0   0   0   2   2   0   0   2   0   2   0   0   0   2   0   0   0   0   0   0   0   2   0   2   0   0   0   0   0   0   2   2   0   0   0   0   2   0   2   0   0   2   2   0   0   2   0   0   2   2   0   0   2   0   0   2   2   0   0   2   0   0   2   2   0   0   0   2   2   0   0   2   2   2   0   0   2   0   2   2   2   2   2   0   0   2   2   2   0   2   2   0   0   0   2   0   0   0   2   2   0   2   0   2   2   0   0   2   0   2   0   0   2   2   2   0   2   2   2   0   2   0   0   2   0   0   0   0   2   0   0   2   2   2   2   2   0   0   0   0   2   2   0   2   2   0   0   2   2   2   0
 MK-4-16                0   0   2   0   2   0   0   0   2   0   2   2   0   0   0   2   0   0   2   0   0   0   0   0   2   0   0   2   2   0   2   2   2   2   2   0   0   0   2   0   0   2   2   2   0   0   0   0   0   0   0   0   2   2   0   0   2   0   2   0   0   0   2   0   0   0   2   0   0   0   2   0   2   0   0   0   0   0   0   2   2   0   0   0   0   0   0   2   0   2   2   0   0   0   2   0   0   2   2   2   0   2   2   0   2   2   0   0   0   0   0   2   2   0   0   0   2   2   0   0   2   2   2   0   0   0   0   2   2   2   2   2   0   0   2   2   2   0   0   2   0   0   0   2   0   0   2   2   2   0   2   0   2   0   0   0   2   0   2   0   0   2   2   2   0   0   2   2   0   2   0   0   2   0   0   0   0   2   0   0   0   2   2   2   2   0   0   0   0   2   2   0   2   2   0   0   2   2   2   0
 MK-5-1                 0   2   0   2   0   2   0   0   0   0   2   0   2   2   2   2   2   0   0   0   0   2   2   0   2   0   0   2   0   2   2   0   0   0   0   2   0   0   2   2   0   2   0   0   0   0   0   2   0   0   0   2   2   2   2   0   2   2   0   2   0   2   2   2   0   2   2   0   2   2   2   2   2   0   0   0   0   0   0   2   0   2   2   0   0   0   0   2   2   2   0   2   2   2   0   0   0   2   2   2   2   2   2   0   0   0   0   2   2   0   2   2   2   0   2   0   2   2   0   2   2   0   0   0   0   0   0   2   2   0   2   2   2   2   2   2   0   2   0   0   0   0   2   0   2   2   2   0   0   0   0   0   2   2   0   0   2   2   0   0   2   0   2   2   0   2   0   0   2   0   2   2   0   2   2   2   0   0   0   0   2   2   2   2   2   0   2   0   0   2   2   2   2   0   0   2   0   0   2   2
 MK-5-2                 0   0   0   2   0   2   0   0   0   0   2   0   0   2   0   2   2   0   0   0   0   2   2   0   2   0   0   2   0   2   2   0   0   0   0   2   2   0   2   2   0   2   0   0   0   0   0   2   0   0   0   2   0   2   2   0   0   2   0   2   0   2   2   0   0   2   2   0   2   2   2   2   2   0   0   0   0   0   0   2   0   2   2   0   0   0   0   0   2   2   0   2   2   2   0   0   0   2   2   2   2   2   2   0   0   2   0   2   2   0   2   2   2   0   2   0   2   2   0   2   2   0   0   2   0   0   0   2   2   0   0   2   2   0   0   2   2   2   0   0   0   0   2   2   2   2   2   0   0   0   0   0   2   2   0   0   2   2   0   0   2   0   2   2   0   2   0   2   2   0   0   2   0   2   2   0   0   2   0   0   2   2   2   2   2   0   2   0   0   2   2   2   2   0   0   2   0   0   2   2
 MK-5-3                 2   0   0   2   0   2   2   0   0   0   2   0   0   2   0   2   2   0   0   0   0   0   2   0   2   0   0   2   0   2   2   0   0   0   0   2   2   0   0   2   0   2   0   0   0   0   0   2   0   0   0   2   0   2   2   0   2   2   0   2   2   2   2   0   2   2   2   0   2   2   2   2   2   0   0   2   0   0   0   2   2   2   2   0   0   0   0   0   2   2   0   2   2   2   0   0   0   2   2   2   2   2   2   0   0   2   0   2   2   0   2   2   2   0   2   0   2   2   0   2   2   0   0   2   0   0   0   2   2   0   0   2   2   0   0   2   0   2   0   0   0   0   2   2   2   2   2   0   0   0   0   0   2   2   0   0   2   2   0   0   2   0   2   0   2   0   0   2   2   0   0   2   0   2   2   0   0   2   0   0   2   2   2   2   2   0   2   0   0   2   2   2   0   0   0   2   0   0   2   2
 MK-5-4                 2   0   0   2   0   2   2   0   0   0   2   0   0   2   0   0   2   0   0   0   0   0   2   0   2   0   0   2   0   2   2   0   0   0   0   2   2   0   0   2   2   0   0   0   0   0   0   2   0   0   0   2   0   2   2   0   2   2   2   2   2   2   2   0   2   2   2   0   2   2   2   2   2   0   0   2   0   0   0   2   2   2   2   0   0   0   0   0   2   2   0   2   2   2   0   0   0   2   2   2   2   2   0   0   0   2   0   2   2   0   2   2   2   0   2   0   2   2   0   2   2   0   0   2   0   0   0   2   2   0   0   2   2   0   0   2   0   2   0   0   0   0   2   2   2   2   2   2   0   0   0   0   0   2   0   0   2   2   0   2   2   0   2   0   2   0   0   0   2   0   0   2   0   2   2   0   0   2   2   0   2   2   2   2   2   0   2   0   0   2   2   2   0   0   0   2   0   0   2   2
 MK-5-5                 0   0   0   0   0   2   2   2   0   0   2   0   2   2   0   0   2   0   0   0   0   0   2   0   2   0   0   2   0   2   2   0   0   2   0   2   2   0   0   2   0   0   0   0   0   0   0   2   0   0   2   2   0   2   0   0   2   2   2   2   2   2   2   0   2   2   2   0   2   2   2   2   2   0   0   2   0   0   0   0   2   2   2   2   0   0   0   0   2   2   0   2   2   2   0   0   0   2   2   2   2   2   0   0   0   2   0   2   0   0   2   2   2   0   2   0   2   2   0   2   2   0   0   2   0   0   0   2   2   0   0   2   2   0   2   2   0   2   0   2   0   0   2   2   2   2   2   2   0   0   0   0   0   2   0   0   2   2   0   2   2   2   2   0   2   0   0   0   2   0   0   2   2   2   0   0   0   2   2   0   2   2   2   2   2   0   2   0   0   2   2   2   0   0   2   2   0   0   0   2
 MK-5-6                 0   0   0   0   2   2   2   2   0   0   2   0   2   2   0   0   2   0   0   2   0   0   2   0   2   0   0   2   0   2   2   0   0   2   0   2   2   0   0   2   0   0   0   0   0   0   0   2   0   0   2   2   0   2   0   0   2   2   2   2   2   2   2   2   2   2   2   0   2   2   2   2   2   0   0   2   0   0   0   0   2   2   2   2   0   0   0   0   2   2   0   2   2   2   0   0   0   2   2   2   2   2   0   0   0   2   0   2   0   0   0   2   2   0   2   0   2   2   0   2   2   0   0   2   0   0   0   0   2   2   0   2   2   0   2   0   0   2   0   2   2   0   2   2   0   2   2   2   0   0   0   0   0   2   0   0   2   2   0   2   2   2   2   0   2   0   0   0   2   0   0   0   0   2   0   0   0   2   2   0   2   2   2   2   0   0   2   0   0   2   2   2   0   0   0   2   0   0   0   2
 MK-5-7                 0   0   0   0   0   2   2   2   0   2   2   0   2   2   0   0   2   0   0   2   0   0   2   0   2   0   0   2   0   2   2   0   0   2   0   2   2   0   0   2   0   0   0   0   2   0   0   2   0   0   2   2   0   2   0   0   2   2   2   2   2   0   2   2   0   2   2   0   2   2   0   2   2   0   0   2   2   0   0   0   2   2   2   2   0   0   0   0   2   2   0   2   2   2   0   0   0   2   2   2   2   2   0   0   0   2   0   2   0   0   0   2   2   0   2   0   2   2   0   0   0   0   2   2   0   0   2   0   2   2   0   2   2   2   2   0   0   2   0   2   2   0   2   2   0   2   2   2   0   0   0   0   0   2   0   0   2   2   0   2   2   2   2   0   0   0   0   0   2   0   0   0   0   0   0   2   0   2   2   0   2   2   2   2   0   0   2   0   0   2   2   2   0   0   0   2   2   2   0   2
 MK-5-8                 0   0   0   0   0   2   2   2   0   2   2   0   2   2   0   0   2   2   2   2   0   0   0   0   2   0   0   2   0   2   2   2   0   0   0   2   2   0   2   2   0   0   0   0   2   0   0   2   0   0   2   2   0   2   0   0   2   2   2   2   2   0   2   2   0   2   2   0   2   2   0   2   2   0   0   2   2   0   0   0   2   2   2   2   0   0   0   0   2   2   0   0   2   2   0   0   0   2   2   2   2   2   0   0   0   2   0   2   0   0   0   2   2   0   2   0   2   0   0   0   0   0   2   2   0   0   2   2   2   2   0   2   2   2   2   0   0   2   0   2   2   2   2   2   2   2   2   2   0   0   0   0   0   0   0   0   2   2   0   2   2   2   2   0   0   0   0   0   2   0   0   0   0   0   0   2   0   2   2   0   2   2   2   2   0   0   2   2   0   2   2   2   0   0   0   2   2   2   0   2
 MK-5-9                 0   0   0   0   0   2   2   2   0   2   2   0   2   2   0   0   2   2   2   2   0   2   0   0   2   0   0   2   0   2   2   0   2   2   0   2   2   0   2   2   0   0   0   0   2   2   0   2   0   0   2   2   2   0   0   0   2   2   2   2   2   0   0   2   0   2   2   0   2   2   2   0   2   2   0   2   2   0   0   0   2   0   2   2   0   0   0   0   2   2   0   0   2   2   0   0   0   2   2   2   2   2   0   0   0   2   0   2   0   0   0   2   0   0   0   0   2   0   0   0   0   0   2   2   0   0   2   2   2   2   0   2   2   2   2   0   0   2   0   2   2   2   2   2   2   2   2   2   0   2   0   0   0   0   0   0   2   2   0   2   2   2   2   0   0   0   0   0   2   0   0   0   0   0   2   2   0   2   2   0   2   2   2   2   0   0   2   2   0   0   2   2   2   0   0   2   2   2   0   2
 MK-5-10                0   0   0   2   0   2   0   2   0   2   2   0   2   2   0   0   2   2   2   0   0   2   0   0   2   0   0   2   0   2   2   0   2   2   0   2   2   0   0   2   0   0   0   0   2   2   0   2   0   0   2   2   2   0   0   0   2   2   2   2   2   0   0   2   0   2   2   0   2   2   2   2   2   2   0   2   0   0   0   0   2   0   2   2   0   2   0   0   2   2   0   0   2   2   0   0   0   2   2   2   2   2   0   0   0   0   0   2   0   0   0   2   2   0   0   0   2   0   0   0   2   0   2   2   0   0   2   2   2   2   0   2   2   2   2   0   0   2   0   2   2   0   0   0   2   2   2   2   0   2   0   0   0   0   0   0   2   2   0   2   2   2   2   0   0   0   0   0   2   0   0   2   0   0   2   2   0   2   2   0   2   2   2   2   0   0   2   2   0   0   2   0   2   0   0   2   2   2   0   2
 MK-5-11                2   0   0   2   0   2   0   2   0   2   2   0   2   2   0   0   0   2   0   0   0   2   2   0   2   0   0   2   0   2   2   0   2   2   2   2   2   0   0   2   0   0   0   0   2   2   0   2   0   0   2   2   2   2   0   0   2   2   2   2   2   0   2   2   0   2   2   0   2   2   0   2   2   2   0   2   0   0   0   0   2   0   2   2   0   0   0   0   2   0   2   0   2   2   0   0   0   2   2   2   2   2   0   0   0   0   0   2   2   0   0   2   2   0   0   0   2   0   0   0   2   2   2   2   0   0   2   2   2   0   0   2   0   2   2   0   0   0   0   2   2   2   0   0   0   2   2   2   0   2   2   0   0   0   0   2   2   2   0   2   0   2   2   0   0   0   0   0   2   0   0   0   0   0   2   2   0   2   2   0   2   2   2   2   0   2   2   2   0   0   2   0   2   0   0   2   2   2   0   2
 MK-5-12                2   0   0   2   0   2   0   2   0   2   0   0   2   2   0   0   0   2   0   0   2   2   2   0   2   0   0   2   2   2   2   0   2   2   2   2   2   0   0   2   0   0   0   0   2   2   0   2   0   0   2   0   2   2   0   0   2   0   2   2   2   0   2   2   2   2   2   0   2   2   2   2   2   2   0   0   0   0   0   0   2   0   2   2   2   2   0   2   2   0   0   2   2   2   0   0   0   2   2   2   2   2   0   0   0   0   0   2   2   0   0   2   0   0   2   0   2   0   0   0   2   2   2   2   0   0   2   2   2   0   0   2   0   2   2   0   0   0   0   2   2   2   0   2   0   2   2   2   0   2   2   0   2   0   0   2   2   2   0   2   0   2   0   0   2   0   0   0   2   0   0   0   2   0   2   2   0   2   2   0   0   2   2   2   0   2   2   2   2   0   2   0   2   0   0   2   2   2   2   2
 MK-5-13                2   0   0   0   0   2   0   2   0   2   0   0   2   2   0   0   0   2   0   0   2   2   2   2   2   0   0   2   2   2   2   0   2   2   2   2   2   2   0   2   0   0   0   2   2   2   0   2   0   0   2   0   2   2   0   0   2   0   0   2   2   0   2   2   2   2   2   0   2   2   2   2   2   0   0   0   0   0   0   0   2   0   0   2   0   2   0   2   2   0   0   2   2   2   0   2   0   2   2   0   2   2   0   0   2   0   2   2   2   0   0   2   0   0   2   2   2   0   0   2   2   2   0   2   0   0   2   0   2   0   0   2   0   2   2   0   0   0   0   2   2   2   0   0   0   2   2   2   0   2   2   0   2   0   0   2   2   2   2   2   0   2   0   2   2   0   0   0   2   0   0   2   0   0   2   2   0   2   2   0   0   2   2   2   2   2   2   2   2   2   2   0   2   0   0   2   2   2   2   2
 MK-5-14                2   0   0   0   0   2   0   2   0   2   0   0   2   2   0   0   0   0   0   0   2   2   2   0   2   0   0   2   2   2   2   0   2   2   2   2   2   2   0   2   0   0   0   0   2   2   0   2   0   0   2   0   2   2   0   0   2   0   0   2   2   0   2   2   2   2   2   0   2   2   2   2   0   0   0   0   0   0   0   0   2   0   0   2   0   2   0   2   2   0   2   2   0   0   0   2   0   2   2   0   2   2   2   0   2   2   2   2   2   0   0   2   0   0   0   2   2   0   0   2   2   2   0   2   0   0   2   0   2   0   0   2   0   2   2   2   0   0   0   2   2   2   0   0   0   2   2   2   0   2   2   0   2   0   0   0   2   0   2   2   0   2   0   2   2   0   0   0   2   0   0   0   0   0   2   2   0   2   0   0   0   0   0   2   2   2   0   2   2   2   2   0   2   0   0   2   2   2   2   2
 MK-5-15                0   2   0   0   0   2   0   2   0   2   2   0   2   2   0   2   0   0   0   0   2   2   2   0   2   0   0   2   2   2   2   0   2   2   2   2   2   2   0   2   0   0   0   0   2   2   2   2   0   0   2   0   0   2   0   0   2   0   0   2   2   0   2   2   2   2   2   0   2   2   2   2   0   0   0   0   0   0   0   0   2   0   0   2   0   2   0   2   2   0   2   0   2   0   0   2   0   0   2   0   2   2   2   0   2   2   2   0   2   0   0   2   0   0   0   2   2   0   0   2   2   2   0   2   0   0   2   0   2   0   0   2   0   2   2   2   0   0   0   2   2   2   2   0   0   2   2   2   0   2   2   0   2   0   2   0   0   0   2   2   2   2   0   2   2   2   0   2   2   0   0   0   0   0   2   2   2   2   0   0   0   0   0   2   2   2   2   2   2   2   2   0   2   2   0   2   2   2   0   2
 MK-5-16                0   2   0   2   0   2   0   2   0   2   2   0   2   2   0   2   0   0   0   0   2   2   2   2   2   0   0   2   2   2   0   0   2   2   2   2   2   2   0   2   0   0   0   0   2   2   2   2   2   0   2   0   2   2   0   0   2   0   0   2   2   0   2   2   2   2   2   0   2   2   2   2   2   0   0   0   0   0   0   2   2   0   0   2   0   2   0   2   2   0   2   0   2   0   0   2   0   2   2   0   2   2   2   2   2   2   2   0   0   0   2   2   2   0   0   2   2   0   0   0   2   2   0   2   0   0   2   0   2   0   0   2   0   2   2   2   0   0   0   2   2   2   2   0   0   2   2   0   0   2   2   0   2   0   2   0   0   0   2   2   2   2   0   0   2   2   0   2   2   0   0   0   0   0   2   2   2   2   2   0   2   0   0   2   2   2   2   2   2   2   2   0   2   2   0   2   2   2   0   2
 MK-6-1                 0   2   2   2   0   0   0   2   0   2   2   2   0   0   0   0   2   0   2   0   0   0   0   2   2   2   2   0   2   2   0   2   2   0   0   0   0   2   0   2   0   0   0   2   2   2   0   2   0   2   2   2   2   0   0   0   2   2   0   2   0   0   0   2   2   0   0   0   2   0   2   0   2   0   2   2   0   0   0   0   2   2   2   0   0   0   0   2   0   0   2   0   2   2   2   0   0   0   0   2   2   0   2   2   0   2   0   0   0   2   0   2   0   2   0   2   2   2   0   0   2   0   2   0   2   2   0   2   2   0   2   2   0   2   2   0   0   0   2   2   0   0   0   0   0   0   2   0   2   0   0   0   0   0   0   2   0   2   0   0   2   0   0   0   2   0   2   2   2   2   0   2   0   0   0   2   0   0   2   0   0   2   2   2   2   0   0   2   0   0   0   2   0   2   2   0   0   2   0   2
 MK-6-2                 0   2   2   2   0   0   0   2   0   2   0   2   0   0   0   0   2   0   2   0   0   0   0   2   2   2   2   0   2   2   0   2   0   0   0   0   0   2   0   2   0   0   0   2   2   2   0   2   0   2   2   2   2   0   2   0   2   2   0   2   2   0   0   2   0   0   0   0   2   0   2   0   2   0   2   2   0   0   0   0   2   2   2   2   0   0   0   2   0   0   2   0   2   2   2   0   0   2   0   2   2   0   2   2   0   2   0   0   0   2   0   2   0   2   0   2   2   2   0   0   2   0   2   0   2   2   0   2   2   0   2   2   0   0   2   0   0   0   2   2   0   0   2   0   0   0   2   0   2   0   0   0   0   2   0   2   0   2   0   0   2   0   0   0   2   0   2   2   2   2   0   2   0   0   0   2   2   0   2   0   0   2   2   2   2   0   0   2   0   0   0   2   0   2   2   0   0   2   0   2
 MK-6-3                 0   2   2   2   0   0   0   2   0   2   0   2   0   2   2   0   2   0   2   0   0   2   0   0   2   2   2   0   2   2   0   2   2   0   0   0   0   2   0   2   0   0   0   2   2   2   0   2   0   2   2   2   2   0   2   0   2   2   0   0   2   0   0   2   0   0   0   0   2   2   2   2   2   0   2   2   0   0   0   0   2   2   2   2   0   0   0   0   0   0   2   0   2   0   2   0   0   2   2   2   2   0   2   2   0   2   0   0   0   2   0   2   0   2   0   2   2   0   0   0   2   0   2   0   2   2   0   2   2   2   2   2   0   0   2   0   0   0   2   2   0   0   2   0   0   0   2   0   2   0   0   0   0   0   2   2   0   2   0   0   2   0   0   0   2   0   2   2   2   2   0   2   2   0   2   2   2   0   2   0   0   2   2   2   2   0   0   2   0   0   0   2   0   2   0   2   0   2   0   2
 MK-6-4                 0   2   2   2   0   0   0   0   0   2   2   0   2   0   2   0   2   0   2   0   0   2   0   0   2   0   2   0   0   2   0   2   2   2   0   0   0   2   0   2   0   0   0   2   2   2   0   2   0   2   2   2   2   0   2   0   2   2   0   2   2   0   0   2   0   0   0   0   2   2   2   2   0   0   2   2   0   0   0   0   2   2   2   2   0   0   2   0   0   0   2   0   2   0   2   0   0   2   2   2   2   0   2   2   0   0   0   0   0   2   0   2   0   2   0   2   2   0   0   0   2   0   2   0   0   2   0   2   2   0   2   2   0   0   2   0   0   0   2   2   0   0   2   0   0   0   2   0   2   0   0   0   0   0   2   2   0   2   0   0   2   0   2   0   2   0   2   2   2   2   0   2   2   0   2   2   2   0   2   0   0   2   2   2   2   0   2   2   0   2   0   0   0   0   0   2   0   2   0   2
 MK-6-5                 0   2   2   2   0   0   0   0   0   2   2   0   2   0   2   0   2   2   2   0   0   2   2   0   2   0   2   0   0   2   2   2   2   0   0   0   0   2   0   2   0   0   0   2   2   2   0   2   0   2   0   2   2   0   2   0   2   2   0   0   2   0   0   2   0   0   0   0   2   2   2   2   2   2   2   2   0   0   0   0   2   2   2   2   0   2   2   0   0   2   0   0   2   0   2   0   0   2   2   2   2   0   2   2   0   0   0   0   0   2   0   2   0   2   0   2   2   0   0   0   2   0   2   0   0   0   2   2   2   0   2   2   0   0   2   0   0   0   2   2   0   2   2   0   0   0   2   0   2   2   0   0   2   0   2   2   0   0   0   0   0   0   2   0   2   0   2   2   2   2   0   2   2   0   2   2   2   0   2   0   0   2   2   2   2   0   2   2   2   2   0   0   0   0   0   2   0   2   0   2
 MK-6-6                 0   2   2   2   0   2   0   0   0   0   2   0   2   0   2   0   2   2   2   0   0   2   2   0   2   0   2   0   0   2   2   2   2   0   0   0   0   2   0   2   0   2   0   2   2   2   2   2   0   2   0   2   2   0   2   2   2   2   0   0   2   0   0   2   2   0   0   2   0   2   2   2   0   2   2   2   0   0   0   0   2   2   2   2   0   2   2   0   0   2   0   0   2   0   2   0   0   2   2   2   2   0   2   0   0   0   0   0   0   2   0   2   0   2   2   2   2   0   2   0   2   0   2   0   0   0   2   2   2   0   2   0   0   0   2   0   0   0   2   2   0   2   2   0   0   0   2   0   2   2   0   0   2   0   2   2   0   0   0   0   0   0   2   0   2   0   2   2   2   2   0   2   2   0   2   2   2   0   2   0   0   0   2   2   2   0   2   2   2   2   0   0   0   0   0   0   2   2   0   2
 MK-6-7                 0   2   2   2   0   2   0   0   0   0   2   0   2   0   2   0   2   2   0   0   0   2   2   0   2   0   2   0   0   2   2   2   2   0   2   2   0   2   0   2   0   2   0   2   2   2   2   2   0   2   0   2   2   0   2   2   2   2   0   2   2   0   0   2   2   0   0   2   0   2   2   2   0   0   2   2   0   0   0   0   2   0   2   2   0   2   2   0   0   2   0   0   2   0   2   0   0   0   2   2   2   0   2   0   2   0   2   2   0   2   0   2   0   2   2   2   2   0   2   0   2   0   2   2   2   0   2   2   2   0   2   0   0   0   2   0   0   2   2   2   0   2   2   0   0   0   2   2   2   0   0   0   2   0   2   0   0   0   0   2   2   0   2   0   2   0   2   2   2   0   2   2   2   2   2   2   2   0   2   2   0   2   2   2   2   0   2   2   2   2   0   0   0   0   2   0   2   2   0   2
 MK-6-8                 0   0   2   2   0   2   2   0   0   0   2   0   2   0   2   0   2   2   0   0   0   2   2   0   2   0   2   0   0   0   2   2   2   0   2   2   0   2   0   2   0   2   0   0   0   2   2   2   0   2   0   2   2   0   2   2   2   2   0   2   2   0   0   2   2   0   0   2   0   2   2   2   0   0   2   2   0   0   0   0   2   0   2   2   0   2   2   0   0   2   0   0   0   0   2   0   0   0   2   2   2   2   0   0   2   0   2   2   0   2   0   2   0   2   0   2   2   0   2   2   2   0   2   2   2   0   2   2   2   0   2   0   2   0   2   0   0   2   2   2   0   2   0   0   0   0   2   2   2   0   0   2   2   0   2   2   0   0   0   2   2   0   2   0   2   0   2   2   2   2   2   2   2   2   2   2   2   0   2   2   0   2   2   2   2   0   2   2   2   2   2   0   0   0   2   0   0   2   0   2
 MK-6-9                 0   2   2   0   0   2   2   2   0   0   2   0   0   0   2   0   2   2   0   2   0   2   2   0   0   0   2   0   0   0   2   2   2   0   2   2   0   0   0   0   0   0   0   0   0   2   2   2   0   2   0   2   2   0   2   2   2   2   0   2   2   0   0   2   2   0   0   0   0   2   2   2   0   0   2   2   0   0   0   0   2   0   2   2   2   2   2   0   0   2   0   0   0   0   2   0   0   0   2   2   2   2   0   0   2   0   2   2   0   0   0   2   0   2   0   2   2   0   2   2   2   0   2   2   2   0   2   2   2   0   2   0   2   0   2   0   0   2   0   2   0   2   0   0   0   0   0   2   2   0   0   2   2   0   2   2   0   0   0   2   2   0   2   0   0   0   2   2   2   2   0   2   2   2   2   2   2   0   2   2   0   2   2   2   2   2   2   2   2   2   2   0   0   0   2   0   0   2   0   2
 MK-6-10                0   2   0   0   0   2   2   2   0   0   2   0   0   0   2   0   2   0   0   2   0   2   2   0   2   0   2   0   0   0   0   2   2   0   2   2   0   2   0   0   0   0   0   0   0   0   2   2   2   2   0   2   2   0   2   2   0   2   0   2   2   2   0   2   2   0   0   0   0   2   2   2   0   2   0   2   0   0   0   0   2   0   2   2   2   2   2   0   0   0   0   0   0   0   2   0   0   0   2   2   2   0   0   0   2   0   2   2   0   0   2   2   0   2   0   2   2   0   2   2   0   0   2   2   2   0   2   2   2   0   2   0   2   0   2   2   0   2   0   2   2   2   0   0   2   0   0   2   2   2   0   2   2   0   2   2   0   0   0   2   2   0   2   0   0   0   2   2   2   2   0   2   2   0   2   2   2   0   2   2   0   2   2   2   2   0   0   2   2   2   2   0   0   0   2   0   0   2   0   2
 MK-6-11                0   2   0   0   0   2   2   2   0   0   2   0   0   0   2   2   2   2   0   0   0   2   2   0   2   0   2   0   0   0   0   2   2   0   2   2   0   2   0   2   0   0   0   0   0   0   2   2   2   2   0   2   2   0   2   2   0   2   0   2   2   2   0   2   2   0   0   0   0   2   2   2   2   2   0   2   0   0   0   0   2   0   2   2   2   0   2   0   0   0   0   0   0   2   2   0   0   0   2   2   0   0   0   0   2   0   2   2   0   0   2   2   0   2   0   0   2   0   2   2   0   0   2   2   2   0   2   0   2   0   2   0   2   0   2   2   0   2   0   2   2   2   0   0   2   0   0   2   2   2   0   2   0   0   2   2   0   0   0   2   2   0   0   0   2   0   2   2   2   2   0   2   2   0   2   2   2   0   2   2   0   2   2   2   2   0   0   2   2   2   2   0   0   0   2   0   0   2   0   2
 MK-6-12                0   2   0   0   0   2   2   2   2   0   2   0   0   0   2   2   2   2   0   0   0   2   2   0   2   2   2   0   0   2   0   2   2   0   0   2   0   2   0   2   0   0   0   0   0   0   2   2   2   2   0   0   2   0   2   2   0   2   0   2   2   2   0   2   2   0   0   0   0   2   0   0   2   2   0   2   0   0   2   0   2   0   2   2   2   0   2   0   0   0   0   2   0   2   0   2   0   0   2   0   0   0   0   0   2   0   2   2   0   0   2   2   0   2   0   0   2   0   2   2   0   0   2   2   2   2   0   0   2   0   2   0   2   0   0   2   0   2   0   2   2   2   0   0   0   0   0   2   2   2   0   2   0   0   2   2   0   0   0   2   2   0   0   0   2   0   2   2   2   2   0   2   0   0   2   2   2   0   2   2   2   2   2   0   2   0   0   2   2   0   2   0   0   0   2   0   0   2   0   2
 MK-6-13                0   2   0   2   0   2   2   2   2   0   0   0   0   0   2   2   2   2   0   0   0   0   2   0   2   2   2   0   2   2   0   2   2   0   0   2   2   2   0   2   0   0   2   0   0   0   2   2   2   2   0   0   2   0   2   2   0   2   0   2   0   2   0   0   2   0   0   0   0   2   0   0   2   2   0   2   0   2   2   0   2   0   2   2   2   0   2   0   0   0   0   2   2   2   0   0   0   0   2   0   0   0   0   0   2   0   2   2   0   0   2   2   0   2   0   0   2   0   2   2   0   0   2   2   2   2   0   0   2   0   2   2   2   0   0   2   0   0   0   2   2   2   0   2   2   0   0   2   2   2   0   2   0   0   2   2   0   0   0   2   2   0   0   0   2   0   2   2   0   0   0   2   2   0   2   2   2   2   2   2   2   2   2   0   2   0   0   2   2   0   2   0   0   0   0   0   0   2   0   2
 MK-6-14                0   2   0   2   0   2   2   2   2   0   0   0   2   0   2   2   2   2   0   0   0   0   2   0   2   2   2   0   2   2   0   2   0   0   0   2   2   2   0   2   0   0   2   0   2   0   2   2   2   2   0   0   2   2   2   2   0   2   0   2   0   2   0   0   2   0   0   0   2   2   0   0   2   0   0   0   0   2   2   0   2   0   2   2   0   0   2   0   2   2   0   2   2   2   0   0   0   0   2   0   0   0   0   0   0   0   2   2   0   0   2   2   0   0   0   0   2   0   2   2   0   0   2   0   2   0   0   0   2   0   0   2   2   0   0   2   0   0   0   2   2   2   0   2   2   0   0   2   2   2   0   2   0   2   2   2   0   0   0   2   2   0   0   0   2   0   2   2   0   0   0   2   2   0   2   2   2   2   2   2   2   2   2   0   2   0   0   2   2   0   2   0   0   0   0   0   0   2   0   2
 MK-6-15                0   2   0   2   0   2   2   2   2   0   0   0   2   0   2   2   2   2   2   0   0   0   2   2   2   2   2   2   2   2   0   2   0   0   0   2   0   2   0   2   0   0   2   0   2   0   0   2   2   2   0   0   2   2   2   2   2   2   2   2   0   2   0   0   2   0   0   0   2   2   0   0   2   0   0   2   0   2   2   0   2   0   2   2   0   0   2   0   2   2   0   2   2   2   2   0   0   0   0   0   0   0   0   0   2   0   2   2   0   0   2   2   0   0   0   2   2   0   2   0   0   0   2   0   0   0   0   0   2   0   2   2   2   0   0   2   0   0   0   2   2   2   0   2   2   0   0   2   2   2   0   2   0   2   2   2   0   0   0   2   2   0   0   0   2   0   2   0   0   0   2   2   2   0   2   2   2   2   2   2   2   2   2   0   2   0   0   2   0   0   2   0   0   0   0   0   0   2   0   2
 MK-6-16                0   2   0   2   0   2   2   2   2   0   0   2   2   0   2   2   2   2   2   0   2   0   2   2   0   0   2   2   2   2   2   2   0   0   0   2   0   2   0   0   0   0   2   0   2   0   0   0   2   2   0   0   2   2   2   2   2   2   2   2   0   2   0   0   2   0   2   0   2   2   0   0   2   0   0   2   0   2   2   0   2   0   2   2   0   0   2   0   0   2   0   2   2   2   2   0   0   0   0   0   0   0   0   0   2   0   2   2   0   0   2   2   0   0   0   2   2   0   2   0   0   0   2   0   0   0   0   0   2   0   2   2   2   0   0   2   0   0   0   2   2   2   0   2   2   0   0   2   2   2   0   2   0   2   2   2   0   0   0   2   0   0   2   0   2   0   2   0   0   0   2   2   2   0   2   2   2   2   2   2   2   2   2   0   2   0   0   2   0   0   2   0   0   0   0   0   0   2   0   2
 
!****************************************** Phenotypic Data **********************************************************
!-100.0 is resevred for missing phenotype
SimulatedTrait1        15.1029   16.7035   15.9117   13.4801   14.8779   14.9082   15.5642   15.4237   13.6126   16.0735   17.3983   14.0115   14.3440   15.5790   13.9703   15.3172   16.2489   15.8677   15.9985   14.7697   14.5321   14.9165   13.2897   14.6129   16.4985   16.3872   17.5093   16.3603   16.1119   14.8849   14.5997   14.8457   15.7136   15.6473   14.5487   15.6527   15.8671   13.8259   15.9460   12.9702   14.5509   14.7403   16.4301   15.8406   15.4242   13.6361   15.5916   14.1170   16.9832   15.9513   15.7897   17.2668   14.9096   14.1548   14.8280   15.3605   16.2594   14.4420   14.5702   16.5003   16.3040   15.3594   14.1610   15.3666   15.5322   17.7158   14.5131   13.2525   13.8386   14.5734   14.0387   14.5366   15.1656   14.5781   15.9308   15.7696   13.9795   13.8579   17.0190   14.8936   16.2793   16.5585   14.7637   13.7521   16.8470   14.6060   15.3852   12.6661   13.1270   15.0327   16.3774   15.3546   17.6057   14.4995   15.1429   15.4256   13.3140   14.4633   14.4816   16.7404   15.9968   15.3072   14.5966   13.1977   15.4943   13.2596   14.3544   13.2973   14.1418   15.9188   15.9883   13.4103   12.7467   16.3830   13.9151   14.2990   13.1581   14.8399   14.5409   15.8350   15.3649   13.4622   13.5520   13.5513   13.7601   14.0517   15.7004   14.9385   13.0067   15.3321   14.1720   15.7598   16.2188   13.4406   15.9518   13.8363   15.7924   14.4985   17.2096   15.4449   12.0474   14.2716   15.3687   16.2235   14.2769   16.5043   13.6379   14.8133   13.8915   14.2414   17.1155   14.6868   14.5248   15.5823   14.5135   13.7315   15.6458   15.5032   16.6063   15.2600   15.1879   17.1538   15.3299   14.7548   15.1807   16.0090   13.5602   14.4900   14.4170   14.3880   12.8695   14.4143   13.8556   13.9341   16.5899   16.5198   13.3502   13.9517   14.9349   12.5320   15.0286   15.1371   14.8723   11.9029   15.2908   16.3108   13.8546   14.0176   14.7097   16.6955   17.2292   14.3264   14.8968   15.7737   13.9883   14.4163   12.8535   14.6883   13.3696   14.8665
SimulatedTrait2        10.8282   11.5119   11.1986   10.5840   10.2405   10.8841    9.9091    9.8047   10.9157    9.6389    9.2208    9.7096   10.3932    9.8607   10.0890    9.1164    9.4598   10.1994    9.5907    9.2594   10.2928   10.5506   10.8755    9.5952    9.9768    9.4191    9.4733    9.2407    9.9303   11.0394   10.7547    9.1114   11.0621    9.3354   10.7709   10.2479    9.5141   10.8354    9.3307   10.8220   10.8856   10.3636    9.4642   10.0735    9.1064   11.1696    8.8784   11.0651    9.4345    9.6214   10.0148    9.6377    7.4888   10.1536    9.0331    9.5724    9.1609    9.8027   10.6391    9.2463   10.3513   11.2436   11.1469   10.7149   10.1015   10.0306   11.1203    9.7560    9.7702    9.0675    8.6952   10.3770   10.1988   10.9800    9.2855    8.7931    8.9804    9.9802    9.1548   10.2334    9.3743    8.6971   11.2173   10.3687    8.7592    8.8170   10.2161    9.6637   10.3846   10.9728    9.6066   10.3936    9.2667   11.4805    8.8979   10.4382   10.6613   10.7209    9.3737    8.5446   10.8418   10.0599   10.5650    9.8879    9.8998   10.1412    8.9536   11.4180   10.2032   10.2149    9.6668   10.0369   10.4864    8.7291    9.9637    9.6911    9.8595   11.6260   10.6305   10.4544   10.9434    9.6004   10.7866   10.1736   10.7739    9.9760    9.0549   10.1040   10.4536    9.9588   10.9906   10.2169    9.0448   10.8774    9.0837   11.3813    8.8838   10.4174   10.1810   11.7575   10.0131   10.4819    9.7156    9.2221    9.2840   10.0793    9.9262   10.8787   10.6131   10.4227    9.9366   10.4015    9.9087   10.3472   11.0086   10.8041   10.4637    9.6010    9.2150    9.6575    9.8420    8.8269    8.9159   10.3247   10.0449    9.4403   10.7906   10.7601   10.2753   10.9166   10.1812   10.8811    9.4419   11.0101   10.5510    9.5756   10.1689   11.5265   10.0837   10.3597   10.9791    9.8913   10.3402   10.4328    9.6314    9.4866   11.7062   10.1275    9.3571    9.0806    9.8177   11.2879    8.7139    8.8024   10.6923   11.1765   10.5776    9.3134   11.2287    9.1216
 
