# Supplementary material for: Inclusive Composite Interval Mapping of QTL by Environment Interactions in Biparental Populations
Source: PLoS One. 2015 Jul 10;10(7):e0132414. doi: 10.1371/journal.pone.0132414 (PMC4498613; doi:10.1371/journal.pone.0132414)
Supplement: S5 File — (ZIP) [file pone.0132414.s005.zip › H=0.5/L1/run_00007.met]

!**********************Note: lines staring with "!" are remarks and will be ignored in the program********************
!*********************************General Information**********************************
!Assuming F1 = P1 x P2, populations available in QTL IciMapping are: 
!  1, P1BC1F1 = P1 x F1, the first backcrossing where P1 is used as the recurrent parent;
!  2, P2BC1F1 = P2 x F1, the first backcrossing where P2 is used as the recurrent parent;
!  3, F1DH, F1-derived doubled haploids; 
!  4, RIL or F1RIL, recombination inbred lines through the repeated selfing of F1;
!  5, P1BC1RIL, recombination inbred lines through the repeated selfing of P1BC1F1;
!  6, P2BC1RIL, recombination inbred lines through the repeated selfing of P2BC1F1;
!  7, F2, the selfing generation of F1;
!  8, F3, the selfing generation of F2;
!  9, P1BC2F1, the second backcrossing where P1 is used as the recurrent parent; 
! 10, P2BC2F1, the second backcrossing where P2 is used as the recurrent parent;
! 11, P1BC2RIL, recombination inred lines through the repeated selfing of P1BC2F1; 
! 12, P2BC2RIL, recombination inred lines through the repeated selfing of P2BC2F1; 
! 13, P1BC1F2, the selfing generation of P1BC1F1; 
! 14, P2BC1F2, the selfing generation of P2BC1F1; 
! 15, P1BC2F2, the selfing generation of P1BC2F1; 
! 16, P2BC2F2, the selfing generation of P2BC2F1; 
! 17, P1BC1DH, P1BC1F1-derived doubled haploids; 
! 18, P2BC1DH, P2BC1F1-derived doubled haploids; 
! 19, P1BC2DH, P1BC2F1-derived doubled haploids; 
! 20, P2BC2DH, P2BC2F1-derived doubled haploids; 
   3      !Mapping Population (see remarks above)
   2      !Mapping Function (1 for Kosambi; 2 for Haldane; 3 for Morgan)
   2      !Marker Space Type (1 for intervals; 2 for positions)
   1      !Marker Space Unit(1 for centiMorgans; 2 for Morgan)
   6      !Number of Chromosomes (or Linkage Groups)
 200      !Size of the mapping population
   2      !Number of environments
 
!***************************************** Chromosomes and Linkage Maps **********************************************
!Chromosome                 NumMarkers
-CH1                        16
-CH2                        16
-CH3                        16
-CH4                        16
-CH5                        16
-CH6                        16
!Linkage map (Marker name followed by position or the interval length)
 MK-1-1                1     0.000
 MK-1-2                1    10.000
 MK-1-3                1    20.000
 MK-1-4                1    30.000
 MK-1-5                1    40.000
 MK-1-6                1    50.000
 MK-1-7                1    60.000
 MK-1-8                1    70.000
 MK-1-9                1    80.000
 MK-1-10               1    90.000
 MK-1-11               1   100.000
 MK-1-12               1   110.000
 MK-1-13               1   120.000
 MK-1-14               1   130.000
 MK-1-15               1   140.000
 MK-1-16               1   150.000
 MK-2-1                2     0.000
 MK-2-2                2    10.000
 MK-2-3                2    20.000
 MK-2-4                2    30.000
 MK-2-5                2    40.000
 MK-2-6                2    50.000
 MK-2-7                2    60.000
 MK-2-8                2    70.000
 MK-2-9                2    80.000
 MK-2-10               2    90.000
 MK-2-11               2   100.000
 MK-2-12               2   110.000
 MK-2-13               2   120.000
 MK-2-14               2   130.000
 MK-2-15               2   140.000
 MK-2-16               2   150.000
 MK-3-1                3     0.000
 MK-3-2                3    10.000
 MK-3-3                3    20.000
 MK-3-4                3    30.000
 MK-3-5                3    40.000
 MK-3-6                3    50.000
 MK-3-7                3    60.000
 MK-3-8                3    70.000
 MK-3-9                3    80.000
 MK-3-10               3    90.000
 MK-3-11               3   100.000
 MK-3-12               3   110.000
 MK-3-13               3   120.000
 MK-3-14               3   130.000
 MK-3-15               3   140.000
 MK-3-16               3   150.000
 MK-4-1                4     0.000
 MK-4-2                4    10.000
 MK-4-3                4    20.000
 MK-4-4                4    30.000
 MK-4-5                4    40.000
 MK-4-6                4    50.000
 MK-4-7                4    60.000
 MK-4-8                4    70.000
 MK-4-9                4    80.000
 MK-4-10               4    90.000
 MK-4-11               4   100.000
 MK-4-12               4   110.000
 MK-4-13               4   120.000
 MK-4-14               4   130.000
 MK-4-15               4   140.000
 MK-4-16               4   150.000
 MK-5-1                5     0.000
 MK-5-2                5    10.000
 MK-5-3                5    20.000
 MK-5-4                5    30.000
 MK-5-5                5    40.000
 MK-5-6                5    50.000
 MK-5-7                5    60.000
 MK-5-8                5    70.000
 MK-5-9                5    80.000
 MK-5-10               5    90.000
 MK-5-11               5   100.000
 MK-5-12               5   110.000
 MK-5-13               5   120.000
 MK-5-14               5   130.000
 MK-5-15               5   140.000
 MK-5-16               5   150.000
 MK-6-1                6     0.000
 MK-6-2                6    10.000
 MK-6-3                6    20.000
 MK-6-4                6    30.000
 MK-6-5                6    40.000
 MK-6-6                6    50.000
 MK-6-7                6    60.000
 MK-6-8                6    70.000
 MK-6-9                6    80.000
 MK-6-10               6    90.000
 MK-6-11               6   100.000
 MK-6-12               6   110.000
 MK-6-13               6   120.000
 MK-6-14               6   130.000
 MK-6-15               6   140.000
 MK-6-16               6   150.000
!*********************************** Marker Types ********************************************************************
!Co-dominant marker: When heterozygote F1 is present, P1 is coded as 2, F1 is coded as 1, and P2 is coded as 0; Otherwise, P1 is coded as 2, and P2 is coded as 0. 
!Dominant marker: When heterozygote F1 is present, P1 and F1 are coded as 12, and P2 is coded as 0; Otherwise, P1 is coded as 2, and P2 is coded as 0.  
!Recessive markers: When heterozygote F1 is present, P1 is coded as 2, and F1 and P2 are coded as 10; Otherwise, P1 is coded as 2, and P2 is coded as 0. 
!Missing marker is coded as -1. 
 MK-1-1                 0   0   0   0   2   0   2   2   2   2   2   2   0   2   0   2   0   2   0   0   2   2   2   0   0   2   0   2   0   2   0   2   2   2   0   0   0   0   2   2   0   0   0   2   0   2   2   2   0   0   2   0   2   0   2   0   2   2   0   2   0   0   0   0   0   0   2   0   2   0   0   2   0   0   0   2   0   2   0   0   0   2   2   0   0   2   0   2   2   2   0   2   0   2   0   2   0   2   0   0   0   2   2   2   2   0   2   2   0   0   2   2   0   2   2   2   0   0   2   2   0   0   2   2   0   0   0   0   0   0   0   2   2   0   0   2   2   2   0   0   0   2   2   0   2   2   0   2   2   0   2   2   2   2   0   0   2   2   0   2   0   0   2   2   2   2   2   2   0   2   0   0   2   2   2   2   2   2   0   0   2   2   2   2   2   2   0   2   2   2   2   2   2   2   2   2   0   0   2   2
 MK-1-2                 0   0   2   0   2   0   2   2   2   2   2   2   0   2   0   2   0   2   0   0   2   2   2   0   0   2   0   2   0   2   0   2   2   2   0   2   0   0   2   2   0   0   0   2   0   2   2   2   0   0   2   0   2   2   2   0   0   2   0   2   0   0   0   2   0   0   2   0   2   0   0   2   0   0   0   2   0   2   0   0   0   2   2   0   0   2   0   2   2   2   0   2   2   2   0   2   0   2   0   0   0   2   2   2   0   0   2   2   0   2   2   2   0   2   2   2   0   0   2   2   0   0   2   2   0   2   0   0   0   0   0   0   2   0   0   2   2   2   0   0   0   2   2   0   2   2   0   2   2   0   2   2   2   2   0   0   2   2   0   2   0   0   2   2   2   2   2   2   0   2   0   0   2   2   2   2   2   2   0   0   0   2   2   2   2   2   0   2   2   2   2   2   2   2   2   2   0   0   2   2
 MK-1-3                 0   0   2   0   2   0   2   2   0   2   2   2   0   2   0   2   0   0   0   0   2   2   2   0   2   2   0   2   0   2   0   2   2   2   0   2   0   0   2   2   0   0   0   2   0   2   2   2   0   0   2   0   2   2   2   0   0   2   0   2   0   0   0   2   0   0   2   0   2   0   0   2   0   0   0   2   0   2   0   2   0   2   2   0   0   2   0   0   2   2   2   2   2   2   0   2   0   2   0   0   0   2   2   2   0   0   2   2   0   2   2   2   0   2   2   2   0   0   2   2   0   0   2   2   0   2   0   0   0   0   0   0   2   0   0   2   2   2   0   0   0   2   2   0   2   0   0   2   2   2   2   2   2   2   0   0   2   2   0   2   2   0   2   2   2   2   2   2   2   2   0   0   2   2   2   2   2   0   0   0   0   2   2   0   2   2   0   2   2   2   0   2   2   2   2   2   0   0   2   2
 MK-1-4                 0   0   2   0   2   0   2   2   0   2   2   2   0   2   2   2   0   0   0   0   2   2   2   0   2   2   0   2   0   2   0   2   2   2   0   2   0   0   2   2   0   0   0   2   0   2   2   2   0   0   2   0   2   2   2   0   2   0   0   2   0   0   0   2   0   0   2   0   2   0   0   2   0   0   0   2   0   2   0   2   0   2   2   0   0   2   0   0   2   2   2   2   2   2   0   2   0   2   2   0   0   2   0   2   0   0   2   2   0   2   2   0   0   2   2   2   0   0   0   2   0   0   2   2   0   2   0   0   0   0   0   0   2   0   0   2   2   2   0   0   0   2   2   0   2   2   0   2   0   2   2   2   2   2   0   0   2   2   2   0   2   0   2   2   2   0   2   2   2   2   0   0   2   2   2   2   2   0   0   2   0   2   2   0   2   2   0   2   2   2   0   0   2   2   2   2   0   0   2   2
 MK-1-5                 0   0   0   0   2   0   2   2   0   2   2   2   0   2   2   2   0   0   0   0   2   2   2   0   2   2   0   2   0   2   0   2   2   2   0   2   2   2   2   2   0   2   0   2   0   2   2   2   0   0   2   0   2   2   2   0   2   0   0   2   0   0   2   2   0   0   2   0   2   0   0   2   0   0   0   2   0   2   2   2   0   2   2   0   0   2   0   0   2   2   2   2   2   2   0   0   0   2   2   0   0   2   0   2   0   0   2   2   0   2   2   0   0   2   2   2   0   0   0   0   0   0   2   2   0   2   0   0   0   0   0   0   2   0   0   2   2   2   0   0   0   2   2   0   2   2   0   2   0   2   2   2   2   0   0   0   2   2   2   0   2   0   2   2   2   0   2   2   2   2   0   0   2   2   2   2   2   0   0   2   0   2   2   2   2   2   0   2   2   2   0   0   2   2   2   2   0   0   2   2
 MK-1-6                 0   0   0   0   2   0   2   2   0   2   2   2   0   2   2   2   0   0   0   0   2   2   2   0   2   2   0   2   0   2   0   2   2   0   0   2   2   2   2   2   0   0   0   2   0   2   0   2   0   0   2   0   2   2   2   0   2   0   0   2   0   0   2   2   0   0   2   0   2   0   0   2   2   0   0   2   0   0   2   2   0   2   2   0   0   2   0   0   2   2   2   2   2   2   0   0   0   2   0   0   0   2   0   2   0   0   2   2   2   2   2   0   0   2   2   2   0   0   0   0   0   0   2   2   0   2   0   0   0   0   0   0   2   0   0   2   2   2   0   2   0   2   2   0   2   2   2   2   0   2   2   2   2   0   0   0   2   2   2   2   2   0   2   2   2   0   2   2   2   2   2   0   2   2   2   2   2   2   0   2   0   0   2   2   2   2   0   2   2   2   0   0   2   2   2   2   0   0   2   2
 MK-1-7                 0   0   0   0   2   0   2   2   0   2   2   2   2   2   2   2   0   0   0   0   2   2   2   0   2   2   0   2   0   2   0   2   2   0   0   2   0   2   2   2   0   0   0   0   0   2   0   2   0   0   2   0   2   2   2   0   0   0   0   2   0   0   2   2   0   0   0   0   2   0   0   2   2   0   0   2   0   0   2   2   0   2   2   2   2   2   0   0   2   2   2   2   0   2   0   0   0   2   0   0   0   2   0   2   0   0   2   0   2   2   2   0   0   2   2   2   0   0   0   0   0   0   0   2   2   2   0   0   2   0   0   0   2   0   0   2   0   2   0   2   0   2   2   2   2   2   2   2   0   2   2   2   2   0   0   0   2   2   2   2   2   0   2   2   2   0   2   2   2   2   2   0   2   2   2   2   2   2   0   2   0   0   2   0   2   2   0   2   2   2   0   0   2   2   2   0   0   0   2   2
 MK-1-8                 0   0   0   0   2   0   0   0   0   2   2   2   2   2   2   2   0   2   0   0   2   0   2   0   2   2   0   2   0   2   0   2   0   0   0   2   0   2   2   2   0   0   0   0   0   2   0   2   0   0   2   0   2   2   2   0   0   0   0   2   0   0   2   2   0   2   2   0   2   0   0   2   2   0   0   2   0   0   2   2   0   0   2   2   2   2   0   0   2   2   0   2   0   2   0   0   0   2   0   0   0   0   2   2   0   2   2   0   2   2   2   0   0   2   2   2   0   0   0   2   0   0   0   2   2   2   0   0   2   0   0   0   2   0   0   2   2   2   0   2   0   2   2   2   2   2   2   2   0   2   2   0   2   0   0   0   0   0   2   2   2   0   2   2   2   0   2   2   2   2   2   0   2   2   2   2   2   2   0   2   0   0   2   0   2   2   0   0   2   2   0   0   2   2   2   0   0   0   2   2
 MK-1-9                 0   2   2   2   2   0   0   0   0   2   0   2   2   2   2   2   0   2   0   0   2   0   2   0   2   2   0   2   0   2   0   2   0   0   0   2   0   2   2   2   0   0   0   0   2   2   0   0   0   0   2   0   2   2   2   0   0   0   0   2   0   0   2   2   2   2   2   0   2   2   0   2   2   0   0   0   0   0   2   2   0   0   2   2   2   2   0   0   2   2   0   2   0   2   0   0   0   2   0   0   2   0   0   2   0   2   2   0   2   0   2   0   0   2   2   2   2   0   0   0   0   0   0   2   2   2   0   0   2   0   0   0   2   0   0   2   2   2   0   0   2   2   2   0   2   2   2   2   0   2   2   0   2   0   0   0   0   0   2   2   2   0   2   2   2   0   2   2   2   2   2   0   2   2   2   2   2   2   0   2   0   0   2   2   2   2   0   0   2   2   0   0   2   0   2   2   0   0   2   2
 MK-1-10                0   2   2   2   2   0   0   0   0   0   0   2   2   2   2   2   0   2   0   0   2   0   2   0   2   2   0   2   2   2   0   2   0   2   2   2   0   0   2   2   0   0   0   0   2   0   0   2   0   0   2   0   0   2   0   0   0   0   0   2   0   0   2   2   2   2   2   0   2   2   0   2   2   0   0   0   0   2   0   2   0   0   2   2   2   2   0   0   2   2   0   0   0   2   0   0   0   2   0   0   2   0   0   2   0   2   2   0   2   0   2   0   0   2   2   2   0   0   0   0   0   0   0   2   2   2   0   0   0   0   0   2   2   0   0   2   2   2   0   0   0   2   2   0   2   0   2   2   0   2   2   0   2   0   0   0   2   2   2   2   2   0   2   2   2   0   2   2   2   0   2   0   2   2   2   2   2   2   0   2   0   0   2   2   2   2   0   0   2   2   0   0   2   0   2   2   2   0   2   2
 MK-1-11                0   2   2   2   2   0   0   0   0   0   0   2   2   2   2   2   0   2   0   0   2   0   2   2   2   2   2   2   2   2   0   2   0   2   2   2   0   0   2   0   0   0   2   0   2   0   0   2   0   0   2   0   0   0   0   0   0   2   0   2   0   0   2   0   2   2   0   0   2   2   0   2   2   0   0   0   0   2   2   2   0   2   2   2   2   2   2   0   2   2   0   0   0   2   0   0   2   2   0   0   2   0   0   2   0   2   0   0   2   0   2   0   0   2   2   2   0   0   0   0   2   0   0   2   2   2   2   0   0   0   0   2   2   0   0   2   2   2   0   0   0   2   2   0   2   0   2   2   2   0   2   0   2   0   0   0   2   2   2   2   2   0   2   2   2   0   2   0   2   0   2   0   2   2   2   2   0   0   0   2   0   0   2   0   2   2   0   0   2   2   0   0   2   0   2   0   2   0   2   2
 MK-1-12                0   2   2   2   2   0   2   2   0   0   0   2   2   2   2   2   0   0   0   0   2   0   2   2   2   2   2   2   2   2   0   2   2   2   2   2   0   0   2   2   0   0   2   0   2   0   0   2   0   0   0   0   2   0   0   0   0   2   2   2   2   0   2   0   2   2   0   2   0   2   0   2   2   0   0   0   0   2   2   2   0   2   2   2   2   2   2   0   2   2   0   0   0   2   0   0   2   0   0   0   2   0   0   2   2   2   0   0   2   0   2   0   2   2   2   2   2   0   0   0   2   0   0   2   2   2   2   0   0   0   0   2   2   0   0   0   2   2   0   0   0   2   2   2   2   0   2   2   2   2   2   0   2   0   0   0   0   2   2   2   0   0   0   2   0   0   2   0   2   0   0   0   2   2   2   2   0   0   0   2   0   0   2   0   2   2   2   0   2   2   2   0   2   0   2   0   2   0   2   0
 MK-1-13                0   0   2   2   2   0   2   2   0   0   2   2   2   2   2   2   0   0   0   0   2   0   0   2   2   2   2   2   2   2   0   2   2   2   2   2   0   0   2   2   0   0   2   0   2   0   0   2   0   0   0   0   2   0   0   0   0   2   2   2   2   0   2   0   2   2   0   2   0   2   0   2   0   0   0   0   0   2   2   2   0   2   2   2   2   2   0   0   2   2   0   0   0   2   2   0   0   2   0   0   2   2   2   2   2   2   0   0   2   0   2   0   2   2   2   2   2   2   0   0   2   0   2   2   2   2   2   0   0   0   0   2   2   2   0   0   2   2   0   0   0   2   2   2   0   0   2   2   2   2   2   0   2   0   0   0   0   2   2   0   0   0   0   2   0   0   2   2   2   0   0   0   2   2   0   2   0   0   0   2   0   0   2   0   2   2   2   0   2   2   2   0   2   0   2   0   2   0   2   0
 MK-1-14                2   0   2   0   2   0   2   2   0   0   2   2   2   2   2   2   0   0   0   0   2   0   0   2   2   2   0   2   2   2   0   2   2   2   2   2   0   0   2   2   0   0   2   0   0   0   0   2   0   0   0   0   2   2   0   0   0   2   2   2   2   0   2   0   2   2   0   2   0   2   0   2   0   0   0   0   0   2   2   2   0   2   2   2   2   2   0   0   2   2   0   0   0   2   2   2   0   2   0   0   2   2   2   2   2   2   0   0   2   0   2   0   2   2   2   2   2   2   0   2   2   0   2   2   2   2   2   0   0   0   0   2   2   2   0   2   2   2   0   2   0   2   2   0   0   0   2   2   2   2   2   0   2   0   0   0   0   2   2   0   0   0   0   2   0   0   2   2   2   0   0   0   2   2   0   2   2   0   0   2   0   0   2   2   2   2   2   0   2   2   2   0   2   2   2   0   2   0   2   0
 MK-1-15                2   0   2   0   2   0   2   2   0   0   2   2   2   2   0   2   0   0   2   0   2   0   0   2   2   2   0   0   2   2   0   2   2   2   2   2   0   0   2   2   0   0   2   0   0   0   0   2   0   0   0   0   0   2   2   0   0   2   2   2   2   0   2   0   2   2   0   2   0   2   0   2   2   0   0   0   0   2   2   2   2   2   2   2   2   2   2   0   2   2   0   0   0   0   2   0   0   0   0   0   2   2   2   2   2   2   0   0   2   2   2   2   2   2   2   2   2   2   0   2   2   0   2   2   2   2   2   0   0   0   0   2   2   0   0   2   2   2   2   2   0   0   0   0   0   0   2   2   2   2   0   0   2   0   0   0   0   2   2   0   0   0   0   2   2   2   2   2   2   0   0   0   2   2   0   2   2   0   0   2   0   0   2   2   0   2   0   0   2   2   2   0   2   2   2   0   0   0   2   0
 MK-1-16                2   0   2   0   2   2   2   2   0   2   2   2   2   2   0   2   0   0   2   0   2   0   0   2   2   2   0   0   2   2   0   2   2   0   2   0   0   0   2   2   0   0   2   0   0   0   0   2   0   0   0   0   0   2   2   0   0   2   0   2   2   0   2   0   2   2   0   2   0   2   0   2   2   0   0   0   0   0   2   2   2   0   2   2   2   2   2   0   2   2   0   0   0   0   2   0   2   0   0   0   2   2   2   2   2   0   0   0   2   0   2   2   2   2   2   2   2   0   0   2   2   0   2   2   2   2   2   2   0   0   2   2   2   0   0   2   2   2   2   0   0   0   0   0   0   0   2   2   2   2   0   2   2   0   0   0   0   2   2   0   0   0   0   2   2   2   2   2   2   0   0   2   2   2   0   2   2   0   0   2   0   0   2   2   0   2   0   2   2   2   2   0   2   2   2   0   0   0   0   0
 MK-2-1                 2   0   2   0   2   0   0   0   0   0   0   0   0   0   2   2   2   2   2   2   2   0   0   0   2   2   2   2   0   2   0   2   2   0   0   0   0   2   2   2   0   0   2   2   2   0   2   0   0   2   2   0   2   0   2   2   0   2   0   0   2   2   2   2   2   2   2   0   0   2   2   0   0   2   0   0   2   2   2   2   2   2   2   2   2   2   0   0   0   0   2   0   2   0   0   2   0   2   2   2   2   2   0   2   0   0   2   2   2   0   0   0   2   2   0   0   2   2   2   2   2   2   2   0   0   0   2   0   2   0   0   0   2   0   2   0   0   0   0   2   2   2   2   0   0   0   2   2   2   2   0   2   2   2   2   2   0   0   0   2   0   0   2   0   2   2   0   0   0   0   0   2   0   2   0   0   2   2   2   2   0   2   2   2   0   2   2   0   0   0   2   2   0   0   0   2   2   0   0   2
 MK-2-2                 2   0   2   0   2   0   0   0   0   0   0   0   0   0   2   2   2   0   2   2   2   0   0   2   2   2   2   2   2   2   0   2   2   0   0   0   0   2   2   2   0   0   2   2   2   0   2   0   0   2   2   0   2   0   2   2   0   2   0   0   2   2   2   2   0   2   2   0   2   2   2   0   0   2   0   0   2   2   2   2   2   2   2   2   2   2   0   0   0   0   0   0   2   0   0   0   0   2   2   2   2   2   0   2   0   0   2   2   2   2   0   0   2   2   0   0   0   2   2   2   2   2   2   0   0   2   2   0   2   0   0   0   2   0   2   0   0   2   0   2   2   2   2   0   2   0   2   2   2   2   0   2   2   0   2   2   0   0   0   2   0   0   2   2   2   2   0   0   0   0   0   2   0   2   0   0   2   2   2   2   0   2   2   2   0   2   2   0   0   0   2   2   0   0   0   2   2   0   0   2
 MK-2-3                 2   0   2   0   0   0   0   0   0   0   0   0   0   0   2   2   2   0   2   2   2   2   0   2   0   2   2   2   2   2   0   2   2   0   0   0   0   2   2   2   0   0   2   2   2   0   2   0   0   2   0   0   2   0   2   2   0   2   0   0   2   2   0   2   2   2   0   0   2   2   2   0   2   2   2   0   2   2   2   2   2   2   2   2   2   2   0   0   0   0   0   0   2   0   0   0   0   2   2   2   2   2   0   2   0   0   2   2   2   2   0   0   2   2   0   0   0   2   2   2   2   2   0   0   0   2   2   0   2   0   0   0   2   2   2   0   0   2   0   2   2   2   2   0   2   2   2   2   2   2   0   2   2   0   2   2   0   0   2   2   0   0   2   2   2   2   0   0   0   0   0   2   0   0   0   0   2   2   2   2   0   0   2   2   0   2   2   0   0   0   2   0   0   0   0   2   2   0   0   2
 MK-2-4                 2   0   2   2   0   0   0   0   0   0   0   0   0   0   2   2   2   0   2   2   2   2   0   2   0   2   0   2   2   2   2   2   2   0   0   0   0   2   2   2   0   0   2   2   2   0   2   0   0   2   0   0   2   0   2   0   0   2   0   0   2   2   2   2   2   2   0   0   2   2   2   0   2   2   2   0   2   2   2   2   2   2   0   0   2   2   0   0   0   0   0   0   2   0   0   0   0   2   2   2   2   2   0   2   0   0   2   2   2   2   0   0   2   2   0   0   0   2   2   2   2   2   2   0   0   2   2   0   2   0   0   0   2   2   0   0   0   2   0   2   2   2   2   0   2   2   2   2   2   2   0   2   2   0   2   2   0   0   2   2   0   0   2   2   2   2   0   0   0   0   0   2   0   2   0   0   2   0   2   0   0   0   2   2   0   2   2   0   0   0   2   0   0   0   0   0   2   0   0   2
 MK-2-5                 2   0   2   2   0   0   0   2   0   0   0   0   0   0   2   0   0   0   2   2   2   2   0   2   0   2   0   2   2   2   2   2   2   0   0   2   2   2   0   2   0   0   2   2   2   0   2   0   2   2   0   0   2   0   2   0   0   2   0   0   2   0   2   2   2   2   0   0   2   2   2   0   0   0   2   0   2   2   0   2   2   2   0   0   2   2   0   0   0   0   0   0   2   2   0   0   0   2   2   2   2   2   0   2   0   0   2   2   2   2   0   0   2   2   0   0   0   2   0   2   2   2   2   0   0   2   2   0   2   0   0   0   2   2   0   0   0   2   0   2   2   2   2   0   2   2   0   2   2   2   0   2   2   2   2   2   0   0   2   2   0   0   0   2   2   2   0   0   0   0   0   2   0   2   0   0   2   0   2   0   0   0   2   2   0   2   2   0   0   2   0   0   0   0   0   2   2   0   0   2
 MK-2-6                 2   0   2   2   0   0   0   2   0   0   0   0   0   2   2   0   0   0   0   0   2   2   0   2   0   2   0   2   2   2   2   2   2   0   0   2   2   2   0   2   0   0   2   2   2   0   0   0   2   2   2   0   2   0   2   0   0   2   2   0   2   0   2   2   2   2   0   0   2   2   2   0   0   0   2   0   2   2   0   2   2   0   0   0   2   2   0   0   0   0   0   0   2   2   0   0   0   2   2   2   2   2   0   2   0   2   2   2   2   2   0   0   2   0   0   0   0   2   0   2   2   2   2   0   0   2   0   0   2   0   0   0   2   2   0   2   0   2   0   0   2   2   2   0   2   2   0   2   2   2   0   2   2   2   2   2   0   0   2   2   0   0   0   2   2   2   0   0   0   0   2   2   0   2   0   0   0   0   2   0   0   0   0   2   0   2   2   0   0   2   0   0   0   0   2   2   2   0   0   0
 MK-2-7                 2   0   2   2   2   0   0   2   0   0   2   0   0   2   2   0   0   0   0   0   2   2   0   2   0   2   0   2   2   2   2   2   2   0   0   2   2   2   0   0   2   2   2   2   2   0   0   0   2   2   2   0   2   0   2   0   2   2   2   0   2   0   2   0   2   0   0   0   2   2   0   2   0   0   2   0   2   2   0   2   2   0   0   0   2   2   0   0   0   0   0   0   0   2   0   0   0   0   2   2   2   2   0   2   0   2   2   2   2   2   2   0   0   0   0   0   0   0   0   2   2   2   2   0   0   2   0   0   2   0   0   0   0   2   0   2   0   2   0   0   2   2   2   0   2   2   0   2   0   2   0   2   2   2   2   2   0   0   2   2   0   0   0   2   2   0   0   0   0   0   2   2   0   2   0   0   0   0   2   2   0   2   0   2   0   2   2   0   0   2   0   0   0   0   2   2   2   0   0   0
 MK-2-8                 2   0   2   2   2   0   0   2   0   0   2   0   0   2   2   2   0   0   0   0   2   2   0   2   0   0   0   2   2   2   2   2   2   0   0   0   2   2   0   0   2   2   2   2   2   2   0   0   2   2   2   0   2   0   2   0   2   2   2   0   2   0   2   0   2   0   0   2   2   2   0   2   0   0   0   2   2   2   0   2   2   0   0   2   2   2   0   0   0   0   0   0   0   2   0   0   0   0   2   0   2   2   0   2   0   2   2   2   0   2   0   0   0   2   0   0   0   0   0   2   2   2   2   0   0   0   0   0   2   2   0   0   0   2   0   2   0   2   0   0   2   2   2   0   2   2   0   2   0   2   0   2   2   2   2   2   0   0   2   2   0   0   0   2   2   0   2   0   0   0   2   2   0   2   0   0   0   0   2   2   0   2   0   2   0   2   2   0   0   2   0   0   0   0   2   2   2   0   0   0
 MK-2-9                 2   0   2   2   2   0   0   2   0   0   0   2   0   2   2   0   0   0   0   0   2   2   0   2   0   0   2   2   0   2   2   2   2   0   0   0   0   2   2   0   2   2   2   2   2   2   0   0   2   2   2   2   2   0   2   0   2   2   2   2   2   0   2   0   2   0   0   2   2   2   0   2   0   0   0   2   2   2   0   2   2   2   0   2   2   2   2   0   0   0   0   0   0   2   0   0   0   0   2   0   2   0   0   0   0   2   2   0   0   2   0   0   0   2   0   2   2   0   0   2   2   2   2   0   0   0   0   0   2   2   0   0   2   2   0   0   0   2   0   0   2   2   2   0   2   2   0   2   0   2   0   0   2   2   0   2   0   0   2   0   0   0   0   0   2   0   2   0   0   0   2   2   0   2   0   0   0   0   2   2   0   2   0   2   0   2   2   0   0   2   0   0   0   0   0   2   2   0   0   0
 MK-2-10                2   0   2   2   2   0   0   2   0   0   0   2   0   2   0   0   0   0   0   0   0   2   0   2   0   0   2   2   0   2   2   2   0   0   2   0   0   2   2   0   0   2   0   2   2   2   0   0   2   2   2   2   2   0   2   0   2   2   2   2   0   0   2   0   2   0   0   2   2   2   0   2   0   0   0   2   2   2   0   2   2   2   0   2   2   2   2   0   0   0   0   0   2   0   2   0   0   0   2   0   2   0   0   0   0   2   0   0   2   2   0   0   0   2   0   2   0   0   0   2   2   2   2   0   0   0   0   0   2   2   0   0   0   2   0   0   0   2   0   0   2   2   2   0   2   2   0   2   0   0   0   0   2   2   0   2   0   2   2   0   0   0   0   0   2   0   2   0   0   0   2   2   0   2   0   0   0   0   2   2   0   2   0   2   0   2   2   0   2   2   0   0   0   0   2   2   2   0   0   0
 MK-2-11                2   0   2   2   2   0   0   2   2   2   0   2   0   2   0   0   0   0   0   0   0   0   0   2   0   0   2   2   0   2   2   2   0   0   0   0   0   2   2   0   2   2   2   0   2   2   0   0   2   0   2   2   0   0   2   2   2   2   0   2   2   0   0   0   2   0   0   2   2   0   0   2   0   0   0   2   2   2   0   2   2   2   0   2   2   2   2   2   0   0   0   0   2   0   2   2   0   0   2   0   2   2   0   0   0   2   0   0   2   2   0   0   0   2   0   0   0   0   0   0   2   2   2   0   0   0   0   0   2   2   0   0   0   2   0   0   0   2   0   0   2   2   2   0   2   2   0   2   0   2   0   0   2   2   0   0   0   2   2   0   0   0   0   0   2   0   2   2   0   0   2   2   0   0   0   0   0   0   2   2   0   0   0   2   0   2   2   0   2   2   0   0   0   0   2   2   2   0   0   0
 MK-2-12                2   0   2   2   2   0   0   0   2   2   0   2   0   2   0   0   0   0   0   0   2   0   0   2   0   0   2   2   0   2   2   2   0   0   0   2   0   2   0   0   2   2   2   2   2   0   0   0   2   0   2   2   0   0   2   2   2   2   0   2   2   2   0   0   2   0   0   2   0   0   0   2   0   2   0   2   2   2   0   2   2   2   0   2   2   2   0   2   0   0   0   0   2   0   0   2   0   0   2   0   2   2   0   0   0   2   0   0   2   2   0   0   0   2   0   0   0   0   0   0   2   2   0   0   0   0   0   0   0   2   0   0   0   2   0   0   0   2   0   0   2   0   2   0   2   0   0   2   0   2   0   0   2   2   0   0   0   0   2   0   0   0   0   0   2   0   2   2   0   0   2   2   0   0   0   0   0   0   2   0   0   0   0   2   0   0   2   0   2   2   0   0   0   0   2   2   2   0   0   0
 MK-2-13                2   0   2   2   2   0   0   0   2   2   0   2   0   2   0   0   0   0   0   0   2   2   0   2   0   0   2   2   0   2   2   2   0   0   2   2   0   2   0   0   2   2   2   2   2   0   0   0   2   0   2   2   0   0   2   2   2   2   0   2   2   2   0   0   2   0   0   2   0   0   2   2   0   2   0   0   2   2   0   2   2   2   0   2   2   2   0   2   0   0   0   0   0   0   0   2   0   0   2   0   2   2   0   0   0   0   0   0   2   2   0   0   0   2   0   0   0   0   0   2   2   2   0   0   0   0   2   0   0   2   0   0   0   0   0   0   0   2   0   2   2   0   2   0   2   0   0   2   2   2   0   0   0   0   0   0   0   0   2   0   0   0   0   2   2   0   2   2   0   0   2   2   0   0   0   0   0   0   2   0   0   2   0   2   0   0   2   0   2   2   0   0   0   0   2   2   2   0   0   0
 MK-2-14                2   0   2   2   2   0   0   2   2   2   0   2   0   2   0   0   2   0   0   0   2   0   0   0   0   0   2   2   0   2   2   2   0   0   2   0   0   0   0   0   2   2   2   2   0   2   0   0   2   0   2   2   0   0   2   2   2   2   0   2   2   2   0   0   2   0   0   2   0   0   2   2   0   2   0   0   2   0   0   2   2   2   0   2   2   2   0   2   2   0   2   0   0   0   2   2   0   0   2   0   2   2   0   0   0   2   0   0   2   0   0   0   0   2   0   2   0   0   0   2   2   2   0   0   0   0   2   0   0   2   0   0   0   0   0   2   0   2   2   2   2   0   2   0   2   0   0   2   2   2   0   0   0   0   0   0   2   0   2   2   0   0   0   0   2   0   2   2   0   0   2   2   0   2   0   0   0   0   2   0   0   2   0   0   2   0   2   0   2   2   0   0   0   0   2   2   2   0   0   0
 MK-2-15                2   0   2   2   2   0   0   2   2   2   2   0   0   2   0   0   2   0   0   0   2   0   0   0   0   0   2   2   0   2   0   2   0   0   2   0   0   0   2   0   2   2   2   2   0   2   0   0   2   0   2   2   0   0   2   2   2   2   0   2   2   0   0   0   2   0   0   2   0   0   2   2   2   2   0   0   2   0   0   2   2   2   0   2   2   2   0   2   2   0   2   0   0   0   2   0   0   0   0   0   2   2   0   0   0   2   0   0   2   2   2   0   0   2   0   2   0   0   2   2   2   2   0   0   0   0   2   0   0   2   0   0   0   0   0   0   0   0   2   0   0   0   0   0   2   0   0   2   2   2   0   2   0   0   0   0   2   0   2   2   0   0   0   0   2   0   2   0   0   0   2   2   0   2   0   0   0   0   2   0   0   2   0   0   2   0   0   0   2   2   0   0   0   0   2   2   0   0   0   0
 MK-2-16                2   2   2   2   2   0   0   2   2   2   2   0   0   2   0   0   2   0   2   2   2   0   0   0   0   2   2   2   0   2   0   0   0   0   2   0   0   0   2   0   2   2   2   2   0   2   0   0   2   0   2   0   0   0   2   2   2   2   0   2   2   0   0   0   2   0   0   2   0   0   2   2   2   2   0   0   0   2   2   2   2   2   0   0   2   2   0   2   2   0   2   0   0   0   2   0   0   0   0   0   0   2   0   0   0   2   0   0   2   2   2   0   0   2   0   0   0   0   2   2   2   2   0   0   0   0   2   0   0   2   0   0   0   0   0   0   0   0   2   0   0   0   0   2   2   0   0   2   2   2   0   2   0   0   0   0   0   0   2   2   0   0   0   2   2   0   2   0   0   0   0   2   0   2   0   0   0   0   2   0   0   2   0   2   2   0   0   0   2   2   0   0   0   0   2   2   0   0   0   2
 MK-3-1                 2   0   0   0   0   0   2   0   2   2   0   2   2   0   0   2   2   0   2   2   2   2   0   0   0   0   2   2   2   0   2   0   2   0   2   0   2   0   0   0   2   2   2   2   2   2   0   2   2   2   2   0   2   0   2   2   2   0   2   0   0   2   2   0   2   0   0   0   2   0   0   2   0   0   2   2   0   0   0   2   0   2   2   0   0   0   0   2   0   0   0   0   0   0   2   2   0   0   2   2   2   2   0   2   2   2   0   2   0   0   2   2   0   2   0   0   2   0   0   2   0   2   0   0   2   0   2   2   2   0   2   2   2   2   2   2   2   2   2   2   2   0   2   0   0   0   2   0   0   0   2   0   2   2   2   0   0   2   0   0   2   0   2   0   2   0   2   0   0   2   0   2   2   0   0   0   2   2   2   2   0   2   2   0   2   2   2   0   0   0   0   0   0   0   0   0   0   2   2   0
 MK-3-2                 2   0   2   0   0   0   2   0   2   2   0   2   2   0   0   2   2   0   2   2   2   2   0   0   0   0   2   2   2   0   2   0   0   0   0   0   2   0   0   2   2   2   2   0   2   2   0   2   2   2   2   0   2   0   2   2   2   0   2   0   0   2   2   0   0   0   0   0   2   0   0   2   0   0   2   2   0   0   0   2   0   2   2   0   0   0   0   2   0   0   0   0   0   2   2   2   0   2   2   2   2   2   0   2   2   2   0   2   0   0   2   2   2   0   0   0   2   0   0   2   0   2   0   0   0   0   2   0   2   0   2   2   2   2   0   2   2   2   2   2   2   0   2   0   0   0   2   0   0   0   2   0   2   2   2   0   0   2   0   0   2   0   2   0   0   2   2   0   0   0   0   2   2   0   0   0   2   2   2   2   0   2   2   0   2   0   2   0   0   0   0   0   0   0   2   2   2   2   2   2
 MK-3-3                 2   0   2   0   0   0   2   0   2   2   0   0   2   0   0   2   2   0   2   2   2   2   0   0   0   0   0   2   2   0   2   0   0   0   0   0   2   0   0   2   2   2   2   0   2   0   0   2   2   0   2   0   2   2   2   2   2   0   2   0   0   2   2   0   0   2   0   0   2   0   0   2   0   0   2   2   0   0   0   2   0   2   2   0   0   0   0   2   0   0   0   0   2   2   2   2   0   2   2   2   2   2   0   2   2   2   0   2   0   0   2   2   0   0   0   0   2   0   0   2   0   2   0   0   0   0   2   0   2   0   2   2   2   2   0   2   2   2   2   2   2   0   0   0   0   0   2   2   0   0   0   0   2   2   2   0   0   2   0   0   2   2   2   0   2   2   2   2   0   0   0   2   2   0   0   0   2   2   2   2   0   2   2   2   2   0   2   0   0   0   0   0   0   0   2   2   2   2   2   2
 MK-3-4                 2   0   2   0   2   0   2   0   2   2   0   0   2   0   0   2   2   0   2   2   2   2   0   0   0   2   0   0   2   0   2   0   2   0   0   0   2   0   0   0   2   2   0   0   0   0   0   2   2   2   2   0   2   2   2   2   2   0   2   2   0   2   2   0   0   2   0   0   2   0   0   2   0   0   2   2   0   0   0   2   0   2   2   0   0   0   0   2   0   0   0   0   2   2   2   2   0   2   2   0   2   2   0   2   2   2   0   0   0   0   2   2   0   0   0   2   2   0   0   2   0   2   2   0   0   0   2   0   2   0   2   2   2   2   0   2   2   2   2   2   0   0   0   0   0   0   2   0   0   0   0   0   2   2   2   0   0   2   0   2   2   2   2   0   2   2   2   2   2   0   0   2   2   0   2   0   2   2   2   2   0   2   2   2   2   0   2   0   0   0   0   0   0   0   2   2   2   2   2   2
 MK-3-5                 0   2   2   0   2   0   2   0   2   2   0   0   2   0   0   2   2   2   2   2   2   2   0   2   0   0   0   0   2   0   2   0   2   0   0   0   2   0   2   0   2   2   0   0   0   0   0   2   2   2   2   0   2   2   2   0   2   0   2   2   0   2   2   0   0   2   0   0   0   0   2   2   2   0   2   2   0   0   0   2   0   2   2   0   0   0   0   2   0   0   0   0   2   2   2   2   0   2   2   0   2   0   0   2   2   2   0   0   0   0   2   2   0   0   0   2   2   0   0   0   0   2   2   0   0   0   2   0   2   0   2   2   2   2   0   2   2   2   2   2   2   0   0   0   0   0   2   0   0   0   0   2   2   0   2   0   0   2   0   2   2   2   2   0   2   2   2   2   2   0   0   2   2   2   0   2   2   2   2   2   0   2   2   2   2   0   2   0   0   2   0   0   0   0   2   2   2   2   2   2
 MK-3-6                 0   2   2   0   2   2   2   0   2   2   0   0   2   0   0   2   2   2   2   2   0   2   0   2   0   0   0   0   2   2   2   0   0   0   0   0   2   0   2   0   2   2   0   2   0   2   0   2   2   2   2   0   2   2   2   0   2   0   2   2   0   2   2   0   0   2   0   0   0   0   2   2   2   0   0   2   0   0   2   2   0   2   2   0   0   0   0   0   0   0   0   0   2   2   2   0   0   2   2   0   2   0   0   2   2   2   0   0   0   0   2   2   0   2   0   2   2   0   0   0   0   2   2   0   2   0   2   0   2   0   2   2   0   2   0   2   2   2   2   2   0   0   0   0   0   0   2   0   0   0   0   0   2   0   2   0   0   2   0   2   2   2   2   2   2   2   2   2   2   0   0   2   2   2   0   2   2   2   2   2   0   2   2   0   2   0   2   0   2   2   0   0   0   0   2   2   2   2   0   2
 MK-3-7                 0   2   2   0   2   2   2   2   0   2   0   0   2   0   0   2   0   2   2   2   0   0   0   2   0   2   0   0   2   2   2   0   0   0   0   0   2   0   2   2   0   2   0   2   0   2   0   2   2   2   2   0   2   2   2   0   2   2   2   2   0   2   2   0   0   2   0   0   2   0   2   2   2   0   0   2   0   0   2   0   0   2   2   0   0   0   0   0   0   0   0   0   2   2   2   0   0   2   2   0   2   0   0   2   2   2   0   0   0   0   2   2   0   2   0   2   2   2   0   0   2   2   0   0   2   0   2   0   2   0   2   2   0   2   0   2   2   2   2   2   0   2   0   0   0   0   2   0   0   0   0   2   2   0   2   0   0   2   0   2   2   2   2   0   2   2   2   0   2   0   0   2   2   2   0   2   2   2   2   2   0   2   2   0   2   0   2   0   2   2   0   0   0   0   2   2   2   0   0   2
 MK-3-8                 0   2   2   0   2   2   2   2   0   2   2   0   0   0   0   2   0   2   2   2   0   0   0   2   0   2   2   0   2   2   2   0   0   0   0   0   2   2   2   2   0   2   0   2   0   2   0   2   2   2   2   0   2   2   2   0   2   2   2   2   0   2   2   0   0   2   0   0   2   0   0   2   2   0   0   2   0   0   2   0   0   2   2   0   0   0   0   0   0   0   0   0   2   2   2   0   0   2   2   0   2   0   0   2   2   2   0   0   2   0   2   2   0   2   0   2   2   2   0   0   2   2   2   0   2   0   2   0   2   0   2   2   0   2   0   2   2   2   2   2   0   2   0   0   0   0   2   0   2   0   0   2   2   0   2   0   0   2   0   2   2   2   2   0   0   2   2   0   2   0   0   2   2   0   0   2   2   2   2   2   2   2   2   0   2   0   2   0   2   2   0   0   0   0   2   2   2   0   2   2
 MK-3-9                 0   2   2   0   0   2   2   2   0   2   2   0   2   0   0   2   0   2   2   2   0   0   0   2   0   2   2   0   2   2   2   0   0   0   0   0   2   2   2   2   0   2   0   2   0   2   0   2   2   2   2   0   2   2   2   0   2   2   2   2   0   2   2   0   0   2   0   0   2   0   0   2   2   0   0   2   0   0   2   0   0   2   2   0   0   0   0   0   0   0   0   0   2   2   2   0   0   2   2   2   2   0   0   0   2   2   0   0   2   0   2   2   0   2   0   2   2   2   0   2   2   2   2   0   2   0   2   0   2   0   0   2   0   2   0   2   2   2   2   2   0   0   0   0   0   0   2   0   0   0   0   2   2   0   2   0   0   2   0   2   2   2   2   0   0   2   2   0   0   0   0   2   2   0   0   2   2   2   0   2   2   2   2   0   2   0   2   0   2   2   0   2   0   0   2   2   2   0   2   2
 MK-3-10                0   2   2   2   0   2   2   2   0   2   2   0   2   0   0   2   0   2   2   2   0   0   0   2   0   2   2   0   2   2   2   0   0   0   0   0   2   0   0   0   0   2   0   2   0   2   0   2   2   2   2   0   2   2   2   2   2   2   0   2   0   0   2   0   2   2   0   0   2   0   0   0   0   0   2   2   0   0   2   2   0   2   0   0   0   0   0   0   0   0   0   0   2   2   2   0   0   2   2   2   2   0   0   2   2   2   2   0   2   2   2   2   0   2   0   2   0   2   0   2   2   2   2   0   0   0   2   0   2   0   0   2   0   2   0   2   2   2   2   2   0   0   0   0   0   0   2   0   0   0   0   2   2   0   2   0   0   2   0   2   0   2   0   0   2   2   2   0   0   0   0   2   2   2   0   2   2   2   0   2   2   0   2   0   2   0   2   0   2   2   2   2   0   0   2   2   2   0   2   2
 MK-3-11                0   2   2   2   0   2   2   2   0   2   2   0   2   2   0   2   2   2   2   2   0   0   0   0   0   2   2   0   2   0   2   0   0   0   0   0   2   0   0   0   0   2   0   2   0   2   0   2   2   2   2   0   2   2   2   2   2   2   0   2   0   0   2   0   2   2   2   0   2   0   2   0   0   0   2   2   0   0   2   2   0   2   0   0   0   0   0   0   0   0   0   2   2   2   2   0   0   2   2   2   2   0   0   0   2   2   0   0   2   2   2   2   0   2   0   2   0   0   0   2   2   2   0   0   2   0   2   0   2   2   0   2   0   2   0   2   2   2   2   2   0   0   0   0   0   0   2   0   0   0   0   2   0   0   2   0   0   2   0   2   0   2   0   0   2   2   0   0   0   0   0   2   2   2   0   2   2   2   0   2   2   2   0   0   2   0   0   0   2   2   2   2   0   0   2   0   2   0   2   2
 MK-3-12                0   2   0   2   0   2   0   2   0   2   2   0   2   2   0   2   2   2   2   0   0   0   2   0   0   2   2   0   2   0   0   0   0   0   0   0   2   0   0   0   0   0   0   2   0   2   0   2   2   2   2   0   2   2   2   2   2   2   0   2   0   0   2   0   2   2   2   0   2   0   2   0   0   0   2   2   0   0   2   2   0   0   0   0   0   0   0   0   0   0   0   2   2   0   2   0   0   2   2   2   2   0   0   0   0   2   0   0   2   2   2   2   0   0   0   2   0   0   0   2   2   2   0   0   2   2   2   0   2   2   0   2   0   2   0   2   2   2   2   0   2   2   0   0   0   2   2   0   0   0   0   2   0   0   2   0   0   2   2   2   0   2   0   0   2   2   2   0   0   2   0   2   2   2   0   2   2   2   0   2   2   2   0   0   2   0   0   0   2   2   0   2   0   0   0   0   2   0   2   0
 MK-3-13                0   0   0   2   0   2   0   2   0   2   2   0   2   2   0   2   2   2   2   2   0   0   2   0   0   2   2   0   2   0   0   2   0   0   0   0   0   0   0   0   0   0   0   2   0   2   0   2   2   2   2   0   2   2   2   2   2   2   0   2   0   0   0   0   2   2   2   0   2   0   2   0   0   2   2   2   0   0   2   2   0   0   0   0   0   0   0   0   2   0   0   2   2   0   2   0   0   2   2   2   2   0   0   0   0   2   0   2   2   0   2   2   2   0   0   0   0   0   0   2   2   2   0   0   2   0   2   2   2   2   0   2   2   2   0   2   2   2   2   0   2   2   0   0   0   2   0   0   0   0   0   2   2   0   2   0   0   2   2   2   0   2   0   0   2   2   2   0   0   2   0   0   2   2   0   2   2   2   0   2   2   2   0   2   0   0   0   0   0   2   0   2   0   0   0   0   2   0   2   0
 MK-3-14                0   0   0   2   0   2   0   2   0   2   2   0   2   0   0   2   2   2   2   2   0   0   2   0   0   2   0   0   2   0   0   2   0   0   0   0   0   0   0   2   0   0   0   0   0   2   0   2   2   2   2   0   2   2   2   2   2   2   0   2   0   0   2   2   2   2   2   0   2   0   0   0   0   2   2   2   0   0   2   2   0   0   0   0   0   0   0   2   2   0   0   2   0   0   2   0   0   2   2   2   2   0   0   0   0   2   0   2   2   0   2   2   2   2   0   0   0   0   0   2   2   2   0   0   2   2   2   2   2   0   0   2   2   0   0   2   2   2   2   0   2   2   0   0   0   2   0   0   0   0   0   2   2   2   2   0   0   2   0   2   0   2   0   0   2   2   2   0   0   2   0   2   2   2   0   2   2   2   0   2   2   2   0   2   0   0   0   0   0   2   0   2   0   2   0   0   2   0   2   0
 MK-3-15                2   0   0   2   0   2   0   2   2   2   2   0   2   0   2   2   2   2   2   2   0   0   2   2   0   2   0   0   2   0   0   2   0   0   0   2   0   0   0   2   0   0   0   0   0   2   0   2   2   2   2   0   2   2   2   2   2   2   0   2   0   2   2   2   2   2   2   0   2   2   0   0   0   2   2   0   0   0   2   2   0   0   0   0   0   0   0   2   2   0   0   0   2   0   2   0   0   2   2   2   2   0   0   0   2   2   0   2   2   0   2   2   2   2   0   0   0   0   2   2   2   2   0   0   2   2   2   2   2   0   2   2   2   0   0   2   2   2   2   0   2   0   2   0   0   2   2   0   0   0   0   2   2   2   2   0   0   2   0   2   0   2   0   0   2   2   2   0   0   2   0   2   2   2   0   2   2   2   0   2   2   2   0   2   0   0   0   0   0   2   0   0   0   2   0   0   2   0   2   0
 MK-3-16                2   0   0   2   0   2   0   2   2   0   2   0   2   0   2   2   2   2   0   2   0   0   2   0   2   2   0   0   2   0   0   0   0   0   0   2   0   0   0   2   0   0   0   2   0   2   0   2   0   0   2   0   2   2   2   2   2   2   0   2   0   2   2   2   2   2   2   0   2   2   2   0   0   0   2   0   0   0   2   2   0   0   0   0   0   0   0   0   2   0   0   0   2   0   2   0   0   2   2   2   2   0   0   0   2   2   0   2   2   0   2   2   2   2   0   0   2   0   2   2   0   2   0   0   2   2   2   0   2   0   0   0   2   2   0   2   0   2   2   0   2   0   2   0   0   2   2   0   0   0   0   0   0   2   2   0   0   2   0   2   0   2   0   0   2   2   2   0   0   2   0   2   2   2   0   2   2   2   0   2   2   2   0   2   0   0   0   0   0   2   0   0   0   0   0   0   2   0   2   0
 MK-4-1                 2   2   0   2   2   2   2   2   0   2   2   0   0   2   2   0   0   2   2   2   0   2   0   0   0   2   2   2   0   2   0   2   2   0   2   0   2   0   0   2   0   0   2   0   0   2   2   0   2   0   2   0   0   0   2   2   0   0   2   0   0   0   2   2   2   0   0   0   0   0   2   2   2   0   2   2   0   0   0   2   2   2   0   0   0   0   2   0   2   2   0   2   0   2   0   0   0   2   2   0   2   0   2   2   0   2   0   2   2   0   0   0   0   0   0   0   0   2   0   2   2   0   0   2   0   0   0   2   2   0   2   2   0   0   0   0   2   2   2   0   2   2   0   2   0   0   0   2   0   2   2   2   2   2   0   2   2   0   0   0   2   0   0   0   2   0   0   2   2   2   0   0   0   0   2   0   0   2   2   2   0   0   0   2   0   2   2   2   0   0   0   0   0   0   0   2   0   2   2   0
 MK-4-2                 2   2   0   2   2   2   2   2   0   2   2   0   2   2   2   0   0   2   2   2   0   2   0   0   0   2   2   0   0   2   0   2   2   0   2   0   2   0   0   0   0   0   2   0   0   2   0   0   2   2   2   0   2   0   2   2   2   0   2   0   2   0   0   2   2   0   0   0   0   0   2   2   2   0   2   2   0   0   0   2   2   2   0   0   0   0   2   0   2   2   2   2   0   2   0   0   0   2   2   0   2   2   2   2   0   2   0   2   2   0   0   0   2   2   0   0   0   2   0   2   0   2   0   2   0   0   2   2   2   0   2   2   0   0   2   0   2   2   2   0   2   2   0   2   0   0   0   2   2   2   2   2   2   2   0   2   2   0   0   0   2   0   0   0   0   0   0   2   2   2   0   2   0   0   2   0   0   0   2   2   0   0   0   2   0   0   2   2   0   0   0   0   0   0   0   2   0   2   2   0
 MK-4-3                 2   2   0   2   2   2   2   2   0   2   2   0   2   2   2   0   0   2   2   2   0   2   0   0   0   2   2   0   0   2   0   2   2   0   2   0   2   0   0   0   0   0   2   2   0   2   0   0   0   2   0   0   2   0   2   2   2   0   2   0   2   0   2   2   2   0   0   0   0   0   2   2   2   0   2   2   0   0   0   2   2   2   0   0   0   0   2   2   2   2   2   0   0   2   0   0   0   2   0   0   2   2   2   2   2   2   0   2   2   0   0   0   2   2   0   0   0   2   0   2   0   2   0   2   0   0   2   2   2   0   0   2   2   0   2   0   2   2   2   0   2   2   0   2   0   0   0   2   0   0   2   2   2   2   0   2   2   0   0   0   2   0   0   0   0   0   0   2   0   2   0   2   0   0   2   0   0   0   0   2   0   2   0   2   0   0   2   0   0   0   0   0   2   0   0   2   0   2   2   0
 MK-4-4                 2   2   0   2   2   2   2   2   0   2   2   0   2   2   2   0   0   2   2   2   0   2   0   0   0   2   2   0   0   2   0   2   2   0   2   0   2   0   0   0   0   0   2   2   0   2   0   0   0   2   0   0   2   2   2   2   2   0   2   0   2   0   2   2   0   0   0   0   0   0   2   2   2   0   2   2   0   0   0   0   2   2   0   0   0   0   2   2   2   2   2   0   0   2   0   0   0   2   0   0   2   2   2   2   2   2   0   2   2   0   0   0   2   2   0   0   0   2   0   2   0   2   0   2   0   0   2   2   2   0   0   0   2   0   2   0   2   2   2   0   2   0   0   2   0   0   0   2   0   0   2   0   2   2   0   2   2   0   0   0   2   0   2   0   0   0   0   2   0   2   0   2   0   0   2   0   0   0   0   2   0   2   0   2   0   2   2   0   0   0   0   0   2   0   0   2   0   2   2   0
 MK-4-5                 2   2   0   2   2   2   0   2   0   2   2   0   2   2   2   0   0   0   2   2   0   2   0   0   0   2   0   0   0   2   0   2   2   0   0   0   2   0   2   0   0   0   2   2   0   2   0   0   0   2   0   0   2   2   2   2   2   2   2   2   2   0   2   0   0   0   0   0   0   0   2   2   2   0   2   0   0   0   0   0   2   2   0   0   0   0   2   2   2   2   2   0   0   2   2   0   0   2   0   0   2   2   2   2   2   2   0   2   2   0   0   0   2   2   0   0   0   2   0   2   0   2   0   2   0   0   2   2   2   0   0   0   2   0   2   0   2   0   2   0   2   0   0   2   0   0   0   2   0   0   2   0   2   2   0   0   2   0   0   0   0   0   2   0   2   0   0   2   0   0   0   2   0   0   2   0   0   0   0   2   0   2   0   2   0   2   2   0   0   0   0   0   2   0   0   2   0   2   0   0
 MK-4-6                 2   0   0   2   2   2   0   2   0   2   2   0   2   2   2   0   0   0   2   2   0   2   0   0   0   2   0   0   0   2   0   2   2   0   0   0   2   2   2   0   0   0   2   2   0   2   0   0   0   2   0   0   2   2   2   2   2   2   0   2   2   0   2   0   0   0   0   0   2   0   2   2   2   0   2   0   0   0   0   0   2   2   0   0   0   0   2   2   2   2   2   0   0   2   2   0   0   2   2   0   2   2   2   2   2   2   0   2   2   0   0   0   2   2   2   0   2   2   0   2   0   2   0   2   0   0   2   2   2   0   0   2   2   2   2   0   2   0   0   0   0   0   0   2   0   0   0   2   0   0   2   0   2   2   0   0   2   0   0   0   0   0   2   2   2   0   0   2   0   0   0   2   0   0   0   0   0   0   0   2   0   2   0   0   0   2   2   0   0   0   0   0   2   2   0   2   0   0   0   2
 MK-4-7                 0   0   0   2   2   2   0   2   0   2   2   0   2   2   2   0   0   0   2   0   2   2   0   0   0   2   0   0   0   2   0   2   2   0   0   0   2   2   2   0   0   0   2   2   0   2   2   0   0   0   2   0   2   2   2   2   2   2   0   2   2   0   2   0   0   0   0   0   2   0   2   2   2   0   2   0   0   2   0   0   2   2   0   0   0   0   2   2   2   2   2   0   0   2   2   0   0   2   2   0   2   2   2   2   2   2   0   2   2   0   0   0   2   2   2   0   2   2   2   2   0   2   0   2   0   0   2   2   2   0   0   2   2   0   2   0   0   0   0   0   0   2   0   2   0   0   2   2   0   0   2   0   2   2   0   0   0   0   0   0   2   0   2   2   2   0   0   2   0   0   0   2   0   0   2   0   0   0   0   2   0   2   0   0   0   2   2   0   0   0   0   0   2   2   0   2   0   0   0   2
 MK-4-8                 0   0   0   2   2   2   0   2   0   2   2   2   2   0   2   0   0   0   2   0   2   2   0   0   2   2   0   0   0   2   0   2   2   0   0   0   2   2   2   0   0   0   2   2   0   2   2   0   0   0   2   0   2   2   2   2   2   2   0   0   2   2   2   0   0   0   0   0   0   0   2   2   0   2   2   0   0   2   0   0   2   0   0   0   0   2   2   2   2   2   2   0   0   2   2   0   0   2   2   0   2   2   2   2   2   0   0   2   2   0   0   0   2   2   2   0   2   2   2   0   0   0   2   2   0   2   2   2   2   0   0   2   2   0   2   0   0   0   0   0   0   2   0   2   0   0   2   2   0   0   2   0   2   2   2   0   0   0   0   0   2   0   2   2   2   0   0   2   0   0   0   2   0   0   2   0   0   0   0   2   0   2   0   2   0   2   2   0   2   0   0   2   2   0   0   0   0   0   0   2
 MK-4-9                 0   0   0   2   2   2   0   2   0   2   2   2   2   0   2   0   0   0   0   0   2   2   0   0   2   2   0   0   0   2   0   2   2   0   0   0   2   0   2   0   0   0   0   2   0   2   2   0   0   0   2   0   2   2   2   2   2   2   0   0   2   2   2   0   0   0   0   0   0   0   2   2   0   2   2   0   0   2   0   0   2   0   0   0   0   2   2   2   2   2   2   0   0   2   2   2   0   2   2   0   2   2   2   2   2   0   0   2   2   0   0   0   2   2   2   0   2   2   0   0   0   0   2   2   0   0   2   2   2   0   2   2   2   0   2   0   0   0   0   0   0   2   0   2   0   0   2   2   0   0   2   0   0   2   2   0   0   0   0   0   2   0   2   2   2   2   0   2   2   0   0   2   2   0   2   0   0   0   0   2   0   2   0   0   0   2   2   0   2   0   0   2   2   2   0   0   0   2   0   2
 MK-4-10                0   0   0   2   2   2   0   0   0   2   2   2   2   2   2   0   0   0   0   0   2   2   0   0   2   2   0   0   0   2   0   0   0   0   0   0   2   0   2   0   0   0   0   2   0   2   0   0   2   0   2   0   2   2   0   2   2   2   0   0   2   2   0   0   0   0   0   0   0   0   2   2   0   2   2   0   0   2   0   0   2   0   0   2   2   2   0   2   2   2   2   0   0   2   2   2   0   2   2   2   2   2   2   2   2   0   0   2   2   0   0   0   2   2   2   0   2   2   0   0   0   0   2   2   0   0   2   2   2   0   2   2   2   0   2   0   0   0   0   0   0   2   0   2   0   0   2   2   0   0   2   0   0   2   2   0   0   0   0   0   2   0   2   0   2   2   0   2   2   0   0   2   2   2   2   0   0   0   0   2   0   2   0   0   0   2   2   0   0   0   0   2   2   2   0   0   0   2   0   0
 MK-4-11                0   0   2   2   2   2   0   0   0   0   2   2   2   2   2   0   0   0   0   0   0   2   0   0   2   2   0   0   0   2   0   0   0   0   0   0   2   0   2   0   0   0   0   0   0   2   0   0   2   0   2   0   2   2   0   2   2   2   0   0   0   2   0   2   2   0   0   0   0   2   2   2   0   2   2   0   0   2   2   0   2   0   0   2   2   2   0   2   2   2   2   0   0   2   2   2   2   2   2   2   2   2   2   2   2   0   0   2   2   2   0   0   2   2   2   0   0   2   2   0   0   0   2   2   0   2   2   2   2   0   2   2   2   0   0   0   0   0   0   0   0   2   0   2   2   0   2   2   0   0   2   0   0   2   2   0   0   0   0   0   2   0   2   0   2   2   0   2   2   0   0   2   2   2   2   0   0   0   0   2   0   2   0   0   0   2   2   0   0   0   0   2   2   2   0   0   0   2   0   0
 MK-4-12                0   0   0   2   2   2   0   0   0   0   2   2   2   2   0   0   0   0   0   0   2   2   0   0   2   2   0   0   0   2   0   0   0   0   0   0   2   0   2   0   0   0   0   0   2   2   0   0   2   0   2   0   2   2   0   2   2   2   0   0   0   2   0   2   2   0   0   0   0   2   2   2   0   2   2   0   0   2   2   0   2   0   0   2   2   2   0   2   2   2   2   0   0   2   0   2   2   2   2   0   2   2   0   0   2   0   0   2   2   2   0   0   2   2   2   0   0   2   2   0   0   0   2   2   2   2   2   2   2   0   2   0   2   0   0   0   0   0   0   0   0   2   0   0   2   0   0   2   0   0   2   0   0   0   2   0   0   0   0   0   0   0   2   0   2   2   0   0   2   0   0   2   2   2   2   0   0   0   0   2   0   2   0   0   0   2   2   0   0   0   0   2   2   2   0   0   0   2   0   0
 MK-4-13                0   0   0   2   2   2   0   0   0   0   2   2   2   2   0   0   0   0   0   0   2   2   0   0   2   0   0   0   0   2   0   0   0   0   0   0   2   2   2   0   0   0   0   0   2   2   0   0   2   0   0   0   2   2   0   2   2   2   0   2   0   2   2   2   2   0   0   0   0   2   2   2   0   2   2   0   0   2   2   2   2   0   0   2   2   2   0   2   2   2   2   0   0   2   0   2   2   0   2   0   2   2   0   0   2   0   2   2   2   2   0   2   2   2   2   0   0   2   2   0   0   0   0   2   2   2   2   2   2   2   2   0   2   0   0   0   0   0   0   0   0   0   0   0   2   0   0   2   0   0   2   0   0   2   2   0   0   0   0   0   0   0   0   2   2   2   0   0   2   0   0   2   2   2   2   0   0   0   0   2   0   2   0   0   0   2   2   0   0   0   0   2   0   2   0   0   0   2   0   0
 MK-4-14                2   0   0   2   2   2   0   0   0   0   2   2   2   2   0   0   0   0   0   0   2   2   0   0   2   0   0   0   0   2   0   0   0   0   0   0   2   2   2   0   0   0   0   2   2   2   0   0   2   0   0   0   2   2   0   2   2   0   0   2   0   2   2   2   2   0   0   0   2   2   2   2   0   2   2   0   0   2   2   2   0   0   0   2   2   2   0   2   2   2   2   0   0   2   0   2   2   0   2   0   2   2   0   0   2   0   0   0   2   2   0   2   0   2   0   0   0   2   2   0   0   0   0   0   2   2   2   2   2   2   2   0   2   0   2   0   0   0   0   2   0   0   0   0   2   0   0   2   2   0   2   0   0   2   2   2   0   0   2   0   0   0   0   2   2   2   0   2   0   0   0   2   2   2   2   2   0   0   0   2   2   2   0   0   0   2   2   0   0   0   2   2   0   2   0   0   0   2   0   0
 MK-4-15                2   0   2   2   2   2   0   0   0   0   2   2   2   0   0   2   0   0   0   0   2   2   0   0   2   0   0   0   0   2   0   0   0   0   0   0   2   2   2   0   0   2   0   2   2   2   2   0   2   0   0   2   2   2   0   2   2   0   0   2   2   2   2   2   2   0   0   0   2   2   2   2   2   2   2   0   0   2   2   0   0   2   0   2   2   2   0   2   2   0   0   0   0   2   0   2   2   0   2   2   2   2   0   0   2   0   0   0   2   2   0   2   0   2   0   0   0   2   2   0   0   0   0   2   2   2   2   2   2   2   2   0   2   0   2   0   0   0   0   2   0   0   0   0   2   0   0   2   2   0   2   0   2   2   2   2   0   0   2   0   0   0   0   2   2   2   0   2   0   0   0   2   2   2   2   2   2   0   2   0   2   2   0   0   0   2   2   0   0   2   2   2   0   2   0   0   0   2   0   0
 MK-4-16                2   0   2   2   2   2   0   0   0   0   0   2   2   0   2   2   0   0   0   2   2   2   0   0   2   0   0   2   0   2   0   0   0   0   0   0   2   2   2   2   2   2   0   2   0   2   2   0   2   0   0   2   2   2   0   2   2   0   2   2   2   2   2   2   2   0   0   0   2   2   0   2   2   2   2   0   0   2   0   0   2   2   0   2   2   2   2   2   2   0   0   2   0   2   0   2   0   0   2   2   2   2   0   0   2   0   0   0   2   2   2   2   0   2   0   0   0   2   2   0   0   0   0   2   2   2   2   2   2   2   2   0   2   0   2   0   0   0   0   2   0   0   0   0   2   2   0   0   2   0   2   0   2   2   2   2   0   0   2   0   0   0   2   2   2   2   0   2   0   0   0   2   2   2   2   2   2   0   2   0   2   2   0   0   0   2   2   2   0   0   2   2   0   2   0   0   0   2   0   0
 MK-5-1                 0   2   0   2   2   2   2   2   0   2   2   2   2   0   0   2   2   0   2   2   0   2   0   2   0   2   0   0   2   0   0   0   2   0   0   0   2   0   2   0   0   0   2   0   0   0   2   2   0   0   0   0   0   0   2   2   2   2   2   2   2   0   2   0   2   0   0   0   2   0   0   0   2   2   0   2   0   2   2   0   0   0   0   0   2   2   0   2   0   2   2   2   0   0   0   2   0   2   0   2   2   0   2   2   0   2   0   2   0   0   0   0   0   2   2   2   0   0   2   2   2   0   2   0   2   2   2   2   2   0   0   0   0   0   0   0   0   2   0   2   2   2   0   0   0   2   0   2   2   2   0   2   0   0   2   2   0   0   2   2   0   0   2   2   0   0   0   2   2   2   2   0   2   2   2   0   0   2   0   0   0   2   0   2   2   0   0   2   2   2   2   2   2   2   2   2   2   0   2   0
 MK-5-2                 0   2   0   2   2   2   2   2   0   0   2   2   2   0   0   2   2   0   2   2   0   2   0   2   0   2   0   0   2   0   0   0   2   0   0   2   2   0   2   0   0   0   2   0   0   2   2   0   0   0   0   0   0   0   2   2   2   2   2   2   2   2   2   0   2   0   0   0   0   0   2   0   2   2   0   2   0   0   2   0   0   0   0   0   2   2   0   2   0   2   2   2   0   0   2   2   0   0   0   2   0   0   2   2   0   2   0   2   0   0   0   0   0   0   2   2   0   0   2   2   2   0   2   0   2   2   2   2   2   0   0   0   0   0   0   0   0   2   2   2   2   2   2   0   0   2   0   2   2   2   2   2   2   0   2   2   0   2   2   2   2   0   2   2   0   0   0   2   2   2   2   0   2   2   2   0   0   0   0   0   0   2   0   2   2   0   0   2   2   2   2   2   2   2   2   2   2   0   2   0
 MK-5-3                 0   2   2   2   2   2   2   2   0   2   2   2   2   0   2   2   2   0   2   2   0   0   0   2   0   2   0   0   2   0   0   0   2   0   2   2   2   0   2   0   0   0   0   0   0   2   2   0   0   0   0   0   0   0   2   2   2   2   2   2   2   2   2   2   2   0   0   0   0   0   2   0   0   2   0   2   2   0   2   0   0   2   0   0   2   2   0   2   0   0   2   2   0   0   2   2   0   0   2   2   0   0   2   2   0   2   0   2   0   2   0   0   0   0   2   0   0   0   2   2   2   0   2   0   2   2   2   2   2   0   0   0   0   0   0   0   0   2   2   2   2   2   2   2   2   0   0   2   2   2   2   2   2   0   0   2   0   2   2   2   2   0   2   2   2   0   0   2   2   0   0   2   2   2   2   0   2   0   2   0   0   2   0   2   2   0   2   2   2   2   2   2   2   2   2   0   2   0   2   0
 MK-5-4                 0   2   2   2   2   2   0   2   0   2   0   2   2   0   2   2   2   0   2   2   0   0   0   2   0   2   2   0   2   0   0   0   2   0   2   2   2   0   2   0   0   0   0   0   0   2   2   0   0   0   0   0   0   0   2   2   2   2   2   2   2   2   2   2   2   0   2   2   0   0   2   0   0   2   0   2   2   0   2   0   0   2   0   0   2   2   0   2   0   0   2   2   0   0   2   2   0   0   2   2   0   0   2   2   0   2   0   2   2   2   0   0   0   0   2   0   0   0   2   2   2   2   2   0   2   0   2   2   2   0   0   0   0   0   0   0   0   2   2   2   0   2   2   2   2   0   0   2   2   2   0   2   2   0   2   2   0   2   2   2   0   0   0   2   2   0   0   2   2   0   0   2   2   2   2   0   2   0   2   0   0   2   0   2   2   0   0   2   2   2   2   2   2   2   2   0   2   2   2   0
 MK-5-5                 2   2   2   2   2   2   0   2   0   2   0   2   2   0   0   0   2   0   2   2   0   0   0   2   0   2   2   0   2   0   0   0   2   0   2   2   2   0   2   0   0   0   0   0   0   2   2   2   0   2   0   0   0   0   2   2   2   2   2   2   2   2   2   2   2   0   0   2   0   2   2   0   0   2   0   0   2   0   2   0   0   0   0   0   2   2   0   2   0   2   2   2   0   0   2   2   0   0   2   2   0   0   2   2   2   2   0   2   2   0   0   0   0   0   2   0   0   0   2   2   2   2   2   0   2   0   2   2   2   0   0   0   0   2   0   0   0   2   2   0   0   2   2   2   2   0   0   2   2   2   0   2   2   0   0   2   0   2   2   2   0   0   0   2   2   0   0   2   2   0   0   2   2   2   0   0   0   0   2   0   0   2   0   2   2   0   0   2   2   2   2   2   0   2   2   0   0   2   2   0
 MK-5-6                 2   2   0   2   2   0   2   2   0   2   2   2   2   2   0   0   0   0   2   2   0   0   0   2   0   2   2   0   2   0   2   0   2   0   2   2   2   0   2   0   2   0   0   0   0   2   2   2   0   2   0   0   0   0   2   2   2   2   2   2   2   2   2   0   2   0   0   2   0   2   2   0   0   2   0   0   2   0   2   0   0   0   0   0   2   2   0   2   0   2   2   2   0   0   2   2   0   0   2   2   0   0   2   2   2   2   0   2   2   0   0   0   2   0   2   0   0   0   2   2   2   2   2   2   2   0   0   0   2   0   0   0   0   2   0   0   2   0   2   2   0   2   2   0   2   0   0   2   2   2   2   2   2   0   0   2   0   2   2   2   0   0   0   2   2   0   0   2   2   0   0   2   0   2   0   0   0   0   2   0   0   2   0   2   2   0   0   2   2   2   2   2   0   2   2   0   2   2   2   0
 MK-5-7                 2   2   0   2   0   0   2   2   2   2   2   0   2   2   0   0   0   0   2   2   0   0   0   2   0   2   2   0   2   0   2   0   2   0   0   2   2   0   0   0   2   0   0   0   0   2   2   2   0   2   0   0   0   0   2   2   2   2   2   2   2   2   0   0   2   0   2   2   0   2   2   0   0   2   0   0   0   0   2   0   0   0   0   0   2   2   0   2   0   2   2   2   2   0   2   2   0   0   2   2   0   2   2   2   2   2   0   2   2   0   2   0   2   0   2   0   0   0   2   2   2   2   2   2   0   2   0   0   2   0   0   0   0   2   0   0   0   0   2   2   0   2   0   0   2   0   0   2   2   2   2   2   2   2   0   2   0   2   2   2   0   0   0   2   2   0   0   2   2   0   0   2   0   0   0   0   0   2   2   2   0   2   0   2   2   0   0   2   2   0   2   2   0   2   2   0   2   2   2   0
 MK-5-8                 2   2   0   2   0   0   2   2   2   0   2   0   2   2   0   0   0   0   2   2   2   0   2   2   0   2   2   0   2   0   2   0   2   0   0   2   2   0   0   0   2   0   0   0   0   2   0   0   2   2   0   0   2   0   2   2   2   2   2   2   2   2   0   0   2   0   2   2   0   2   2   0   0   2   0   0   0   0   2   0   0   0   0   0   2   2   0   2   0   2   2   2   2   0   2   2   0   0   2   2   0   2   2   2   2   2   0   2   2   0   2   0   2   0   2   2   0   0   2   2   2   2   2   0   0   2   0   0   2   0   0   0   0   2   0   2   0   0   2   0   0   0   0   0   2   0   0   2   2   2   0   2   2   2   0   2   0   2   2   2   0   0   0   2   2   0   0   2   2   0   0   2   0   0   0   2   0   2   2   2   0   2   0   2   2   0   0   2   2   0   2   2   0   2   2   0   2   0   0   0
 MK-5-9                 2   2   0   0   0   0   2   0   2   0   0   0   2   2   2   0   0   0   2   2   2   0   2   2   0   2   2   0   2   0   0   0   2   0   0   2   2   0   0   0   2   0   0   0   0   2   0   0   2   2   0   2   2   0   0   2   2   2   2   2   2   2   0   0   2   0   2   2   2   2   2   0   2   2   0   0   0   0   2   0   0   0   0   2   2   2   0   2   0   2   2   2   2   0   2   2   0   0   2   2   0   2   2   2   2   2   0   2   2   0   0   0   0   0   2   2   0   0   0   2   2   2   2   0   0   2   0   0   2   0   2   0   0   2   0   2   0   0   2   2   0   2   0   0   2   0   2   2   2   2   0   2   2   2   2   2   2   2   2   0   0   0   0   0   2   2   2   2   0   0   0   2   0   0   0   2   0   2   2   2   0   2   0   2   2   0   0   2   2   0   2   2   0   2   2   0   2   2   0   0
 MK-5-10                2   2   0   0   2   0   2   0   2   0   0   0   2   2   2   0   0   2   2   2   0   0   2   2   0   2   2   2   2   0   0   0   0   0   0   2   2   0   0   0   2   0   0   0   0   2   0   0   0   0   0   2   0   0   0   2   2   2   2   2   2   2   0   0   2   0   2   2   2   2   2   0   2   2   2   0   0   2   2   0   0   2   0   2   2   2   0   2   0   2   0   2   2   2   2   2   0   0   2   2   0   2   0   2   2   2   0   2   2   0   0   0   0   0   2   2   2   0   0   2   2   2   2   0   0   2   0   0   2   0   2   0   0   2   0   2   0   0   2   2   0   2   0   0   2   0   2   2   2   2   0   2   2   2   2   0   2   2   2   0   0   2   0   0   2   2   2   2   2   0   0   2   0   0   0   2   0   2   2   0   0   2   0   2   0   0   0   2   2   0   2   2   0   2   2   0   2   2   2   0
 MK-5-11                2   2   0   0   2   0   2   0   2   0   0   0   2   2   2   0   0   2   2   2   0   0   2   2   0   2   2   0   2   0   2   0   0   0   0   2   2   2   0   0   2   0   0   0   0   2   0   0   0   0   0   0   0   0   0   2   2   2   2   2   2   2   0   0   2   0   2   0   2   2   2   0   2   2   2   0   0   0   2   0   0   2   0   2   0   2   0   2   0   2   0   2   2   2   2   2   0   0   2   2   0   2   0   2   2   2   2   2   0   0   0   0   0   0   2   2   2   0   0   2   2   2   2   0   0   2   0   0   2   0   2   0   0   2   0   2   0   0   2   2   0   2   0   0   2   0   2   2   2   2   0   2   2   2   2   0   2   2   2   0   0   2   0   0   2   2   2   2   2   0   0   2   0   0   0   0   0   2   2   0   0   2   0   2   0   0   0   0   2   0   2   2   0   2   2   0   2   0   2   0
 MK-5-12                2   2   0   0   0   0   2   0   2   0   0   0   2   2   2   2   0   2   0   2   0   0   2   2   0   2   2   0   0   2   2   0   0   2   0   2   2   2   0   2   2   2   0   0   0   2   0   0   0   0   0   0   0   0   2   2   2   2   2   2   2   2   0   0   0   0   2   0   2   0   2   0   2   0   2   2   0   0   2   0   0   2   0   2   0   2   0   2   0   2   2   2   2   2   2   0   0   0   2   2   0   2   0   2   2   2   2   2   0   0   0   2   2   0   2   2   0   0   0   2   0   2   2   0   0   2   0   2   2   0   2   0   0   2   0   0   0   0   2   2   0   2   0   0   2   0   2   2   2   2   0   2   2   2   2   0   2   2   2   0   0   2   0   0   2   2   2   2   2   0   0   2   0   0   0   0   0   0   2   0   0   2   0   2   0   0   0   0   2   0   2   2   0   2   2   0   2   0   2   0
 MK-5-13                2   2   0   0   0   2   2   2   2   0   0   2   2   2   2   2   0   2   0   2   0   0   0   2   0   2   2   0   0   2   2   0   0   2   0   0   2   2   0   2   2   2   0   0   0   2   0   0   0   0   0   0   0   0   2   2   2   2   0   2   2   2   2   0   0   0   2   0   0   0   2   0   2   0   2   2   0   0   2   0   0   2   0   2   0   2   0   2   0   2   2   2   2   2   2   2   0   0   2   2   0   2   0   0   2   2   2   2   0   0   0   2   0   0   2   2   0   0   0   0   0   2   2   0   0   2   0   0   2   0   2   0   0   2   0   0   0   0   2   2   0   2   0   0   2   0   2   2   2   2   0   2   2   0   2   2   2   2   2   0   0   2   2   0   2   2   2   2   2   0   0   2   0   0   0   0   0   0   2   0   0   2   0   2   0   0   0   0   2   0   2   2   0   2   2   0   2   2   2   0
 MK-5-14                2   2   0   2   0   2   2   2   2   0   0   2   2   2   2   2   0   0   0   2   0   0   0   2   0   2   2   0   2   2   2   0   0   2   0   2   2   2   0   2   2   2   0   0   0   2   0   0   0   0   0   0   0   0   2   2   2   2   0   0   2   2   2   0   0   0   2   0   0   0   0   0   2   0   2   2   0   0   2   0   0   2   2   2   0   2   0   0   0   2   2   2   0   0   2   2   2   0   2   2   0   2   0   0   2   0   2   2   0   0   0   0   0   0   2   2   0   0   0   0   0   2   2   0   2   2   0   0   2   0   2   0   0   2   0   0   0   0   2   2   0   2   2   0   2   0   2   2   2   2   2   2   0   0   2   2   2   2   2   0   0   2   2   0   2   2   2   2   0   0   2   2   0   0   0   0   0   2   2   0   0   2   0   2   0   0   0   0   0   0   2   2   0   2   2   0   2   2   2   0
 MK-5-15                2   2   0   2   0   2   2   2   2   0   0   2   2   2   2   2   0   2   0   2   0   0   0   2   0   2   2   0   2   2   2   0   0   2   0   2   2   0   0   2   2   2   0   0   0   2   0   0   0   0   0   0   0   0   2   2   2   2   0   0   2   2   2   0   0   0   2   0   0   0   2   0   2   0   2   2   0   0   2   2   0   2   2   2   0   2   0   0   0   2   2   2   0   0   2   2   2   0   2   2   0   2   0   0   2   0   2   2   0   0   0   0   0   0   2   2   0   2   0   0   2   2   2   0   2   2   0   0   2   0   2   0   0   2   0   0   0   0   2   2   0   2   2   0   2   0   2   2   2   2   2   2   0   0   2   2   2   2   2   0   0   2   2   0   2   2   2   2   0   0   2   2   0   0   0   0   0   2   2   0   0   2   0   2   2   0   0   0   0   0   2   2   0   2   2   0   2   2   2   0
 MK-5-16                2   2   0   2   0   2   2   2   2   0   0   2   2   2   2   2   0   2   0   2   0   2   0   0   0   2   2   0   2   2   2   0   2   2   0   2   2   0   0   2   2   2   0   0   0   2   0   0   0   0   0   0   2   0   2   2   2   2   0   0   2   2   2   0   0   2   2   0   0   0   2   0   2   0   2   2   2   2   2   2   2   2   0   2   0   2   0   0   0   2   2   2   0   0   2   2   0   0   2   2   0   2   0   0   2   0   2   2   2   0   2   0   0   0   2   2   0   2   0   0   2   2   2   0   2   2   0   0   2   0   2   0   0   2   0   0   0   0   2   2   0   2   2   0   2   0   2   2   2   2   2   2   0   0   2   2   2   2   2   0   0   2   2   0   2   2   2   0   0   0   2   2   0   0   0   0   0   2   2   0   0   2   0   2   2   0   0   0   0   0   2   2   0   2   2   0   2   2   2   0
 MK-6-1                 0   0   2   2   0   2   0   2   2   0   0   2   2   2   0   0   2   2   2   2   0   0   2   0   0   2   0   2   0   0   0   2   0   2   0   0   2   0   0   0   2   0   2   0   0   0   2   2   0   0   0   0   0   0   2   2   2   2   2   0   2   2   2   0   0   2   2   0   0   2   0   2   2   0   2   0   0   2   0   0   2   2   2   0   0   2   2   2   2   0   2   2   2   2   2   0   0   2   2   0   0   2   0   2   2   0   0   2   2   0   2   2   0   0   2   2   2   2   2   0   0   0   2   2   0   2   0   2   0   2   2   0   2   2   0   2   0   2   0   2   0   2   0   2   0   2   2   2   0   0   2   0   0   0   2   2   2   2   2   2   0   2   2   0   0   2   2   2   0   0   2   2   0   2   2   2   2   2   2   2   0   0   2   2   0   2   0   2   2   0   2   0   2   2   0   0   0   2   0   2
 MK-6-2                 0   0   0   2   0   0   0   2   2   0   0   2   2   2   0   0   0   2   2   2   0   0   2   0   0   0   0   2   0   0   0   2   0   2   0   0   2   0   2   0   2   0   2   0   0   0   2   2   0   0   0   0   0   0   2   2   2   2   2   0   2   2   2   0   0   2   2   0   0   2   0   2   2   0   2   0   0   2   0   0   2   2   2   0   0   2   2   2   2   0   2   2   2   2   2   0   0   2   2   0   0   2   0   0   2   2   0   2   2   0   2   2   0   0   2   2   2   2   2   0   0   0   2   2   0   2   0   2   0   2   2   0   0   2   0   2   0   2   0   2   0   2   2   2   0   2   2   2   0   0   2   0   0   0   2   2   2   2   2   2   0   2   2   0   0   2   2   2   0   0   0   2   0   2   2   2   2   2   2   2   0   0   2   2   0   2   2   2   2   0   2   0   2   2   0   2   0   2   0   2
 MK-6-3                 0   0   0   2   0   0   0   2   2   0   0   2   2   2   0   0   0   2   2   2   0   0   2   0   0   0   2   2   0   0   0   2   0   2   0   0   2   0   2   0   2   0   2   0   0   0   2   2   2   0   0   0   0   0   2   2   2   2   2   0   2   2   0   0   0   2   2   0   0   2   0   2   2   0   2   2   0   2   0   0   2   2   2   0   0   0   2   2   0   0   2   2   2   2   2   0   0   2   2   0   0   0   0   0   2   2   0   2   2   0   2   2   0   0   2   2   2   2   2   0   2   0   2   0   0   2   0   2   0   2   2   0   0   2   2   2   0   2   0   2   2   0   2   2   0   2   2   0   2   0   2   2   0   0   2   2   2   0   2   2   0   2   0   0   2   2   0   2   0   0   0   2   0   2   2   2   2   2   2   2   0   0   2   2   0   2   2   2   2   0   2   0   2   2   0   2   0   0   0   2
 MK-6-4                 0   0   0   2   0   0   0   2   0   2   2   2   2   0   0   2   0   2   2   2   0   0   2   0   0   0   2   2   0   0   2   2   0   0   0   0   2   0   2   0   2   0   2   0   2   0   2   2   2   0   0   0   0   2   2   2   2   2   2   0   2   2   2   0   0   2   2   0   0   2   0   2   2   0   0   2   0   2   0   0   2   2   2   0   0   0   2   2   0   0   2   2   2   2   2   0   0   2   2   0   0   0   0   0   2   2   0   2   2   0   2   2   0   2   2   2   2   2   2   0   2   0   2   0   0   2   0   2   0   2   2   0   0   2   2   2   0   2   2   2   2   0   2   2   0   2   2   0   2   0   0   2   0   0   2   2   2   0   2   2   0   2   0   0   2   2   0   2   0   0   0   2   0   2   2   2   2   2   2   2   0   0   2   2   0   2   2   2   2   0   2   0   2   2   0   2   0   0   0   2
 MK-6-5                 0   0   0   2   0   0   0   2   0   2   2   2   2   0   0   2   0   2   2   2   0   0   0   0   0   0   2   2   0   0   2   2   0   0   0   0   2   2   2   0   2   2   2   0   2   0   2   2   2   0   0   0   0   2   2   0   0   2   2   0   2   2   2   0   0   2   2   0   0   2   2   2   2   0   0   2   0   2   0   0   2   2   2   2   0   0   2   2   0   0   2   2   2   2   2   0   0   2   2   0   0   0   0   0   2   2   0   2   2   0   2   2   0   2   2   2   2   2   2   0   2   0   2   0   0   2   0   2   0   2   2   0   0   2   2   2   0   2   2   2   2   0   2   2   0   2   2   0   2   0   0   2   0   0   0   2   2   2   2   2   0   2   0   0   2   2   2   2   0   0   0   2   0   2   2   2   2   2   2   2   0   0   2   2   0   2   2   2   2   0   2   2   2   0   0   2   0   2   0   2
 MK-6-6                 0   0   0   2   0   0   2   2   0   2   2   2   2   2   0   2   0   2   2   2   0   0   0   0   0   0   2   2   0   0   2   2   0   0   0   2   2   2   2   0   2   2   2   0   0   0   2   0   2   0   2   0   0   2   2   0   0   0   2   0   2   2   2   0   0   2   0   0   0   2   2   2   2   0   0   2   0   2   0   0   2   2   2   2   0   0   2   2   0   0   2   2   2   2   0   0   0   2   2   0   0   0   0   0   2   0   0   2   2   0   2   2   0   2   0   2   2   2   0   0   2   0   2   0   2   2   0   2   0   2   2   0   0   2   0   2   0   2   2   0   2   0   2   2   0   2   2   0   2   0   0   2   0   0   0   2   2   2   2   0   0   2   0   0   2   2   2   2   0   0   0   2   0   2   2   2   2   2   0   0   0   0   2   2   0   2   2   2   2   2   2   2   2   0   2   2   0   2   0   0
 MK-6-7                 0   0   0   0   0   0   2   2   0   0   0   2   2   2   0   2   0   2   2   2   0   0   0   0   0   0   2   2   0   0   2   2   0   0   0   2   2   2   2   0   2   2   2   0   0   0   2   0   2   0   2   0   0   2   2   0   0   0   2   0   2   2   2   0   0   2   0   0   0   2   2   2   0   2   2   2   0   2   0   0   2   2   2   2   2   0   2   2   2   0   2   2   0   0   2   0   0   2   2   0   0   0   0   0   2   2   0   0   2   0   2   2   0   2   0   2   2   2   0   2   2   0   2   0   2   2   0   2   0   2   2   0   0   2   0   2   0   2   2   0   0   0   2   2   0   2   2   0   2   0   0   2   0   0   2   2   2   2   2   0   0   2   0   0   2   0   0   0   0   0   2   2   0   2   2   2   2   2   0   0   0   0   2   2   2   2   0   2   2   2   2   2   2   0   2   2   0   2   0   0
 MK-6-8                 0   0   0   0   0   0   2   0   0   2   0   2   2   2   0   2   0   2   0   2   0   0   0   0   2   0   0   2   0   0   2   0   0   0   0   2   2   2   2   0   2   0   2   0   0   0   2   0   2   0   2   0   0   2   2   0   0   0   2   0   2   2   2   0   0   2   0   0   0   2   2   2   0   2   2   2   0   2   0   0   2   2   2   2   2   0   2   0   2   0   2   2   0   0   2   0   0   2   2   0   0   0   0   0   2   2   0   0   2   0   2   2   2   2   0   2   2   2   0   2   2   0   2   0   2   2   0   2   0   2   2   0   0   2   0   2   0   2   2   0   0   0   2   2   0   2   2   0   0   0   0   2   0   0   2   2   2   2   2   0   0   0   0   0   2   0   0   0   0   0   2   2   0   2   2   2   0   2   0   0   0   0   2   2   2   2   0   2   2   0   2   2   2   0   2   2   0   2   0   0
 MK-6-9                 0   0   0   0   0   0   2   0   0   2   0   2   2   2   0   2   0   2   2   2   0   0   0   0   2   0   0   2   0   0   2   0   0   0   0   0   2   2   2   0   2   0   2   0   2   0   2   0   2   0   2   0   0   2   2   0   0   2   2   2   2   2   2   2   0   2   0   0   2   2   2   2   0   2   2   2   0   2   0   0   2   2   2   2   2   0   2   2   2   0   2   2   0   0   2   0   0   2   2   0   2   0   0   0   2   2   0   0   2   0   0   2   0   2   0   2   2   2   0   2   2   0   2   0   2   2   0   2   0   2   2   0   2   2   0   2   0   2   2   0   0   0   2   2   0   2   2   0   0   0   0   2   0   0   2   2   2   2   2   0   0   0   2   0   2   0   0   0   0   0   2   2   0   2   2   2   0   2   0   0   0   0   2   2   2   2   2   2   2   2   2   2   2   0   2   2   0   2   0   0
 MK-6-10                2   0   0   0   0   0   2   0   0   2   0   2   2   2   0   2   0   2   2   2   0   0   0   0   2   2   0   2   0   0   2   0   0   0   0   0   0   2   2   0   2   0   2   2   0   0   2   2   2   0   2   0   0   2   2   0   0   2   2   2   2   2   2   2   0   2   0   0   2   2   2   2   0   2   2   2   0   2   0   0   2   2   2   2   2   2   2   2   2   0   2   2   0   0   2   0   0   2   2   2   2   0   0   0   2   0   0   0   2   0   0   0   0   2   0   2   2   2   0   2   2   0   2   0   2   2   0   2   0   2   2   0   2   0   0   2   0   2   2   0   0   0   2   0   0   2   2   2   0   0   0   2   0   0   2   2   2   2   2   0   0   0   2   0   2   0   0   0   0   0   2   2   0   2   2   2   0   2   0   0   0   0   2   2   2   0   2   2   2   2   2   2   2   0   2   2   0   2   0   0
 MK-6-11                2   0   0   0   0   0   2   0   0   2   0   2   2   0   0   2   0   2   2   2   0   0   0   0   2   2   0   2   0   0   2   0   0   0   0   2   2   2   2   0   2   0   2   2   2   0   2   0   2   2   2   0   0   2   2   0   0   0   2   2   0   2   2   2   0   2   0   0   2   2   2   0   0   0   2   2   0   2   0   0   2   2   0   2   2   2   0   2   2   2   2   2   2   0   2   0   0   2   2   2   2   0   0   0   2   2   2   0   2   0   0   0   0   2   0   2   2   2   0   2   2   0   2   0   2   2   0   2   0   2   2   0   2   0   0   2   0   2   2   0   0   2   0   0   0   2   2   0   0   0   0   2   0   0   2   2   2   2   2   0   0   0   2   0   2   0   0   0   0   0   2   2   0   2   2   2   0   2   0   0   0   0   0   2   2   0   2   2   2   2   2   2   2   2   2   2   0   2   0   2
 MK-6-12                2   0   0   0   0   0   0   0   2   2   0   0   2   0   0   2   2   2   2   2   0   0   0   0   2   2   0   2   0   0   2   0   0   0   0   2   2   2   2   0   2   0   2   2   2   0   2   0   2   2   2   0   0   2   2   0   0   0   2   2   0   2   2   2   2   2   0   0   2   0   0   2   0   0   2   2   0   2   2   0   2   2   0   2   2   2   0   2   0   0   2   2   2   0   2   0   0   2   2   2   2   0   0   0   2   2   2   0   2   2   2   0   0   2   0   0   2   2   0   2   2   0   2   0   2   2   0   2   0   2   2   0   2   0   0   2   0   2   2   2   0   0   0   0   0   2   2   0   0   0   0   2   0   0   2   2   2   2   0   0   0   0   2   0   0   2   0   0   0   0   2   2   0   2   2   2   2   2   0   0   0   0   0   2   2   0   2   2   2   2   2   2   2   2   2   2   2   2   0   2
 MK-6-13                0   0   0   0   2   0   0   0   2   2   0   2   2   0   0   2   2   2   2   2   0   0   0   0   2   2   2   2   0   0   2   0   0   0   0   2   2   2   2   0   2   0   2   2   2   0   2   2   2   2   2   0   0   2   2   0   0   0   2   2   0   2   2   2   2   0   0   0   2   0   0   2   0   0   2   2   0   2   2   0   2   2   0   2   2   2   2   2   0   2   2   0   2   0   2   0   0   2   2   2   2   0   2   0   2   2   0   0   2   2   2   0   0   2   0   2   2   2   0   2   2   0   2   0   2   2   2   2   0   2   2   0   0   0   0   2   0   2   2   2   0   0   0   0   0   2   2   0   0   2   0   2   0   0   2   2   2   0   0   0   0   0   2   0   2   2   0   0   2   0   2   2   0   2   2   2   2   2   0   0   0   0   0   2   2   0   2   0   0   0   0   2   2   2   2   2   0   2   0   0
 MK-6-14                0   0   0   0   0   0   0   0   2   2   0   2   2   0   0   2   2   2   2   2   0   0   0   0   2   2   2   2   0   0   2   2   2   2   0   2   2   2   2   0   2   0   2   2   2   0   2   2   2   2   2   0   0   2   2   0   0   0   2   0   0   2   2   2   2   0   2   0   2   0   2   2   0   0   2   2   0   2   2   0   2   0   2   2   2   2   2   2   0   2   0   0   2   0   2   0   0   2   0   2   0   2   2   0   2   2   0   0   2   2   2   0   0   2   0   0   0   2   0   2   2   0   2   0   2   2   2   2   0   2   2   0   0   0   0   0   0   0   2   2   0   0   0   0   0   2   2   0   0   2   0   2   0   0   2   2   0   0   0   2   0   0   2   0   2   2   0   0   2   0   0   2   0   2   2   0   2   2   0   0   0   0   0   2   2   0   2   0   0   0   0   2   2   2   2   2   0   0   0   0
 MK-6-15                0   0   0   0   0   0   0   0   2   2   0   2   2   0   2   2   2   2   0   2   0   0   0   0   2   2   2   2   0   0   2   2   2   2   0   2   0   2   2   0   2   0   2   2   2   0   2   2   2   2   2   0   0   2   2   0   0   0   2   0   0   2   2   2   0   0   2   0   2   0   2   2   0   2   2   2   0   2   2   0   0   2   2   2   2   2   2   2   0   2   0   0   2   0   2   0   0   2   0   2   0   2   2   0   2   2   0   0   2   2   0   2   0   2   0   0   0   2   0   2   2   0   2   0   2   2   2   2   0   2   2   0   0   0   0   0   0   0   2   2   0   0   0   0   0   2   2   0   0   2   0   2   0   0   2   2   0   0   0   2   0   0   2   0   2   0   0   0   2   0   0   2   0   2   2   0   2   2   2   0   0   0   0   2   2   2   2   0   0   0   0   2   2   2   2   2   0   0   0   2
 MK-6-16                2   0   0   0   0   0   0   0   0   2   0   2   2   0   2   2   2   2   0   2   0   0   0   0   2   0   2   2   0   0   0   2   2   2   2   0   0   2   2   0   2   0   2   0   2   0   2   2   2   2   2   2   0   2   2   2   0   2   2   0   0   2   2   2   0   0   2   0   2   0   2   2   0   2   2   2   0   2   2   0   0   0   2   2   2   2   2   2   0   2   0   0   2   0   2   0   0   2   0   2   0   2   2   0   2   2   0   0   2   2   0   2   0   2   0   0   0   2   0   2   2   0   2   0   2   2   2   2   0   2   2   0   0   2   0   0   0   0   2   2   0   0   0   2   0   2   2   0   0   2   0   2   0   0   2   2   0   0   0   2   0   0   2   0   2   0   0   0   2   0   0   2   0   2   2   0   2   2   2   0   0   0   2   2   2   2   2   2   0   0   0   2   2   2   2   2   0   0   0   0
 
!****************************************** Phenotypic Data **********************************************************
!-100.0 is resevred for missing phenotype
SimulatedTrait1        14.4065   14.7450   15.9861   12.7822   16.5583   13.2101   15.1003   14.3963   13.9821   15.6754   17.2252   15.6524   14.4126   16.6596   17.3093   16.7350   15.0386   15.2306   13.3151   14.0462   16.6754   14.9169   15.6028   13.8694   15.9308   16.3002   11.5898   15.9429   13.9590   14.8842   13.9202   16.8871   15.9217   16.5522   14.3837   15.2006   14.7596   13.7624   16.4249   15.3944   14.8765   15.6110   15.0959   13.4854   13.7510   16.4601   13.9055   14.5172   13.3438   13.1019   16.8396   12.5684   16.8339   15.9793   16.9774   13.4671   14.7189   14.1408   13.8835   16.7366   13.7908   13.3337   14.3656   16.1536   13.5686   13.8876   14.8490   14.2323   15.1021   12.6868   12.9329   15.7810   14.1242   13.7687   14.8911   16.4833   15.0689   14.8797   16.0243   16.4164   13.6532   17.6014   16.9485   14.0317   15.6535   16.3681   15.6984   14.2308   15.8190   16.4167   15.5880   14.4319   14.9946   15.5350   11.7889   14.5391   13.6168   15.7461   13.7922   14.4918   13.9267   17.9376   14.8311   17.1760   14.1243   15.6757   15.1343   13.9793   13.0687   16.9328   16.7571   14.7352   12.5686   15.7359   16.0595   16.1109   14.6434   14.3730   13.6706   15.0012   14.3331   12.4273   15.0340   17.0002   15.1711   15.2347   15.0996   14.2644   15.4010   14.7009   12.5543   14.0436   15.7391   14.0216   13.4548   16.5779   16.2036   17.2354   15.6344   14.3934   13.8533   16.0182   15.3161   15.2191   15.7203   15.9808   15.6211   16.1763   14.5929   16.2685   15.4927   16.9136   16.2422   15.7467   15.2663   13.5197   12.7344   16.0644   17.2194   15.6804   15.2487   13.8911   16.6134   15.9631   17.8420   15.9643   15.9908   16.0065   15.8973   18.2618   13.6273   12.7723   16.5447   14.8073   14.8161   13.8369   16.9669   14.5390   13.5250   15.5561   12.8607   15.5568   16.7140   15.6937   16.9980   15.8730   12.8909   15.2654   16.4023   16.8127   13.8266   14.6438   16.4566   15.7709   14.7182   16.1113   13.6146   14.3332   16.0631   15.6675
SimulatedTrait2        10.3015   11.2652    8.7623   10.6016    9.1408    9.4197    9.6949    9.6448    9.2187    9.2593    9.4056    9.0365   10.0746    9.4577   10.2324   10.4376   10.6258   10.4748   10.3541   11.5573    9.4604    9.6132    9.4190   10.5128   10.0097    9.7172   10.3380    9.3672   10.1834    8.3767   11.6135    9.6492    9.3738    9.7290   11.8069    9.2656   10.8570   10.1324    9.5692    9.0963    9.6696   10.5567   10.9868    9.6855    9.7017    9.0924    9.5468    9.3192   10.5504   10.3695    9.8334   10.6290   10.0814    9.2803    8.8502   10.9177   10.2735    9.4295   10.9281   10.1515   10.7624   10.7312   11.1330    9.7870   10.0394   10.0534    9.5612   10.8565   11.0212   11.3353   10.7262    9.9562   10.8602   10.1996   10.3881    9.3982   11.0175    9.7886    9.9816    9.7327   11.5295    9.8440    8.8643   11.0219   11.1564    9.3440   10.8162    9.4079    9.3409    9.5111    9.7133    9.3004    9.6310    9.2754   10.0764    9.8137   10.5711    9.9338   10.2210    9.6426   10.1142    8.0017   10.6430    9.1369   10.2418    9.9517    8.4960    8.7690   10.3178    8.4872    9.4940    9.6684   10.8158    9.6014    9.0973    9.7000   10.1452    9.6251   10.1425    9.3791   10.1888   10.0170    8.9164    9.8167   10.4266    9.6599   10.9336    9.6085    9.8115   10.2829   10.5316   10.3707    9.4866   11.0323   10.8118    9.4473    9.9003   10.3796   10.9298   10.2480   10.4227    9.6950   10.8304   10.6435    9.7481   11.1510   11.0869    8.5673    8.7605    9.2955    9.3538    9.4436   11.1030   10.0423   10.8789   10.8652   10.2726    8.7541    9.5318   10.1143   10.1010   10.6333    9.8814    9.0504    9.4990    8.9755    9.9490    8.9284    9.4599    9.5736   11.6472   10.3238    9.5103    8.6368    8.9346    9.6862    9.5175   10.3929   10.3584    9.0603   10.4374    9.9647    9.6689   11.5184    9.3780    9.1533    9.7762    9.4850    9.7780    9.4036   10.9391   10.0418    9.9222    8.9400    9.9123    9.6455   10.4887   10.5745    9.7330    9.1231
 
