# Supplementary material for: Inclusive Composite Interval Mapping of QTL by Environment Interactions in Biparental Populations
Source: PLoS One. 2015 Jul 10;10(7):e0132414. doi: 10.1371/journal.pone.0132414 (PMC4498613; doi:10.1371/journal.pone.0132414)
Supplement: S5 File — (ZIP) [file pone.0132414.s005.zip › H=0.5/L1/run_00008.met]

!**********************Note: lines staring with "!" are remarks and will be ignored in the program********************
!*********************************General Information**********************************
!Assuming F1 = P1 x P2, populations available in QTL IciMapping are: 
!  1, P1BC1F1 = P1 x F1, the first backcrossing where P1 is used as the recurrent parent;
!  2, P2BC1F1 = P2 x F1, the first backcrossing where P2 is used as the recurrent parent;
!  3, F1DH, F1-derived doubled haploids; 
!  4, RIL or F1RIL, recombination inbred lines through the repeated selfing of F1;
!  5, P1BC1RIL, recombination inbred lines through the repeated selfing of P1BC1F1;
!  6, P2BC1RIL, recombination inbred lines through the repeated selfing of P2BC1F1;
!  7, F2, the selfing generation of F1;
!  8, F3, the selfing generation of F2;
!  9, P1BC2F1, the second backcrossing where P1 is used as the recurrent parent; 
! 10, P2BC2F1, the second backcrossing where P2 is used as the recurrent parent;
! 11, P1BC2RIL, recombination inred lines through the repeated selfing of P1BC2F1; 
! 12, P2BC2RIL, recombination inred lines through the repeated selfing of P2BC2F1; 
! 13, P1BC1F2, the selfing generation of P1BC1F1; 
! 14, P2BC1F2, the selfing generation of P2BC1F1; 
! 15, P1BC2F2, the selfing generation of P1BC2F1; 
! 16, P2BC2F2, the selfing generation of P2BC2F1; 
! 17, P1BC1DH, P1BC1F1-derived doubled haploids; 
! 18, P2BC1DH, P2BC1F1-derived doubled haploids; 
! 19, P1BC2DH, P1BC2F1-derived doubled haploids; 
! 20, P2BC2DH, P2BC2F1-derived doubled haploids; 
   3      !Mapping Population (see remarks above)
   2      !Mapping Function (1 for Kosambi; 2 for Haldane; 3 for Morgan)
   2      !Marker Space Type (1 for intervals; 2 for positions)
   1      !Marker Space Unit(1 for centiMorgans; 2 for Morgan)
   6      !Number of Chromosomes (or Linkage Groups)
 200      !Size of the mapping population
   2      !Number of environments
 
!***************************************** Chromosomes and Linkage Maps **********************************************
!Chromosome                 NumMarkers
-CH1                        16
-CH2                        16
-CH3                        16
-CH4                        16
-CH5                        16
-CH6                        16
!Linkage map (Marker name followed by position or the interval length)
 MK-1-1                1     0.000
 MK-1-2                1    10.000
 MK-1-3                1    20.000
 MK-1-4                1    30.000
 MK-1-5                1    40.000
 MK-1-6                1    50.000
 MK-1-7                1    60.000
 MK-1-8                1    70.000
 MK-1-9                1    80.000
 MK-1-10               1    90.000
 MK-1-11               1   100.000
 MK-1-12               1   110.000
 MK-1-13               1   120.000
 MK-1-14               1   130.000
 MK-1-15               1   140.000
 MK-1-16               1   150.000
 MK-2-1                2     0.000
 MK-2-2                2    10.000
 MK-2-3                2    20.000
 MK-2-4                2    30.000
 MK-2-5                2    40.000
 MK-2-6                2    50.000
 MK-2-7                2    60.000
 MK-2-8                2    70.000
 MK-2-9                2    80.000
 MK-2-10               2    90.000
 MK-2-11               2   100.000
 MK-2-12               2   110.000
 MK-2-13               2   120.000
 MK-2-14               2   130.000
 MK-2-15               2   140.000
 MK-2-16               2   150.000
 MK-3-1                3     0.000
 MK-3-2                3    10.000
 MK-3-3                3    20.000
 MK-3-4                3    30.000
 MK-3-5                3    40.000
 MK-3-6                3    50.000
 MK-3-7                3    60.000
 MK-3-8                3    70.000
 MK-3-9                3    80.000
 MK-3-10               3    90.000
 MK-3-11               3   100.000
 MK-3-12               3   110.000
 MK-3-13               3   120.000
 MK-3-14               3   130.000
 MK-3-15               3   140.000
 MK-3-16               3   150.000
 MK-4-1                4     0.000
 MK-4-2                4    10.000
 MK-4-3                4    20.000
 MK-4-4                4    30.000
 MK-4-5                4    40.000
 MK-4-6                4    50.000
 MK-4-7                4    60.000
 MK-4-8                4    70.000
 MK-4-9                4    80.000
 MK-4-10               4    90.000
 MK-4-11               4   100.000
 MK-4-12               4   110.000
 MK-4-13               4   120.000
 MK-4-14               4   130.000
 MK-4-15               4   140.000
 MK-4-16               4   150.000
 MK-5-1                5     0.000
 MK-5-2                5    10.000
 MK-5-3                5    20.000
 MK-5-4                5    30.000
 MK-5-5                5    40.000
 MK-5-6                5    50.000
 MK-5-7                5    60.000
 MK-5-8                5    70.000
 MK-5-9                5    80.000
 MK-5-10               5    90.000
 MK-5-11               5   100.000
 MK-5-12               5   110.000
 MK-5-13               5   120.000
 MK-5-14               5   130.000
 MK-5-15               5   140.000
 MK-5-16               5   150.000
 MK-6-1                6     0.000
 MK-6-2                6    10.000
 MK-6-3                6    20.000
 MK-6-4                6    30.000
 MK-6-5                6    40.000
 MK-6-6                6    50.000
 MK-6-7                6    60.000
 MK-6-8                6    70.000
 MK-6-9                6    80.000
 MK-6-10               6    90.000
 MK-6-11               6   100.000
 MK-6-12               6   110.000
 MK-6-13               6   120.000
 MK-6-14               6   130.000
 MK-6-15               6   140.000
 MK-6-16               6   150.000
!*********************************** Marker Types ********************************************************************
!Co-dominant marker: When heterozygote F1 is present, P1 is coded as 2, F1 is coded as 1, and P2 is coded as 0; Otherwise, P1 is coded as 2, and P2 is coded as 0. 
!Dominant marker: When heterozygote F1 is present, P1 and F1 are coded as 12, and P2 is coded as 0; Otherwise, P1 is coded as 2, and P2 is coded as 0.  
!Recessive markers: When heterozygote F1 is present, P1 is coded as 2, and F1 and P2 are coded as 10; Otherwise, P1 is coded as 2, and P2 is coded as 0. 
!Missing marker is coded as -1. 
 MK-1-1                 0   0   2   0   0   2   0   2   0   2   2   2   0   2   0   0   2   2   0   0   2   2   2   2   2   2   0   2   2   0   0   0   0   0   2   0   0   2   2   2   2   2   0   0   2   0   2   2   0   0   0   0   2   0   0   2   0   2   0   2   2   2   0   0   0   0   2   0   0   0   2   2   2   2   2   2   2   2   0   0   2   2   0   0   0   2   0   0   2   2   0   2   2   2   0   2   0   2   2   2   2   2   2   2   2   2   0   0   0   2   2   0   2   2   2   2   2   2   2   2   0   0   2   0   2   2   2   2   2   0   2   2   2   2   0   2   2   2   0   0   2   0   2   2   2   2   0   0   2   2   0   0   0   2   2   0   0   2   2   0   2   2   0   0   2   2   0   2   2   0   0   2   0   2   2   2   2   0   0   0   0   0   2   2   0   2   0   0   0   2   0   2   0   0   2   2   2   0   0   2
 MK-1-2                 0   0   2   0   0   2   0   2   0   2   2   2   0   0   0   0   2   2   0   0   2   2   2   2   2   0   0   2   2   0   0   2   0   0   2   0   0   2   2   2   0   2   0   0   2   0   2   0   0   2   0   0   2   0   0   2   0   2   0   2   2   2   0   2   0   0   2   0   0   0   2   2   2   2   2   2   2   2   0   0   2   2   0   0   0   0   0   0   2   2   0   2   2   0   0   0   0   2   2   2   2   2   2   2   2   2   0   0   0   2   2   0   2   2   2   2   2   2   2   2   0   0   0   0   2   2   2   2   0   2   2   2   2   2   0   2   2   2   2   0   2   2   2   2   2   2   0   0   2   2   0   0   0   2   2   0   0   2   2   0   2   2   0   0   2   2   0   2   2   0   0   2   0   2   0   2   2   2   0   0   0   0   2   2   0   2   0   0   2   2   0   2   2   0   2   2   2   2   0   2
 MK-1-3                 0   0   2   0   0   2   0   2   0   2   2   2   0   0   0   0   2   2   0   0   2   2   2   2   2   0   0   2   2   0   0   2   0   0   2   0   0   2   2   2   0   2   0   0   2   0   2   0   0   2   0   0   2   0   0   2   0   2   0   2   2   2   0   2   2   0   2   0   2   0   2   2   2   2   2   2   2   2   0   0   2   2   0   0   0   0   0   0   0   2   0   2   2   2   0   0   0   2   2   2   2   2   2   2   2   2   0   0   0   2   2   0   2   2   0   2   0   0   0   2   0   0   0   0   2   2   2   2   0   2   2   2   2   2   2   2   2   2   2   2   2   2   2   2   0   2   2   0   2   2   0   0   0   2   2   0   0   2   0   0   2   2   0   0   2   2   0   2   2   0   0   2   0   2   0   2   2   2   0   0   0   0   2   2   0   2   0   0   2   2   0   2   2   0   2   2   2   2   0   2
 MK-1-4                 0   0   2   0   0   2   0   2   0   2   2   2   0   0   0   0   2   2   0   0   2   2   2   2   2   2   0   2   2   0   0   2   0   0   2   0   0   2   2   2   0   2   0   0   2   0   2   0   0   2   2   0   2   2   0   2   0   0   0   2   2   2   0   2   2   0   2   0   2   2   2   0   2   0   2   2   0   2   0   0   2   2   0   0   0   2   0   0   0   2   0   2   2   2   0   0   0   2   2   2   2   2   2   2   2   2   0   0   0   2   2   0   2   2   2   2   0   2   0   2   0   0   0   0   2   2   2   0   0   2   2   2   2   2   0   2   2   2   2   2   2   2   2   2   0   2   2   0   0   2   0   0   0   2   2   0   0   2   2   0   2   0   0   0   2   2   0   2   2   0   0   2   2   0   0   2   2   2   0   0   2   0   2   2   0   2   0   0   2   2   0   2   2   0   2   2   2   2   2   2
 MK-1-5                 0   0   0   0   0   0   0   2   0   2   2   2   0   0   0   2   2   2   0   2   2   2   2   0   2   2   0   2   2   2   0   2   2   0   2   0   0   2   2   2   0   2   0   0   2   0   2   0   0   2   2   0   2   2   0   2   2   0   0   2   2   2   0   0   2   0   2   0   2   2   2   0   2   0   2   2   0   2   0   0   2   2   0   0   0   2   0   0   0   2   0   2   2   2   2   0   0   2   2   2   2   0   2   0   2   2   0   0   0   2   2   0   2   2   2   2   0   0   0   2   0   0   0   0   2   0   2   0   0   2   2   2   2   0   0   2   2   2   2   2   2   2   2   2   0   2   2   0   0   2   0   2   0   2   2   0   0   2   0   0   2   0   0   0   2   2   0   2   2   0   0   2   2   0   0   2   2   2   2   0   2   0   2   2   0   2   0   0   2   2   2   2   2   0   2   2   0   2   2   2
 MK-1-6                 0   0   0   0   0   0   0   2   0   2   2   2   0   0   0   2   2   2   0   2   2   0   2   0   2   2   0   2   2   2   0   2   2   0   2   0   0   2   2   2   0   2   0   0   2   0   2   0   0   2   2   0   2   2   0   2   2   0   0   2   2   2   0   0   2   0   2   0   0   2   2   0   2   0   2   2   0   2   0   0   2   2   0   0   0   2   0   0   0   2   0   2   2   2   2   0   0   0   2   2   2   0   2   0   2   2   0   0   0   2   0   0   2   2   2   2   0   0   0   2   0   0   0   0   2   0   2   0   0   2   2   2   2   0   2   2   2   2   2   2   2   2   2   2   2   2   2   0   0   0   2   2   0   2   2   0   0   2   0   0   2   0   2   0   2   2   0   2   2   0   0   2   2   2   0   2   2   2   2   0   2   0   2   2   2   2   0   0   2   2   2   2   2   0   2   2   0   2   0   2
 MK-1-7                 0   0   2   0   0   0   0   2   0   2   2   2   0   0   0   2   0   2   0   2   2   0   2   0   2   0   0   2   2   2   0   2   2   0   2   2   0   2   2   2   0   2   0   0   2   0   2   0   0   2   2   0   2   2   0   2   2   0   0   0   2   2   0   0   2   0   2   0   0   2   2   0   2   0   2   2   0   2   0   0   2   2   0   0   0   2   0   0   0   2   0   2   2   2   2   0   0   0   2   2   2   0   2   0   2   2   0   0   0   2   0   0   2   2   2   2   0   0   0   2   0   0   0   0   2   0   2   2   0   0   2   0   2   0   2   2   2   2   0   2   2   2   2   2   2   2   2   0   0   0   2   2   0   0   2   0   0   2   0   2   2   0   2   0   0   2   0   2   2   0   2   2   2   2   0   2   2   2   2   0   2   0   2   2   2   2   0   0   2   2   2   2   2   0   2   2   0   0   0   2
 MK-1-8                 2   0   0   0   0   2   0   2   0   2   2   0   0   2   0   2   0   2   0   2   2   0   2   0   2   0   0   0   2   2   0   2   2   0   2   2   0   2   2   2   0   2   2   0   2   0   2   0   0   2   2   0   2   2   0   2   2   2   2   0   2   0   0   0   2   0   2   0   0   2   2   0   2   0   0   2   0   2   0   0   2   2   0   0   0   2   2   0   0   2   0   0   2   2   2   0   0   0   2   2   2   0   2   0   2   2   0   0   2   2   0   0   0   2   2   2   0   0   0   2   0   0   2   0   2   0   2   2   0   0   2   0   0   0   2   0   2   2   0   2   2   2   2   2   2   2   2   0   0   0   2   2   0   0   2   0   0   2   0   0   2   0   2   2   0   0   0   2   2   0   2   2   0   2   0   2   2   2   2   0   2   0   2   2   2   2   0   0   2   2   2   2   2   0   2   2   0   0   0   2
 MK-1-9                 2   0   0   0   0   2   0   2   0   0   2   0   0   2   0   2   0   2   0   2   2   0   2   0   2   0   2   0   2   2   0   2   2   0   2   2   0   2   2   2   0   2   2   0   2   0   2   0   0   2   2   0   2   2   0   0   2   2   2   2   2   2   0   0   2   0   2   0   0   0   2   0   2   0   0   2   0   2   0   0   2   2   0   0   0   2   2   0   0   2   0   0   2   2   2   0   0   0   2   2   2   0   0   0   0   2   0   0   0   2   0   0   0   2   2   0   0   0   0   2   0   0   2   0   2   0   2   2   0   0   2   0   0   0   2   0   2   2   0   2   2   2   2   0   2   2   0   0   0   2   2   2   0   0   2   0   0   2   0   0   2   0   2   2   0   0   0   2   2   0   2   2   2   2   0   2   2   2   2   2   2   0   2   2   2   2   0   2   2   0   0   2   2   0   2   2   0   0   0   2
 MK-1-10                2   2   0   0   0   2   0   2   0   0   2   0   0   2   0   2   0   2   0   2   2   0   2   0   2   0   2   0   2   2   0   2   2   0   2   2   0   2   0   2   0   2   2   0   2   2   2   0   0   2   2   0   2   2   0   0   2   2   2   0   2   2   0   0   2   0   2   0   0   0   2   0   2   0   0   2   0   2   0   0   2   2   0   0   0   2   2   0   0   2   0   0   2   2   2   0   0   0   2   2   2   2   0   0   0   2   0   0   0   2   0   2   0   2   0   0   0   0   0   2   0   0   2   2   0   0   2   2   0   2   2   0   0   2   2   0   2   2   0   0   2   2   2   0   0   2   0   0   0   2   2   2   2   0   2   0   0   2   0   0   2   2   2   2   0   2   0   2   2   0   2   2   2   2   0   2   2   2   2   2   2   0   2   2   2   2   0   2   2   0   0   2   2   2   2   2   0   0   0   2
 MK-1-11                2   2   0   0   0   2   2   2   0   0   2   0   0   2   0   2   0   2   0   0   2   0   2   0   2   0   2   2   2   2   2   2   0   0   2   2   0   2   0   2   2   2   2   0   2   2   2   0   0   0   2   0   2   2   0   0   2   2   2   0   2   2   0   0   2   2   2   0   0   2   2   0   2   0   0   2   0   2   0   0   2   2   0   0   0   2   2   0   2   2   2   0   2   2   2   0   0   0   2   2   2   2   0   0   0   2   0   2   0   2   0   2   0   2   0   0   0   0   0   2   0   0   2   2   0   0   2   2   0   2   2   0   0   0   2   0   2   0   0   0   2   2   2   0   0   2   0   0   0   2   2   2   2   0   2   0   0   2   0   0   2   2   2   2   0   2   0   2   2   0   2   2   2   2   2   2   2   2   2   2   2   0   2   2   2   2   0   0   2   0   0   2   2   2   2   2   0   0   0   2
 MK-1-12                2   2   0   0   0   2   2   2   0   0   0   0   0   2   0   2   0   0   0   0   2   0   2   0   2   0   2   2   2   2   2   2   0   0   2   2   0   2   0   2   2   2   2   0   2   2   2   0   0   0   2   0   2   2   0   0   2   2   2   0   2   2   0   0   0   2   2   0   0   2   2   0   2   0   0   2   0   2   0   0   2   2   0   0   0   2   2   2   2   2   2   0   2   2   2   0   0   0   2   2   2   2   0   0   0   2   0   2   0   2   0   2   0   2   0   0   0   0   0   2   0   0   2   2   0   0   2   2   0   2   2   0   0   0   2   0   2   0   0   0   2   0   2   0   0   2   0   0   0   2   2   2   2   0   2   0   0   2   0   2   2   2   2   2   0   2   0   2   2   0   2   2   2   2   2   2   2   2   2   2   2   0   2   2   2   2   0   0   0   0   0   2   2   2   2   2   0   0   0   2
 MK-1-13                2   2   2   0   0   2   2   2   0   0   0   0   0   2   0   2   0   0   0   0   2   0   0   2   2   0   2   0   2   2   2   0   0   0   2   2   0   2   0   2   2   2   2   0   2   2   2   0   2   0   2   0   2   2   0   0   2   2   2   0   2   2   2   0   2   2   2   0   0   2   2   0   2   0   0   2   0   2   0   0   2   2   0   0   0   0   0   2   2   0   2   0   2   0   2   0   0   0   2   0   2   2   0   2   0   2   0   2   0   2   0   2   0   2   0   0   0   0   0   2   0   0   2   2   0   0   2   0   0   2   2   2   0   0   2   0   2   0   0   0   2   0   2   0   0   0   0   0   0   2   2   2   2   0   2   0   0   2   2   2   2   2   2   2   0   2   0   2   2   0   2   2   2   2   2   2   0   2   2   2   0   0   0   2   2   2   0   0   0   0   0   2   2   2   2   2   0   0   0   2
 MK-1-14                2   2   2   0   0   0   2   2   0   0   0   0   2   2   0   2   0   2   0   0   2   0   0   2   2   2   2   0   0   2   2   0   0   0   2   2   0   2   0   2   0   2   2   0   2   2   2   0   2   0   2   0   0   2   2   0   2   2   2   0   2   2   2   0   2   2   2   0   0   2   2   2   0   0   0   2   0   2   0   0   2   2   0   2   2   0   0   2   2   0   0   0   2   0   2   0   0   0   2   0   2   0   0   2   0   2   0   2   0   2   0   2   2   0   2   0   0   0   0   2   0   0   2   2   0   2   0   0   0   2   2   2   0   0   2   0   2   0   0   2   2   0   2   0   0   0   0   0   0   2   2   2   2   0   2   0   0   2   0   0   2   2   2   2   0   0   0   0   2   0   0   2   2   2   2   2   0   0   2   2   0   0   0   2   2   2   0   0   0   0   2   2   2   2   2   0   0   0   0   2
 MK-1-15                2   2   2   2   0   0   2   2   0   0   0   0   2   2   0   0   0   2   0   0   2   0   0   2   2   2   2   0   0   2   2   0   0   2   2   2   0   2   0   2   0   2   2   0   2   2   2   0   2   0   2   0   2   0   2   0   2   2   2   0   2   2   2   0   2   2   2   0   0   0   2   2   0   0   0   2   0   2   0   2   2   2   0   2   2   0   0   2   2   0   2   2   2   0   2   2   0   0   2   0   2   0   0   2   0   2   0   2   0   2   0   2   2   0   2   0   0   0   2   2   0   0   2   2   0   2   2   0   0   2   0   2   0   0   2   0   2   0   2   2   2   0   2   2   2   0   0   0   0   2   2   2   2   0   2   0   0   2   0   0   2   2   2   2   0   0   2   0   2   0   0   2   2   2   2   2   0   0   0   2   0   0   2   2   2   2   0   0   0   0   2   2   2   2   2   0   0   0   0   2
 MK-1-16                2   2   2   2   0   2   2   2   0   0   0   0   2   2   0   0   0   2   0   2   2   2   0   2   2   0   2   2   0   2   2   2   0   2   2   2   0   2   0   2   0   2   2   0   2   2   2   2   2   0   2   0   2   0   2   0   2   2   2   0   2   0   0   0   2   2   2   0   0   0   2   0   2   0   0   2   2   2   0   0   2   2   0   2   2   0   0   2   2   0   0   2   2   0   2   0   0   2   2   2   2   0   0   2   2   2   0   2   0   2   0   2   2   0   2   0   0   0   2   2   0   0   2   2   0   2   2   0   0   2   0   2   0   0   2   0   2   0   2   2   2   0   2   2   2   0   0   0   0   2   0   2   2   0   2   0   0   2   0   0   2   2   2   2   0   0   2   0   2   0   2   2   2   2   2   2   0   0   0   2   0   0   2   2   0   2   0   0   0   0   2   2   0   2   0   0   0   0   0   2
 MK-2-1                 2   2   2   2   2   0   0   0   2   0   0   0   2   0   0   0   2   2   2   2   2   2   2   2   0   2   2   0   2   2   2   0   0   0   2   2   2   2   2   0   0   2   2   2   0   2   0   2   2   2   2   2   0   0   2   2   0   2   2   2   0   2   2   2   2   0   0   2   0   2   0   0   0   0   0   2   0   0   2   2   0   0   2   0   0   2   2   0   2   2   2   2   0   2   0   2   0   2   0   2   0   0   0   0   0   0   0   0   0   2   0   2   0   0   2   2   0   0   2   2   2   0   2   2   0   0   2   0   2   2   0   0   0   2   0   2   2   2   2   0   0   2   0   2   0   2   0   0   2   0   2   0   0   2   2   2   0   2   2   2   0   0   2   0   2   2   0   2   2   0   2   2   2   0   2   2   0   2   0   2   2   2   2   0   2   2   2   2   2   2   2   2   2   0   0   0   0   2   0   0
 MK-2-2                 2   2   2   2   2   0   0   2   2   0   0   0   2   0   0   0   2   2   2   2   2   2   0   2   0   2   2   0   2   2   2   0   0   0   2   2   2   2   2   0   0   2   2   2   0   2   0   2   2   2   2   2   0   0   0   2   0   2   2   2   0   2   2   2   2   0   0   2   0   2   0   0   0   0   0   2   0   0   2   2   0   0   2   0   0   0   2   0   2   0   2   2   0   2   0   2   0   2   0   2   0   0   0   0   0   0   0   0   2   2   0   2   0   0   2   0   0   0   2   2   2   0   2   2   0   0   2   0   0   2   0   0   0   2   0   2   0   2   2   0   0   2   0   2   0   2   0   0   2   0   2   0   0   2   2   2   0   2   2   2   0   0   2   0   2   0   0   2   2   0   2   2   2   0   2   2   2   2   2   2   0   2   2   2   2   2   2   2   0   0   2   2   2   0   0   0   0   2   0   0
 MK-2-3                 2   2   2   2   2   0   0   2   2   0   2   0   2   0   0   0   2   0   2   2   2   2   0   2   0   2   2   0   2   2   2   0   0   0   2   2   2   0   2   2   0   2   2   2   0   2   0   2   2   2   2   0   0   0   0   0   0   2   2   2   0   2   2   2   0   0   0   2   0   2   0   0   0   0   0   2   0   0   2   0   0   0   2   0   0   0   2   0   2   0   2   2   0   0   0   2   0   2   0   2   2   0   0   0   0   2   0   0   2   2   0   2   2   2   2   0   0   0   2   2   2   0   2   2   0   0   2   0   0   2   0   0   2   2   0   2   0   2   2   0   0   2   0   0   0   2   0   2   2   0   2   2   0   2   2   2   0   2   2   2   0   0   2   0   2   0   0   2   2   0   2   2   2   0   2   2   2   2   2   2   0   2   2   2   2   2   2   2   0   0   2   2   2   0   0   0   0   2   0   0
 MK-2-4                 2   2   2   0   2   0   0   2   0   0   0   0   2   0   0   0   2   2   2   2   2   2   0   0   0   2   2   0   2   2   2   0   2   0   2   2   2   0   2   2   0   0   2   2   2   2   0   2   2   2   2   0   0   0   0   2   0   2   2   2   0   2   2   2   0   2   0   2   0   2   0   0   0   0   0   2   2   0   2   0   0   2   2   0   0   0   0   0   2   0   2   2   0   0   0   2   0   2   0   2   2   0   0   0   0   2   0   0   2   2   2   2   2   2   2   0   0   0   0   0   0   0   2   2   2   0   2   0   0   2   0   0   2   2   0   2   0   2   2   0   0   0   0   0   0   2   0   2   2   0   2   2   0   2   2   2   0   2   2   2   0   0   2   0   2   0   0   2   2   0   2   2   0   0   2   2   2   0   2   2   0   0   2   2   2   2   2   2   0   0   2   2   2   0   0   2   0   2   0   0
 MK-2-5                 2   2   2   0   2   0   0   2   0   0   0   0   2   0   0   2   2   2   2   0   2   2   2   0   0   2   2   0   2   2   2   0   2   0   2   2   2   0   2   2   0   2   2   2   2   2   0   2   2   2   2   2   0   0   0   2   0   2   2   2   0   2   2   2   0   2   0   2   0   2   0   0   0   0   0   2   2   0   2   0   0   2   2   2   0   0   0   0   2   0   0   2   0   0   0   2   0   2   0   2   2   2   0   0   0   2   0   0   2   2   2   2   2   2   0   2   0   0   0   0   2   0   2   2   2   0   2   0   0   2   0   0   2   2   0   2   0   2   2   0   0   0   0   0   0   2   0   2   2   0   2   2   0   2   2   2   0   2   2   2   0   0   2   2   2   0   0   2   2   0   2   2   0   0   2   2   0   0   2   2   0   0   2   2   2   2   2   2   0   0   2   2   2   0   0   0   0   2   0   0
 MK-2-6                 2   2   2   0   2   0   0   2   0   0   0   0   2   0   0   2   2   2   2   0   2   2   2   0   0   2   2   0   2   2   2   0   2   0   2   2   2   0   2   2   2   2   2   2   2   2   0   2   2   2   2   2   0   0   0   0   0   2   2   0   0   2   2   2   2   2   0   2   0   2   0   0   0   0   0   2   2   0   2   0   0   2   2   2   0   0   0   0   2   0   2   2   0   0   0   2   0   2   0   2   2   2   0   0   0   2   0   0   2   0   2   2   2   2   0   2   0   0   0   0   2   0   2   2   2   0   2   0   0   0   0   0   2   2   0   2   0   0   2   0   0   0   0   0   0   2   0   2   2   0   2   2   0   0   2   2   0   2   2   2   0   0   2   2   2   0   0   2   2   0   2   2   0   0   2   0   0   0   2   2   0   0   2   2   2   2   2   2   0   2   2   2   2   0   0   0   0   2   0   0
 MK-2-7                 0   2   2   0   2   0   0   2   0   0   0   0   2   0   0   2   2   2   2   0   2   2   2   0   0   2   2   0   2   2   2   0   2   0   2   2   2   0   0   0   0   0   2   2   2   2   0   2   2   2   2   2   0   0   0   0   0   0   2   0   0   2   2   2   2   2   0   2   0   2   0   0   0   0   0   2   2   0   2   0   0   0   2   2   0   2   0   0   2   0   2   2   0   0   0   2   0   0   0   2   2   2   0   0   0   2   0   0   2   0   2   2   2   0   0   2   0   0   0   0   2   0   2   2   2   0   2   0   0   2   0   0   2   2   0   0   0   0   2   0   0   0   0   0   0   2   0   2   2   0   2   2   0   0   2   2   0   2   0   0   2   0   2   2   2   0   0   2   2   0   2   2   0   0   2   0   0   0   0   2   0   0   2   2   2   2   2   2   0   2   2   2   2   0   0   0   0   2   2   0
 MK-2-8                 0   2   2   0   2   0   0   0   0   0   0   0   2   0   0   2   2   2   2   0   2   2   2   0   0   2   0   0   2   2   2   0   2   0   2   2   2   0   2   0   0   0   2   2   2   2   0   0   2   2   0   2   0   0   0   0   0   0   2   0   0   2   2   2   2   2   0   2   2   2   0   0   0   0   0   0   2   0   2   0   0   0   2   2   0   2   0   0   2   0   2   2   0   0   0   2   0   0   0   2   2   2   0   0   0   2   0   0   2   0   0   2   2   0   0   2   0   0   0   0   2   0   2   2   2   0   2   0   0   2   0   0   2   2   0   0   0   0   0   0   0   0   0   0   2   2   0   2   2   0   2   2   0   2   2   0   2   2   0   0   2   2   2   2   2   0   2   2   0   0   2   2   0   0   2   0   0   0   0   2   0   0   2   2   2   2   2   2   2   2   2   2   2   0   0   0   0   2   2   0
 MK-2-9                 0   2   2   0   2   0   0   0   0   0   0   0   2   0   0   2   2   2   0   0   0   2   2   0   0   2   0   0   0   2   2   0   2   0   2   2   2   0   2   0   0   0   2   2   2   2   0   0   2   2   0   2   0   0   0   0   0   2   2   0   0   2   2   2   2   2   0   2   2   2   0   2   0   0   0   0   2   0   2   0   0   0   2   2   0   2   0   0   2   0   2   2   0   0   0   2   0   0   0   2   2   0   0   0   0   2   2   0   2   0   0   2   2   0   0   2   2   0   0   0   2   0   2   2   2   0   2   0   0   2   0   0   2   2   0   0   0   0   0   0   0   0   0   0   2   0   0   2   2   0   0   2   0   2   0   0   2   2   0   0   2   2   2   2   2   0   2   2   0   0   2   2   0   0   2   0   2   0   0   2   2   0   2   2   2   2   2   2   2   2   2   2   0   0   0   0   0   2   2   0
 MK-2-10                0   0   2   0   2   0   0   0   0   0   0   2   0   0   0   2   2   2   0   0   0   2   2   0   0   2   2   0   0   2   2   0   2   2   2   2   2   0   2   0   0   0   2   2   2   2   0   0   2   0   0   2   0   0   0   0   0   2   2   0   0   2   2   2   2   2   0   0   2   2   0   2   0   0   2   0   2   0   2   0   0   0   0   0   0   2   0   0   2   0   2   2   0   0   0   2   0   0   0   2   2   0   0   0   2   2   2   0   0   0   0   2   2   0   0   2   2   0   0   0   2   0   2   2   2   0   2   0   0   2   0   0   2   2   0   0   0   0   0   0   0   0   0   0   2   0   0   2   2   0   0   2   0   2   0   0   2   2   0   0   2   2   0   0   2   0   2   2   0   0   2   2   2   0   2   0   0   0   0   2   2   2   0   2   2   2   2   2   2   2   2   2   0   0   0   0   0   2   2   0
 MK-2-11                2   0   2   2   2   0   0   0   0   0   0   0   0   0   0   2   2   2   2   0   2   2   2   0   0   0   2   0   0   2   2   0   2   2   2   2   2   2   2   0   0   0   2   2   2   0   0   0   0   0   0   2   0   0   0   0   0   2   2   0   0   2   2   2   2   0   0   0   0   2   0   2   0   0   2   0   2   0   2   0   0   0   0   0   0   2   2   0   2   0   2   2   2   0   0   2   0   0   0   2   2   0   0   0   2   2   0   0   2   0   0   2   2   0   0   2   2   0   0   0   0   0   2   2   2   0   2   0   0   2   0   0   2   2   0   0   0   0   0   0   0   0   0   0   0   0   0   2   2   0   2   2   0   2   0   0   2   2   0   0   0   2   0   0   2   0   2   2   0   0   2   2   2   0   2   0   0   0   0   2   2   0   2   2   2   2   2   2   2   2   2   2   0   0   0   0   0   2   2   0
 MK-2-12                2   0   0   2   0   0   0   0   0   0   0   0   0   0   0   0   2   2   2   0   2   2   2   0   0   0   2   0   0   2   2   0   2   2   2   2   2   0   2   0   0   0   2   2   2   2   2   0   0   0   0   2   0   0   0   0   2   0   2   0   0   2   2   2   2   0   0   0   0   2   2   2   0   0   2   2   2   0   0   0   0   0   0   0   0   2   0   0   0   0   2   2   2   0   0   2   0   0   0   2   2   0   0   0   2   2   0   0   2   0   0   2   2   0   0   2   2   0   0   0   2   0   2   2   2   0   2   0   0   2   0   0   2   2   0   0   2   0   0   0   0   0   0   2   0   0   0   2   2   0   2   2   0   2   0   0   2   2   0   0   0   2   0   0   2   0   2   2   0   0   2   2   2   0   2   0   2   0   0   2   2   0   2   2   2   2   2   2   2   2   2   2   0   0   0   0   0   0   2   0
 MK-2-13                2   2   2   2   0   0   0   0   0   0   0   0   0   0   0   0   0   2   0   0   2   2   2   0   2   0   0   0   0   2   0   0   2   2   2   2   2   0   2   0   0   0   2   2   0   2   2   0   0   0   0   2   2   0   0   0   2   0   2   0   0   2   2   2   2   0   0   2   0   2   2   0   2   0   2   2   0   0   0   0   0   0   0   0   0   2   0   0   0   0   2   2   2   0   0   2   0   0   0   0   2   0   0   0   2   2   0   0   2   2   0   2   2   0   0   2   2   0   0   0   2   0   2   2   2   0   2   0   0   2   0   0   2   2   0   0   0   0   0   0   0   0   2   2   0   0   0   2   2   0   2   2   0   2   0   0   2   2   0   0   0   2   0   0   2   2   2   2   0   0   2   2   2   0   2   0   0   0   2   2   2   0   2   2   0   2   2   2   2   2   2   0   0   0   0   0   0   0   2   0
 MK-2-14                2   2   2   2   0   0   0   0   0   0   0   0   0   2   0   0   0   2   0   0   2   2   2   0   2   0   0   0   0   2   0   0   2   0   2   2   0   0   2   0   0   0   2   2   0   2   2   0   0   0   2   2   2   0   0   0   2   0   2   0   0   2   2   2   2   2   0   0   0   0   2   0   2   0   2   0   0   0   0   0   0   0   0   2   0   2   0   0   0   0   2   2   2   0   0   2   0   0   0   0   0   2   0   0   2   2   0   0   2   2   0   2   2   0   0   2   2   2   0   0   2   0   2   2   2   0   2   0   0   2   0   0   2   2   0   0   0   0   0   0   0   0   2   2   0   0   0   0   2   0   0   2   0   2   0   0   0   2   0   0   0   0   0   0   2   2   2   2   0   0   2   2   2   0   2   0   0   0   2   2   2   2   2   2   0   2   2   2   0   2   2   2   0   0   0   0   2   0   2   0
 MK-2-15                2   2   2   2   0   0   0   0   0   0   0   0   0   2   0   0   0   2   0   2   2   2   2   0   2   0   0   2   0   2   0   0   0   0   2   2   0   0   2   0   0   0   2   2   0   2   2   0   0   2   2   2   0   0   0   0   0   0   2   0   0   2   2   0   2   2   0   0   0   0   2   0   2   0   2   0   0   0   0   0   0   0   0   2   0   2   0   0   0   0   2   2   2   0   0   2   0   0   2   2   0   2   2   0   2   2   0   0   2   2   0   2   2   2   0   2   2   2   2   0   2   2   2   2   2   0   2   0   0   2   0   0   2   2   0   0   0   0   0   0   0   2   2   2   0   0   0   0   2   0   2   2   0   2   0   0   0   2   0   0   0   0   0   0   2   2   2   2   2   0   2   2   2   2   2   2   0   0   2   2   2   2   2   2   0   2   2   2   0   2   2   2   0   2   0   0   2   0   2   0
 MK-2-16                2   0   2   2   0   0   0   0   0   0   0   0   0   2   0   0   0   0   0   2   2   2   2   0   2   0   0   2   0   2   0   0   0   2   0   0   0   0   2   0   0   0   2   2   0   2   2   0   0   2   2   0   0   0   0   0   0   0   2   0   0   2   2   0   2   2   0   0   0   0   2   0   2   0   2   0   0   0   0   0   0   0   0   2   0   2   0   0   0   0   2   2   2   0   0   2   0   0   2   2   0   2   2   0   2   2   0   0   0   2   0   2   2   2   0   2   2   2   0   0   2   2   2   2   2   0   2   0   0   2   0   0   2   2   0   0   0   2   2   0   0   2   2   2   0   2   0   2   2   0   2   2   0   2   0   0   0   2   0   0   0   0   0   0   2   2   2   2   2   2   2   2   2   2   2   2   0   0   2   2   2   2   0   2   0   0   2   2   0   2   2   2   0   2   0   0   2   0   2   0
 MK-3-1                 2   0   0   0   2   0   0   2   0   0   0   2   2   0   0   2   2   0   2   2   0   0   2   2   0   0   2   0   2   0   2   2   2   2   0   2   2   2   0   2   2   0   0   2   2   2   0   0   2   0   0   0   2   0   2   2   0   0   2   2   2   2   2   0   0   2   2   2   0   0   2   2   0   2   0   0   0   2   0   0   2   0   2   0   0   2   2   0   2   0   0   2   0   2   0   0   2   2   0   0   0   0   0   0   0   2   2   2   2   2   2   0   2   2   0   2   2   2   0   0   0   0   0   2   0   2   2   2   0   2   0   2   0   0   0   0   0   0   2   0   2   0   2   0   2   2   2   2   2   2   2   0   2   0   2   0   0   2   0   2   0   0   0   2   0   0   0   2   0   2   0   2   2   2   2   0   2   0   0   0   2   0   2   2   2   2   0   2   0   2   2   0   0   0   0   2   0   2   0   2
 MK-3-2                 2   0   0   2   2   0   0   2   0   0   0   0   2   0   0   2   2   0   2   2   0   0   2   2   0   0   2   0   2   0   2   2   2   2   0   2   2   2   0   2   2   0   0   2   2   2   0   0   0   0   2   0   2   0   2   2   0   0   2   2   2   2   2   0   0   2   2   2   0   0   2   2   0   2   0   0   0   2   0   0   2   0   2   0   0   2   2   0   2   2   0   2   0   2   0   0   0   2   2   0   0   0   2   0   0   2   2   2   2   2   0   0   2   2   0   2   2   2   0   0   0   0   0   2   0   0   2   2   0   2   0   2   2   0   2   0   0   0   2   2   2   0   2   0   2   2   0   2   2   2   2   2   2   0   2   0   0   2   0   2   0   0   0   2   0   2   0   2   0   2   0   2   2   2   2   0   2   2   0   0   2   0   2   2   2   2   0   2   0   2   2   0   0   0   2   2   2   2   0   2
 MK-3-3                 2   0   0   2   2   0   0   2   0   0   0   0   2   0   0   2   2   0   2   2   0   0   2   2   0   0   2   2   0   0   2   2   2   2   2   2   2   2   0   0   2   0   0   2   2   2   0   0   0   0   2   0   2   0   2   2   0   2   2   2   2   2   2   0   2   2   0   2   2   0   2   2   0   2   0   0   0   2   0   0   2   0   2   0   0   2   2   0   2   2   0   2   0   2   0   0   0   2   0   0   0   0   0   0   0   2   2   2   2   0   2   0   0   2   0   2   2   2   0   0   0   0   0   2   0   0   2   2   0   2   0   2   2   2   2   0   0   0   2   2   2   0   2   0   2   2   0   0   2   2   2   2   2   0   2   0   0   2   0   2   0   0   0   2   0   2   0   2   0   2   0   2   2   2   2   0   2   2   0   0   2   0   2   2   2   2   0   0   0   2   2   0   0   2   2   2   2   2   0   2
 MK-3-4                 2   0   0   2   2   0   0   2   0   0   0   0   2   0   0   2   2   0   2   2   0   0   2   2   0   0   2   2   0   0   2   2   2   2   2   2   2   2   0   0   2   0   0   2   2   2   0   0   0   0   2   0   2   0   0   2   0   2   2   2   2   2   2   0   2   2   0   2   0   0   2   2   0   2   0   2   0   2   0   0   2   0   2   0   0   2   0   0   2   2   0   2   0   2   0   0   0   2   2   0   0   0   0   0   0   2   2   2   2   0   2   0   0   2   2   2   2   2   0   0   0   0   0   0   0   0   2   2   0   2   0   2   2   2   2   0   0   0   2   2   2   0   2   0   2   2   0   0   2   2   2   2   2   0   2   0   0   0   0   2   0   0   0   2   0   2   0   2   2   0   0   2   2   2   2   0   2   2   0   0   0   0   2   2   2   2   0   2   0   2   2   0   0   2   2   2   2   2   2   2
 MK-3-5                 2   0   0   2   2   0   0   2   2   0   0   0   2   0   0   2   2   0   2   2   0   0   2   2   0   0   2   2   0   0   2   2   2   0   2   2   0   2   0   0   2   0   0   2   2   2   0   0   0   0   2   0   2   0   0   2   0   2   2   2   2   2   2   0   2   2   0   2   0   0   2   2   0   2   0   2   0   2   2   0   2   0   2   0   0   2   0   0   2   0   0   2   0   2   0   0   0   2   2   0   0   0   0   2   0   2   2   2   2   0   2   0   0   2   2   2   2   2   0   2   0   0   0   0   0   0   2   2   0   2   0   0   2   2   2   0   2   0   0   2   2   0   2   0   2   2   0   0   2   2   2   2   2   0   2   0   0   0   0   2   2   0   0   2   0   2   0   2   2   0   0   2   2   2   2   0   0   2   0   0   0   0   2   2   2   2   0   2   0   2   2   0   0   2   2   2   2   2   2   2
 MK-3-6                 2   0   0   2   0   0   0   2   2   0   0   0   0   0   0   0   2   0   2   2   0   0   2   0   0   0   2   2   0   0   2   2   2   0   2   0   0   2   0   0   0   0   0   2   2   2   0   0   0   0   0   0   2   0   0   2   0   0   2   2   2   2   0   0   0   2   0   2   0   0   2   2   0   2   0   2   0   2   2   2   2   0   0   2   0   2   0   0   0   0   0   2   0   2   0   0   0   2   2   2   0   0   0   2   0   2   0   2   2   2   2   0   0   2   2   2   2   2   0   2   0   0   0   0   0   0   2   2   0   2   0   0   2   2   0   0   2   0   0   2   2   0   2   0   2   2   0   0   2   2   0   2   2   0   2   0   2   0   0   2   2   0   2   2   0   2   0   2   2   0   2   2   0   0   2   0   0   2   0   0   0   0   2   0   2   2   0   2   0   0   2   0   0   0   2   2   2   2   2   2
 MK-3-7                 2   0   2   2   0   0   0   2   2   0   0   0   0   0   0   0   0   0   2   2   0   0   2   0   0   0   2   2   0   0   2   2   2   0   2   0   0   2   2   0   2   0   0   0   2   2   0   0   0   0   0   0   2   0   2   2   0   0   2   2   2   2   0   2   0   2   0   2   0   0   2   2   0   2   0   2   0   2   2   2   2   0   0   2   0   2   0   0   2   0   0   2   0   2   0   0   0   2   2   2   0   0   0   2   0   2   2   2   2   2   2   0   0   2   2   2   2   2   0   0   2   0   0   0   0   0   2   2   0   2   2   0   2   2   0   0   0   0   0   2   2   0   2   0   2   2   0   0   2   2   2   2   0   0   2   0   2   0   0   2   0   0   2   2   0   2   0   2   2   0   0   2   0   0   2   0   2   2   0   0   0   0   2   0   2   2   0   2   0   0   2   0   0   0   0   2   2   2   0   2
 MK-3-8                 2   0   2   2   0   0   0   2   2   0   0   0   0   0   0   0   0   0   2   0   0   2   2   0   0   0   2   2   0   2   2   2   2   2   2   0   0   2   2   0   2   0   0   0   2   0   0   0   0   2   0   0   0   0   2   2   2   0   2   2   2   2   0   2   0   2   0   2   0   0   2   2   0   2   0   2   0   2   2   2   2   0   2   2   0   2   2   0   2   0   0   2   0   2   0   0   0   2   2   2   0   2   0   2   0   2   2   2   2   2   0   0   0   2   2   2   2   2   0   0   2   0   0   2   0   0   2   2   0   2   2   0   2   2   0   0   2   0   2   2   2   0   2   0   2   2   0   0   2   2   2   2   0   0   2   0   0   0   0   2   0   0   2   2   0   2   0   2   2   2   0   2   0   2   2   0   2   0   0   2   0   2   0   0   2   2   0   2   0   0   2   0   0   0   0   2   2   2   0   0
 MK-3-9                 0   0   2   2   0   0   0   2   2   0   0   0   0   0   0   0   0   0   2   0   0   2   2   0   0   0   2   2   2   2   2   2   2   2   2   2   0   2   2   0   2   0   0   0   2   0   0   0   0   2   0   0   0   0   2   2   2   0   2   2   2   2   0   2   0   2   0   2   0   0   2   2   0   2   0   2   0   2   2   2   2   2   2   2   2   2   2   2   2   0   0   2   0   0   0   0   0   2   2   2   0   2   0   2   0   2   2   2   0   2   0   0   0   2   2   2   2   2   0   0   2   0   0   2   0   0   2   2   0   2   2   0   2   2   0   0   0   0   2   2   2   0   2   0   0   2   2   0   2   2   2   2   0   0   2   0   0   0   0   2   0   0   2   2   2   2   0   2   2   2   0   2   2   2   2   0   2   0   0   2   0   2   0   0   0   2   0   2   0   0   2   0   0   0   0   2   2   2   0   0
 MK-3-10                0   0   2   2   0   0   0   2   2   0   0   0   0   0   0   0   0   0   2   0   0   2   0   0   0   0   2   2   2   2   2   2   2   2   2   2   0   2   2   0   2   0   0   0   2   0   0   0   0   2   0   0   0   0   2   2   2   0   2   2   2   2   0   2   0   2   0   2   0   0   2   2   0   2   0   0   0   2   2   2   2   0   2   2   2   2   2   2   2   0   0   2   0   0   0   2   0   2   2   2   2   2   0   2   0   2   2   2   0   2   0   0   0   2   2   2   0   2   0   0   2   0   0   2   0   0   2   0   0   2   2   0   2   2   0   0   0   0   2   2   2   0   2   0   0   2   2   0   2   2   2   2   2   0   0   0   0   0   0   2   2   2   2   2   2   2   0   2   2   2   0   2   2   2   2   0   2   0   0   2   0   2   0   0   0   2   0   2   0   0   2   0   0   0   0   2   2   2   0   0
 MK-3-11                0   2   2   2   2   0   0   2   2   0   2   0   0   0   0   0   0   0   2   0   0   2   0   0   0   0   2   2   2   2   0   2   0   2   2   2   0   2   2   0   2   0   0   0   0   0   0   0   0   2   0   0   0   0   0   2   0   0   2   2   2   2   0   2   0   2   0   2   0   0   2   2   2   0   0   0   0   2   2   2   2   0   2   2   2   2   2   2   2   0   0   2   0   0   0   2   0   2   2   2   2   2   0   2   2   2   2   2   0   2   0   0   2   2   2   2   0   2   0   0   2   0   0   2   0   0   2   0   2   2   2   0   2   2   2   2   0   2   2   2   2   0   2   0   0   2   2   0   2   2   2   2   2   0   0   0   0   0   0   2   2   2   2   2   2   2   0   2   2   0   0   0   2   2   2   0   2   0   0   2   0   2   0   0   0   2   0   2   0   2   2   0   0   0   0   2   2   2   0   0
 MK-3-12                0   0   0   2   2   0   2   2   0   0   0   0   0   0   0   0   0   0   0   0   0   2   0   0   0   0   0   0   0   2   0   0   0   0   2   2   0   2   2   0   2   0   0   0   0   0   0   0   0   2   0   0   0   0   0   2   0   0   2   2   0   2   0   2   0   2   0   2   0   0   2   2   2   0   0   0   0   2   0   2   2   0   2   2   2   2   2   2   2   0   0   2   0   0   0   2   0   2   2   0   2   2   0   2   2   2   2   0   0   2   2   0   2   2   2   2   0   2   0   0   2   0   2   2   0   2   2   2   2   2   2   0   2   2   2   2   0   2   2   2   2   0   2   0   0   2   2   0   2   2   2   2   0   2   0   0   0   0   0   2   2   2   2   2   2   2   0   2   2   0   0   0   2   0   2   0   2   0   0   2   0   2   0   0   0   2   0   2   0   2   2   2   2   0   0   2   2   0   0   0
 MK-3-13                2   0   0   2   2   2   2   2   0   0   0   0   0   0   0   0   0   0   0   0   0   2   0   0   0   0   0   0   0   2   0   2   2   0   2   2   0   2   2   2   2   0   0   0   0   2   0   0   0   2   0   0   2   0   0   2   0   2   2   2   0   2   2   2   0   2   0   2   0   0   2   2   2   2   0   2   0   2   0   2   2   0   2   2   2   2   2   2   2   0   2   2   0   0   2   2   0   2   2   0   2   2   0   2   2   2   2   0   0   2   2   0   2   2   2   2   0   2   0   0   2   0   2   2   0   2   2   2   2   2   2   0   2   0   2   2   0   2   2   2   2   0   2   0   2   2   2   0   0   2   2   2   0   0   0   0   0   0   0   2   2   2   2   2   2   2   0   2   2   0   0   0   0   0   2   0   2   2   0   2   0   2   0   0   0   2   0   2   0   2   0   2   2   0   0   2   2   0   0   0
 MK-3-14                2   0   0   2   2   2   2   2   0   0   0   0   0   2   0   0   0   0   0   0   0   0   0   0   0   0   0   0   0   2   0   2   2   0   2   2   0   2   2   2   2   0   0   0   0   2   0   0   0   2   0   0   2   0   0   2   0   0   2   2   0   2   2   2   0   2   0   2   0   0   2   2   2   2   0   2   0   2   0   0   2   0   2   2   2   2   2   2   2   0   2   2   0   0   2   2   0   2   2   0   2   2   0   2   2   2   2   0   0   2   2   0   2   2   2   2   0   2   0   0   2   0   2   2   0   2   0   2   2   2   2   0   2   0   2   2   0   2   2   2   2   0   2   0   2   2   2   0   2   2   2   2   0   0   0   0   0   0   0   2   2   2   2   2   2   2   0   2   0   0   0   0   0   0   2   0   2   2   0   2   0   2   0   0   0   2   0   2   0   2   0   2   2   0   0   2   2   0   0   0
 MK-3-15                2   0   0   2   2   2   2   2   0   0   0   0   0   2   0   0   0   0   0   0   0   0   0   0   0   2   0   2   0   2   0   2   2   2   2   2   0   2   2   2   2   0   0   2   0   2   0   0   0   2   0   0   2   0   0   2   0   0   2   0   0   2   2   2   0   2   0   2   0   0   2   2   2   2   0   2   0   0   0   0   0   0   2   2   2   2   2   2   2   0   2   2   0   0   2   2   0   2   2   0   2   2   0   0   2   2   2   2   2   2   2   0   2   2   2   2   0   0   0   0   2   0   0   2   0   2   0   2   2   2   2   0   2   0   2   2   0   2   2   2   2   0   2   0   2   2   2   0   2   2   2   2   0   0   0   2   0   0   0   2   2   2   2   2   2   2   0   2   0   0   0   0   2   0   2   0   2   2   0   2   0   0   0   0   0   2   0   2   0   2   2   2   0   0   0   2   2   0   0   0
 MK-3-16                2   0   0   2   2   0   2   0   0   0   0   0   0   2   0   0   0   0   0   0   2   0   0   0   0   2   0   2   0   2   0   2   2   2   2   2   0   2   2   2   2   2   0   2   0   2   0   0   0   2   0   0   2   0   0   2   2   0   2   0   0   2   2   2   0   0   0   2   0   0   2   2   2   2   0   2   2   0   0   0   0   0   2   2   2   2   2   2   2   0   2   0   0   0   2   2   0   2   2   0   2   2   2   0   2   2   2   2   0   2   2   0   2   2   2   2   0   0   0   0   2   0   0   2   0   2   0   2   2   2   2   0   2   0   2   2   0   2   2   2   2   2   2   0   2   2   2   0   2   2   2   2   0   0   0   2   0   0   0   2   2   2   2   2   2   2   0   2   0   0   0   0   0   0   2   0   2   2   0   0   0   0   0   0   0   0   0   2   0   2   2   2   0   0   0   2   0   2   0   0
 MK-4-1                 0   0   0   0   2   0   0   0   2   0   0   0   2   0   0   0   0   0   0   0   0   0   0   0   0   0   0   2   2   0   0   0   0   2   2   2   2   0   2   0   2   2   0   0   0   2   0   2   2   0   0   2   0   0   0   2   0   0   0   0   2   2   2   0   0   2   0   0   0   0   0   0   0   2   0   0   2   0   2   0   2   2   2   0   2   2   0   0   2   2   0   2   2   0   2   2   0   2   2   2   0   2   2   0   2   2   2   0   2   2   2   2   2   2   2   2   0   2   2   2   2   0   2   2   2   2   2   0   0   0   0   2   2   2   2   0   2   2   0   0   0   0   2   0   2   2   2   0   0   2   0   2   0   0   2   0   0   2   0   2   2   2   0   0   0   0   2   2   2   2   2   0   0   2   0   0   2   2   2   0   0   0   2   0   0   2   2   0   0   2   2   2   2   2   0   2   0   0   0   0
 MK-4-2                 0   0   0   0   2   0   0   0   2   2   0   0   2   0   0   0   0   0   0   0   0   0   0   0   0   0   0   2   2   0   0   0   0   2   2   2   2   2   2   0   0   2   0   0   0   2   0   2   2   0   0   2   0   0   0   2   0   2   0   0   2   2   2   0   0   2   0   0   0   0   2   0   0   2   0   0   2   0   0   0   2   2   2   0   2   0   0   0   2   2   0   2   2   0   2   2   0   2   2   2   0   2   0   0   2   2   2   2   2   0   2   2   2   2   2   0   0   2   2   2   2   0   2   2   2   2   2   0   0   0   0   2   2   2   2   0   2   2   0   0   0   0   2   0   2   0   2   0   0   0   0   2   0   0   2   0   0   2   0   0   2   2   0   0   0   0   2   0   2   0   2   0   0   2   0   0   2   2   2   0   0   0   2   0   2   0   2   0   2   2   2   2   2   2   0   2   0   0   0   0
 MK-4-3                 0   0   0   0   2   0   0   2   2   2   0   0   2   0   0   0   0   0   0   0   0   0   0   0   0   0   0   2   2   0   0   0   0   2   2   2   2   2   2   0   0   2   0   0   0   0   0   2   2   0   0   2   0   2   0   2   0   2   0   0   0   2   2   0   0   2   0   0   0   0   2   0   0   2   0   0   2   0   0   0   2   2   2   2   2   0   0   0   2   0   0   2   0   0   2   2   0   2   2   2   0   2   0   0   2   2   2   2   2   0   2   2   2   2   0   0   0   2   2   0   2   0   0   2   0   2   2   0   0   0   0   2   2   2   0   0   2   2   0   2   0   0   2   0   2   0   2   2   0   0   0   2   0   0   2   0   0   2   0   0   2   2   0   0   0   0   2   0   2   0   2   0   0   0   0   0   2   2   2   0   0   0   2   0   2   0   2   0   2   2   2   2   2   0   0   2   0   0   0   0
 MK-4-4                 0   0   0   0   2   0   0   2   2   2   0   2   2   0   2   0   0   0   0   0   0   0   0   0   0   2   0   2   2   0   0   0   0   2   2   2   2   2   2   0   0   2   0   0   0   0   0   2   0   0   0   2   0   2   2   2   0   2   0   0   0   2   2   0   0   2   0   0   0   0   2   2   0   2   2   0   2   0   0   0   2   0   2   2   2   0   0   0   2   0   0   2   2   0   2   2   2   2   2   2   0   2   0   0   2   2   2   2   2   0   0   0   0   2   0   0   0   2   2   0   2   0   0   2   0   0   0   0   0   0   0   2   2   2   0   0   2   2   0   2   0   0   2   2   2   0   2   0   0   0   0   2   0   0   2   0   0   2   0   0   2   2   0   0   0   0   2   0   0   0   2   0   0   0   0   0   2   2   2   0   0   2   2   0   2   0   2   0   2   2   2   2   2   0   2   2   0   0   0   0
 MK-4-5                 0   0   0   0   2   0   0   2   2   2   2   0   0   0   0   0   0   0   0   0   0   0   0   0   0   2   0   2   2   0   0   0   0   2   2   2   2   2   2   0   0   2   0   0   0   0   0   2   0   2   0   2   2   2   2   2   0   2   0   0   0   2   2   2   0   2   0   0   0   0   2   0   0   2   0   0   2   0   0   0   2   0   2   0   2   0   0   2   2   0   0   2   2   0   0   2   2   2   2   2   0   2   0   2   2   2   2   2   2   0   0   0   0   2   0   2   0   2   2   0   0   0   0   2   0   0   0   0   0   0   0   2   2   0   0   0   2   2   0   2   0   0   2   2   2   0   2   0   0   0   0   2   0   0   2   0   2   2   0   0   2   2   0   0   0   0   2   0   0   2   2   0   2   0   0   0   2   2   2   0   0   0   2   0   2   0   2   0   2   2   0   2   2   0   2   2   0   2   0   0
 MK-4-6                 0   2   2   0   2   0   0   2   2   2   2   0   0   0   0   0   0   0   0   0   0   0   0   2   0   2   0   2   2   2   0   0   0   2   2   2   2   2   2   0   0   2   0   0   0   0   0   2   0   2   0   0   2   2   2   2   0   2   2   0   0   2   0   2   0   2   0   0   2   0   2   2   0   2   0   0   2   0   0   0   2   0   2   0   2   0   0   2   2   0   0   2   2   0   0   2   2   2   2   2   0   2   0   2   2   2   2   2   2   0   2   0   0   2   2   2   0   2   2   0   0   0   0   2   0   0   0   0   2   0   0   2   2   0   0   0   2   2   2   2   0   0   2   2   2   0   2   0   0   0   0   2   0   0   2   0   2   0   0   0   0   2   0   0   0   0   2   0   0   2   2   0   2   0   0   0   2   2   2   0   0   0   2   0   2   0   2   0   2   0   0   2   2   0   2   2   0   2   0   0
 MK-4-7                 2   2   2   0   2   0   0   2   2   2   2   0   0   0   0   2   0   0   0   0   0   0   0   2   0   2   0   2   2   2   0   2   0   2   2   2   2   2   2   2   2   2   0   0   0   0   0   0   0   0   0   0   2   2   2   2   0   2   2   0   0   2   0   2   0   2   2   0   2   0   2   2   0   2   0   0   2   0   0   0   2   0   2   0   2   0   0   2   2   2   0   2   2   0   0   0   2   2   2   2   0   2   0   2   2   0   2   2   2   0   2   2   0   2   2   2   0   2   2   0   0   0   0   2   0   0   0   2   2   0   0   2   2   0   0   0   2   2   2   2   0   0   2   2   2   0   2   0   0   0   0   2   2   0   2   0   0   0   0   2   0   2   0   0   2   0   2   0   0   2   2   0   2   0   0   0   2   2   2   0   0   0   2   2   2   0   2   0   2   2   2   2   2   0   2   2   0   2   0   0
 MK-4-8                 2   2   2   0   2   0   0   2   2   2   2   0   0   0   0   2   0   0   0   0   0   0   0   0   0   2   0   2   2   2   0   2   0   0   2   2   2   2   2   2   2   2   0   0   0   0   0   0   0   0   0   0   2   2   2   2   0   0   2   0   0   2   0   2   0   2   2   0   2   0   2   2   0   2   0   0   2   0   0   0   2   0   2   0   2   0   0   2   2   2   0   2   2   0   0   0   2   2   2   2   0   0   0   2   2   0   0   2   2   0   0   2   0   2   2   2   0   2   2   0   0   0   0   2   0   0   0   0   2   0   0   0   2   2   0   0   2   2   2   2   0   0   2   0   2   0   2   0   0   0   0   2   0   0   2   0   0   0   0   2   0   2   0   0   2   0   2   0   0   2   2   0   2   0   0   0   2   2   2   0   2   0   2   2   2   2   2   0   2   2   2   2   2   0   2   2   0   2   0   0
 MK-4-9                 2   2   2   0   2   0   0   2   2   2   2   0   0   2   2   0   0   0   0   0   0   0   2   0   0   0   0   2   2   2   0   2   0   0   2   2   2   2   2   2   2   2   2   0   0   0   0   0   2   0   0   0   2   2   2   2   0   0   2   0   2   2   0   0   0   2   2   0   2   0   2   2   0   2   0   0   2   0   0   0   2   0   2   0   2   0   0   0   2   2   0   2   2   0   0   0   2   0   2   2   0   0   0   2   2   0   0   0   2   0   0   2   0   2   2   2   0   2   2   0   0   0   0   2   2   0   2   2   2   2   0   0   2   2   0   0   2   2   2   2   0   2   2   0   2   0   2   0   0   0   0   2   0   0   2   2   0   0   0   2   0   2   0   0   2   2   0   0   0   2   2   0   2   0   0   0   0   2   2   0   2   2   2   2   2   2   2   0   2   0   2   2   0   2   0   2   0   2   0   0
 MK-4-10                2   2   2   2   2   0   0   2   0   2   2   0   0   2   2   0   0   0   0   0   0   0   2   0   0   0   0   2   2   2   0   2   2   0   2   2   2   2   2   2   2   2   2   0   0   0   0   0   2   0   0   0   2   2   2   2   0   0   2   0   2   2   0   0   0   2   2   0   2   0   2   2   0   2   0   0   2   0   0   0   2   0   2   0   2   0   0   0   2   2   0   2   2   0   0   0   2   0   2   2   0   0   2   2   2   0   0   0   2   0   0   2   0   2   2   2   0   2   0   2   0   0   0   2   2   0   2   2   2   2   0   0   2   2   0   0   2   2   0   2   0   2   2   0   2   2   2   0   0   0   2   2   2   0   2   2   0   0   0   2   0   2   0   0   2   2   0   0   0   2   2   0   2   0   0   0   0   2   2   2   2   2   2   2   2   2   0   0   2   0   2   2   0   2   0   2   2   2   0   0
 MK-4-11                2   2   0   2   0   0   0   2   0   2   2   0   0   2   2   0   0   0   0   2   0   0   2   0   0   0   0   2   2   2   0   2   2   0   2   2   2   2   2   2   2   2   2   0   0   0   0   0   2   0   0   0   2   2   2   2   0   0   2   0   2   2   0   0   0   2   2   0   2   2   2   2   0   2   2   0   2   2   0   0   2   0   2   0   2   0   0   0   0   2   0   2   2   0   2   0   2   2   2   2   0   0   2   0   2   0   0   2   2   0   2   0   0   2   2   2   0   2   0   2   0   0   0   2   2   0   2   2   2   2   0   0   2   0   0   0   2   2   0   2   0   2   2   0   2   2   2   0   0   0   2   2   2   2   0   2   0   0   0   2   0   2   0   0   2   2   0   0   0   2   2   0   2   0   0   0   0   2   2   2   2   2   2   2   2   2   0   2   2   0   2   2   0   2   0   2   2   2   0   0
 MK-4-12                2   2   0   2   0   2   0   2   0   2   2   0   0   2   2   0   0   0   0   2   0   0   2   0   0   0   0   2   2   2   0   2   2   0   2   2   2   2   2   2   2   2   0   0   0   0   0   0   2   0   2   0   2   0   2   2   0   0   2   0   2   2   0   0   0   2   2   0   2   2   2   2   0   2   2   0   2   2   0   0   0   0   2   0   2   0   2   0   0   2   0   0   2   0   2   0   0   2   2   2   0   0   2   0   2   0   0   2   2   0   0   0   0   2   2   2   0   0   0   2   0   0   0   0   2   0   2   2   2   2   2   2   2   0   0   2   2   2   0   2   0   2   2   0   0   2   2   0   0   0   2   2   2   2   0   2   2   0   0   2   0   0   0   0   2   2   0   0   2   2   2   0   2   0   0   0   0   2   2   2   2   2   0   0   2   0   0   2   2   2   2   2   0   2   0   2   2   2   0   0
 MK-4-13                2   2   0   2   0   2   0   2   0   2   2   0   0   2   2   2   2   0   0   2   2   0   2   0   2   0   0   2   2   2   0   0   2   0   2   0   2   2   2   2   2   2   0   0   0   0   0   0   2   0   2   0   2   0   2   2   0   0   2   0   2   2   0   0   0   2   2   0   2   2   2   2   0   2   2   0   2   2   0   0   0   0   2   0   2   0   2   0   0   0   0   0   0   2   2   0   0   2   2   2   0   0   2   2   2   0   2   2   2   0   0   0   0   2   2   2   0   0   2   2   0   0   0   0   2   0   2   2   2   0   2   2   2   0   0   2   2   2   0   2   0   0   2   0   0   2   2   2   0   0   2   2   2   2   0   2   2   0   0   0   0   0   0   0   2   2   0   0   2   2   0   0   2   0   0   0   0   2   2   2   2   2   0   0   2   0   0   2   2   2   2   2   0   2   0   2   2   2   0   0
 MK-4-14                2   2   0   2   0   2   0   2   0   2   0   0   0   2   2   2   2   0   0   2   2   0   2   0   2   2   0   0   2   2   0   0   2   0   2   0   2   2   0   2   2   2   0   0   0   0   0   0   2   0   0   0   2   0   2   0   2   0   2   0   2   2   2   0   0   2   2   0   2   0   2   2   0   2   2   0   2   2   0   0   0   0   2   2   2   0   2   0   0   0   2   0   0   2   2   0   0   2   2   2   0   0   2   2   2   0   2   2   2   0   0   0   0   2   2   2   0   0   2   2   0   0   0   0   2   0   0   2   2   0   2   0   2   0   0   2   2   2   0   2   0   0   2   0   0   2   2   2   0   0   2   2   2   2   0   2   2   2   0   0   0   0   0   0   2   2   0   2   2   2   0   0   2   0   0   0   0   2   2   2   2   2   0   0   2   2   0   0   2   2   2   2   2   0   0   2   2   2   0   0
 MK-4-15                2   2   0   2   0   2   0   2   2   2   0   0   0   0   2   2   2   0   0   2   2   0   2   0   2   2   0   0   2   2   0   0   2   2   2   0   2   2   0   2   2   2   0   0   0   0   0   0   2   0   0   0   2   0   2   0   2   0   2   2   0   2   2   0   0   2   2   0   2   0   2   2   0   2   2   2   2   2   0   0   0   0   2   2   0   0   2   0   0   0   2   0   2   2   2   0   2   2   2   2   2   0   0   2   2   0   2   2   2   0   0   0   0   2   2   2   0   0   2   2   0   0   0   0   2   0   0   2   2   0   2   0   2   0   0   2   2   2   0   2   0   0   0   2   0   2   2   2   0   0   2   2   2   0   0   2   2   2   2   0   0   0   2   0   2   2   0   2   2   2   0   0   2   0   2   0   0   2   2   2   2   2   0   0   2   2   0   0   2   2   2   2   2   0   0   2   2   2   0   0
 MK-4-16                2   2   0   2   0   2   0   2   2   0   0   0   2   0   2   2   2   0   0   2   2   0   2   0   2   2   0   0   2   2   0   0   2   2   2   0   2   2   0   2   2   2   0   0   0   0   0   0   2   0   0   0   2   0   2   0   2   0   2   2   0   2   2   0   0   2   2   0   0   0   0   2   0   2   2   2   2   2   0   0   0   2   2   2   0   0   0   0   2   0   2   0   2   2   2   0   0   0   0   2   2   2   0   0   2   0   2   2   0   2   0   0   0   2   2   2   0   2   2   2   0   0   0   0   2   0   0   2   2   0   2   0   2   0   0   0   2   2   2   2   0   0   0   2   0   2   2   2   0   0   2   2   0   0   0   2   2   0   2   0   0   0   2   0   2   2   0   2   2   0   0   0   2   0   2   0   0   2   2   2   0   2   0   0   2   2   0   0   2   2   2   0   2   0   2   2   2   2   0   2
 MK-5-1                 0   0   0   2   2   0   2   0   2   2   0   2   0   0   2   2   0   0   2   0   0   0   2   2   2   2   2   0   0   0   2   2   0   0   0   0   2   2   2   2   0   0   0   0   0   0   0   2   0   0   2   0   0   0   2   0   0   0   0   2   0   0   0   2   2   2   2   2   0   0   0   2   2   2   2   2   2   2   2   0   2   0   2   2   0   2   2   2   0   0   0   2   2   0   0   2   2   2   0   2   0   2   0   0   0   0   0   0   0   2   0   2   2   0   2   0   2   2   0   2   2   0   2   2   2   0   0   2   0   2   0   0   0   0   2   2   0   0   0   2   0   2   0   2   2   0   2   0   0   2   2   0   2   2   0   0   2   2   2   0   0   2   0   2   0   0   0   0   2   0   0   0   0   2   0   2   0   0   0   2   0   2   0   2   2   0   2   0   0   0   2   0   0   0   2   2   0   2   2   0
 MK-5-2                 2   0   0   2   0   0   2   0   2   2   2   2   0   0   0   2   0   0   2   0   0   0   2   2   0   2   2   0   0   0   2   2   0   0   0   0   2   2   2   0   0   0   0   0   0   0   0   2   0   0   2   0   0   0   2   0   0   0   0   2   0   0   0   2   2   2   2   2   0   0   0   2   2   2   2   2   2   2   2   0   2   0   2   2   2   2   2   2   0   0   0   2   0   2   0   2   2   2   0   2   0   2   0   0   0   0   0   0   0   2   0   2   2   0   2   0   2   2   0   2   2   0   2   2   2   0   0   2   0   2   0   0   0   0   2   2   0   0   0   2   0   2   2   0   2   2   2   0   0   2   2   0   2   2   0   0   2   2   2   0   0   2   2   2   0   0   0   0   2   0   0   2   0   2   2   0   0   0   0   2   0   2   0   2   2   0   2   2   0   2   2   2   0   0   2   2   0   2   2   0
 MK-5-3                 2   0   0   0   0   0   2   0   2   2   2   2   0   0   0   0   0   0   2   0   0   0   2   2   0   2   2   0   0   0   2   2   0   0   0   0   2   2   2   0   0   0   0   0   0   2   2   2   0   0   2   0   0   0   2   0   0   0   0   0   0   0   0   0   0   2   2   2   0   0   0   2   2   2   2   2   2   2   2   2   2   0   2   2   2   2   2   2   0   0   0   2   0   2   0   2   2   2   0   2   0   2   0   0   0   0   0   0   0   2   0   2   2   0   2   0   2   0   0   2   2   0   2   0   0   0   0   2   0   2   0   2   0   0   0   2   0   0   0   2   0   2   2   0   2   2   2   0   0   2   2   0   2   2   0   0   2   2   2   0   2   2   2   2   0   0   0   0   2   0   0   2   0   2   2   0   2   0   0   0   0   2   0   2   0   0   2   2   0   2   2   2   0   0   0   2   0   2   2   0
 MK-5-4                 2   0   0   0   0   0   2   0   2   0   2   2   0   0   0   0   0   2   2   0   0   0   2   2   0   2   2   0   0   0   0   2   0   0   0   0   2   2   2   0   2   0   2   0   0   0   0   0   0   0   2   0   2   0   2   0   0   0   0   0   0   0   0   0   2   0   2   0   0   0   0   2   2   2   2   2   2   2   2   2   2   2   2   2   2   2   2   2   0   0   0   2   0   0   0   2   2   0   0   0   0   2   0   0   0   0   0   0   0   2   0   0   2   0   2   0   2   0   0   2   2   0   2   0   0   0   0   2   0   2   0   2   0   0   0   2   0   0   0   2   0   2   2   0   2   2   2   0   0   2   2   0   2   2   0   0   2   2   2   0   2   0   2   2   0   0   0   2   2   0   0   2   0   2   2   0   2   0   0   0   0   2   0   2   0   0   2   2   0   2   0   2   0   2   0   2   0   2   2   0
 MK-5-5                 2   0   0   0   0   2   2   0   0   0   2   2   0   0   0   0   0   2   2   0   0   0   2   2   0   2   2   0   2   0   0   2   0   0   0   0   2   2   0   0   2   2   2   0   0   0   0   0   2   0   2   0   2   2   2   0   0   0   0   2   0   0   2   0   2   0   2   0   2   0   0   0   2   2   2   2   2   2   2   2   2   2   2   2   2   2   2   2   0   0   0   2   0   2   0   2   2   0   0   0   0   2   0   0   0   0   0   0   2   2   0   2   2   0   2   0   0   0   2   2   2   0   2   0   0   0   0   2   0   2   0   2   0   0   0   2   0   0   0   2   0   2   2   2   2   2   2   0   0   2   2   0   2   2   0   2   2   2   2   0   2   0   2   0   0   0   2   2   2   0   0   2   0   2   2   2   2   0   0   0   2   2   0   2   0   0   2   2   0   2   0   2   0   2   2   2   0   2   2   0
 MK-5-6                 2   0   0   0   0   2   2   0   0   0   2   2   0   0   2   2   0   2   2   2   0   0   2   2   0   2   0   0   2   0   0   2   0   0   0   0   2   0   0   0   2   2   0   2   0   0   0   0   2   0   2   0   2   0   2   0   0   0   0   2   0   0   2   0   0   0   2   0   2   0   0   0   2   2   2   2   2   2   2   2   2   2   2   0   2   2   2   2   0   0   0   2   0   0   2   2   2   0   0   0   0   2   0   0   0   0   0   2   0   2   0   2   2   0   2   0   0   0   2   2   0   0   2   0   0   0   0   2   0   2   0   2   0   0   0   2   0   0   0   0   0   2   2   2   2   2   2   0   0   2   2   0   2   0   0   0   2   2   2   0   2   0   2   0   0   0   2   2   2   0   0   2   0   2   2   2   2   0   0   0   0   2   0   2   0   2   2   2   0   2   0   2   0   0   2   2   2   2   0   0
 MK-5-7                 2   0   0   0   2   0   2   0   0   0   2   2   2   2   2   0   0   2   2   2   0   0   2   2   0   2   0   0   2   0   2   2   0   0   0   0   2   0   0   0   2   2   0   2   0   2   0   0   2   0   2   0   2   0   2   0   2   0   0   2   0   0   2   0   2   0   2   0   2   0   0   0   2   2   2   2   2   2   2   2   2   2   2   2   2   2   2   2   0   0   2   2   0   0   2   2   2   0   0   2   0   2   0   0   0   0   0   2   0   2   0   2   2   0   0   0   0   0   2   2   0   0   2   0   0   0   0   2   0   2   0   2   0   0   0   2   0   0   0   0   0   2   2   2   2   2   2   0   0   2   2   0   2   0   0   0   2   2   2   0   2   2   2   0   0   0   0   2   2   0   0   2   0   0   2   0   2   0   0   0   0   2   2   2   0   2   2   2   0   2   0   2   0   0   2   2   2   2   0   0
 MK-5-8                 2   0   0   0   2   0   2   0   0   0   0   2   2   2   2   0   0   2   2   2   0   0   2   2   0   2   0   0   2   0   2   2   0   0   0   0   2   0   0   0   2   0   2   2   0   2   0   2   2   0   2   0   2   0   2   0   2   2   0   2   0   0   2   0   2   0   2   0   0   0   2   0   2   2   2   2   2   2   2   2   2   2   2   2   2   2   2   2   2   0   2   2   0   0   0   2   2   0   0   2   0   2   0   0   2   0   2   2   2   2   0   2   2   0   0   0   2   0   2   2   0   0   2   0   0   0   0   2   0   0   0   2   0   0   0   2   0   0   0   0   0   2   2   2   2   2   2   0   0   2   2   0   2   0   0   0   2   0   2   0   2   2   2   2   0   0   0   2   2   0   0   2   0   2   2   0   0   0   0   0   0   2   2   2   2   2   2   2   0   2   0   2   0   0   0   2   2   2   0   2
 MK-5-9                 2   0   0   0   2   0   2   0   0   0   0   2   2   2   2   0   0   2   2   2   2   0   2   2   0   2   0   0   2   0   2   2   0   0   0   0   0   0   0   0   0   0   2   2   0   2   0   0   2   0   2   0   2   0   2   2   2   2   0   2   0   2   2   0   2   0   2   0   0   0   2   0   2   2   2   2   2   2   2   2   2   2   2   2   2   2   2   2   2   0   2   0   0   0   0   2   2   0   0   2   0   2   0   0   2   0   2   2   2   2   0   2   2   0   0   0   2   0   2   0   0   0   2   0   0   0   0   2   0   0   0   2   0   0   0   0   0   0   0   0   0   2   2   2   2   2   2   0   0   2   2   0   2   0   0   0   2   0   2   0   2   2   2   2   0   0   0   2   2   2   0   2   0   2   2   0   0   0   0   0   0   2   2   2   2   2   2   2   0   2   0   2   0   0   0   2   2   2   0   2
 MK-5-10                2   0   0   0   2   0   2   0   0   0   0   2   0   2   2   0   0   2   2   2   2   0   2   2   0   0   0   0   2   0   2   2   0   0   0   0   0   0   0   0   0   0   2   2   0   2   0   2   2   0   2   0   2   0   2   2   2   2   2   0   0   2   2   0   2   0   2   0   0   2   0   0   2   2   2   2   2   2   0   2   2   2   2   2   2   2   2   2   2   0   2   0   0   0   0   0   2   0   0   2   0   2   0   0   2   0   2   0   2   2   0   0   0   0   0   0   2   0   2   0   0   0   2   0   2   0   0   2   2   0   0   2   0   0   0   0   0   0   0   0   0   2   2   2   2   2   2   0   0   2   2   0   2   0   0   0   2   0   2   2   2   2   2   2   0   0   0   2   2   2   0   2   0   2   2   0   0   0   0   0   0   2   2   2   2   2   2   0   0   2   0   2   0   2   0   2   2   2   0   2
 MK-5-11                2   0   0   0   2   0   2   0   0   0   0   2   0   2   2   0   0   2   2   2   0   0   2   2   0   0   0   0   2   2   2   2   0   2   0   0   0   0   0   0   0   0   2   0   0   0   0   2   2   0   2   0   2   2   2   2   2   2   0   0   2   0   2   0   2   0   2   0   0   2   2   0   2   2   2   2   2   2   0   2   2   2   2   0   2   2   2   2   2   0   2   0   0   0   0   0   2   2   0   0   0   2   0   0   2   0   0   0   2   2   2   0   0   0   0   0   2   0   2   0   0   0   2   2   2   0   0   2   2   0   0   2   0   0   0   0   0   0   0   0   0   2   0   0   2   2   2   0   0   2   2   0   2   0   0   0   2   0   2   2   2   2   2   2   0   0   0   2   0   2   2   2   0   2   0   0   2   0   2   0   0   2   0   2   2   2   2   0   0   2   0   2   0   2   0   2   2   2   0   2
 MK-5-12                2   0   0   0   2   0   2   0   0   0   0   2   0   2   2   0   0   2   0   2   0   0   2   2   0   0   0   0   2   2   2   2   0   2   0   0   2   0   0   0   0   0   2   0   0   0   0   2   2   0   2   2   2   0   2   2   2   2   0   0   2   0   2   0   2   0   2   0   0   2   2   0   2   2   2   0   2   2   2   2   2   2   2   2   2   2   2   2   2   0   2   0   0   0   2   0   2   2   0   0   0   2   0   0   2   0   0   0   2   2   2   0   0   2   0   0   2   2   2   0   0   0   2   2   2   0   0   2   2   0   0   2   0   0   0   0   0   0   0   0   0   2   0   0   2   2   2   0   0   2   2   0   2   0   0   0   0   0   0   2   2   2   2   2   0   0   0   2   0   2   2   2   0   2   0   0   2   0   2   0   0   2   2   2   2   2   2   0   0   2   0   2   0   2   2   2   2   2   0   2
 MK-5-13                0   0   0   0   0   0   2   0   0   0   0   2   0   0   0   2   0   2   0   2   0   0   2   2   0   2   0   0   2   2   2   2   0   0   0   0   2   0   0   0   0   2   2   0   0   0   0   2   2   2   2   2   2   2   2   2   0   2   0   0   2   2   2   0   0   2   2   0   0   2   2   0   2   2   2   2   0   2   2   2   2   2   2   2   2   2   2   2   0   0   2   0   0   0   2   0   0   2   0   0   0   2   0   0   2   0   0   0   2   2   2   0   0   2   0   0   2   2   2   0   0   0   2   2   0   0   0   2   2   0   0   2   0   0   0   2   0   0   0   0   0   0   0   0   2   2   2   0   0   2   2   0   2   2   0   2   0   0   0   2   2   2   2   2   0   0   0   2   0   0   2   2   0   2   0   2   2   2   2   0   0   2   2   2   2   2   2   0   2   2   2   2   0   2   2   2   2   2   0   2
 MK-5-14                0   0   0   0   0   2   2   0   0   0   0   2   0   0   0   2   0   2   2   2   0   0   0   2   0   2   2   0   2   2   2   2   0   0   2   0   2   2   0   0   0   2   2   2   0   2   0   0   0   2   2   2   0   2   2   0   0   2   0   0   2   2   2   0   0   2   2   0   0   2   2   0   2   2   2   2   0   2   2   2   2   0   2   2   2   2   2   2   0   0   2   0   0   2   0   0   2   2   0   0   0   2   0   0   2   0   0   0   2   2   2   0   0   2   0   0   2   0   2   2   0   0   2   2   0   0   0   2   2   0   0   2   0   0   0   2   0   0   0   2   2   0   0   0   2   2   2   0   0   2   2   0   2   2   0   2   2   0   0   2   2   2   2   2   0   0   0   2   0   0   2   2   0   2   0   2   2   2   0   0   0   2   2   2   2   2   2   0   2   2   2   2   0   2   2   2   2   2   0   0
 MK-5-15                0   0   0   0   0   2   2   0   0   0   0   2   0   0   0   2   0   2   2   2   0   0   0   2   0   2   2   0   2   2   2   2   0   0   2   0   2   2   0   0   0   2   2   2   2   2   0   0   0   2   2   0   0   0   2   0   0   2   0   0   2   2   2   2   0   2   2   0   0   2   2   0   2   2   2   2   0   2   0   2   2   0   2   2   2   2   2   2   0   0   2   0   0   0   0   0   2   2   0   0   0   2   0   0   2   0   0   0   2   2   2   0   0   2   0   0   2   2   2   2   0   0   2   0   0   0   0   2   2   2   0   2   0   0   0   2   0   0   0   2   2   0   0   0   2   2   2   0   0   2   2   0   2   2   0   2   2   0   0   0   2   2   2   2   0   0   2   2   0   0   2   2   0   2   0   2   2   2   0   0   0   0   2   2   2   2   2   0   2   0   0   0   0   2   2   2   2   2   0   0
 MK-5-16                0   0   0   0   0   2   2   2   0   0   0   2   0   0   0   2   0   2   2   2   0   0   0   2   0   2   2   0   2   2   2   2   0   0   2   0   2   0   0   0   2   0   2   2   2   2   0   0   0   2   2   0   0   0   0   0   2   2   0   0   2   2   2   2   0   2   2   0   0   2   2   0   2   2   0   2   2   2   0   2   0   0   2   2   2   2   0   2   0   0   2   0   0   0   0   0   2   2   0   0   0   2   0   0   0   2   0   0   2   2   2   0   0   2   0   0   2   2   2   2   0   0   2   0   0   0   0   2   2   2   0   2   0   0   0   2   0   0   0   2   2   0   0   0   2   2   2   0   2   2   2   0   2   2   0   2   2   0   0   0   2   2   2   2   0   0   2   0   0   0   2   2   0   2   0   2   2   2   0   0   0   0   2   2   2   2   2   0   2   0   2   0   0   2   0   2   0   2   0   2
 MK-6-1                 0   0   2   0   2   0   2   0   2   0   2   0   2   2   2   0   0   0   0   0   0   2   2   2   2   0   2   2   2   2   0   0   2   0   0   0   2   0   0   2   0   2   2   2   0   0   2   0   2   2   0   2   2   2   2   0   0   2   0   0   0   0   2   2   2   2   0   0   0   0   0   0   2   2   0   0   0   0   0   2   2   2   0   0   2   2   2   2   2   2   0   0   2   2   2   0   2   0   2   2   0   2   2   2   0   2   2   2   2   0   0   2   2   0   0   0   0   2   2   2   2   2   0   2   2   2   2   0   2   0   0   0   2   2   0   0   2   2   0   0   2   0   2   0   2   0   2   2   2   2   0   2   0   2   0   2   0   2   0   2   2   2   2   0   2   2   0   2   2   2   2   0   0   0   2   2   0   2   2   0   0   2   2   0   2   2   0   0   2   2   2   0   0   2   2   2   2   0   0   2
 MK-6-2                 0   0   2   0   2   0   2   0   0   2   2   0   2   2   2   0   0   0   0   0   0   2   2   2   2   0   2   2   2   2   0   0   2   0   0   0   2   0   0   2   0   2   2   2   0   0   2   0   2   2   0   2   2   2   2   0   0   2   2   2   0   0   2   2   2   2   2   0   0   0   0   0   2   2   0   0   0   0   0   2   2   2   0   0   2   2   2   2   2   2   0   0   2   2   2   0   2   0   2   2   0   2   2   2   0   0   2   2   2   0   0   2   0   0   0   2   0   0   2   2   0   2   0   2   2   2   2   2   2   0   0   0   2   2   0   0   2   2   0   0   2   2   2   0   2   0   0   2   2   2   0   0   2   2   0   2   0   2   0   2   2   2   2   0   2   2   0   2   2   2   2   0   2   0   2   2   0   2   2   0   0   2   0   0   2   2   0   0   0   2   2   0   0   2   2   2   2   2   0   2
 MK-6-3                 0   0   2   0   2   0   2   0   0   2   2   0   2   2   2   0   0   0   0   0   0   2   2   2   2   2   2   2   2   2   0   0   2   0   0   0   2   0   0   2   0   2   0   2   0   0   2   0   2   2   0   2   0   0   2   0   0   2   2   2   0   0   2   2   2   2   2   0   0   0   0   0   2   2   0   0   0   0   0   2   2   2   0   0   2   2   2   2   2   0   0   0   2   2   2   0   2   0   0   2   0   2   2   2   2   0   2   2   2   0   0   2   0   0   0   2   0   0   0   0   0   2   0   2   2   2   2   2   2   0   0   0   2   2   0   0   2   2   0   0   2   2   2   0   0   0   0   2   2   2   0   2   2   2   0   2   0   2   0   0   2   2   2   0   0   2   2   2   2   2   2   0   2   0   2   2   0   2   2   0   0   0   0   0   2   2   0   0   0   2   2   0   0   2   2   2   2   2   0   2
 MK-6-4                 0   0   2   0   0   0   2   0   0   2   2   0   2   2   2   0   0   0   0   0   0   2   2   2   0   2   2   2   2   0   0   0   2   0   0   0   0   0   0   2   0   0   2   2   0   2   2   0   2   0   0   2   0   0   2   0   0   2   2   2   0   0   2   2   2   2   2   0   0   0   0   0   2   2   0   0   0   0   0   2   0   0   0   0   2   0   2   2   2   0   0   0   0   2   0   0   2   0   0   2   0   2   2   2   2   0   2   2   2   0   0   2   0   0   0   0   0   0   0   0   2   2   0   2   2   2   2   2   2   0   0   0   2   2   0   0   2   2   0   0   2   2   2   0   0   0   0   2   2   2   0   2   2   0   2   2   0   2   0   0   2   2   0   0   0   2   2   2   2   0   2   0   2   0   2   2   2   2   2   0   0   0   0   0   2   2   0   0   0   2   2   2   0   2   2   2   2   2   0   2
 MK-6-5                 0   2   2   0   0   0   2   0   0   2   2   0   2   2   2   0   0   0   0   0   0   2   2   2   0   2   2   2   2   0   0   0   2   0   0   0   0   0   0   2   0   0   2   2   0   2   2   0   2   0   0   2   0   0   2   0   0   2   2   2   0   0   2   2   2   2   2   0   0   0   0   0   2   2   0   0   0   0   0   0   0   0   0   0   2   0   2   2   2   2   0   0   0   2   0   0   2   0   0   2   2   2   0   2   2   0   2   2   2   2   0   2   0   0   0   0   2   0   0   0   2   2   0   0   2   0   2   2   2   0   0   0   2   2   0   0   2   0   0   0   2   2   0   0   0   0   0   2   2   2   0   2   2   0   2   0   0   2   0   0   2   2   0   0   2   2   2   2   2   0   2   0   2   0   2   2   2   2   2   0   2   0   0   2   2   2   0   0   0   2   2   2   0   2   2   2   2   2   0   2
 MK-6-6                 2   2   2   0   0   0   2   0   0   2   2   0   2   2   0   0   2   0   0   0   0   2   2   2   0   2   2   2   2   0   0   0   2   0   0   2   0   0   2   2   0   0   2   2   0   2   2   0   2   0   0   0   2   0   2   0   0   2   2   2   0   0   2   2   2   2   2   0   0   0   0   0   2   2   0   0   0   0   0   2   0   0   0   0   2   0   2   2   2   2   0   0   0   2   0   0   2   2   0   2   0   2   2   2   2   2   2   2   2   2   0   2   2   0   0   0   2   0   0   0   2   2   0   0   2   0   2   2   2   0   0   0   2   0   0   2   2   0   0   2   2   2   0   0   0   0   0   2   2   2   0   2   2   2   2   2   0   0   0   0   2   2   0   0   0   2   2   0   2   0   2   0   2   0   2   2   2   2   2   0   0   0   0   2   2   2   0   0   0   2   2   2   0   2   2   2   2   2   0   2
 MK-6-7                 0   2   2   2   0   0   2   2   0   2   2   0   2   2   0   0   2   0   0   0   0   2   2   2   0   2   2   2   2   0   0   0   2   0   0   2   0   2   2   2   2   0   0   2   0   2   2   0   2   0   0   0   0   0   2   0   0   2   2   2   0   0   2   2   2   2   2   0   0   0   0   0   2   2   0   0   0   0   0   2   2   0   0   0   2   0   2   2   2   2   2   0   0   2   0   0   2   2   0   2   0   0   2   2   2   2   2   2   2   2   0   2   2   0   0   0   2   0   0   0   2   2   0   0   2   0   2   2   2   0   0   0   0   0   0   2   2   0   0   2   2   2   0   0   0   0   0   2   2   2   0   2   2   0   2   2   0   0   0   0   2   2   0   0   2   2   0   0   0   0   2   2   0   0   2   2   2   2   2   0   0   0   0   2   2   2   2   0   0   2   2   2   0   2   2   2   2   2   0   2
 MK-6-8                 0   2   2   2   0   2   2   2   0   0   2   0   2   2   0   0   2   0   2   2   0   2   2   2   0   2   2   2   2   0   0   0   2   0   0   2   0   2   2   2   2   0   0   2   0   2   2   0   0   0   2   0   0   2   2   2   0   2   2   2   2   0   2   0   2   2   0   0   0   0   0   2   2   2   0   0   0   0   0   2   2   0   0   0   0   0   2   2   2   2   2   0   0   2   0   0   2   2   0   2   0   0   2   2   2   2   2   2   2   2   0   2   2   0   0   0   2   2   0   0   2   2   0   0   2   0   2   2   2   0   0   0   0   2   0   2   2   0   0   2   0   2   0   0   0   0   0   2   2   2   0   2   2   0   2   2   0   0   0   2   2   2   0   0   2   2   0   0   0   0   2   2   0   0   2   0   2   2   0   0   0   0   0   2   0   0   0   0   0   2   2   2   0   2   2   2   2   2   0   2
 MK-6-9                 0   0   2   0   0   2   2   2   0   0   2   0   2   2   0   0   2   0   2   2   0   2   2   2   0   2   0   2   2   2   0   0   0   0   2   0   0   2   0   0   2   0   2   2   0   2   0   0   0   0   2   0   2   2   2   2   0   2   2   2   2   0   2   0   2   2   0   0   0   0   0   2   2   2   0   0   0   0   0   2   2   2   0   0   0   0   2   2   2   2   2   0   0   2   0   0   2   0   0   2   0   0   2   2   2   2   2   2   2   2   0   2   2   0   0   0   2   2   0   0   2   2   0   0   2   0   2   0   2   0   0   0   0   2   0   2   2   0   0   0   0   2   0   0   0   0   0   2   2   2   0   2   2   0   2   2   0   0   2   2   2   2   0   0   2   2   0   0   0   0   0   2   0   0   2   0   2   2   0   0   2   0   0   2   0   0   0   0   0   2   0   2   0   2   2   2   2   2   0   2
 MK-6-10                0   0   2   0   0   2   0   2   0   0   2   2   2   2   0   0   0   0   2   2   0   2   2   2   0   2   0   2   2   2   0   0   0   0   2   0   0   2   0   0   2   0   0   2   0   0   0   0   0   0   2   0   2   2   2   2   0   2   2   2   2   0   2   0   2   2   0   0   0   0   0   2   2   2   0   2   2   0   0   2   2   2   0   0   0   0   2   2   0   2   2   0   0   2   0   0   2   0   0   2   0   0   2   2   2   2   2   2   2   2   0   2   2   0   0   0   2   2   2   0   2   2   0   0   0   0   0   0   2   2   0   0   0   2   0   2   2   0   0   0   0   2   0   0   0   0   0   2   2   2   0   2   2   0   2   2   0   0   2   2   2   2   0   0   0   2   0   0   0   0   0   2   2   0   2   0   2   2   0   0   0   0   0   2   0   0   0   0   0   2   0   2   0   2   2   2   2   2   2   2
 MK-6-11                2   0   2   0   0   2   0   2   0   0   2   2   2   2   0   0   0   0   2   2   0   2   2   0   0   2   0   2   2   2   0   0   0   0   0   0   0   2   0   0   2   0   2   2   0   0   0   0   0   0   2   0   2   2   2   0   0   2   2   2   2   0   2   0   2   2   0   0   0   0   0   0   2   2   0   2   2   0   0   2   2   0   0   2   0   0   2   2   0   2   2   0   2   0   0   0   2   0   0   2   0   0   2   2   2   2   2   2   0   2   0   2   2   0   0   0   2   2   2   0   2   2   0   0   0   0   2   0   2   2   0   0   0   2   0   2   2   0   0   0   0   0   0   0   2   0   0   2   2   2   2   2   0   0   2   2   0   0   2   2   2   2   2   0   0   2   0   0   0   0   0   2   2   0   2   0   2   2   0   0   0   0   0   2   0   0   0   2   0   2   0   2   0   2   2   2   2   2   2   2
 MK-6-12                2   0   2   0   0   2   0   2   2   0   2   2   2   0   0   0   0   0   2   2   0   2   2   0   0   2   0   2   2   0   0   2   0   0   2   0   0   2   0   0   2   0   2   2   0   0   0   2   0   0   2   0   2   2   2   0   0   2   2   2   2   0   2   0   2   2   0   0   0   0   0   0   2   2   0   2   0   0   0   2   2   0   2   2   0   0   2   2   0   2   2   0   2   0   0   0   2   0   0   2   0   0   2   2   0   2   2   2   0   2   0   2   2   0   0   0   2   2   2   2   2   2   0   0   0   0   2   0   2   2   0   0   0   2   0   0   2   0   0   0   0   0   0   0   2   0   0   0   2   2   2   2   0   0   2   2   0   0   2   2   2   2   2   0   0   2   0   0   0   0   0   2   0   0   2   0   2   2   0   0   0   0   0   2   0   2   0   2   0   2   0   2   0   2   2   2   2   2   2   2
 MK-6-13                2   2   2   0   0   0   0   2   2   0   2   2   2   0   0   0   0   0   0   2   0   2   2   0   0   2   0   2   2   0   0   2   0   0   2   0   0   2   0   0   2   0   2   2   0   2   0   2   0   0   2   0   2   2   2   2   0   2   2   2   2   0   2   0   2   2   0   0   0   0   2   2   2   2   0   2   0   0   0   2   2   0   2   2   0   2   2   2   0   0   2   0   2   0   0   0   2   0   0   0   0   0   2   0   2   0   2   2   0   2   0   2   2   0   0   0   2   2   2   2   2   2   0   0   0   0   0   0   0   2   0   0   0   2   0   0   2   0   0   0   0   0   0   0   2   0   0   0   2   2   2   2   0   0   2   2   0   0   2   2   2   2   2   0   0   2   0   2   2   0   0   2   0   0   2   0   2   2   0   0   0   0   0   2   0   2   0   0   0   2   0   2   2   0   2   2   2   2   0   2
 MK-6-14                2   2   2   0   0   0   2   2   2   0   2   2   2   0   0   0   0   0   0   2   0   2   2   0   0   2   0   2   0   2   0   2   0   0   2   0   0   2   0   0   2   0   2   2   0   2   0   2   0   0   2   0   2   2   2   2   0   0   2   2   2   0   2   0   2   2   0   0   0   0   2   2   2   2   0   2   0   2   0   2   2   0   2   2   0   2   2   2   2   0   0   0   2   0   0   0   2   0   0   0   0   0   0   0   0   2   2   2   0   2   0   2   2   0   2   0   0   2   2   2   2   2   0   0   0   0   2   0   0   2   0   0   0   2   0   0   0   0   0   0   0   0   0   0   2   0   0   0   2   0   2   2   0   0   2   2   0   0   2   2   2   2   2   0   2   2   0   2   2   0   0   2   0   0   0   0   2   2   0   2   0   0   0   2   0   2   0   0   0   2   0   2   2   0   2   2   2   2   0   2
 MK-6-15                2   2   2   0   0   0   2   2   2   0   2   2   2   0   0   0   2   0   0   2   0   0   2   0   0   2   0   2   0   2   0   2   0   0   2   0   0   2   0   0   2   2   2   2   0   2   0   2   0   0   2   0   2   2   2   2   0   0   2   2   2   0   2   2   2   2   0   0   0   0   2   2   2   2   0   2   0   2   0   2   2   0   2   2   0   2   2   2   2   0   2   0   2   0   0   0   2   0   0   0   2   0   0   0   0   2   2   2   2   2   0   2   0   2   2   0   0   2   2   2   2   2   0   0   0   0   2   0   0   2   0   2   0   2   0   0   0   0   0   0   0   2   0   0   2   0   0   0   0   0   2   2   0   0   2   2   0   0   0   2   0   2   0   0   2   2   0   2   2   0   0   2   0   2   0   0   0   2   0   2   0   0   0   2   0   2   0   0   2   2   0   2   2   0   2   2   2   2   0   2
 MK-6-16                2   2   2   0   2   2   2   2   2   0   2   2   2   0   0   0   2   0   0   2   0   0   2   0   0   2   0   2   2   2   0   2   0   0   2   0   0   0   0   0   2   2   2   2   0   0   0   2   0   0   0   0   2   2   2   2   0   0   2   2   2   0   2   2   0   0   0   0   2   0   2   2   2   2   0   2   0   2   0   2   2   0   2   2   0   2   2   0   2   0   2   0   2   0   2   0   2   2   0   0   2   0   0   0   0   2   2   2   2   0   0   2   0   2   2   0   0   2   2   2   2   2   0   0   0   0   2   0   0   2   0   2   0   2   0   0   0   0   0   0   0   2   0   0   0   0   0   0   0   0   2   2   0   0   2   2   0   0   0   2   0   2   0   0   2   2   0   2   2   0   0   2   0   2   0   0   0   2   0   2   0   0   0   2   0   0   0   2   2   2   0   2   2   0   2   2   2   0   0   2
 
!****************************************** Phenotypic Data **********************************************************
!-100.0 is resevred for missing phenotype
SimulatedTrait1        13.6733   13.3845   14.8368   14.7873   14.4312   15.5396   13.9156   15.7740   14.3099   13.5099   15.2174   15.8906   14.6228   12.7653   14.6428   16.6474   15.2587   15.4743   13.8701   15.6422   14.7228   15.7286   16.4245   14.9946   16.4050   13.9565   14.0953   14.7658   16.1552   15.9521   12.3696   15.4738   14.8608   13.8843   15.6875   12.3531   12.9638   14.8241   16.4559   15.6340   13.2030   14.9298   15.3781   11.8223   16.7180   12.7551   16.4478   14.1503   13.1104   15.2236   16.8323   13.6508   15.7637   17.1593   15.3456   16.6035   16.3312   15.1335   13.1307   17.9344   15.8195   15.5975   16.0676   14.4233   15.7881   12.9663   16.0437   13.8556   13.1004   14.6143   14.8341   13.5555   14.5787   14.8643   16.0474   16.5334   12.9054   16.9539   15.2925   14.0456   16.7463   16.0091   14.3635   12.8970   14.5343   15.7800   14.0988   14.4763   12.6794   17.4263   14.2519   16.5217   16.0885   16.1404   14.3744   13.6886   15.4773   15.9133   15.3690   15.6020   16.8030   17.4388   18.9955   15.8691   16.0936   15.9691   13.9001   13.7642   13.3113   16.6526   16.6477   13.4477   15.3994   15.8669   14.1260   16.8010   15.1542   14.9512   14.3070   15.6622   14.7013   13.1074   10.6837   13.4321   15.1570   14.1342   15.5540   15.3407   13.8006   15.1645   14.1788   15.3356   14.6744   15.4806   15.8552   17.7403   16.3903   15.6823   16.2955   15.6436   16.6499   16.0310   15.1523   15.7835   15.0708   15.0019   15.5603   14.7558   15.0121   16.3779   13.6823   17.1614   13.4345   15.9382   15.8073   14.7473   14.9816   16.3802   14.7611   15.0518   15.0015   15.4572   16.1751   15.4884   12.3982   15.2903   13.0392   15.2433   15.6450   14.0123   17.2230   15.9107   14.8514   15.5931   14.4632   15.4663   16.1679   15.3687   15.1337   13.0184   13.8911   14.0210   15.6844   17.1825   15.4154   16.7743   13.3568   13.3763   15.6777   15.2925   14.1960   16.4714   14.9880   13.7681   14.6284   15.6331   14.5634   15.5706   14.3097   16.6443
SimulatedTrait2        10.6945   10.1908    8.3229   10.1829   10.0843    9.3267   11.2894    9.6570   11.3027    8.9107   10.2175    9.8903   10.4405    9.9998   10.1190   11.2415    8.8392    9.5971    9.5629   10.1462   10.0099   10.1613    9.4880   10.4858    9.7023    9.4153   10.5321    9.3432    9.1249   10.3988    9.6736   10.0789   10.9572   11.0033   10.3835   10.7304   10.6506    8.4870   10.0046    9.2995   10.7131    9.1289   10.9494   10.5756    9.6833   10.7134    9.0078    9.9433   11.5597   10.0559    8.8417   11.0880    9.1638    9.8760   10.0371   10.3511   10.3978    9.5243   10.4814    9.4075    9.3664    9.4629   10.6314    9.1777    8.6841   11.4098    9.2512   10.9232    8.3345    9.2854    9.3102    9.6727    9.6165   10.7952    9.1922    8.8963   10.6447    9.9122   10.4022   10.4066    9.6180    9.4536   10.1675   11.1738   10.9286    8.7734   10.3056   10.7250    9.6467    9.6243   11.4945    9.1964    9.9590   10.1779   10.0731   10.8305   10.8165    9.7041    8.7232    9.6172    9.2985    9.4082    9.6901    9.0319    9.7507    9.0766   11.6576   10.1629   10.1646    9.7712    9.8188   11.2088    9.4498    9.5700   10.3501    9.7368   10.4078    9.1056    9.8298    9.4436   10.9265    9.5034   10.0242   10.4271    9.6277    9.6239    9.2248   10.4675   11.5429    9.7495   10.2086    9.5072    8.6943    8.7696    9.6126    9.4643    9.6556    8.8288    9.0601    9.1591    9.9904    9.5363    9.8627    9.2888    9.8603    9.7429    9.6673    9.7595   10.9338    9.2973    9.5736   10.7817   10.8727    8.8990    9.5654   11.1965   10.5299   10.1426   11.0512   10.9968    9.6007    9.1894   10.2213   10.7185    9.2221    9.7815   10.2913    9.1313    9.4225   10.3103   11.0705    8.8820   10.8047    9.2586    9.9043    9.2654    9.1202   10.0234   11.4060   10.5006   10.1532   10.7631    9.0303    9.4903   10.0874    8.3842   10.0253    9.8559    9.4473    9.2976   11.3248    9.6944    9.6275    9.5971    9.3594    8.4177    9.5316   10.2503    9.3005    9.1550
 
