# Supplementary material for: Inclusive Composite Interval Mapping of QTL by Environment Interactions in Biparental Populations
Source: PLoS One. 2015 Jul 10;10(7):e0132414. doi: 10.1371/journal.pone.0132414 (PMC4498613; doi:10.1371/journal.pone.0132414)
Supplement: S5 File — (ZIP) [file pone.0132414.s005.zip › H=0.5/L1/run_00009.met]

!**********************Note: lines staring with "!" are remarks and will be ignored in the program********************
!*********************************General Information**********************************
!Assuming F1 = P1 x P2, populations available in QTL IciMapping are: 
!  1, P1BC1F1 = P1 x F1, the first backcrossing where P1 is used as the recurrent parent;
!  2, P2BC1F1 = P2 x F1, the first backcrossing where P2 is used as the recurrent parent;
!  3, F1DH, F1-derived doubled haploids; 
!  4, RIL or F1RIL, recombination inbred lines through the repeated selfing of F1;
!  5, P1BC1RIL, recombination inbred lines through the repeated selfing of P1BC1F1;
!  6, P2BC1RIL, recombination inbred lines through the repeated selfing of P2BC1F1;
!  7, F2, the selfing generation of F1;
!  8, F3, the selfing generation of F2;
!  9, P1BC2F1, the second backcrossing where P1 is used as the recurrent parent; 
! 10, P2BC2F1, the second backcrossing where P2 is used as the recurrent parent;
! 11, P1BC2RIL, recombination inred lines through the repeated selfing of P1BC2F1; 
! 12, P2BC2RIL, recombination inred lines through the repeated selfing of P2BC2F1; 
! 13, P1BC1F2, the selfing generation of P1BC1F1; 
! 14, P2BC1F2, the selfing generation of P2BC1F1; 
! 15, P1BC2F2, the selfing generation of P1BC2F1; 
! 16, P2BC2F2, the selfing generation of P2BC2F1; 
! 17, P1BC1DH, P1BC1F1-derived doubled haploids; 
! 18, P2BC1DH, P2BC1F1-derived doubled haploids; 
! 19, P1BC2DH, P1BC2F1-derived doubled haploids; 
! 20, P2BC2DH, P2BC2F1-derived doubled haploids; 
   3      !Mapping Population (see remarks above)
   2      !Mapping Function (1 for Kosambi; 2 for Haldane; 3 for Morgan)
   2      !Marker Space Type (1 for intervals; 2 for positions)
   1      !Marker Space Unit(1 for centiMorgans; 2 for Morgan)
   6      !Number of Chromosomes (or Linkage Groups)
 200      !Size of the mapping population
   2      !Number of environments
 
!***************************************** Chromosomes and Linkage Maps **********************************************
!Chromosome                 NumMarkers
-CH1                        16
-CH2                        16
-CH3                        16
-CH4                        16
-CH5                        16
-CH6                        16
!Linkage map (Marker name followed by position or the interval length)
 MK-1-1                1     0.000
 MK-1-2                1    10.000
 MK-1-3                1    20.000
 MK-1-4                1    30.000
 MK-1-5                1    40.000
 MK-1-6                1    50.000
 MK-1-7                1    60.000
 MK-1-8                1    70.000
 MK-1-9                1    80.000
 MK-1-10               1    90.000
 MK-1-11               1   100.000
 MK-1-12               1   110.000
 MK-1-13               1   120.000
 MK-1-14               1   130.000
 MK-1-15               1   140.000
 MK-1-16               1   150.000
 MK-2-1                2     0.000
 MK-2-2                2    10.000
 MK-2-3                2    20.000
 MK-2-4                2    30.000
 MK-2-5                2    40.000
 MK-2-6                2    50.000
 MK-2-7                2    60.000
 MK-2-8                2    70.000
 MK-2-9                2    80.000
 MK-2-10               2    90.000
 MK-2-11               2   100.000
 MK-2-12               2   110.000
 MK-2-13               2   120.000
 MK-2-14               2   130.000
 MK-2-15               2   140.000
 MK-2-16               2   150.000
 MK-3-1                3     0.000
 MK-3-2                3    10.000
 MK-3-3                3    20.000
 MK-3-4                3    30.000
 MK-3-5                3    40.000
 MK-3-6                3    50.000
 MK-3-7                3    60.000
 MK-3-8                3    70.000
 MK-3-9                3    80.000
 MK-3-10               3    90.000
 MK-3-11               3   100.000
 MK-3-12               3   110.000
 MK-3-13               3   120.000
 MK-3-14               3   130.000
 MK-3-15               3   140.000
 MK-3-16               3   150.000
 MK-4-1                4     0.000
 MK-4-2                4    10.000
 MK-4-3                4    20.000
 MK-4-4                4    30.000
 MK-4-5                4    40.000
 MK-4-6                4    50.000
 MK-4-7                4    60.000
 MK-4-8                4    70.000
 MK-4-9                4    80.000
 MK-4-10               4    90.000
 MK-4-11               4   100.000
 MK-4-12               4   110.000
 MK-4-13               4   120.000
 MK-4-14               4   130.000
 MK-4-15               4   140.000
 MK-4-16               4   150.000
 MK-5-1                5     0.000
 MK-5-2                5    10.000
 MK-5-3                5    20.000
 MK-5-4                5    30.000
 MK-5-5                5    40.000
 MK-5-6                5    50.000
 MK-5-7                5    60.000
 MK-5-8                5    70.000
 MK-5-9                5    80.000
 MK-5-10               5    90.000
 MK-5-11               5   100.000
 MK-5-12               5   110.000
 MK-5-13               5   120.000
 MK-5-14               5   130.000
 MK-5-15               5   140.000
 MK-5-16               5   150.000
 MK-6-1                6     0.000
 MK-6-2                6    10.000
 MK-6-3                6    20.000
 MK-6-4                6    30.000
 MK-6-5                6    40.000
 MK-6-6                6    50.000
 MK-6-7                6    60.000
 MK-6-8                6    70.000
 MK-6-9                6    80.000
 MK-6-10               6    90.000
 MK-6-11               6   100.000
 MK-6-12               6   110.000
 MK-6-13               6   120.000
 MK-6-14               6   130.000
 MK-6-15               6   140.000
 MK-6-16               6   150.000
!*********************************** Marker Types ********************************************************************
!Co-dominant marker: When heterozygote F1 is present, P1 is coded as 2, F1 is coded as 1, and P2 is coded as 0; Otherwise, P1 is coded as 2, and P2 is coded as 0. 
!Dominant marker: When heterozygote F1 is present, P1 and F1 are coded as 12, and P2 is coded as 0; Otherwise, P1 is coded as 2, and P2 is coded as 0.  
!Recessive markers: When heterozygote F1 is present, P1 is coded as 2, and F1 and P2 are coded as 10; Otherwise, P1 is coded as 2, and P2 is coded as 0. 
!Missing marker is coded as -1. 
 MK-1-1                 2   2   2   2   2   0   2   0   0   0   2   2   2   2   2   0   2   2   2   0   0   0   0   0   2   0   2   0   2   0   0   2   0   2   2   2   0   0   0   0   2   2   0   2   0   2   0   0   2   0   0   2   2   2   0   2   2   0   2   2   2   0   2   2   0   0   2   0   0   2   0   0   2   0   2   0   0   2   2   2   0   0   0   0   0   2   0   0   2   2   2   2   0   2   0   0   2   0   2   2   0   0   2   0   0   2   2   0   0   2   2   0   0   0   0   2   2   0   0   2   2   2   2   2   2   2   2   0   0   0   0   2   0   0   0   0   2   0   2   0   0   2   0   2   2   0   2   0   2   0   2   2   0   2   0   0   2   2   2   0   2   2   0   2   2   2   0   0   0   2   2   0   2   2   0   0   0   0   2   0   2   0   0   2   0   0   2   2   0   2   0   0   2   2   0   2   2   2   2   0
 MK-1-2                 2   2   2   2   2   2   2   0   0   0   2   0   2   2   2   0   2   2   2   0   0   0   2   0   2   0   2   0   0   0   0   2   0   2   2   2   0   0   0   0   0   2   0   2   0   2   0   0   2   0   0   2   2   2   0   0   2   0   2   2   2   0   2   2   0   0   2   0   0   2   0   0   2   0   2   0   0   2   2   2   0   0   0   0   0   2   0   0   2   2   2   2   0   2   0   0   2   0   2   2   2   0   2   0   2   2   2   0   0   2   2   0   2   0   0   2   2   0   0   2   2   2   2   2   2   2   2   0   0   0   0   0   0   0   2   0   2   0   2   0   0   2   0   2   2   2   2   0   2   0   2   2   0   2   0   0   2   2   2   0   2   0   0   0   2   2   0   0   0   2   2   0   2   2   0   0   0   0   2   0   2   0   0   2   0   0   2   2   0   2   0   0   2   2   0   2   2   0   2   2
 MK-1-3                 2   0   2   2   2   2   2   0   0   0   2   0   2   2   2   0   2   2   2   0   0   0   0   0   2   2   2   0   0   0   0   2   2   2   0   2   0   0   2   0   0   2   0   2   0   2   0   0   2   2   0   2   2   2   0   2   2   0   2   2   2   0   2   2   2   0   2   0   0   2   0   0   2   0   2   0   0   0   2   2   0   0   0   0   0   2   0   0   2   2   0   2   0   2   0   0   2   0   2   2   2   0   0   0   2   0   2   0   0   0   2   0   2   0   0   2   2   2   0   2   2   2   0   2   2   2   2   0   0   2   0   0   0   0   2   0   0   0   2   0   0   2   0   2   2   2   2   0   2   0   2   2   0   2   0   0   2   0   2   0   2   0   0   0   2   2   0   0   0   2   2   0   2   2   0   0   0   0   2   0   0   0   0   2   0   2   2   2   0   2   2   0   2   2   0   2   2   0   2   2
 MK-1-4                 2   0   2   2   0   2   0   0   0   0   2   0   2   2   2   0   2   2   2   2   0   0   0   0   2   2   2   0   0   0   0   2   2   2   0   2   2   0   2   0   0   0   2   0   0   2   0   0   2   2   0   2   2   2   0   2   2   2   2   2   2   0   0   2   2   0   2   0   0   2   0   0   2   0   2   0   0   0   2   0   0   2   0   0   0   2   0   0   2   2   0   2   0   2   0   0   2   0   2   2   2   0   0   0   2   0   2   0   0   2   2   0   2   0   0   2   0   2   2   0   2   2   0   2   2   2   2   0   2   2   0   0   2   2   2   0   0   0   2   0   0   2   2   0   2   2   2   0   2   0   2   0   0   2   0   0   2   0   2   0   2   0   0   0   2   2   0   0   0   2   2   0   2   2   0   0   0   0   2   0   0   0   0   2   0   2   2   2   0   2   2   0   2   0   0   2   2   0   2   2
 MK-1-5                 2   0   2   2   2   2   0   0   0   0   2   0   2   2   2   2   2   2   0   2   2   0   2   2   2   0   2   0   0   0   0   2   2   2   0   2   2   0   2   0   2   0   2   0   0   2   2   0   2   2   0   2   2   2   0   0   2   2   2   2   2   0   0   2   2   0   2   0   0   2   0   0   2   0   2   0   0   0   2   0   0   2   0   0   0   2   0   2   2   2   0   0   0   2   0   0   2   0   2   2   2   0   0   0   2   2   0   0   0   2   2   0   2   0   0   2   0   2   0   0   2   2   0   2   2   0   2   0   2   2   0   0   0   2   2   0   0   0   2   0   0   2   2   0   2   2   2   0   2   0   2   0   0   2   0   0   2   0   2   0   2   0   2   0   2   0   0   0   0   2   2   0   2   2   2   0   0   0   2   2   0   0   0   2   0   2   2   2   2   2   2   0   2   0   0   2   2   0   2   0
 MK-1-6                 2   0   2   2   2   2   0   0   0   0   2   0   2   2   2   2   2   2   0   2   2   0   2   2   2   2   2   0   0   0   0   2   2   2   0   2   2   0   0   0   2   0   0   0   0   2   2   0   2   2   0   2   2   0   2   0   2   2   2   2   2   0   0   2   2   0   2   0   0   2   0   0   2   0   2   0   0   0   2   0   0   2   0   0   2   2   0   2   2   2   2   0   0   2   0   0   2   0   2   2   2   0   0   0   2   2   0   0   0   2   2   0   2   0   0   2   0   2   0   0   2   2   2   2   0   0   2   0   2   2   0   0   2   2   2   0   2   0   2   0   0   2   2   0   2   2   2   0   2   0   2   0   0   2   0   0   2   0   2   0   2   0   2   0   2   0   0   2   0   2   2   0   2   2   2   0   0   0   2   2   0   0   0   2   0   2   2   2   0   0   2   0   2   0   2   2   2   0   2   0
 MK-1-7                 2   0   2   2   2   2   0   0   2   0   2   0   2   2   2   2   2   2   0   2   2   0   2   2   2   2   2   0   0   0   0   2   2   2   0   0   2   0   0   0   2   0   0   0   0   2   2   0   2   2   2   2   0   0   2   0   2   2   2   2   2   0   0   2   2   0   2   2   0   2   0   2   2   2   2   0   0   0   2   0   0   2   0   0   2   2   0   2   2   2   2   0   0   2   0   0   2   0   2   2   2   0   0   0   2   2   0   0   0   2   2   0   0   0   0   2   0   2   0   0   0   2   2   2   0   0   2   0   2   2   0   0   2   2   2   0   2   0   2   0   0   0   2   0   2   2   2   0   2   0   2   0   0   0   0   0   2   0   2   0   2   0   2   0   2   0   0   2   0   2   0   0   2   2   2   0   0   0   2   2   0   0   0   0   0   0   2   2   0   0   2   0   2   0   0   2   2   0   2   0
 MK-1-8                 2   0   2   0   2   0   2   0   2   0   2   0   2   2   2   2   2   2   0   2   2   0   2   2   2   0   2   0   0   2   0   0   2   2   0   0   2   2   0   0   2   0   0   0   0   0   2   0   2   2   2   2   0   0   2   0   2   2   0   2   2   2   0   2   2   0   2   2   0   2   0   2   2   2   2   0   0   0   2   0   0   2   0   0   2   2   0   2   2   2   2   0   2   2   0   0   2   2   2   2   2   0   0   0   2   2   0   2   0   2   2   0   0   0   0   2   0   2   0   0   0   2   2   2   0   0   2   0   2   2   0   0   2   2   2   0   0   2   2   0   0   0   2   0   2   2   2   0   2   0   2   0   0   0   0   0   2   2   2   0   2   0   2   0   2   0   0   2   0   2   0   0   2   2   2   0   0   0   2   2   0   0   0   0   0   0   2   2   0   0   2   0   2   0   2   2   2   0   2   0
 MK-1-9                 2   0   0   0   2   0   2   0   2   0   2   0   2   2   2   2   2   2   0   2   2   0   2   2   2   2   2   0   0   2   0   0   0   2   2   0   0   2   0   0   2   0   0   0   0   0   2   0   2   2   0   2   0   0   2   2   2   2   0   2   2   2   0   2   2   0   2   2   0   2   2   2   2   2   2   0   0   0   2   0   0   2   0   0   2   0   0   2   0   2   2   0   2   2   0   0   0   0   2   2   0   2   0   0   2   2   0   2   0   2   2   0   0   0   2   2   0   2   0   2   0   2   2   2   0   0   2   2   2   2   0   0   2   2   2   0   0   2   2   0   0   0   2   0   2   2   2   0   2   2   2   0   0   0   0   0   2   2   2   0   2   0   2   0   2   0   0   2   0   2   0   0   2   0   2   0   0   2   2   2   2   0   0   0   0   0   2   2   0   0   2   0   2   0   2   2   2   0   2   0
 MK-1-10                2   0   0   0   2   2   0   0   2   0   2   0   2   2   2   2   2   2   2   2   2   0   2   2   2   2   2   0   0   2   0   0   0   2   2   0   0   2   0   0   2   0   0   0   0   0   2   0   2   2   0   0   0   0   2   2   2   2   0   2   2   2   0   2   2   0   2   2   0   2   0   2   2   2   2   0   0   0   2   2   0   2   0   0   2   0   0   2   0   2   2   0   2   2   0   0   0   0   2   2   0   2   0   0   2   2   0   2   0   2   2   0   0   0   0   2   0   2   0   2   2   2   2   2   0   0   2   2   2   2   0   2   2   2   2   0   0   2   2   0   0   0   2   0   2   0   2   2   2   2   2   0   0   0   0   0   0   0   2   0   2   0   2   0   2   0   0   2   0   2   0   0   2   0   2   0   0   2   2   2   2   0   0   2   0   0   2   2   0   0   2   0   2   0   2   0   2   0   2   0
 MK-1-11                2   0   0   0   2   0   0   2   2   2   2   0   2   2   2   2   2   2   0   2   2   0   2   2   0   2   2   2   0   2   0   0   2   0   2   0   0   2   2   0   0   0   0   0   0   0   2   0   2   2   0   0   0   0   2   2   2   2   0   2   2   2   0   2   2   0   2   2   0   2   0   2   2   2   2   0   0   0   2   2   0   2   0   0   2   0   0   2   0   2   2   0   2   2   0   0   0   0   2   2   0   2   0   0   2   2   0   2   0   2   2   0   0   0   0   2   0   0   0   2   2   2   2   0   2   0   2   2   2   2   0   2   0   2   2   0   2   2   2   0   0   0   2   0   2   0   2   2   2   2   2   2   0   0   0   0   0   0   2   2   2   0   2   0   2   0   0   0   0   2   2   0   2   0   2   0   2   2   2   2   2   0   0   2   0   0   2   2   0   0   2   0   2   0   2   0   2   0   2   0
 MK-1-12                2   0   0   0   0   0   0   2   2   2   2   0   2   2   2   2   2   2   0   2   2   0   2   2   0   2   0   2   0   2   0   0   0   0   2   0   0   2   2   0   2   0   0   0   0   0   2   0   2   2   0   0   0   0   2   2   2   2   0   2   2   2   0   2   2   0   2   2   0   2   2   2   2   2   2   0   0   0   2   2   0   2   0   0   2   0   0   2   0   2   2   0   2   2   0   0   0   0   2   2   0   2   2   0   2   2   0   2   0   2   2   0   0   0   0   2   0   0   0   0   2   2   2   0   2   0   2   2   2   2   0   2   0   2   2   0   2   2   2   0   0   0   2   0   2   0   2   2   2   0   2   2   2   2   0   0   0   0   2   2   2   2   2   0   2   0   2   0   0   2   2   0   2   0   2   0   2   2   0   2   2   0   0   2   0   0   2   2   0   0   2   0   0   0   2   2   2   0   2   0
 MK-1-13                2   0   0   0   0   0   0   2   2   2   2   0   2   2   0   2   2   2   0   2   2   0   2   2   0   2   0   2   0   2   0   0   0   0   2   0   0   0   2   0   2   0   0   0   0   0   2   2   0   2   0   0   0   0   0   2   0   2   0   2   2   2   0   2   2   0   2   2   0   2   2   2   2   2   2   0   0   0   2   2   0   2   0   0   2   0   0   2   0   2   2   0   2   2   0   0   0   0   2   2   0   2   2   2   2   2   0   2   0   2   2   0   0   0   0   2   2   0   0   0   2   2   2   0   2   2   2   2   2   2   0   2   0   2   2   0   2   2   2   0   0   0   2   0   2   0   2   2   2   2   2   2   2   2   2   0   0   2   2   2   2   2   2   0   2   2   2   0   2   2   2   0   2   2   2   0   2   2   2   0   2   0   0   2   0   0   2   2   0   0   2   0   0   0   2   2   2   0   2   0
 MK-1-14                2   0   0   0   0   0   0   2   2   2   2   0   2   2   0   2   2   2   0   2   0   0   2   2   0   2   0   2   2   2   0   0   0   0   2   0   0   0   2   0   2   0   0   0   0   2   2   2   0   0   0   0   0   0   0   2   0   2   0   0   2   2   0   2   2   0   2   2   2   2   2   2   2   2   2   0   0   0   2   2   0   2   0   0   2   0   0   2   0   2   2   0   2   2   0   0   0   0   2   2   0   0   2   2   2   2   0   0   0   2   2   0   0   0   0   2   2   0   0   0   2   0   2   0   0   2   2   2   2   2   2   2   0   2   2   0   2   2   2   0   0   0   2   0   0   0   2   2   2   2   2   2   2   2   2   0   0   2   0   2   2   2   2   0   2   2   2   0   2   2   2   0   2   2   2   0   0   2   2   2   2   0   0   2   0   0   2   2   0   0   2   0   2   0   2   2   2   0   0   0
 MK-1-15                2   0   0   0   0   0   0   2   2   2   2   0   2   2   0   2   2   2   0   2   0   0   2   2   2   2   0   2   2   2   0   0   0   2   2   0   0   0   2   0   2   0   0   0   0   2   2   2   0   0   0   0   0   0   0   2   2   2   2   0   2   2   0   2   2   0   2   2   2   2   2   2   2   2   2   0   0   2   2   2   0   2   0   0   2   0   2   2   0   0   2   0   2   2   0   0   0   0   2   2   0   0   2   2   2   2   0   0   0   2   2   0   0   0   0   2   2   0   0   0   2   0   0   0   0   2   2   2   2   2   2   2   0   2   2   0   2   2   2   0   0   0   2   0   0   2   2   2   2   2   2   2   2   0   2   0   0   2   0   2   2   2   2   0   2   2   2   2   2   2   2   0   2   2   2   2   0   0   2   2   0   0   0   2   0   0   2   2   0   0   0   0   2   0   2   2   2   0   0   0
 MK-1-16                2   0   0   0   0   0   0   2   2   2   2   2   2   2   0   2   2   2   2   2   0   0   2   2   2   0   0   2   2   2   0   0   0   2   2   0   0   0   2   0   2   0   0   0   0   2   2   2   0   0   0   0   2   0   0   2   2   2   2   0   2   2   2   2   2   0   2   2   2   2   2   2   2   2   2   0   0   0   0   2   0   2   0   0   2   0   2   2   0   0   2   0   2   2   0   0   0   0   2   2   0   2   2   2   2   2   0   0   0   2   0   0   0   0   0   2   2   0   0   0   2   0   0   2   0   2   2   2   2   0   2   2   0   0   2   0   2   2   2   0   0   0   2   0   0   2   2   2   2   2   2   2   2   0   2   0   0   2   0   2   2   2   2   0   2   2   2   0   2   2   2   0   2   2   2   2   0   0   2   0   0   0   0   2   0   0   0   2   0   0   0   0   2   0   2   2   2   0   0   0
 MK-2-1                 2   0   0   2   0   0   2   2   2   2   0   2   2   2   0   0   2   0   2   2   2   0   2   0   2   0   2   0   2   2   0   0   0   0   2   0   0   0   0   0   0   2   2   0   0   2   2   0   0   0   2   2   2   2   0   2   2   0   0   2   2   0   0   0   0   2   2   0   2   2   2   2   2   0   2   0   0   0   0   0   2   2   2   0   2   2   2   2   2   0   0   0   0   0   2   2   2   0   2   0   0   2   2   2   2   2   2   0   2   2   0   2   0   2   0   0   0   2   2   0   0   0   2   0   0   2   0   2   2   0   2   2   0   2   2   0   2   0   0   0   2   0   0   2   0   2   2   2   2   2   0   0   0   0   0   2   2   0   0   2   0   0   2   0   0   2   2   0   2   2   2   2   0   2   0   2   0   0   2   2   0   2   0   2   0   2   0   2   2   2   0   0   0   0   2   0   2   2   2   0
 MK-2-2                 2   0   0   0   0   0   2   2   2   2   0   2   2   2   0   0   2   0   2   2   2   0   0   0   2   0   2   0   2   2   0   0   0   0   2   0   0   0   0   0   0   2   2   2   0   2   2   0   2   2   2   2   2   2   0   2   2   0   0   2   2   0   0   0   0   2   2   0   2   2   2   2   2   0   2   0   0   0   0   0   2   2   2   0   2   2   2   2   2   0   0   0   0   0   2   2   2   0   2   0   0   2   2   2   2   2   2   0   2   2   0   2   0   0   0   0   0   2   2   0   0   0   2   0   0   2   0   2   2   0   2   2   0   2   2   0   2   0   0   0   2   0   0   2   0   2   2   2   2   2   0   0   0   0   0   2   2   0   0   0   0   0   2   0   0   2   2   0   2   2   0   2   0   2   0   2   0   0   2   2   0   2   0   0   0   2   0   2   0   2   0   2   0   0   2   0   2   2   2   0
 MK-2-3                 2   2   0   0   2   0   2   2   2   0   2   2   2   2   0   0   2   0   0   2   2   0   0   2   2   0   0   0   2   2   0   2   0   0   2   0   0   0   2   0   0   2   2   2   0   2   2   0   2   2   2   2   2   0   0   2   2   0   0   2   2   0   0   0   0   0   2   0   2   2   2   2   2   0   2   0   0   0   0   0   2   2   0   0   2   2   2   2   2   0   0   0   0   0   2   2   0   0   2   0   0   2   2   2   2   2   2   0   0   2   0   2   2   0   0   0   0   2   2   2   0   0   2   0   0   2   0   2   2   0   2   2   0   0   2   0   0   0   0   0   2   0   0   2   0   2   2   2   2   2   0   0   0   0   0   2   2   0   0   2   0   0   2   0   0   2   0   0   2   2   0   2   2   2   0   0   0   0   2   2   0   2   2   0   0   0   0   2   2   2   0   2   0   0   2   0   0   0   2   0
 MK-2-4                 2   2   0   0   2   2   2   2   2   0   2   2   2   2   0   2   2   0   2   2   2   0   0   0   0   0   0   0   2   2   0   2   0   0   2   0   0   0   2   0   0   2   2   2   0   2   0   2   2   2   0   2   2   2   0   0   2   0   0   2   2   0   0   0   2   0   2   0   2   2   2   2   2   0   2   0   0   0   0   0   2   2   0   0   2   2   2   2   2   2   2   0   0   0   2   2   0   0   2   2   0   2   2   2   2   2   2   0   0   2   0   2   2   0   0   0   0   2   0   2   0   2   2   0   0   2   0   2   2   0   2   2   2   0   2   0   0   0   0   0   2   0   2   2   0   2   2   2   2   0   0   2   0   0   0   2   2   0   0   2   0   0   2   0   2   2   0   0   2   2   0   2   2   2   0   0   0   0   2   2   2   2   2   0   0   0   0   2   2   2   0   2   0   0   2   0   0   0   2   0
 MK-2-5                 2   2   0   0   2   2   2   2   0   0   2   0   2   2   0   2   2   0   2   2   2   0   0   0   2   0   0   0   2   2   0   2   0   0   2   0   0   0   2   2   0   2   2   2   0   2   0   2   2   2   0   0   2   2   0   0   0   0   0   2   2   0   0   0   2   0   2   0   2   2   2   2   2   0   2   0   0   0   0   0   2   2   0   0   2   2   2   0   2   2   2   0   0   0   2   2   0   0   2   0   0   0   2   2   2   2   2   0   0   2   0   0   0   0   0   2   0   2   0   2   0   2   2   0   0   2   0   2   2   0   2   0   2   0   2   0   0   0   0   0   2   0   2   2   0   2   2   2   2   0   0   2   0   0   0   2   2   0   0   2   0   0   0   0   2   2   0   0   2   2   0   0   2   2   0   0   0   2   2   2   2   2   2   0   0   0   0   2   2   2   0   2   0   0   0   0   0   0   0   2
 MK-2-6                 2   2   0   0   2   2   2   2   0   2   2   0   2   2   0   2   2   0   2   2   2   0   0   0   2   0   0   0   2   2   0   0   0   0   2   0   0   0   2   2   0   2   2   2   0   2   0   0   0   2   0   0   2   2   0   0   0   0   0   2   2   0   0   0   2   0   2   0   2   2   2   2   2   0   0   0   0   0   2   0   2   2   0   0   2   2   2   0   2   2   2   0   0   0   2   2   0   0   2   0   0   0   2   2   2   0   2   0   2   2   0   0   0   0   0   2   0   2   0   2   0   2   2   0   0   2   0   2   2   0   2   0   2   2   2   0   0   0   0   0   2   0   2   2   0   2   2   2   2   0   0   2   0   0   0   2   2   0   0   2   0   0   2   2   2   0   0   0   2   2   0   0   2   2   0   0   0   2   2   2   2   2   2   0   2   0   2   2   2   2   0   2   0   0   0   0   0   0   0   2
 MK-2-7                 2   2   0   0   2   2   2   2   0   2   2   0   2   2   0   2   2   0   2   2   0   0   0   0   2   0   0   0   2   2   0   2   0   0   2   0   0   0   0   2   0   2   2   2   0   2   0   0   0   2   0   0   2   2   0   0   0   2   0   2   2   0   2   0   2   0   2   0   0   2   2   2   2   0   0   0   0   0   2   0   2   2   0   0   2   2   2   0   2   2   2   0   0   0   2   2   0   0   2   0   0   0   2   2   2   0   2   0   2   2   0   0   0   0   0   2   2   2   0   2   0   2   0   0   0   2   0   2   0   0   2   0   2   2   2   0   0   0   0   0   2   0   2   2   0   2   2   2   2   0   0   2   0   0   0   2   2   0   0   2   0   2   2   2   2   0   0   0   2   2   0   2   2   2   0   0   0   2   2   2   2   2   2   0   2   0   2   0   2   2   0   2   0   0   0   0   0   0   0   2
 MK-2-8                 2   2   0   0   2   2   2   2   0   2   2   0   2   2   0   2   2   0   2   0   0   0   0   0   2   0   0   0   2   2   0   2   0   0   2   0   0   0   0   2   0   2   2   2   0   2   0   0   0   2   0   0   2   2   0   0   0   2   0   2   2   0   0   0   2   0   2   0   0   2   2   2   2   0   0   0   0   0   2   0   2   0   0   2   2   2   2   0   2   2   2   0   0   0   0   2   0   0   2   0   0   0   2   2   2   0   2   0   2   2   0   0   0   0   0   2   2   2   0   2   0   2   0   0   0   2   0   2   0   0   2   0   2   2   2   0   0   0   0   0   2   0   2   2   0   2   2   2   2   0   0   2   0   0   0   2   2   0   0   2   0   2   2   2   2   0   2   0   2   2   0   2   2   0   0   0   2   2   2   2   2   2   2   0   2   0   2   2   2   0   0   2   2   0   0   0   0   0   0   2
 MK-2-9                 2   2   0   0   2   2   2   2   0   2   2   0   2   0   0   2   2   0   2   0   0   0   0   0   2   0   0   0   2   2   0   2   0   0   0   2   0   0   0   2   0   2   0   0   0   0   2   0   0   2   0   0   2   2   0   0   0   2   0   2   2   2   0   0   2   0   2   0   0   2   2   2   2   0   0   0   0   0   2   0   2   0   0   2   2   2   2   0   0   2   2   0   0   2   0   2   2   0   2   0   0   0   2   2   2   0   2   0   2   2   0   0   0   2   0   2   2   2   0   2   0   2   0   0   2   2   2   2   0   0   2   0   2   2   2   0   0   0   0   0   2   0   2   2   0   2   2   2   2   0   0   2   0   0   0   2   2   0   0   2   0   2   2   2   0   0   2   0   2   2   0   2   2   2   0   0   2   0   2   2   2   0   2   0   2   0   2   2   2   0   0   2   2   2   0   0   0   0   0   2
 MK-2-10                2   2   0   0   2   2   2   2   0   2   2   0   2   0   0   0   2   0   2   0   0   0   0   0   2   2   0   0   2   2   0   2   0   2   0   2   0   0   0   2   0   2   0   0   2   0   0   0   0   2   0   0   2   2   0   0   0   2   0   2   2   2   2   0   2   0   2   2   0   2   2   2   2   0   2   0   0   0   2   0   2   0   0   2   2   2   2   0   0   2   2   0   0   2   0   2   2   0   2   2   0   0   0   2   2   0   2   0   2   2   0   0   0   2   0   2   2   2   2   2   0   2   2   0   2   2   2   2   0   0   2   2   0   2   2   2   0   2   0   0   2   0   2   2   0   2   2   2   2   0   0   2   0   0   0   2   2   0   0   2   2   2   2   2   0   2   2   0   2   0   0   2   0   2   0   0   2   0   2   2   2   0   2   0   2   0   2   2   2   0   0   2   2   2   0   0   0   0   0   2
 MK-2-11                2   0   2   0   2   2   2   2   0   2   2   0   2   0   0   0   2   0   2   0   0   0   0   0   2   2   0   0   2   2   0   2   0   2   0   2   0   0   0   2   2   2   0   0   2   2   2   0   0   2   0   0   2   2   0   0   0   2   0   2   2   2   2   0   2   0   2   2   0   2   2   2   2   0   2   0   0   0   2   0   2   0   0   2   2   2   2   0   0   2   2   0   0   2   0   2   2   0   2   0   2   0   0   2   0   0   2   0   0   2   0   2   0   2   0   2   2   2   2   2   0   2   2   0   2   2   2   2   0   0   2   2   0   2   2   2   0   2   0   2   2   0   2   2   0   2   2   2   0   0   0   2   0   0   0   2   2   0   0   2   2   2   0   2   0   2   0   0   2   0   0   2   0   2   0   0   2   0   2   2   2   0   2   0   2   2   2   2   2   0   0   2   2   2   0   0   0   0   0   2
 MK-2-12                2   0   2   0   2   2   0   2   0   2   2   0   2   0   0   0   2   0   2   0   0   0   0   0   2   2   0   0   2   2   0   2   0   2   0   2   0   0   0   0   2   2   0   0   2   2   2   0   0   2   0   0   2   2   0   0   0   2   0   2   2   2   2   0   2   0   2   2   0   2   0   2   2   0   2   0   0   0   0   0   2   0   0   2   2   2   2   0   0   2   2   0   0   2   0   2   2   0   2   0   2   2   0   2   0   0   2   0   0   2   0   2   0   2   2   2   2   2   2   2   0   2   2   0   2   2   2   2   2   0   2   2   0   2   2   2   2   2   0   2   2   0   2   2   0   2   2   0   0   2   0   2   0   2   0   2   2   0   0   2   2   2   0   2   0   2   0   0   2   0   0   2   0   0   0   0   2   0   2   2   2   2   2   0   2   2   2   2   2   2   0   2   2   2   0   0   0   0   0   2
 MK-2-13                2   0   2   0   2   2   0   2   0   2   0   0   2   0   2   0   2   0   2   2   0   0   0   0   0   2   0   0   2   2   0   2   2   2   0   2   0   0   2   0   2   2   0   0   2   0   2   0   0   0   2   0   2   2   0   0   0   2   0   2   2   2   2   0   2   0   2   2   0   2   0   2   2   0   2   0   0   0   0   0   2   0   0   2   0   2   2   0   2   2   2   2   0   2   0   2   2   0   2   0   2   2   2   2   0   0   2   0   0   2   0   2   0   2   2   0   2   2   2   2   0   2   2   0   2   2   2   2   2   0   2   2   0   2   2   2   2   2   0   2   2   0   2   2   0   2   2   0   0   2   2   2   0   2   0   2   2   0   2   2   2   0   0   2   2   2   0   0   2   0   0   2   0   0   0   0   2   0   0   2   2   2   2   0   2   2   2   2   2   2   0   2   2   2   0   0   0   0   0   2
 MK-2-14                2   0   0   0   2   2   0   2   0   2   0   0   2   0   2   0   2   0   2   2   0   0   0   0   0   2   0   0   2   2   0   2   2   2   0   2   0   0   2   0   2   2   0   0   2   0   2   0   0   0   2   0   2   2   0   0   0   2   0   2   2   2   0   0   2   0   2   2   0   2   2   0   2   0   2   0   0   0   2   0   2   0   0   2   0   2   2   2   2   2   2   0   0   2   0   2   2   0   2   0   2   2   2   2   2   2   2   0   0   2   0   2   0   2   2   0   2   2   2   2   0   2   2   0   2   2   0   0   2   0   2   2   2   2   2   2   2   2   0   2   2   0   2   2   0   2   2   0   0   2   0   2   0   2   0   2   2   0   2   2   0   0   0   2   2   2   0   2   2   0   2   2   0   0   0   0   2   0   0   2   2   2   2   0   2   2   2   2   2   2   0   2   2   2   0   0   0   0   0   2
 MK-2-15                2   0   0   0   0   2   0   2   0   2   0   2   2   0   2   0   2   2   2   2   0   0   2   0   2   0   0   0   2   2   0   2   2   2   0   2   2   0   2   0   2   2   0   0   2   0   2   0   0   0   0   0   2   2   0   0   0   2   0   2   2   2   2   0   0   0   0   2   0   2   2   0   2   0   2   0   0   0   2   0   2   0   0   2   0   2   2   0   0   0   2   0   0   2   0   2   2   0   2   0   2   2   2   2   2   2   2   0   0   2   0   2   0   2   2   0   2   2   2   2   0   2   2   0   2   2   0   0   2   0   2   0   2   2   2   2   2   2   0   0   2   0   0   2   0   2   2   0   0   2   0   2   0   2   0   2   2   0   2   2   0   0   0   2   2   2   0   2   2   0   2   2   0   0   0   0   2   0   0   2   2   2   0   0   2   2   2   2   0   2   0   2   2   2   0   0   0   0   0   2
 MK-2-16                2   0   0   0   0   2   0   2   0   2   0   2   2   0   2   0   2   0   2   2   0   0   2   0   2   0   0   0   2   2   0   2   2   2   0   2   2   0   0   0   2   2   0   0   2   0   2   0   0   0   0   0   2   2   0   0   0   2   0   2   2   0   2   0   0   0   2   2   0   2   2   0   2   0   2   0   0   0   2   0   2   0   0   2   2   2   2   0   0   0   2   0   0   2   0   2   2   0   2   0   2   2   2   2   2   2   2   0   0   2   0   2   0   0   0   2   2   2   2   2   0   0   2   0   2   2   0   0   2   0   2   0   2   2   2   2   2   2   0   0   2   0   0   2   0   2   0   2   2   2   0   2   0   2   2   2   2   0   2   2   0   0   0   2   2   2   0   2   2   0   2   0   0   0   0   0   2   0   0   0   2   2   0   0   2   2   2   2   0   2   0   2   2   2   0   0   0   0   0   2
 MK-3-1                 2   2   0   2   0   2   2   2   0   0   2   2   0   0   2   2   2   0   2   2   0   0   2   0   2   0   0   2   0   2   0   2   0   0   0   2   0   2   0   0   0   2   0   0   2   2   0   2   0   2   2   0   2   2   0   2   2   2   2   0   0   0   0   2   2   0   2   2   2   2   0   0   0   0   0   0   2   2   2   0   0   2   0   0   2   2   0   0   0   2   0   2   2   0   2   0   2   2   2   2   2   0   2   2   0   0   2   2   0   0   0   2   0   2   2   2   2   2   2   2   2   2   2   0   0   2   2   2   2   0   0   0   2   0   2   0   0   0   2   0   0   0   0   0   0   2   0   2   2   0   0   2   0   2   2   2   0   2   2   2   0   0   2   0   0   2   2   2   0   2   0   0   2   2   0   0   2   2   2   0   0   0   2   0   0   0   0   0   2   0   0   2   2   2   2   0   2   0   2   2
 MK-3-2                 2   2   0   2   0   0   2   0   0   0   2   2   0   0   2   2   2   0   2   2   0   0   2   2   2   0   0   2   0   2   0   2   0   0   0   2   0   2   0   0   0   2   0   0   2   2   0   2   0   2   2   0   2   2   0   2   2   2   2   0   0   0   0   2   2   0   2   2   2   2   2   0   0   0   0   0   2   2   2   0   0   0   0   0   2   2   0   0   0   2   0   2   2   0   2   0   2   2   2   2   2   2   2   2   0   0   2   2   0   0   0   2   0   2   2   2   2   2   2   2   2   2   2   0   0   0   0   2   2   0   0   0   2   0   2   0   0   0   0   0   0   0   2   0   0   2   0   0   0   2   0   2   0   2   2   2   0   2   2   2   0   0   2   0   0   2   2   2   0   2   0   0   2   2   0   0   2   2   2   0   0   0   2   0   0   0   2   0   2   0   0   2   2   2   2   0   2   2   2   2
 MK-3-3                 2   2   0   2   0   0   2   0   0   0   2   2   0   2   2   2   2   0   2   2   0   0   0   2   2   0   0   2   2   2   0   2   0   2   0   2   0   2   0   0   0   2   0   0   2   2   0   2   0   2   2   0   2   2   2   2   2   2   2   0   0   0   0   2   2   0   2   2   0   0   2   0   0   0   0   0   2   2   2   0   0   0   0   0   2   2   0   0   0   2   0   2   2   0   2   0   2   2   2   2   2   2   2   2   0   0   2   2   0   0   0   2   0   2   2   2   2   2   2   2   2   2   2   0   0   0   0   2   2   0   0   0   0   0   2   0   0   0   0   0   0   0   2   0   0   2   0   0   0   2   0   2   0   2   2   2   2   2   2   0   0   0   2   0   0   2   2   0   0   2   0   0   0   2   0   0   2   2   0   0   0   0   2   0   2   0   2   0   2   0   0   2   0   2   2   0   2   2   0   2
 MK-3-4                 2   2   0   2   0   0   2   0   0   0   2   2   0   2   2   2   0   0   2   2   0   0   0   2   2   0   0   2   0   2   0   2   0   2   2   2   0   2   0   0   0   2   0   0   2   2   0   2   2   0   2   0   2   2   2   2   2   0   2   0   0   0   0   2   2   0   2   2   0   0   2   0   0   0   0   0   2   2   2   0   0   0   2   0   2   2   0   0   0   2   0   2   2   0   2   0   2   2   2   2   2   2   0   2   0   0   2   2   0   0   0   2   0   2   2   2   2   2   2   2   2   0   0   0   0   0   0   2   2   2   0   2   0   0   2   0   2   2   0   0   0   0   2   0   0   2   0   0   0   2   0   2   0   2   2   2   2   0   2   0   0   0   0   0   0   2   2   0   0   2   0   0   0   2   0   0   2   2   0   0   0   0   2   0   2   0   2   0   2   0   2   2   0   2   0   2   0   2   0   2
 MK-3-5                 2   2   0   2   0   0   2   0   0   0   2   2   0   2   2   2   0   2   2   2   0   0   0   2   2   0   0   2   2   2   2   2   0   2   2   2   0   2   0   0   0   2   0   0   2   2   0   2   2   0   2   0   0   2   2   2   0   0   2   2   2   2   0   2   2   0   2   2   0   0   2   0   0   0   0   0   2   2   2   0   0   0   2   0   2   2   0   0   0   2   0   2   2   0   2   0   2   2   2   2   2   2   0   2   0   0   2   2   0   2   0   2   0   2   2   2   0   2   2   0   2   0   0   2   0   0   0   2   2   2   0   2   0   0   2   0   2   2   0   0   0   0   2   0   2   2   0   0   0   2   0   2   0   0   2   2   2   0   2   0   0   0   0   2   0   2   2   0   0   2   0   0   0   2   0   0   2   2   0   0   2   0   2   0   2   0   2   2   0   0   2   2   0   2   0   2   0   2   0   2
 MK-3-6                 2   2   0   2   0   0   2   0   2   0   0   2   2   2   2   2   0   2   2   2   0   0   0   2   2   0   0   2   0   2   2   2   0   2   0   2   0   2   0   0   0   2   0   0   2   2   0   2   2   0   2   0   0   2   2   2   0   0   2   2   2   2   0   2   2   0   2   2   0   2   2   0   0   0   0   0   2   2   2   0   0   0   2   0   2   2   0   0   0   2   2   2   2   0   2   0   2   2   2   2   2   2   0   2   0   0   2   2   0   2   0   2   0   2   2   0   0   2   2   0   2   0   0   2   0   0   2   2   0   2   0   2   0   0   2   0   2   2   0   0   0   0   2   0   2   2   2   0   0   2   0   2   2   0   2   2   2   0   2   0   2   0   0   2   2   2   2   0   0   2   0   0   0   2   0   0   2   2   0   0   2   0   2   0   0   0   2   2   0   0   2   2   0   2   0   2   2   2   0   0
 MK-3-7                 2   2   0   2   2   2   2   2   2   0   0   2   2   2   2   2   0   2   2   2   2   0   0   2   2   0   0   2   2   2   0   2   0   2   0   2   0   2   0   0   0   2   0   0   2   2   0   2   2   0   2   0   2   2   2   2   0   0   2   2   2   2   2   2   2   0   2   2   0   2   2   0   0   0   0   0   2   2   2   0   0   0   2   0   2   2   2   0   0   0   2   2   2   0   2   0   2   2   2   2   2   2   0   2   2   2   2   2   0   2   0   2   0   2   2   0   0   2   2   0   2   0   0   2   0   0   2   2   0   2   0   2   0   0   2   0   2   2   0   0   0   0   2   0   2   2   2   0   0   2   0   2   2   0   2   2   2   2   2   2   2   0   0   2   2   2   2   0   0   2   0   0   0   2   0   0   2   2   0   0   2   0   2   0   0   0   2   2   0   2   2   2   0   2   0   2   2   2   0   0
 MK-3-8                 2   2   0   2   2   2   2   2   2   0   0   2   0   0   2   2   0   0   2   2   2   0   0   2   2   0   0   2   2   2   0   2   0   2   0   2   0   2   0   0   0   2   0   0   2   2   0   2   2   0   2   2   2   2   2   2   0   0   0   2   2   2   2   2   2   0   2   2   0   2   0   0   0   0   0   0   2   2   2   2   0   0   2   0   2   2   2   0   0   0   2   2   2   2   2   0   2   2   2   2   2   2   0   2   2   2   0   2   0   2   0   2   0   2   2   0   0   2   2   0   2   0   2   2   2   0   2   2   0   2   0   2   2   0   2   0   2   2   0   0   0   0   2   0   2   0   2   0   0   2   0   2   2   0   2   2   2   2   2   2   2   0   0   2   2   2   2   0   0   2   0   0   0   0   2   2   2   2   0   0   2   0   2   0   0   0   0   2   0   2   2   2   0   2   0   2   2   2   2   0
 MK-3-9                 2   2   0   2   2   2   2   0   2   0   0   2   0   0   2   2   0   0   2   2   2   0   0   2   2   0   0   0   2   2   0   2   0   2   0   2   0   2   0   0   0   2   2   0   2   2   0   2   2   0   2   2   0   2   2   2   0   0   0   2   0   2   2   2   2   0   0   2   0   2   2   0   0   0   0   0   2   2   2   2   0   0   2   0   2   2   2   0   0   2   2   2   2   2   2   0   2   2   2   2   2   2   0   2   2   2   0   2   2   2   0   2   0   2   2   0   0   2   2   0   2   0   2   0   0   0   2   2   0   2   0   2   2   0   2   0   2   2   0   0   0   0   0   0   2   0   2   0   0   2   0   2   0   0   2   2   2   2   2   0   2   0   0   0   2   2   2   0   2   2   0   0   0   0   2   2   2   2   0   0   2   0   2   2   2   0   0   2   0   2   2   2   0   2   0   2   2   2   2   0
 MK-3-10                2   2   2   2   2   2   2   0   2   0   0   2   0   0   2   2   0   0   2   2   2   0   0   2   2   0   0   0   2   0   2   0   0   2   0   2   0   2   0   0   0   2   2   0   2   2   0   2   2   0   2   2   0   2   2   2   0   0   2   2   0   2   2   2   0   0   0   2   0   2   2   0   2   0   0   0   2   2   2   2   0   0   2   0   2   2   2   0   2   2   2   2   2   2   2   0   2   2   2   2   2   2   0   2   2   2   0   2   2   2   0   2   0   2   2   0   0   0   2   0   2   0   2   0   0   0   2   2   0   2   0   2   2   0   2   0   0   2   2   0   0   0   0   0   2   0   2   0   0   2   0   2   0   0   2   2   2   2   0   2   0   0   0   0   2   0   2   0   2   2   0   0   0   0   2   2   2   2   2   0   2   2   2   2   2   0   0   2   0   2   2   2   0   2   0   2   2   2   2   0
 MK-3-11                2   2   0   2   2   0   2   0   2   0   0   2   0   0   0   2   0   0   2   2   2   0   0   0   2   0   0   0   2   0   2   0   2   2   0   2   0   2   0   0   0   2   2   0   2   2   0   2   2   0   2   2   0   2   2   2   0   2   2   2   0   2   2   2   0   0   0   2   0   2   2   2   2   2   0   0   2   2   2   2   0   2   2   0   2   2   2   0   2   2   2   2   2   2   2   0   2   2   2   2   2   2   2   2   2   2   0   2   2   2   0   2   0   2   2   0   0   0   2   0   2   0   2   0   0   0   2   2   0   2   0   2   2   0   2   2   0   2   2   0   0   0   0   0   0   0   2   2   0   2   0   2   0   0   2   2   2   2   0   2   0   0   0   0   2   0   2   0   2   2   0   0   0   0   2   2   2   2   2   0   2   0   2   2   2   0   2   2   0   2   2   2   0   2   0   2   2   2   2   0
 MK-3-12                2   2   0   2   2   0   2   0   2   0   0   2   0   0   0   2   0   0   2   2   2   0   0   0   2   0   0   0   2   0   2   0   2   2   0   0   0   2   0   0   0   2   2   0   2   2   0   2   2   0   2   2   0   2   2   2   0   2   2   2   2   0   2   2   0   0   2   2   0   2   2   2   2   2   0   0   0   2   0   2   0   0   0   0   2   2   0   0   2   2   2   2   2   2   2   0   2   2   2   2   2   2   0   2   2   2   0   2   2   2   0   2   0   2   2   2   0   0   2   2   2   0   2   0   0   2   2   2   0   2   0   2   2   0   2   2   0   2   2   0   0   0   0   0   0   0   2   2   0   2   0   2   0   0   2   2   2   2   0   2   0   0   0   0   2   0   2   0   0   0   2   0   0   0   0   0   2   2   2   0   2   0   2   2   2   0   2   2   0   2   2   0   0   2   2   2   2   2   2   0
 MK-3-13                2   2   0   2   2   0   2   0   2   0   0   2   0   0   0   2   2   0   2   2   2   2   0   0   2   0   0   0   2   0   2   0   2   2   0   2   0   2   0   0   0   2   2   0   0   2   0   2   2   0   2   2   2   2   2   2   0   2   0   2   2   0   2   2   0   0   2   2   0   2   2   2   2   2   0   0   0   2   0   2   0   0   0   0   2   2   0   0   2   2   2   2   2   2   0   0   2   2   2   2   2   2   0   2   2   2   0   2   2   2   0   2   0   2   2   2   0   0   2   2   2   0   2   0   0   0   2   2   0   2   2   2   2   0   2   2   0   2   2   0   0   0   0   0   2   0   2   2   0   2   0   2   0   2   2   2   2   2   2   2   2   0   0   0   2   0   2   0   0   0   2   2   2   0   0   0   2   2   2   0   2   0   2   2   2   0   0   2   0   2   2   0   2   2   2   2   2   2   2   0
 MK-3-14                0   2   0   2   2   0   2   0   2   0   0   0   0   0   0   2   2   0   0   2   2   2   0   0   2   0   0   2   2   0   2   0   2   2   0   2   0   2   0   0   0   2   2   0   0   2   0   0   2   0   2   2   2   2   0   2   0   2   0   2   2   0   2   2   0   0   2   0   0   2   2   2   2   2   0   0   0   2   0   2   0   2   0   0   2   2   2   0   2   2   2   2   2   2   0   0   2   2   2   2   2   2   2   2   2   2   0   2   2   2   0   2   0   0   2   2   0   0   2   2   2   0   2   0   0   0   2   0   0   2   2   2   2   0   2   2   0   2   2   0   0   0   0   0   2   0   2   2   0   2   0   2   0   2   2   2   2   2   0   2   2   2   2   0   2   0   2   0   0   0   2   2   2   0   0   0   2   0   2   0   2   0   2   2   0   0   0   2   0   2   0   2   2   0   2   2   2   2   0   0
 MK-3-15                2   2   0   0   2   0   2   0   2   0   0   0   0   0   0   2   2   0   0   2   2   2   0   0   0   0   0   0   0   0   2   0   2   2   0   2   0   2   0   0   0   2   2   0   0   2   2   0   2   0   2   2   2   2   0   2   0   2   0   2   2   0   2   2   0   0   2   0   0   2   2   2   2   2   0   0   2   2   2   2   0   2   0   0   2   2   2   0   2   0   2   2   2   2   0   0   2   2   2   2   2   0   2   0   2   2   0   2   2   2   0   2   0   0   2   2   0   0   2   2   2   2   2   0   0   0   2   0   0   2   2   2   2   0   2   2   2   2   2   0   0   0   0   0   2   0   2   2   0   2   0   2   0   2   2   2   2   2   0   2   2   2   2   0   0   0   2   0   0   0   2   2   2   0   0   0   2   0   0   0   2   0   2   2   0   0   0   2   0   2   0   2   2   0   2   2   2   2   0   0
 MK-3-16                2   2   0   0   2   0   2   2   2   0   0   0   2   0   0   2   2   0   0   2   2   2   0   0   0   0   0   0   2   0   2   0   2   2   0   2   2   2   0   0   0   2   0   2   0   2   2   0   2   0   2   2   2   2   0   2   0   2   0   2   2   2   2   2   0   0   2   2   0   2   2   2   2   2   0   2   2   2   2   2   0   2   0   0   2   2   2   0   2   0   2   2   2   2   0   0   2   0   2   2   2   0   2   0   0   2   0   2   2   0   0   2   0   0   2   2   0   0   2   2   2   2   2   0   0   0   2   0   0   2   2   2   2   0   2   2   2   2   2   0   0   0   0   0   2   0   2   2   0   2   0   2   0   2   2   2   2   2   2   2   2   0   2   0   0   0   2   0   0   0   2   2   2   2   2   0   0   0   0   0   2   0   2   2   0   0   0   2   0   2   0   2   2   0   2   2   2   2   0   0
 MK-4-1                 0   0   2   0   2   0   0   0   2   2   0   2   0   0   2   2   2   2   2   2   2   2   0   2   0   0   2   2   0   2   2   0   2   2   0   0   0   2   2   0   0   0   0   0   2   0   2   0   0   2   0   0   0   0   2   0   0   2   0   0   0   0   2   2   0   0   2   0   2   0   2   0   2   0   2   0   2   2   0   2   0   0   2   0   2   0   0   0   0   0   0   2   2   2   2   0   0   0   2   0   0   2   2   0   2   0   2   2   2   0   2   0   0   2   0   2   2   0   2   0   0   0   0   2   0   0   0   0   0   2   0   2   2   2   0   0   2   0   0   0   2   0   0   2   2   2   2   2   2   0   2   2   0   0   0   0   2   2   2   0   2   2   2   2   2   2   2   2   2   0   2   2   0   2   2   2   2   0   0   0   0   2   2   2   0   2   0   2   2   0   2   2   0   2   0   2   2   2   0   0
 MK-4-2                 0   0   2   0   2   0   0   0   2   2   0   2   0   0   2   2   2   2   2   2   0   2   0   2   0   0   2   2   0   2   2   0   0   2   0   0   0   2   2   0   0   0   0   0   2   2   2   0   0   2   0   0   0   0   2   0   0   2   0   0   0   0   2   2   0   0   2   0   2   0   2   2   2   0   2   0   2   2   0   2   0   0   2   0   2   0   0   0   0   0   0   2   2   2   2   0   0   0   0   0   0   2   2   0   2   0   2   2   2   0   2   0   0   2   0   2   2   0   2   0   0   0   0   2   0   0   0   0   0   2   0   2   2   2   0   0   0   0   0   0   2   0   0   2   2   2   2   0   2   2   2   2   0   0   0   0   2   2   2   0   2   2   2   2   2   2   2   2   2   0   2   2   2   0   2   0   2   0   0   0   0   2   2   0   0   2   2   2   0   0   0   2   0   0   2   2   2   2   0   0
 MK-4-3                 0   0   2   0   0   0   0   0   2   2   0   2   0   0   2   2   2   2   2   2   0   2   0   2   0   0   2   2   0   2   2   0   0   2   0   0   0   2   2   0   0   0   0   0   0   2   2   0   0   0   0   0   0   2   2   0   0   2   2   0   0   0   2   2   0   0   2   0   2   0   2   2   2   0   2   0   0   2   2   2   0   0   2   0   2   0   0   0   0   0   0   2   2   2   2   0   0   0   0   0   0   2   2   0   2   2   2   2   0   0   2   0   0   2   0   2   2   0   2   0   0   0   2   2   0   0   0   0   0   2   0   2   2   2   0   0   0   0   0   0   2   0   0   2   0   2   2   0   2   2   2   2   0   0   0   2   2   2   2   0   2   2   0   2   0   0   2   2   2   0   2   2   2   0   2   0   2   0   0   0   0   2   2   0   0   2   2   2   0   0   0   2   0   0   2   2   2   2   0   0
 MK-4-4                 0   0   2   0   0   0   2   0   2   2   0   0   0   0   2   2   2   2   2   2   0   2   0   2   0   0   2   2   0   2   2   0   2   2   0   0   0   2   2   0   0   0   2   0   2   2   2   0   0   2   0   0   0   2   2   0   0   2   2   2   0   0   2   2   0   0   2   0   2   0   2   2   2   0   2   0   0   2   2   2   0   0   2   0   0   0   0   0   0   2   0   2   2   2   2   0   0   0   0   0   0   2   0   0   0   2   2   2   0   0   2   0   0   2   0   2   2   0   2   0   0   2   2   2   2   2   0   0   0   0   0   2   2   2   0   0   0   0   0   0   2   0   0   2   0   2   2   0   0   2   2   2   0   0   2   2   2   2   2   0   2   2   0   2   0   0   2   2   2   0   2   2   2   0   2   0   2   2   0   0   0   2   2   0   0   2   2   2   0   0   0   2   0   0   0   0   2   2   0   2
 MK-4-5                 0   2   2   2   0   2   0   0   2   2   0   2   0   0   2   0   2   2   2   2   0   0   0   2   0   0   2   2   0   2   2   0   0   2   0   2   0   2   2   0   0   0   0   0   2   2   0   0   0   2   0   0   0   2   2   0   0   2   2   2   0   0   2   2   0   0   2   0   2   0   2   2   2   0   2   0   0   2   2   0   0   0   2   0   0   0   0   0   0   2   0   2   2   2   2   0   0   0   0   0   0   2   0   0   0   2   2   2   0   0   2   2   0   2   2   2   2   0   2   0   0   2   2   2   2   2   0   0   0   0   0   2   0   2   0   0   0   0   0   0   2   0   0   2   0   2   2   0   0   0   2   2   0   0   2   2   2   2   2   0   2   2   0   2   0   0   2   2   0   0   2   2   2   0   0   2   0   2   0   0   0   2   2   0   0   2   2   0   0   0   0   2   0   0   0   0   0   2   0   2
 MK-4-6                 0   0   2   2   0   2   0   0   2   2   0   2   0   0   2   0   2   2   2   2   0   0   0   2   0   0   2   2   0   2   2   0   0   2   0   2   0   2   2   0   0   0   2   0   2   2   0   0   0   2   0   0   0   2   2   2   0   2   2   2   0   0   2   2   0   0   0   0   2   0   2   2   2   0   2   0   0   2   2   0   0   2   2   0   0   2   0   0   2   2   0   2   0   2   2   0   0   0   0   0   0   2   0   0   0   2   2   2   0   0   2   0   0   2   2   2   2   0   2   0   0   2   2   2   2   2   0   0   0   0   0   2   0   2   0   0   0   0   0   0   2   0   2   2   0   2   2   0   0   0   2   2   0   0   2   2   0   2   2   0   2   2   0   2   0   0   2   0   0   2   2   2   2   0   0   2   0   2   0   0   0   2   2   0   0   2   2   0   0   0   0   0   0   0   0   0   0   2   0   2
 MK-4-7                 0   0   2   2   0   2   0   0   2   2   0   2   0   0   2   0   2   2   0   2   2   0   0   2   0   0   2   2   0   2   2   2   0   2   0   2   0   2   2   0   0   0   2   0   2   2   0   0   0   2   0   2   2   0   2   0   0   2   0   2   2   0   2   0   0   2   0   0   2   0   2   2   2   0   0   0   0   2   2   0   0   2   2   2   2   2   0   0   2   2   0   2   0   2   2   0   0   0   0   0   0   2   0   0   0   2   2   0   0   0   2   0   0   2   2   2   2   0   2   0   0   0   2   2   0   0   0   0   0   0   0   0   2   2   0   0   0   0   0   0   2   2   2   2   0   2   2   0   0   0   2   2   0   0   2   2   0   2   2   0   2   0   0   0   0   0   2   0   0   2   2   2   2   0   2   2   0   2   2   0   0   2   2   0   0   2   2   0   2   0   0   0   0   0   0   0   0   2   0   2
 MK-4-8                 0   0   2   2   0   2   0   2   2   2   0   2   0   0   2   0   2   2   0   2   2   0   0   2   0   0   2   2   0   2   2   2   0   2   0   2   0   2   2   0   0   0   2   0   2   2   0   0   0   2   0   2   2   0   2   0   0   0   0   2   2   0   2   0   0   2   0   0   2   0   2   2   2   0   2   0   0   2   2   0   0   2   2   2   2   2   0   0   2   2   0   2   0   2   2   0   0   0   0   0   0   2   2   0   0   2   2   0   0   0   2   0   0   2   2   2   2   0   0   0   0   2   2   2   0   0   0   0   0   0   0   0   2   2   2   0   0   0   0   0   2   2   2   2   0   2   2   0   0   0   2   2   0   0   0   2   0   2   2   0   2   2   0   0   0   0   2   0   0   2   2   2   2   0   2   2   0   2   2   0   0   2   2   0   0   2   2   0   2   0   0   0   0   0   0   0   0   2   0   2
 MK-4-9                 0   2   2   2   0   2   0   2   2   2   2   2   0   0   2   0   2   0   0   2   2   2   0   2   0   0   2   2   0   2   2   2   0   2   0   2   0   2   2   0   2   0   2   0   2   2   2   0   0   2   0   2   2   0   2   0   0   0   0   2   2   0   2   0   0   2   0   0   0   0   2   2   2   0   2   0   2   2   0   0   0   2   2   2   2   2   0   0   2   2   0   0   0   2   2   0   0   2   0   0   0   2   2   0   0   2   2   0   2   0   2   0   0   2   2   2   2   0   0   2   0   2   2   2   0   0   0   0   0   0   0   2   2   2   2   0   0   0   0   0   2   2   0   2   0   2   2   0   0   0   2   0   0   0   0   0   0   0   2   0   2   2   2   2   0   0   2   0   0   2   2   2   2   0   2   2   0   2   0   0   0   2   2   0   0   2   2   0   2   0   0   0   0   0   0   0   0   2   0   2
 MK-4-10                0   2   2   2   0   2   0   2   2   2   2   2   0   0   2   2   2   0   0   2   2   2   2   0   0   0   2   0   2   2   2   2   0   2   0   2   0   2   2   0   2   0   2   0   2   2   2   0   0   2   0   2   2   0   2   0   0   0   0   2   2   0   2   0   0   2   0   0   0   0   2   2   2   0   2   0   2   2   0   0   0   2   0   0   2   2   0   0   2   2   0   0   0   2   2   0   0   2   0   0   0   2   2   0   0   2   2   2   2   0   2   0   0   2   2   2   2   0   0   2   0   2   2   2   0   0   0   0   0   0   0   0   2   2   2   2   0   0   2   2   2   2   2   2   0   2   2   0   0   0   2   2   0   0   0   0   0   0   2   0   2   2   2   2   0   0   2   0   0   2   2   2   2   0   2   2   0   2   0   2   0   2   2   2   0   2   2   0   2   0   2   0   0   0   0   0   0   2   0   2
 MK-4-11                0   2   2   2   0   2   0   2   2   2   2   2   0   0   2   2   2   0   0   2   2   2   0   2   0   0   2   0   2   2   2   2   0   2   0   2   0   0   2   0   2   0   2   0   2   2   2   0   0   2   0   2   0   0   2   0   0   0   0   2   2   2   2   0   0   2   0   0   0   0   2   2   2   0   2   0   2   2   0   0   0   0   0   0   2   2   0   0   2   2   2   0   0   2   2   0   0   2   0   0   0   2   2   2   0   2   2   2   2   0   2   0   0   2   2   2   2   0   0   0   0   2   2   2   2   0   2   0   2   0   0   0   2   2   2   2   0   0   0   2   2   2   2   2   0   2   2   2   2   0   2   2   0   0   0   0   0   2   2   0   2   0   2   2   0   0   2   0   0   2   2   2   2   0   2   2   0   2   0   2   0   2   2   2   2   2   2   0   2   0   2   0   0   0   0   0   0   2   0   2
 MK-4-12                0   2   2   2   0   2   0   2   2   2   2   2   0   0   2   2   2   0   0   2   2   2   0   2   0   0   2   0   0   2   2   2   0   2   0   2   0   2   2   0   2   0   2   0   2   2   2   0   0   2   2   2   0   0   2   0   2   0   0   2   2   2   2   0   0   2   0   0   0   0   2   2   2   0   2   0   2   2   0   0   2   0   0   0   2   2   0   0   2   2   2   0   0   2   2   0   2   2   0   0   0   2   2   2   0   2   2   2   2   2   2   0   0   2   2   2   2   0   0   0   0   2   2   2   2   0   2   0   2   0   0   0   0   2   2   2   0   0   0   2   2   2   0   2   2   2   0   2   2   0   2   0   0   0   0   0   2   0   2   0   2   0   2   0   0   0   2   0   0   2   2   2   2   2   2   2   0   2   0   2   0   0   2   2   2   2   2   0   2   0   2   0   0   0   0   2   0   2   0   2
 MK-4-13                0   2   2   2   0   2   0   2   0   2   0   2   0   0   2   2   2   0   0   2   2   2   0   2   0   0   2   0   0   2   0   2   0   2   0   2   0   0   2   2   2   2   2   0   2   2   0   0   0   2   2   0   2   0   2   0   2   2   0   2   2   2   2   0   0   2   0   0   0   0   2   2   2   0   2   0   2   0   0   0   2   0   0   0   2   2   0   2   2   0   2   0   0   2   2   0   0   2   0   0   0   2   2   2   0   2   2   0   2   2   0   0   0   2   0   2   2   0   0   0   0   0   2   2   2   0   2   0   2   0   0   0   0   0   2   2   2   0   0   2   2   2   0   2   2   2   0   2   2   0   2   0   0   0   0   0   2   0   2   0   2   0   2   0   0   0   2   0   0   2   2   2   2   2   2   2   0   2   0   2   0   0   2   2   2   2   2   0   2   0   2   0   0   0   2   2   0   2   0   2
 MK-4-14                0   2   2   0   2   2   0   2   0   2   0   0   0   0   2   2   2   0   0   2   2   2   0   2   0   2   2   0   0   2   0   2   0   2   0   2   0   0   2   2   2   2   2   0   2   2   0   0   0   2   2   0   2   0   2   0   2   2   0   0   2   0   2   0   2   2   0   0   0   0   2   2   2   0   2   0   2   0   2   0   2   0   0   0   0   2   0   2   2   0   2   0   0   2   0   0   0   2   2   0   0   2   2   2   0   2   2   0   2   2   0   0   0   2   0   2   2   0   0   0   2   0   2   2   2   0   2   0   2   0   0   0   0   0   2   2   2   0   0   2   0   0   0   2   2   2   0   2   2   0   2   0   0   0   0   0   2   0   2   0   2   0   2   0   0   2   2   0   0   2   2   2   2   2   2   2   0   2   0   0   0   0   2   2   0   2   2   0   2   0   2   0   0   0   2   2   0   2   0   2
 MK-4-15                0   2   2   0   2   2   0   2   2   2   0   0   0   0   2   2   2   0   0   2   2   2   2   2   2   2   2   0   0   2   0   2   0   2   0   2   0   0   2   2   2   2   2   0   2   2   0   0   0   2   2   0   2   0   0   0   2   2   0   0   2   0   2   0   2   2   0   0   0   0   2   2   2   0   2   0   0   2   0   2   2   0   0   0   0   2   0   2   2   0   2   0   0   2   0   0   0   0   2   0   0   2   2   2   0   2   2   0   2   2   0   0   0   2   0   2   2   0   0   0   0   0   2   2   2   0   2   0   2   0   0   0   0   0   0   0   2   2   0   2   0   0   0   2   2   2   0   2   2   0   2   2   0   0   0   0   0   0   2   0   2   0   2   0   0   2   2   2   0   2   2   2   2   0   2   0   0   2   0   0   0   0   2   2   0   2   2   0   2   0   2   2   0   0   2   2   0   0   0   2
 MK-4-16                0   2   0   0   2   2   0   2   2   0   0   0   0   0   0   2   2   0   0   0   0   2   2   2   2   0   2   0   0   2   0   0   0   2   0   0   0   2   0   2   2   2   2   0   2   2   0   0   0   2   2   0   0   2   0   0   2   2   0   0   2   0   2   0   2   2   0   0   0   0   2   2   2   0   2   0   0   2   0   2   2   0   0   2   0   0   0   2   2   2   2   0   0   2   0   0   0   0   2   0   0   2   2   2   0   2   2   0   2   2   0   0   0   2   0   2   2   0   0   0   0   0   2   2   2   0   0   0   2   0   0   0   0   0   0   0   2   2   0   2   0   0   0   2   2   2   0   2   0   0   2   2   0   0   0   2   0   0   2   0   2   0   2   0   0   2   2   2   0   2   2   2   2   0   2   0   0   2   0   0   0   0   2   2   2   2   2   0   2   0   2   2   0   2   2   2   0   0   0   2
 MK-5-1                 0   2   2   2   2   2   2   0   2   2   2   2   2   2   2   0   0   2   2   2   2   0   2   2   2   2   2   2   0   2   0   0   0   0   0   0   0   2   0   2   0   2   0   0   2   2   0   0   0   2   0   0   0   2   2   2   2   2   0   0   0   0   0   2   2   0   2   2   2   0   2   0   2   0   2   2   0   2   0   0   2   0   0   2   0   2   0   2   0   0   2   2   2   2   2   2   2   0   2   2   2   2   2   2   0   0   0   0   2   0   0   2   0   2   2   0   2   2   0   0   0   0   0   2   2   0   2   2   2   0   0   0   2   0   2   2   2   2   2   2   2   0   0   0   0   0   2   0   2   0   2   2   2   2   0   2   2   0   0   0   2   2   2   2   0   0   2   0   0   0   2   0   0   2   2   0   0   2   2   0   2   0   0   2   0   2   0   0   2   0   2   2   0   0   0   2   2   0   0   2
 MK-5-2                 0   2   2   2   2   2   2   0   2   2   2   2   2   0   2   2   0   2   2   2   2   0   2   2   2   2   2   2   0   2   2   0   0   2   0   0   0   2   0   2   0   2   0   0   2   2   0   0   0   2   0   0   0   2   2   2   2   2   0   0   0   0   0   2   2   0   2   2   2   0   2   0   2   0   2   2   0   2   0   0   0   0   0   2   0   0   0   2   0   2   2   2   2   2   2   2   2   0   2   2   2   2   2   2   0   0   0   0   2   0   0   2   0   2   2   0   0   2   0   0   0   0   0   2   2   0   2   0   2   0   0   0   2   0   2   2   2   2   2   2   2   0   0   0   0   0   2   0   2   0   2   2   2   2   0   2   2   0   2   0   2   2   2   2   0   0   2   0   0   0   2   0   0   2   2   0   0   2   2   0   2   0   0   2   0   2   2   0   2   0   2   2   0   0   0   2   2   0   0   2
 MK-5-3                 0   0   2   2   2   2   2   0   2   2   2   2   2   2   2   2   0   2   2   2   0   0   2   2   2   2   2   2   2   2   2   0   0   2   0   0   0   2   0   2   0   0   2   0   0   2   0   0   0   2   2   0   0   2   2   0   2   2   0   0   0   0   0   2   2   0   2   2   2   0   0   0   2   0   2   2   0   2   0   0   0   0   0   2   0   2   2   2   0   2   2   2   2   2   0   2   2   0   2   2   2   2   2   2   0   2   2   0   2   0   2   2   0   2   2   0   0   2   0   0   0   0   0   2   2   0   2   0   2   0   0   0   2   0   2   2   0   2   2   2   2   0   0   0   0   0   2   0   2   0   2   2   2   2   0   2   2   2   2   0   2   2   2   2   2   0   0   0   0   0   2   0   0   2   2   0   0   2   2   0   2   0   0   2   0   2   2   0   2   0   2   2   0   0   2   2   2   0   0   2
 MK-5-4                 0   0   2   0   2   2   0   2   2   0   2   2   2   2   2   2   0   2   2   2   0   0   2   2   2   2   2   2   2   2   2   0   0   2   0   0   0   2   0   0   0   0   2   0   0   2   0   2   0   2   2   0   0   2   2   0   2   2   0   0   0   0   0   2   2   0   2   2   2   0   2   0   2   0   0   2   0   2   0   0   0   0   0   2   0   2   2   2   2   2   2   2   2   2   0   2   2   0   2   2   2   2   0   2   0   2   2   0   2   0   2   2   0   0   2   0   2   2   0   2   0   0   0   2   2   0   2   0   2   0   0   0   2   2   2   2   0   2   2   2   2   0   2   0   0   0   0   0   2   0   0   2   0   2   0   2   2   0   2   0   2   2   2   2   2   0   0   0   0   0   2   0   0   2   2   0   0   2   2   0   2   0   0   2   0   2   2   0   2   0   2   2   0   0   0   2   2   0   0   2
 MK-5-5                 0   0   2   0   2   2   0   2   2   0   0   2   2   2   2   2   0   2   0   2   2   0   2   2   2   2   2   2   2   2   2   0   0   2   0   0   0   2   0   2   0   0   0   0   0   2   0   2   0   2   2   0   0   2   0   0   2   2   0   0   0   0   0   2   2   0   2   2   2   0   2   0   2   0   0   2   0   2   0   0   0   0   0   0   0   0   2   2   2   2   2   2   2   2   0   2   2   0   2   2   2   2   0   2   0   2   2   2   2   2   2   2   0   0   2   2   2   2   0   0   0   0   0   2   2   0   2   0   2   0   0   0   2   2   2   2   0   2   2   2   0   0   2   0   0   0   0   0   2   0   0   2   0   2   0   2   2   0   2   0   0   0   2   2   2   0   0   0   0   0   2   0   0   0   2   0   0   2   2   0   2   0   0   2   2   2   0   0   2   0   2   2   0   0   0   2   2   0   0   2
 MK-5-6                 0   0   2   0   2   2   0   0   2   0   0   2   0   2   2   2   2   2   0   0   2   0   2   2   2   2   2   0   2   2   2   0   0   2   0   0   0   2   0   2   0   0   0   0   0   2   0   2   0   2   2   0   0   2   0   0   2   2   0   0   0   2   0   2   2   0   2   2   2   0   2   0   2   0   0   2   0   2   0   0   0   0   0   0   0   0   2   2   2   0   2   0   2   2   0   2   0   0   0   2   2   2   0   2   0   2   2   2   2   2   2   2   0   0   2   2   2   2   0   2   0   0   0   2   2   0   2   0   2   0   2   0   2   2   2   2   0   2   2   2   0   0   2   0   0   0   0   0   2   0   0   2   0   2   0   2   2   0   2   2   0   0   2   2   2   0   0   0   0   0   2   0   0   0   0   2   0   2   2   0   0   0   0   2   2   2   0   0   2   0   2   2   0   0   0   2   2   0   0   2
 MK-5-7                 0   0   2   0   0   2   0   0   2   0   0   0   0   2   2   2   2   2   0   0   2   0   0   2   2   2   2   2   2   2   2   0   2   2   0   0   0   2   0   2   0   0   0   2   0   2   0   2   2   2   2   0   0   2   0   0   2   2   0   2   0   2   0   2   2   0   2   2   2   0   0   0   2   0   0   2   0   2   0   0   0   0   0   0   0   0   2   0   2   0   2   0   2   2   2   2   0   0   0   2   2   2   0   2   0   2   2   2   2   2   2   2   0   0   2   2   2   2   2   2   0   0   0   2   2   0   2   2   2   0   2   0   2   2   2   2   0   2   2   2   0   0   2   0   0   0   0   0   2   0   0   2   0   0   0   2   2   0   2   2   0   0   2   2   0   0   0   0   0   0   2   0   0   0   0   2   0   2   2   0   0   0   0   2   2   2   0   0   2   0   2   2   2   2   0   2   2   0   0   2
 MK-5-8                 0   0   2   0   0   2   0   0   2   0   0   0   0   2   2   2   2   2   0   0   0   0   0   2   2   2   0   2   2   0   0   0   2   2   0   0   0   2   2   2   0   0   0   2   0   2   0   2   2   2   2   0   0   2   0   2   2   2   0   2   0   0   0   2   2   0   2   2   2   0   0   0   2   0   0   2   0   2   2   0   2   0   0   0   0   2   2   0   2   0   2   0   2   0   2   2   0   0   0   2   2   2   0   2   0   0   2   2   2   2   2   2   2   0   2   2   2   2   2   2   0   0   0   2   2   0   2   2   2   0   2   0   2   2   2   2   0   2   2   2   0   0   2   0   0   0   0   0   0   0   2   2   0   0   0   2   2   0   2   2   0   0   2   2   0   0   0   0   0   0   2   0   0   0   0   2   0   2   2   0   0   0   0   2   2   2   0   0   2   0   2   2   2   2   0   2   0   0   0   2
 MK-5-9                 0   0   2   0   2   2   0   0   2   0   0   0   0   2   2   2   2   2   2   0   0   0   0   2   2   2   0   2   2   2   0   0   0   2   0   2   0   2   2   2   0   0   0   2   0   2   0   2   0   2   2   0   0   2   0   2   2   2   2   2   0   0   0   2   2   0   2   2   2   0   0   0   2   0   0   0   0   2   2   0   2   0   0   0   0   2   2   0   2   0   2   2   2   0   2   2   0   0   0   2   2   2   2   2   2   0   2   2   2   2   2   2   2   0   2   2   0   2   2   2   0   0   0   0   2   0   2   2   2   0   2   0   2   2   2   2   0   2   2   2   0   0   0   0   0   0   0   0   0   0   2   2   0   0   0   2   2   0   0   2   0   0   2   2   0   0   0   0   0   0   2   0   0   0   0   2   0   2   0   0   0   0   0   0   2   2   0   0   2   0   2   2   2   2   2   2   0   0   0   2
 MK-5-10                0   0   2   0   2   2   0   0   2   0   0   0   0   0   2   2   0   2   2   0   0   0   0   0   2   2   0   0   2   2   0   0   0   2   0   2   0   2   0   2   0   0   0   2   0   2   0   2   0   2   2   0   0   2   0   2   2   2   0   2   0   0   0   2   2   0   2   2   2   0   0   0   2   0   0   0   0   2   2   0   2   0   0   2   0   2   2   0   2   0   2   2   2   0   2   2   0   0   0   2   2   0   2   2   2   2   2   2   2   2   2   2   2   0   2   2   0   2   2   2   2   0   0   2   0   0   0   2   2   0   2   0   2   2   2   2   0   2   2   2   0   0   0   0   0   0   0   0   0   0   0   2   0   2   2   2   2   2   0   2   0   0   0   2   0   0   0   0   0   2   2   0   0   0   0   2   0   2   0   0   0   0   0   0   2   2   0   0   2   0   2   2   2   2   2   2   0   0   2   2
 MK-5-11                0   0   2   0   2   2   0   0   2   0   0   0   0   0   2   2   0   2   2   0   0   0   0   2   2   2   0   0   2   2   0   0   0   2   0   2   0   2   0   2   0   0   0   2   0   2   0   2   0   2   2   0   0   2   0   2   2   2   0   2   0   0   0   2   2   0   2   2   2   0   0   0   2   0   0   0   0   2   2   0   2   0   0   2   0   2   2   0   2   0   2   2   2   2   0   0   0   0   2   2   2   0   2   2   2   2   2   2   2   2   2   2   2   0   2   2   0   2   2   2   2   0   0   2   0   0   0   2   2   0   2   0   2   2   2   2   0   2   2   2   0   0   0   0   0   0   0   0   0   0   2   2   0   2   2   2   2   2   0   2   0   0   0   2   0   0   0   0   2   2   0   0   0   0   0   2   2   2   0   0   0   0   0   0   2   2   0   0   2   0   2   2   0   2   2   0   2   0   2   2
 MK-5-12                0   0   2   0   2   2   0   0   2   0   0   0   0   0   2   2   0   2   0   0   0   0   0   2   2   2   0   0   2   2   0   0   0   2   0   2   0   0   0   2   0   0   0   2   0   2   0   2   0   2   2   0   0   2   0   0   2   2   0   2   0   0   0   2   2   0   2   2   2   0   0   0   2   0   0   0   0   2   0   0   2   0   0   2   0   0   2   0   2   0   2   2   2   2   0   2   0   0   2   0   2   0   2   2   2   2   2   2   2   0   2   2   2   2   2   2   0   2   2   2   2   0   0   2   0   0   0   2   2   0   2   0   2   2   2   2   0   2   2   2   0   0   0   0   0   0   0   0   0   0   2   2   0   2   2   2   2   2   0   2   0   0   0   0   0   0   0   0   2   2   0   0   0   0   2   0   2   2   0   0   0   2   0   0   2   2   0   0   2   0   2   2   0   2   2   0   2   0   0   2
 MK-5-13                0   0   2   0   2   2   0   0   2   0   0   0   0   0   2   2   2   2   0   0   0   0   0   2   2   2   0   0   2   2   0   0   0   2   0   2   0   0   0   2   0   0   0   2   0   2   0   0   0   2   0   2   0   2   2   0   2   2   0   2   0   0   0   2   2   0   2   2   2   0   0   0   2   0   0   0   0   2   0   0   0   0   0   2   0   0   2   0   2   0   2   2   2   2   0   2   0   2   2   0   2   0   2   2   2   2   2   2   2   0   2   2   2   2   0   2   0   2   2   2   2   0   0   2   0   0   0   2   0   0   0   0   2   2   2   2   0   2   0   2   0   0   0   0   0   0   0   0   0   0   2   2   0   2   2   2   2   2   0   2   0   2   0   0   0   0   0   0   2   2   0   0   0   0   2   2   2   2   0   0   0   2   0   0   2   2   0   2   2   0   2   2   0   2   2   0   0   0   0   2
 MK-5-14                0   0   2   0   2   2   0   0   2   0   0   0   0   0   2   0   2   2   0   0   0   0   0   2   2   2   0   0   2   2   0   0   0   2   0   2   0   0   2   2   2   0   0   2   0   0   0   0   2   2   0   2   0   2   2   0   2   2   0   2   2   0   0   2   2   0   2   2   2   2   0   0   0   0   0   0   0   2   0   0   0   0   0   2   0   0   2   0   2   0   2   0   2   2   0   2   0   2   0   0   2   0   2   2   2   2   2   2   2   2   2   2   2   0   0   2   0   0   2   2   2   0   2   2   0   0   0   2   0   0   0   0   0   2   2   2   0   2   2   2   0   0   0   0   0   0   0   0   0   0   2   2   0   2   2   2   2   2   0   2   0   2   0   0   0   0   0   0   2   2   2   2   0   0   0   0   2   2   0   0   0   2   0   0   2   2   0   2   0   0   2   2   0   2   2   0   2   0   0   2
 MK-5-15                0   0   2   0   2   2   0   0   2   0   0   0   0   0   2   0   2   2   0   0   2   0   0   2   2   2   0   0   2   2   0   0   0   2   0   2   0   0   2   2   2   0   0   2   0   0   0   0   2   2   0   0   0   2   0   0   2   2   0   2   2   0   0   2   2   0   0   2   2   2   0   0   0   0   0   0   0   2   0   0   0   0   0   2   0   0   2   0   2   0   2   0   2   2   0   2   0   2   0   0   2   0   2   2   0   2   2   2   2   2   2   2   2   0   0   2   0   0   2   2   2   2   2   2   0   0   0   2   0   0   2   0   2   0   2   2   0   2   2   2   0   0   0   0   2   0   0   0   0   0   2   2   0   2   2   2   2   2   0   2   0   2   0   0   0   0   0   0   2   2   2   2   0   2   0   0   2   2   0   0   0   2   0   0   2   2   0   2   0   0   2   2   0   2   2   0   2   0   0   2
 MK-5-16                0   0   2   0   2   2   0   2   2   0   0   0   0   2   2   0   2   2   0   2   2   0   0   2   2   2   0   2   2   2   0   0   0   2   2   2   2   0   2   2   2   0   0   2   0   0   0   0   2   2   0   0   0   2   0   2   2   2   0   2   0   0   0   2   2   0   0   2   2   2   0   0   0   2   0   0   0   2   0   2   2   0   0   2   0   0   2   0   2   0   2   0   2   2   0   2   2   2   0   0   2   0   2   2   0   2   2   2   2   2   2   2   2   0   0   2   0   0   2   2   2   2   2   2   0   0   0   2   0   0   2   0   2   0   2   2   0   2   2   2   0   2   0   0   2   0   0   2   2   0   2   2   0   2   2   2   2   2   0   0   0   2   0   0   0   0   2   2   2   2   2   2   0   2   0   2   2   2   0   2   0   2   0   2   2   0   0   2   0   0   2   2   0   2   2   0   2   0   0   2
 MK-6-1                 0   2   0   0   0   0   0   2   2   0   2   2   2   2   0   0   2   0   2   0   2   0   2   0   2   0   0   0   2   0   2   2   0   2   2   0   2   2   2   0   2   2   0   0   2   2   2   2   2   0   0   2   2   0   0   0   0   0   2   0   0   2   2   2   0   2   0   2   0   0   2   0   0   0   0   2   0   2   0   0   2   2   2   0   0   2   0   0   0   2   2   2   2   0   2   0   2   2   2   0   0   2   2   2   0   2   2   0   2   2   2   0   2   2   0   2   2   0   2   2   0   2   2   2   0   0   0   2   0   0   0   2   2   0   2   2   2   2   0   0   2   0   0   2   2   2   2   0   0   2   2   0   0   2   2   2   2   2   0   2   2   0   2   0   2   2   0   2   2   2   2   0   0   2   2   2   0   0   0   2   2   2   2   0   2   2   2   0   0   2   2   2   0   0   0   2   0   2   0   2
 MK-6-2                 0   2   0   0   0   2   0   2   2   0   2   2   2   2   0   0   2   2   2   0   2   0   2   0   2   2   0   0   0   0   2   2   0   2   2   0   2   2   2   0   2   2   0   0   2   0   2   2   2   2   2   2   2   0   2   0   0   0   2   0   0   2   2   2   0   2   0   2   0   0   2   0   0   0   0   2   0   2   2   0   2   2   2   0   0   2   0   0   2   2   2   2   2   0   2   0   0   2   2   0   0   2   2   2   2   0   2   0   2   2   2   0   2   2   2   2   2   0   2   2   0   2   2   2   0   0   0   2   0   0   0   2   2   0   2   2   2   0   0   0   2   0   0   2   2   2   2   0   0   2   2   2   0   2   2   2   2   2   0   2   2   0   2   0   2   2   2   2   2   2   2   0   0   2   2   2   0   0   2   2   0   2   2   0   2   2   2   0   0   0   2   2   0   0   0   0   0   2   0   2
 MK-6-3                 0   2   0   0   0   2   0   2   2   0   2   2   2   2   0   0   2   2   2   0   2   0   2   0   2   2   0   0   0   0   0   0   0   2   2   0   2   2   2   0   2   2   2   0   0   0   2   2   2   2   0   2   2   0   2   0   0   0   2   0   0   2   2   2   2   2   0   2   0   0   2   0   0   0   0   2   0   2   2   0   2   2   2   0   0   2   0   0   2   2   0   0   2   0   2   0   0   2   2   0   0   2   2   2   2   0   2   0   2   2   0   0   2   0   2   2   2   0   2   2   0   2   2   2   0   0   0   2   0   0   0   0   2   0   2   2   2   0   0   0   2   0   0   2   2   2   2   0   0   2   0   2   0   2   2   0   2   2   0   2   2   0   2   0   2   2   2   2   2   2   2   0   2   2   2   2   0   0   2   2   0   2   2   0   0   2   2   0   0   2   2   2   0   0   0   0   0   2   0   2
 MK-6-4                 2   2   0   0   0   2   2   2   2   2   2   2   2   2   0   0   2   2   2   0   2   0   2   0   2   0   0   0   0   0   0   0   2   0   0   0   2   2   2   0   2   2   2   0   2   0   2   2   2   2   0   2   2   0   2   0   2   0   2   0   0   2   2   2   2   2   0   2   0   0   2   0   0   0   0   2   0   2   2   0   2   2   2   0   0   2   0   0   2   2   0   0   2   0   2   0   0   2   2   0   0   2   2   2   2   0   2   0   2   2   2   0   2   0   2   2   2   2   2   2   0   2   0   2   0   0   0   2   2   0   0   0   2   0   2   2   2   0   0   0   2   0   0   2   2   2   2   0   0   2   0   2   0   2   2   0   2   2   0   2   2   0   2   0   2   2   2   2   2   0   2   0   2   2   2   2   0   0   2   2   0   2   2   0   0   2   2   0   0   2   2   2   2   0   0   2   0   2   0   2
 MK-6-5                 2   2   0   0   0   2   2   2   2   2   2   2   2   2   0   0   2   2   2   0   2   0   2   0   2   0   2   0   0   0   0   0   2   0   0   0   2   2   2   2   2   2   2   0   2   0   2   0   2   2   0   2   2   0   2   0   2   0   2   0   0   2   2   2   2   2   0   2   0   0   2   0   0   0   0   2   0   2   2   0   2   2   2   0   0   2   0   0   0   2   0   0   2   0   0   0   0   2   2   0   0   2   2   2   2   0   2   0   2   2   2   2   2   0   2   2   2   2   2   0   0   2   0   2   0   0   0   2   2   2   0   0   2   2   2   2   2   0   0   0   2   0   0   2   2   2   2   0   0   2   0   2   0   2   2   0   2   2   0   2   2   0   2   0   2   0   2   2   2   2   2   0   2   2   2   2   0   0   2   2   0   0   2   0   0   0   2   0   0   2   2   2   2   0   0   2   0   2   2   2
 MK-6-6                 0   2   0   0   0   2   0   2   2   2   2   2   2   2   2   2   2   2   2   0   2   0   2   0   2   0   2   0   0   0   0   0   2   0   0   0   0   0   2   2   2   2   2   0   2   0   2   0   0   2   2   2   2   0   2   0   2   0   2   0   0   2   2   2   2   2   2   2   0   0   2   0   0   0   0   2   0   2   2   0   2   2   0   0   2   2   0   0   0   2   0   0   0   0   0   0   0   2   0   0   0   2   0   2   2   0   0   0   2   2   2   2   2   0   2   2   2   2   2   0   0   2   0   2   0   0   0   2   2   2   0   0   2   2   2   2   2   0   0   0   2   0   0   2   2   2   2   0   0   2   0   0   0   2   2   0   2   2   0   2   2   0   2   0   2   2   2   2   2   2   2   0   2   2   2   2   0   0   2   2   2   0   2   0   2   0   0   0   0   2   2   2   2   0   0   2   0   0   2   2
 MK-6-7                 0   2   0   2   0   0   0   0   2   2   2   2   2   2   2   2   2   0   2   0   2   0   2   0   2   0   2   0   0   0   0   0   2   0   0   0   2   0   2   2   2   2   2   0   2   0   2   0   2   2   2   2   2   0   0   0   2   0   0   0   0   2   2   2   2   2   2   2   0   0   2   0   0   0   0   2   0   2   0   0   2   2   0   0   0   2   0   0   0   2   0   0   0   0   0   0   0   2   0   2   2   0   0   2   2   0   0   0   2   2   2   0   2   0   2   2   2   2   2   0   0   2   0   2   0   0   0   2   2   0   0   0   2   2   2   2   2   0   0   0   2   0   0   2   2   2   2   0   2   2   0   0   0   0   2   0   2   2   0   2   2   0   2   0   2   2   2   2   2   2   2   0   2   2   2   2   0   0   2   2   2   0   2   0   2   0   0   0   0   2   0   2   2   0   0   2   2   0   2   2
 MK-6-8                 0   2   0   2   0   0   0   2   2   2   2   0   2   2   2   2   2   0   2   0   2   2   2   0   0   2   2   0   0   0   0   0   2   0   0   0   2   0   2   2   2   2   2   0   2   0   2   2   2   2   2   0   2   0   0   0   2   0   0   0   0   2   2   2   2   2   2   2   2   0   2   0   2   0   0   2   0   2   2   0   0   2   0   2   0   2   2   0   0   2   0   0   0   2   2   0   0   2   0   2   0   0   0   2   0   0   2   0   2   2   2   0   2   0   2   2   2   2   2   0   0   2   0   2   0   0   0   2   2   0   2   2   2   0   2   2   2   0   0   0   2   0   0   0   2   2   2   0   2   2   0   0   0   0   2   0   2   2   0   2   2   0   0   0   2   2   2   2   2   2   0   0   2   2   2   2   0   0   2   2   2   0   2   0   2   0   0   0   0   2   2   0   2   0   0   2   2   0   2   2
 MK-6-9                 0   2   0   2   0   0   0   2   2   2   0   2   2   2   2   2   2   2   2   0   2   2   2   0   0   2   2   0   0   2   0   0   2   0   0   0   2   0   2   2   2   2   2   0   2   0   2   2   2   2   2   2   2   0   0   0   2   0   0   0   0   2   2   2   2   2   2   2   2   0   0   0   2   0   0   2   0   2   2   0   0   2   0   2   0   2   2   0   0   0   0   0   0   2   2   0   0   2   0   2   0   0   0   2   0   0   2   0   2   2   2   0   0   0   2   2   2   0   2   0   0   2   0   2   0   0   0   2   2   0   2   2   2   0   2   2   2   0   0   0   2   0   0   0   2   2   2   0   2   2   0   0   0   0   2   0   2   2   0   2   2   2   0   0   2   2   0   2   2   2   2   0   2   2   2   2   0   0   0   2   2   0   2   0   2   0   2   0   0   0   2   0   2   0   0   0   2   0   0   2
 MK-6-10                0   0   2   2   2   2   0   2   2   2   0   2   2   0   2   2   2   2   2   0   2   2   2   2   2   0   2   0   2   2   0   2   2   0   2   0   2   2   2   2   2   0   2   0   2   0   2   2   2   2   2   2   2   0   0   2   2   0   0   0   0   2   2   2   2   2   2   2   2   0   0   0   2   0   2   2   0   2   2   0   2   2   0   2   0   2   0   0   0   0   0   0   0   2   2   0   0   2   0   0   0   0   0   2   0   0   2   0   2   2   0   0   0   0   2   2   2   0   2   0   0   2   0   2   0   0   2   2   2   0   2   2   0   0   2   2   2   0   0   0   2   0   0   0   2   2   2   0   2   2   0   0   0   0   2   0   2   2   0   2   2   2   0   0   0   2   0   2   2   2   2   0   2   2   2   2   0   0   0   2   2   0   2   0   2   0   2   0   0   0   2   0   2   0   0   0   2   0   0   2
 MK-6-11                0   0   0   2   2   2   0   2   2   2   2   2   2   0   2   2   2   0   2   0   2   2   2   2   0   2   0   0   2   0   2   2   2   0   2   0   2   2   0   2   2   0   2   0   2   0   2   2   2   2   2   2   2   2   2   0   2   0   0   0   0   2   2   2   2   2   2   2   2   0   0   2   0   0   2   2   0   2   2   0   2   2   0   2   0   2   0   0   0   0   0   0   0   2   2   0   0   2   0   2   0   0   0   2   2   0   2   0   2   2   2   0   0   0   2   2   2   0   2   2   0   2   0   2   0   0   2   2   2   0   2   2   0   0   2   0   2   0   0   0   2   0   0   0   2   2   0   0   2   2   0   0   0   0   2   0   2   0   0   2   2   2   0   0   0   2   0   2   2   2   2   0   2   2   2   2   0   0   0   2   2   0   2   0   2   2   2   0   2   0   2   0   2   0   0   0   2   0   0   0
 MK-6-12                0   0   0   2   2   2   2   2   2   2   2   2   2   0   2   0   2   0   2   0   2   2   2   2   0   2   0   0   2   2   2   2   2   0   0   0   2   2   0   2   2   0   2   0   2   0   2   2   2   2   2   0   2   2   2   0   2   0   0   2   0   2   2   2   2   0   2   2   2   0   0   2   0   2   0   2   0   2   2   0   2   2   0   2   2   2   0   0   0   0   0   0   0   2   2   2   0   2   0   2   0   0   2   2   2   2   0   0   2   2   2   0   0   0   2   0   2   0   2   2   0   2   0   2   0   0   2   2   2   0   2   2   0   0   2   0   2   0   0   0   2   0   0   0   2   0   0   0   2   2   0   0   0   0   2   0   2   0   0   2   2   2   0   2   0   2   0   2   2   2   2   0   2   0   2   2   0   0   0   2   2   0   2   0   2   2   2   0   2   0   2   0   0   0   0   0   2   0   0   0
 MK-6-13                0   2   0   0   2   2   2   2   0   2   2   2   2   0   2   0   2   0   2   0   2   2   0   2   0   2   0   0   2   2   2   2   2   0   0   0   2   2   0   2   2   0   2   0   2   0   2   2   0   2   0   0   2   2   2   2   2   0   0   2   2   2   2   2   2   0   2   2   0   0   0   2   0   2   0   0   0   2   2   0   2   2   0   2   2   2   0   0   0   0   0   0   0   2   2   0   0   2   0   2   0   0   2   2   2   2   0   0   2   0   0   0   0   0   2   0   2   0   2   2   0   2   0   2   2   0   2   2   2   0   2   2   0   0   2   2   2   0   0   2   2   0   0   0   2   0   0   0   2   2   0   0   0   0   2   0   2   0   0   2   2   2   0   2   0   2   0   2   2   2   2   0   2   0   2   2   0   0   2   2   2   0   2   0   2   2   2   0   2   0   2   2   0   0   0   0   2   0   0   0
 MK-6-14                0   2   0   0   2   2   2   2   0   2   2   2   2   0   2   0   0   0   2   0   2   2   0   2   0   2   2   0   2   2   2   2   2   0   0   2   2   2   0   0   2   0   2   0   2   2   2   2   0   2   0   0   2   2   2   2   2   0   0   0   2   2   2   2   2   0   2   2   0   2   0   2   0   2   0   0   0   2   2   0   2   2   0   2   0   2   0   0   0   0   0   0   0   2   2   0   0   2   2   2   0   0   2   2   2   2   0   0   2   0   0   0   0   2   2   0   2   0   2   2   2   2   0   2   2   0   2   2   2   0   0   0   0   0   0   2   0   0   0   2   2   0   2   0   2   0   2   0   2   0   0   0   2   2   2   0   0   2   0   2   0   2   0   2   0   0   0   2   2   2   2   0   2   0   0   0   0   0   2   2   2   0   2   0   2   2   2   0   2   0   2   2   0   0   0   0   2   0   2   2
 MK-6-15                0   2   0   0   0   2   2   2   0   2   2   2   2   0   2   0   0   0   2   0   2   2   2   2   0   2   2   0   2   2   2   2   2   0   0   0   2   2   0   0   2   0   2   0   2   2   2   2   0   2   0   0   2   2   2   2   2   0   0   0   2   2   2   2   2   0   2   2   2   2   0   2   0   2   0   0   0   2   2   0   2   2   2   2   0   0   0   2   0   0   0   0   0   2   0   0   0   0   2   0   0   0   2   2   2   2   0   0   2   0   0   0   0   2   2   0   2   0   2   2   2   2   0   2   2   0   2   2   2   0   0   0   0   0   0   2   0   2   0   2   2   0   2   0   2   2   2   0   2   0   0   0   2   0   2   2   0   2   0   0   0   2   2   2   0   0   0   2   2   2   2   0   2   0   0   2   0   0   2   2   2   0   2   0   2   2   2   0   2   0   2   0   2   0   0   0   0   0   2   2
 MK-6-16                0   2   0   0   0   0   2   2   0   2   2   2   2   0   2   0   0   0   2   0   2   2   2   2   0   0   2   0   2   0   2   2   2   0   0   0   2   2   0   0   0   0   2   0   2   2   2   2   0   2   0   0   2   0   2   2   2   0   0   2   2   2   2   2   2   0   2   2   2   2   0   2   0   2   0   0   0   2   2   0   2   2   2   2   0   0   2   2   0   0   0   0   0   2   0   0   0   0   2   0   0   0   2   2   2   2   0   0   2   0   0   0   2   2   2   0   2   0   2   2   2   0   0   2   0   0   2   0   2   2   0   0   0   0   0   2   0   2   0   2   2   0   2   0   2   2   2   0   2   0   0   0   0   0   2   2   0   2   0   0   2   2   2   0   2   0   0   2   2   2   2   2   0   0   0   2   0   0   0   2   0   0   2   2   2   2   2   0   2   0   2   2   2   0   2   0   0   0   2   2
 
!****************************************** Phenotypic Data **********************************************************
!-100.0 is resevred for missing phenotype
SimulatedTrait1        16.7125   15.1679   16.4097   16.2113   15.1472   16.5584   13.2500   14.8151   15.6336   15.5223   15.8015   13.8501   16.5058   15.4092   16.3866   14.6056   14.5543   16.0692   15.2545   17.0567   15.5602   13.9039   16.7790   15.6365   14.2690   16.4120   15.9567   14.5191   13.5353   14.4553   14.8725   17.0064   15.4397   16.4892   14.1093   16.0894   15.1815   15.7478   15.1927   13.3473   14.4505   13.0256   14.6625   15.2620   14.1328   14.7892   15.2837   15.3096   15.4211   16.1968   14.1398   15.6888   14.2855   15.8439   15.5364   16.3160   15.6180   14.1799   16.7636   15.5381   16.8516   12.3587   15.0319   15.4643   15.5956   14.0818   15.5346   14.9854   14.2695   17.4175   12.7100   11.8456   14.2434   13.6866   17.6037   12.7023   13.3699   14.8156   16.2380   14.1212   14.2951   14.8071   12.1948   12.2377   15.6171   15.9101   13.6467   15.3328   16.0028   14.7648   14.4843   16.2283   15.0861   15.5664   14.9162   14.2896   15.8762   15.2981   17.0875   15.2071   16.0926   12.6123   11.5990   13.9139   16.3485   15.1308   16.0980   13.0538   15.0327   13.2800   16.2582   13.8705   14.4563   13.0970   13.6919   16.8776   15.7723   16.1962   14.5428   14.9657   16.6457   16.5798   15.9622   16.0339   14.3900   13.8812   16.1176   12.9149   17.1020   16.8579   12.8515   13.2850   14.4000   14.4481   15.5616   15.0235   15.5573   13.1891   16.3357   14.9486   14.3686   16.8370   15.5968   13.0552   15.2727   16.1038   14.1192   14.0538   15.9414   12.5777   15.2253   12.7440   13.8227   15.3905   14.3218   12.6997   15.8669   14.7555   14.2455   14.8258   15.4851   12.8904   13.7716   12.9630   15.8572   14.1496   13.9520   15.2737   13.0664   15.9496   15.2850   14.5216   17.6628   16.6229   13.6269   14.6405   13.5590   14.5105   15.7611   15.0568   13.9834   14.7480   15.6176   16.6618   13.2946   14.6452   15.4629   17.3271   14.3928   15.6878   16.7161   13.2930   16.5286   16.0078   14.3489   16.6463   17.1340   14.8382   15.1415   14.5886
SimulatedTrait2         9.1313   10.5523   10.1002    9.4773   10.5322   10.6144    9.0673   10.7762   10.3102    9.5115    9.5174   10.7414    9.7749    9.3237    9.1589   10.9722    9.1306    9.4460   10.0606    9.2961   10.6521    9.9127   10.6689    9.6154    9.4332    9.6040    8.9452   10.0730   10.3640   10.6006    9.2356    9.6267    9.2723   10.7568   10.7113    9.3223   10.6874    9.9463    9.6794    9.4428   11.3834   10.1607    9.2082    9.5757   11.2324   10.6906   10.5636    9.6036    9.8205    9.0985   10.0070   10.3725    9.1409    9.0832    9.4180    9.6461    8.9986   11.5038    9.4099    9.6530    9.3197   10.8131   10.1540    8.4175    8.6509    9.9995    9.7035   10.5912    9.8129   10.4334    9.9355   10.5187    9.2886   10.7441    8.7307   10.5651   10.5697   11.1946    9.6534   10.1684    9.9033   10.5948   10.0085   10.0790   11.3345    9.1375   10.9412   10.3270    9.7996   10.3174   10.0421    9.1975   10.9603   10.4938   10.9819   10.3139    9.2546   10.8320    8.7604    9.3884    9.6877   10.5952   10.2203   12.3627   10.2927    9.9249    9.5648   10.6860    9.8648    9.8687   10.3159   10.4039   10.3451   10.4945   10.1569    9.4189    9.5474    8.7766    9.3354   10.1544    8.5310    9.2906   11.4626    9.4558    9.4133    9.3557    8.9820   10.4006    9.2233    8.6398   10.6096   10.3358    9.9534   10.5184    9.3945   10.6643   10.9160   11.0401    8.8478   10.6587   10.3591    9.0520    9.3355   10.4985   10.1051    8.4983    9.3145    9.4117    9.5762   10.6226    9.9368    9.8735    9.9144    9.2488   10.9535   10.6403    9.4666    9.8280    9.0379   10.1104    8.8479   10.4406   10.9575   10.6040    9.2739    9.4369   10.2641    9.7055   10.9512    9.6572    9.7498   10.0310    9.6492    9.5478    9.4215   10.5678   10.9577   11.0932    9.2948   10.6212    9.9589   10.3011   10.3410    9.0163    9.8740    9.5493    9.4863    9.6204   10.2815    9.8432    8.9663   10.8386    9.1979   10.0129   10.1943    8.8164   10.3604   10.0451   10.6490    9.6814
 
