# Supplementary material for: Inclusive Composite Interval Mapping of QTL by Environment Interactions in Biparental Populations
Source: PLoS One. 2015 Jul 10;10(7):e0132414. doi: 10.1371/journal.pone.0132414 (PMC4498613; doi:10.1371/journal.pone.0132414)
Supplement: S5 File — (ZIP) [file pone.0132414.s005.zip › H=0.5/L1/run_00010.met]

!**********************Note: lines staring with "!" are remarks and will be ignored in the program********************
!*********************************General Information**********************************
!Assuming F1 = P1 x P2, populations available in QTL IciMapping are: 
!  1, P1BC1F1 = P1 x F1, the first backcrossing where P1 is used as the recurrent parent;
!  2, P2BC1F1 = P2 x F1, the first backcrossing where P2 is used as the recurrent parent;
!  3, F1DH, F1-derived doubled haploids; 
!  4, RIL or F1RIL, recombination inbred lines through the repeated selfing of F1;
!  5, P1BC1RIL, recombination inbred lines through the repeated selfing of P1BC1F1;
!  6, P2BC1RIL, recombination inbred lines through the repeated selfing of P2BC1F1;
!  7, F2, the selfing generation of F1;
!  8, F3, the selfing generation of F2;
!  9, P1BC2F1, the second backcrossing where P1 is used as the recurrent parent; 
! 10, P2BC2F1, the second backcrossing where P2 is used as the recurrent parent;
! 11, P1BC2RIL, recombination inred lines through the repeated selfing of P1BC2F1; 
! 12, P2BC2RIL, recombination inred lines through the repeated selfing of P2BC2F1; 
! 13, P1BC1F2, the selfing generation of P1BC1F1; 
! 14, P2BC1F2, the selfing generation of P2BC1F1; 
! 15, P1BC2F2, the selfing generation of P1BC2F1; 
! 16, P2BC2F2, the selfing generation of P2BC2F1; 
! 17, P1BC1DH, P1BC1F1-derived doubled haploids; 
! 18, P2BC1DH, P2BC1F1-derived doubled haploids; 
! 19, P1BC2DH, P1BC2F1-derived doubled haploids; 
! 20, P2BC2DH, P2BC2F1-derived doubled haploids; 
   3      !Mapping Population (see remarks above)
   2      !Mapping Function (1 for Kosambi; 2 for Haldane; 3 for Morgan)
   2      !Marker Space Type (1 for intervals; 2 for positions)
   1      !Marker Space Unit(1 for centiMorgans; 2 for Morgan)
   6      !Number of Chromosomes (or Linkage Groups)
 200      !Size of the mapping population
   2      !Number of environments
 
!***************************************** Chromosomes and Linkage Maps **********************************************
!Chromosome                 NumMarkers
-CH1                        16
-CH2                        16
-CH3                        16
-CH4                        16
-CH5                        16
-CH6                        16
!Linkage map (Marker name followed by position or the interval length)
 MK-1-1                1     0.000
 MK-1-2                1    10.000
 MK-1-3                1    20.000
 MK-1-4                1    30.000
 MK-1-5                1    40.000
 MK-1-6                1    50.000
 MK-1-7                1    60.000
 MK-1-8                1    70.000
 MK-1-9                1    80.000
 MK-1-10               1    90.000
 MK-1-11               1   100.000
 MK-1-12               1   110.000
 MK-1-13               1   120.000
 MK-1-14               1   130.000
 MK-1-15               1   140.000
 MK-1-16               1   150.000
 MK-2-1                2     0.000
 MK-2-2                2    10.000
 MK-2-3                2    20.000
 MK-2-4                2    30.000
 MK-2-5                2    40.000
 MK-2-6                2    50.000
 MK-2-7                2    60.000
 MK-2-8                2    70.000
 MK-2-9                2    80.000
 MK-2-10               2    90.000
 MK-2-11               2   100.000
 MK-2-12               2   110.000
 MK-2-13               2   120.000
 MK-2-14               2   130.000
 MK-2-15               2   140.000
 MK-2-16               2   150.000
 MK-3-1                3     0.000
 MK-3-2                3    10.000
 MK-3-3                3    20.000
 MK-3-4                3    30.000
 MK-3-5                3    40.000
 MK-3-6                3    50.000
 MK-3-7                3    60.000
 MK-3-8                3    70.000
 MK-3-9                3    80.000
 MK-3-10               3    90.000
 MK-3-11               3   100.000
 MK-3-12               3   110.000
 MK-3-13               3   120.000
 MK-3-14               3   130.000
 MK-3-15               3   140.000
 MK-3-16               3   150.000
 MK-4-1                4     0.000
 MK-4-2                4    10.000
 MK-4-3                4    20.000
 MK-4-4                4    30.000
 MK-4-5                4    40.000
 MK-4-6                4    50.000
 MK-4-7                4    60.000
 MK-4-8                4    70.000
 MK-4-9                4    80.000
 MK-4-10               4    90.000
 MK-4-11               4   100.000
 MK-4-12               4   110.000
 MK-4-13               4   120.000
 MK-4-14               4   130.000
 MK-4-15               4   140.000
 MK-4-16               4   150.000
 MK-5-1                5     0.000
 MK-5-2                5    10.000
 MK-5-3                5    20.000
 MK-5-4                5    30.000
 MK-5-5                5    40.000
 MK-5-6                5    50.000
 MK-5-7                5    60.000
 MK-5-8                5    70.000
 MK-5-9                5    80.000
 MK-5-10               5    90.000
 MK-5-11               5   100.000
 MK-5-12               5   110.000
 MK-5-13               5   120.000
 MK-5-14               5   130.000
 MK-5-15               5   140.000
 MK-5-16               5   150.000
 MK-6-1                6     0.000
 MK-6-2                6    10.000
 MK-6-3                6    20.000
 MK-6-4                6    30.000
 MK-6-5                6    40.000
 MK-6-6                6    50.000
 MK-6-7                6    60.000
 MK-6-8                6    70.000
 MK-6-9                6    80.000
 MK-6-10               6    90.000
 MK-6-11               6   100.000
 MK-6-12               6   110.000
 MK-6-13               6   120.000
 MK-6-14               6   130.000
 MK-6-15               6   140.000
 MK-6-16               6   150.000
!*********************************** Marker Types ********************************************************************
!Co-dominant marker: When heterozygote F1 is present, P1 is coded as 2, F1 is coded as 1, and P2 is coded as 0; Otherwise, P1 is coded as 2, and P2 is coded as 0. 
!Dominant marker: When heterozygote F1 is present, P1 and F1 are coded as 12, and P2 is coded as 0; Otherwise, P1 is coded as 2, and P2 is coded as 0.  
!Recessive markers: When heterozygote F1 is present, P1 is coded as 2, and F1 and P2 are coded as 10; Otherwise, P1 is coded as 2, and P2 is coded as 0. 
!Missing marker is coded as -1. 
 MK-1-1                 2   2   2   0   2   2   2   2   2   2   0   2   0   2   0   2   2   0   0   2   0   2   2   2   0   2   0   0   0   0   0   0   2   0   0   2   0   2   0   2   2   0   2   2   2   0   0   2   0   0   0   2   0   2   0   0   0   2   2   2   0   0   0   2   2   0   0   2   0   0   0   0   2   0   2   2   0   2   0   2   0   0   2   0   0   0   0   0   0   2   0   2   2   0   0   2   0   0   2   0   0   0   2   2   0   2   0   2   2   0   0   0   0   2   0   2   2   2   0   2   2   2   2   2   0   2   0   0   2   0   0   2   0   0   0   0   2   0   2   2   0   0   2   0   2   2   0   0   2   2   2   0   0   2   0   0   0   0   0   0   0   0   2   0   0   2   2   2   2   0   0   2   2   0   0   0   0   0   0   0   0   2   2   2   0   2   0   2   0   2   0   0   2   2   0   0   2   0   0   0
 MK-1-2                 2   2   2   0   0   2   2   2   2   2   0   2   0   2   0   2   2   0   0   2   0   2   2   2   0   2   0   0   0   0   0   0   2   0   0   2   0   2   0   2   2   0   2   0   2   0   2   2   0   0   0   2   0   2   0   0   0   2   2   2   2   0   2   2   0   2   0   0   0   0   0   0   2   0   2   2   0   2   2   2   0   0   2   2   0   0   0   0   0   2   0   2   0   0   0   2   0   0   2   0   0   0   2   2   0   2   0   2   2   0   0   0   0   2   0   2   0   2   0   2   2   2   2   0   0   2   0   0   2   0   0   2   0   0   0   0   2   0   2   2   0   0   2   0   0   2   0   2   2   2   2   0   0   2   0   0   0   0   2   0   0   2   2   0   0   0   2   2   2   0   0   0   2   0   0   2   2   0   0   0   0   2   2   2   0   2   0   2   0   2   0   0   2   2   2   0   2   0   0   0
 MK-1-3                 2   0   2   0   0   2   2   2   2   2   0   2   0   0   0   2   2   2   0   2   2   0   2   2   0   2   2   0   0   0   0   0   2   0   0   2   0   2   0   2   2   2   2   0   2   0   2   2   0   0   0   2   0   2   0   0   0   2   2   2   2   0   0   2   0   2   0   0   0   0   0   0   2   0   0   2   0   2   2   2   0   0   2   2   0   0   0   0   0   2   0   2   0   0   0   2   2   0   2   0   0   0   2   2   2   2   0   2   2   0   0   0   0   2   2   2   0   2   0   2   2   2   2   2   0   2   0   0   2   0   0   2   0   0   0   0   2   0   2   2   2   0   2   0   0   2   0   2   2   2   2   0   0   0   0   0   0   2   2   0   0   2   2   0   0   0   2   2   2   0   0   0   2   0   0   2   2   0   0   0   0   2   2   0   0   2   0   2   0   2   0   2   2   2   2   0   2   0   0   0
 MK-1-4                 2   0   2   0   0   2   2   2   2   2   0   2   0   0   0   2   2   2   0   2   2   0   2   2   0   2   2   0   0   2   0   0   2   0   0   2   0   2   2   2   0   2   2   0   0   2   2   2   0   0   0   0   0   2   0   0   2   2   2   2   0   0   0   0   0   2   0   0   0   0   0   0   2   0   2   2   0   0   2   2   0   0   2   2   0   0   0   0   0   2   0   2   0   0   0   2   2   2   2   0   0   0   2   2   0   2   0   2   2   0   0   0   0   2   2   2   0   0   0   2   2   2   2   2   2   2   0   0   0   0   0   2   0   0   0   0   2   0   2   2   2   0   2   0   0   2   2   2   0   2   2   0   0   0   0   0   0   2   2   0   0   0   2   2   0   0   2   2   2   0   0   0   2   0   0   0   2   0   0   0   0   2   2   0   2   2   0   2   0   2   0   2   2   2   2   0   2   0   2   0
 MK-1-5                 2   0   2   0   0   2   2   2   2   0   0   2   0   0   0   2   2   2   0   2   2   0   2   2   0   2   2   0   0   2   2   0   0   0   0   2   0   2   2   2   0   2   2   2   0   2   2   2   0   0   0   0   0   2   0   0   2   2   2   2   0   0   0   0   2   2   0   0   0   0   0   0   2   0   2   2   0   0   2   2   0   0   2   2   0   0   0   2   0   2   0   2   0   0   0   2   2   2   2   0   0   2   2   2   2   2   0   2   2   0   2   0   0   2   2   2   0   0   0   2   2   2   2   2   2   2   0   0   0   0   0   0   0   0   0   0   2   2   2   2   2   2   2   0   2   2   2   2   0   2   2   0   0   0   0   0   0   2   2   0   0   0   2   2   0   2   2   2   2   0   2   2   2   0   0   0   0   0   0   0   0   2   2   0   0   2   0   2   0   0   0   2   2   2   0   2   2   0   2   0
 MK-1-6                 0   0   2   0   0   2   2   2   2   0   0   2   0   2   0   2   2   2   0   2   2   0   0   2   0   2   2   0   0   2   2   0   0   0   0   0   2   2   2   2   0   2   2   2   0   2   2   2   0   0   2   0   0   2   0   0   2   2   2   2   0   0   0   0   0   2   0   0   0   0   2   0   2   2   2   2   0   2   2   2   0   0   2   2   0   0   2   2   0   2   0   2   0   0   0   2   2   2   2   0   0   2   2   2   2   2   0   2   0   0   2   0   0   2   0   2   0   0   0   2   2   2   2   2   2   2   0   0   0   0   0   2   0   0   0   0   2   2   2   2   2   2   2   0   2   2   2   2   0   2   2   0   0   0   0   0   0   0   2   0   0   0   0   2   0   2   2   2   2   0   0   2   2   0   0   0   0   0   0   0   0   2   2   0   0   2   0   2   2   0   0   2   2   2   0   2   2   0   2   0
 MK-1-7                 0   0   2   0   0   2   2   2   0   0   0   2   0   2   0   0   2   2   0   2   2   0   2   2   0   2   2   0   0   2   2   0   0   0   0   0   2   2   2   0   0   2   2   2   0   2   2   2   0   0   0   0   0   2   0   0   2   2   2   2   0   0   0   0   0   2   0   2   0   0   2   0   2   2   2   2   0   2   2   2   0   2   2   2   0   0   2   2   0   2   0   2   0   0   0   2   2   2   2   0   0   2   2   2   2   2   0   2   0   2   2   0   0   2   0   2   0   0   0   2   2   2   2   2   2   0   0   0   0   0   0   2   0   0   2   0   2   2   2   2   0   2   2   0   2   2   2   2   0   0   2   0   0   0   0   0   2   0   2   0   0   0   0   2   0   2   2   2   2   0   0   2   2   0   0   0   0   0   0   0   0   2   2   0   0   2   0   2   2   0   0   2   2   2   0   2   2   0   2   0
 MK-1-8                 0   0   2   0   0   2   2   2   2   2   0   2   0   2   2   0   2   2   0   2   2   0   2   2   0   2   2   0   0   2   2   0   0   2   0   0   2   2   2   0   0   2   2   2   0   2   2   2   0   0   0   2   0   2   0   0   2   2   2   2   0   0   0   0   2   2   0   2   2   0   2   0   2   2   2   2   0   2   2   2   0   2   2   2   0   0   2   2   2   2   0   2   0   0   0   2   2   2   0   0   0   2   2   2   2   2   0   0   0   2   2   0   0   2   0   2   0   0   0   2   2   2   2   2   2   0   0   2   2   0   0   2   0   0   2   0   2   2   2   2   0   2   2   0   2   2   2   2   0   2   2   2   0   0   0   0   0   0   2   0   0   2   0   2   2   2   2   2   2   0   0   2   2   0   0   2   0   0   2   0   0   2   2   0   0   2   0   2   2   0   2   2   2   2   0   2   2   0   2   2
 MK-1-9                 0   0   2   0   0   2   2   2   2   2   0   2   0   2   2   0   0   2   2   2   2   0   2   2   0   0   2   2   0   2   0   0   0   2   0   0   2   2   2   0   0   2   2   2   0   2   2   2   2   0   0   2   0   2   0   2   2   2   2   2   0   0   0   0   2   2   0   2   2   0   2   0   0   2   2   2   0   2   2   2   2   2   2   2   0   0   0   2   0   2   0   2   0   0   0   2   2   2   0   0   2   2   2   2   2   2   0   0   0   2   2   0   0   2   0   2   0   0   0   2   2   0   2   2   0   0   0   0   2   0   2   2   0   0   2   0   2   0   2   2   0   2   0   0   2   2   2   2   0   2   2   2   0   0   0   0   0   0   2   0   0   2   0   2   2   2   2   0   2   2   0   0   2   2   0   0   0   0   2   0   2   2   2   0   0   2   0   2   2   0   2   2   2   2   0   2   2   0   2   2
 MK-1-10                0   0   2   0   0   2   2   2   2   2   0   2   0   2   0   0   0   2   2   2   2   0   2   2   0   0   2   2   0   2   0   0   0   2   0   0   2   2   2   0   0   2   2   2   0   2   2   2   2   0   0   2   0   2   0   2   2   2   2   2   0   0   0   2   2   2   0   2   2   0   2   0   2   2   2   2   0   2   2   2   0   2   2   2   0   0   0   2   0   2   0   0   0   0   0   2   2   2   0   0   2   2   2   2   2   0   0   0   0   2   2   2   0   2   0   2   0   0   0   2   2   0   0   2   0   0   0   0   2   0   2   2   0   0   2   0   2   0   2   2   0   2   0   0   0   2   2   2   0   2   2   2   0   2   0   0   0   0   2   0   0   2   0   2   2   2   2   0   2   0   0   0   2   2   2   0   0   0   0   2   2   2   2   2   0   2   0   2   2   0   2   2   2   2   2   2   2   2   2   2
 MK-1-11                0   0   2   0   0   2   2   0   2   2   0   2   0   2   0   0   0   2   2   2   2   0   2   2   0   0   2   2   2   2   0   0   0   2   0   0   2   0   2   0   0   2   0   2   0   2   2   2   2   0   0   2   0   0   0   2   2   2   2   2   0   0   0   2   2   2   0   2   2   0   2   0   2   2   2   2   0   2   2   2   0   2   0   2   0   0   0   2   0   2   0   0   0   0   0   2   2   2   0   0   2   2   2   2   2   0   0   0   0   2   2   2   0   2   0   2   0   0   0   2   2   0   0   2   0   0   0   0   2   0   2   2   0   0   2   0   2   0   2   0   0   2   0   0   0   2   0   2   0   2   2   2   2   2   0   0   0   0   2   0   0   2   0   2   2   0   2   0   2   0   0   0   2   2   2   0   0   0   0   2   2   2   2   2   0   2   0   0   2   2   2   2   2   2   2   2   0   2   2   2
 MK-1-12                0   0   2   0   0   2   2   0   2   2   0   2   0   2   0   0   0   2   2   2   2   0   2   2   0   0   2   2   2   2   0   0   0   2   0   0   2   0   2   0   0   2   2   2   0   2   2   2   2   0   0   2   0   0   0   0   2   2   2   2   0   0   0   2   2   2   0   2   2   0   2   0   2   2   0   2   0   2   2   2   2   2   0   0   0   0   0   2   0   2   0   0   0   0   0   2   2   2   0   0   2   2   2   2   2   2   0   0   0   2   2   2   0   2   0   2   0   0   2   2   2   0   2   2   0   0   0   0   2   0   2   0   2   0   2   0   2   0   2   0   0   0   0   0   0   2   0   2   0   2   2   2   2   2   2   0   2   0   2   2   0   2   0   2   2   0   2   0   2   0   0   0   2   2   2   0   0   0   0   2   2   2   2   2   0   2   0   0   2   2   2   2   2   0   2   2   0   2   2   2
 MK-1-13                0   0   2   0   0   2   2   0   0   2   0   2   0   2   0   0   0   2   2   2   2   0   2   2   0   0   2   2   2   2   0   0   0   2   0   0   2   2   2   0   0   2   2   2   2   0   2   2   2   0   2   2   0   0   0   0   2   2   2   2   0   0   0   2   2   2   0   2   2   0   2   0   2   2   0   2   0   2   2   2   2   2   0   0   0   0   0   0   0   2   0   0   2   0   0   2   2   2   0   2   2   2   2   2   2   2   0   0   2   2   2   2   0   2   0   2   0   0   2   2   2   2   2   2   0   0   0   0   2   0   2   0   2   2   2   0   2   0   2   0   0   0   0   0   0   2   0   2   0   0   2   2   2   2   2   0   2   0   2   2   0   2   0   2   2   0   2   2   2   0   0   0   2   2   2   0   0   0   0   2   2   2   2   2   0   2   0   2   2   2   2   2   2   0   2   2   0   2   2   2
 MK-1-14                0   0   2   0   0   2   2   0   0   2   0   2   0   2   0   0   0   2   2   2   2   0   2   2   0   0   2   2   2   2   2   0   0   2   0   0   2   2   2   0   0   2   2   2   0   0   2   2   2   0   2   2   0   0   0   0   2   2   0   2   2   0   0   2   2   2   0   2   2   0   2   0   2   2   0   2   0   2   2   2   2   2   0   0   0   0   0   2   2   2   0   0   2   0   0   2   2   0   2   2   2   2   0   2   2   2   0   2   2   2   0   2   0   2   0   2   0   0   2   2   2   2   2   2   0   0   0   0   2   0   2   0   2   0   2   0   2   0   2   0   2   0   0   0   2   2   0   2   0   0   2   2   2   2   2   0   2   0   2   2   0   2   0   2   2   0   2   2   2   2   0   0   2   0   2   0   0   0   0   2   2   2   2   2   0   2   0   2   2   2   0   0   2   0   2   2   2   2   2   2
 MK-1-15                2   0   2   0   0   2   2   0   0   2   0   2   0   2   0   0   0   2   2   2   2   2   2   2   2   0   2   2   2   2   2   0   0   2   0   0   2   2   2   0   0   2   2   2   0   0   2   2   2   2   2   2   0   0   0   0   2   2   0   2   2   0   0   2   2   0   0   2   2   0   2   0   2   0   0   2   0   2   2   2   2   2   0   2   0   0   0   2   2   2   0   0   2   0   0   2   2   0   2   2   2   2   0   2   2   2   0   2   2   0   0   2   0   2   0   0   0   0   2   0   2   2   2   2   0   0   0   0   2   0   2   0   2   2   0   0   2   0   2   0   0   0   0   0   2   0   0   0   0   0   2   2   2   2   2   0   2   0   2   2   0   2   0   0   2   0   2   2   2   0   0   0   2   0   2   0   0   2   0   2   2   2   2   2   0   2   0   2   2   2   0   0   0   0   2   2   2   2   2   2
 MK-1-16                2   0   2   0   0   2   2   0   0   2   0   2   0   2   0   0   0   2   2   2   2   2   2   2   0   2   2   2   2   2   2   0   0   0   0   0   2   2   2   0   0   2   2   2   0   0   2   2   2   2   2   2   0   0   0   2   2   2   2   2   2   0   0   2   2   0   0   2   0   0   2   0   2   0   0   2   0   2   0   2   2   2   0   0   2   0   0   2   2   0   2   0   2   0   0   2   2   2   2   2   2   2   2   2   2   2   0   2   0   0   2   2   0   2   0   0   0   0   2   2   2   2   2   2   0   0   0   0   2   0   0   0   2   2   2   0   2   0   2   0   0   0   0   0   2   0   0   0   0   0   2   2   2   2   2   0   2   0   2   2   2   2   0   0   2   0   2   2   2   2   0   0   2   0   2   0   0   2   0   2   2   2   2   2   0   0   0   2   0   2   2   0   0   0   2   2   2   2   2   2
 MK-2-1                 2   2   0   2   2   2   0   0   0   2   0   2   0   0   2   0   2   2   2   2   0   2   2   2   2   0   2   2   0   0   2   0   0   0   0   2   0   0   0   0   2   2   0   2   2   0   0   0   2   2   2   0   0   0   0   2   2   0   2   2   2   0   0   0   0   2   0   2   2   2   0   2   2   2   2   0   0   0   0   2   0   2   2   2   0   0   0   2   2   0   2   2   2   0   2   2   0   0   2   0   2   2   2   0   2   2   2   0   0   0   2   2   0   2   0   2   0   0   0   0   0   2   2   2   0   2   0   2   0   2   2   2   2   2   2   2   0   2   2   2   0   0   0   2   2   0   2   2   0   0   0   0   0   2   0   2   0   0   2   2   0   0   2   0   0   0   2   0   0   0   0   0   0   0   0   2   2   2   2   2   2   2   2   2   0   0   2   2   0   2   0   0   0   2   0   2   0   2   2   0
 MK-2-2                 0   2   0   2   2   2   0   0   0   2   0   2   0   0   2   0   2   2   2   2   0   2   2   2   2   0   2   2   0   0   2   2   0   0   0   2   0   0   0   0   2   2   0   2   2   0   0   0   2   2   2   0   0   0   0   2   2   0   2   2   2   0   0   0   0   2   0   2   2   2   0   2   2   2   2   0   0   0   0   2   0   2   0   2   0   0   0   2   2   0   0   2   2   0   2   2   0   0   2   0   0   2   2   0   2   2   0   0   0   2   2   2   2   2   0   0   0   0   0   0   0   2   2   0   0   2   0   2   0   2   2   2   2   2   2   2   0   2   2   2   2   0   0   2   2   2   2   2   0   0   0   0   0   2   0   0   0   0   2   2   2   0   2   2   0   0   2   0   2   0   0   0   0   0   0   2   2   2   2   2   2   2   2   2   0   0   2   2   0   2   0   0   0   2   0   0   0   2   2   0
 MK-2-3                 0   2   0   2   2   0   0   0   0   2   0   2   0   0   2   0   2   2   2   2   2   2   2   2   2   0   2   2   0   2   2   2   0   0   0   2   0   2   0   0   2   2   0   2   2   0   0   0   2   2   2   0   0   0   0   2   2   0   2   2   2   0   2   0   0   2   0   2   2   2   0   2   2   2   2   0   2   0   0   2   0   2   0   2   0   0   0   2   2   0   0   2   2   0   2   2   0   2   2   2   0   2   2   0   2   2   0   0   0   2   2   2   2   2   0   0   0   0   0   0   0   2   2   0   0   0   0   0   0   2   2   2   2   0   2   2   0   0   2   2   2   0   2   2   2   2   0   2   0   0   0   2   2   2   0   0   0   0   2   2   2   0   2   2   0   0   2   0   2   0   0   0   0   2   0   2   2   2   2   2   2   2   2   2   0   2   0   2   0   2   0   0   2   2   2   0   0   2   2   0
 MK-2-4                 0   2   0   2   2   0   0   0   0   2   0   2   0   0   2   0   2   2   2   2   2   2   2   2   2   2   2   2   0   2   2   2   2   0   0   2   0   2   0   0   2   2   2   2   2   0   0   0   2   2   2   0   2   0   2   2   2   0   2   2   0   0   2   0   0   2   0   2   2   2   0   2   2   2   2   0   2   0   0   2   2   2   0   2   0   0   0   2   2   0   0   2   0   0   2   2   0   2   2   2   0   2   2   0   2   2   0   0   0   2   2   2   2   2   0   2   0   0   0   0   0   2   2   0   0   0   0   0   0   2   2   0   0   0   2   0   0   0   2   2   2   0   0   2   2   2   0   2   0   0   0   2   2   2   0   0   0   0   2   2   0   0   2   2   0   0   2   0   2   0   0   0   0   0   2   2   2   2   2   2   2   0   0   2   0   2   0   2   0   2   0   0   2   0   2   0   0   2   2   0
 MK-2-5                 2   2   0   2   2   0   2   0   0   2   0   2   0   0   2   0   2   2   0   2   2   2   0   2   2   2   2   2   0   2   2   2   0   0   0   2   0   2   0   0   2   2   2   0   0   0   0   0   2   2   2   0   2   0   2   2   2   0   2   2   0   0   2   0   0   2   2   2   2   2   0   2   2   2   2   0   2   0   0   2   2   0   0   2   0   2   0   0   2   0   0   2   0   0   2   2   0   2   2   2   0   2   2   0   2   2   0   0   0   2   2   2   2   0   2   2   0   2   0   0   0   2   2   0   0   0   0   0   0   2   2   0   0   0   2   0   2   0   2   2   2   0   0   2   2   2   2   2   0   0   0   2   2   2   0   0   0   0   0   2   0   0   2   2   0   0   2   0   2   0   0   0   0   0   2   2   0   2   2   2   2   0   0   2   2   2   0   2   0   2   2   0   2   0   2   0   0   2   2   0
 MK-2-6                 2   2   0   2   2   0   2   2   2   2   0   0   2   0   0   0   2   2   0   2   2   2   0   2   2   2   2   2   0   2   2   2   0   0   0   2   0   2   0   0   2   2   2   0   0   0   0   0   2   2   2   2   2   0   2   2   2   0   2   2   0   0   2   0   0   2   2   2   2   0   0   2   2   2   2   2   2   0   2   2   0   0   0   2   0   2   0   0   2   0   0   2   0   0   2   2   0   2   2   2   0   2   2   0   2   2   0   0   0   2   2   0   2   2   2   2   0   2   0   0   0   2   2   0   0   0   0   0   0   2   2   2   0   2   2   0   2   2   2   2   2   0   0   2   2   2   2   2   0   2   0   2   2   2   2   0   0   0   0   2   0   0   2   2   0   0   2   0   2   0   0   0   0   0   2   2   0   0   2   2   2   0   0   2   2   2   0   2   2   2   2   0   2   0   0   0   0   2   2   0
 MK-2-7                 2   2   0   2   2   0   2   2   2   2   0   0   2   2   0   0   2   2   0   2   2   2   0   2   2   2   2   2   0   2   2   2   0   0   0   2   0   2   0   0   2   2   2   0   0   0   0   0   2   2   2   2   2   0   2   2   2   0   2   2   0   0   2   0   0   2   2   2   2   0   0   2   2   2   2   2   2   0   2   2   0   0   0   2   0   0   0   0   2   0   0   2   0   0   2   2   0   2   2   2   0   2   2   0   2   2   0   0   0   2   2   2   2   2   2   2   0   2   0   0   0   2   2   0   0   0   0   0   0   2   2   2   0   2   2   0   2   2   2   2   2   2   0   2   0   2   2   2   0   2   0   2   0   2   2   0   0   0   0   2   0   0   2   2   0   0   2   0   0   0   0   0   0   0   2   2   0   0   2   2   2   0   2   2   2   2   0   2   2   2   0   2   2   0   0   0   0   2   2   0
 MK-2-8                 2   2   0   2   2   0   2   2   2   2   0   0   2   2   0   0   2   2   0   2   2   2   0   2   2   2   2   2   0   2   2   2   0   0   0   2   0   2   0   0   2   2   2   0   0   2   0   0   2   2   2   2   2   2   0   2   2   0   2   2   0   0   2   0   0   2   2   2   2   0   2   2   2   2   0   2   2   0   2   2   0   0   0   2   2   0   0   0   2   0   0   2   0   2   2   2   0   2   2   2   0   2   2   0   2   2   0   0   0   2   2   2   2   2   0   2   0   2   0   0   2   0   2   0   0   0   0   0   0   2   2   2   0   2   2   0   2   2   2   2   2   2   0   2   0   2   2   2   0   2   2   2   2   2   2   0   0   0   0   2   0   0   2   2   0   0   2   0   0   0   0   0   0   0   2   2   0   0   2   2   0   0   2   2   2   2   0   2   2   2   0   2   2   0   0   0   0   2   2   0
 MK-2-9                 2   0   0   2   0   0   2   2   2   2   2   0   2   2   0   0   2   2   0   2   2   2   0   2   2   2   2   2   0   2   2   0   0   0   0   2   0   2   0   0   2   2   2   0   0   2   0   0   2   2   2   2   2   2   0   0   2   2   2   2   0   0   2   0   0   2   2   2   2   0   2   0   2   2   0   2   0   0   2   2   0   0   0   2   2   0   0   0   2   0   0   2   0   2   2   2   0   2   2   2   0   2   2   2   2   2   2   0   0   0   2   2   2   2   0   2   0   2   2   0   2   0   2   0   0   0   0   0   2   2   2   2   0   2   2   0   2   2   2   2   2   2   0   2   0   2   2   2   0   2   2   2   0   2   2   0   0   0   2   0   0   0   2   2   0   0   2   0   0   0   0   0   2   0   2   2   0   0   2   2   0   0   2   2   2   2   0   2   2   2   0   2   2   0   2   0   2   2   2   0
 MK-2-10                2   0   2   2   0   2   2   0   2   2   2   0   2   2   0   0   2   2   0   2   2   2   0   2   2   2   2   2   2   0   2   0   2   0   2   2   0   2   0   0   2   2   2   0   0   2   0   0   2   2   2   2   0   2   0   0   2   2   2   2   0   0   2   0   2   2   2   2   2   0   2   0   2   2   0   2   0   0   2   2   0   0   0   2   2   0   0   0   0   0   0   2   2   2   2   2   0   2   2   2   0   0   0   2   2   2   0   0   2   0   2   0   0   2   0   2   0   0   2   0   2   0   2   0   0   2   0   0   2   2   2   2   2   2   2   0   2   2   2   2   2   2   0   2   0   2   2   2   0   0   2   2   0   2   2   0   0   2   2   0   0   0   2   2   0   0   2   0   0   0   0   0   2   0   2   2   0   2   2   2   0   0   0   2   2   2   2   2   2   2   0   2   2   0   2   0   2   2   2   0
 MK-2-11                2   0   2   2   0   2   2   0   2   2   2   0   2   2   0   0   2   2   0   2   2   2   0   2   2   2   2   2   2   0   2   0   2   0   2   2   2   2   0   0   2   2   2   2   0   2   0   0   2   2   2   2   0   2   0   0   2   2   2   2   0   0   2   2   2   2   2   2   0   0   2   2   2   2   0   2   0   0   2   0   0   0   0   2   2   0   0   0   0   2   0   2   2   2   0   2   0   2   2   2   0   0   0   2   2   2   0   2   2   0   2   0   2   2   2   2   0   0   2   0   2   0   2   0   0   2   0   0   0   2   2   2   2   2   2   0   2   0   2   2   2   2   2   0   0   2   2   2   0   0   2   2   0   2   2   2   0   2   2   0   0   0   2   2   0   0   2   0   0   0   0   0   2   0   2   2   0   2   2   2   0   0   2   0   2   2   2   2   2   2   0   2   2   0   2   0   2   2   2   0
 MK-2-12                2   0   2   2   0   2   2   0   2   2   2   0   2   2   2   0   2   2   0   2   2   0   0   2   2   2   2   2   0   0   2   0   2   2   2   0   2   2   0   0   2   2   2   0   0   2   0   0   2   2   0   2   2   2   0   0   2   2   2   2   0   0   2   2   2   2   2   2   0   0   2   2   2   2   0   2   2   0   2   0   0   0   0   2   2   0   0   0   0   2   0   2   2   2   0   0   0   2   2   2   0   0   0   2   2   2   0   2   2   0   2   0   2   2   2   2   0   0   2   0   2   0   2   2   0   2   0   0   0   2   2   0   2   2   2   0   2   0   0   2   2   2   2   0   0   2   2   2   0   0   2   2   0   2   2   2   0   2   2   0   0   0   2   2   0   0   0   2   0   0   0   0   2   0   0   2   0   2   2   0   0   0   2   0   2   2   0   2   2   2   0   0   2   0   2   0   2   2   2   0
 MK-2-13                2   0   2   2   0   2   2   0   2   2   2   0   2   2   2   0   2   2   0   2   2   0   0   2   2   2   2   2   0   0   2   0   2   2   2   0   2   2   0   0   2   2   2   0   0   2   0   0   2   2   0   2   2   2   0   0   2   2   2   2   0   0   2   2   2   2   2   2   0   0   2   2   2   2   0   2   2   0   2   0   0   0   0   2   2   0   0   0   0   2   0   2   2   2   0   2   0   2   2   2   0   0   2   2   2   2   0   0   2   0   2   0   0   2   2   2   0   0   2   0   0   0   2   2   0   2   2   0   0   2   2   0   0   2   0   0   2   0   2   2   2   2   2   2   0   2   2   2   0   2   2   2   0   0   2   0   0   2   2   0   0   0   2   2   0   0   0   2   0   2   2   2   2   0   0   2   0   2   0   0   0   0   2   0   2   2   0   2   2   2   0   0   2   0   0   2   2   2   0   0
 MK-2-14                2   0   2   0   0   2   2   0   2   2   2   0   2   0   2   0   2   2   2   2   2   0   0   2   2   2   2   2   0   0   2   0   2   2   2   0   2   2   0   0   2   2   2   0   2   2   0   0   2   2   0   2   2   2   0   0   2   2   2   2   0   0   2   2   2   2   2   2   0   0   0   2   2   2   0   2   2   2   2   0   0   2   0   2   2   0   0   0   0   2   0   2   2   2   0   2   0   2   2   2   0   0   2   2   2   2   0   0   2   0   2   0   0   2   2   2   0   0   2   0   0   2   2   2   0   2   2   0   0   2   0   0   0   0   0   0   2   2   2   0   2   2   2   2   0   2   2   2   0   2   2   2   0   0   2   0   0   2   2   0   0   0   2   2   0   0   0   0   0   2   2   0   2   2   0   2   0   2   0   0   0   0   2   0   2   2   0   2   2   2   0   2   2   2   0   2   0   2   0   0
 MK-2-15                0   0   0   0   0   2   0   0   2   2   2   0   2   0   2   0   2   2   2   2   2   0   0   2   2   2   2   2   0   0   2   0   2   2   2   0   2   2   0   0   2   2   2   0   2   2   0   0   2   2   0   2   2   2   0   0   2   2   2   2   0   0   2   2   2   2   2   2   0   0   0   2   2   2   2   2   2   2   2   0   2   2   0   2   2   2   0   0   0   2   0   2   0   0   0   2   0   2   2   2   0   0   2   2   2   2   0   0   0   0   2   0   0   2   2   0   0   0   2   0   0   0   2   2   0   2   2   0   0   2   0   0   0   0   0   0   2   0   2   0   2   2   2   0   0   2   2   0   0   0   2   2   0   0   2   0   0   2   2   0   0   0   2   2   2   0   0   0   0   2   2   0   2   2   0   2   2   0   0   2   0   0   2   0   2   2   0   0   2   2   0   2   2   2   0   2   0   2   0   0
 MK-2-16                0   0   0   2   0   0   0   0   2   2   2   0   2   0   2   0   2   2   2   2   2   0   0   2   2   2   0   2   0   0   2   2   2   2   2   0   2   2   0   0   2   2   2   2   2   2   0   0   2   2   0   2   2   2   0   0   2   2   2   2   0   2   2   0   2   2   2   2   0   0   0   2   2   2   2   2   2   2   2   0   2   2   0   2   2   0   0   0   0   2   0   2   0   0   0   2   0   2   2   2   0   0   2   2   2   2   0   0   0   0   2   0   0   2   2   0   0   0   2   0   2   0   0   2   0   2   2   0   0   2   0   0   0   2   0   0   2   0   2   2   2   2   2   2   0   2   2   0   0   2   2   0   0   0   2   0   0   0   2   0   0   0   2   2   2   0   0   0   0   2   2   0   2   2   0   2   2   0   2   2   0   0   2   0   2   2   2   0   2   2   0   2   2   2   0   2   0   2   0   0
 MK-3-1                 0   2   0   0   0   2   0   2   0   2   0   0   0   0   2   2   2   0   2   2   2   2   0   0   2   0   2   0   2   2   2   2   0   2   0   0   2   2   2   0   0   2   0   2   2   2   2   2   2   0   2   2   2   0   2   0   0   0   2   2   0   0   2   2   0   2   2   0   0   2   2   2   2   0   0   2   0   0   2   0   0   2   2   2   0   0   0   2   2   0   0   0   0   2   0   2   0   2   0   2   2   2   2   2   0   0   2   0   2   2   2   0   2   2   2   0   0   2   0   2   2   0   2   0   2   0   2   0   2   0   0   0   2   2   0   2   2   2   0   2   2   0   0   2   2   0   0   0   2   2   2   2   0   0   2   2   2   0   2   2   0   2   2   2   2   0   0   2   2   0   0   0   2   0   2   2   2   0   2   2   2   0   2   2   2   0   2   0   2   0   0   2   2   0   0   0   2   2   2   0
 MK-3-2                 0   2   0   0   2   0   2   2   0   2   0   0   0   0   2   2   2   0   2   2   2   0   0   0   2   0   2   2   2   2   2   2   0   2   0   2   2   2   2   0   0   2   0   2   2   2   2   2   2   0   2   2   2   0   2   0   0   0   2   2   0   0   2   2   2   2   2   0   0   2   2   2   2   0   0   2   0   0   2   0   0   2   2   2   0   0   0   2   2   0   0   0   0   2   2   2   0   2   0   2   2   0   2   2   0   2   2   0   2   2   2   0   2   2   2   0   0   2   0   2   2   0   2   2   2   0   2   0   2   0   0   0   2   2   0   2   2   0   0   2   2   0   2   2   2   0   2   0   2   2   2   0   0   0   2   2   2   0   2   2   0   2   2   2   2   0   0   2   2   0   0   0   2   0   0   0   2   0   0   2   2   2   2   2   2   0   2   0   0   0   0   0   2   2   0   2   2   2   0   0
 MK-3-3                 0   2   0   0   0   0   2   2   0   2   0   0   0   0   2   2   2   0   2   2   2   2   0   0   2   0   2   0   2   2   2   2   0   2   0   0   2   2   2   0   0   2   0   0   2   2   2   2   2   2   2   2   2   0   2   0   0   0   2   2   0   0   2   2   2   2   2   0   0   2   2   2   2   0   0   2   0   0   2   0   0   2   2   2   0   0   0   2   2   0   0   0   0   2   0   2   0   2   0   2   0   0   2   2   2   0   2   0   0   2   2   0   0   2   2   0   0   2   0   2   2   0   0   2   2   0   2   0   2   0   0   0   2   2   0   2   2   0   0   2   2   0   2   2   2   0   2   0   0   2   2   2   0   0   2   2   2   0   2   2   0   2   2   2   2   0   0   2   2   0   0   0   2   0   0   0   2   0   0   2   2   2   0   2   2   0   2   0   0   2   0   0   2   2   2   2   2   2   0   0
 MK-3-4                 0   2   0   0   0   0   2   2   0   2   0   0   0   0   0   2   2   0   2   0   2   2   0   0   0   0   0   0   2   0   0   0   0   2   0   0   2   2   2   0   0   2   0   0   2   2   2   2   2   2   2   2   2   0   2   0   0   0   2   2   0   0   0   2   2   0   2   0   2   2   2   2   2   0   0   2   0   0   2   0   0   2   2   0   0   0   0   2   2   0   0   0   2   2   0   2   0   2   0   2   0   0   2   2   2   0   2   0   0   2   2   0   2   2   2   0   0   2   0   2   2   0   0   0   2   0   2   0   2   0   0   0   0   2   2   0   2   0   0   2   2   0   2   2   2   0   0   0   0   2   2   2   0   0   2   2   2   0   2   2   2   2   2   2   2   0   0   2   2   0   0   0   2   0   0   0   0   2   0   2   2   2   2   2   2   0   2   0   0   0   0   0   2   0   2   2   2   2   0   0
 MK-3-5                 0   2   0   2   0   0   2   2   0   2   0   0   0   0   0   2   2   0   0   0   2   2   0   0   0   0   0   0   2   0   0   0   0   2   0   0   2   2   2   0   0   2   0   0   2   2   2   2   2   0   2   2   2   0   2   0   0   0   2   0   0   0   0   2   2   0   2   0   2   2   2   2   2   0   0   2   2   0   2   2   0   2   2   2   0   2   0   2   2   0   0   0   2   2   0   0   0   2   0   2   0   0   2   2   2   0   2   2   0   2   2   0   0   2   2   2   0   2   0   2   2   0   0   0   2   0   0   0   2   0   0   0   0   2   2   0   2   0   0   2   2   0   2   2   2   0   0   0   0   2   2   2   0   2   2   0   2   0   0   2   2   2   2   2   2   0   0   0   2   0   0   0   2   2   0   0   0   2   0   2   2   2   2   2   2   0   2   0   0   0   0   0   2   0   2   2   2   2   0   0
 MK-3-6                 0   2   0   0   0   0   2   2   0   2   0   0   0   0   0   2   2   0   0   0   2   2   0   0   0   0   0   0   2   0   0   0   0   2   0   2   2   2   2   0   0   2   0   0   2   2   2   2   2   0   2   2   2   0   2   0   0   0   0   0   0   0   0   2   2   0   0   0   2   2   2   0   2   0   0   2   2   0   2   2   0   2   2   2   0   2   0   0   2   0   0   0   2   2   0   0   0   2   0   2   0   0   2   2   2   0   2   2   0   2   2   0   0   2   2   2   0   2   0   2   2   0   0   0   2   0   0   0   2   0   0   0   0   2   2   0   2   0   0   2   2   0   2   2   2   0   0   2   2   2   2   2   0   0   2   0   2   0   2   2   2   0   2   2   2   0   0   0   2   0   2   0   2   2   0   0   0   2   0   2   2   2   2   2   0   0   2   0   0   0   0   0   2   0   2   2   2   2   0   0
 MK-3-7                 0   2   0   0   0   0   2   2   0   2   0   0   0   0   0   2   2   0   0   0   2   2   0   0   0   0   0   0   2   0   0   0   0   2   0   2   2   2   2   0   0   2   0   0   2   2   2   2   0   0   2   0   2   0   2   0   0   0   0   0   0   0   0   2   2   0   0   0   2   2   2   0   2   0   0   2   2   0   2   2   0   2   2   2   0   2   2   0   2   0   0   0   2   2   0   2   2   2   2   2   0   0   2   2   2   0   2   0   0   0   2   0   0   2   2   2   2   2   0   2   2   0   0   0   2   0   0   0   2   0   0   0   0   2   2   0   2   0   0   2   2   0   2   2   2   0   0   0   2   2   2   0   2   0   2   2   0   0   2   2   2   0   2   2   2   0   0   0   2   0   2   0   2   2   2   0   0   2   2   2   2   2   2   0   2   0   2   2   0   0   0   0   2   0   2   2   2   2   0   0
 MK-3-8                 0   2   0   2   0   0   2   2   2   2   0   0   2   0   0   0   2   0   0   0   2   2   0   0   0   0   0   0   2   0   0   0   0   2   0   2   2   2   2   0   0   2   0   0   2   2   2   2   0   0   2   0   2   0   2   0   0   0   0   0   0   0   0   0   2   2   0   2   2   2   2   0   2   0   0   2   2   0   2   2   0   2   2   2   0   2   2   0   2   0   0   0   2   0   0   2   2   0   2   2   0   0   0   2   2   0   2   0   0   0   2   0   0   2   2   2   2   2   0   2   2   0   0   0   2   2   0   0   2   0   0   0   0   2   2   0   2   0   0   2   2   0   2   2   2   0   2   0   2   2   2   0   2   0   2   0   0   0   2   0   2   0   2   2   2   0   0   0   2   0   2   0   2   2   2   0   0   0   2   2   2   2   2   0   2   0   2   2   0   0   0   0   2   0   2   2   2   2   0   0
 MK-3-9                 0   0   0   2   0   0   2   2   2   0   0   0   2   2   0   2   2   0   0   0   2   2   0   0   0   0   0   0   0   0   0   0   0   2   0   0   2   2   2   0   0   2   0   0   2   2   2   2   0   0   2   0   2   0   2   0   0   0   0   2   0   2   0   2   2   0   0   2   2   2   2   0   2   0   0   2   2   0   2   2   0   2   2   2   0   2   2   0   2   2   2   0   2   2   0   2   2   0   2   2   2   0   0   2   2   0   2   0   0   0   2   0   0   2   2   2   2   2   0   2   2   0   0   0   2   2   0   0   0   0   0   0   0   0   0   0   2   0   0   2   2   0   2   0   0   0   2   0   2   2   2   0   2   0   2   0   0   0   2   0   2   0   0   2   2   0   0   0   0   0   2   0   2   2   2   0   2   0   2   2   2   2   2   0   2   0   2   2   0   2   0   0   2   0   0   2   2   2   0   0
 MK-3-10                0   0   0   2   0   0   2   2   2   0   0   0   2   2   0   2   2   2   0   0   2   2   0   0   0   0   0   0   0   0   0   0   0   2   0   0   2   2   0   0   2   2   0   2   2   2   2   2   0   0   2   0   2   0   2   0   0   0   2   2   0   2   0   0   2   0   0   2   2   2   2   0   2   0   0   2   2   2   2   2   0   2   2   2   0   0   2   0   2   2   0   0   0   2   2   0   2   0   2   2   2   0   0   2   2   0   2   0   0   0   2   0   0   2   2   0   2   2   0   2   2   0   0   0   2   2   0   0   0   0   0   0   0   0   0   0   2   0   0   2   2   0   2   2   0   0   2   0   2   2   2   0   2   0   0   0   0   0   2   0   2   0   0   0   2   0   0   0   0   0   2   0   0   2   2   0   2   0   2   2   2   2   2   0   2   0   2   2   0   2   0   0   2   0   0   2   2   2   0   0
 MK-3-11                0   0   0   2   0   0   2   2   2   0   0   0   2   2   0   2   2   2   0   0   2   2   0   0   2   0   0   0   0   0   0   0   0   0   0   0   2   2   0   0   0   2   0   2   2   2   0   2   0   0   2   0   0   0   2   0   0   0   2   2   0   2   0   0   2   0   0   2   2   2   2   0   0   0   0   2   2   2   2   2   0   2   2   2   0   0   2   0   2   2   0   0   2   2   2   0   2   0   2   2   0   0   0   2   0   0   2   0   0   0   2   0   0   2   0   0   2   2   0   0   2   0   0   0   2   2   0   0   0   0   0   0   0   0   0   0   2   0   2   2   2   0   2   2   0   0   2   0   2   2   2   0   2   0   0   0   0   0   2   0   2   0   0   0   2   2   0   0   0   0   2   0   0   2   2   0   2   0   2   2   2   2   0   0   2   0   2   2   0   0   0   0   2   0   0   0   2   2   0   0
 MK-3-12                0   0   0   2   0   0   2   2   2   0   0   0   2   0   0   2   0   2   0   0   2   2   0   0   2   0   0   0   0   2   0   0   0   0   0   0   0   2   0   0   0   2   0   2   2   2   0   2   0   0   2   0   0   0   2   0   0   0   2   2   0   2   2   0   2   0   0   2   2   2   2   2   0   0   0   2   2   2   2   2   0   2   2   2   0   0   2   0   2   2   0   0   2   2   2   0   2   0   0   2   0   0   0   2   0   0   2   0   0   0   2   2   0   2   0   0   0   2   0   0   0   0   0   0   0   2   0   0   0   0   0   0   2   0   0   0   0   0   2   2   2   0   2   2   0   0   2   2   2   2   2   0   2   0   0   0   0   0   2   0   2   2   0   0   2   2   2   0   0   0   2   0   0   2   2   2   2   0   2   2   2   2   0   0   2   0   0   2   0   0   0   0   2   0   0   0   2   2   0   0
 MK-3-13                0   0   0   2   0   0   2   2   2   0   0   0   2   0   0   2   0   2   0   0   2   2   0   2   2   0   0   0   0   2   0   0   0   2   0   0   0   2   0   0   0   2   2   2   2   2   0   2   0   0   2   0   0   0   2   0   0   0   2   2   2   2   2   0   0   2   0   2   2   2   2   2   0   0   0   2   2   2   0   2   0   2   2   2   0   0   2   0   2   2   0   0   2   2   2   0   2   0   0   2   0   0   2   2   0   0   2   0   0   0   2   2   0   2   2   0   2   2   0   0   0   0   0   0   0   2   0   2   0   0   2   0   2   0   0   0   0   0   2   2   2   0   2   2   0   0   2   2   2   2   0   0   2   0   0   0   0   0   0   0   2   2   0   0   2   2   2   0   0   0   0   0   0   2   2   2   2   0   2   2   2   2   0   0   2   0   0   2   2   0   0   0   2   0   0   0   2   2   0   0
 MK-3-14                0   0   0   2   0   0   2   2   0   0   0   0   0   0   0   2   2   2   0   0   2   2   0   2   2   0   0   0   0   2   0   0   0   2   2   0   0   2   0   0   0   2   2   2   2   2   2   2   0   2   2   0   0   0   2   0   0   0   2   2   2   2   2   0   0   2   0   2   2   0   2   2   0   0   0   2   2   2   0   2   0   2   0   2   0   0   2   0   2   2   0   0   0   2   2   0   2   0   0   2   0   0   2   2   0   0   2   0   0   2   2   2   0   2   2   0   2   2   0   0   0   0   0   0   0   2   0   0   0   0   2   0   2   0   0   0   0   0   2   2   2   0   2   2   0   0   2   0   2   2   0   0   2   0   0   0   0   0   0   0   2   2   0   2   2   2   2   0   0   0   0   0   0   0   2   2   2   0   2   0   2   2   0   0   2   0   0   2   2   0   0   0   0   0   0   0   2   2   0   0
 MK-3-15                0   0   0   2   0   2   2   2   0   0   0   0   0   0   0   2   2   0   0   0   2   2   0   2   2   0   0   0   0   2   2   0   2   2   2   2   0   2   0   0   0   2   2   2   2   2   2   2   0   2   2   0   0   0   2   0   0   0   2   2   0   2   2   0   0   2   0   2   2   0   2   2   0   0   0   2   2   2   0   2   0   2   2   2   0   0   2   0   2   2   0   0   0   2   2   0   2   0   0   2   0   0   2   2   2   0   2   0   0   2   2   2   2   2   0   2   2   2   0   0   0   0   0   0   0   2   2   0   0   0   2   0   2   0   0   0   0   0   2   2   2   0   2   2   0   0   2   0   2   2   0   2   2   0   0   0   0   2   2   0   2   2   0   2   2   2   0   0   0   0   0   0   0   0   2   2   2   0   2   0   2   2   0   0   2   0   0   2   2   0   0   0   0   0   0   0   2   2   0   0
 MK-3-16                0   0   0   2   0   2   2   2   0   2   0   0   0   0   0   2   2   0   0   0   2   2   0   2   2   0   0   0   0   0   2   0   2   2   2   0   0   0   0   2   0   2   2   2   2   2   2   2   0   2   2   0   0   0   2   0   2   0   2   2   0   2   2   0   0   2   0   2   2   0   2   0   0   0   0   0   2   2   2   2   0   2   2   2   0   0   2   0   2   2   0   0   0   2   0   0   2   0   0   2   0   0   2   2   2   0   2   0   0   0   2   2   2   2   0   2   2   2   0   0   0   0   0   0   0   2   0   2   0   0   2   0   2   0   0   0   0   0   2   2   0   0   2   2   0   0   0   0   2   2   0   2   2   0   0   0   0   2   2   0   2   0   0   2   2   2   0   0   0   0   0   0   0   0   2   0   2   0   2   0   2   0   0   0   0   0   0   2   0   0   0   0   0   0   0   0   2   2   0   0
 MK-4-1                 0   0   0   2   0   0   0   2   0   0   2   0   2   0   0   0   0   2   2   2   0   2   0   2   2   0   0   0   0   2   0   0   0   0   0   0   0   0   0   2   2   0   2   2   0   0   0   0   0   0   2   0   0   2   2   2   0   2   0   2   2   2   2   0   0   2   2   2   2   0   2   2   2   0   0   2   2   2   2   0   0   2   0   2   0   0   2   0   0   2   0   2   0   2   0   2   0   0   0   2   2   0   2   0   0   2   2   0   0   2   0   2   0   0   0   2   2   2   2   2   0   2   0   2   2   2   2   2   0   0   2   0   2   2   2   0   2   2   2   2   2   2   2   2   2   2   2   0   0   0   0   0   0   2   2   0   2   0   0   2   0   0   0   0   2   0   2   0   0   2   0   0   0   2   2   0   0   0   2   2   0   2   0   0   0   0   0   0   0   2   2   2   2   0   2   2   2   0   2   2
 MK-4-2                 0   0   2   2   0   0   0   2   0   0   2   0   2   0   0   2   0   2   2   2   0   2   0   2   2   2   0   0   0   2   0   0   0   0   0   0   0   0   0   2   0   0   2   2   0   0   0   0   0   0   2   0   0   2   2   2   0   2   0   2   2   2   2   0   0   2   2   2   2   0   2   2   2   0   0   2   2   2   2   0   0   2   0   2   0   0   2   0   0   2   0   2   0   2   0   2   0   0   2   2   2   0   2   0   0   2   2   0   0   2   0   2   0   0   0   2   2   2   2   2   0   2   0   2   2   2   2   2   0   0   2   0   0   0   2   0   2   0   2   2   0   2   2   2   2   2   2   0   0   0   0   0   0   2   0   2   2   0   0   2   0   0   0   0   2   0   2   2   0   2   0   0   0   2   2   0   0   0   2   2   0   0   0   0   0   0   0   0   0   2   2   2   2   0   0   2   2   0   2   0
 MK-4-3                 0   0   2   0   2   0   0   2   0   0   2   2   2   0   0   2   0   2   2   2   0   2   2   2   2   2   0   0   0   2   0   0   0   0   0   0   0   0   0   2   0   0   2   2   2   2   0   0   0   0   2   0   0   2   2   2   0   2   0   2   2   2   2   0   0   2   0   2   0   0   2   0   2   0   0   2   2   0   2   0   0   2   0   2   0   0   2   0   0   2   0   2   0   2   0   2   0   0   2   2   2   0   2   0   0   0   2   0   2   2   2   2   2   0   0   2   2   2   2   2   0   2   0   2   2   2   2   2   0   2   2   0   0   0   2   0   2   0   2   2   0   2   2   2   2   2   2   0   0   2   0   0   2   2   0   2   2   0   0   2   0   0   0   0   2   0   2   2   0   2   0   0   0   2   2   0   0   0   2   2   2   0   0   0   0   0   0   0   0   2   2   2   2   0   0   2   2   0   2   0
 MK-4-4                 0   0   0   0   2   0   0   2   0   0   2   2   2   0   0   2   0   2   2   2   0   2   2   2   2   2   0   0   2   2   0   2   0   0   0   0   0   0   0   2   0   0   2   2   2   2   0   0   0   0   2   0   0   2   2   2   0   2   0   2   2   2   2   0   0   2   0   2   0   0   2   0   2   0   0   2   2   0   2   0   0   2   0   2   0   0   2   0   2   2   0   2   0   2   0   2   0   0   2   2   2   0   2   0   0   0   0   0   2   2   2   2   2   0   0   2   2   2   2   2   2   0   0   2   2   2   2   2   0   2   2   0   0   0   2   0   0   0   2   2   0   2   2   2   2   2   2   0   0   2   0   0   2   2   0   2   2   0   0   2   0   0   0   0   2   0   2   2   2   0   0   0   0   2   2   0   0   0   2   2   2   0   0   0   0   0   0   0   0   2   2   0   2   0   0   2   2   0   0   0
 MK-4-5                 0   0   0   0   2   0   0   2   0   0   2   2   2   0   0   2   0   2   2   2   0   2   2   2   2   0   0   0   2   2   0   2   0   0   0   0   0   0   0   2   0   0   2   2   2   2   0   0   0   2   2   0   0   2   2   2   0   2   0   2   2   2   2   0   0   2   2   2   0   0   2   0   2   0   0   2   2   0   2   0   0   2   0   2   0   0   2   0   0   2   0   2   0   2   0   2   0   0   2   2   2   0   2   0   0   0   0   0   2   2   2   2   2   0   0   2   2   2   2   2   2   2   0   2   2   2   2   2   0   2   2   0   0   2   2   0   0   0   0   2   0   2   2   2   2   0   2   0   0   2   0   0   0   2   0   2   2   2   0   2   0   0   0   0   2   0   2   2   2   0   2   0   0   2   2   0   0   0   2   2   0   0   0   0   0   0   0   0   0   0   2   2   0   0   0   2   2   0   2   2
 MK-4-6                 0   0   0   0   2   0   2   2   0   0   2   2   2   0   0   2   0   2   2   2   0   2   2   2   2   0   0   0   2   0   0   2   0   0   0   0   0   2   0   2   0   2   2   2   2   2   0   0   2   2   2   0   0   2   2   2   0   2   0   2   2   2   2   0   0   2   2   2   0   2   2   0   2   0   0   2   2   0   2   0   0   0   0   0   2   0   2   0   0   2   0   2   0   0   0   2   0   0   2   2   2   0   2   0   0   0   0   0   2   2   2   2   2   2   0   2   2   2   2   2   2   2   0   2   0   2   2   2   0   2   2   0   0   2   2   0   0   0   0   2   2   2   2   2   2   0   2   0   2   2   0   0   0   2   0   2   2   0   0   2   0   0   0   0   2   0   2   0   2   0   0   0   0   2   2   2   0   0   2   2   0   0   0   2   0   0   0   0   0   0   0   2   0   0   0   2   2   2   2   2
 MK-4-7                 0   0   2   0   2   0   2   2   0   0   2   2   2   0   2   0   0   2   2   0   0   2   2   2   2   0   0   0   2   0   0   2   0   0   0   0   0   2   0   2   0   2   2   2   2   0   0   0   2   2   2   0   0   2   0   2   2   2   2   2   2   2   2   0   0   2   0   2   0   2   2   0   2   0   0   2   2   0   2   0   0   0   0   2   2   0   2   0   0   2   0   2   2   0   0   2   2   0   0   2   2   0   2   0   0   0   0   0   2   2   2   2   2   2   0   2   2   2   2   2   2   2   0   2   0   2   2   2   0   2   2   2   2   0   2   2   0   0   0   0   2   0   2   0   2   0   2   0   2   2   0   2   0   2   0   2   2   0   0   2   0   0   2   0   2   0   2   0   2   0   0   0   0   2   2   2   0   0   2   2   0   0   0   2   0   0   0   0   0   0   0   2   0   0   0   2   2   2   2   2
 MK-4-8                 0   0   2   0   2   0   2   2   0   0   2   2   2   0   2   2   0   2   2   0   0   2   2   2   2   0   0   0   2   0   0   2   0   0   0   0   0   2   0   0   0   2   2   2   2   2   0   0   2   2   2   0   0   2   0   0   2   2   2   2   2   2   2   0   0   2   0   2   0   2   2   0   2   0   0   2   2   0   0   0   0   0   0   2   0   0   2   0   0   2   0   2   2   0   0   0   2   2   0   2   2   0   2   0   0   0   0   0   0   2   2   2   2   2   0   2   2   2   2   2   0   2   0   2   0   2   2   2   0   2   2   2   2   0   2   2   0   0   2   0   2   0   2   0   2   0   2   0   2   2   0   2   0   2   0   2   2   0   0   2   0   0   2   0   2   0   0   2   0   0   0   0   0   2   2   2   2   0   2   2   0   0   0   2   0   0   0   0   0   0   0   2   2   0   0   2   2   2   2   2
 MK-4-9                 0   0   2   0   2   0   2   2   0   0   2   2   2   0   2   2   2   2   2   0   0   2   2   2   2   0   0   0   2   0   0   2   0   0   0   0   0   2   0   0   0   2   2   2   2   2   0   0   2   2   2   0   0   2   0   0   2   2   2   2   2   2   2   0   0   2   0   2   0   2   2   0   2   0   2   2   2   0   0   0   0   0   0   2   0   0   2   0   0   2   0   2   2   0   0   0   2   2   2   2   2   0   2   0   0   0   0   0   0   2   2   0   2   2   0   2   2   2   2   2   2   2   0   2   0   2   2   2   0   2   0   2   2   0   2   2   0   0   2   0   2   0   2   0   2   0   2   0   2   0   0   2   0   2   0   2   2   0   0   2   0   0   2   0   2   0   0   2   0   0   2   0   0   2   0   2   2   0   2   0   0   0   0   2   0   0   0   0   0   0   0   2   2   0   0   2   2   0   2   2
 MK-4-10                0   0   0   0   2   0   2   2   0   0   2   2   2   0   2   2   2   2   2   0   0   2   0   2   2   0   0   2   2   0   0   2   0   0   0   0   0   2   0   0   0   2   2   2   2   2   0   0   0   2   2   0   0   2   0   0   2   0   2   2   2   2   2   0   0   2   0   2   0   2   2   0   0   0   2   2   2   2   0   0   0   0   2   2   0   2   2   0   0   2   0   2   2   2   0   2   2   2   2   2   2   0   2   0   0   0   0   0   0   2   2   0   2   2   0   2   2   2   2   0   0   2   2   2   0   2   2   2   0   2   0   2   2   0   2   2   0   0   2   0   2   2   2   0   2   0   2   0   0   0   0   2   0   0   0   2   2   0   0   2   2   0   2   2   2   0   0   2   0   0   2   0   0   2   0   2   2   0   2   0   0   0   0   2   0   0   0   0   0   0   0   2   2   0   0   2   2   0   2   2
 MK-4-11                0   0   0   0   2   0   2   2   0   2   2   2   2   0   2   2   0   2   2   0   0   2   0   2   2   0   0   2   0   0   0   2   0   0   0   0   0   2   0   0   0   2   2   2   2   2   0   0   0   2   2   2   2   2   0   0   2   0   2   0   2   0   2   2   0   2   0   2   0   0   2   0   0   0   2   2   2   2   0   0   0   0   2   2   0   0   2   0   0   2   2   2   2   0   0   2   2   2   2   2   2   0   2   0   2   0   0   0   0   2   2   0   2   2   0   2   2   0   2   0   0   2   2   2   0   2   0   2   0   2   0   0   2   0   2   2   0   0   2   0   2   2   2   0   2   0   2   0   0   0   0   2   0   0   0   2   0   2   2   2   2   0   0   0   2   0   0   2   0   2   2   0   0   0   2   2   2   0   2   0   0   0   0   2   0   0   2   0   0   0   0   2   2   0   0   2   2   0   2   2
 MK-4-12                0   0   0   0   0   0   2   0   0   2   2   2   2   0   2   2   0   2   2   0   0   2   0   2   0   2   0   2   2   0   0   2   0   0   0   0   0   2   0   0   0   2   2   2   2   2   0   2   0   0   2   2   2   2   0   0   2   0   2   0   2   0   2   2   0   2   0   2   0   0   2   0   0   0   2   2   2   2   0   0   2   0   2   2   0   0   0   0   0   2   0   2   2   0   0   2   2   2   2   2   2   0   0   0   0   0   2   0   0   2   2   0   2   2   0   2   2   2   0   0   0   2   2   2   2   2   0   2   0   2   0   0   2   0   2   2   0   0   2   2   2   0   2   0   2   0   2   0   0   2   0   2   0   2   0   2   0   2   2   2   0   0   0   0   2   0   0   0   0   0   2   0   0   0   2   2   2   0   2   0   0   0   0   2   0   2   2   0   0   0   0   2   2   0   0   2   2   0   2   2
 MK-4-13                0   0   0   0   0   0   0   0   0   2   2   2   2   0   2   2   0   2   2   0   0   2   0   2   0   2   0   2   2   0   0   2   0   0   0   0   0   2   0   0   0   2   2   2   2   2   0   2   0   0   2   2   2   2   0   0   2   0   2   0   2   2   2   2   0   0   0   2   0   0   2   2   0   0   2   2   2   2   0   0   2   0   2   2   0   0   0   0   0   2   0   2   2   2   0   2   2   2   2   2   2   0   0   0   0   0   2   0   0   2   2   0   0   2   2   2   2   2   0   0   2   0   2   2   2   2   0   2   0   2   0   0   2   0   0   2   0   0   2   2   0   0   2   0   2   0   2   0   0   2   0   2   0   2   0   2   0   2   2   0   0   0   0   0   0   0   2   0   0   2   2   0   0   0   2   2   2   0   2   0   0   0   0   2   0   2   2   0   0   0   0   2   0   0   0   2   2   0   0   2
 MK-4-14                0   0   0   2   2   0   0   0   0   2   2   2   2   0   2   2   0   2   2   0   0   0   0   2   0   2   0   2   2   0   0   2   0   0   0   0   0   2   0   0   0   2   2   2   2   2   0   2   0   0   2   2   2   2   0   0   2   0   2   0   2   2   0   2   0   0   0   2   0   0   2   2   0   0   0   2   2   2   2   0   2   0   2   2   0   2   0   2   0   2   0   2   0   2   0   2   2   2   2   2   2   0   0   0   0   2   2   0   0   2   2   0   0   0   2   2   2   2   0   0   2   0   2   2   2   2   0   2   0   2   0   0   2   0   2   2   0   0   2   2   0   0   2   0   2   0   2   2   0   2   0   2   0   2   0   2   2   2   2   0   0   0   0   0   0   0   2   0   0   2   2   0   0   2   2   2   2   0   2   0   0   0   0   2   0   2   2   0   0   0   0   2   0   0   0   2   2   0   0   2
 MK-4-15                0   2   0   0   2   2   0   0   0   2   2   0   0   0   2   2   0   2   2   0   0   0   0   2   0   2   0   2   2   0   0   2   0   0   0   0   2   2   0   0   0   2   2   2   2   2   0   2   0   0   2   2   2   2   0   0   2   2   2   0   2   2   0   2   0   0   2   2   0   0   2   2   0   0   0   2   2   2   0   0   2   0   2   2   2   2   0   2   0   2   0   2   0   0   0   2   2   2   2   2   2   0   0   0   0   2   2   2   0   2   2   2   0   0   2   2   2   2   0   0   2   2   0   2   2   2   2   2   0   2   0   0   2   0   2   2   0   0   2   2   0   0   2   0   2   0   2   2   0   0   0   0   0   2   0   2   2   2   2   0   0   0   0   0   0   0   2   0   0   2   2   0   0   2   2   0   2   0   2   0   0   0   0   2   0   2   2   0   0   0   0   2   0   0   0   2   2   0   0   2
 MK-4-16                0   2   0   0   2   2   0   0   0   2   2   0   0   0   2   2   0   2   2   0   0   0   0   2   0   0   0   2   2   0   0   2   0   2   0   0   2   2   0   0   0   2   2   2   2   2   2   2   0   0   2   2   2   2   0   0   2   2   0   0   2   2   2   2   0   2   2   0   0   0   2   2   0   2   0   2   2   2   0   0   2   0   2   2   2   2   0   2   2   2   0   2   0   0   0   2   2   2   2   2   2   0   0   0   0   2   2   2   0   2   2   2   0   2   2   2   2   2   0   0   0   2   0   2   0   2   0   2   0   2   0   0   2   0   2   2   2   0   0   2   0   0   0   0   2   0   0   2   0   0   0   0   0   2   0   2   2   2   2   0   2   0   0   0   0   0   2   0   0   2   2   2   0   2   2   0   2   0   0   0   0   0   0   0   0   0   2   0   0   0   0   2   0   2   0   2   2   0   0   2
 MK-5-1                 0   2   2   2   0   2   2   0   0   2   2   0   0   2   2   0   0   0   0   2   0   2   0   0   2   0   2   0   2   2   2   0   2   0   2   0   2   0   2   0   2   2   0   2   2   0   0   0   2   0   2   0   0   0   2   2   0   2   0   0   2   2   2   2   2   0   2   2   0   0   0   2   2   0   2   2   2   2   0   0   0   2   0   0   0   0   2   0   2   0   0   2   2   2   0   0   2   0   2   0   0   0   0   0   0   0   2   0   0   0   0   0   0   0   2   0   2   0   0   0   2   2   2   0   2   2   0   2   2   2   2   2   2   0   2   2   0   0   0   2   0   0   0   0   2   0   0   0   0   0   0   0   2   2   2   0   0   0   2   2   2   0   2   0   2   2   0   2   0   0   0   0   0   0   2   2   0   2   0   2   2   2   0   0   0   0   0   2   2   2   0   2   2   0   2   0   0   2   2   2
 MK-5-2                 0   0   2   2   0   2   0   0   0   2   2   0   0   2   2   0   0   0   0   0   0   0   0   0   2   0   2   0   2   0   2   0   2   0   0   0   2   0   2   0   0   2   2   2   2   0   0   0   0   0   2   0   0   0   2   2   0   2   0   0   2   2   2   2   2   0   2   0   0   0   2   2   2   0   2   2   2   2   0   0   0   2   0   0   0   0   2   0   2   0   0   2   2   2   0   0   2   0   2   2   0   0   0   0   0   0   2   0   2   0   0   0   0   0   2   0   2   0   0   0   2   2   2   0   2   2   2   2   2   2   2   2   0   0   2   2   0   0   0   2   0   0   2   0   2   0   0   0   0   0   0   0   2   2   0   0   0   0   2   2   2   0   2   0   2   2   0   2   0   0   0   2   0   0   0   2   2   2   0   2   2   2   0   0   0   0   0   2   2   2   0   2   0   2   2   0   0   2   2   2
 MK-5-3                 0   0   2   2   0   2   0   2   0   0   2   0   0   2   2   0   0   0   0   0   0   0   0   0   2   0   0   0   2   0   2   0   2   0   0   0   2   0   2   2   0   2   2   2   2   0   0   0   0   0   2   0   0   0   2   2   0   2   0   0   2   0   2   2   2   0   2   0   0   0   2   2   2   0   2   2   2   2   0   2   0   2   0   0   0   0   2   0   2   0   0   2   0   2   0   0   2   0   2   2   0   0   0   0   0   2   2   0   2   0   0   0   0   0   2   0   2   0   0   0   2   2   2   0   2   2   2   2   2   2   2   2   0   0   2   2   0   2   0   0   0   0   2   0   0   0   0   0   0   0   2   0   2   2   0   0   0   0   2   2   2   0   2   0   2   2   0   2   0   0   0   2   0   0   0   0   2   2   0   2   2   2   0   0   0   0   0   2   2   0   0   2   0   2   2   2   0   2   2   2
 MK-5-4                 0   0   2   2   0   2   0   2   0   0   2   0   0   2   2   2   0   0   0   0   2   0   0   0   0   0   2   0   2   0   2   0   2   0   2   0   2   0   2   2   0   2   0   2   2   0   0   0   0   0   2   0   0   0   2   2   0   2   0   0   2   0   0   2   2   0   2   0   0   0   0   2   2   0   2   2   2   0   0   2   0   2   0   0   0   0   2   0   2   0   0   2   0   2   0   0   2   0   2   2   0   0   0   0   0   2   2   0   2   0   0   2   0   0   2   0   0   0   0   0   2   2   0   0   2   2   2   2   0   2   2   2   0   0   2   2   0   2   0   0   0   0   2   0   0   2   0   0   0   0   2   0   0   2   0   0   0   0   2   2   2   0   2   0   2   2   0   0   2   2   0   0   0   0   0   0   2   2   0   2   0   2   0   0   0   0   0   2   2   0   0   2   0   2   2   2   2   2   2   2
 MK-5-5                 0   2   2   0   0   2   0   2   0   0   2   0   0   2   2   0   0   0   0   0   2   0   2   0   0   0   2   0   2   0   2   0   2   0   2   0   2   0   2   2   2   2   0   2   2   2   0   0   0   0   2   0   0   0   2   2   0   0   0   0   2   2   0   2   2   0   2   0   0   0   0   2   2   0   2   2   0   0   0   2   0   2   0   0   0   0   2   0   2   0   0   2   0   2   0   0   2   0   2   2   0   0   0   0   0   2   2   0   2   0   0   2   0   0   2   0   0   2   0   0   2   2   0   0   2   2   0   0   0   0   2   2   0   2   2   2   0   2   0   0   0   0   2   0   0   2   0   0   0   2   2   0   0   2   0   0   0   0   2   2   2   0   0   0   2   2   0   0   2   2   0   0   2   0   2   0   2   2   0   2   0   2   0   0   0   0   0   2   2   0   0   2   0   2   2   2   2   2   2   2
 MK-5-6                 0   0   2   0   0   2   0   0   0   0   2   0   0   2   2   0   0   2   0   2   2   0   2   0   0   0   2   0   2   0   2   2   2   0   2   2   2   0   2   2   2   2   0   2   2   2   0   0   0   0   2   2   0   0   2   2   0   0   0   2   2   2   0   2   2   0   2   2   0   0   0   2   2   0   2   2   0   0   0   2   0   2   0   0   0   0   2   0   2   0   0   2   0   2   0   0   2   0   2   2   0   0   0   0   0   0   2   0   2   0   0   2   0   0   2   0   0   2   2   0   0   2   0   0   2   2   0   0   0   0   0   2   0   2   2   2   0   2   0   0   2   0   2   0   0   2   0   0   0   2   2   0   0   2   0   0   0   0   2   2   2   0   0   2   2   2   0   0   2   2   2   0   2   0   2   0   2   2   0   2   0   2   0   0   0   0   0   2   2   0   0   2   0   2   2   2   2   2   2   2
 MK-5-7                 0   0   2   0   0   2   0   0   0   0   2   0   0   2   2   0   0   2   0   0   2   0   2   2   2   0   2   0   2   2   2   2   2   0   2   2   2   0   2   2   0   0   0   2   0   2   2   0   0   0   2   2   0   0   2   2   0   0   2   0   2   2   0   2   2   0   0   2   0   2   2   2   2   0   2   2   0   0   0   2   0   0   0   0   0   0   2   0   2   0   0   2   0   2   0   0   2   0   2   2   0   2   0   2   0   0   2   2   2   0   0   0   0   0   2   0   2   2   0   2   0   2   0   2   2   2   0   0   0   0   0   2   0   2   2   0   0   2   0   0   2   0   2   0   0   2   0   0   2   2   2   0   0   0   0   0   0   0   2   2   2   0   0   0   2   2   0   0   2   2   2   0   2   0   2   0   2   2   0   2   0   2   0   0   0   0   0   2   2   0   0   2   0   2   2   0   2   2   2   2
 MK-5-8                 0   0   0   0   0   2   0   0   2   0   2   0   0   2   2   0   0   2   0   0   2   0   2   2   2   0   2   0   2   2   2   2   2   0   2   0   0   0   2   2   0   0   0   2   0   2   2   0   2   0   2   2   2   0   0   2   0   0   2   0   2   2   0   2   2   0   0   2   0   2   2   2   2   2   2   2   0   0   0   2   0   0   0   0   2   0   2   0   2   0   0   2   0   2   0   0   2   0   2   2   0   2   0   2   2   0   2   2   2   0   0   0   0   0   0   0   2   2   0   2   0   2   0   2   2   2   2   0   0   0   0   2   2   2   2   2   0   2   0   0   2   0   2   2   0   2   0   2   2   0   2   0   0   0   0   0   0   0   2   2   2   0   0   0   2   2   0   0   2   2   2   0   2   0   0   0   2   2   0   2   0   2   2   0   0   0   0   2   2   0   0   2   0   2   2   0   2   2   2   2
 MK-5-9                 0   0   0   0   0   0   2   0   2   0   2   0   0   2   2   0   0   2   0   0   2   0   2   2   2   0   2   0   2   2   2   2   2   0   2   0   0   0   2   2   0   0   0   2   0   0   0   0   0   0   0   2   2   0   0   2   0   0   2   0   2   2   0   2   0   0   0   2   0   2   2   2   2   2   2   2   0   2   0   2   0   0   0   0   2   0   2   0   2   0   0   2   0   0   0   0   2   0   2   2   0   2   0   2   2   0   2   2   2   0   0   0   2   0   0   0   2   2   0   2   0   2   0   2   2   2   2   0   0   2   0   2   2   2   2   0   0   2   0   0   2   0   0   2   0   2   0   2   2   0   2   0   0   0   0   0   2   0   2   2   2   0   0   0   2   2   0   0   2   2   2   0   0   0   0   0   2   2   0   2   0   2   2   0   0   0   0   2   2   2   0   2   0   2   2   0   2   2   2   2
 MK-5-10                0   0   0   0   0   0   2   0   2   0   2   0   0   0   2   0   0   2   0   0   2   0   0   2   2   0   2   0   2   2   2   2   2   0   0   0   0   0   2   2   2   2   0   2   0   0   0   0   0   0   0   2   2   0   0   2   0   0   2   0   2   2   0   2   0   0   0   2   0   0   2   2   2   2   2   2   0   2   0   2   0   0   0   0   2   0   2   0   2   0   0   2   0   0   2   0   2   0   2   2   0   2   0   2   0   0   2   2   2   0   0   0   2   0   0   0   2   2   2   2   0   2   0   2   2   2   2   0   0   2   0   2   2   2   2   0   0   2   0   0   0   0   0   2   0   2   0   2   0   0   0   0   0   0   0   0   0   0   2   2   2   0   0   0   2   0   0   0   2   2   2   0   0   0   0   0   2   0   0   2   0   0   2   0   2   2   0   2   2   2   0   2   0   2   2   0   2   2   0   2
 MK-5-11                2   0   0   0   0   0   2   0   2   0   2   0   0   0   2   0   0   2   0   0   2   0   0   2   2   0   2   0   2   2   2   2   2   2   0   0   0   0   2   2   2   2   0   2   0   0   0   0   2   0   0   2   2   0   0   2   0   0   2   0   2   2   0   2   0   0   0   2   0   0   2   2   2   0   2   2   0   2   0   0   0   0   0   0   2   0   2   0   2   0   0   2   0   0   2   0   2   0   2   2   0   2   0   2   0   0   2   2   2   0   0   2   2   0   0   2   2   2   2   2   2   2   0   2   2   2   2   0   0   2   0   2   2   2   2   0   0   0   0   0   0   0   0   2   0   2   0   2   0   0   2   0   0   0   0   0   0   0   2   2   2   0   0   2   2   0   0   0   2   2   2   0   0   2   0   0   2   0   0   2   0   2   2   0   0   2   0   2   0   2   0   2   0   2   2   0   2   2   0   2
 MK-5-12                2   0   0   0   0   0   2   0   2   0   2   0   0   0   2   0   0   2   0   0   2   0   2   2   2   2   2   0   2   2   2   2   2   2   0   0   0   0   2   2   2   2   0   2   0   0   0   0   2   0   0   2   2   0   0   2   0   0   2   0   2   2   0   2   0   0   0   2   0   0   2   2   2   0   2   2   0   2   0   0   0   0   0   0   2   0   0   0   2   0   0   2   0   2   2   0   2   0   2   2   0   2   0   0   0   0   2   2   2   0   0   2   2   0   0   0   2   2   2   2   2   2   0   2   2   0   2   0   0   2   0   2   2   2   2   0   0   0   0   0   0   0   0   2   0   2   0   2   0   0   2   0   0   0   0   0   0   0   2   2   2   0   0   2   2   0   2   0   2   0   2   0   0   2   0   0   2   0   0   0   0   2   2   0   0   2   0   0   0   2   0   2   0   2   2   0   2   2   0   2
 MK-5-13                2   0   0   0   0   2   2   0   2   0   2   0   0   0   2   0   0   2   0   2   2   0   0   2   2   2   2   0   0   2   2   2   0   2   0   0   0   2   2   2   2   2   0   2   0   0   0   0   2   0   0   2   2   0   0   2   0   0   2   0   2   2   0   2   2   0   0   2   2   0   2   2   2   0   0   2   0   2   0   2   0   0   0   0   2   0   0   0   2   0   0   2   0   2   2   0   2   0   2   2   0   0   0   0   2   0   2   2   2   0   0   2   2   0   2   0   2   2   2   2   2   0   0   2   2   0   2   2   0   2   0   2   2   2   2   0   0   0   0   0   0   0   2   2   0   2   0   2   0   0   2   0   0   0   0   0   0   0   2   2   2   0   0   2   2   0   2   0   2   0   2   0   0   2   0   0   2   0   0   0   0   2   2   0   0   0   0   0   0   0   0   2   2   2   0   0   2   2   0   2
 MK-5-14                0   0   0   0   0   2   2   0   2   0   2   0   0   0   0   0   0   2   0   2   2   0   0   2   2   2   0   0   0   2   2   2   0   2   0   0   0   2   2   2   2   2   0   2   0   0   0   0   2   0   0   2   2   0   0   0   0   0   2   2   2   2   0   2   2   0   0   2   2   0   2   2   2   0   0   2   0   2   2   2   0   0   0   0   2   0   0   0   2   0   0   2   0   2   2   0   2   2   2   2   0   0   0   2   2   0   2   2   2   0   0   2   2   0   2   0   2   2   2   2   2   0   2   2   2   0   2   2   0   2   0   2   2   2   2   0   0   0   0   0   0   0   2   0   0   2   0   2   0   0   2   0   0   2   0   0   0   0   2   2   2   0   0   2   2   0   0   0   2   0   2   0   2   2   0   0   2   0   0   0   0   2   2   0   0   0   2   0   0   0   0   2   2   2   0   0   2   2   0   0
 MK-5-15                0   0   0   2   0   0   0   0   2   0   2   0   0   0   0   0   0   2   0   2   2   0   0   2   2   2   0   0   0   2   2   2   0   2   0   2   0   2   2   2   2   2   0   2   0   0   0   0   2   0   0   2   2   0   0   0   0   0   2   2   2   2   0   2   2   0   0   0   2   0   2   2   2   0   0   2   2   2   2   2   0   0   0   0   2   0   0   0   2   0   0   2   0   2   2   0   2   2   2   2   0   0   2   2   2   0   2   2   2   0   0   2   2   0   2   0   2   2   2   2   0   0   2   2   2   0   0   2   0   2   0   2   2   2   2   0   0   0   0   0   0   0   0   0   0   2   0   0   0   0   2   0   0   2   0   0   0   0   2   2   2   0   0   2   2   0   0   0   2   0   2   0   0   2   0   0   2   0   0   2   0   0   2   0   0   0   2   0   0   0   0   2   2   2   0   0   0   2   0   0
 MK-5-16                0   0   0   2   0   0   0   0   2   0   2   0   0   0   0   0   0   2   0   2   2   0   0   2   2   2   0   0   0   2   0   2   0   2   0   2   0   2   2   0   2   2   0   2   0   0   0   0   2   0   0   2   2   0   0   0   0   0   2   2   2   2   0   2   2   0   0   0   2   0   2   2   2   0   0   2   2   2   2   2   0   0   0   0   2   0   0   0   2   0   0   2   0   2   2   0   2   2   2   2   0   0   2   2   2   0   2   2   2   0   0   2   2   0   2   0   2   2   2   0   0   0   2   2   2   0   0   2   0   2   0   2   0   2   2   0   2   0   0   0   0   0   0   0   0   2   0   0   0   0   2   0   0   2   0   0   0   0   2   2   2   0   0   2   2   0   0   0   2   0   2   0   0   2   0   0   2   0   0   2   0   0   2   0   2   0   2   0   2   0   0   2   2   2   0   0   0   2   0   0
 MK-6-1                 2   0   0   2   2   0   0   2   2   2   0   0   0   2   2   2   0   2   0   0   2   0   2   0   2   2   0   2   0   0   2   0   2   0   2   2   0   2   2   2   0   2   0   0   0   2   2   2   0   2   0   0   0   2   2   2   0   0   0   0   2   2   2   2   2   0   2   0   2   0   2   2   2   2   2   2   0   2   0   0   2   2   0   2   0   2   2   2   2   0   0   0   2   0   0   2   2   0   2   2   0   2   0   0   2   2   2   0   0   0   2   0   2   0   2   0   0   0   2   0   0   2   0   2   0   2   0   2   0   0   2   0   2   2   0   0   0   0   2   2   2   2   0   0   0   0   2   0   2   0   0   2   2   2   2   2   0   2   2   2   0   2   2   0   2   2   0   2   0   2   0   2   2   2   2   2   0   0   0   0   0   0   0   2   0   2   2   0   0   2   2   2   0   2   0   2   0   0   0   0
 MK-6-2                 2   0   0   2   2   0   0   2   0   2   2   0   0   2   2   2   0   2   0   0   2   0   2   0   0   2   0   2   0   2   2   2   2   2   2   0   0   2   2   2   0   2   0   0   2   2   2   2   0   2   0   0   2   2   0   2   0   0   0   0   2   2   2   2   2   0   2   0   2   0   2   2   2   2   2   2   0   2   0   0   2   2   0   2   0   2   2   2   2   2   0   0   2   0   0   2   2   0   0   2   0   2   0   0   2   2   2   0   2   0   2   0   2   0   2   0   0   0   2   0   0   2   0   2   0   2   2   0   0   0   2   0   2   2   0   0   0   0   2   2   2   2   0   0   0   0   2   0   2   2   0   2   2   2   2   2   2   2   2   2   0   0   2   2   2   0   0   2   0   2   0   2   0   0   2   2   0   0   0   0   0   0   2   2   0   2   2   0   0   2   2   2   0   2   0   2   0   0   0   0
 MK-6-3                 2   2   2   2   2   0   0   2   2   2   2   0   0   2   2   0   0   2   0   0   0   0   2   0   0   2   2   2   0   2   2   2   2   2   2   0   0   2   2   2   0   2   0   0   2   2   2   2   0   2   2   0   2   2   0   2   0   2   0   0   2   2   2   2   2   0   2   0   2   0   2   2   2   2   2   0   0   2   0   0   0   2   0   2   0   2   0   2   2   2   0   0   2   0   0   0   2   0   0   2   0   2   0   0   2   2   2   0   0   0   2   0   2   0   2   0   0   0   2   0   0   2   0   2   0   0   2   0   0   2   2   0   2   2   0   0   0   0   2   2   2   2   0   0   0   2   2   0   2   2   0   2   2   2   2   2   2   2   2   2   0   0   2   2   2   0   0   2   2   0   0   2   0   0   2   2   0   0   0   2   0   0   2   0   0   2   0   2   0   2   2   2   0   2   0   2   0   0   0   2
 MK-6-4                 2   0   0   2   2   0   0   2   2   2   2   0   0   2   2   0   0   0   0   2   0   0   2   0   0   2   2   2   0   2   2   2   0   2   2   0   0   2   2   2   0   2   0   0   2   2   0   2   0   2   2   0   2   2   0   2   0   2   0   0   2   2   2   2   2   0   2   0   2   0   2   2   2   2   2   0   2   2   0   0   0   2   0   2   0   2   0   2   2   2   0   0   2   0   2   0   2   0   0   2   0   0   0   0   2   2   2   0   0   2   2   0   2   0   0   0   0   0   2   0   0   2   0   2   0   0   2   0   0   2   2   0   2   2   0   0   0   0   2   2   0   2   0   0   0   2   0   0   2   2   2   2   2   2   2   2   2   2   0   2   0   0   2   2   2   0   0   0   2   0   0   2   0   0   2   2   0   0   0   2   0   0   2   0   0   2   0   2   0   2   2   2   0   2   0   2   0   2   0   0
 MK-6-5                 2   2   0   2   2   2   0   2   2   2   2   0   0   2   2   0   0   2   2   0   0   2   2   0   0   2   0   2   0   2   2   2   0   2   2   0   0   2   2   2   0   2   0   0   0   2   0   2   0   2   2   0   2   2   0   2   0   2   0   0   2   2   2   2   2   0   2   0   2   0   2   2   0   2   2   0   2   2   0   0   0   0   0   2   0   2   0   2   0   2   0   0   2   2   2   0   2   0   0   2   0   0   0   0   2   2   2   0   0   2   2   0   2   0   0   0   0   2   2   0   0   2   0   2   0   0   2   0   2   2   2   2   2   2   0   0   0   0   2   2   0   2   0   0   0   2   0   0   2   2   2   0   2   2   2   0   2   0   0   2   0   2   2   2   2   0   0   0   2   0   0   2   0   0   2   2   0   0   0   2   0   0   2   0   0   2   0   2   0   0   2   2   0   0   0   2   0   2   0   2
 MK-6-6                 2   2   0   2   2   2   0   2   2   2   2   0   0   2   2   0   0   2   2   0   0   2   2   0   2   2   2   0   0   2   2   2   0   2   2   0   0   2   2   2   0   2   0   0   0   2   0   2   0   2   2   0   2   2   0   2   0   2   0   0   2   2   2   2   2   0   0   0   2   0   2   2   0   2   0   0   2   2   2   0   0   0   0   0   0   2   0   2   0   2   0   0   2   2   2   0   2   2   0   2   0   0   0   0   2   2   2   0   0   2   2   0   2   0   0   2   0   2   2   2   0   2   0   2   0   2   2   0   2   2   0   2   2   2   0   2   0   0   2   2   2   2   0   0   0   2   0   0   2   2   2   0   2   2   2   0   2   0   0   2   0   2   2   0   2   0   0   0   2   0   0   2   0   0   2   2   0   0   0   2   0   0   2   0   0   2   0   2   0   0   2   2   0   0   0   2   0   2   0   2
 MK-6-7                 2   0   2   2   2   2   0   2   2   2   2   0   0   2   2   0   0   2   2   2   0   2   2   0   2   2   0   0   0   2   2   2   0   0   2   0   0   2   2   2   0   0   0   0   2   2   0   2   0   2   2   0   2   0   0   0   0   0   0   0   2   2   0   0   2   0   0   0   2   0   2   2   0   2   0   0   2   2   2   0   0   0   0   0   0   2   0   2   2   2   0   0   2   2   2   0   2   2   0   2   0   0   0   0   2   2   2   0   0   2   2   0   2   2   0   2   0   2   2   2   0   2   0   2   0   0   2   0   2   2   0   2   2   2   2   2   0   0   2   2   2   2   0   0   0   2   0   0   0   2   2   0   2   0   2   2   2   0   2   2   0   2   2   0   0   0   0   0   2   0   0   2   0   0   2   2   0   0   0   2   0   0   2   0   0   2   0   2   0   0   2   2   0   2   0   2   0   2   0   2
 MK-6-8                 2   0   2   2   2   2   0   2   2   2   0   0   0   2   2   0   0   0   2   2   0   2   2   0   0   2   0   0   0   2   2   2   0   0   2   0   0   2   0   2   0   0   0   0   2   2   0   0   0   2   2   0   2   0   0   0   0   0   0   0   2   2   0   0   2   0   0   0   2   0   2   2   0   2   0   0   2   2   2   0   0   0   0   0   0   2   2   2   2   2   0   0   2   2   2   0   2   2   0   2   0   0   0   0   2   2   2   0   0   2   2   0   2   2   2   2   0   2   2   2   0   0   0   2   0   2   2   0   2   2   0   2   2   2   2   2   0   0   2   2   2   2   0   0   0   2   0   0   0   2   2   0   2   0   2   2   2   0   2   2   0   2   0   0   0   0   0   0   2   0   0   0   0   0   0   0   0   0   0   2   0   0   0   0   0   2   0   2   0   0   2   2   0   0   0   2   0   2   0   2
 MK-6-9                 2   0   2   2   2   2   0   2   2   2   2   0   0   0   2   0   2   0   2   2   0   2   2   0   2   2   0   0   0   0   2   2   0   0   0   0   0   2   0   2   0   0   0   0   2   0   0   0   0   2   2   0   2   2   0   0   0   0   0   0   2   0   0   0   2   0   0   0   2   0   2   2   0   2   0   0   2   2   2   0   0   0   0   0   0   2   2   2   2   2   0   0   2   2   2   0   2   0   0   2   2   2   0   0   2   2   2   0   0   2   2   0   2   2   2   2   0   2   2   2   0   0   0   2   0   2   0   0   2   2   0   2   2   2   2   2   0   2   2   2   2   0   0   2   0   2   0   0   0   2   2   0   2   0   2   2   2   0   2   2   0   2   2   0   0   0   0   0   2   0   0   0   0   0   2   0   0   0   0   2   2   0   0   0   0   2   0   2   0   0   2   2   2   0   0   2   2   2   0   2
 MK-6-10                2   0   2   2   2   2   0   2   2   2   2   0   0   0   2   0   2   0   2   2   0   2   2   0   2   2   2   0   0   0   2   2   0   0   2   0   0   2   2   2   0   2   2   0   2   2   0   0   0   2   2   0   2   2   0   0   0   0   0   0   2   0   0   0   2   0   0   0   2   0   2   2   0   2   0   0   2   2   2   0   0   0   0   0   0   2   2   2   2   2   0   0   2   2   0   0   0   0   0   2   2   2   0   0   2   2   2   0   0   2   2   0   2   2   2   2   0   2   2   0   0   0   0   2   0   2   0   0   2   2   0   2   2   2   2   2   0   2   2   2   2   2   0   2   0   2   0   0   0   2   2   0   2   0   2   2   2   0   2   2   0   2   2   0   0   0   0   2   2   0   0   0   2   0   2   0   0   0   0   2   0   0   0   0   0   2   2   2   0   0   2   2   2   0   0   2   2   2   0   2
 MK-6-11                2   0   2   2   2   2   0   2   2   2   2   0   0   0   2   0   2   0   2   2   0   2   2   0   2   2   2   0   0   0   2   2   0   2   2   0   0   2   0   2   0   2   2   0   2   2   0   0   0   2   2   0   2   2   0   0   0   0   0   0   2   0   0   2   2   0   0   0   2   2   2   2   0   2   0   2   2   2   2   0   0   0   0   0   0   2   2   2   2   2   0   0   0   2   0   0   0   0   0   2   0   2   0   0   2   2   2   0   0   2   2   0   2   2   2   2   0   2   2   0   0   0   0   2   0   2   0   0   2   2   0   2   2   2   2   2   0   2   2   2   2   2   0   2   0   0   0   0   0   2   2   0   2   0   2   2   2   0   2   2   0   2   2   0   0   2   0   2   2   0   0   0   2   2   2   0   0   2   0   2   0   0   0   0   0   2   2   2   0   0   2   2   2   0   0   2   2   2   2   2
 MK-6-12                2   0   2   2   2   2   0   2   2   0   0   0   0   0   2   0   2   0   2   2   2   2   2   0   2   2   2   0   0   0   2   2   0   2   2   0   2   2   2   2   0   2   2   0   2   2   0   0   0   2   2   0   2   0   0   0   0   2   0   0   2   2   2   2   2   0   0   0   2   0   2   2   0   2   0   2   2   2   2   0   0   0   0   0   0   2   2   2   2   2   0   0   0   2   0   0   0   0   0   2   0   2   0   0   0   2   2   0   0   2   0   0   0   2   0   2   0   2   2   0   0   0   0   0   0   0   0   0   0   2   0   2   2   2   2   2   0   2   0   2   2   0   2   2   0   0   0   0   0   2   2   0   2   2   2   2   2   0   0   2   0   2   2   2   0   2   0   2   2   2   0   0   2   2   2   0   0   2   0   2   0   0   0   0   0   2   2   2   0   0   2   2   2   0   2   2   2   2   2   2
 MK-6-13                2   0   2   0   2   2   0   0   2   2   0   2   0   0   2   0   2   0   2   2   2   2   2   0   2   2   2   0   0   2   2   2   0   2   2   0   2   2   2   2   0   2   2   0   2   2   0   0   0   0   2   2   2   0   0   0   0   2   0   0   2   2   2   2   2   0   0   0   2   0   0   2   0   2   0   0   0   2   2   0   0   2   0   0   0   2   2   2   2   2   0   2   2   0   0   0   0   0   0   2   0   2   0   0   2   2   2   2   0   2   0   0   0   2   0   2   2   2   2   0   0   0   0   2   0   0   0   0   0   2   2   2   2   2   2   2   0   2   0   2   2   0   2   2   0   0   0   0   0   2   2   0   2   2   2   2   0   0   0   2   0   2   2   2   0   2   0   2   2   2   2   2   2   2   2   0   0   2   0   2   2   0   0   0   0   2   2   2   0   0   2   2   2   0   2   2   2   2   2   2
 MK-6-14                2   0   0   0   2   2   0   0   0   2   0   2   0   0   2   2   2   2   2   2   2   2   2   0   2   2   2   0   0   0   2   2   0   2   2   0   0   2   2   2   0   2   2   2   2   2   0   0   0   0   2   2   2   0   0   0   0   2   0   0   2   2   2   2   0   0   0   0   2   2   0   2   0   2   0   0   2   0   2   0   0   2   0   0   0   0   2   2   2   2   0   2   2   0   0   0   0   0   0   0   0   2   2   2   2   2   2   0   0   2   0   0   0   2   0   2   2   2   2   0   0   0   0   2   0   0   0   0   0   2   2   2   2   2   2   2   0   2   0   2   2   2   2   2   0   0   2   0   0   2   2   0   2   2   0   2   0   0   0   2   0   2   0   2   0   2   0   2   2   2   2   2   2   0   2   0   0   2   0   2   2   0   0   0   0   2   0   2   0   2   2   2   2   0   2   2   2   2   2   2
 MK-6-15                2   0   0   0   2   2   0   0   0   2   0   0   0   0   2   2   2   0   2   2   2   2   2   0   2   2   2   0   0   0   2   2   0   2   2   0   0   2   2   0   0   2   2   2   2   2   0   2   0   0   2   0   2   0   0   0   0   2   0   0   2   0   2   2   2   0   0   0   2   0   0   0   0   2   0   0   2   0   2   0   0   2   2   0   0   0   2   2   2   2   2   2   2   0   0   0   0   0   0   2   0   2   2   2   2   2   2   0   0   2   0   0   0   2   0   2   0   2   2   0   0   0   0   2   0   0   0   0   0   2   2   2   2   2   2   2   0   2   0   2   2   2   2   2   0   0   2   0   2   2   2   2   2   2   0   2   0   0   0   2   0   2   2   0   0   2   0   2   2   2   2   2   2   0   2   0   0   2   0   2   2   0   0   0   0   0   0   2   0   2   2   0   2   0   2   2   2   0   2   2
 MK-6-16                2   0   0   0   2   2   0   0   0   2   0   2   0   0   2   2   2   0   0   0   2   2   2   0   2   2   2   0   0   0   2   2   0   2   2   0   0   2   0   0   0   2   0   2   2   2   0   2   0   0   2   0   2   0   0   0   0   2   0   0   2   2   2   2   2   0   0   0   2   0   0   0   0   2   0   0   0   0   2   0   0   2   2   0   0   0   2   0   2   2   2   2   2   0   0   0   0   0   0   2   0   2   2   2   2   2   2   0   0   2   0   0   0   2   0   2   0   2   0   0   0   0   0   2   0   0   2   0   0   2   2   2   0   0   2   2   0   0   0   0   2   2   2   2   2   0   2   0   2   0   2   2   2   2   0   0   0   0   0   2   0   2   2   0   0   2   0   2   2   2   2   2   2   0   2   0   0   2   0   2   2   0   0   0   0   0   2   2   0   2   2   0   2   0   2   2   2   0   2   2
 
!****************************************** Phenotypic Data **********************************************************
!-100.0 is resevred for missing phenotype
SimulatedTrait1        14.8880   13.4275   17.6204   13.8648   15.2403   14.9725   14.4018   15.7624   13.9705   14.0731   13.7097   17.2350   14.5955   14.6135   13.8756   16.3312   16.3598   15.5908   13.5932   15.9702   16.1427   15.2291   14.3494   16.1680   14.1485   16.3164   16.4519   14.8915   14.8345   15.7677   14.9387   13.6913   16.1905   14.0197   14.1698   14.8358   14.9255   16.0359   16.4695   15.2176   13.0163   15.4094   15.7296   14.7453   15.1695   15.9313   16.1296   15.4469   14.7137   14.5580   14.4101   14.5046   14.6260   15.1728   14.5866   13.8219   16.0355   17.0067   16.4729   15.9916   13.6001   13.8732   14.0233   14.6934   14.5332   16.4776   12.3564   13.6299   14.9718   13.4398   14.1058   12.8256   15.3178   14.3600   14.6810   17.1150   15.3043   15.5891   17.4851   16.4931   14.2229   14.9455   16.8926   14.8495   13.3775   13.0411   14.9110   14.4191   14.3981   17.1244   13.8127   16.6971   13.7396   13.3804   14.1335   14.8408   16.5090   16.5944   16.8333   12.8286   12.6632   15.3493   16.4286   16.0021   15.8336   15.8784   13.8164   15.8784   14.1285   14.5828   14.1494   15.5275   13.5008   16.1441   15.8668   15.0245   13.8055   15.5378   14.3257   16.9576   15.2457   16.5790   16.0574   17.4062   12.4971   16.0124   13.9496   14.5673   13.7766   13.1072   12.7866   16.9614   14.1975   15.6070   12.7640   15.4883   16.1187   15.2603   16.0433   14.2577   14.9989   14.3062   14.9358   13.9672   13.4781   15.5379   17.2493   16.4099   16.2248   17.4995   16.4158   12.8437   15.2524   13.6174   13.6454   12.7702   14.8452   14.8635   15.6243   13.4374   14.4376   15.0708   14.8107   17.2441   14.5040   17.5206   17.0441   15.2764   15.4598   14.5993   12.8973   13.1940   16.9963   14.7741   13.7767   15.4468   15.2050   13.7995   14.3526   14.6757   15.6666   15.4937   16.2146   13.5850   15.4649   16.3018   14.3879   15.3828   15.7945   15.4576   13.5460   16.8178   14.7386   15.3561   14.8170   16.4782   15.8797   14.1190   15.1277   15.7812
SimulatedTrait2         9.6985   10.1689   10.1182   11.1183    9.6379    9.8248    9.3168    9.5139   10.1996    9.3229   10.1095   10.0349   10.0763    9.9366   10.3200    9.5706    8.7578    9.2260   10.0819    9.1064    9.1836    9.5644    8.8828    9.2162   10.8203    9.0421    9.3985   10.9296    9.0302    9.0784   10.2812   10.1070    9.0391   10.2061   11.3505    9.2535   10.0691    9.1990    8.8945    9.3267   10.5689    9.0977    9.1216   10.5648    9.9099    9.0766    9.5121   10.4482   11.0422   10.0491   10.9417   10.5599   10.5857    9.3138   10.8479    9.7505    9.2883    9.6216    9.7029    9.1895    9.6149   10.5563   10.5209   11.4602   10.5956    9.6860   10.8843   10.2209   10.6872   11.4224   10.6810   10.0367    9.1896   10.2674   10.3175    9.1291    9.4951   10.3347   10.2826   10.2960   10.8862   10.7920    9.6691    9.2047   11.1926    9.9032   10.3413   10.5693   10.2530    9.6678   10.5779    9.2906   10.0153   10.5554   10.4164    9.7999    9.5417    8.9504    9.4437   10.5501   12.0092   10.5866    9.8520    8.5890    9.1859    9.6896   10.5296    9.4031    8.1605   10.6010   11.0298   10.6247   10.2950    9.1897    9.5275    8.4908   10.0065    9.2800    9.3966    9.8169    8.8950    8.9253    9.0961    9.2370   10.3856    8.5086    9.2878    9.9536    9.0717   11.4279    9.9497   10.0812   10.1175    9.3544    9.2273   10.5879    9.5981   10.5380    9.5444    9.5547    8.5700   10.9489    8.5368   10.4792   11.2176    9.7732    9.2176    9.6262    8.8962    9.6012    9.5183    9.9191   10.0711   10.6581   11.0752    9.6789    9.8392    8.6909    9.7648   10.2417   11.3100   10.7171    8.1946   10.1957   10.9029    9.8630    9.2632    9.0086    9.4276   10.3670   10.5211   10.8205    9.6386   10.5278   11.0438    9.5627    9.6523   11.4459   10.3760   10.9663   10.9578    9.5698    9.5625   10.2758    9.5027   10.0784   10.1228    9.7989   10.7416    9.9078    9.9171    9.8570    9.1952    8.3083    8.8053    9.6654    9.8623   10.7160    9.3080   10.3287
 
