# Supplementary material for: Inclusive Composite Interval Mapping of QTL by Environment Interactions in Biparental Populations
Source: PLoS One. 2015 Jul 10;10(7):e0132414. doi: 10.1371/journal.pone.0132414 (PMC4498613; doi:10.1371/journal.pone.0132414)
Supplement: S5 File — (ZIP) [file pone.0132414.s005.zip › H=0.5/L1/run_00011.met]

!**********************Note: lines staring with "!" are remarks and will be ignored in the program********************
!*********************************General Information**********************************
!Assuming F1 = P1 x P2, populations available in QTL IciMapping are: 
!  1, P1BC1F1 = P1 x F1, the first backcrossing where P1 is used as the recurrent parent;
!  2, P2BC1F1 = P2 x F1, the first backcrossing where P2 is used as the recurrent parent;
!  3, F1DH, F1-derived doubled haploids; 
!  4, RIL or F1RIL, recombination inbred lines through the repeated selfing of F1;
!  5, P1BC1RIL, recombination inbred lines through the repeated selfing of P1BC1F1;
!  6, P2BC1RIL, recombination inbred lines through the repeated selfing of P2BC1F1;
!  7, F2, the selfing generation of F1;
!  8, F3, the selfing generation of F2;
!  9, P1BC2F1, the second backcrossing where P1 is used as the recurrent parent; 
! 10, P2BC2F1, the second backcrossing where P2 is used as the recurrent parent;
! 11, P1BC2RIL, recombination inred lines through the repeated selfing of P1BC2F1; 
! 12, P2BC2RIL, recombination inred lines through the repeated selfing of P2BC2F1; 
! 13, P1BC1F2, the selfing generation of P1BC1F1; 
! 14, P2BC1F2, the selfing generation of P2BC1F1; 
! 15, P1BC2F2, the selfing generation of P1BC2F1; 
! 16, P2BC2F2, the selfing generation of P2BC2F1; 
! 17, P1BC1DH, P1BC1F1-derived doubled haploids; 
! 18, P2BC1DH, P2BC1F1-derived doubled haploids; 
! 19, P1BC2DH, P1BC2F1-derived doubled haploids; 
! 20, P2BC2DH, P2BC2F1-derived doubled haploids; 
   3      !Mapping Population (see remarks above)
   2      !Mapping Function (1 for Kosambi; 2 for Haldane; 3 for Morgan)
   2      !Marker Space Type (1 for intervals; 2 for positions)
   1      !Marker Space Unit(1 for centiMorgans; 2 for Morgan)
   6      !Number of Chromosomes (or Linkage Groups)
 200      !Size of the mapping population
   2      !Number of environments
 
!***************************************** Chromosomes and Linkage Maps **********************************************
!Chromosome                 NumMarkers
-CH1                        16
-CH2                        16
-CH3                        16
-CH4                        16
-CH5                        16
-CH6                        16
!Linkage map (Marker name followed by position or the interval length)
 MK-1-1                1     0.000
 MK-1-2                1    10.000
 MK-1-3                1    20.000
 MK-1-4                1    30.000
 MK-1-5                1    40.000
 MK-1-6                1    50.000
 MK-1-7                1    60.000
 MK-1-8                1    70.000
 MK-1-9                1    80.000
 MK-1-10               1    90.000
 MK-1-11               1   100.000
 MK-1-12               1   110.000
 MK-1-13               1   120.000
 MK-1-14               1   130.000
 MK-1-15               1   140.000
 MK-1-16               1   150.000
 MK-2-1                2     0.000
 MK-2-2                2    10.000
 MK-2-3                2    20.000
 MK-2-4                2    30.000
 MK-2-5                2    40.000
 MK-2-6                2    50.000
 MK-2-7                2    60.000
 MK-2-8                2    70.000
 MK-2-9                2    80.000
 MK-2-10               2    90.000
 MK-2-11               2   100.000
 MK-2-12               2   110.000
 MK-2-13               2   120.000
 MK-2-14               2   130.000
 MK-2-15               2   140.000
 MK-2-16               2   150.000
 MK-3-1                3     0.000
 MK-3-2                3    10.000
 MK-3-3                3    20.000
 MK-3-4                3    30.000
 MK-3-5                3    40.000
 MK-3-6                3    50.000
 MK-3-7                3    60.000
 MK-3-8                3    70.000
 MK-3-9                3    80.000
 MK-3-10               3    90.000
 MK-3-11               3   100.000
 MK-3-12               3   110.000
 MK-3-13               3   120.000
 MK-3-14               3   130.000
 MK-3-15               3   140.000
 MK-3-16               3   150.000
 MK-4-1                4     0.000
 MK-4-2                4    10.000
 MK-4-3                4    20.000
 MK-4-4                4    30.000
 MK-4-5                4    40.000
 MK-4-6                4    50.000
 MK-4-7                4    60.000
 MK-4-8                4    70.000
 MK-4-9                4    80.000
 MK-4-10               4    90.000
 MK-4-11               4   100.000
 MK-4-12               4   110.000
 MK-4-13               4   120.000
 MK-4-14               4   130.000
 MK-4-15               4   140.000
 MK-4-16               4   150.000
 MK-5-1                5     0.000
 MK-5-2                5    10.000
 MK-5-3                5    20.000
 MK-5-4                5    30.000
 MK-5-5                5    40.000
 MK-5-6                5    50.000
 MK-5-7                5    60.000
 MK-5-8                5    70.000
 MK-5-9                5    80.000
 MK-5-10               5    90.000
 MK-5-11               5   100.000
 MK-5-12               5   110.000
 MK-5-13               5   120.000
 MK-5-14               5   130.000
 MK-5-15               5   140.000
 MK-5-16               5   150.000
 MK-6-1                6     0.000
 MK-6-2                6    10.000
 MK-6-3                6    20.000
 MK-6-4                6    30.000
 MK-6-5                6    40.000
 MK-6-6                6    50.000
 MK-6-7                6    60.000
 MK-6-8                6    70.000
 MK-6-9                6    80.000
 MK-6-10               6    90.000
 MK-6-11               6   100.000
 MK-6-12               6   110.000
 MK-6-13               6   120.000
 MK-6-14               6   130.000
 MK-6-15               6   140.000
 MK-6-16               6   150.000
!*********************************** Marker Types ********************************************************************
!Co-dominant marker: When heterozygote F1 is present, P1 is coded as 2, F1 is coded as 1, and P2 is coded as 0; Otherwise, P1 is coded as 2, and P2 is coded as 0. 
!Dominant marker: When heterozygote F1 is present, P1 and F1 are coded as 12, and P2 is coded as 0; Otherwise, P1 is coded as 2, and P2 is coded as 0.  
!Recessive markers: When heterozygote F1 is present, P1 is coded as 2, and F1 and P2 are coded as 10; Otherwise, P1 is coded as 2, and P2 is coded as 0. 
!Missing marker is coded as -1. 
 MK-1-1                 0   2   2   2   0   2   2   2   0   0   2   2   0   0   0   0   0   0   2   0   0   0   2   0   0   2   0   2   0   2   2   2   0   2   0   0   2   2   2   2   2   2   2   2   0   0   0   2   2   2   2   0   2   0   2   2   0   2   2   2   2   2   0   2   2   2   0   0   0   0   0   2   2   0   0   2   2   0   0   2   2   0   0   0   2   0   2   2   2   0   2   0   2   2   0   2   0   2   0   2   2   2   0   0   0   2   0   2   2   0   0   0   2   0   2   0   0   0   2   2   0   2   2   2   0   0   2   0   0   0   2   2   2   2   0   2   2   0   0   2   2   2   0   2   0   2   2   2   2   0   0   0   0   2   2   2   2   0   2   0   2   0   0   0   0   2   0   0   2   0   0   0   0   2   2   0   0   2   0   0   0   2   2   0   0   2   0   0   0   0   2   2   2   0   0   0   2   2   0   2
 MK-1-2                 0   0   2   2   0   2   2   2   0   0   2   2   0   0   0   0   2   2   2   0   0   2   2   2   0   2   0   2   2   2   2   2   0   2   0   0   2   2   0   2   2   2   2   2   0   0   0   2   2   2   2   0   2   0   2   2   0   2   2   2   2   2   0   2   0   2   0   0   0   0   0   2   2   0   0   2   2   0   0   0   2   2   0   0   2   0   2   2   2   0   2   2   2   2   0   2   0   2   0   2   2   2   0   0   0   2   0   2   2   0   2   0   2   0   2   0   2   0   2   2   0   0   2   2   0   0   2   0   0   0   2   2   2   2   0   2   2   2   0   0   2   2   0   2   0   2   2   2   2   0   0   0   0   2   2   2   2   0   2   0   2   0   0   0   0   2   0   0   0   0   0   0   0   2   2   0   0   2   0   0   0   2   2   0   0   2   0   2   0   0   2   2   2   0   0   0   2   0   0   2
 MK-1-3                 0   0   2   2   0   2   2   2   2   0   2   2   0   0   0   0   2   2   2   0   0   2   2   2   0   2   0   2   2   2   2   0   2   2   0   0   2   2   0   2   2   2   2   2   0   0   2   2   0   0   2   0   2   0   2   2   0   2   2   2   2   2   0   2   0   2   2   0   0   0   0   2   2   0   0   2   0   0   0   0   2   2   0   0   2   0   2   2   2   0   2   2   2   2   0   2   0   2   0   2   2   2   0   0   0   2   0   2   2   0   2   0   2   0   2   0   0   0   2   2   0   0   2   2   0   0   2   0   0   0   2   0   2   2   0   0   2   2   0   0   2   0   2   2   0   2   2   2   0   0   0   0   0   2   2   2   2   0   2   0   2   2   0   2   0   2   0   0   0   0   0   0   0   2   2   0   0   2   0   0   0   2   2   0   0   2   2   2   2   0   2   2   2   0   2   2   2   0   0   2
 MK-1-4                 0   0   2   2   0   2   2   2   2   0   0   2   0   0   0   0   2   2   2   0   2   0   2   2   0   0   0   2   2   2   2   0   2   2   0   2   2   2   0   2   2   2   2   2   0   2   2   2   0   0   2   0   2   0   0   2   0   2   0   2   2   2   0   2   0   2   2   0   0   2   0   2   2   0   0   2   0   0   0   0   2   2   0   0   2   0   2   2   2   0   2   2   2   2   0   2   0   2   0   2   2   2   0   0   0   2   0   2   2   0   2   0   0   0   2   0   2   0   2   2   0   0   2   2   0   2   2   0   0   0   2   0   2   2   2   0   2   2   0   0   2   0   2   2   0   2   2   2   0   0   2   0   0   2   2   2   2   0   0   0   2   0   0   2   0   2   0   0   0   0   0   0   0   2   2   0   0   2   0   0   0   2   2   2   0   0   2   2   2   0   2   2   2   0   2   2   2   0   0   0
 MK-1-5                 0   0   2   2   0   0   2   2   2   0   0   2   0   0   0   0   2   2   2   0   2   0   2   2   0   0   0   2   2   2   2   0   2   2   0   0   2   2   0   2   2   2   2   2   0   2   2   2   0   0   2   0   2   0   0   2   0   2   0   2   2   2   0   2   0   2   2   0   0   2   0   2   2   0   0   2   0   0   0   0   2   2   0   0   2   0   2   2   0   0   2   2   2   2   0   2   0   2   0   2   2   2   0   2   0   2   0   2   2   0   2   0   0   0   2   0   2   0   2   2   0   0   2   2   0   2   2   0   0   0   2   0   2   2   2   0   0   0   0   0   0   0   2   2   0   0   2   2   0   2   2   0   0   2   2   2   2   0   0   0   2   0   0   2   0   2   0   0   0   0   0   0   2   2   2   0   2   2   0   0   0   2   2   2   2   0   2   2   2   0   2   2   2   0   0   2   2   0   0   0
 MK-1-6                 0   0   0   2   0   0   2   2   2   0   0   2   2   2   0   0   2   2   2   0   2   0   2   2   2   0   0   2   2   2   2   0   2   2   0   0   2   2   0   2   2   2   2   2   0   2   2   2   0   0   2   2   2   0   0   2   0   2   0   2   2   2   0   2   0   2   2   0   0   2   0   2   2   0   0   2   0   0   0   0   2   2   0   0   2   0   2   2   0   2   2   2   2   2   0   2   0   2   0   2   2   0   0   2   0   0   0   2   2   0   2   2   0   0   2   0   2   2   2   2   2   0   2   2   0   0   2   0   0   0   0   2   2   2   2   2   0   0   0   0   2   0   2   0   0   0   2   2   0   2   2   0   0   2   0   0   2   0   0   0   2   0   0   2   0   2   0   0   2   0   0   0   2   2   2   0   2   2   0   0   0   2   2   2   2   0   2   2   2   0   2   2   2   0   0   2   0   0   0   0
 MK-1-7                 0   0   0   2   0   2   2   2   2   0   0   2   2   2   0   0   2   0   2   2   2   0   2   2   2   0   0   2   2   2   2   0   2   2   2   0   2   2   0   2   2   2   2   0   0   2   2   2   0   0   2   2   2   0   0   2   2   2   0   2   2   2   0   2   0   2   2   0   0   2   0   0   2   0   2   2   0   0   0   0   2   2   0   0   2   0   2   0   0   2   2   2   2   2   0   2   0   2   0   2   2   0   0   2   0   0   0   2   2   0   2   2   0   0   2   2   2   2   2   2   2   0   2   2   0   0   2   0   0   0   0   2   2   0   2   2   0   0   0   0   2   0   2   0   0   0   2   2   0   2   2   0   0   2   0   0   2   0   0   0   2   0   0   2   0   2   0   0   2   0   0   0   2   2   2   0   2   2   0   0   0   2   2   2   2   0   2   2   2   0   2   2   2   0   0   2   0   0   0   0
 MK-1-8                 0   0   0   2   0   2   2   0   2   2   0   2   2   2   0   0   2   0   0   2   2   0   2   0   0   0   2   2   2   2   2   0   2   2   2   2   2   2   0   2   2   2   2   0   0   2   2   2   0   0   2   2   0   0   0   2   2   2   0   2   2   2   0   2   0   2   2   0   2   2   0   0   2   0   2   2   0   0   0   0   2   2   0   0   2   0   2   0   0   2   2   2   2   2   0   2   0   2   0   2   2   0   0   2   0   0   2   0   2   0   2   2   0   0   0   2   0   2   2   0   2   0   2   2   0   0   0   2   0   0   0   2   2   0   2   2   0   0   0   0   2   0   2   0   0   0   2   2   0   2   2   0   0   2   0   0   0   0   0   0   2   0   0   2   0   2   0   0   2   0   2   0   2   2   2   0   2   2   0   0   0   2   2   0   2   0   2   2   2   2   2   2   2   0   0   2   0   0   0   0
 MK-1-9                 0   0   0   2   0   2   2   0   2   2   0   2   2   2   0   0   2   0   0   2   2   0   2   0   0   0   2   2   2   2   2   0   2   2   0   2   2   2   0   2   2   2   2   0   0   0   2   2   0   0   2   2   0   0   0   2   2   0   0   2   2   2   0   2   0   2   2   0   2   2   0   0   2   0   2   2   0   0   0   0   2   2   0   0   2   0   2   2   0   2   2   2   2   2   0   2   0   2   0   2   2   0   0   0   0   0   0   0   2   0   2   2   0   0   0   2   0   2   0   0   2   0   2   2   0   0   0   2   0   0   0   2   2   0   2   2   0   0   0   0   2   0   2   2   0   0   2   2   0   2   2   0   0   2   0   2   2   2   0   0   2   0   0   0   0   2   0   0   2   0   2   0   2   2   2   0   2   0   0   0   0   2   2   0   2   0   2   2   2   0   2   2   2   0   0   0   0   0   0   0
 MK-1-10                0   0   2   2   0   2   2   0   2   2   0   2   2   2   0   0   2   0   2   2   2   0   2   0   2   0   2   2   2   2   2   0   2   2   2   2   2   2   0   2   2   2   2   0   0   0   2   2   0   0   2   2   0   2   0   2   2   2   0   2   2   2   2   2   2   2   2   0   2   0   0   0   2   0   2   0   0   0   2   0   2   2   0   0   2   0   2   0   0   2   2   2   2   2   0   2   0   2   0   2   0   0   0   0   0   0   0   0   2   0   2   2   0   0   0   0   0   2   0   0   2   0   2   2   0   0   0   2   0   0   0   0   2   0   2   2   0   2   0   0   2   0   0   2   0   0   2   2   0   2   2   0   0   2   2   2   2   2   0   0   2   0   0   0   2   2   0   0   2   0   2   0   2   2   2   0   2   0   0   0   0   2   2   0   2   0   2   2   0   0   2   2   2   0   0   0   0   0   0   0
 MK-1-11                0   0   2   2   0   2   2   2   2   2   2   2   0   0   0   0   2   0   0   2   2   0   2   0   2   0   2   0   2   2   2   0   2   2   2   2   2   0   0   2   2   2   2   0   0   2   2   2   0   0   2   2   0   2   2   2   2   2   0   2   2   2   2   0   2   2   2   0   0   0   0   2   2   0   2   0   0   0   2   0   2   2   0   0   2   0   2   0   0   2   2   2   2   2   0   2   0   2   2   2   0   0   0   0   0   0   0   0   2   0   2   2   0   0   0   0   0   2   0   0   0   0   2   2   2   0   0   2   2   0   0   0   2   0   2   2   0   2   0   0   2   0   0   2   0   0   2   2   0   2   2   0   0   2   2   2   2   2   0   0   2   0   2   0   2   2   0   0   2   0   2   2   2   2   2   0   2   0   0   0   0   2   2   0   2   0   2   2   0   0   2   2   2   0   0   2   0   2   0   0
 MK-1-12                0   0   2   2   0   2   2   2   2   2   2   2   0   0   0   0   0   0   0   2   2   0   2   0   2   0   2   0   2   0   2   2   2   2   2   2   2   0   0   2   2   2   0   0   0   2   2   2   0   0   2   2   0   2   2   2   2   2   0   2   0   2   2   0   2   2   0   0   0   0   0   2   2   2   0   0   0   0   2   2   2   2   0   2   2   0   2   0   0   2   2   2   0   2   2   2   0   2   2   2   0   0   0   0   0   0   0   0   2   0   2   2   0   0   0   2   0   2   0   0   0   0   2   2   2   0   0   2   2   0   0   0   2   0   2   2   0   2   0   0   2   0   0   0   0   0   0   2   2   2   2   0   0   2   2   2   2   2   0   0   2   0   0   0   2   2   0   0   2   0   2   2   2   2   2   2   2   0   0   0   0   2   0   0   2   0   2   2   0   0   2   2   2   2   0   2   0   2   2   0
 MK-1-13                0   0   2   2   0   2   2   2   2   2   0   2   0   0   0   0   0   0   0   2   0   0   0   0   2   2   2   2   2   0   2   2   2   2   2   0   2   0   0   2   2   2   0   0   0   2   2   2   0   0   2   2   0   2   2   0   2   2   0   2   0   2   2   0   2   2   0   0   0   0   0   2   2   2   0   0   0   0   2   2   2   2   0   0   2   0   2   0   2   2   2   2   0   2   2   2   0   2   2   2   0   0   2   0   0   0   0   0   2   0   2   2   0   0   0   2   0   2   0   0   0   0   2   2   2   2   0   2   0   0   0   0   2   0   2   2   2   2   0   0   2   0   0   0   0   0   0   2   2   2   2   0   0   2   2   0   2   2   0   0   2   0   0   0   2   2   0   0   2   0   2   2   2   2   2   0   2   0   0   0   0   2   0   0   2   0   2   2   2   0   0   2   2   2   0   2   2   0   0   0
 MK-1-14                0   0   0   0   0   2   2   2   2   2   0   2   0   0   0   0   0   0   0   2   0   0   0   0   2   2   2   0   2   0   2   2   2   2   2   0   2   0   0   2   2   2   0   0   0   0   2   0   0   0   2   2   0   2   2   2   2   2   0   2   2   2   2   0   2   2   0   0   0   0   0   2   2   0   0   0   0   0   2   2   0   2   0   0   2   0   2   0   2   2   2   2   0   2   2   0   0   2   2   2   0   0   2   2   0   0   0   0   2   0   2   2   0   0   2   2   0   2   0   0   0   0   2   2   2   2   0   2   0   2   0   0   2   0   2   2   2   2   0   0   2   0   0   0   0   0   0   2   0   2   2   0   0   2   2   0   2   2   0   0   2   0   0   0   2   2   2   0   2   2   2   2   2   2   2   0   2   0   0   0   0   2   0   0   2   0   2   2   2   0   0   2   0   2   0   2   2   0   0   2
 MK-1-15                0   0   0   0   0   2   2   2   2   2   2   2   0   0   0   0   2   0   0   2   0   0   0   2   2   2   2   0   2   0   2   2   2   2   2   0   2   0   2   2   2   2   2   2   0   0   2   0   0   0   2   2   0   2   2   2   2   2   0   0   2   2   2   0   2   2   0   0   0   0   0   2   2   0   0   0   0   0   2   2   2   2   0   0   2   0   2   0   2   2   0   2   0   2   2   0   0   2   2   0   0   0   2   2   0   0   0   0   2   0   2   2   0   0   2   2   0   2   0   0   0   0   2   2   2   2   0   2   2   2   0   0   2   2   0   0   2   2   0   0   0   0   0   0   0   2   0   2   0   2   2   0   2   2   2   0   2   2   0   0   2   0   0   0   0   2   2   0   2   2   2   2   2   2   2   0   2   0   0   0   0   2   0   0   2   0   2   2   2   0   0   2   0   2   0   2   2   0   0   0
 MK-1-16                0   0   0   0   0   2   2   2   2   2   2   2   0   0   0   0   2   0   0   2   0   0   0   2   2   2   2   0   2   0   2   2   2   2   2   0   2   0   2   0   2   2   2   0   0   0   2   0   0   0   2   2   0   2   2   2   2   2   0   0   2   2   2   0   2   0   2   0   0   0   0   2   2   0   0   0   0   0   2   2   2   2   0   0   2   0   2   2   0   2   0   2   0   2   2   0   0   2   2   0   0   0   0   2   0   0   0   0   2   0   2   2   0   2   2   2   0   2   0   2   0   0   2   2   0   2   0   2   2   2   0   0   2   2   0   2   2   2   0   0   0   2   0   0   0   2   0   2   0   2   2   0   0   2   2   0   0   2   2   0   0   0   0   0   0   2   2   0   2   2   2   0   2   2   2   0   2   0   0   0   2   2   0   0   2   0   2   2   2   0   2   2   0   2   0   2   2   0   0   0
 MK-2-1                 2   0   2   2   2   0   0   0   0   2   0   0   2   2   0   2   2   2   2   2   0   2   2   2   2   2   0   2   2   0   2   0   0   0   0   2   2   0   2   2   0   2   2   2   0   2   2   0   2   2   2   2   2   2   2   0   2   0   2   2   2   2   0   0   2   0   2   2   2   0   0   0   2   0   0   0   2   2   2   0   0   0   2   0   0   2   2   2   0   0   0   0   0   0   2   2   2   2   0   2   2   2   2   0   2   2   0   2   2   2   2   0   0   0   0   0   2   0   2   0   0   0   2   0   0   0   2   0   0   0   0   0   2   0   2   0   0   2   2   2   0   0   0   0   2   2   2   0   0   0   0   0   2   2   2   2   2   0   2   0   2   2   2   0   0   0   0   2   0   0   0   0   2   0   2   0   0   2   2   0   2   0   0   2   2   0   2   0   2   2   2   2   0   2   2   2   0   2   2   2
 MK-2-2                 2   0   2   2   2   0   0   0   0   2   0   0   2   2   2   0   2   2   2   2   0   2   2   2   0   2   0   0   2   0   2   0   0   0   0   2   2   0   2   2   0   2   2   2   0   2   2   0   2   2   2   2   2   2   2   0   2   0   2   2   2   2   0   0   2   2   2   2   2   2   0   0   2   0   0   0   2   0   2   0   0   0   2   0   0   0   2   0   0   0   0   0   2   0   2   2   2   2   0   2   0   2   2   0   0   2   0   2   2   0   2   0   0   0   0   0   2   0   2   0   0   0   2   0   0   0   2   0   0   0   0   0   2   0   2   0   0   2   2   2   0   0   0   0   2   2   2   0   0   0   0   0   2   2   0   0   2   0   2   2   2   2   2   0   0   0   0   2   0   0   0   0   2   0   2   0   0   2   2   0   2   0   0   2   2   0   2   0   2   2   2   2   0   0   2   2   0   2   2   2
 MK-2-3                 0   0   2   0   2   0   0   0   0   2   0   0   2   2   2   0   0   2   2   2   0   2   2   2   0   2   0   0   2   0   2   0   0   0   0   2   2   0   2   2   0   2   2   2   0   2   2   0   2   2   2   2   2   2   2   0   2   0   2   0   2   2   0   0   2   2   2   0   2   2   0   0   2   0   0   0   2   2   2   0   0   0   0   0   0   0   2   0   0   0   0   0   2   0   2   0   2   2   0   0   0   2   2   0   0   2   0   2   2   0   2   0   0   0   2   0   2   0   2   0   0   2   2   0   0   0   2   0   0   2   0   0   2   0   2   0   0   2   2   2   0   0   0   0   2   2   2   0   0   0   0   0   2   2   0   0   2   0   2   0   2   2   2   0   0   0   0   2   0   0   0   2   2   0   2   2   0   2   2   0   2   0   0   2   2   0   2   0   2   0   2   2   0   0   2   2   0   2   2   2
 MK-2-4                 0   0   2   0   2   0   0   0   0   2   0   0   2   2   2   0   0   2   2   2   0   2   2   2   0   0   0   0   2   0   0   0   0   0   0   2   2   0   2   2   0   2   2   0   0   0   2   0   2   2   2   2   2   2   2   0   2   0   2   0   2   2   0   0   2   2   2   0   0   0   0   0   2   0   2   0   2   2   2   0   2   0   0   2   0   0   2   2   0   0   0   0   2   0   0   0   0   2   0   0   0   2   2   0   0   2   0   2   2   0   2   0   0   0   2   0   2   0   2   0   0   0   2   0   0   0   2   0   0   2   0   2   2   0   2   0   0   2   2   0   0   0   0   0   0   2   2   0   0   0   0   0   2   2   0   0   2   0   2   0   2   2   2   0   0   0   0   2   0   0   0   2   2   0   2   2   0   2   2   0   2   0   0   2   2   0   2   0   2   0   2   2   0   0   2   2   0   2   2   2
 MK-2-5                 0   0   2   0   2   0   0   0   2   2   0   0   2   2   2   0   0   2   2   2   0   2   2   2   0   0   0   0   2   0   0   0   0   0   0   2   2   0   2   2   0   0   2   0   0   0   2   2   2   2   2   2   2   0   2   0   2   0   2   0   2   2   0   0   2   2   2   0   0   2   0   0   2   0   2   0   2   0   2   0   2   0   0   2   0   0   2   0   0   0   0   0   2   0   0   0   0   2   0   0   0   2   2   0   0   2   0   2   2   0   2   0   0   2   2   0   2   0   2   0   0   0   2   0   0   0   2   0   0   2   0   2   0   0   2   0   0   2   2   0   2   0   0   0   0   0   0   0   0   0   0   0   2   2   0   0   2   0   2   0   2   2   2   0   0   0   0   2   0   2   2   2   2   0   2   2   0   2   2   0   2   0   0   2   2   0   0   0   2   0   2   2   0   0   2   0   0   2   2   2
 MK-2-6                 0   0   2   0   2   0   0   2   2   2   0   0   2   2   2   2   0   2   2   2   0   2   2   2   0   0   0   0   2   0   0   0   0   0   0   2   2   2   2   2   0   0   2   0   0   0   2   2   2   2   2   2   0   0   2   0   2   0   2   0   0   2   0   0   2   2   0   0   0   0   0   0   2   0   2   0   2   0   2   0   2   0   0   2   0   0   2   0   0   0   0   0   2   0   0   0   0   2   0   0   0   2   2   0   0   2   0   2   2   0   2   0   0   2   2   0   2   0   2   0   0   0   2   0   0   0   0   0   0   0   0   2   0   0   2   0   0   2   0   0   2   0   0   0   0   0   0   0   0   0   0   0   2   2   0   0   2   0   2   2   2   0   2   0   0   0   0   2   0   2   2   2   2   0   2   2   0   2   2   2   2   0   0   2   2   0   2   0   2   0   2   2   0   2   2   0   2   2   2   2
 MK-2-7                 0   0   2   0   2   0   0   2   2   2   0   0   2   2   2   2   0   2   2   2   0   2   2   2   0   0   0   0   2   2   0   0   0   0   0   2   2   2   2   2   0   0   2   2   0   0   2   2   2   2   2   2   0   0   0   0   2   0   2   0   0   2   0   0   2   2   0   0   0   0   0   2   2   0   2   0   2   0   2   2   2   0   0   2   0   2   0   0   0   0   0   0   2   0   0   2   0   2   0   0   2   2   2   2   0   2   0   2   0   2   2   0   0   2   2   0   2   0   2   2   0   0   2   0   0   0   0   0   0   0   0   2   0   0   2   0   0   2   0   0   2   0   0   0   0   0   0   0   0   0   0   2   2   2   0   0   2   0   2   2   2   0   2   0   2   0   0   2   0   2   2   2   0   0   2   2   0   2   2   2   2   0   0   2   2   0   2   0   2   0   2   0   0   2   2   0   2   2   2   2
 MK-2-8                 2   0   2   0   2   0   0   2   2   2   2   0   2   2   2   2   2   2   0   2   0   0   0   2   0   0   0   0   2   2   0   0   0   0   0   2   2   2   2   2   0   0   2   2   0   0   2   2   2   2   2   2   0   0   2   0   2   0   0   0   2   2   0   0   2   2   0   0   0   0   0   2   2   0   2   0   0   0   2   2   2   0   0   2   0   2   0   0   0   0   0   0   0   0   0   2   0   2   0   0   2   2   2   2   0   2   0   2   0   2   0   0   2   2   2   0   2   2   2   2   0   0   2   0   0   0   0   0   0   0   0   2   0   0   2   0   0   2   0   0   2   0   0   0   0   0   0   0   0   0   0   2   2   2   0   0   2   0   2   2   2   0   2   0   2   0   0   2   0   2   2   2   0   0   2   2   0   2   2   2   2   0   0   2   2   2   2   0   2   0   2   0   0   2   2   0   2   2   2   2
 MK-2-9                 2   0   0   0   2   0   0   0   2   2   2   0   0   2   2   2   2   2   0   2   0   0   2   2   0   0   0   0   2   2   0   0   0   0   0   2   2   2   2   2   0   0   2   2   0   0   2   2   2   2   2   2   2   0   2   2   2   0   0   0   0   2   0   0   2   2   0   0   0   2   0   2   2   0   2   0   0   0   2   2   2   0   0   2   2   2   2   0   0   0   0   0   0   0   0   2   0   2   0   0   2   2   2   2   0   2   0   2   0   2   0   0   2   2   2   0   2   0   2   2   2   2   2   0   0   0   0   0   0   0   2   2   0   0   0   0   0   2   0   2   0   0   0   2   0   2   0   0   2   0   2   2   2   2   0   0   2   0   2   2   2   0   2   0   2   0   0   2   0   2   2   2   0   0   2   2   0   2   0   2   2   0   0   2   2   2   2   0   2   0   2   0   0   0   2   0   2   2   2   2
 MK-2-10                2   2   0   0   2   0   0   0   0   0   2   0   0   2   0   2   2   2   0   2   0   0   2   2   2   0   0   0   2   2   0   0   0   0   0   2   2   2   2   2   0   0   2   2   0   2   2   2   2   2   2   2   2   0   2   2   2   0   0   2   0   2   0   0   0   2   0   0   0   2   2   0   2   0   2   0   0   0   2   2   2   0   0   2   2   2   2   0   0   0   0   0   0   0   2   2   0   2   0   0   2   2   2   2   0   0   2   2   0   2   0   0   2   2   2   0   2   0   0   2   2   0   2   0   0   0   0   2   0   0   2   2   0   0   0   0   0   2   0   2   0   0   0   2   0   2   0   0   2   0   2   2   2   2   0   2   0   0   2   2   2   0   2   0   2   0   0   2   0   2   2   2   0   0   2   2   0   2   0   2   2   0   0   2   2   2   2   0   2   0   2   0   0   0   2   0   2   2   2   0
 MK-2-11                2   2   0   0   2   0   0   0   0   0   2   0   0   2   0   2   0   2   0   2   0   0   2   2   2   0   0   2   0   2   0   0   0   0   0   0   2   2   2   2   0   0   2   0   0   2   2   2   0   2   2   2   2   0   2   2   0   0   0   2   0   2   0   0   0   2   0   0   0   2   2   0   2   0   2   0   0   0   2   2   2   0   0   2   2   2   2   0   0   0   0   0   2   0   0   2   0   2   0   0   2   2   2   2   0   0   2   2   0   2   0   0   2   2   2   0   0   0   0   2   2   0   0   0   0   0   0   2   0   0   2   2   0   0   0   0   0   2   0   0   0   0   0   2   0   2   0   0   2   0   2   2   2   2   0   2   0   0   2   2   0   0   0   0   2   0   2   2   0   0   2   2   0   0   2   2   0   2   0   2   2   0   0   2   2   0   0   0   2   0   0   0   0   0   0   0   2   2   2   0
 MK-2-12                2   2   0   0   2   0   0   0   0   0   2   0   0   2   0   2   0   2   2   2   0   0   2   2   2   0   0   2   0   2   0   0   0   0   0   0   2   2   2   2   0   0   2   0   0   2   2   2   0   2   2   2   2   0   2   2   0   0   0   2   0   2   0   0   0   2   0   0   0   2   2   0   2   0   2   0   2   0   2   2   2   0   0   2   2   2   2   0   0   0   0   0   2   0   0   2   0   2   0   0   2   2   2   2   0   0   2   2   0   0   0   2   2   2   2   0   0   0   0   2   2   0   0   0   0   0   0   0   0   2   2   2   0   0   0   0   0   2   0   0   0   0   0   2   0   2   0   0   2   0   2   2   2   2   0   2   0   0   2   2   0   0   0   0   2   0   2   2   0   0   2   2   0   0   2   2   0   2   2   2   2   0   0   2   2   0   0   0   2   0   0   0   0   2   0   0   0   0   2   0
 MK-2-13                0   2   0   0   2   0   0   0   0   0   2   0   0   2   0   2   0   2   2   2   0   0   2   2   2   0   0   2   0   2   2   0   0   0   2   0   2   2   2   2   0   0   0   0   0   2   2   2   0   2   2   2   2   2   2   2   0   0   0   2   0   2   0   0   0   2   2   2   0   2   2   2   2   0   2   0   2   0   2   2   2   0   0   2   2   2   2   0   0   0   0   0   2   0   0   2   0   2   0   0   2   2   2   2   0   2   2   2   0   0   0   2   2   2   2   0   0   0   0   2   2   2   0   0   0   0   0   2   2   2   2   2   0   2   0   0   0   2   0   0   0   0   0   0   0   2   0   0   2   0   2   2   2   2   0   2   0   0   2   2   0   0   0   0   2   0   2   2   0   0   2   0   0   0   2   2   0   2   0   0   2   0   0   2   2   0   0   0   2   0   0   0   0   2   0   0   0   0   2   0
 MK-2-14                0   2   0   0   2   0   0   0   0   0   2   0   0   2   0   2   0   2   2   0   0   0   2   2   2   0   2   2   0   2   2   0   0   2   2   0   2   2   2   2   0   0   2   0   0   0   2   2   0   2   2   2   2   2   2   2   0   0   0   2   0   2   0   0   0   2   2   2   0   2   2   2   2   0   2   0   2   0   2   2   2   0   0   2   2   2   2   0   0   0   0   0   2   2   0   2   0   2   0   0   2   2   2   2   0   2   2   2   0   0   0   2   0   2   2   0   0   0   0   2   0   2   0   0   0   0   0   0   0   2   2   2   0   2   2   0   0   2   0   0   0   0   0   0   0   2   0   0   0   0   2   2   2   2   0   2   0   0   2   2   0   0   0   2   2   0   0   2   0   0   2   0   0   0   2   2   0   2   2   0   2   2   0   2   2   0   0   0   2   2   0   0   0   2   0   0   0   0   2   0
 MK-2-15                0   0   0   0   2   0   0   0   0   2   2   0   0   2   0   2   0   2   0   2   0   0   2   2   2   0   2   0   0   2   2   0   0   2   2   0   2   2   2   2   0   0   2   0   0   2   2   2   0   2   2   0   2   2   0   2   0   0   0   2   0   2   0   0   0   2   2   2   0   2   2   2   2   0   2   0   2   0   2   2   2   0   0   2   2   2   2   0   0   0   0   0   2   2   0   2   0   2   0   2   2   2   2   0   2   2   0   2   0   0   2   2   0   2   2   0   0   0   0   2   0   2   0   2   0   0   0   2   0   2   2   2   0   2   2   0   0   2   0   0   0   0   0   0   0   2   0   0   0   0   0   2   2   2   0   2   0   0   2   2   0   0   0   2   2   0   0   2   0   2   2   0   0   0   2   2   0   2   2   0   2   2   0   2   2   0   0   0   2   2   0   0   0   2   2   0   0   0   2   0
 MK-2-16                0   0   2   0   2   0   0   0   0   2   2   0   0   2   0   0   0   2   0   2   0   0   2   2   2   0   2   0   0   2   2   0   2   2   2   0   2   2   0   2   0   0   2   2   2   2   2   2   0   2   2   2   0   2   0   2   0   2   0   2   0   2   0   0   0   2   2   2   0   2   2   2   2   0   0   0   2   0   2   2   2   0   2   2   2   2   2   0   0   0   0   0   2   2   0   2   0   2   0   2   2   2   2   0   2   2   0   2   2   0   2   2   0   2   2   0   0   0   0   2   0   0   0   2   0   0   0   2   0   2   2   2   0   2   2   0   0   2   0   0   0   0   0   0   0   2   0   0   0   0   2   2   2   2   0   2   0   0   2   2   0   0   2   2   2   0   0   2   2   2   2   2   0   0   2   2   0   2   2   0   0   2   0   2   2   0   2   0   2   2   0   0   0   2   2   0   0   2   2   0
 MK-3-1                 0   0   0   0   2   0   2   0   0   2   0   0   2   2   2   0   2   0   2   0   2   2   2   2   2   0   2   0   0   0   0   2   0   0   0   2   0   0   2   0   0   0   0   0   0   2   0   0   0   2   0   2   2   2   2   0   2   0   0   2   2   0   0   0   0   2   2   0   2   0   2   0   0   2   0   0   2   2   2   2   0   0   2   0   0   2   2   2   2   0   0   0   0   2   0   2   0   2   0   0   2   2   0   2   0   0   0   0   2   2   2   0   0   0   2   0   0   0   0   2   2   2   0   2   0   2   0   2   2   0   0   0   0   0   0   2   0   0   2   0   0   2   2   0   0   2   2   2   0   0   2   0   2   0   2   2   0   2   2   0   0   0   2   0   2   2   2   0   0   2   2   2   2   2   2   2   0   2   2   0   0   0   2   0   2   2   2   0   2   2   0   2   2   2   2   2   0   2   0   2
 MK-3-2                 0   0   0   0   2   0   2   0   0   2   0   2   2   2   2   0   2   0   2   0   2   2   2   2   2   0   2   0   2   0   0   2   0   0   0   2   0   0   2   0   0   0   0   0   0   2   0   0   0   2   0   2   2   0   2   0   2   0   0   2   2   0   0   0   0   2   2   0   2   0   2   0   0   2   0   0   2   2   2   2   0   0   2   0   0   2   2   2   2   0   0   0   0   2   0   2   0   2   0   0   2   2   0   2   0   2   0   0   2   2   2   0   0   0   0   0   0   0   0   2   2   2   0   2   0   2   0   2   2   2   0   0   0   0   0   2   0   0   2   0   0   2   2   0   0   2   2   2   0   0   2   0   2   0   2   2   0   2   2   0   2   0   2   0   2   2   2   0   0   2   2   0   2   2   2   2   2   2   2   0   0   0   2   0   0   2   2   0   2   2   0   2   2   2   2   2   0   2   0   2
 MK-3-3                 0   0   0   0   2   0   2   0   0   2   0   2   2   2   2   0   2   0   2   0   2   2   2   2   2   0   2   0   2   0   0   2   0   0   0   2   0   0   2   0   0   0   0   0   2   2   0   0   0   2   0   2   2   0   2   0   2   0   0   2   2   0   2   0   0   2   2   0   2   0   2   0   0   2   0   0   2   0   2   0   0   0   2   0   0   2   2   2   2   0   0   0   0   2   0   2   0   2   0   0   2   2   0   2   0   2   0   0   2   2   0   0   0   0   0   0   0   0   0   2   2   2   0   2   0   2   0   2   2   2   0   0   0   0   0   2   0   0   2   0   0   2   2   0   2   2   2   2   0   0   2   0   0   0   2   2   0   2   2   0   2   0   2   0   2   2   2   2   0   2   2   0   2   2   2   2   2   2   0   0   0   0   2   0   0   2   2   0   2   2   0   2   2   0   2   2   0   2   0   2
 MK-3-4                 0   0   0   0   2   0   2   0   0   2   0   2   2   2   2   0   2   0   2   0   2   2   2   2   2   2   2   0   0   0   0   2   0   2   0   2   0   0   2   0   0   0   0   0   2   2   0   0   2   2   0   2   2   0   2   2   2   0   0   0   2   0   2   0   0   2   2   2   2   2   2   0   2   2   0   0   2   0   2   0   2   0   2   2   0   2   2   2   2   0   0   0   0   2   0   2   0   2   0   0   2   2   0   2   0   2   0   0   0   2   0   0   0   0   2   0   0   0   0   2   2   0   0   2   2   2   0   2   2   2   0   0   2   2   0   2   0   0   2   0   2   2   2   0   2   2   2   2   0   0   2   0   0   0   2   2   0   2   2   0   2   0   2   0   2   2   2   2   0   2   2   2   2   0   2   2   2   2   0   0   0   0   2   0   0   0   2   0   2   2   0   2   2   0   2   2   2   2   2   2
 MK-3-5                 0   0   0   0   2   0   2   0   0   2   0   2   2   2   2   0   2   0   0   0   2   2   2   2   2   2   2   0   0   0   0   2   0   2   0   2   0   0   0   0   2   0   0   0   0   2   0   2   0   2   0   2   2   0   2   2   2   0   0   2   2   0   2   0   0   2   2   2   0   2   2   0   2   2   0   0   2   2   0   0   2   0   2   0   0   2   2   2   2   0   0   0   0   2   0   2   0   2   0   0   2   2   0   0   0   0   0   0   0   2   0   0   0   0   2   0   0   0   0   2   2   0   0   2   2   2   0   2   2   2   0   0   2   2   0   2   0   0   2   0   2   2   0   0   2   2   2   2   0   0   2   0   2   0   2   2   0   2   2   0   2   0   2   2   2   2   2   2   0   2   2   2   2   0   0   0   0   2   0   0   0   0   2   2   0   0   2   0   2   2   0   2   2   0   2   2   2   2   2   2
 MK-3-6                 0   0   0   2   2   0   2   2   0   0   0   0   2   2   2   0   2   0   0   0   0   2   2   2   2   2   2   0   0   0   0   2   0   2   0   2   0   2   0   0   2   2   0   0   0   2   0   0   0   2   0   2   2   0   2   2   2   0   0   2   2   0   2   0   0   2   2   2   0   2   2   0   2   2   2   0   2   2   0   0   2   0   2   0   0   2   2   2   2   0   0   0   0   2   0   0   0   2   0   0   0   2   2   0   0   0   0   0   0   2   0   0   0   0   2   0   0   0   0   2   2   0   0   2   2   2   0   2   2   2   0   0   2   2   0   2   0   0   2   0   2   2   0   0   2   2   2   2   0   0   2   0   2   0   2   2   0   2   2   0   2   0   2   2   2   2   2   2   0   2   2   2   0   0   0   0   0   2   2   2   0   0   2   2   0   2   2   0   2   2   0   0   2   2   2   2   2   2   2   2
 MK-3-7                 0   0   0   2   2   0   2   2   0   0   0   0   0   2   2   0   2   0   0   0   0   0   2   2   2   2   0   0   0   0   0   2   0   2   0   2   0   2   0   0   2   2   0   0   0   2   0   2   0   2   0   2   2   0   2   2   2   0   0   2   2   0   2   0   0   2   2   2   2   0   2   0   2   2   2   0   2   0   0   0   2   0   2   0   2   2   2   2   2   2   0   0   0   2   0   0   0   2   0   2   0   2   2   0   0   0   0   0   0   2   0   0   0   0   2   0   0   0   0   2   0   0   0   2   2   2   0   2   2   2   2   0   2   2   0   2   0   0   2   0   2   2   0   0   0   2   2   2   0   0   2   0   2   0   2   2   0   2   2   0   2   0   0   2   2   2   2   2   0   2   2   2   0   0   0   0   0   2   2   2   0   0   0   2   0   2   2   2   2   2   0   0   2   2   2   2   2   2   2   2
 MK-3-8                 0   0   0   2   2   0   2   0   0   0   2   0   0   2   2   2   2   0   0   0   0   0   2   2   2   2   0   0   0   0   0   2   0   0   0   2   2   2   0   0   2   0   0   0   0   2   2   2   0   0   2   2   0   0   0   2   2   2   0   2   2   0   2   0   0   2   2   0   2   0   2   0   2   0   2   0   2   2   0   0   0   0   2   0   2   2   0   2   2   0   0   0   0   0   0   0   0   2   0   2   0   0   2   0   0   0   0   0   0   2   0   0   2   0   2   2   0   0   0   2   0   2   0   2   2   2   0   2   2   2   0   0   0   0   0   2   0   0   0   0   2   2   0   0   0   2   2   0   0   0   2   0   2   0   2   2   0   2   2   0   2   2   0   2   2   2   2   2   0   2   2   0   0   0   0   0   0   2   0   2   0   2   0   2   2   2   2   2   2   2   0   0   2   2   2   2   2   2   2   2
 MK-3-9                 0   0   0   2   2   0   2   0   0   0   2   0   0   2   2   2   2   0   0   0   0   0   2   2   2   0   0   0   0   0   0   2   0   0   0   2   2   2   0   0   2   0   0   0   0   2   0   2   0   0   2   2   0   2   0   2   0   2   0   2   2   0   2   0   0   2   2   0   2   0   2   0   2   0   2   2   2   2   0   0   0   0   2   0   2   2   0   2   2   0   0   2   0   0   0   0   0   2   0   2   0   0   0   0   0   2   0   0   0   2   0   2   2   0   2   2   0   0   0   2   0   2   0   2   2   2   0   2   2   2   2   0   0   0   0   0   0   0   0   0   2   2   2   0   0   2   2   0   0   0   0   0   2   0   2   2   0   2   2   0   0   2   0   2   2   2   2   2   0   2   2   0   2   0   0   0   0   2   0   2   0   2   0   2   2   2   2   2   2   2   0   0   2   2   2   2   2   2   2   2
 MK-3-10                0   0   0   2   2   0   2   2   0   0   2   0   0   2   2   2   2   2   0   0   0   0   2   2   0   0   2   0   0   0   2   2   0   0   2   2   2   2   0   0   2   0   2   0   0   2   0   2   0   0   2   2   0   2   0   2   0   2   0   2   2   0   2   0   0   2   2   0   2   0   0   0   2   0   2   2   2   2   0   2   0   0   0   0   2   2   0   2   2   0   0   2   0   0   0   0   0   2   0   0   2   0   0   0   0   2   0   0   0   2   0   2   2   0   2   2   2   0   0   2   0   2   0   0   2   2   0   2   2   2   0   0   0   0   0   0   0   0   0   0   2   2   2   0   0   2   2   0   0   0   0   0   2   0   2   2   0   2   2   0   0   2   2   2   2   0   2   2   0   2   2   0   2   0   0   0   0   2   0   2   0   0   2   2   2   0   2   2   2   2   0   0   2   2   2   2   2   2   0   2
 MK-3-11                0   2   0   2   2   0   2   2   0   0   2   0   0   2   2   2   2   2   0   0   0   0   2   2   0   0   2   0   0   0   2   2   2   0   2   2   2   2   0   0   0   0   2   0   0   2   0   2   0   0   2   2   0   2   0   2   0   2   0   2   0   0   2   0   0   2   2   0   2   0   0   2   2   0   2   2   2   2   0   2   0   0   0   2   2   2   0   2   2   0   2   2   0   0   2   0   0   2   0   0   2   2   0   0   0   2   0   0   2   2   0   2   2   0   2   2   2   0   0   0   0   0   0   2   2   2   0   2   0   2   0   0   0   0   0   0   0   0   0   0   2   2   2   0   0   2   2   0   0   0   0   0   2   0   2   2   0   2   2   0   0   2   0   2   2   0   0   2   0   2   2   0   2   0   0   0   0   2   0   2   0   0   2   2   2   0   2   2   2   2   0   0   2   2   2   2   2   2   0   2
 MK-3-12                0   0   2   2   0   0   2   2   0   0   2   0   0   2   2   0   2   2   0   0   0   0   2   0   0   0   2   0   0   0   0   2   2   0   2   2   2   0   0   0   0   0   2   0   2   2   0   2   0   0   2   2   0   2   0   2   2   2   0   2   0   0   0   0   0   0   2   2   2   0   0   2   2   0   2   2   2   2   0   2   0   0   0   2   2   2   0   0   2   0   0   2   2   0   0   2   0   0   0   0   2   2   0   0   2   0   0   0   2   2   0   2   2   0   2   2   2   2   0   2   0   0   0   2   2   0   0   2   0   2   0   0   0   0   0   0   0   0   0   2   2   0   0   0   0   2   2   0   0   0   0   0   2   0   2   0   0   2   2   0   0   2   0   2   2   0   0   2   0   2   2   0   2   0   0   2   0   2   0   2   0   2   2   2   2   0   2   2   2   2   0   0   0   2   2   2   2   2   0   2
 MK-3-13                2   0   2   2   0   0   0   2   0   0   2   0   0   2   0   0   2   2   0   0   0   0   2   0   0   0   2   0   0   0   0   0   2   0   2   0   2   0   0   0   0   0   0   0   2   2   2   2   0   0   2   2   0   2   0   2   2   2   0   2   0   0   0   0   2   0   2   2   2   0   0   2   2   0   2   2   2   2   0   2   0   0   0   2   2   2   0   0   2   2   0   2   2   0   0   2   0   0   0   2   0   2   0   0   2   0   0   0   2   2   0   2   0   0   2   2   2   2   0   0   0   0   0   2   0   0   0   2   0   0   0   0   0   0   2   0   0   0   0   2   2   0   0   0   0   2   2   0   0   0   2   0   0   0   0   0   0   2   2   2   0   0   0   2   2   0   0   2   0   2   2   2   0   0   0   2   0   2   0   2   0   0   2   2   2   0   2   2   2   2   2   0   0   2   2   2   2   0   0   2
 MK-3-14                2   0   2   2   0   0   0   2   2   0   2   0   2   0   0   0   2   2   0   0   0   0   0   0   0   0   2   0   0   0   0   0   0   0   2   0   2   2   0   0   0   0   0   0   2   2   2   2   2   0   2   2   0   2   0   2   2   2   0   2   0   0   0   0   2   0   2   2   2   0   0   2   2   0   2   2   2   2   0   2   0   0   0   2   2   2   0   0   2   2   0   2   2   0   0   2   0   0   0   0   0   2   0   0   2   0   0   0   2   0   0   2   0   0   0   2   2   2   0   0   0   0   0   0   0   0   0   2   0   0   0   0   0   0   2   0   0   0   2   2   2   0   0   0   0   2   2   0   0   0   2   0   0   0   0   0   0   2   2   2   0   0   0   2   2   0   0   2   0   2   2   2   0   0   2   2   2   2   0   2   0   2   2   2   2   0   2   2   2   2   2   0   2   2   2   0   2   0   0   2
 MK-3-15                2   0   2   2   0   0   0   2   2   0   2   2   2   0   0   0   2   2   0   0   0   0   0   0   0   0   2   0   0   0   0   0   0   0   2   0   2   2   0   0   0   0   0   0   2   2   2   2   2   0   2   2   0   2   0   2   2   2   0   2   0   0   0   0   2   0   2   2   2   0   0   2   2   0   2   2   2   2   0   2   0   0   0   2   0   0   0   0   2   2   0   2   2   0   0   2   0   0   0   0   0   2   0   0   0   0   0   0   2   0   0   2   0   0   0   2   2   2   0   0   0   0   0   0   0   0   0   0   0   0   0   0   0   0   2   0   2   2   2   2   2   0   0   0   2   2   2   0   0   0   2   2   0   0   2   0   0   2   2   2   0   2   0   2   2   0   0   2   0   2   2   2   0   2   2   2   2   2   0   2   0   0   2   2   2   2   2   2   2   2   2   0   0   2   2   0   2   0   0   2
 MK-3-16                2   0   2   2   0   0   0   2   2   0   2   2   0   0   2   0   2   2   0   0   0   0   0   0   0   0   2   0   0   0   0   0   0   0   2   0   2   2   0   0   0   0   0   0   2   2   2   2   2   0   2   2   0   2   0   2   2   2   0   2   0   2   0   0   2   0   2   2   2   0   2   2   2   0   2   2   2   2   0   2   0   0   0   2   0   2   0   0   2   2   0   2   2   0   0   0   0   0   2   0   0   0   2   0   0   0   0   0   2   0   0   2   0   0   0   2   2   0   2   0   0   2   0   0   0   0   0   2   0   0   0   0   2   0   2   0   2   2   2   2   2   0   0   0   2   2   0   0   0   0   2   2   0   0   2   0   0   2   2   2   2   2   0   0   2   0   2   2   0   2   2   2   0   0   2   2   2   2   0   2   0   0   2   2   0   2   2   2   2   2   0   0   0   2   2   0   2   0   0   2
 MK-4-1                 0   0   0   0   2   2   0   0   0   2   2   0   2   0   2   0   0   2   0   2   2   0   0   0   2   2   2   2   2   2   0   0   0   0   2   2   2   2   2   0   2   0   0   0   2   2   0   0   2   2   2   0   2   0   2   0   0   2   0   0   0   0   0   2   0   0   2   2   2   0   2   0   0   2   2   2   2   2   0   2   0   0   2   0   0   0   2   2   0   0   0   0   2   0   0   0   2   0   2   2   2   2   0   2   2   2   0   0   0   2   2   0   0   0   0   0   0   2   0   0   2   2   0   0   0   2   2   0   2   0   2   2   0   2   0   2   2   2   2   0   2   0   0   0   2   2   0   2   2   0   0   2   0   0   0   2   0   0   0   0   0   2   2   0   2   2   0   0   0   0   2   0   0   0   2   0   2   0   0   2   0   2   2   0   0   2   0   0   0   0   2   0   2   2   0   2   0   0   0   0
 MK-4-2                 0   0   2   0   2   2   0   0   0   2   2   0   2   0   2   0   0   2   0   2   2   0   0   0   2   2   2   2   2   2   0   0   0   2   2   2   2   2   2   0   0   0   0   0   2   2   0   0   2   0   2   2   2   0   2   0   0   2   0   0   0   0   0   2   0   0   2   2   2   0   0   0   0   0   2   0   2   2   0   2   0   0   2   0   0   0   2   2   0   0   0   0   2   2   0   2   2   2   2   2   2   2   0   2   2   0   0   0   0   2   2   0   0   0   0   0   0   2   0   0   2   2   0   0   0   2   2   0   2   0   2   0   2   2   0   2   2   2   2   0   2   0   0   2   0   2   2   2   2   0   0   2   0   0   0   0   0   0   0   0   0   0   2   0   2   2   0   0   0   0   2   0   2   0   2   0   2   0   0   2   0   2   2   0   0   0   0   2   0   0   0   0   2   2   0   2   0   0   0   0
 MK-4-3                 0   0   2   0   2   2   2   0   0   2   2   0   2   0   2   0   2   2   0   2   2   0   0   0   2   2   2   2   2   2   2   0   0   2   2   2   2   2   2   2   0   0   0   0   2   2   0   0   2   0   0   2   2   2   2   0   0   0   2   0   0   0   0   2   2   0   2   2   2   0   0   0   0   0   2   0   2   2   2   2   0   0   2   0   0   0   2   2   0   0   0   0   2   2   0   2   2   2   2   0   2   2   0   2   2   0   0   0   0   2   2   0   0   0   0   0   0   2   0   0   0   2   0   0   0   2   2   0   2   0   2   0   0   2   0   2   2   2   2   0   2   0   2   2   0   2   2   2   2   0   0   2   2   2   0   0   0   0   0   0   0   0   2   0   2   2   0   0   0   0   2   0   2   0   2   0   2   0   0   0   0   2   2   0   0   0   2   2   0   0   0   0   2   2   0   2   0   0   0   0
 MK-4-4                 0   2   2   0   0   0   0   0   0   2   0   0   2   0   2   0   0   2   0   2   2   0   0   0   2   2   2   2   2   2   2   0   2   2   2   2   2   2   2   2   0   0   0   0   2   2   0   0   2   0   0   2   2   2   0   0   2   0   2   0   0   2   0   2   2   2   2   2   2   0   0   0   0   2   2   0   2   2   2   2   0   0   2   0   2   0   2   2   0   0   0   0   2   2   0   2   2   2   2   0   2   2   0   2   2   0   0   0   0   2   2   0   0   0   0   0   0   2   0   0   0   2   0   0   0   2   2   0   2   0   2   0   0   2   0   2   2   2   2   0   2   0   2   2   0   2   0   2   2   0   0   2   2   2   0   0   0   0   0   0   0   0   2   0   2   2   0   0   0   0   2   0   2   0   2   0   2   0   0   0   0   2   2   0   0   0   2   2   0   0   0   0   2   2   0   2   0   0   0   0
 MK-4-5                 0   2   2   0   0   0   0   0   0   2   0   0   2   0   2   0   0   2   0   2   2   0   0   0   2   2   2   2   2   2   0   0   2   2   2   0   2   2   0   2   0   0   0   2   2   2   0   0   2   0   0   2   2   2   0   0   0   0   2   0   2   0   0   2   2   2   2   2   2   2   0   0   0   2   2   0   0   2   2   2   0   2   2   0   2   0   2   2   0   0   0   0   2   2   0   0   2   2   2   2   2   2   0   2   2   0   0   0   0   0   0   0   0   0   0   2   0   2   2   0   2   2   0   0   0   2   2   0   2   0   2   0   0   2   0   2   2   2   2   0   2   0   2   2   0   0   0   2   2   0   0   2   2   0   0   0   0   0   0   0   0   0   2   0   2   0   0   0   0   0   2   0   2   0   2   0   2   0   0   0   0   2   2   0   0   0   2   2   2   0   0   0   2   2   0   2   0   0   0   2
 MK-4-6                 0   2   2   0   0   0   2   0   0   2   0   0   2   0   2   2   0   2   0   0   0   0   0   0   2   2   2   2   2   2   0   2   2   2   2   0   2   2   0   2   0   0   0   2   2   2   0   0   2   0   0   2   2   2   2   2   0   0   2   0   0   0   0   2   2   2   2   2   2   2   0   0   0   2   2   0   0   2   2   2   2   2   2   0   2   0   0   2   0   0   0   0   0   2   0   0   2   2   2   2   2   0   2   2   2   0   0   0   2   0   0   0   0   0   0   2   0   2   0   0   2   2   0   0   0   2   0   0   2   0   2   0   0   2   0   2   2   2   2   0   2   0   2   2   0   0   0   2   2   0   0   2   2   0   0   0   0   0   0   0   0   0   2   2   2   0   0   0   0   0   2   0   0   0   2   0   2   0   0   0   0   2   2   0   0   0   2   2   2   0   0   2   2   2   0   2   0   0   0   2
 MK-4-7                 0   2   2   0   0   0   2   0   0   2   0   0   0   2   2   2   0   2   0   2   2   0   0   0   2   2   2   2   2   2   0   0   2   2   2   0   2   2   0   0   0   0   0   2   2   2   0   0   2   0   0   2   2   2   2   2   0   0   2   0   0   0   0   2   2   2   2   2   2   2   0   0   0   2   0   2   0   2   2   2   2   2   2   0   2   0   0   2   0   0   0   0   0   2   0   2   2   2   2   2   2   0   2   2   2   0   0   0   2   0   0   0   0   0   0   2   0   2   0   0   2   2   0   0   0   2   0   0   2   0   2   0   0   2   0   2   0   2   2   0   2   0   2   2   0   0   0   2   2   0   0   2   2   0   0   0   0   0   0   0   0   0   2   2   2   0   0   0   0   0   2   0   0   0   2   0   2   0   0   0   0   2   2   0   0   0   2   0   2   0   0   2   2   2   0   2   0   0   0   2
 MK-4-8                 0   2   2   0   0   0   2   0   0   2   0   0   0   2   2   2   0   2   2   2   2   0   0   0   2   2   0   2   2   2   0   0   2   2   2   0   2   0   0   0   0   0   0   2   0   2   2   0   2   0   0   2   2   2   2   0   0   0   2   0   0   0   0   2   2   2   2   2   2   2   0   0   0   2   0   2   0   2   2   2   0   2   2   0   2   0   0   0   0   0   2   0   0   2   0   2   2   2   2   2   2   0   2   2   2   0   0   0   2   0   0   2   2   0   2   2   0   2   0   0   0   2   2   0   0   2   0   0   2   0   2   0   0   2   0   2   0   2   2   0   2   0   2   2   0   0   0   2   2   0   2   2   2   0   0   0   0   0   2   0   2   0   2   2   2   2   0   0   0   2   2   0   0   0   2   0   2   0   2   0   0   2   2   0   0   2   2   2   2   2   2   2   2   2   0   0   0   2   2   2
 MK-4-9                 0   2   2   0   0   0   2   0   0   2   0   0   0   2   2   2   0   2   2   2   2   0   0   0   2   0   0   2   0   2   0   0   2   2   2   0   2   0   0   0   0   0   2   0   0   2   2   0   2   0   0   2   2   2   2   0   0   0   2   0   0   0   0   2   2   2   2   2   2   2   0   0   0   2   0   2   0   2   2   2   0   2   2   0   2   0   0   0   0   0   2   0   0   2   0   2   0   2   2   2   2   0   2   2   2   0   0   0   2   0   0   2   2   0   2   2   0   2   0   2   0   2   2   0   0   2   0   0   2   0   2   0   0   2   0   0   0   2   2   0   2   0   2   2   0   0   0   2   2   0   2   2   2   0   2   0   0   0   2   0   2   0   2   0   2   2   2   0   0   2   2   2   0   0   2   0   2   0   2   0   0   2   2   0   0   2   2   2   0   2   2   2   2   2   0   0   0   2   2   2
 MK-4-10                0   2   2   0   0   0   2   0   0   0   0   0   0   2   2   2   0   2   2   2   2   0   0   0   2   2   0   2   2   2   0   0   2   2   2   0   2   0   0   0   0   0   2   0   0   2   2   0   2   0   0   2   2   2   2   0   0   0   2   0   0   0   0   0   0   2   2   2   2   0   0   0   0   2   0   0   0   2   2   2   0   2   2   0   2   2   0   0   2   0   2   0   0   2   0   2   0   2   2   2   2   0   2   2   2   0   0   0   2   0   0   2   2   0   2   2   2   2   0   2   0   2   2   0   0   2   0   0   2   0   2   0   0   2   0   0   0   0   2   0   2   2   0   2   0   0   0   2   2   0   2   2   2   0   2   0   0   0   2   0   2   2   2   0   2   2   2   0   0   2   2   2   0   2   2   0   2   0   2   0   0   2   2   0   0   2   2   2   0   2   2   2   2   2   0   0   0   2   2   2
 MK-4-11                0   2   2   0   0   0   2   0   0   0   0   0   0   2   2   2   0   2   2   2   2   0   0   0   2   2   0   2   2   2   0   2   2   2   2   0   2   0   0   0   0   0   2   0   2   2   2   0   2   2   0   2   2   2   2   0   0   0   2   0   0   0   0   0   2   0   0   2   0   0   0   0   0   0   0   0   0   2   2   0   0   2   2   0   2   2   0   0   2   0   2   0   0   2   0   2   0   2   2   2   2   2   2   2   2   0   0   0   2   2   0   2   2   0   2   2   2   2   0   2   0   2   2   0   0   2   0   0   2   0   2   0   0   2   0   0   0   0   0   0   2   2   0   2   0   0   0   2   2   0   2   2   2   0   2   0   0   0   2   0   2   2   2   0   2   2   2   0   0   2   2   2   0   2   2   0   2   0   2   0   0   2   2   0   0   2   2   2   0   2   2   2   2   2   0   0   0   0   2   2
 MK-4-12                0   2   2   0   0   0   2   0   2   0   0   0   0   2   2   2   0   2   2   2   2   2   0   0   2   2   0   2   2   2   0   2   2   0   2   0   2   0   0   0   0   0   2   0   2   2   2   0   2   0   0   2   2   0   2   0   0   0   2   0   0   2   0   0   2   0   0   2   0   0   0   2   0   0   0   0   2   2   2   0   0   2   2   2   2   2   0   0   2   0   2   0   0   2   0   2   0   2   2   2   2   0   0   2   2   0   0   0   2   0   0   2   0   0   2   2   2   0   0   2   0   2   2   2   0   2   0   0   2   0   2   0   0   0   0   0   0   0   0   0   2   2   0   2   0   0   0   0   2   0   2   2   2   0   2   0   0   0   2   0   2   2   2   0   2   0   2   0   0   2   2   2   0   2   2   0   2   0   2   0   0   2   2   0   2   2   2   2   0   2   2   2   2   2   0   0   0   0   2   2
 MK-4-13                0   2   2   0   2   0   2   0   2   0   0   0   0   2   2   2   0   2   2   2   2   2   0   0   2   2   0   2   2   2   0   2   2   2   2   0   2   0   0   0   0   0   2   0   2   2   2   0   2   0   0   2   0   0   2   0   0   0   2   0   0   2   0   0   0   0   0   2   0   0   0   2   0   0   0   0   2   2   2   0   0   2   2   2   0   2   0   0   2   0   2   0   0   2   2   2   0   2   2   2   2   0   0   0   2   0   0   0   2   0   0   2   0   2   2   2   2   0   0   2   0   2   2   2   0   2   0   0   2   0   0   0   2   0   0   0   0   0   0   0   2   2   0   2   0   0   2   0   2   2   2   2   2   0   2   0   0   0   2   0   2   2   2   0   2   2   2   0   2   2   2   2   0   2   2   0   2   0   2   0   0   2   2   0   2   2   2   2   0   2   2   2   2   2   0   0   0   0   2   2
 MK-4-14                2   2   2   0   2   0   2   0   2   0   0   0   0   2   0   2   0   2   2   2   2   2   0   0   2   2   0   2   2   2   2   2   2   2   0   0   2   0   0   0   0   0   2   0   2   2   2   0   2   0   2   2   0   0   2   0   0   0   2   2   0   0   0   0   0   0   0   2   0   0   0   2   2   0   0   0   0   2   2   0   0   2   2   2   0   2   0   0   2   0   0   0   0   2   2   2   0   2   2   2   2   0   0   2   2   0   0   0   2   0   0   0   0   2   2   2   2   0   0   2   2   2   2   2   2   2   2   0   2   0   0   2   2   0   0   0   0   0   0   0   2   2   0   2   0   0   2   0   2   2   2   2   2   2   2   0   0   0   2   2   2   2   2   0   2   2   2   0   2   2   2   2   0   2   2   0   2   0   2   0   0   0   2   0   2   2   2   2   0   2   2   2   2   2   0   0   0   0   0   2
 MK-4-15                2   2   2   0   2   0   2   0   2   0   0   0   0   2   0   2   0   2   2   2   2   2   0   0   2   2   0   2   2   2   2   2   2   2   2   0   2   0   0   0   0   0   2   0   2   2   0   0   2   0   2   2   0   0   2   0   0   0   0   2   0   0   2   0   0   0   0   2   0   0   0   2   2   2   0   0   0   2   0   0   0   2   2   2   0   2   0   0   2   0   0   2   0   2   2   2   0   2   2   2   0   0   0   0   2   0   0   0   2   0   2   0   0   2   2   2   2   0   0   2   2   2   2   2   2   2   2   0   2   0   0   2   2   0   0   0   0   0   0   0   2   2   0   2   0   0   2   0   2   2   2   2   2   0   2   0   0   0   0   2   2   2   0   0   2   2   2   0   2   2   2   2   0   2   2   0   2   2   2   2   0   0   2   0   2   2   2   2   0   2   2   0   2   2   0   0   0   0   0   2
 MK-4-16                2   2   2   0   2   2   2   0   2   0   0   0   0   2   0   2   2   2   2   2   2   2   0   0   2   2   0   2   2   2   2   2   2   2   2   0   2   0   0   0   0   0   2   2   2   2   0   0   2   0   2   2   0   0   2   0   2   0   0   2   0   0   2   0   0   0   0   2   0   0   0   2   2   2   0   0   0   2   0   0   0   2   2   2   0   2   0   2   2   0   0   2   0   2   2   2   2   2   2   2   0   0   0   0   2   0   0   0   2   0   2   0   0   2   2   2   2   0   0   2   2   2   2   0   2   2   0   2   2   0   0   2   2   0   0   0   0   0   0   2   0   2   0   2   0   0   2   0   2   2   2   2   2   0   2   0   0   0   0   2   2   2   2   0   2   2   2   0   2   2   2   2   0   2   2   0   2   2   2   2   0   0   2   0   2   0   2   2   0   2   2   0   2   0   0   0   0   0   0   2
 MK-5-1                 2   0   2   2   2   0   2   2   2   2   2   0   0   0   0   0   2   2   0   0   2   0   2   2   2   0   2   0   0   2   2   0   0   0   2   0   0   0   2   0   2   0   2   0   0   0   0   2   2   0   2   0   0   0   0   0   2   0   0   0   2   0   0   0   2   0   2   0   2   2   0   2   2   0   2   0   2   0   0   0   2   0   2   2   0   2   0   0   0   2   0   0   0   2   0   0   0   0   0   0   0   2   0   2   2   0   2   2   0   0   2   0   0   0   2   2   2   0   2   0   2   2   2   2   0   0   2   2   0   2   2   2   0   2   2   0   2   2   2   2   0   0   2   0   2   0   2   2   2   0   0   2   2   2   2   0   2   0   2   0   0   2   2   2   0   0   0   2   0   2   2   2   0   0   2   2   0   2   0   0   2   2   0   2   0   0   0   0   2   0   0   2   2   0   2   0   0   0   0   0
 MK-5-2                 0   0   2   2   2   0   2   2   2   2   2   0   0   2   0   0   2   2   0   0   2   0   2   2   2   0   2   0   0   0   0   0   0   2   2   0   0   0   0   0   2   0   2   0   0   0   0   2   0   0   2   0   0   0   2   0   2   2   0   0   2   0   0   2   2   0   2   0   2   2   0   2   2   0   2   0   0   0   0   0   2   0   2   2   0   2   0   0   0   2   0   2   0   2   0   0   0   0   0   0   0   2   0   2   2   0   2   0   0   0   2   0   0   2   2   2   2   2   2   0   2   0   2   2   0   0   2   2   0   0   2   2   0   2   2   0   2   2   2   2   0   0   2   0   2   0   2   2   2   0   0   2   2   2   2   0   2   0   2   2   0   2   2   2   0   0   2   2   0   2   2   0   0   0   2   2   0   2   0   0   2   2   0   2   0   0   0   0   0   0   0   2   2   0   2   0   0   0   0   0
 MK-5-3                 0   0   2   0   2   0   2   2   2   2   2   0   0   2   0   0   2   0   0   0   2   0   2   2   2   0   2   0   0   0   0   2   0   2   0   0   0   0   0   0   2   0   2   0   0   0   0   2   0   2   2   0   0   0   0   0   2   2   0   0   2   0   0   2   2   0   2   0   2   2   0   2   2   0   2   0   0   2   0   2   2   0   2   2   0   2   0   0   0   2   0   2   0   2   0   0   0   0   0   0   0   2   0   2   2   0   2   0   2   0   2   0   0   2   2   0   2   2   2   0   0   0   2   2   0   0   2   2   0   0   2   2   0   2   2   0   2   2   2   2   0   0   2   0   2   0   2   2   2   0   0   2   2   2   2   0   0   0   2   2   0   2   2   2   0   0   2   2   2   0   0   0   0   0   2   2   0   2   0   0   2   2   0   2   0   0   2   0   2   0   0   0   2   0   2   0   0   0   0   0
 MK-5-4                 0   0   2   0   2   0   2   2   2   2   2   0   0   2   0   0   2   0   0   0   2   0   2   2   2   0   2   0   0   0   0   2   0   0   0   0   2   0   0   0   2   0   2   0   0   0   0   2   0   2   0   0   0   0   0   0   2   2   0   0   2   0   0   2   2   0   2   0   2   2   0   2   0   0   2   2   0   2   0   2   2   0   2   2   0   0   0   0   0   2   0   0   0   2   0   2   0   0   0   0   2   2   0   0   2   0   2   0   2   0   0   0   0   2   0   0   2   2   2   0   0   0   2   2   0   2   2   0   0   0   2   2   0   2   0   0   2   2   2   2   0   0   0   0   2   0   2   2   2   0   0   2   2   2   2   0   0   0   2   2   0   2   2   2   0   0   2   2   2   0   0   0   0   0   2   2   0   2   2   0   2   2   0   2   0   0   2   0   2   0   0   0   2   0   2   0   0   2   0   0
 MK-5-5                 0   0   2   0   2   0   2   2   2   2   2   0   0   0   0   0   2   0   0   0   2   0   2   2   2   2   2   2   0   0   2   2   0   0   0   0   2   0   0   0   2   0   2   0   0   0   0   2   0   2   0   0   0   2   0   0   2   2   0   0   2   0   0   2   2   0   2   0   0   2   2   2   0   0   2   2   0   2   0   2   2   0   2   2   0   0   0   0   0   2   0   0   0   2   0   2   0   0   0   0   2   2   2   0   0   0   2   0   2   0   2   0   0   2   0   0   2   2   2   0   0   0   2   0   0   2   2   0   0   0   2   2   2   0   0   0   2   2   2   2   0   0   2   2   0   0   2   2   2   0   0   2   2   2   2   0   0   0   2   2   0   2   2   0   0   0   2   2   2   0   0   0   0   0   2   2   0   0   0   0   2   2   0   0   0   0   2   0   0   0   0   0   2   0   2   0   0   2   0   2
 MK-5-6                 0   0   2   0   2   0   2   2   2   2   2   0   0   0   0   0   2   0   2   0   2   0   2   0   0   2   2   2   0   0   2   2   0   0   0   0   0   0   0   0   2   0   2   0   0   0   0   0   0   2   0   0   0   2   0   0   2   2   0   0   2   0   2   0   2   0   2   0   0   2   2   2   2   0   2   2   0   2   0   2   2   0   0   2   0   0   0   0   0   2   0   0   0   2   0   2   0   0   0   0   2   0   2   0   0   2   2   0   2   2   2   0   0   2   0   0   2   2   2   0   0   0   2   0   0   2   2   0   2   0   2   0   2   0   0   0   2   2   2   2   0   0   2   2   0   0   2   2   2   0   0   2   2   2   2   0   2   0   2   2   0   2   2   0   0   0   2   0   2   0   0   0   0   0   2   2   2   0   0   0   2   2   0   0   0   2   2   0   0   0   0   0   2   0   2   0   0   2   0   2
 MK-5-7                 0   0   2   0   2   0   2   2   2   2   2   0   0   0   0   0   2   0   2   0   2   0   2   0   0   0   2   2   2   0   2   2   0   0   0   0   0   0   0   0   2   0   2   0   0   0   0   0   0   2   0   2   2   2   0   0   2   2   0   0   2   0   2   0   2   0   2   0   0   2   2   2   2   0   2   2   0   2   0   2   2   2   0   2   0   0   0   0   0   0   0   0   0   2   0   2   0   2   0   0   0   0   2   0   0   2   2   0   2   0   2   0   0   2   0   0   2   2   2   0   0   0   0   0   0   2   2   0   2   0   2   0   2   0   0   0   2   2   0   0   0   0   2   2   0   0   0   2   2   0   0   2   2   2   2   0   2   0   2   2   0   2   2   2   0   0   2   0   2   0   0   0   0   0   2   2   2   0   0   0   2   2   0   0   2   2   2   0   0   0   0   0   2   0   2   0   2   0   0   0
 MK-5-8                 0   0   2   0   2   2   2   2   2   2   2   0   0   0   0   0   2   0   2   0   2   0   2   0   2   0   2   2   2   0   2   2   0   0   0   0   0   0   0   2   2   2   2   2   0   0   0   0   0   2   0   2   2   2   0   0   2   2   0   0   2   0   2   0   0   0   2   0   0   2   2   0   2   0   2   2   0   2   0   2   2   0   0   2   0   0   0   0   0   0   0   2   0   2   0   0   0   2   0   0   0   0   2   0   0   2   2   0   2   0   2   0   0   2   0   0   2   0   2   0   0   0   0   2   0   2   2   0   0   0   2   0   2   0   2   0   2   2   0   0   0   0   2   2   0   0   0   2   2   0   0   2   0   2   2   2   0   0   2   2   0   2   2   2   0   0   2   0   2   0   0   0   0   0   2   2   2   0   0   0   2   2   0   0   2   2   2   0   0   0   0   0   2   0   2   0   2   0   0   0
 MK-5-9                 0   0   2   0   2   2   2   2   2   2   2   0   0   0   0   0   2   0   2   0   2   0   2   0   2   0   2   0   2   0   0   2   0   0   0   0   0   2   0   2   2   2   2   2   2   0   0   0   0   2   0   2   2   0   0   0   0   2   0   0   2   0   2   0   0   0   2   0   2   2   2   0   2   0   2   2   0   2   0   2   2   0   0   2   0   0   2   0   0   0   0   2   0   2   0   0   0   2   0   0   0   0   2   0   0   2   2   0   2   0   2   0   0   2   0   0   2   0   2   0   0   0   0   2   0   2   2   0   0   0   2   0   2   0   2   0   2   2   0   0   0   0   2   2   0   0   0   2   2   0   0   2   0   0   2   2   0   0   2   2   0   0   2   0   0   0   2   0   2   0   0   0   0   0   2   2   2   0   0   0   2   0   0   0   2   2   2   0   0   0   0   0   2   0   2   0   2   0   0   2
 MK-5-10                0   0   2   0   2   2   2   2   2   2   2   0   0   0   2   0   2   2   2   0   2   0   2   0   2   0   0   0   2   0   0   2   0   0   0   2   0   0   0   2   2   2   2   2   2   0   0   0   0   2   0   2   0   0   0   0   0   2   0   0   2   0   2   0   0   0   2   0   2   0   2   0   2   0   2   2   0   2   0   2   0   0   0   2   0   0   2   0   0   0   0   2   2   2   0   2   0   2   0   0   0   0   2   0   0   2   2   0   2   2   2   0   2   2   0   0   0   0   2   2   0   2   0   2   0   2   2   0   0   0   2   0   2   0   2   0   2   0   0   0   0   2   2   2   0   0   0   2   2   0   2   2   0   0   0   2   0   0   2   0   0   0   2   0   0   0   2   0   2   0   0   0   2   0   2   2   2   0   0   0   2   0   0   0   2   0   2   0   0   0   0   0   2   0   2   0   0   0   0   2
 MK-5-11                0   0   2   0   2   2   2   0   2   2   2   0   0   0   2   0   2   2   2   0   2   0   2   0   2   0   0   0   2   0   0   2   0   2   2   2   0   0   0   2   0   2   2   2   2   0   0   0   0   2   0   2   0   0   0   0   0   2   0   2   2   0   2   0   0   0   2   0   0   0   2   2   2   0   2   2   0   2   0   2   2   2   0   2   0   0   2   0   0   0   0   2   2   2   0   0   2   2   0   0   0   0   2   0   0   2   2   0   2   2   0   0   2   2   0   0   0   0   2   2   0   2   2   2   0   0   2   0   0   0   2   0   0   0   2   0   2   2   0   0   0   2   2   2   0   0   0   2   2   0   2   2   0   0   2   2   0   2   2   0   0   0   2   0   0   0   2   0   2   0   0   0   2   0   2   2   2   0   0   0   2   0   0   0   2   0   2   0   0   0   0   0   2   0   2   0   0   0   0   2
 MK-5-12                0   0   2   0   2   2   2   0   2   2   2   0   0   0   2   0   0   2   2   0   2   0   2   0   2   0   2   0   0   0   0   2   0   2   2   2   0   0   0   2   0   2   2   2   0   0   0   0   0   2   0   2   0   0   0   0   0   0   0   2   2   0   2   0   2   0   2   0   0   0   2   2   2   0   0   2   0   2   0   2   2   2   0   2   0   0   2   0   0   0   0   2   0   2   0   0   2   2   0   0   0   0   2   0   0   2   2   0   2   2   0   0   0   2   0   0   0   0   2   2   0   2   2   0   0   0   2   0   0   0   2   0   0   0   2   0   2   2   0   0   2   2   2   2   0   0   0   2   2   2   2   2   0   0   2   2   0   2   2   0   0   0   2   0   0   0   2   0   2   0   0   0   2   0   2   2   2   0   0   0   2   0   0   0   2   0   0   0   0   2   0   0   2   0   2   0   0   0   0   2
 MK-5-13                0   0   2   0   2   0   2   0   2   2   2   0   0   2   2   0   0   2   2   0   2   0   2   0   2   2   2   0   0   0   0   2   0   2   2   2   0   0   0   2   0   2   2   2   0   0   0   0   0   2   0   2   0   0   0   0   0   0   0   2   2   0   2   0   0   0   2   0   0   0   2   2   2   0   0   2   0   2   0   2   2   2   0   2   0   0   2   0   0   0   0   2   0   2   0   0   2   2   0   0   0   0   2   0   0   2   2   0   2   0   0   0   0   2   0   0   0   0   2   0   0   2   2   0   0   0   2   0   0   0   2   0   0   0   2   0   2   2   0   0   2   2   2   2   0   0   0   2   2   2   2   2   2   0   2   2   0   2   2   0   0   0   2   0   0   0   2   2   0   2   0   0   2   0   2   2   2   0   0   0   2   0   0   0   2   0   0   0   0   2   0   0   2   0   2   2   0   0   0   2
 MK-5-14                0   0   2   0   2   0   2   0   2   2   2   0   2   2   2   0   2   2   2   0   2   0   2   0   2   2   2   2   0   2   2   2   0   2   2   2   0   0   0   2   0   2   2   2   0   0   2   0   0   2   0   0   0   0   0   0   0   0   0   2   2   0   2   0   0   2   2   0   0   0   2   0   2   0   2   2   0   2   0   2   0   2   0   2   0   2   2   0   0   0   0   2   0   2   0   0   2   2   0   0   0   0   2   0   2   2   2   0   2   0   0   0   0   0   0   2   0   0   2   0   0   2   2   0   0   0   2   0   0   2   0   2   0   0   2   0   2   2   0   0   2   2   2   2   0   0   0   2   2   2   2   2   2   0   2   2   0   2   2   0   0   2   2   0   0   0   2   0   0   2   0   0   2   0   2   2   2   0   0   0   2   0   2   0   2   0   0   2   0   2   0   0   2   0   0   2   0   0   0   2
 MK-5-15                0   0   2   0   2   0   2   0   2   2   0   0   2   2   2   0   0   2   2   0   2   0   2   0   2   2   2   2   0   0   2   2   0   2   2   2   0   0   0   2   0   2   2   2   0   2   2   0   0   2   2   0   0   0   0   0   0   0   0   2   2   0   2   2   0   2   2   0   0   0   2   0   2   0   2   2   0   2   0   2   0   2   0   2   0   2   2   0   0   2   0   2   0   2   0   0   2   2   0   0   0   0   2   0   2   2   2   0   2   0   0   0   0   0   0   2   0   0   2   0   0   2   2   0   0   0   2   0   0   2   0   2   2   0   2   0   2   2   0   0   2   2   2   0   0   0   2   2   2   2   2   0   2   0   2   2   0   2   2   0   2   0   2   0   0   0   2   0   0   2   0   0   2   2   2   2   2   0   0   0   2   0   2   0   0   0   0   2   0   2   0   0   2   0   0   2   0   0   0   2
 MK-5-16                0   2   2   0   2   0   2   0   2   2   0   0   0   2   2   0   0   2   2   0   0   0   2   0   2   2   2   2   0   0   2   0   0   2   2   2   0   0   0   2   0   0   0   2   0   2   2   0   0   2   2   2   0   0   0   0   0   0   0   2   2   0   2   2   0   2   2   0   0   0   2   0   2   0   2   0   0   2   0   2   0   2   0   2   0   2   2   0   0   2   2   0   0   2   0   0   2   2   2   0   0   0   2   0   2   2   2   0   2   0   0   0   0   0   0   2   0   0   0   0   0   2   0   2   0   0   2   0   0   2   0   0   2   0   2   0   2   2   0   0   2   2   2   0   0   0   2   2   2   2   0   0   2   2   2   2   0   2   2   0   2   0   2   0   0   0   2   0   0   2   0   0   2   2   2   2   2   0   0   0   2   0   2   0   0   0   0   2   0   2   0   0   2   0   0   2   0   0   0   2
 MK-6-1                 0   2   2   2   2   2   2   0   0   0   2   0   2   0   0   2   2   2   0   2   0   2   2   0   0   2   2   0   2   2   0   2   2   0   0   2   2   0   0   0   0   2   0   2   0   0   2   2   0   2   2   0   2   0   2   2   2   0   0   2   2   2   2   0   2   0   2   2   0   2   0   0   0   2   0   2   2   0   0   2   0   0   2   0   0   0   0   0   2   2   0   0   0   0   2   2   0   0   0   0   2   0   0   2   2   0   2   0   2   0   2   2   0   2   2   2   0   2   0   0   0   2   0   0   0   2   2   2   2   2   2   2   2   2   2   2   0   0   0   2   2   0   0   0   2   0   0   2   2   0   2   0   0   0   0   2   2   2   0   2   2   0   0   2   2   0   2   2   2   0   0   2   2   2   0   2   0   0   0   2   2   2   0   0   0   0   2   0   2   0   2   0   0   0   0   2   2   2   0   2
 MK-6-2                 0   0   2   2   2   2   2   0   0   0   2   0   2   0   2   2   2   2   0   2   0   2   2   0   0   2   2   0   2   2   0   2   2   0   0   2   2   0   0   0   0   2   0   2   0   0   2   2   0   2   2   0   2   0   2   2   2   0   0   2   2   2   2   0   2   0   2   0   0   2   0   0   0   2   0   2   0   0   0   2   0   0   2   0   0   0   0   0   2   0   0   0   0   0   2   2   0   0   0   0   2   0   0   2   2   0   2   0   2   0   2   0   0   2   2   2   0   2   0   0   0   2   0   0   0   2   2   2   2   2   2   2   2   2   2   2   0   0   0   2   2   0   0   0   2   0   0   2   2   0   2   2   0   0   0   2   2   2   0   2   0   0   2   2   2   0   2   2   2   0   0   2   0   2   0   2   0   0   0   0   2   2   0   0   0   0   2   0   2   0   0   0   0   0   0   2   2   2   0   2
 MK-6-3                 0   0   2   2   2   2   2   0   0   0   2   0   2   2   2   2   2   2   0   2   0   2   0   0   0   2   2   0   2   2   2   0   2   0   0   2   2   0   2   2   0   2   0   0   0   0   2   2   0   2   2   0   2   0   2   2   2   0   0   2   2   2   2   0   2   0   2   0   0   2   0   0   0   2   0   2   0   0   0   2   0   0   0   0   0   0   0   0   2   0   0   0   0   0   2   2   0   0   0   0   2   0   0   2   2   0   2   0   2   0   2   0   0   2   2   2   0   2   0   0   0   2   0   0   0   2   2   2   2   2   2   0   2   2   2   0   0   0   0   2   2   0   0   0   2   0   0   2   2   0   2   2   0   0   0   2   2   2   0   2   0   2   2   2   2   0   2   2   0   0   0   2   0   2   0   2   0   2   0   0   2   2   0   0   0   0   2   2   2   2   0   0   0   0   0   2   0   2   0   2
 MK-6-4                 2   0   2   2   2   2   2   2   0   0   2   0   2   2   2   2   2   2   0   0   0   2   0   2   2   2   2   0   2   2   2   0   2   0   0   2   2   0   2   2   0   2   0   0   0   0   2   0   0   2   2   0   2   0   2   2   2   0   0   2   2   2   2   0   2   0   2   0   0   2   0   0   0   2   0   2   0   0   2   2   0   0   0   0   0   0   0   0   2   0   0   0   0   0   2   2   0   0   2   0   2   0   0   2   0   0   2   0   2   0   2   0   0   2   2   2   0   2   0   0   0   2   0   0   0   2   2   2   2   2   2   2   2   2   2   0   0   0   0   2   2   0   0   0   2   0   2   2   2   0   2   2   0   0   0   2   0   2   0   0   0   2   2   0   2   0   2   2   0   0   0   2   0   0   0   0   0   2   2   0   2   2   0   0   0   0   2   2   2   2   0   0   0   0   0   2   2   0   0   2
 MK-6-5                 2   2   2   2   2   2   2   2   2   0   2   2   2   2   2   2   2   2   0   0   0   2   0   2   2   2   2   0   2   2   2   2   2   0   0   2   2   0   2   2   2   2   0   0   0   0   2   0   0   2   2   2   2   0   2   2   2   2   0   0   2   2   2   0   2   0   0   0   0   2   0   0   0   2   0   2   0   0   2   2   0   0   0   2   0   0   0   0   2   0   0   0   0   0   2   2   2   2   0   0   2   0   0   2   2   0   2   0   2   0   2   0   0   2   2   2   0   2   0   0   0   2   0   0   0   2   2   2   2   2   2   2   2   2   2   0   0   0   0   2   2   0   0   0   2   2   2   2   2   2   2   2   2   0   0   2   0   2   0   0   0   2   2   0   2   2   2   2   2   0   0   2   0   0   0   0   0   2   2   0   2   2   0   0   0   0   2   2   2   2   0   2   0   0   0   2   2   0   0   2
 MK-6-6                 2   2   2   0   2   2   2   2   2   0   2   2   2   2   2   2   2   2   0   0   0   2   0   2   0   2   2   0   2   2   0   2   2   0   0   0   2   0   2   2   0   2   0   0   0   0   2   0   0   2   2   2   0   0   2   2   2   2   2   0   0   2   2   0   2   0   0   0   0   2   0   0   2   2   0   2   0   0   2   2   0   2   0   2   0   0   0   0   2   0   0   0   0   2   2   0   2   2   0   0   2   0   0   2   2   0   2   0   2   0   2   0   0   2   2   2   0   2   0   2   0   2   0   0   0   2   2   2   2   2   0   2   2   2   0   0   0   0   0   2   2   0   0   2   2   2   2   2   2   2   2   2   2   0   0   2   0   2   0   0   0   2   2   0   2   2   2   2   2   0   2   2   0   2   0   0   0   2   2   0   2   2   0   0   0   0   2   2   0   2   0   2   0   0   0   2   2   0   2   2
 MK-6-7                 2   2   2   0   2   2   2   2   0   0   2   2   2   2   2   2   0   2   0   0   0   2   0   2   0   2   2   0   2   2   0   2   2   0   0   0   0   0   2   0   0   2   0   0   0   0   2   0   0   2   2   2   0   0   2   2   2   2   2   0   0   0   2   2   2   0   0   0   0   2   0   0   2   2   0   2   0   0   2   2   0   2   0   2   0   0   0   0   2   0   0   0   0   2   0   0   2   2   2   0   2   0   0   2   2   0   2   0   2   0   2   0   0   2   2   2   0   2   0   0   0   2   0   0   0   2   2   2   2   2   0   2   2   2   0   0   0   0   0   2   2   0   0   0   2   2   2   2   2   2   2   2   2   0   0   2   2   2   0   0   0   2   2   0   2   0   2   0   2   0   2   0   0   2   0   0   0   2   2   0   2   2   0   0   0   0   2   2   0   2   0   2   0   0   0   2   0   0   2   0
 MK-6-8                 2   2   2   0   2   2   0   2   0   0   2   2   0   2   2   2   0   2   0   0   0   2   2   2   0   2   2   2   2   2   0   2   2   0   2   0   0   0   0   2   0   2   0   0   0   0   2   2   0   2   2   2   0   0   2   2   2   2   2   0   0   0   2   2   2   0   0   0   0   2   0   0   2   2   0   2   0   0   2   2   0   0   0   2   0   0   0   0   2   0   0   0   0   2   0   0   2   2   2   0   2   0   0   2   2   0   2   0   2   2   2   0   2   2   2   0   0   2   0   0   2   2   0   0   0   2   2   2   2   2   0   2   2   2   2   0   0   0   0   2   2   0   0   0   2   2   2   2   2   2   2   2   2   0   0   2   0   2   0   0   0   2   2   0   2   0   2   0   2   0   2   0   0   2   0   0   0   2   2   0   0   2   0   0   0   0   0   2   2   0   0   2   0   0   0   2   0   0   2   0
 MK-6-9                 2   2   2   0   2   2   0   2   0   0   2   2   0   2   2   2   0   2   0   0   0   2   2   2   0   2   2   2   2   2   0   2   2   0   2   0   0   0   0   2   0   2   0   0   0   0   2   2   0   2   2   2   0   0   2   2   2   2   2   0   0   0   0   2   2   2   0   0   0   2   0   0   2   2   0   2   0   2   2   2   0   0   0   0   0   0   0   0   2   2   2   0   0   2   0   0   2   2   2   0   2   0   0   2   0   0   2   0   0   2   2   0   2   2   2   0   0   2   0   2   2   2   0   0   2   2   0   2   2   2   0   2   2   2   2   0   0   0   0   2   2   0   2   0   2   2   2   2   2   2   2   2   2   0   0   2   0   2   0   0   0   2   2   0   2   0   0   0   2   0   2   0   0   2   0   0   2   2   2   0   0   2   0   0   0   0   0   2   2   0   0   2   0   0   0   2   0   0   2   0
 MK-6-10                2   2   0   0   2   0   0   2   0   0   2   2   0   2   2   2   0   2   0   0   0   2   2   2   0   2   2   2   2   0   0   2   2   0   2   0   0   0   0   2   0   2   0   0   0   0   0   2   0   2   2   2   0   0   2   2   2   2   2   0   0   0   0   2   2   2   0   0   0   2   0   0   2   2   0   2   0   2   2   2   0   0   0   0   0   0   0   0   2   2   2   0   0   2   0   0   2   2   2   0   2   0   0   2   0   0   2   0   0   2   2   0   2   2   2   0   0   2   0   2   2   2   0   0   2   2   0   2   2   2   0   2   2   2   2   0   2   0   0   2   2   0   2   0   2   2   2   2   2   2   2   2   2   0   0   2   0   2   0   2   0   2   2   0   2   0   0   0   2   2   2   0   0   2   0   0   2   2   2   0   0   2   0   0   0   0   0   2   2   0   0   2   0   0   0   2   0   0   2   0
 MK-6-11                2   2   0   0   2   0   0   2   0   0   2   2   0   2   2   2   0   2   2   0   0   2   2   2   0   2   2   2   2   0   0   0   2   2   2   2   0   0   0   2   0   2   2   0   0   0   0   2   0   2   2   2   0   0   2   2   2   2   2   0   0   0   2   2   2   2   0   0   0   2   0   0   2   2   2   2   0   2   2   2   0   0   0   0   0   2   0   2   2   2   2   0   0   2   2   0   2   2   2   0   2   0   2   2   0   0   2   0   0   2   2   0   2   2   2   0   0   0   0   0   2   0   2   0   0   2   0   2   0   2   0   2   2   2   2   0   2   0   0   2   2   0   2   0   2   2   2   2   2   2   2   0   2   0   0   2   0   2   0   2   0   2   2   0   0   0   0   0   2   0   2   0   0   0   0   0   2   2   2   0   0   2   0   0   0   2   0   2   2   0   2   2   0   0   0   2   0   0   2   2
 MK-6-12                2   2   0   0   2   0   0   2   2   0   2   2   0   2   0   2   0   2   2   0   2   2   2   2   0   2   2   0   2   0   0   0   2   2   2   2   0   0   0   2   0   2   2   0   0   0   0   2   0   2   0   2   0   0   0   2   2   2   2   0   0   0   2   0   2   2   0   0   0   2   0   0   2   2   2   2   0   2   2   2   0   0   0   0   0   2   0   2   0   2   2   0   0   2   2   0   2   2   0   0   2   0   2   0   2   0   2   0   0   2   2   0   0   2   2   0   0   0   0   0   2   0   2   2   0   2   0   0   0   2   0   2   2   2   2   0   2   0   0   2   2   0   2   0   2   2   2   2   2   2   2   0   2   0   0   2   2   2   0   2   0   2   0   0   0   0   0   0   2   2   0   2   0   2   0   0   2   2   2   0   0   2   0   2   0   2   0   2   2   2   2   2   0   0   0   2   0   0   2   2
 MK-6-13                2   2   0   0   2   0   0   2   2   2   2   2   0   2   0   2   2   2   2   0   0   2   2   2   0   2   2   0   2   0   0   2   2   2   2   2   0   0   0   2   0   2   0   0   0   0   0   2   0   2   0   2   0   0   0   0   2   0   2   0   0   0   2   0   2   0   0   0   2   2   0   0   2   2   2   2   0   2   2   2   0   0   0   0   0   2   0   2   0   2   2   2   0   2   0   0   2   2   0   0   2   0   2   0   2   0   0   0   0   2   2   0   0   2   2   0   0   0   0   0   2   0   0   2   0   2   0   0   0   2   0   2   2   2   2   2   2   0   0   2   2   0   2   0   2   2   2   2   2   2   2   0   2   0   0   2   2   2   0   2   0   2   0   0   0   0   0   0   2   2   0   2   0   2   0   0   2   2   2   0   0   2   0   2   0   2   0   2   2   2   2   2   0   0   0   0   0   0   2   2
 MK-6-14                2   2   0   0   2   0   0   2   2   2   2   2   0   2   0   2   0   2   2   0   0   2   2   2   0   0   2   0   2   0   0   2   0   2   2   2   0   0   0   2   2   2   0   0   0   2   0   2   0   2   2   2   0   0   2   0   2   0   2   0   2   0   2   0   2   0   0   0   2   2   0   0   0   2   2   2   0   2   2   2   0   0   0   0   2   2   0   0   0   2   2   2   2   2   0   0   2   2   0   0   2   0   2   0   2   0   0   0   0   2   2   2   0   2   0   2   0   0   0   0   2   0   0   2   0   2   0   0   2   2   0   2   2   2   2   2   2   0   0   2   2   0   2   0   2   2   2   2   2   2   2   0   2   0   0   0   2   0   0   2   0   2   0   0   0   0   0   0   2   2   0   2   0   2   0   0   2   2   2   0   0   2   0   2   0   0   0   2   0   2   2   2   0   0   0   0   0   0   2   0
 MK-6-15                2   2   0   0   2   0   2   2   0   2   2   2   0   2   0   2   0   2   2   0   0   2   2   0   0   2   2   0   2   0   0   2   0   2   2   2   0   0   0   2   2   0   0   0   0   2   0   2   0   2   2   0   0   0   0   0   2   0   2   0   2   0   2   0   2   0   0   0   2   2   0   0   0   2   2   2   2   2   0   2   0   0   0   0   2   2   0   0   0   2   2   2   0   2   0   0   2   2   0   2   2   0   2   2   2   0   0   0   0   2   2   2   0   2   0   0   0   0   0   0   2   0   0   2   2   2   0   0   2   2   0   2   2   2   2   0   2   0   0   2   2   0   2   0   2   0   2   2   2   2   0   0   2   0   0   0   2   2   2   2   0   2   0   0   0   0   0   0   2   2   0   2   0   2   2   0   2   2   2   2   0   2   0   2   2   0   2   2   0   2   2   2   2   0   0   0   0   0   0   0
 MK-6-16                2   0   0   0   2   0   2   2   0   2   2   2   0   2   0   2   0   2   2   0   0   2   2   0   0   2   2   0   2   0   0   2   0   2   2   2   0   2   0   0   2   0   0   0   0   2   2   2   0   2   2   0   0   0   0   0   2   0   2   0   2   0   2   0   2   0   0   0   2   2   0   0   0   2   2   2   2   2   0   2   0   0   0   0   2   2   0   0   0   2   2   2   0   2   0   0   0   2   0   2   2   0   0   2   2   0   0   0   0   2   0   2   0   2   0   0   0   0   0   0   2   0   0   2   2   2   0   0   2   2   0   2   2   0   2   0   2   2   0   2   2   0   2   0   2   0   2   2   2   0   0   0   2   0   0   0   2   0   2   2   0   2   0   0   0   0   0   0   2   2   0   0   0   2   2   0   2   0   2   2   0   2   0   2   2   0   2   2   0   2   2   2   2   0   0   0   0   0   0   0
 
!****************************************** Phenotypic Data **********************************************************
!-100.0 is resevred for missing phenotype
SimulatedTrait1        13.4215   14.3679   15.1358   15.4176   14.4203   16.0398   15.8991   17.1175   16.1823   14.0478   14.7539   13.8605   14.8345   15.0101   14.1900   14.3618   14.3169   15.3346   15.0302   14.5634   15.3967   12.7805   15.3418   15.5346   16.2982   14.4248   14.0131   16.0191   17.4736   17.7433   16.2813   13.9947   17.6464   15.6804   16.5193   16.0477   17.4466   16.1145   14.2378   16.9727   16.8981   16.2129   14.9671   16.6418   13.2390   17.2540   16.2430   16.6788   12.9779   14.2326   15.1995   15.9574   15.7064   13.3742   13.5294   16.3546   14.0770   16.4266   13.3710   15.3093   16.2267   15.6482   15.5061   17.3224   14.7238   16.5023   17.4067   13.9426   14.2687   16.2101   14.0713   16.4680   16.1384   13.0911   15.8646   16.1868   13.8563   15.0792   13.5088   14.3600   16.6362   16.6891   14.2264   13.7445   15.7676   15.5474   15.1711   14.0206   15.6882   14.2651   15.5226   16.1350   16.2162   16.9669   14.0628   15.7988   14.4394   16.2735   13.2863   16.7709   16.0985   14.1898   13.7237   16.7637   15.7393   15.6405   13.3801   16.2733   15.5414   13.5005   14.5465   14.6964   15.7121   14.4464   17.6747   14.1287   16.8559   15.4704   16.9843   14.8159   15.2558   15.3507   18.1472   15.3028   14.7532   15.1565   14.8864   14.6570   12.8059   13.9358   14.3500   13.8624   15.0156   16.9414   14.3304   14.3580   15.3345   14.8100   13.6962   13.6073   14.1421   13.5716   14.5334   13.9367   12.8829   12.3760   16.6577   15.3817   13.3424   15.1935   13.5963   13.7181   14.4847   16.2270   15.0806   15.0391   15.6203   13.7264   15.2555   14.8458   15.9562   12.3875   14.6775   14.6241   14.3585   16.9071   12.9365   13.1629   14.7104   13.9157   13.8391   15.1503   17.8812   16.9357   15.2611   14.4669   15.7614   14.4929   13.1113   14.7415   13.9244   16.0387   17.0856   14.4451   15.0274   16.5079   14.5086   15.8636   15.3264   13.5277   15.8842   15.4139   16.4776   14.8353   14.9575   15.5481   16.4333   14.1548   14.6510   13.4888
SimulatedTrait2        10.3985   10.8367   10.2700    9.1675   10.3452    8.9232    9.4896    9.6351    9.4404   10.1801   10.5481    9.2388   10.7324   10.8904   11.0653   10.1238    9.7366    9.2277    9.5515    9.4806   10.8062   11.0045    9.7104    9.8876   10.9837    9.6335   10.6717    8.9347    9.8878   10.0767    8.8544   10.7774    9.5273    9.1601   10.8292    9.7452    9.7503    9.2963   11.4502    9.2148    9.9219    9.4160    8.9837   10.3699   11.5197    8.2393    8.5657    8.6138   10.3508   10.4096    9.4799   10.7642    9.5221    9.3378   10.2858    9.7290   10.3950    9.5958    9.7986    9.4901    9.6353    9.6938    9.2772    9.5032   10.8578    9.8186    8.6684   10.7159   10.1802    9.9551   11.4133    8.5526    8.5249   10.1335   10.3850    9.7262   10.9007    9.9144   10.8098   11.7106    9.7870    9.2992   10.4785   11.0518    9.4673   10.5582    9.1506   10.5251    8.6698   10.6206    9.4723    9.6319    9.4050   10.2583   11.2535    9.2642    9.5044    9.7729   10.1566   10.2782    9.7544    9.9302   10.6335    9.7696   10.5360    9.2288   10.0927    8.9120    9.7065   11.1235    9.0288   10.3627    9.8174   10.3327    8.3184    9.5397    8.7637    9.6662    9.4118    8.8862   10.0186   10.8413    9.8379   10.1365   10.5995    9.1264   10.0475    9.8965   10.4647    9.7681    9.3928   11.2853   10.2032    9.0667   10.8440    9.7459   10.0032    8.8187   10.5831   10.3675    9.6946   10.2850   10.0143    9.8173   10.1272    9.0002    9.9085   10.2973   10.3702   10.5191   10.0219    9.1528    9.5294    9.2298    9.2676   10.2168    9.9598   10.9921    9.2228   10.3809   10.3211   10.2357   10.7165   10.0110   11.2326    9.1028   10.5279    9.6948   10.4316   10.8843   11.3333   10.6151   10.5154    8.7579    9.5774   11.0352   11.8939   10.0816    9.6046    9.8452   10.7021    9.3896    8.9730    9.9984   11.3767   10.3191   10.5115    9.4438   10.0619   10.2255    8.7548    9.5911   10.3805   10.8715   10.2426   10.0275    8.5688   10.4584   11.0427   10.8349
 
