# Supplementary material for: Inclusive Composite Interval Mapping of QTL by Environment Interactions in Biparental Populations
Source: PLoS One. 2015 Jul 10;10(7):e0132414. doi: 10.1371/journal.pone.0132414 (PMC4498613; doi:10.1371/journal.pone.0132414)
Supplement: S5 File — (ZIP) [file pone.0132414.s005.zip › H=0.5/L1/run_00012.met]

!**********************Note: lines staring with "!" are remarks and will be ignored in the program********************
!*********************************General Information**********************************
!Assuming F1 = P1 x P2, populations available in QTL IciMapping are: 
!  1, P1BC1F1 = P1 x F1, the first backcrossing where P1 is used as the recurrent parent;
!  2, P2BC1F1 = P2 x F1, the first backcrossing where P2 is used as the recurrent parent;
!  3, F1DH, F1-derived doubled haploids; 
!  4, RIL or F1RIL, recombination inbred lines through the repeated selfing of F1;
!  5, P1BC1RIL, recombination inbred lines through the repeated selfing of P1BC1F1;
!  6, P2BC1RIL, recombination inbred lines through the repeated selfing of P2BC1F1;
!  7, F2, the selfing generation of F1;
!  8, F3, the selfing generation of F2;
!  9, P1BC2F1, the second backcrossing where P1 is used as the recurrent parent; 
! 10, P2BC2F1, the second backcrossing where P2 is used as the recurrent parent;
! 11, P1BC2RIL, recombination inred lines through the repeated selfing of P1BC2F1; 
! 12, P2BC2RIL, recombination inred lines through the repeated selfing of P2BC2F1; 
! 13, P1BC1F2, the selfing generation of P1BC1F1; 
! 14, P2BC1F2, the selfing generation of P2BC1F1; 
! 15, P1BC2F2, the selfing generation of P1BC2F1; 
! 16, P2BC2F2, the selfing generation of P2BC2F1; 
! 17, P1BC1DH, P1BC1F1-derived doubled haploids; 
! 18, P2BC1DH, P2BC1F1-derived doubled haploids; 
! 19, P1BC2DH, P1BC2F1-derived doubled haploids; 
! 20, P2BC2DH, P2BC2F1-derived doubled haploids; 
   3      !Mapping Population (see remarks above)
   2      !Mapping Function (1 for Kosambi; 2 for Haldane; 3 for Morgan)
   2      !Marker Space Type (1 for intervals; 2 for positions)
   1      !Marker Space Unit(1 for centiMorgans; 2 for Morgan)
   6      !Number of Chromosomes (or Linkage Groups)
 200      !Size of the mapping population
   2      !Number of environments
 
!***************************************** Chromosomes and Linkage Maps **********************************************
!Chromosome                 NumMarkers
-CH1                        16
-CH2                        16
-CH3                        16
-CH4                        16
-CH5                        16
-CH6                        16
!Linkage map (Marker name followed by position or the interval length)
 MK-1-1                1     0.000
 MK-1-2                1    10.000
 MK-1-3                1    20.000
 MK-1-4                1    30.000
 MK-1-5                1    40.000
 MK-1-6                1    50.000
 MK-1-7                1    60.000
 MK-1-8                1    70.000
 MK-1-9                1    80.000
 MK-1-10               1    90.000
 MK-1-11               1   100.000
 MK-1-12               1   110.000
 MK-1-13               1   120.000
 MK-1-14               1   130.000
 MK-1-15               1   140.000
 MK-1-16               1   150.000
 MK-2-1                2     0.000
 MK-2-2                2    10.000
 MK-2-3                2    20.000
 MK-2-4                2    30.000
 MK-2-5                2    40.000
 MK-2-6                2    50.000
 MK-2-7                2    60.000
 MK-2-8                2    70.000
 MK-2-9                2    80.000
 MK-2-10               2    90.000
 MK-2-11               2   100.000
 MK-2-12               2   110.000
 MK-2-13               2   120.000
 MK-2-14               2   130.000
 MK-2-15               2   140.000
 MK-2-16               2   150.000
 MK-3-1                3     0.000
 MK-3-2                3    10.000
 MK-3-3                3    20.000
 MK-3-4                3    30.000
 MK-3-5                3    40.000
 MK-3-6                3    50.000
 MK-3-7                3    60.000
 MK-3-8                3    70.000
 MK-3-9                3    80.000
 MK-3-10               3    90.000
 MK-3-11               3   100.000
 MK-3-12               3   110.000
 MK-3-13               3   120.000
 MK-3-14               3   130.000
 MK-3-15               3   140.000
 MK-3-16               3   150.000
 MK-4-1                4     0.000
 MK-4-2                4    10.000
 MK-4-3                4    20.000
 MK-4-4                4    30.000
 MK-4-5                4    40.000
 MK-4-6                4    50.000
 MK-4-7                4    60.000
 MK-4-8                4    70.000
 MK-4-9                4    80.000
 MK-4-10               4    90.000
 MK-4-11               4   100.000
 MK-4-12               4   110.000
 MK-4-13               4   120.000
 MK-4-14               4   130.000
 MK-4-15               4   140.000
 MK-4-16               4   150.000
 MK-5-1                5     0.000
 MK-5-2                5    10.000
 MK-5-3                5    20.000
 MK-5-4                5    30.000
 MK-5-5                5    40.000
 MK-5-6                5    50.000
 MK-5-7                5    60.000
 MK-5-8                5    70.000
 MK-5-9                5    80.000
 MK-5-10               5    90.000
 MK-5-11               5   100.000
 MK-5-12               5   110.000
 MK-5-13               5   120.000
 MK-5-14               5   130.000
 MK-5-15               5   140.000
 MK-5-16               5   150.000
 MK-6-1                6     0.000
 MK-6-2                6    10.000
 MK-6-3                6    20.000
 MK-6-4                6    30.000
 MK-6-5                6    40.000
 MK-6-6                6    50.000
 MK-6-7                6    60.000
 MK-6-8                6    70.000
 MK-6-9                6    80.000
 MK-6-10               6    90.000
 MK-6-11               6   100.000
 MK-6-12               6   110.000
 MK-6-13               6   120.000
 MK-6-14               6   130.000
 MK-6-15               6   140.000
 MK-6-16               6   150.000
!*********************************** Marker Types ********************************************************************
!Co-dominant marker: When heterozygote F1 is present, P1 is coded as 2, F1 is coded as 1, and P2 is coded as 0; Otherwise, P1 is coded as 2, and P2 is coded as 0. 
!Dominant marker: When heterozygote F1 is present, P1 and F1 are coded as 12, and P2 is coded as 0; Otherwise, P1 is coded as 2, and P2 is coded as 0.  
!Recessive markers: When heterozygote F1 is present, P1 is coded as 2, and F1 and P2 are coded as 10; Otherwise, P1 is coded as 2, and P2 is coded as 0. 
!Missing marker is coded as -1. 
 MK-1-1                 2   0   2   0   0   2   0   2   0   2   2   0   0   0   0   0   0   2   0   0   0   2   0   2   0   2   2   0   2   2   0   2   0   2   0   2   2   0   0   2   2   0   2   0   2   2   0   2   2   2   0   0   2   2   0   0   0   0   2   2   2   0   2   2   2   2   0   0   2   2   2   0   0   0   0   0   2   0   2   2   0   0   2   0   0   2   0   2   0   0   2   2   2   0   2   2   0   2   0   0   2   2   0   2   0   2   2   0   2   0   0   2   2   2   2   0   0   2   2   0   2   2   2   0   2   0   2   0   2   2   2   2   2   2   0   0   0   2   2   2   2   2   0   0   0   0   2   0   0   0   2   0   0   2   2   0   2   2   2   2   2   2   2   2   0   0   2   2   2   2   2   0   2   2   2   0   2   2   2   0   0   0   0   2   2   0   0   2   0   2   2   2   2   2   2   2   2   0   0   2
 MK-1-2                 2   0   2   0   0   2   0   2   0   2   0   0   0   0   0   0   0   2   0   2   2   2   0   2   0   0   2   0   2   2   0   2   0   0   0   2   2   0   0   2   2   0   2   0   2   2   0   2   2   2   0   0   2   2   0   0   0   0   2   2   0   0   2   0   2   2   0   0   2   2   2   0   2   0   0   2   2   0   2   2   0   0   2   0   0   0   0   2   0   0   2   2   2   0   2   2   0   2   0   0   2   2   0   2   0   2   2   0   2   0   0   2   2   2   2   0   0   2   2   0   2   2   2   0   2   0   2   0   2   2   2   2   2   2   2   0   0   2   2   2   2   2   0   0   0   0   2   0   0   0   2   0   0   2   2   0   2   2   2   2   2   0   2   2   0   0   0   0   0   2   2   0   0   2   0   0   2   2   2   0   0   0   2   2   2   0   0   2   0   2   2   2   2   0   2   2   2   0   0   2
 MK-1-3                 2   0   2   0   0   2   0   2   0   2   0   0   0   2   0   0   0   2   0   2   2   2   0   0   0   0   2   0   2   2   0   2   0   0   0   0   2   0   0   0   2   0   2   0   0   2   0   2   2   2   0   0   2   2   0   0   0   0   2   0   2   0   2   0   2   2   0   0   2   0   2   0   0   0   0   0   0   2   2   2   0   0   2   0   0   0   0   2   0   0   2   2   2   0   2   2   0   2   0   0   2   0   0   2   0   2   2   0   2   0   0   2   2   2   2   0   0   2   2   0   2   2   2   0   2   0   2   0   2   2   0   2   2   2   2   0   0   2   2   2   2   2   0   2   0   0   2   0   0   0   2   0   0   0   2   0   2   2   2   2   2   0   2   2   0   0   0   0   0   2   2   0   2   2   0   0   2   2   2   0   0   0   2   2   2   0   0   2   0   0   2   2   2   0   2   2   2   0   0   2
 MK-1-4                 2   0   2   0   0   0   0   2   0   0   0   0   0   2   0   0   0   2   2   2   2   2   0   0   0   2   2   0   2   2   0   2   0   0   0   0   2   0   0   2   2   0   2   0   0   2   0   2   2   2   0   0   2   2   0   0   0   2   2   0   2   0   2   0   0   2   0   0   2   0   2   0   0   0   0   0   0   2   2   2   0   0   2   0   2   0   0   2   0   0   2   2   0   0   2   2   0   2   0   0   2   0   0   2   0   2   2   0   2   0   0   2   2   0   2   0   2   2   2   0   0   2   2   0   2   0   2   0   2   2   0   2   2   2   2   0   0   0   2   2   0   2   0   2   0   0   2   0   0   0   0   2   0   0   2   0   2   2   2   2   2   0   2   2   0   0   0   0   0   2   2   0   2   2   0   2   2   2   2   0   0   0   2   2   2   0   0   2   0   2   2   2   2   0   2   2   2   0   0   2
 MK-1-5                 2   0   2   0   0   0   0   2   0   0   0   0   0   2   0   0   0   2   2   2   2   2   0   0   0   2   2   0   0   2   0   2   0   0   0   0   2   0   0   2   2   0   2   0   0   2   2   2   2   2   0   0   2   2   0   0   0   0   2   2   2   0   2   0   0   2   0   0   2   0   2   0   0   0   0   0   0   2   0   2   0   0   2   0   2   0   0   2   2   0   2   2   0   0   2   2   0   2   0   0   2   0   0   2   0   2   0   0   2   2   0   0   2   0   2   2   2   2   2   0   0   2   2   0   2   0   2   0   2   2   0   0   2   2   2   0   0   0   2   2   0   2   0   2   0   0   2   0   0   0   0   2   0   2   2   0   2   2   2   2   2   0   2   2   2   0   2   0   2   2   2   2   2   0   0   2   2   2   2   0   0   2   2   2   2   0   0   2   0   2   2   2   0   0   2   2   2   0   0   2
 MK-1-6                 2   0   2   0   0   0   0   2   2   0   0   0   2   2   0   2   0   0   2   2   2   2   0   2   0   2   2   0   0   2   0   2   0   0   2   0   2   0   0   2   2   0   2   0   0   2   2   2   2   2   0   0   2   2   0   0   0   0   2   2   2   0   2   0   0   2   0   0   2   0   2   0   0   0   0   0   0   2   0   2   2   0   2   0   2   0   0   2   2   0   2   2   0   0   2   2   0   2   0   0   2   0   0   2   0   2   2   0   2   2   0   0   2   0   2   2   2   0   2   0   0   2   2   0   2   0   2   0   2   2   0   0   2   0   2   0   0   0   2   2   0   0   0   2   0   0   2   2   2   2   2   2   0   2   2   0   2   0   2   2   2   0   2   2   2   0   2   0   2   2   2   2   2   0   0   2   0   2   2   0   0   2   2   2   2   0   0   2   2   2   2   2   0   0   2   2   2   0   0   2
 MK-1-7                 2   0   2   0   0   0   0   2   2   0   0   0   2   2   0   2   0   0   2   0   2   2   0   2   0   2   2   0   0   2   0   2   0   0   2   0   2   0   0   0   0   0   2   0   0   2   2   2   2   2   0   2   2   2   0   0   0   0   2   2   2   0   2   0   2   2   0   0   0   0   2   0   0   0   0   0   0   2   0   2   2   0   2   0   2   0   2   2   2   0   2   2   0   0   2   2   0   2   0   0   2   0   2   2   0   2   2   0   2   2   0   0   2   0   2   2   2   0   2   0   0   2   2   2   2   0   2   0   2   2   0   0   2   0   2   0   0   0   2   2   0   0   2   0   2   0   2   2   2   2   2   2   0   2   2   2   0   2   2   0   0   0   2   2   2   0   2   0   2   2   2   0   2   0   0   2   0   2   2   0   0   2   2   2   2   0   0   2   2   2   2   2   0   0   2   2   2   0   0   2
 MK-1-8                 2   0   2   0   0   0   0   2   2   0   0   0   2   2   0   2   0   0   2   0   0   2   0   2   0   2   2   0   0   2   0   2   0   0   2   0   2   0   0   0   0   2   2   0   0   2   2   2   2   2   0   0   2   2   0   0   0   0   2   2   2   0   2   0   2   0   0   0   0   0   2   2   0   0   0   0   0   2   0   2   2   0   2   0   2   0   2   0   0   0   2   2   0   0   2   2   0   2   0   0   2   0   2   2   0   2   2   0   2   2   0   0   2   2   2   2   2   0   2   2   0   2   2   2   0   0   0   0   2   2   0   0   2   0   2   0   0   0   2   2   0   2   2   0   2   0   2   2   2   2   2   2   0   2   2   2   0   2   2   0   0   0   2   2   2   0   2   0   2   2   2   0   0   0   0   2   0   2   2   0   0   2   2   2   0   0   0   2   2   0   2   2   0   0   2   2   2   0   0   2
 MK-1-9                 2   0   2   0   0   0   0   2   2   0   0   0   2   2   0   2   0   0   2   0   0   2   0   2   2   2   2   0   0   0   0   2   0   2   2   2   2   0   0   0   0   2   2   0   0   2   2   2   2   2   0   0   2   2   0   0   0   2   2   2   0   0   2   0   2   0   0   0   0   0   2   2   0   0   0   0   0   2   0   2   2   0   2   0   2   0   2   0   0   0   2   2   0   2   2   2   0   2   0   0   2   0   2   2   0   2   2   0   2   2   0   0   2   2   2   2   2   0   2   2   0   2   2   2   0   2   2   0   2   2   0   0   2   0   2   0   0   0   2   2   0   2   2   0   2   2   2   2   2   2   2   2   0   2   2   2   0   2   2   0   0   0   2   2   2   0   2   0   2   2   2   0   2   2   0   2   0   0   2   0   0   2   2   2   0   0   0   2   2   0   0   0   2   0   2   2   2   0   0   2
 MK-1-10                2   0   2   0   0   0   0   2   2   2   0   0   2   0   0   2   0   0   2   0   0   2   2   2   2   2   2   0   0   0   0   2   0   2   0   2   2   0   0   0   0   0   2   0   0   2   2   0   2   2   0   0   0   2   0   0   0   2   2   0   0   0   2   0   2   0   0   0   0   0   2   2   0   0   0   0   0   2   0   2   2   2   2   0   0   0   2   2   0   0   0   2   0   2   2   2   0   2   0   0   2   0   2   2   0   2   2   0   2   0   0   2   2   2   2   2   2   0   2   0   0   2   2   0   2   2   0   2   0   2   2   0   2   0   0   0   0   0   2   2   0   2   2   0   2   2   2   0   2   2   2   2   0   2   2   2   0   2   0   0   0   0   2   2   0   0   2   0   2   2   2   0   2   2   0   2   2   0   2   0   0   2   2   0   0   0   0   2   2   0   2   0   2   0   0   2   2   0   0   2
 MK-1-11                2   0   2   0   0   2   0   2   2   0   0   0   2   0   2   2   0   0   2   0   0   2   2   2   2   2   2   0   0   0   0   2   0   2   0   2   2   0   0   0   0   0   2   0   0   2   2   0   2   2   0   0   0   2   0   0   2   2   2   0   0   0   2   0   2   0   0   0   0   0   2   2   0   0   0   0   0   2   0   2   2   2   2   0   0   0   2   2   0   0   0   2   0   0   2   2   0   2   0   0   2   0   2   2   0   2   2   0   2   0   0   2   2   2   2   2   2   0   0   0   0   2   2   2   2   2   0   2   0   2   0   0   2   0   0   0   0   0   2   2   0   2   2   0   2   2   2   0   2   2   2   2   0   2   2   2   0   2   0   0   0   2   2   2   0   0   2   0   2   2   2   0   2   2   0   2   0   2   2   0   2   2   0   0   0   2   0   2   2   0   2   0   2   0   0   2   2   0   0   2
 MK-1-12                0   0   2   0   0   2   0   2   2   0   0   0   2   0   2   2   0   0   2   0   0   2   2   2   0   2   2   0   0   0   0   2   0   0   0   2   2   2   0   0   0   0   2   0   0   2   2   0   2   2   0   0   0   2   0   0   2   2   0   0   0   0   2   0   2   0   0   0   0   0   2   2   0   2   2   0   0   2   0   2   2   2   2   0   0   0   2   2   0   0   0   2   0   0   2   2   0   2   0   0   2   0   2   2   0   2   2   2   2   0   0   2   2   2   0   2   2   0   0   0   0   2   2   2   2   2   0   2   0   2   0   0   2   0   0   0   0   2   2   2   2   2   2   0   2   2   2   0   2   2   0   2   0   0   2   2   0   2   0   0   2   2   2   2   0   2   2   0   2   2   2   0   2   2   0   0   0   2   2   0   2   2   0   0   0   2   0   2   2   0   0   0   2   0   0   2   2   0   2   2
 MK-1-13                0   0   2   0   0   0   0   2   2   0   0   0   2   0   2   2   0   0   2   0   0   2   2   0   0   2   2   0   0   0   0   2   0   0   0   2   2   2   0   0   0   0   2   0   0   2   2   0   2   2   0   0   0   2   0   0   2   0   2   0   0   0   2   0   2   2   0   0   0   0   2   2   0   2   2   0   2   2   0   2   2   0   2   0   0   0   2   2   0   2   0   2   0   0   2   2   0   2   2   0   2   0   2   2   0   2   2   2   2   0   0   0   2   2   0   2   2   0   0   0   0   2   2   2   2   2   0   2   0   2   0   2   2   0   2   0   0   2   2   2   2   2   2   0   2   2   2   2   2   2   0   0   0   0   2   2   0   2   0   0   2   0   2   2   0   2   2   0   2   2   2   0   0   2   0   0   0   2   2   0   2   2   2   0   0   2   0   2   2   0   0   0   2   2   0   2   2   0   2   2
 MK-1-14                0   0   2   2   0   0   2   2   2   0   0   0   2   0   2   2   0   0   2   0   2   2   2   0   0   2   2   0   0   0   0   2   0   0   0   0   2   0   0   0   0   0   2   0   0   2   2   2   0   2   0   0   0   0   0   0   2   0   2   0   2   0   2   0   2   2   0   2   0   0   2   2   0   2   2   0   2   2   0   2   0   0   2   0   0   0   2   2   2   2   0   2   2   2   2   2   0   2   2   0   2   0   2   2   0   2   2   2   2   0   0   0   2   2   2   2   2   0   0   0   0   2   2   2   2   0   0   2   0   2   0   2   2   0   2   0   0   2   2   2   2   2   2   0   2   2   0   2   2   2   0   0   0   0   2   2   0   2   0   0   2   0   2   2   0   2   2   0   2   2   2   0   0   2   0   0   2   2   0   0   0   2   2   0   0   2   0   2   2   0   0   0   2   2   0   0   2   0   2   2
 MK-1-15                0   0   2   2   0   0   2   2   2   0   0   0   2   0   2   2   0   0   2   0   2   2   2   0   0   2   2   0   0   0   2   2   0   0   0   0   2   0   0   0   0   0   2   0   0   2   2   2   0   2   0   0   0   0   0   0   2   0   0   0   2   0   0   0   2   2   0   2   0   0   2   2   0   2   2   0   2   2   0   2   0   0   2   0   0   0   0   2   2   2   2   2   0   2   2   2   0   2   2   0   2   0   0   2   0   2   2   2   2   0   2   0   2   2   2   2   2   0   0   2   0   2   2   2   2   2   0   2   0   2   0   2   2   0   2   0   0   2   2   2   2   2   2   2   2   2   0   2   2   2   0   0   0   0   2   2   2   2   0   0   2   0   0   2   0   2   2   2   2   2   2   0   0   2   0   0   2   2   0   0   2   2   2   0   0   2   0   2   2   0   2   0   2   2   0   0   2   0   2   2
 MK-1-16                0   0   2   0   0   0   2   2   2   0   0   0   2   0   2   2   2   0   2   2   2   2   2   0   0   2   2   0   0   0   2   2   0   0   0   0   2   0   0   0   2   0   2   0   0   2   2   0   0   0   0   0   2   0   0   0   0   2   0   0   0   0   0   0   2   2   0   2   0   0   2   2   0   0   2   0   2   0   0   2   2   0   2   0   0   0   0   2   2   2   2   2   0   2   2   2   0   2   2   0   2   2   0   2   2   2   2   2   2   0   2   0   2   2   2   2   2   0   2   2   0   2   2   2   2   2   0   2   2   2   0   2   2   2   2   0   0   2   2   0   0   2   2   2   2   2   0   2   2   0   0   0   0   2   2   2   2   2   0   2   2   0   0   2   0   2   2   2   2   2   2   0   0   2   0   0   2   0   0   0   2   2   2   0   0   2   2   2   2   0   2   0   2   2   0   0   2   0   2   2
 MK-2-1                 0   2   0   0   2   0   0   2   0   0   2   0   2   2   2   2   0   0   0   2   2   0   0   0   2   0   0   2   2   0   0   2   0   2   2   2   2   2   2   0   0   2   2   0   0   0   2   0   2   0   2   2   2   2   2   2   2   2   0   0   2   2   0   0   2   2   2   2   0   0   2   0   2   2   0   2   0   2   2   2   0   0   0   0   2   2   0   0   2   2   2   0   0   2   2   0   2   2   0   2   2   2   0   2   0   0   0   0   2   0   0   2   0   0   0   2   0   2   2   0   2   0   0   0   2   2   2   2   2   0   2   0   2   2   0   2   2   0   2   0   0   2   0   0   2   0   0   2   0   2   2   0   2   2   0   2   2   2   0   0   0   0   2   0   2   0   0   2   2   0   2   2   2   2   0   2   2   2   0   0   2   0   0   0   2   0   0   0   0   2   0   2   0   0   0   2   2   0   2   2
 MK-2-2                 0   2   0   0   2   0   0   2   0   0   2   0   2   2   2   2   0   0   0   2   2   0   0   0   2   2   0   2   2   0   0   0   0   2   2   2   2   2   2   0   0   2   2   0   0   0   2   0   2   0   2   2   2   2   2   2   0   0   0   0   2   2   2   0   2   2   2   2   0   0   0   0   2   2   2   2   0   0   2   0   2   0   0   0   2   0   0   0   0   2   2   0   0   2   2   0   0   0   0   2   2   2   0   2   0   0   0   0   2   0   0   2   0   0   0   2   0   0   2   0   2   0   0   0   2   2   2   2   2   0   2   0   2   2   0   2   2   0   2   0   0   2   0   0   2   0   0   2   0   2   2   2   2   2   0   2   2   2   0   0   0   2   2   0   2   0   0   2   0   0   2   0   2   2   0   0   2   2   2   2   2   2   0   0   2   0   0   0   0   2   0   2   0   0   0   2   2   2   2   2
 MK-2-3                 2   2   0   0   2   0   0   2   0   0   2   0   2   2   2   2   2   2   2   2   2   0   0   0   2   2   0   2   2   0   0   2   0   2   2   2   2   0   2   0   0   2   2   2   0   0   0   2   0   0   2   2   2   2   2   2   0   0   0   2   2   2   2   0   2   2   2   2   0   0   0   0   2   2   2   2   0   0   2   0   2   0   0   0   2   0   0   0   0   2   2   0   0   2   2   0   0   0   0   0   2   2   0   2   0   0   2   0   2   0   0   0   0   0   0   0   0   0   2   0   2   0   2   0   2   2   2   2   2   0   2   0   2   2   0   2   2   0   2   0   2   2   0   0   2   0   0   2   0   2   2   2   2   2   0   2   2   2   0   0   0   2   2   0   2   0   0   2   0   0   2   0   2   2   0   0   2   2   0   2   2   2   0   0   0   0   0   0   0   2   0   2   0   0   0   2   2   2   2   2
 MK-2-4                 2   2   0   0   2   0   0   2   0   2   2   0   2   2   2   2   0   2   2   2   2   0   0   0   2   2   2   2   2   0   0   2   0   2   2   2   2   0   2   0   0   2   2   2   0   0   0   2   0   0   2   0   2   2   2   2   0   0   0   2   2   2   2   2   2   2   2   2   0   0   0   0   2   2   0   2   0   0   0   0   2   0   0   0   2   0   0   0   0   2   2   0   0   2   2   0   0   0   0   0   2   2   0   2   0   2   2   0   2   0   0   0   0   0   2   0   0   0   0   0   0   0   0   0   2   2   2   2   2   0   2   0   2   2   0   2   2   2   2   2   2   2   0   0   2   0   0   2   0   0   2   2   0   2   0   2   2   2   0   0   0   2   2   0   2   0   0   2   0   0   2   0   2   2   0   0   0   2   0   2   2   2   0   0   2   0   0   0   0   2   0   2   0   0   0   2   2   0   2   2
 MK-2-5                 2   2   0   0   2   0   0   2   0   0   2   0   2   2   2   2   0   0   2   2   2   0   0   0   2   2   2   2   2   0   0   2   2   2   2   2   2   2   2   2   0   2   2   2   0   0   2   2   2   0   2   0   2   2   2   2   0   0   0   2   2   2   2   2   0   0   2   2   0   0   0   0   2   2   0   2   0   0   0   2   2   0   0   0   2   0   0   0   0   2   2   0   0   0   0   2   0   0   0   0   0   0   0   0   0   2   2   2   2   0   0   0   0   0   2   0   0   0   0   2   0   0   0   0   2   2   2   2   2   0   2   0   2   2   0   2   2   2   2   2   2   2   0   0   2   0   0   2   0   0   2   2   0   2   0   2   2   2   0   0   0   2   2   0   2   0   0   2   0   0   2   0   2   2   0   0   0   2   0   0   2   2   0   2   2   0   0   0   0   2   0   2   0   0   0   2   2   0   2   2
 MK-2-6                 0   2   0   0   2   0   0   2   0   0   2   0   2   2   2   2   0   0   2   2   2   0   0   0   2   2   2   0   2   2   0   2   2   2   2   2   2   2   2   2   0   2   2   2   0   2   2   2   2   0   2   0   2   2   2   2   0   0   0   2   2   2   2   2   0   0   2   2   0   0   2   0   2   2   0   2   0   0   0   2   0   2   0   0   2   0   0   0   0   2   0   0   2   0   0   2   0   0   0   0   0   0   0   0   0   2   2   2   2   0   0   0   0   0   2   0   0   0   0   2   0   2   0   0   2   2   2   2   2   0   2   2   2   2   0   2   2   2   2   2   2   2   0   0   2   0   0   2   0   2   2   2   0   2   0   2   2   2   0   0   0   2   2   0   2   0   2   2   0   0   2   0   2   2   2   0   0   2   0   2   2   2   0   2   2   0   0   0   0   2   2   2   2   0   0   2   2   0   2   2
 MK-2-7                 0   0   0   0   2   2   0   2   2   0   2   0   2   2   0   2   0   0   2   2   2   0   0   0   2   0   2   0   2   2   0   2   2   2   2   2   2   2   2   2   0   2   2   2   0   2   2   2   0   0   2   0   0   0   2   2   2   0   0   2   2   2   2   2   0   0   2   2   0   0   2   0   2   2   2   2   0   0   2   2   0   2   0   0   2   0   0   0   0   2   0   2   2   0   0   2   0   0   0   0   0   0   2   0   2   2   2   2   2   0   0   0   0   0   2   0   2   0   0   2   0   2   0   0   2   2   2   2   2   0   2   2   0   2   0   2   2   2   2   2   2   2   0   0   0   0   0   2   0   2   2   2   0   2   0   2   2   2   2   0   0   2   2   0   2   0   2   2   0   0   2   0   2   2   2   0   0   2   0   2   2   2   0   2   2   0   0   0   0   2   2   2   2   0   0   0   2   0   2   2
 MK-2-8                 0   0   0   0   2   2   0   2   2   0   2   0   2   2   0   2   0   0   2   0   2   0   0   0   2   0   2   0   2   2   0   2   2   0   2   2   2   2   2   2   0   2   2   2   0   2   2   2   0   0   2   0   0   2   2   2   2   0   0   2   2   2   2   0   0   0   2   2   0   2   2   0   2   2   2   2   2   0   2   2   0   2   0   0   2   0   0   0   2   2   0   2   2   0   2   2   2   2   0   0   0   0   2   0   2   2   2   2   2   2   0   0   0   0   2   0   2   0   0   2   0   2   2   0   2   2   2   2   2   0   2   2   0   2   0   2   2   2   0   2   2   2   0   0   0   0   0   2   0   2   2   2   0   2   0   2   0   2   2   0   0   2   2   0   0   2   2   2   0   0   2   0   2   2   2   2   0   2   0   2   2   2   0   2   2   0   0   0   0   2   2   2   2   0   0   0   2   0   2   2
 MK-2-9                 0   0   0   0   2   2   0   2   2   0   0   0   2   2   0   0   0   0   2   0   0   0   0   0   2   0   2   0   2   2   0   2   2   0   2   2   2   2   2   2   0   2   2   0   0   2   2   2   0   0   2   0   0   2   2   2   2   2   0   2   2   2   2   0   0   0   2   2   0   2   2   0   2   2   2   2   2   0   2   2   2   2   0   0   2   0   0   0   2   2   0   2   0   0   0   2   2   2   2   2   0   0   2   0   2   2   2   2   2   2   0   0   0   0   2   0   2   0   0   2   0   0   2   0   2   2   0   2   2   0   2   2   0   2   0   2   2   2   0   2   2   2   0   0   0   0   0   2   0   2   2   2   0   2   0   2   0   2   2   0   0   0   2   0   0   2   2   2   0   0   2   0   2   2   2   2   0   2   0   2   2   2   0   2   2   0   0   0   0   2   2   2   2   0   2   0   2   0   2   2
 MK-2-10                0   0   0   0   2   2   0   2   2   2   0   0   0   2   0   0   2   0   0   0   0   0   0   0   2   0   2   0   2   2   0   2   2   0   2   2   2   2   2   2   0   2   2   0   0   2   2   2   0   0   2   2   0   2   2   2   2   2   0   0   2   2   0   2   0   0   2   2   0   2   2   0   2   2   2   2   2   0   0   2   2   2   0   0   2   0   0   0   2   2   0   2   0   0   0   2   2   2   2   2   0   0   2   0   2   0   2   2   2   2   0   2   0   0   2   0   2   2   0   2   0   0   2   2   2   2   0   2   2   0   2   2   0   2   0   2   2   2   0   2   2   2   0   0   0   0   0   2   0   0   0   2   0   2   0   2   0   2   2   0   0   0   2   0   0   2   2   2   0   0   0   0   2   2   2   2   0   2   0   2   2   2   0   2   2   0   0   0   2   2   2   2   2   0   2   0   2   0   2   2
 MK-2-11                0   0   0   0   2   2   0   2   2   2   0   0   0   2   0   0   0   0   0   0   0   0   0   0   2   0   2   0   2   2   0   0   0   0   2   2   2   2   2   2   0   2   2   0   0   2   2   2   0   0   2   0   0   2   2   2   2   2   0   0   2   2   0   2   0   0   2   2   0   2   2   0   2   2   2   2   2   0   2   2   2   2   0   0   2   2   0   0   2   2   0   2   0   0   0   2   2   2   2   2   0   0   2   0   2   0   2   2   2   2   0   2   0   0   2   0   2   2   0   0   0   0   2   2   2   2   0   2   2   0   2   2   0   2   2   2   2   2   0   2   0   2   2   0   0   2   0   2   0   0   0   2   0   2   0   2   2   2   2   0   0   0   2   2   0   2   0   2   0   0   0   0   2   2   2   2   0   2   0   2   2   2   0   2   2   2   0   0   2   2   2   2   2   0   0   0   2   0   2   0
 MK-2-12                0   0   0   0   2   2   0   2   2   2   0   0   0   2   0   2   0   0   0   0   0   2   0   0   2   0   2   0   2   2   0   0   0   0   2   2   2   2   2   2   2   2   2   0   0   2   2   2   0   0   2   0   0   0   2   2   2   2   0   0   2   2   0   0   0   0   2   0   0   2   2   0   2   0   2   2   2   0   2   2   2   2   0   0   0   2   0   0   2   2   0   2   0   0   0   0   0   2   2   2   0   0   2   0   2   0   2   2   2   2   0   2   0   0   0   0   2   2   0   0   0   0   2   2   2   2   0   2   2   0   2   2   0   2   2   2   2   2   2   2   0   2   2   0   0   2   0   2   0   0   0   2   0   2   0   2   0   2   2   0   0   0   2   2   0   2   0   2   0   0   0   0   2   2   2   2   2   2   2   2   2   2   0   2   2   0   0   2   2   2   2   2   2   0   0   0   2   0   0   0
 MK-2-13                0   0   0   0   2   2   0   2   2   2   0   0   0   2   0   0   2   2   0   0   2   0   0   0   2   0   2   2   2   2   0   0   0   0   2   2   2   2   2   0   2   2   2   0   0   2   2   2   0   0   2   0   2   0   2   0   2   0   0   0   2   2   0   0   0   0   2   0   0   2   2   0   2   0   2   2   2   2   2   2   2   2   0   0   0   0   2   0   2   2   0   2   0   0   0   0   0   2   2   2   0   0   2   0   2   0   2   2   2   2   0   2   0   0   0   2   0   0   0   0   0   0   2   2   0   0   0   2   0   0   2   2   0   2   2   2   2   2   2   2   0   2   2   0   0   2   0   2   0   0   0   2   0   2   0   2   2   2   2   0   0   0   2   2   0   2   0   2   0   0   0   2   2   0   2   2   2   0   2   2   2   2   0   2   2   0   0   0   2   2   2   2   2   2   2   0   2   0   0   0
 MK-2-14                2   0   0   0   2   0   0   2   2   2   0   0   0   2   0   0   2   2   0   0   2   0   0   0   2   0   2   2   2   2   0   0   0   0   0   2   2   2   2   0   2   2   2   0   0   2   2   2   0   0   2   0   2   0   2   0   2   0   0   0   2   2   0   2   0   0   0   0   0   2   2   2   2   0   2   2   0   2   2   2   2   2   0   0   0   0   2   0   2   2   0   2   0   0   0   0   0   2   2   2   0   0   2   0   2   0   2   2   2   2   0   2   0   0   0   2   0   0   0   2   0   0   2   2   2   0   0   2   0   2   2   2   0   2   2   2   2   2   2   2   0   2   0   0   0   2   0   0   0   0   0   2   0   2   0   2   2   2   2   0   0   0   2   2   0   2   0   0   0   0   0   0   2   2   2   2   0   0   2   2   2   2   0   0   2   0   0   0   2   2   0   2   2   2   2   0   2   0   0   0
 MK-2-15                2   0   0   0   2   0   0   2   2   0   0   0   0   2   0   0   2   2   0   2   2   0   0   0   2   0   0   2   2   2   0   0   0   0   0   2   2   2   2   0   2   2   2   0   0   2   2   2   0   0   2   0   2   0   2   0   2   0   0   0   2   2   0   2   0   0   0   0   0   2   2   0   2   0   2   2   0   2   2   2   2   2   0   0   0   0   2   0   2   2   0   2   2   0   0   0   0   2   2   2   0   0   2   0   2   0   2   2   2   2   0   2   0   0   0   2   0   0   0   2   0   2   2   2   2   0   0   2   0   2   2   2   0   0   0   2   2   2   2   2   0   2   0   0   0   2   0   0   0   0   0   2   0   2   0   2   2   2   2   2   2   0   2   2   0   2   0   0   0   0   0   0   2   2   2   2   0   0   2   2   0   2   0   0   2   0   0   0   2   2   0   2   2   2   2   0   2   0   0   0
 MK-2-16                2   0   0   0   2   0   0   2   2   0   0   0   0   2   0   0   2   2   0   2   0   0   0   2   0   0   0   2   2   2   0   0   0   2   0   0   2   2   2   0   2   2   2   0   0   2   2   2   2   0   2   0   2   0   2   0   2   0   0   0   2   2   0   2   0   0   0   0   0   2   2   0   2   2   2   2   0   2   2   2   2   2   0   0   0   0   2   0   2   2   0   2   2   0   0   0   0   2   2   2   0   2   2   0   2   0   2   2   2   2   2   2   0   0   0   2   0   0   0   2   0   2   2   2   2   0   0   2   0   2   2   2   0   0   0   2   0   2   2   2   0   0   0   0   0   2   0   0   0   0   0   2   0   2   0   2   2   2   2   2   2   0   0   2   0   2   2   0   0   0   0   0   2   2   2   2   0   0   2   0   0   2   0   0   2   0   0   0   2   2   0   2   2   2   2   0   2   0   0   0
 MK-3-1                 2   2   0   2   2   2   2   0   2   0   2   0   2   2   2   0   2   0   0   0   2   0   0   0   0   2   0   2   2   0   0   2   2   2   2   0   0   0   0   2   0   0   0   0   0   2   0   2   2   0   2   0   0   0   0   2   0   0   0   0   0   2   0   0   2   2   0   2   0   2   2   0   0   2   2   2   2   2   0   2   2   2   2   2   2   2   0   0   2   2   0   0   2   2   2   2   2   0   0   2   2   2   2   0   2   2   2   2   2   0   0   2   2   2   0   2   0   2   0   2   2   2   2   2   0   2   0   0   2   0   0   0   0   0   2   2   2   0   0   2   2   2   2   0   2   2   0   2   2   0   0   2   0   2   0   0   2   2   2   0   2   2   0   2   0   0   2   0   2   2   2   0   2   2   2   2   0   0   0   2   0   0   0   2   2   2   2   0   0   2   2   2   0   2   2   2   2   2   2   0
 MK-3-2                 2   2   0   2   2   0   0   0   2   0   2   2   0   2   2   2   2   0   2   0   2   2   0   0   0   2   0   2   2   0   0   2   2   2   2   0   0   0   0   2   0   0   0   0   0   2   0   2   2   2   0   0   0   0   0   2   0   0   0   2   0   2   0   0   2   2   0   2   0   2   0   0   0   2   2   2   2   2   0   2   2   2   0   2   0   2   0   0   2   2   0   0   2   2   2   2   0   0   0   2   2   2   2   0   2   2   2   0   2   0   0   0   2   0   0   2   0   2   0   2   2   2   2   2   0   0   0   0   2   0   0   0   0   2   2   2   2   0   0   2   2   2   2   0   2   2   0   0   2   0   0   2   0   2   0   0   2   2   2   0   2   2   0   2   0   0   0   2   2   2   2   0   2   2   2   2   0   0   0   2   0   0   0   2   0   2   2   0   0   0   2   2   0   2   0   2   2   2   2   0
 MK-3-3                 0   2   0   0   2   0   0   0   2   2   2   2   0   2   2   2   0   0   2   0   2   2   0   0   2   2   0   2   2   0   0   2   2   2   2   0   0   0   0   2   0   0   0   0   0   2   0   2   2   2   0   0   0   2   0   2   0   0   0   2   0   2   0   0   2   0   0   2   0   2   0   0   0   0   2   2   2   2   0   2   2   0   0   2   0   2   0   0   2   2   2   0   2   2   2   2   0   0   2   2   2   2   2   0   2   2   2   0   2   0   0   0   2   0   0   2   0   2   0   2   2   2   2   2   0   0   0   0   0   0   2   0   0   2   2   2   2   0   0   0   2   2   2   0   2   2   2   0   2   0   0   2   0   2   2   0   2   2   2   0   2   2   0   2   0   0   0   2   2   2   2   0   2   2   2   2   0   0   2   2   0   0   0   2   0   2   2   0   0   0   2   2   0   2   2   0   2   2   2   0
 MK-3-4                 0   2   0   2   2   0   0   0   2   2   2   2   0   2   2   2   0   0   2   2   2   2   0   2   0   2   2   2   2   0   0   2   2   2   2   0   0   0   0   2   0   0   0   0   0   2   0   2   2   2   0   0   0   2   0   2   0   0   0   2   0   2   0   0   2   0   0   2   0   2   0   0   0   0   2   2   0   2   0   2   2   0   0   2   0   2   0   2   2   0   2   0   2   2   2   2   0   0   2   2   2   2   2   0   2   2   0   0   2   0   0   0   2   0   0   2   0   2   0   2   2   2   2   2   0   0   2   0   0   0   2   0   0   2   2   2   2   0   0   0   2   2   2   0   2   2   2   0   2   0   0   2   0   2   2   0   2   0   2   2   2   0   0   2   2   0   0   2   2   2   0   0   2   2   2   2   0   0   2   2   0   0   0   2   0   2   0   0   0   0   2   2   0   2   2   0   0   0   2   0
 MK-3-5                 0   2   0   2   2   0   0   0   2   2   2   2   0   2   2   2   0   0   2   2   2   2   0   2   0   0   2   2   2   0   0   2   2   2   2   0   0   0   0   2   0   0   0   2   0   2   0   2   2   2   0   0   0   0   0   2   0   0   0   2   0   2   0   0   2   0   0   2   0   2   0   0   0   2   2   0   0   2   0   2   2   0   0   2   0   2   0   2   2   0   2   0   2   2   2   2   0   0   2   2   2   2   2   0   0   0   0   0   2   0   0   0   2   0   0   2   0   2   0   2   2   2   2   2   0   0   0   0   0   0   2   2   2   2   0   2   2   0   0   0   2   2   0   0   2   2   2   0   2   0   0   2   0   2   2   0   2   0   2   2   2   0   2   2   2   0   0   2   2   2   0   0   2   2   2   2   0   0   2   2   0   0   0   0   2   2   0   0   0   0   2   2   0   0   2   0   0   0   2   0
 MK-3-6                 0   2   0   2   2   0   0   0   2   2   2   2   0   2   2   2   0   0   2   2   2   2   0   0   0   0   0   0   2   0   0   2   2   2   2   0   0   0   0   2   0   0   0   2   2   2   0   2   2   0   0   0   0   0   0   2   0   0   2   0   0   2   0   0   2   0   0   2   0   2   2   0   0   2   2   0   0   2   0   2   2   0   2   2   0   2   0   2   2   2   2   0   2   2   0   2   0   0   2   2   2   2   2   2   2   2   2   0   2   0   0   0   2   0   0   2   0   2   0   2   2   2   0   2   2   0   0   0   2   0   2   2   2   2   0   0   2   0   0   0   2   2   0   2   2   2   2   0   2   0   0   2   0   2   2   2   2   0   2   2   2   0   2   2   2   0   0   0   2   2   0   0   2   0   2   2   0   0   2   2   0   0   0   0   2   2   0   0   0   0   2   2   0   0   2   0   0   0   0   0
 MK-3-7                 0   2   0   2   2   0   0   0   2   0   2   2   0   0   2   2   0   0   2   2   2   0   0   0   0   0   0   0   2   2   0   2   2   2   2   0   0   0   0   2   0   2   0   2   2   2   0   2   2   0   0   0   0   0   0   2   0   0   0   0   2   2   0   0   0   0   0   2   0   2   2   0   0   2   2   2   0   2   0   2   2   0   2   2   0   0   0   2   2   2   2   0   2   0   0   2   0   0   2   2   2   2   2   2   2   2   2   0   2   0   0   0   2   0   0   2   0   2   0   2   2   2   0   2   2   0   0   0   2   0   2   2   2   0   0   0   2   0   0   0   2   2   0   2   2   2   2   0   2   0   2   2   2   2   2   2   2   2   2   0   2   2   2   2   2   0   0   2   2   2   0   0   2   0   2   2   0   0   2   2   0   0   0   0   2   2   0   0   0   0   0   2   0   0   2   0   0   0   0   0
 MK-3-8                 0   2   0   2   2   0   0   0   2   0   2   2   0   0   2   2   0   0   2   2   2   0   0   0   0   0   0   0   2   2   0   2   2   2   2   0   0   0   0   2   0   2   0   2   2   2   0   2   2   0   0   2   0   0   0   2   0   0   0   0   2   2   0   0   0   0   0   2   0   2   2   0   0   2   2   2   0   2   0   2   2   0   2   2   0   0   2   2   2   2   2   0   0   0   0   2   2   0   2   2   2   2   0   2   2   0   2   0   2   0   0   0   2   0   0   2   2   2   0   2   2   2   0   2   2   0   0   0   2   0   2   2   2   0   0   0   2   0   0   0   2   2   0   2   2   2   2   0   2   0   2   2   2   2   2   2   2   2   2   0   0   2   2   2   2   0   2   2   2   2   0   0   2   0   2   2   0   0   2   2   0   0   0   0   2   2   0   0   0   0   0   2   2   0   2   2   0   0   0   0
 MK-3-9                 0   2   2   2   2   0   0   0   2   0   2   2   0   0   2   0   0   0   2   2   2   0   0   0   0   0   0   0   2   2   0   2   2   2   2   2   0   0   0   2   0   2   0   2   2   0   0   2   2   2   0   2   0   0   0   2   0   2   0   0   2   2   0   0   0   0   0   2   0   2   2   0   0   2   0   2   0   2   0   2   2   0   2   2   0   0   2   2   2   2   2   0   0   0   0   2   2   0   0   2   2   2   0   2   2   0   2   0   2   0   0   0   2   0   0   2   2   2   0   2   2   0   0   2   2   0   0   0   2   0   2   2   2   0   0   0   2   0   0   0   2   2   0   2   0   2   2   0   2   0   2   2   2   2   2   0   2   2   2   0   0   2   2   2   2   0   2   2   2   2   0   0   2   0   2   2   0   0   2   2   0   0   0   0   2   2   0   0   0   0   0   2   2   0   2   2   0   0   0   0
 MK-3-10                0   2   0   2   0   0   2   0   2   0   2   2   2   0   2   2   0   0   2   2   2   0   0   0   0   0   0   0   2   2   0   2   2   2   2   2   0   0   0   0   2   2   0   2   2   0   0   2   2   2   0   2   0   0   0   2   0   2   0   0   2   2   0   0   0   0   0   2   0   2   2   0   0   2   0   2   0   2   2   0   2   0   2   2   0   0   2   2   2   2   2   0   0   0   0   2   2   0   0   2   2   0   0   2   2   0   2   0   2   0   0   0   2   2   0   2   0   2   0   2   0   0   0   2   2   0   0   2   2   0   2   2   2   0   0   2   2   0   0   0   2   2   0   2   0   2   2   0   2   0   0   2   2   2   2   0   2   2   2   0   0   2   2   2   2   0   2   2   2   2   0   0   2   0   2   2   0   0   2   2   0   2   0   0   2   2   0   0   2   0   0   2   2   0   2   2   0   0   0   0
 MK-3-11                0   2   0   2   0   0   2   0   2   0   2   2   2   2   0   2   0   0   2   2   2   0   0   2   0   0   0   0   2   2   0   2   2   2   2   2   0   0   0   0   2   2   0   2   2   0   0   2   2   2   0   2   0   0   0   2   0   2   0   0   0   2   0   0   0   0   0   2   0   2   2   0   0   2   0   2   0   2   2   0   2   0   2   2   0   0   2   2   2   2   2   0   0   0   0   2   2   2   0   2   2   0   0   2   2   0   2   0   2   0   0   0   2   2   0   2   0   0   0   2   0   0   0   2   2   0   0   2   2   0   2   2   2   0   2   2   2   0   0   0   0   2   0   2   0   2   2   0   2   0   0   0   2   2   2   2   2   2   2   0   0   2   2   2   2   0   2   2   2   2   0   0   2   0   2   2   0   0   2   2   0   2   0   0   2   2   0   0   2   0   0   2   2   0   2   2   0   0   0   0
 MK-3-12                0   0   2   2   0   0   2   0   2   0   2   2   2   2   0   2   0   2   2   2   2   2   0   2   0   0   0   0   2   2   0   2   2   2   0   2   0   2   0   0   2   2   0   2   2   0   0   2   2   2   0   2   0   0   0   2   2   2   0   0   0   2   0   0   0   0   0   2   0   2   2   2   0   2   0   2   0   2   2   0   2   0   0   2   0   0   2   2   2   2   2   0   0   0   0   2   2   2   0   2   2   0   2   2   2   0   2   0   2   0   0   0   2   0   0   2   0   0   0   2   0   0   0   2   0   0   0   2   2   0   2   2   2   0   2   2   2   0   2   0   0   2   0   2   0   0   2   0   2   2   0   0   2   2   2   2   2   2   2   0   0   2   2   2   2   2   2   2   2   2   0   0   2   0   2   2   0   0   2   0   0   2   0   0   2   2   0   2   2   0   0   2   2   0   2   2   2   0   0   2
 MK-3-13                2   0   2   2   0   0   2   0   2   0   0   2   2   2   0   2   0   2   2   2   0   2   0   2   0   0   0   0   2   0   0   2   2   2   0   2   0   2   2   0   2   0   0   2   2   0   0   2   2   2   0   2   0   0   0   2   2   2   0   0   0   2   0   0   0   0   0   2   0   2   2   2   0   2   0   2   0   2   2   0   2   2   0   2   0   0   2   2   0   2   2   2   0   0   0   2   2   2   0   2   2   0   2   0   2   2   0   0   2   0   0   2   2   0   0   2   0   0   0   2   0   0   0   2   0   0   0   0   2   2   2   2   2   0   2   2   2   0   2   0   0   2   0   2   0   0   2   0   2   2   0   2   2   2   2   0   2   2   2   0   0   2   2   2   2   2   2   2   2   0   0   0   2   0   2   2   0   0   2   0   0   2   0   0   2   2   0   2   2   0   0   2   2   0   2   2   2   0   0   2
 MK-3-14                2   0   2   2   0   0   2   0   2   0   0   2   2   2   2   2   0   2   2   2   0   2   0   2   0   2   0   0   2   0   0   0   2   2   0   2   0   2   2   0   2   0   2   2   2   0   0   2   2   2   0   2   0   0   0   2   2   0   0   0   0   2   0   0   0   2   0   2   0   2   2   2   0   2   0   2   0   0   2   0   2   2   0   2   0   0   2   2   0   2   2   2   0   0   0   2   2   2   0   2   0   0   2   0   2   2   0   0   2   0   0   0   2   0   2   0   0   0   0   2   0   2   0   2   0   0   0   0   0   2   2   2   2   0   2   0   2   0   2   0   0   2   0   2   0   0   2   0   2   2   0   2   2   2   0   2   2   2   0   0   0   2   2   2   2   2   2   0   2   0   2   0   2   0   0   2   0   0   2   0   0   2   0   0   2   2   0   2   2   0   0   2   2   0   2   2   2   0   0   2
 MK-3-15                2   0   2   2   2   0   2   0   2   0   0   2   2   2   2   2   0   2   2   2   0   2   0   2   0   2   2   0   2   0   0   0   2   2   0   2   0   2   2   0   2   0   2   2   2   0   0   2   2   2   0   2   0   0   2   2   2   0   0   0   0   2   0   0   0   2   0   2   0   2   2   2   0   2   0   2   0   0   2   0   2   0   0   2   0   0   2   2   0   2   2   2   0   0   0   2   2   2   2   2   0   0   2   0   2   2   0   0   2   0   0   0   2   0   2   0   0   0   0   2   0   2   0   2   0   0   0   2   0   2   2   2   2   0   2   0   2   0   2   0   0   2   0   2   0   0   2   0   2   2   0   2   2   0   0   2   2   2   0   0   2   2   2   2   2   2   2   0   2   0   2   0   2   0   0   2   0   0   2   0   0   2   0   0   2   2   0   2   2   0   2   2   2   0   2   2   0   2   0   2
 MK-3-16                2   0   2   0   2   2   2   2   2   0   0   2   0   2   2   2   0   2   2   2   0   2   0   2   0   2   2   2   2   0   0   0   2   0   2   2   0   2   2   0   2   0   2   2   2   0   0   2   2   2   0   2   0   0   2   2   2   0   0   0   0   2   2   0   2   2   0   2   0   2   2   2   0   2   0   2   0   0   2   0   2   0   0   2   0   0   2   2   2   2   2   2   0   0   0   2   2   2   0   2   0   0   2   2   2   2   0   0   2   0   0   0   2   0   2   0   0   0   0   2   0   0   0   2   0   0   0   2   0   2   2   2   2   0   2   0   2   0   2   2   0   2   0   2   2   0   2   0   2   2   0   2   2   0   0   2   2   2   0   2   2   2   2   2   2   2   2   0   2   2   2   0   2   0   0   2   0   0   2   0   0   2   0   0   0   2   0   2   0   0   2   2   2   0   2   2   0   2   0   2
 MK-4-1                 2   0   2   0   0   0   2   2   0   2   2   0   0   0   2   0   0   2   2   0   0   2   2   2   0   0   2   2   0   0   0   0   2   0   2   2   2   2   2   0   0   2   0   0   2   2   0   2   0   2   0   0   0   0   0   0   2   0   2   0   2   0   2   0   2   0   2   0   0   2   0   2   2   0   2   0   0   2   0   2   2   0   2   0   0   2   0   2   2   2   2   2   2   2   2   0   2   2   2   0   2   0   2   2   0   2   2   2   0   0   2   0   2   2   0   2   0   2   0   0   2   2   0   0   0   2   0   2   0   2   2   0   2   2   0   0   0   0   0   2   0   0   0   2   0   0   2   2   0   0   2   2   0   2   0   2   0   0   0   0   0   2   0   2   0   2   2   0   0   2   0   2   0   2   0   2   0   0   0   0   0   2   2   0   0   0   0   2   2   0   2   0   2   0   0   2   2   2   2   2
 MK-4-2                 2   0   2   0   0   0   2   2   0   2   2   0   0   0   2   0   0   2   2   0   0   2   2   2   0   0   2   2   0   0   0   0   2   0   2   2   2   2   2   0   0   2   0   0   2   2   0   2   0   2   0   0   0   2   0   0   2   0   2   0   2   0   2   2   2   0   2   0   0   0   0   2   2   0   2   0   0   2   2   2   2   0   2   0   0   2   0   2   2   2   2   2   0   2   0   0   2   2   2   0   0   0   2   2   0   2   2   2   2   0   0   2   2   2   0   2   0   2   0   0   2   2   0   2   0   2   0   2   0   2   2   0   0   2   2   0   0   0   0   2   2   2   0   0   0   0   2   2   0   0   2   2   2   2   0   2   0   0   0   0   0   2   0   2   0   2   2   0   0   2   0   0   0   2   0   2   0   0   0   0   0   2   2   0   0   0   0   2   2   0   2   0   2   0   0   2   2   2   2   2
 MK-4-3                 2   0   0   0   0   0   0   2   0   2   2   0   2   0   2   0   0   2   2   0   0   2   2   2   0   0   0   2   0   0   0   0   0   0   2   2   0   2   2   0   0   2   0   0   2   2   0   2   0   2   0   0   0   2   0   0   2   0   2   0   2   0   2   2   2   0   2   0   0   0   0   0   2   0   2   2   0   2   2   2   2   0   2   0   0   2   0   2   2   2   2   2   0   2   0   0   2   0   2   0   0   0   2   0   0   2   2   2   2   0   0   2   2   2   0   2   0   2   2   0   2   0   2   2   0   2   0   2   0   2   2   0   0   2   2   0   0   0   0   2   2   2   0   0   0   2   2   0   0   0   0   2   2   0   0   2   0   0   0   0   0   2   0   2   0   2   2   0   0   0   0   0   0   2   2   2   0   0   0   0   0   2   2   0   0   0   0   2   0   0   2   0   2   0   0   2   2   0   2   2
 MK-4-4                 0   0   0   0   0   0   0   2   0   2   2   0   2   0   2   2   0   2   2   0   2   2   2   2   0   2   0   2   0   0   0   0   0   2   2   2   0   2   0   0   2   2   0   0   2   0   0   2   2   2   0   2   0   2   0   0   2   0   2   0   2   0   2   2   2   0   2   0   0   0   0   0   2   0   2   2   0   0   2   2   2   0   2   0   0   2   0   2   2   2   2   2   0   2   2   0   2   0   0   0   0   0   2   0   0   2   2   0   2   2   0   2   0   2   0   2   0   2   2   0   2   0   2   2   0   2   2   2   0   2   2   0   0   2   2   0   0   0   0   2   2   2   2   0   0   2   2   0   0   0   0   2   2   0   0   2   0   0   0   0   0   0   0   2   0   2   2   0   0   0   0   0   0   0   2   2   0   0   0   0   0   0   2   0   2   0   0   2   0   0   2   0   2   0   0   2   2   0   2   2
 MK-4-5                 0   0   0   0   0   0   0   2   2   2   2   2   2   0   2   2   0   2   2   0   2   2   2   2   0   2   0   2   0   0   2   0   2   2   2   2   0   2   0   0   2   2   0   0   2   0   0   0   2   2   0   2   0   2   2   0   2   0   2   0   2   0   2   2   2   0   2   0   0   0   0   0   2   0   2   2   2   0   2   2   2   0   2   0   0   2   0   2   2   2   2   2   0   2   2   0   2   0   0   0   0   0   0   0   0   2   2   0   2   2   0   2   0   0   0   2   0   2   2   0   2   2   2   2   0   2   2   2   0   2   2   0   2   2   2   0   0   0   0   2   0   2   2   0   2   2   2   0   2   0   0   2   2   0   0   0   0   0   0   0   2   0   0   2   0   2   2   0   0   0   0   0   0   0   2   0   0   0   0   0   0   0   2   2   2   2   0   2   0   0   2   0   2   0   0   2   2   0   2   0
 MK-4-6                 0   0   2   0   0   0   0   2   2   2   2   2   2   0   2   2   0   2   2   2   2   0   2   2   0   2   0   2   0   0   2   0   2   2   2   0   0   2   0   0   2   2   0   0   2   0   2   0   2   2   0   2   0   2   2   2   2   0   0   2   2   0   2   2   0   0   2   0   0   0   0   0   2   0   2   2   2   0   2   2   2   0   2   0   0   2   0   2   2   2   2   2   0   2   2   0   2   2   0   0   0   0   0   0   0   2   2   0   2   2   0   2   0   0   0   2   0   2   2   0   2   2   2   2   0   2   2   0   0   2   2   0   2   2   2   0   0   0   0   2   0   2   2   0   2   2   2   0   2   0   0   2   2   0   0   0   0   2   0   0   2   2   0   2   0   2   2   0   0   0   0   2   0   0   2   0   2   0   0   0   0   2   2   0   2   2   0   2   0   2   2   0   2   0   0   2   2   0   2   2
 MK-4-7                 0   0   2   0   0   0   2   2   2   2   2   2   2   0   2   2   0   2   2   2   2   0   2   2   0   2   2   2   0   2   2   0   2   2   2   0   2   2   0   0   2   2   2   0   2   0   2   0   2   2   2   2   2   2   0   2   2   0   0   2   2   0   2   2   0   0   2   0   0   0   0   2   2   0   2   2   2   2   2   2   2   0   2   0   0   2   0   2   2   2   2   2   0   2   2   0   2   2   0   2   0   0   0   0   0   2   2   0   2   2   0   2   0   2   0   2   0   2   2   0   2   2   2   2   0   2   2   0   0   0   2   0   2   2   2   0   0   0   0   2   2   2   2   0   2   2   2   0   2   0   0   2   0   0   0   0   0   2   0   0   2   2   0   2   0   2   2   0   0   0   0   2   0   0   2   0   2   0   0   0   0   2   2   0   2   2   2   0   0   0   2   0   2   0   0   0   2   0   2   2
 MK-4-8                 2   0   2   2   0   0   2   2   2   2   2   2   2   0   2   2   0   2   2   2   2   0   2   2   0   2   0   2   0   2   2   0   2   2   2   0   2   0   0   0   2   0   2   0   2   0   2   0   2   2   2   2   2   2   2   2   2   0   2   2   2   0   2   2   0   0   2   0   2   0   0   2   2   2   2   2   2   2   2   2   2   0   2   0   0   2   0   2   2   0   2   0   0   0   2   0   2   2   0   2   0   0   0   0   0   2   2   0   2   0   0   2   0   2   0   2   0   2   2   2   2   2   2   2   0   2   2   0   0   0   0   0   2   2   2   0   0   0   0   2   2   2   2   0   2   2   2   2   2   0   0   2   0   2   0   0   0   2   0   0   2   2   0   0   0   2   2   0   0   2   0   2   0   0   2   2   2   0   0   2   0   2   2   0   2   2   0   0   0   0   2   0   2   0   0   0   0   0   0   2
 MK-4-9                 2   2   2   2   0   0   2   2   2   2   2   2   2   0   2   0   0   2   2   2   2   0   2   0   0   2   0   2   0   2   2   0   2   2   2   0   0   0   0   0   2   0   2   0   2   0   2   0   2   2   2   2   0   2   2   2   2   2   2   2   2   0   2   2   0   0   2   0   2   0   0   2   2   2   2   2   0   2   2   2   2   0   2   0   0   2   0   2   2   0   2   0   0   0   2   0   2   2   0   2   0   0   0   0   0   2   2   0   2   2   0   2   0   2   0   2   0   2   2   2   2   2   2   2   0   2   2   2   0   0   0   0   2   2   2   2   0   0   0   2   2   2   2   0   2   2   2   2   2   0   0   2   0   2   0   2   0   2   0   0   2   2   0   0   0   2   2   0   0   2   0   2   0   0   2   2   2   0   2   2   0   2   2   0   2   2   0   0   0   0   0   0   2   0   0   0   0   0   0   2
 MK-4-10                2   2   2   2   0   0   2   2   2   2   2   2   2   0   2   0   0   2   2   2   2   0   2   0   0   2   0   2   0   2   2   0   2   2   2   0   2   0   0   0   2   0   2   0   2   2   2   0   2   2   2   2   0   2   2   2   2   2   2   2   2   0   2   2   0   0   2   2   2   0   0   2   0   2   2   2   0   2   2   2   2   0   2   0   0   2   0   2   2   0   2   0   0   0   2   0   2   2   0   2   0   0   0   0   0   2   2   0   2   2   0   2   0   2   0   2   0   2   2   2   2   2   2   0   0   2   2   2   2   2   2   0   2   2   2   2   0   2   0   2   2   2   0   2   2   2   2   2   2   0   0   2   0   2   2   2   0   0   0   0   2   2   0   0   0   0   2   0   2   2   0   2   0   0   2   2   2   0   2   2   0   2   2   0   2   2   0   0   2   0   0   0   2   0   0   0   0   0   0   0
 MK-4-11                2   2   2   2   0   0   2   2   2   2   2   2   2   0   2   0   2   2   2   2   2   0   2   0   0   2   0   2   0   2   2   0   2   2   2   0   2   0   0   0   2   0   2   0   2   2   2   0   2   2   2   0   0   2   2   2   2   2   2   2   2   0   2   2   0   0   0   2   2   2   0   2   0   2   2   2   0   2   2   2   0   0   2   0   0   2   0   2   2   2   2   0   0   0   2   2   2   2   0   2   0   0   0   0   0   2   2   0   2   2   0   2   2   2   0   2   0   2   2   2   2   2   2   0   0   2   2   2   2   2   2   2   2   2   2   2   0   2   0   2   2   2   0   0   2   2   2   0   2   0   0   2   0   0   0   2   2   0   0   0   2   2   0   0   0   0   2   0   2   2   0   2   2   0   2   2   2   0   2   2   0   2   2   0   2   2   0   0   2   0   0   2   2   0   0   2   2   0   0   0
 MK-4-12                2   2   2   2   0   0   2   2   2   2   2   2   2   0   2   0   2   2   2   2   0   0   2   0   0   2   0   2   0   2   2   0   2   2   0   0   2   0   2   0   2   0   2   0   2   2   2   0   2   2   0   0   2   2   2   2   2   0   2   2   2   0   2   2   0   0   0   2   2   2   0   2   0   2   2   2   0   2   2   2   0   0   2   0   0   2   0   2   2   2   2   0   0   0   2   2   2   2   0   2   0   0   0   0   0   2   2   2   2   2   0   2   2   2   0   2   0   2   2   2   2   2   2   0   0   2   2   2   2   2   2   2   2   2   2   2   0   0   0   2   2   2   0   0   2   2   2   0   2   0   0   2   0   0   0   2   2   0   0   0   2   0   0   0   0   0   2   0   2   2   0   2   2   0   2   2   2   0   2   2   0   2   2   0   2   2   0   0   2   0   2   2   2   0   0   0   2   0   0   0
 MK-4-13                2   2   2   2   0   0   2   2   2   2   2   0   2   0   2   2   0   2   2   2   0   0   0   0   0   2   0   2   0   2   2   0   2   2   0   0   2   0   2   0   2   0   2   0   2   2   2   0   2   2   0   0   2   2   0   2   2   0   2   2   2   0   2   2   0   0   0   0   2   2   2   0   0   2   2   2   0   2   2   0   0   0   0   0   0   2   0   0   2   2   2   2   0   0   2   2   2   0   0   2   2   0   2   0   0   2   2   0   0   2   0   2   2   2   0   2   0   2   2   2   2   2   2   0   0   2   2   2   2   2   0   2   2   2   2   2   0   0   0   2   2   2   0   0   2   2   2   0   2   0   0   2   0   0   0   2   2   0   0   0   2   0   2   0   0   0   2   0   2   2   0   2   2   0   2   2   2   0   2   2   0   2   0   0   2   2   0   0   2   2   2   2   2   0   0   0   2   0   0   0
 MK-4-14                2   2   2   2   0   0   2   0   2   2   2   2   2   0   2   2   0   2   2   2   2   0   0   0   0   2   0   2   0   2   2   0   2   2   0   0   2   0   2   0   2   0   2   0   0   2   2   2   2   2   0   0   2   2   0   2   0   2   0   2   2   0   2   2   0   0   0   0   2   2   2   0   0   2   2   2   0   2   0   0   0   0   0   0   0   2   0   0   2   2   2   2   0   0   2   2   2   2   0   2   2   0   2   0   0   2   2   2   0   2   2   2   2   2   0   2   0   2   2   2   2   2   2   0   0   2   2   2   2   2   2   2   2   0   2   2   0   0   0   2   2   2   0   0   2   0   2   0   2   0   0   2   0   0   0   2   2   2   0   0   2   0   2   0   0   0   2   0   2   2   0   2   2   0   2   2   2   0   2   2   0   2   0   0   2   0   0   0   2   2   2   2   2   0   0   0   0   0   2   2
 MK-4-15                0   2   2   0   0   2   0   0   2   2   2   2   2   0   2   2   0   2   0   2   2   2   0   0   2   2   0   2   0   2   2   0   2   2   0   0   2   0   0   0   2   0   2   0   0   2   2   2   2   2   0   0   2   2   0   2   0   2   0   2   2   0   2   2   0   0   0   0   2   2   2   0   0   2   2   2   2   2   0   0   0   0   0   0   0   2   0   0   2   2   2   2   0   0   0   2   2   2   0   2   0   0   0   2   0   2   2   2   0   2   2   2   2   2   2   2   0   0   2   2   2   2   2   0   0   2   2   2   2   2   2   2   2   0   2   2   2   0   0   2   2   2   0   0   2   0   2   2   2   0   0   2   0   0   0   2   2   2   0   2   2   0   2   0   2   0   2   0   0   2   0   2   2   0   2   2   2   0   2   2   0   2   0   0   2   0   0   0   2   2   0   2   2   0   0   0   0   0   2   2
 MK-4-16                0   2   2   0   0   2   2   0   2   2   2   2   2   0   2   2   2   2   0   2   2   2   0   0   2   2   0   2   0   2   2   0   2   2   0   2   2   0   0   0   2   0   0   0   0   2   2   2   0   2   2   0   2   2   2   2   2   2   0   2   2   0   2   2   2   0   0   2   2   2   2   0   0   2   2   0   2   2   2   0   0   0   0   0   0   2   0   0   2   2   2   2   0   0   0   2   2   2   0   2   0   0   0   2   0   2   2   2   0   2   2   2   2   2   2   2   0   0   2   2   2   2   2   0   0   2   0   2   2   2   2   2   2   0   2   0   2   0   0   2   2   0   0   0   0   0   2   2   2   0   2   2   0   0   0   0   2   2   0   2   2   0   2   0   0   0   2   0   2   2   0   2   2   0   2   2   2   0   2   2   0   2   0   0   2   0   0   0   2   2   0   2   2   0   0   0   0   0   2   2
 MK-5-1                 0   2   0   0   2   0   2   2   2   0   0   2   2   2   0   0   0   0   0   2   0   0   2   0   2   0   0   2   0   0   2   0   0   2   2   0   2   0   2   2   0   2   2   2   0   2   0   2   2   0   2   0   0   0   2   2   2   0   2   2   0   2   0   2   2   2   0   0   0   2   0   0   0   0   0   2   0   2   0   2   2   0   2   0   0   2   0   0   2   0   2   2   2   0   0   2   2   2   2   2   2   2   2   0   0   0   0   2   0   2   2   2   0   2   0   2   2   2   0   0   0   2   0   0   0   0   0   2   0   2   2   2   0   0   0   0   2   2   0   0   2   0   0   0   0   2   2   2   0   0   0   2   0   0   2   0   2   0   0   2   2   0   0   2   0   2   2   2   2   2   0   2   0   0   2   0   2   2   2   0   0   2   0   0   2   2   2   0   0   0   2   2   0   2   2   0   0   0   0   2
 MK-5-2                 0   2   0   0   2   0   2   2   2   0   0   2   2   2   0   0   0   0   0   2   2   0   2   0   2   0   0   2   0   0   2   0   0   2   2   0   2   0   2   2   0   2   0   2   2   2   0   2   2   0   2   0   0   0   2   2   2   0   2   2   0   2   0   2   2   2   0   0   0   2   0   0   0   0   0   2   0   2   0   2   2   0   2   0   0   2   0   0   2   0   2   0   2   0   0   2   2   2   2   2   2   2   2   0   0   2   0   2   0   2   2   2   0   2   0   2   2   2   0   0   0   2   0   0   2   0   0   2   0   2   2   2   2   0   0   0   2   2   0   0   2   0   2   0   0   2   2   2   0   0   0   2   0   0   0   0   2   2   0   2   2   0   0   2   0   2   2   2   2   2   0   2   0   0   2   0   2   2   2   0   0   2   0   0   2   2   2   0   0   0   2   2   0   2   2   0   0   0   0   2
 MK-5-3                 0   2   0   0   2   2   2   0   2   0   2   2   2   2   0   0   0   0   0   0   2   0   2   0   2   0   0   2   0   0   2   0   0   2   2   0   2   0   2   2   0   2   2   2   2   2   0   2   2   0   2   0   0   0   0   2   2   0   0   2   0   2   2   2   0   2   2   0   2   2   0   0   0   0   0   2   0   2   0   2   2   0   2   2   0   0   0   0   2   0   2   0   2   2   0   2   2   2   2   2   2   2   2   0   0   0   0   2   0   0   2   0   0   0   0   2   2   0   0   0   2   2   0   0   2   0   0   2   0   2   2   2   2   0   0   0   2   0   0   0   2   0   2   2   0   2   2   2   0   0   0   2   0   2   0   2   2   2   0   2   2   0   0   2   0   2   2   2   2   2   0   2   0   0   2   0   2   2   2   0   0   2   0   2   2   2   2   0   2   0   2   2   0   0   2   0   0   0   0   2
 MK-5-4                 2   2   0   0   2   2   2   0   2   0   2   2   2   0   0   0   0   0   0   0   2   0   2   0   2   0   0   2   0   0   2   0   0   2   2   2   2   0   2   0   0   0   2   2   2   2   0   2   2   0   2   0   0   0   0   2   2   0   0   2   0   2   2   2   0   2   2   0   2   2   0   0   0   0   0   2   0   0   0   2   2   0   2   2   0   2   0   0   0   0   2   0   2   2   0   2   2   2   2   2   2   2   2   2   0   0   0   2   0   0   2   0   0   0   0   2   2   0   0   0   2   2   0   0   2   0   0   2   0   2   2   2   2   0   0   0   2   0   0   0   2   0   2   2   0   2   2   2   0   2   0   2   0   2   0   2   2   2   0   2   2   0   0   2   0   0   2   2   2   2   0   2   2   0   2   0   2   2   2   0   0   2   0   2   2   2   2   0   2   0   2   2   0   0   2   0   0   0   0   2
 MK-5-5                 2   2   0   0   2   2   2   0   2   2   2   2   2   2   0   2   0   0   0   0   2   0   2   0   2   2   0   2   0   0   0   0   0   2   2   2   2   0   2   0   0   2   2   2   0   0   0   2   2   0   2   0   0   0   0   2   2   0   0   2   0   2   2   2   0   2   2   0   2   2   0   0   0   2   0   2   0   0   0   2   2   0   2   0   0   0   0   0   0   0   2   0   2   2   0   2   2   2   0   2   2   2   2   0   0   0   0   0   2   0   2   2   0   0   0   2   2   0   0   0   2   2   0   0   0   0   0   2   0   2   2   2   2   0   0   2   2   0   0   0   2   0   2   2   0   2   2   2   0   2   0   2   0   2   0   0   2   2   0   0   2   0   0   2   0   2   2   2   2   2   0   2   2   0   2   0   2   2   0   0   0   2   0   2   2   2   2   0   2   0   2   2   2   0   2   0   0   0   0   0
 MK-5-6                 0   2   0   2   2   2   2   0   2   2   2   2   2   2   0   2   0   2   0   2   0   0   2   2   2   2   0   2   0   0   0   0   0   2   2   2   2   0   2   0   0   2   2   2   0   0   0   2   2   0   2   0   0   0   0   2   2   0   0   0   0   2   0   2   0   2   2   0   2   2   0   0   0   2   0   0   0   0   2   2   2   0   2   0   0   0   0   0   0   0   2   0   2   2   0   0   2   0   0   2   2   2   2   0   0   0   0   0   2   0   2   2   0   0   0   2   0   0   0   0   2   2   0   0   0   2   0   2   0   0   2   2   2   2   2   2   2   0   0   0   2   0   2   2   0   2   2   2   0   2   0   2   0   0   0   0   2   0   0   0   2   0   2   0   0   2   2   2   2   2   0   2   2   0   0   0   2   2   0   0   0   2   0   2   2   2   2   0   2   0   2   2   0   0   2   0   0   0   0   0
 MK-5-7                 0   2   0   2   2   2   2   0   2   2   0   2   2   2   0   2   0   2   0   2   0   0   2   2   2   2   0   2   0   0   0   0   0   2   2   2   2   0   2   0   0   2   2   2   0   0   0   2   2   2   2   0   0   2   0   2   2   0   0   0   0   2   0   2   0   2   2   2   2   2   0   0   0   2   0   0   0   2   2   2   2   2   2   0   0   0   2   0   0   0   2   0   2   0   0   0   2   0   0   2   2   2   2   0   0   0   0   0   0   0   0   2   0   0   0   2   0   0   0   0   2   2   0   0   0   0   2   2   0   0   2   2   2   2   2   2   2   0   0   0   2   0   2   2   2   2   2   2   0   2   0   2   0   0   0   0   2   0   0   0   2   2   2   0   0   2   2   2   2   2   0   2   2   0   2   0   2   2   0   0   0   2   0   0   2   2   0   0   2   0   2   2   2   0   2   0   0   0   0   0
 MK-5-8                 0   2   0   2   2   0   2   0   2   2   0   2   2   2   0   2   0   2   0   2   0   0   2   2   2   2   0   2   2   2   0   0   0   2   2   2   2   0   2   0   0   2   2   2   0   0   0   2   2   2   2   0   0   2   0   2   2   0   0   0   0   2   0   2   0   2   0   2   2   2   0   0   0   2   0   2   2   2   2   0   2   2   2   0   0   0   2   2   0   0   0   0   2   0   0   0   2   0   0   2   2   2   2   2   0   0   0   0   0   0   0   2   0   0   2   2   0   0   0   0   2   2   0   0   0   0   2   2   0   0   2   2   2   2   2   2   2   0   0   0   2   0   2   2   2   2   2   2   0   2   0   2   0   0   0   0   2   0   0   0   2   2   2   0   0   2   2   2   2   2   0   2   2   0   2   0   2   2   0   0   0   2   0   0   2   2   0   0   2   0   2   2   2   0   2   0   0   2   0   0
 MK-5-9                 2   2   0   2   2   0   2   2   2   2   0   2   2   0   0   2   0   2   0   2   2   0   2   2   2   2   0   2   2   2   2   0   0   2   2   2   2   0   0   0   0   2   0   2   0   0   2   2   2   2   2   0   0   2   0   2   2   0   0   0   0   2   0   2   0   2   0   2   2   2   0   0   0   2   0   2   2   2   2   2   2   0   2   0   0   0   2   2   0   0   0   0   2   0   0   0   2   0   0   2   0   2   2   2   2   0   0   0   0   0   0   2   2   0   2   2   0   0   2   0   2   2   2   0   0   0   2   2   2   2   2   2   2   2   2   2   2   0   0   0   2   0   2   0   2   0   2   2   0   2   0   2   0   0   0   0   2   0   0   0   2   2   2   2   0   2   0   2   2   2   0   2   2   0   2   0   2   2   0   0   0   2   0   0   2   2   0   0   2   0   2   2   2   0   2   0   0   0   0   0
 MK-5-10                2   2   0   2   2   0   2   2   2   2   0   2   2   0   0   0   0   2   0   2   2   0   0   2   2   2   0   2   2   2   2   0   0   2   2   2   2   0   0   0   0   2   0   2   0   0   2   2   2   2   0   0   0   2   0   2   2   0   2   0   0   2   2   2   0   2   0   2   2   2   2   0   0   2   2   2   2   2   2   2   2   0   2   0   0   0   2   2   0   0   0   0   2   0   0   0   0   0   0   2   0   0   2   2   0   2   0   0   0   0   0   2   2   0   2   2   0   0   2   0   2   2   2   0   0   0   2   2   2   2   2   2   2   2   2   2   2   0   0   0   2   0   2   0   2   0   0   2   0   2   0   2   0   0   0   2   2   2   0   0   2   2   2   2   0   0   0   2   2   2   0   2   2   0   0   0   0   2   0   0   0   2   0   0   2   2   0   0   2   0   2   2   2   0   2   0   0   0   0   0
 MK-5-11                2   2   2   2   2   0   2   2   2   2   0   2   2   0   2   0   0   2   0   2   2   0   2   2   2   2   0   2   2   2   0   0   0   2   0   2   2   0   0   0   0   2   0   2   0   0   2   2   2   2   2   0   0   2   0   2   2   0   2   0   0   2   2   2   0   2   0   2   2   2   2   2   0   2   2   2   2   2   2   2   2   0   2   0   0   0   2   2   0   0   0   0   2   0   0   0   0   0   0   2   2   0   2   2   0   2   0   0   0   0   0   2   2   0   2   2   0   0   2   0   2   0   0   0   0   0   2   2   2   2   2   2   2   2   2   2   2   0   0   2   2   0   2   0   2   0   0   2   0   2   0   2   0   0   0   2   2   2   0   2   2   2   2   0   0   0   0   2   2   2   2   2   2   0   0   0   0   2   0   0   0   2   0   0   2   2   0   0   2   0   2   2   2   0   2   0   0   0   0   0
 MK-5-12                2   2   2   0   2   0   2   2   2   2   0   2   2   0   2   0   0   0   2   2   2   0   2   2   2   2   0   2   2   2   0   0   2   2   0   2   2   0   0   0   0   2   0   0   2   0   2   2   2   2   2   0   0   2   0   2   2   0   2   0   0   2   2   2   0   2   0   2   0   2   2   2   0   2   2   2   2   2   2   2   2   2   2   0   0   0   2   2   0   0   0   0   2   0   0   0   0   0   0   0   2   0   2   2   0   2   0   0   0   0   0   2   2   0   0   2   2   0   2   0   2   0   0   0   0   0   2   2   2   2   2   2   2   2   2   2   2   2   0   2   2   0   2   0   2   0   0   2   0   2   0   0   0   0   0   2   2   2   0   0   2   2   2   0   0   0   0   2   2   2   2   2   2   0   0   0   0   2   0   0   0   2   0   0   2   2   0   0   2   0   2   2   2   0   2   0   0   0   0   0
 MK-5-13                2   2   2   0   2   0   2   2   2   2   0   2   2   0   2   0   0   0   2   2   2   0   2   2   2   2   0   2   2   2   0   0   2   2   0   2   2   0   0   0   0   2   0   0   2   0   2   2   0   2   2   0   0   2   0   2   2   0   2   0   0   2   2   2   0   2   0   2   0   0   2   2   0   2   2   2   2   2   2   2   2   2   2   2   0   0   2   2   2   2   0   2   2   0   0   0   0   0   0   0   2   0   2   2   0   2   0   0   0   0   0   2   2   0   0   2   2   0   2   0   2   0   0   0   0   2   2   2   2   2   2   2   2   0   2   2   2   2   0   2   0   0   2   0   2   0   0   2   0   2   0   0   0   0   0   2   2   2   0   0   2   2   2   0   0   2   0   2   2   2   2   2   2   0   0   0   0   0   0   0   0   2   0   0   2   2   2   0   2   0   2   2   2   0   2   2   0   0   0   0
 MK-5-14                2   2   0   0   2   0   2   2   2   2   0   2   2   0   2   0   0   0   2   2   0   0   2   2   2   2   0   2   2   2   2   0   2   0   0   0   2   0   2   0   2   2   0   0   2   0   2   2   0   2   2   0   0   2   0   2   2   0   0   0   0   2   2   2   0   2   0   2   0   2   2   2   0   0   2   2   2   2   2   0   2   0   2   2   0   0   2   2   2   2   0   0   2   0   0   0   0   0   0   0   2   2   2   2   0   2   0   2   0   0   0   2   2   0   0   2   2   0   2   0   2   2   0   0   0   0   2   2   2   2   2   2   2   0   2   2   2   0   0   2   2   0   2   0   2   0   0   2   0   2   0   0   0   0   0   2   2   2   0   2   0   2   2   0   0   2   0   2   0   2   2   2   2   0   0   2   0   0   0   0   0   2   0   0   2   2   2   0   2   0   2   2   2   0   0   2   0   0   0   0
 MK-5-15                0   2   0   0   2   0   2   2   2   2   0   2   2   0   2   0   0   0   2   2   0   0   2   2   2   2   0   2   2   2   2   0   2   0   0   0   2   0   0   0   2   0   0   2   2   0   2   2   0   2   2   0   0   2   0   2   2   0   2   0   0   2   2   2   0   2   0   2   0   2   2   2   0   0   0   2   2   2   2   2   2   0   2   0   0   0   2   2   2   2   0   0   2   0   0   0   0   0   0   0   2   2   2   2   0   0   0   2   0   0   0   2   2   0   0   2   2   0   2   0   2   0   0   0   0   0   2   2   2   2   2   2   2   0   2   2   2   0   0   2   2   0   2   0   2   0   2   2   0   2   0   0   0   2   0   0   2   2   0   2   0   2   0   2   0   2   0   2   0   2   0   2   2   0   0   2   0   0   0   0   0   2   2   0   2   2   0   0   2   0   2   2   2   0   0   2   0   0   0   0
 MK-5-16                0   2   2   0   2   0   2   2   2   2   0   2   2   0   2   0   0   2   2   0   0   0   0   2   2   2   0   2   2   2   2   0   2   0   0   0   0   0   2   0   2   0   0   2   2   0   2   2   0   2   2   0   0   2   0   2   2   0   2   0   0   2   2   2   0   2   0   2   0   2   2   2   0   0   0   2   2   2   2   2   2   0   2   0   0   0   2   2   2   2   2   0   2   0   0   0   0   0   0   2   0   2   2   2   0   0   2   2   0   0   0   2   2   0   0   2   2   0   2   0   2   0   0   0   0   0   2   2   2   2   2   2   2   0   2   2   2   2   0   2   2   0   2   0   2   0   2   2   0   2   0   0   0   2   0   2   2   2   0   2   0   2   0   2   0   2   2   2   0   2   0   2   2   0   0   2   0   0   0   0   0   2   2   0   2   2   0   0   2   0   2   2   2   0   2   2   0   0   0   0
 MK-6-1                 2   2   2   0   2   2   2   0   2   0   2   0   2   0   0   2   2   0   0   2   0   2   0   0   0   2   2   2   2   0   0   0   2   2   0   0   2   0   2   0   0   0   2   0   2   2   2   2   2   2   0   2   2   0   0   0   2   0   2   0   2   0   2   0   2   0   0   2   0   2   2   2   2   2   2   0   0   2   2   0   2   0   0   0   2   2   2   2   0   2   2   2   0   2   2   2   0   2   0   2   2   0   2   2   2   0   2   0   0   2   0   2   0   2   0   0   2   0   2   2   0   2   2   2   2   0   2   2   2   2   2   2   0   2   2   2   2   0   0   2   2   2   2   0   2   2   2   2   2   0   0   0   0   2   0   0   2   2   0   0   0   2   2   2   2   2   2   0   0   0   2   2   2   0   0   2   2   2   2   2   2   0   2   0   0   0   0   2   0   0   0   0   0   2   0   0   0   2   2   0
 MK-6-2                 2   2   2   0   2   2   0   0   2   0   2   0   2   0   0   2   2   0   0   2   0   0   0   0   0   2   2   2   0   0   0   0   2   2   0   2   0   0   2   0   0   0   2   0   0   2   2   2   0   2   0   2   2   0   0   0   2   0   2   0   2   0   2   0   2   0   2   2   0   2   2   2   2   2   2   0   0   2   2   0   2   0   0   0   2   2   2   2   0   2   2   2   0   2   0   2   0   2   0   2   2   0   2   2   2   0   2   0   0   0   0   2   0   2   0   2   2   0   2   2   0   2   2   2   2   0   2   2   2   0   2   2   0   2   0   2   2   0   0   2   0   2   2   0   0   2   2   2   2   0   0   0   0   2   0   0   2   2   0   0   0   2   2   2   2   2   2   0   0   0   2   2   2   0   0   2   2   2   2   2   0   0   2   0   0   0   0   2   2   0   2   0   0   2   0   0   0   2   2   0
 MK-6-3                 2   2   2   0   2   2   0   0   2   0   2   0   2   0   0   2   2   0   0   2   2   0   0   0   0   2   2   2   0   0   0   0   2   2   0   2   0   0   2   0   0   0   0   2   0   2   2   2   0   2   0   2   2   0   0   0   2   0   0   0   2   0   2   2   2   0   2   2   2   2   0   2   2   2   2   0   0   2   2   2   0   0   0   0   2   0   2   2   0   2   2   2   0   2   0   2   0   2   0   0   2   0   2   2   2   0   2   0   0   0   0   2   0   2   0   2   2   0   2   2   0   2   0   2   2   0   2   0   2   0   2   2   0   2   0   2   2   0   0   2   0   2   2   0   0   2   2   2   2   0   0   0   0   2   0   0   2   2   0   0   0   0   2   0   2   2   2   0   0   0   2   2   2   0   0   2   2   2   2   2   0   0   2   0   2   0   0   2   2   0   2   0   0   2   0   0   0   2   2   0
 MK-6-4                 2   0   2   0   2   2   0   0   2   0   2   2   2   2   0   2   2   0   0   2   2   0   0   0   0   2   2   2   0   0   0   2   2   2   0   2   0   0   2   0   0   2   0   2   0   2   2   2   0   2   0   2   2   0   0   0   2   0   0   0   2   0   2   2   2   0   2   2   2   2   0   2   2   2   2   2   0   2   2   2   0   0   0   0   2   0   0   2   0   2   2   2   0   2   0   2   0   2   0   2   2   0   2   2   2   0   2   0   0   0   0   0   0   2   0   2   2   0   2   0   0   2   0   2   2   0   2   0   2   0   2   2   0   2   0   2   2   0   0   0   0   2   2   0   0   2   2   2   2   0   0   0   0   2   0   0   2   0   0   0   2   0   2   0   0   2   2   2   0   0   2   2   2   0   0   2   2   0   2   2   0   0   2   0   0   0   0   2   2   0   2   0   0   2   0   0   0   2   2   0
 MK-6-5                 2   0   2   0   2   2   0   0   0   2   2   2   2   2   0   2   2   0   2   2   2   0   0   0   0   0   2   2   0   0   0   2   2   0   0   2   0   0   0   2   0   2   0   2   0   2   2   2   0   2   2   2   2   0   0   0   2   0   0   2   2   0   2   2   2   0   0   2   2   2   0   2   2   2   2   2   0   2   2   2   2   0   2   0   2   0   0   2   2   2   2   2   0   2   0   2   0   2   0   2   2   0   2   2   2   0   2   0   0   0   0   0   0   2   0   2   2   0   2   0   0   2   0   2   2   2   2   0   2   0   0   2   0   2   0   2   2   0   0   0   2   2   0   0   0   2   2   2   2   0   0   0   0   2   0   0   2   0   0   0   2   0   2   0   0   0   2   2   0   0   2   2   2   0   0   2   2   0   2   2   0   0   0   0   0   0   0   2   2   0   2   2   0   2   0   0   0   2   2   2
 MK-6-6                 2   2   2   0   2   0   0   0   0   2   2   2   2   2   0   2   2   0   2   2   2   0   0   0   0   0   2   2   0   0   0   0   0   0   0   2   0   0   0   2   0   0   0   2   0   2   2   0   0   2   2   2   2   0   0   0   2   0   0   2   2   0   2   2   2   0   0   2   2   2   0   2   2   2   2   0   0   2   2   2   2   0   2   0   2   0   0   2   2   2   2   2   0   2   0   2   0   2   0   2   2   0   2   2   2   0   2   0   0   2   2   0   2   2   0   2   2   2   2   0   0   2   0   0   2   2   2   0   2   0   0   2   0   2   0   2   2   0   0   0   2   2   0   2   2   2   2   2   2   0   0   0   0   2   0   0   2   0   0   0   2   0   2   0   0   0   2   2   0   0   2   2   0   2   0   2   0   0   2   2   0   0   0   0   0   0   0   2   2   0   0   2   0   2   0   0   0   2   2   2
 MK-6-7                 2   2   2   0   2   0   0   0   0   2   2   2   2   2   0   2   0   0   2   2   2   0   2   0   0   0   2   2   0   0   0   2   0   0   0   2   0   0   0   2   2   0   2   2   0   0   2   0   0   2   2   2   0   0   0   0   2   2   0   2   2   0   2   2   2   0   0   0   0   2   2   2   2   2   2   0   0   2   2   2   2   0   2   0   2   0   0   2   2   2   2   2   0   2   0   2   0   2   0   2   2   0   2   2   2   0   2   0   0   2   2   0   2   2   0   2   0   2   2   0   0   2   0   0   2   2   2   0   2   0   0   2   0   2   0   2   2   0   0   0   0   2   0   2   2   2   2   2   2   0   0   0   2   2   0   0   2   0   0   0   2   0   2   0   0   0   2   2   0   0   2   2   0   2   0   2   0   0   2   2   0   0   0   0   0   2   0   2   2   0   0   2   0   2   0   0   2   2   2   2
 MK-6-8                 2   2   2   0   2   2   0   0   0   2   2   2   2   2   0   2   0   0   2   2   2   0   2   0   0   0   2   2   0   2   0   2   0   0   0   2   0   0   0   2   2   2   2   2   0   0   2   2   0   2   2   2   0   2   0   0   2   2   0   2   2   0   2   2   0   0   0   0   0   0   2   2   2   2   2   0   0   2   2   2   0   2   2   0   2   0   0   2   2   2   0   2   0   2   0   2   0   2   0   2   0   0   2   0   2   0   2   0   0   2   0   0   2   0   0   2   2   2   2   0   0   2   0   0   2   2   2   2   2   0   0   2   0   2   0   2   0   0   0   0   0   2   0   2   0   0   2   2   2   0   0   0   2   2   0   0   2   0   0   0   2   0   2   0   0   0   2   2   0   0   2   0   0   2   0   2   0   0   2   2   2   0   0   0   0   2   0   2   2   0   0   0   0   2   0   0   2   0   2   2
 MK-6-9                 2   2   2   0   2   2   0   0   0   2   2   2   2   2   2   2   0   2   2   2   2   0   0   0   0   0   2   2   0   2   0   2   0   0   0   0   2   0   0   2   2   2   2   2   0   0   2   2   0   2   2   2   0   2   0   0   2   2   0   2   2   0   0   2   0   0   0   0   0   0   2   2   2   2   2   0   2   2   2   0   0   2   2   0   2   0   0   2   0   2   0   2   0   2   0   2   0   2   0   2   2   0   2   0   2   0   0   2   0   0   0   0   2   0   0   2   0   2   0   0   0   0   0   0   2   2   2   2   2   0   0   2   0   2   0   2   0   0   0   2   0   2   0   2   0   2   2   2   2   0   0   0   2   2   0   2   2   2   0   0   2   2   2   0   0   0   2   2   0   0   2   0   0   2   0   2   2   0   2   2   2   0   0   0   0   2   0   2   2   0   0   0   0   2   0   0   0   0   0   2
 MK-6-10                2   2   2   0   2   2   0   0   2   2   2   2   0   2   2   2   0   0   2   2   2   0   0   0   0   0   2   2   0   2   0   2   0   0   0   0   2   0   0   2   2   0   2   2   0   0   2   2   0   2   2   0   0   2   0   0   2   2   0   2   2   2   0   0   0   0   0   0   0   0   2   2   2   2   2   0   0   2   2   2   0   2   2   0   2   2   0   2   0   0   0   2   0   0   0   2   0   0   0   2   2   0   2   0   2   0   0   2   0   0   0   2   0   0   0   2   0   2   0   0   0   0   0   0   2   2   2   2   2   2   0   2   2   2   0   2   0   0   0   2   0   2   0   2   0   2   2   2   2   0   0   0   2   2   0   2   2   2   2   0   2   2   2   0   0   0   2   2   0   0   2   0   0   2   0   2   2   0   2   0   2   2   0   0   0   2   0   2   2   0   0   0   0   2   0   0   0   0   0   2
 MK-6-11                2   2   2   0   2   2   0   0   2   2   2   0   2   2   2   2   0   0   2   2   2   0   0   0   0   0   2   2   0   2   0   2   2   2   0   0   2   0   0   2   2   0   2   2   0   0   2   2   0   2   2   0   0   2   0   0   2   2   0   2   2   2   0   0   0   0   0   0   0   2   2   2   2   2   0   0   0   2   0   2   0   2   2   0   2   2   0   0   0   0   0   2   0   0   0   2   0   0   0   2   2   0   2   2   2   0   0   2   0   0   2   2   0   0   0   2   0   2   0   0   0   0   0   2   2   0   2   2   2   2   0   2   0   2   0   2   0   0   0   2   2   2   0   2   0   2   2   2   0   0   0   2   2   2   0   2   0   2   2   0   2   2   2   0   0   0   2   2   2   0   2   2   0   2   0   2   2   0   2   0   2   0   0   0   0   2   0   2   2   0   0   0   0   2   0   0   0   0   0   2
 MK-6-12                2   0   2   0   2   2   0   2   2   2   2   0   2   2   2   2   0   0   2   0   2   2   2   0   2   0   2   2   2   2   0   2   2   2   0   0   2   0   0   2   2   0   2   2   0   0   0   2   0   2   2   0   0   2   0   0   2   2   0   2   2   2   0   0   0   0   0   0   0   2   2   2   2   2   0   0   0   2   0   2   0   2   2   0   2   2   0   0   0   0   0   2   0   0   0   2   0   0   0   2   2   0   2   2   2   0   0   2   0   0   2   0   0   2   0   2   0   2   0   2   0   0   0   2   2   0   2   2   2   2   0   0   0   2   0   2   0   0   0   2   0   0   0   0   2   2   2   2   0   0   0   2   2   0   0   0   0   2   2   0   2   2   2   0   0   2   2   2   2   0   2   2   0   2   0   2   2   0   2   0   2   0   0   0   0   2   0   2   2   0   0   0   0   2   0   0   0   0   2   2
 MK-6-13                2   0   2   0   2   2   0   2   2   2   2   0   2   2   2   2   0   0   2   0   2   2   2   0   2   0   2   2   2   2   0   2   2   2   0   0   2   0   0   0   2   0   0   0   0   0   0   2   0   2   2   0   0   2   0   0   2   2   0   2   2   2   0   0   0   0   0   0   0   2   2   2   2   0   0   0   0   2   0   2   0   2   2   0   2   2   0   0   0   0   0   0   0   0   0   2   0   0   0   2   2   0   2   2   0   0   0   2   0   0   2   0   0   2   0   2   0   2   0   2   0   0   0   2   2   0   2   2   2   2   0   0   0   2   0   2   0   0   0   2   0   0   2   0   2   2   2   2   0   0   0   2   2   0   0   0   0   2   2   0   2   2   2   0   0   2   2   2   0   2   2   2   0   0   0   2   2   0   2   0   2   0   0   0   0   2   0   2   2   0   0   0   0   2   0   0   0   0   0   2
 MK-6-14                2   0   2   0   2   2   0   2   2   2   2   0   2   2   2   2   0   0   2   0   2   2   2   0   2   0   2   2   2   2   0   2   2   2   0   2   2   0   0   0   2   0   0   2   0   0   0   2   0   2   2   0   0   2   0   0   2   2   0   2   2   2   0   0   0   0   0   0   2   2   2   0   2   0   0   0   0   2   0   2   0   2   2   0   0   2   0   0   0   2   0   0   0   0   0   2   0   0   0   2   2   0   2   2   0   0   0   2   2   0   2   0   0   2   0   2   0   2   0   2   0   0   2   2   2   2   2   2   2   2   0   0   2   2   0   2   0   0   0   0   0   0   2   0   2   2   2   2   0   0   0   2   2   0   0   0   0   2   2   0   2   2   2   0   0   2   2   0   0   2   2   2   0   2   0   2   2   0   2   2   2   2   0   2   0   2   0   2   2   2   0   0   0   2   0   0   0   0   2   2
 MK-6-15                2   0   2   0   2   2   2   2   2   2   2   0   2   2   2   2   2   2   2   0   2   2   2   0   2   0   2   2   2   2   0   2   0   2   0   2   2   0   0   0   2   0   0   2   0   0   0   2   0   2   2   0   0   2   0   0   0   2   2   0   2   2   0   0   0   0   0   0   2   2   2   0   2   0   0   0   0   2   0   2   0   2   2   0   0   2   0   0   0   0   2   0   0   0   0   2   0   0   0   2   2   0   2   2   0   0   0   2   2   0   2   0   0   2   0   2   0   2   0   2   0   0   2   2   2   2   2   2   0   2   0   0   2   2   0   2   0   0   0   0   0   0   2   0   2   2   0   2   0   2   0   2   2   0   0   0   0   2   2   0   0   2   2   0   0   2   2   0   0   2   2   0   0   2   0   2   2   0   2   2   2   2   0   2   0   2   0   2   2   2   0   0   0   2   0   0   0   0   2   2
 MK-6-16                2   2   2   0   2   2   2   2   2   2   2   0   2   2   2   2   2   2   2   0   2   2   2   0   2   0   2   2   2   2   0   2   0   2   0   0   2   0   0   0   0   0   0   2   0   0   0   2   0   2   2   0   0   2   0   0   0   2   0   0   2   2   2   0   0   0   0   0   2   2   2   0   2   0   0   2   0   0   0   2   0   0   2   0   0   2   0   0   0   0   2   0   0   0   0   2   0   2   2   2   2   0   2   2   0   0   0   2   2   0   0   0   0   2   0   2   0   2   0   2   0   0   2   2   2   2   2   2   0   2   2   0   0   2   0   2   0   2   0   0   0   0   2   0   2   2   0   2   0   2   0   2   2   0   0   0   0   0   2   0   0   2   2   0   0   2   2   0   0   2   2   2   0   2   0   2   2   0   0   2   2   2   0   2   0   2   0   2   2   2   0   0   0   2   0   0   0   0   2   2
 
!****************************************** Phenotypic Data **********************************************************
!-100.0 is resevred for missing phenotype
SimulatedTrait1        13.8058   14.0761   15.5763   15.3381   12.9015   15.7414   13.3243   14.4950   14.6472   14.0308   12.4992   14.2024   14.4123   15.2593   14.3492   14.0256   14.7034   15.3390   15.8305   14.3079   15.8783   15.4777   14.1745   15.3154   14.5746   16.1486   14.8976   14.1255   15.0145   14.6066   13.8379   15.7504   13.0527   14.0325   15.6116   14.4332   15.9002   14.1882   14.2004   16.0847   15.2904   14.3471   16.9959   13.9853   14.2030   16.0975   15.5568   17.5453   16.3245   16.5868   13.8172   14.2816   17.0999   16.6843   13.4430   14.9639   14.7550   14.1032   15.3474   15.2527   15.8299   13.6255   14.9381   14.5663   15.2120   16.0936   14.1936   14.7340   14.9081   15.1831   16.5635   14.8826   14.9678   12.9176   13.9216   14.5677   12.9221   17.1186   14.3798   17.1802   14.7926   15.1043   15.5148   13.5868   14.2794   14.7056   14.9548   16.5721   15.1502   14.0235   16.0322   16.3200   14.9104   14.1458   15.4941   16.7963   14.6388   17.7029   14.8982   12.8101   13.6464   12.9976   14.2742   16.8400   13.8219   16.4354   16.9327   13.0868   14.7278   12.9208   16.8517   16.3439   16.3594   13.1013   16.6422   14.9020   16.2373   15.9635   15.3974   14.6655   14.3635   16.5239   16.1309   13.3752   13.9111   15.7948   16.5168   13.6685   15.6418   15.0341   13.2104   15.5823   16.4933   14.8028   15.0300   14.6546   14.5785   15.1713   14.4535   16.0991   15.3814   14.1406   16.2977   15.9027   15.2497   13.1799   16.9922   14.9710   15.0376   16.3801   15.4116   14.6523   13.4538   15.2836   15.5052   13.7118   15.5347   14.2000   16.9775   15.2927   16.5065   13.6086   15.1257   16.1450   14.3050   13.8226   15.4116   14.8139   14.9683   16.3854   15.1381   15.2386   15.3593   15.1307   14.2220   13.9846   15.4656   16.7443   14.7249   13.3869   12.8029   15.1368   16.8367   17.4170   14.6439   13.6579   14.0239   17.1286   13.9825   15.1001   16.3041   14.0095   14.0004   14.1835   15.6697   15.8029   15.7558   14.4260   13.3524   15.8217
SimulatedTrait2         8.6017   10.2701   10.0180   10.3836   10.6756   10.2786    9.6567    9.7624   11.0763   11.2137   10.9169   10.6283   10.4411    9.7808   10.9444   10.6713    9.6349    9.9751    9.4898    9.2862    9.3067    8.9633   11.0441    9.8850   10.7507    9.8210    9.3985   10.5077    9.8851    8.5822   10.3148   10.0379    9.6893    9.7668   11.2212   11.3491    9.3451   10.5991    9.8810    9.0562   10.1113   10.8077    9.9729   10.3692   10.7347    9.4746    9.6597    9.1139    9.8089    9.9194   10.7395   10.2924    9.7055    8.3705   10.9143   10.1516   10.3898    9.0802    9.3483   10.3833    9.4620    9.8447    9.9733    9.6454    9.6075    9.9769   10.5938   10.2878   10.1469   11.2626    9.0837   10.7426   11.0324   11.0040   10.2122   10.7224    9.8253    9.3727    9.6784    8.8877   10.4473   10.3925    9.6144   10.8262    9.1697   10.4710   10.9542    9.2216   10.1573   10.5807    8.7129    8.7369    9.8700   10.7979    9.2692   10.0631   10.7441    9.9407   10.6399   10.3601    9.6259   10.6588   11.4836    9.9446   10.2863    9.1642    9.2770    9.8105    9.5503   10.9804    9.3322   10.1313    9.4143   10.7249   10.4380   10.4162    9.5147    8.5349    9.8623   10.5170    9.1172    9.4745    8.8106   10.1445    8.0278   11.1005    8.9603   11.7098    9.0134    8.9036   10.7432    9.6920    9.1789   10.0371    9.9426    9.9983   10.8344   10.0031    9.4323    9.2023    9.0275    9.6353   10.5856    9.4517    9.6904   10.1908    9.6303   11.4585   10.2928   11.3305    9.9992   11.3278   11.1876   10.2813    8.7498   10.4996    8.5001   10.1739   10.0518    8.8708   10.1824   10.3817    9.1087    9.5261    9.6392    9.3272   10.2409    9.7744   10.1610   10.3088    9.0589   11.4411    9.8083    9.3330    9.9607   10.1490    9.6503    9.7090    9.3139   10.2136   10.7851   10.3631    9.6273    9.0362    9.5031   11.0714   11.3820    9.3141   11.3381   11.0255    8.7564    9.5199    9.5170   10.6385    8.7662    9.9480    9.6308   10.3000   10.6013    9.5451
 
