# Supplementary material for: Inclusive Composite Interval Mapping of QTL by Environment Interactions in Biparental Populations
Source: PLoS One. 2015 Jul 10;10(7):e0132414. doi: 10.1371/journal.pone.0132414 (PMC4498613; doi:10.1371/journal.pone.0132414)
Supplement: S5 File — (ZIP) [file pone.0132414.s005.zip › H=0.5/L1/run_00015.met]

!**********************Note: lines staring with "!" are remarks and will be ignored in the program********************
!*********************************General Information**********************************
!Assuming F1 = P1 x P2, populations available in QTL IciMapping are: 
!  1, P1BC1F1 = P1 x F1, the first backcrossing where P1 is used as the recurrent parent;
!  2, P2BC1F1 = P2 x F1, the first backcrossing where P2 is used as the recurrent parent;
!  3, F1DH, F1-derived doubled haploids; 
!  4, RIL or F1RIL, recombination inbred lines through the repeated selfing of F1;
!  5, P1BC1RIL, recombination inbred lines through the repeated selfing of P1BC1F1;
!  6, P2BC1RIL, recombination inbred lines through the repeated selfing of P2BC1F1;
!  7, F2, the selfing generation of F1;
!  8, F3, the selfing generation of F2;
!  9, P1BC2F1, the second backcrossing where P1 is used as the recurrent parent; 
! 10, P2BC2F1, the second backcrossing where P2 is used as the recurrent parent;
! 11, P1BC2RIL, recombination inred lines through the repeated selfing of P1BC2F1; 
! 12, P2BC2RIL, recombination inred lines through the repeated selfing of P2BC2F1; 
! 13, P1BC1F2, the selfing generation of P1BC1F1; 
! 14, P2BC1F2, the selfing generation of P2BC1F1; 
! 15, P1BC2F2, the selfing generation of P1BC2F1; 
! 16, P2BC2F2, the selfing generation of P2BC2F1; 
! 17, P1BC1DH, P1BC1F1-derived doubled haploids; 
! 18, P2BC1DH, P2BC1F1-derived doubled haploids; 
! 19, P1BC2DH, P1BC2F1-derived doubled haploids; 
! 20, P2BC2DH, P2BC2F1-derived doubled haploids; 
   3      !Mapping Population (see remarks above)
   2      !Mapping Function (1 for Kosambi; 2 for Haldane; 3 for Morgan)
   2      !Marker Space Type (1 for intervals; 2 for positions)
   1      !Marker Space Unit(1 for centiMorgans; 2 for Morgan)
   6      !Number of Chromosomes (or Linkage Groups)
 200      !Size of the mapping population
   2      !Number of environments
 
!***************************************** Chromosomes and Linkage Maps **********************************************
!Chromosome                 NumMarkers
-CH1                        16
-CH2                        16
-CH3                        16
-CH4                        16
-CH5                        16
-CH6                        16
!Linkage map (Marker name followed by position or the interval length)
 MK-1-1                1     0.000
 MK-1-2                1    10.000
 MK-1-3                1    20.000
 MK-1-4                1    30.000
 MK-1-5                1    40.000
 MK-1-6                1    50.000
 MK-1-7                1    60.000
 MK-1-8                1    70.000
 MK-1-9                1    80.000
 MK-1-10               1    90.000
 MK-1-11               1   100.000
 MK-1-12               1   110.000
 MK-1-13               1   120.000
 MK-1-14               1   130.000
 MK-1-15               1   140.000
 MK-1-16               1   150.000
 MK-2-1                2     0.000
 MK-2-2                2    10.000
 MK-2-3                2    20.000
 MK-2-4                2    30.000
 MK-2-5                2    40.000
 MK-2-6                2    50.000
 MK-2-7                2    60.000
 MK-2-8                2    70.000
 MK-2-9                2    80.000
 MK-2-10               2    90.000
 MK-2-11               2   100.000
 MK-2-12               2   110.000
 MK-2-13               2   120.000
 MK-2-14               2   130.000
 MK-2-15               2   140.000
 MK-2-16               2   150.000
 MK-3-1                3     0.000
 MK-3-2                3    10.000
 MK-3-3                3    20.000
 MK-3-4                3    30.000
 MK-3-5                3    40.000
 MK-3-6                3    50.000
 MK-3-7                3    60.000
 MK-3-8                3    70.000
 MK-3-9                3    80.000
 MK-3-10               3    90.000
 MK-3-11               3   100.000
 MK-3-12               3   110.000
 MK-3-13               3   120.000
 MK-3-14               3   130.000
 MK-3-15               3   140.000
 MK-3-16               3   150.000
 MK-4-1                4     0.000
 MK-4-2                4    10.000
 MK-4-3                4    20.000
 MK-4-4                4    30.000
 MK-4-5                4    40.000
 MK-4-6                4    50.000
 MK-4-7                4    60.000
 MK-4-8                4    70.000
 MK-4-9                4    80.000
 MK-4-10               4    90.000
 MK-4-11               4   100.000
 MK-4-12               4   110.000
 MK-4-13               4   120.000
 MK-4-14               4   130.000
 MK-4-15               4   140.000
 MK-4-16               4   150.000
 MK-5-1                5     0.000
 MK-5-2                5    10.000
 MK-5-3                5    20.000
 MK-5-4                5    30.000
 MK-5-5                5    40.000
 MK-5-6                5    50.000
 MK-5-7                5    60.000
 MK-5-8                5    70.000
 MK-5-9                5    80.000
 MK-5-10               5    90.000
 MK-5-11               5   100.000
 MK-5-12               5   110.000
 MK-5-13               5   120.000
 MK-5-14               5   130.000
 MK-5-15               5   140.000
 MK-5-16               5   150.000
 MK-6-1                6     0.000
 MK-6-2                6    10.000
 MK-6-3                6    20.000
 MK-6-4                6    30.000
 MK-6-5                6    40.000
 MK-6-6                6    50.000
 MK-6-7                6    60.000
 MK-6-8                6    70.000
 MK-6-9                6    80.000
 MK-6-10               6    90.000
 MK-6-11               6   100.000
 MK-6-12               6   110.000
 MK-6-13               6   120.000
 MK-6-14               6   130.000
 MK-6-15               6   140.000
 MK-6-16               6   150.000
!*********************************** Marker Types ********************************************************************
!Co-dominant marker: When heterozygote F1 is present, P1 is coded as 2, F1 is coded as 1, and P2 is coded as 0; Otherwise, P1 is coded as 2, and P2 is coded as 0. 
!Dominant marker: When heterozygote F1 is present, P1 and F1 are coded as 12, and P2 is coded as 0; Otherwise, P1 is coded as 2, and P2 is coded as 0.  
!Recessive markers: When heterozygote F1 is present, P1 is coded as 2, and F1 and P2 are coded as 10; Otherwise, P1 is coded as 2, and P2 is coded as 0. 
!Missing marker is coded as -1. 
 MK-1-1                 2   0   0   0   2   0   2   2   2   0   0   0   2   2   2   2   2   2   0   2   0   0   0   0   2   2   0   2   2   2   0   0   2   2   2   2   0   2   0   2   2   0   2   2   2   0   0   2   2   2   2   2   2   2   2   2   2   2   2   2   0   2   0   2   2   0   0   0   2   2   2   0   0   0   2   0   0   0   0   2   0   0   2   0   2   2   0   0   0   2   0   2   2   0   0   2   0   0   2   0   2   0   2   0   2   2   2   0   2   2   0   2   2   0   0   0   2   2   2   0   0   0   0   0   2   2   0   0   2   0   0   0   0   0   2   2   2   0   0   2   2   2   2   2   0   0   0   2   0   2   2   2   0   0   0   0   0   0   2   0   2   2   0   0   2   2   2   0   0   2   2   2   2   2   0   2   2   2   2   0   0   2   2   0   2   2   0   2   0   2   2   0   0   0   2   0   0   2   2   2
 MK-1-2                 0   2   0   0   2   0   2   2   2   0   0   0   2   2   2   0   0   2   0   2   0   0   0   0   2   2   0   2   2   2   0   0   2   2   2   2   0   2   0   2   2   0   2   2   2   0   0   2   2   2   2   2   2   0   0   2   2   2   2   2   0   2   2   2   2   0   0   0   2   2   2   0   0   0   0   0   0   0   0   2   0   0   2   0   2   2   0   0   0   2   0   2   2   2   0   2   0   0   2   0   2   0   2   0   2   2   2   0   2   2   0   2   2   0   0   0   2   2   2   0   0   0   0   2   2   2   0   0   2   0   0   0   0   0   2   2   2   0   0   2   2   2   0   2   0   0   0   2   0   0   2   2   0   0   2   0   0   0   2   2   0   2   0   0   2   0   2   0   0   2   2   2   2   2   0   2   0   0   2   0   0   2   2   0   0   2   0   2   0   2   2   0   0   0   2   0   0   2   0   2
 MK-1-3                 0   2   0   2   2   0   2   2   2   0   0   0   2   2   0   0   2   2   0   2   0   0   0   0   2   2   0   2   0   2   0   0   2   2   2   2   0   2   0   2   2   0   2   2   2   0   2   2   2   2   2   2   2   0   0   2   2   2   2   0   0   2   2   2   0   0   0   0   0   2   2   0   0   0   0   0   0   0   0   2   0   0   0   0   2   2   0   0   0   2   0   2   2   2   0   2   0   0   2   0   2   2   2   0   2   2   2   0   2   2   0   2   2   0   0   0   2   2   2   0   0   0   0   2   2   2   0   0   2   2   0   0   0   0   2   2   2   0   0   2   2   2   0   2   0   0   0   2   0   0   2   2   0   0   2   0   2   0   2   2   0   2   0   0   2   0   2   0   0   2   2   2   2   2   0   2   0   0   2   0   0   2   2   2   0   2   0   2   0   2   2   0   0   0   2   0   0   2   0   0
 MK-1-4                 0   0   0   2   2   0   2   0   2   0   0   0   2   2   2   0   2   2   0   2   0   0   0   2   2   2   2   2   0   2   0   0   2   2   2   2   2   2   0   2   2   0   2   2   0   0   2   2   2   2   2   2   2   0   0   2   0   2   2   0   0   2   2   2   0   0   0   0   0   0   2   0   0   0   0   2   0   0   0   2   0   0   0   0   2   2   0   0   2   2   0   2   2   2   0   2   0   0   2   0   2   2   2   0   2   2   2   0   2   2   0   2   2   0   0   0   2   2   2   0   0   0   0   2   2   2   0   0   2   2   0   0   0   0   2   2   2   0   0   2   2   2   0   2   0   0   0   2   0   2   2   2   0   0   2   0   2   0   2   0   2   2   0   0   2   0   2   0   0   2   2   2   0   2   0   2   0   0   2   2   0   2   2   2   0   2   0   0   2   2   2   0   0   0   2   0   0   2   2   0
 MK-1-5                 0   0   0   2   2   0   2   0   2   0   0   0   2   2   2   0   2   2   2   2   0   0   0   2   2   2   2   2   0   2   0   0   2   2   2   2   2   2   0   2   2   0   2   2   0   0   2   2   2   2   2   2   2   2   0   2   0   2   2   0   0   2   2   2   2   0   0   0   0   0   2   2   0   0   0   2   0   0   2   2   0   0   0   0   2   2   0   0   0   2   0   2   2   2   0   2   0   0   2   0   2   2   2   2   2   2   2   0   2   2   0   2   2   0   0   0   2   2   2   0   0   0   0   2   2   2   0   2   2   2   0   0   0   0   2   2   2   0   0   2   2   2   0   2   0   0   0   2   0   0   2   2   0   0   2   0   2   0   2   0   2   2   0   0   2   0   0   0   0   2   2   0   0   2   0   2   0   0   2   2   0   2   2   2   0   2   0   0   2   0   2   0   0   0   2   0   2   2   2   0
 MK-1-6                 0   0   0   2   2   2   2   0   2   0   0   0   2   2   2   0   2   2   2   0   0   0   0   2   2   2   2   2   0   2   0   2   2   2   2   0   2   2   0   2   2   0   2   2   0   0   2   2   2   2   2   2   2   2   0   2   0   2   2   0   0   2   0   2   0   0   0   2   2   0   2   2   0   0   2   2   0   0   0   2   0   0   0   2   2   2   0   0   0   2   0   2   2   2   0   2   0   0   2   0   2   0   2   2   2   2   2   0   2   2   0   2   0   0   0   0   2   0   2   0   0   0   0   2   2   2   0   2   0   2   0   0   0   0   2   2   0   0   0   2   2   2   0   2   0   0   0   2   0   2   2   2   0   0   2   0   2   2   2   0   2   2   0   0   2   0   0   0   0   2   2   0   0   0   0   2   2   2   0   2   0   2   2   2   0   2   2   0   0   0   2   0   0   0   2   0   2   2   2   0
 MK-1-7                 0   0   0   2   2   2   2   0   2   0   2   0   0   2   2   0   2   2   2   0   0   0   0   2   2   2   0   2   0   2   2   2   2   2   2   0   2   2   0   2   2   0   2   2   0   0   2   2   2   2   2   2   2   2   0   2   2   2   2   2   0   2   0   2   0   0   0   2   2   0   2   2   0   0   0   2   0   0   0   2   0   0   0   0   2   2   0   2   0   2   0   2   2   2   0   2   0   0   2   0   2   0   0   2   2   2   2   0   2   2   0   2   0   0   0   0   2   0   0   0   0   0   0   2   0   2   0   0   0   2   0   0   0   0   0   2   0   0   0   2   2   2   0   2   0   0   0   2   2   2   2   2   0   2   2   0   2   2   2   0   2   2   0   0   2   0   0   0   0   2   2   0   0   2   0   2   2   0   0   2   0   2   2   2   0   2   2   0   0   0   2   0   0   0   2   0   2   2   2   0
 MK-1-8                 2   0   2   2   2   2   2   0   2   0   2   0   0   2   0   0   2   2   2   0   0   0   0   2   2   2   0   2   0   2   2   2   2   2   2   0   2   2   0   2   2   0   2   2   0   0   2   2   2   2   2   2   2   2   0   2   2   2   2   2   0   2   0   2   0   0   0   2   0   0   2   2   0   0   0   2   0   0   0   2   0   2   0   0   2   0   0   2   0   2   0   2   2   2   0   2   0   0   2   0   2   0   0   2   2   2   2   0   2   2   0   2   0   0   0   0   2   0   0   0   0   0   0   2   0   0   0   0   0   2   0   0   0   0   0   2   0   0   0   0   0   2   0   2   2   0   0   2   2   2   2   2   0   2   2   0   2   2   2   0   2   2   0   0   2   0   0   0   0   2   2   0   0   2   0   2   2   0   0   2   0   2   2   2   0   2   2   0   0   0   2   2   0   0   2   0   2   2   2   0
 MK-1-9                 2   0   2   2   2   2   2   0   2   0   2   0   0   2   0   0   2   2   2   0   0   0   0   2   2   2   0   2   0   2   2   2   2   2   2   0   2   2   0   2   2   0   2   2   0   0   0   2   2   0   2   2   2   2   0   2   2   2   2   2   0   0   0   2   0   0   0   2   0   0   2   2   0   0   0   2   0   0   0   2   0   2   0   0   2   0   0   2   0   2   0   2   2   2   0   2   0   2   2   0   2   0   0   0   0   2   2   0   2   2   0   0   0   0   2   0   2   0   0   0   0   0   2   2   0   0   0   0   0   2   0   0   0   0   0   2   0   2   0   0   2   2   0   2   2   0   0   2   2   2   2   2   0   2   2   0   2   2   2   2   2   2   0   0   2   0   0   0   0   2   2   0   0   2   0   2   2   0   0   2   0   2   2   2   0   2   2   0   0   0   2   2   0   0   2   0   2   2   2   0
 MK-1-10                2   0   2   2   2   2   2   0   0   0   2   2   0   2   0   0   2   2   2   0   0   0   0   2   0   2   0   2   0   2   2   2   2   2   2   0   2   2   0   2   2   0   2   2   0   0   0   2   2   0   2   2   2   2   0   2   2   2   2   2   0   0   0   2   0   0   0   2   0   0   2   2   0   0   0   2   0   0   0   2   0   2   2   0   2   0   0   2   0   0   0   2   2   2   2   2   0   2   2   0   2   0   2   0   0   2   2   0   2   2   0   0   0   0   2   0   2   0   0   0   2   0   2   0   0   0   0   0   0   2   0   0   0   0   0   2   2   2   0   0   2   2   2   2   2   0   0   2   2   0   2   2   0   0   2   0   2   2   2   2   2   2   0   0   2   0   0   0   0   0   2   0   0   2   0   2   2   0   0   2   0   2   0   2   2   2   2   0   2   0   2   2   0   0   0   0   2   2   2   0
 MK-1-11                2   0   2   2   2   2   2   0   0   2   0   2   0   2   0   0   2   2   2   0   0   0   2   2   0   2   0   2   0   2   2   2   2   2   2   0   2   2   2   2   2   0   0   2   0   0   0   2   2   0   2   2   2   2   0   2   2   2   2   2   0   0   0   2   2   0   0   2   0   0   2   2   0   0   0   2   0   2   0   2   0   0   2   0   2   0   0   2   0   0   2   2   2   2   2   2   0   2   2   0   0   0   2   0   0   2   2   0   2   2   0   0   0   2   2   0   2   0   0   0   2   0   2   0   0   0   0   0   0   2   0   0   0   0   0   0   2   2   0   0   2   2   2   2   2   0   0   2   2   0   2   2   0   0   2   0   2   0   2   2   2   2   0   0   2   0   0   0   0   0   2   0   0   2   0   0   2   0   0   2   0   2   0   2   2   2   2   2   2   0   2   2   0   0   0   0   2   2   2   0
 MK-1-12                2   0   2   2   2   2   2   0   0   2   0   2   0   2   0   2   2   2   2   0   0   0   2   2   2   2   0   2   0   2   2   2   2   2   2   0   2   2   2   2   2   0   2   2   0   0   2   2   2   2   2   2   2   2   2   2   2   2   0   2   0   0   0   2   2   0   0   2   0   2   2   2   0   0   0   0   0   2   0   2   0   0   2   0   2   0   0   2   0   0   2   2   2   0   2   2   0   2   2   0   0   0   2   0   2   2   2   0   2   2   2   0   0   2   2   0   2   0   0   0   2   0   2   0   0   0   2   0   0   2   0   0   0   0   0   0   2   2   0   0   2   2   2   2   2   0   0   2   2   0   2   2   0   0   2   0   2   0   2   2   2   2   0   0   2   0   0   0   2   0   2   0   0   2   2   0   2   0   2   2   0   2   0   2   0   2   2   2   2   0   2   2   0   0   2   0   2   2   2   0
 MK-1-13                2   0   2   0   2   2   2   0   0   2   0   2   2   0   0   2   2   2   2   0   2   0   2   2   2   2   0   2   0   0   2   2   2   2   2   0   2   2   2   0   2   0   2   2   0   0   2   0   2   2   2   2   2   2   2   2   2   0   0   2   0   0   0   2   2   0   0   2   0   2   2   2   0   0   0   0   0   2   0   2   0   0   2   2   2   0   0   2   0   0   2   2   2   0   2   2   0   2   2   0   2   0   2   0   2   2   2   0   2   2   0   0   0   2   0   0   2   0   0   0   2   0   2   0   0   0   2   0   0   2   0   0   0   0   0   0   2   2   0   0   0   2   2   2   2   0   0   2   2   0   2   0   0   0   2   0   0   0   2   2   0   2   0   0   0   2   0   0   2   0   2   0   0   2   2   0   2   0   0   2   0   2   0   2   0   2   2   2   0   0   2   0   0   0   2   2   2   2   2   0
 MK-1-14                2   2   0   0   2   2   2   0   0   2   2   2   2   0   0   2   2   2   0   0   2   0   2   2   2   2   0   2   0   0   2   2   2   2   2   0   2   2   2   0   0   2   2   2   0   0   2   0   2   2   2   2   2   2   2   2   2   0   2   2   0   0   0   2   0   2   0   2   0   0   2   2   0   0   2   0   0   2   0   2   0   0   2   2   2   2   0   2   0   0   2   2   2   0   2   2   0   2   2   0   2   0   2   0   0   2   2   0   2   2   0   0   0   2   2   0   2   0   0   0   2   0   2   2   2   0   2   0   0   2   0   0   0   0   2   0   2   2   0   0   0   2   2   2   2   0   0   2   2   0   2   0   0   0   2   0   0   0   2   2   0   2   0   0   0   2   0   0   2   0   2   0   0   2   2   0   2   0   0   2   0   2   0   2   0   2   2   2   0   0   2   0   0   0   2   2   2   2   2   0
 MK-1-15                2   2   0   0   2   0   2   0   0   2   2   2   2   0   0   2   2   2   2   0   2   0   0   2   2   0   0   2   2   0   2   2   2   2   2   0   2   2   2   0   2   2   2   2   2   0   0   0   2   0   2   2   2   2   2   2   2   0   2   2   0   0   0   2   0   2   0   2   0   2   2   2   0   0   2   0   2   2   0   2   0   0   2   2   0   2   0   2   0   0   2   2   2   0   2   2   0   2   2   0   2   0   2   0   0   0   2   0   2   2   0   0   2   2   2   0   2   0   2   0   2   0   2   2   2   0   2   0   0   2   0   0   0   0   2   0   2   2   2   0   0   2   2   2   2   0   0   0   2   0   2   0   0   0   2   0   0   0   0   0   0   2   0   0   0   2   0   0   2   0   0   0   0   0   2   0   2   0   0   2   0   2   0   0   0   2   2   2   0   0   2   0   0   2   2   2   2   2   2   0
 MK-1-16                2   2   0   0   2   0   2   0   0   2   2   2   2   0   0   2   2   2   2   0   2   0   0   2   0   0   2   2   2   0   2   2   2   2   2   0   2   2   2   0   2   2   2   2   0   0   0   0   2   0   2   2   2   2   2   2   0   0   2   2   0   0   0   2   0   2   0   2   0   2   2   2   0   0   2   0   2   2   0   0   0   0   0   2   0   2   2   0   0   0   2   2   2   0   2   0   0   2   2   0   2   0   2   0   0   0   2   0   2   2   0   0   2   2   2   0   2   0   2   0   2   0   2   2   2   2   2   0   0   2   0   0   0   0   0   0   2   2   2   0   0   2   2   2   2   0   0   0   2   0   2   0   0   0   2   0   0   0   0   0   0   0   0   0   2   2   0   0   0   0   2   2   0   0   2   0   2   0   2   2   0   0   0   0   0   2   2   2   0   0   2   0   0   2   0   0   2   2   2   0
 MK-2-1                 2   2   0   2   0   0   0   2   2   2   2   2   0   2   2   2   2   2   0   2   0   2   2   2   0   0   2   0   0   0   0   0   0   2   2   0   2   0   0   0   2   0   2   0   0   2   2   2   2   2   2   2   0   0   0   2   0   0   2   0   2   0   0   2   2   2   2   0   2   2   0   2   0   2   2   0   0   0   2   0   2   0   2   0   2   2   2   2   0   2   2   2   0   2   0   0   2   2   2   2   2   0   2   2   0   2   2   2   0   0   2   0   2   0   2   0   2   0   2   0   0   0   0   0   0   0   0   0   2   0   2   0   0   2   2   2   2   2   2   2   0   0   2   0   0   0   2   2   0   2   2   0   2   2   2   0   2   0   0   2   0   0   0   2   0   2   2   2   2   2   2   0   0   2   2   0   0   0   0   0   2   0   0   2   0   2   2   0   2   2   0   2   0   2   0   2   2   2   0   0
 MK-2-2                 2   2   0   2   0   0   0   2   2   2   2   2   0   2   2   2   2   2   0   2   0   2   0   2   0   0   2   0   0   0   0   0   0   2   2   0   2   0   0   0   2   0   2   0   0   2   2   2   2   2   2   2   0   0   2   2   2   0   2   0   2   0   0   2   2   2   2   2   2   2   0   2   0   2   2   0   0   0   2   0   2   0   2   0   2   2   2   2   0   2   2   2   0   2   0   0   2   2   2   2   2   0   2   2   0   2   2   2   0   0   2   0   0   0   2   0   2   0   2   0   0   0   0   0   0   0   0   0   2   0   2   0   0   2   2   2   2   2   2   2   0   0   2   0   0   0   2   2   0   0   2   0   2   2   2   0   2   0   0   2   0   0   2   2   0   2   2   2   2   2   2   0   2   2   2   0   0   0   0   0   2   0   0   0   0   2   2   0   2   2   0   2   0   2   0   2   2   2   0   0
 MK-2-3                 2   2   0   2   0   0   0   2   2   2   2   2   0   2   2   2   2   2   0   2   0   2   0   2   0   0   2   0   2   0   0   0   0   2   2   0   2   0   0   0   2   0   2   0   0   2   2   2   2   2   2   2   0   0   2   0   2   2   2   0   2   0   0   0   2   0   2   2   2   2   0   2   0   2   2   0   0   0   2   0   2   0   2   0   2   2   0   2   0   2   2   2   2   2   0   0   2   2   2   2   2   0   2   2   0   2   2   2   0   2   2   0   0   0   2   0   2   0   2   0   2   2   0   0   0   0   0   0   2   2   2   0   0   2   0   2   2   2   2   2   2   0   2   0   0   0   0   2   0   0   2   0   0   2   2   0   2   0   0   2   0   0   2   2   0   2   0   2   2   2   2   0   0   2   2   0   0   0   0   2   2   0   0   0   0   2   2   0   2   2   0   2   0   2   0   2   2   2   0   0
 MK-2-4                 2   0   0   2   0   0   0   2   2   2   2   2   2   2   2   2   2   0   0   2   0   2   0   2   0   0   2   2   2   0   0   0   0   2   2   0   2   0   0   0   2   0   2   2   0   2   2   2   2   2   2   0   0   0   2   0   2   2   2   0   2   0   2   0   2   0   2   2   2   2   0   2   0   2   2   2   0   0   2   0   2   0   2   0   2   2   0   2   0   2   0   2   2   2   0   0   2   0   2   2   2   2   2   2   0   2   2   2   0   2   2   0   0   0   2   0   2   2   0   0   2   2   0   0   0   0   0   0   2   2   2   0   0   2   0   2   2   0   0   2   2   0   2   2   0   0   0   2   0   0   2   0   0   2   2   0   2   0   0   2   0   0   2   2   0   2   0   2   2   2   2   0   0   2   2   0   0   0   0   0   2   0   0   0   0   2   2   0   2   2   0   2   0   2   2   2   2   2   0   0
 MK-2-5                 2   0   0   2   0   0   0   2   2   2   2   2   2   2   2   2   2   0   0   2   0   2   0   2   0   0   2   2   2   0   0   0   0   2   2   0   0   2   2   0   2   0   2   2   0   2   2   2   2   2   2   0   0   0   2   0   2   2   2   0   2   0   2   0   2   0   2   2   2   2   0   2   0   2   0   2   0   0   2   0   2   0   2   2   2   2   0   2   0   2   0   2   2   2   0   0   2   0   2   2   2   2   0   2   0   2   2   2   0   2   2   0   0   0   2   0   2   0   0   0   2   2   0   0   0   0   0   0   0   2   2   0   0   2   0   2   2   0   0   2   2   0   2   2   0   2   0   2   0   0   2   0   0   2   2   0   2   0   0   2   0   0   2   2   0   2   0   2   2   2   2   0   0   2   2   0   0   0   0   0   2   0   2   0   0   2   2   0   2   2   0   2   0   2   2   2   2   2   0   0
 MK-2-6                 2   0   0   2   0   0   0   2   2   0   2   2   2   2   2   2   2   0   0   2   0   2   0   2   0   0   2   2   2   0   0   0   0   2   2   0   0   2   2   0   2   0   2   2   0   2   2   2   2   2   2   0   0   0   2   0   2   2   2   2   2   0   2   0   2   0   2   2   2   0   0   0   0   2   0   0   2   0   2   0   2   0   2   2   2   2   0   0   0   2   0   2   2   2   0   0   2   2   2   2   2   2   0   2   0   2   2   2   0   2   2   0   0   0   2   0   2   0   0   2   2   2   0   0   0   0   0   0   0   2   2   0   0   2   0   2   2   0   0   2   2   0   2   2   0   2   0   2   0   0   0   0   0   2   2   0   2   0   0   0   0   0   2   2   0   2   0   2   2   2   2   2   0   2   2   0   0   0   0   0   2   0   2   0   0   0   0   0   2   2   0   2   0   2   2   2   2   2   0   0
 MK-2-7                 2   0   0   0   0   0   0   2   2   0   2   2   2   2   2   2   2   2   0   2   0   2   0   2   0   0   0   2   2   0   2   2   0   2   2   0   0   2   2   0   2   0   2   2   2   2   2   2   2   2   2   2   0   0   2   2   0   2   2   2   0   0   2   2   0   0   2   2   2   0   0   0   0   2   2   0   2   0   2   0   2   0   2   2   0   2   0   0   2   2   0   2   2   2   0   0   2   2   2   2   2   2   0   2   0   2   2   2   0   2   2   0   2   0   2   0   0   0   0   2   2   0   0   0   0   0   0   0   0   0   0   0   0   2   0   2   0   0   0   0   2   0   2   2   0   2   0   2   0   0   0   0   0   2   2   0   2   0   0   0   0   0   0   2   0   2   0   2   2   2   0   2   2   0   2   0   0   0   0   0   2   0   2   0   0   0   0   0   2   2   0   2   0   2   2   2   2   2   0   0
 MK-2-8                 2   0   0   0   0   0   0   2   2   0   2   2   2   0   2   2   2   2   0   2   0   2   0   2   0   0   0   2   2   0   2   2   0   2   2   0   0   2   2   0   2   0   2   2   2   2   2   2   2   2   0   2   0   0   2   2   0   2   2   2   0   0   2   0   0   2   2   2   2   0   0   0   0   2   2   0   2   0   2   0   2   0   2   0   0   2   2   0   0   2   0   2   2   2   0   0   2   2   2   2   2   2   0   2   2   2   2   2   0   0   2   0   2   0   2   0   0   0   0   2   2   0   0   0   0   0   0   2   0   0   0   0   0   2   0   2   0   0   0   0   2   0   0   2   0   2   0   2   0   0   0   0   0   0   2   2   2   0   0   0   0   2   0   2   0   2   0   2   2   2   0   2   2   0   2   0   0   0   0   0   2   0   2   0   0   0   0   0   2   2   0   2   0   2   2   2   2   2   0   0
 MK-2-9                 2   0   0   0   0   0   0   0   2   0   2   2   2   0   2   2   2   2   0   0   0   2   0   2   0   0   0   2   2   0   2   2   2   2   2   0   0   2   2   0   2   0   2   2   2   2   2   2   2   2   2   2   0   0   2   2   2   0   2   2   0   0   2   0   0   2   2   2   2   0   0   0   0   2   2   0   2   0   2   0   2   0   2   0   2   2   2   0   0   2   0   2   2   2   2   0   2   2   2   2   0   2   0   2   2   2   2   2   0   0   2   0   2   0   2   0   0   0   0   2   2   0   0   0   0   0   0   2   0   0   2   0   0   2   0   2   0   2   0   0   2   0   0   2   0   2   0   2   0   0   0   0   0   0   2   2   2   0   0   0   0   2   0   2   0   2   0   2   0   2   0   2   2   0   2   2   2   0   0   0   2   0   2   0   0   0   0   0   2   2   0   2   0   2   2   2   2   2   0   0
 MK-2-10                2   0   0   0   2   0   0   0   0   0   2   2   2   0   2   2   2   2   0   2   2   0   0   2   2   0   0   2   2   0   2   2   2   2   2   0   0   2   2   2   2   0   2   2   2   2   2   2   2   2   0   2   0   0   2   0   2   0   2   2   2   0   2   0   0   2   2   2   2   0   0   0   0   2   2   0   2   0   2   0   2   0   2   0   2   2   2   0   2   0   0   2   2   2   2   0   2   2   2   2   0   2   0   2   0   2   2   2   0   0   2   0   2   0   2   0   0   0   0   2   2   0   0   0   0   0   0   2   0   0   2   0   0   2   2   2   0   2   0   0   2   0   0   2   0   2   0   2   0   0   2   0   0   0   2   2   2   2   0   0   0   2   0   2   0   0   0   2   0   2   0   2   2   0   2   2   2   0   0   0   2   0   2   0   0   0   0   2   2   2   0   2   0   2   2   2   2   2   0   0
 MK-2-11                2   0   0   2   2   0   0   0   0   0   2   2   2   0   2   2   2   2   0   2   2   0   0   2   2   0   0   2   2   0   0   2   2   2   2   0   0   2   2   2   2   0   0   2   2   2   2   2   2   2   0   2   0   0   2   0   2   0   2   2   2   0   2   0   2   0   2   2   2   0   0   0   0   2   0   0   2   0   2   0   0   0   2   0   2   0   2   0   0   0   0   2   0   2   2   0   2   2   2   2   2   2   0   2   0   2   2   0   0   0   2   0   2   2   2   0   0   0   0   2   2   0   0   0   0   0   0   2   0   0   2   0   0   2   2   2   0   2   0   2   2   0   0   2   0   2   0   2   0   0   2   0   2   0   2   2   2   2   0   0   0   2   0   2   0   0   0   2   0   2   0   2   2   0   2   2   2   0   0   0   2   0   0   0   2   0   0   0   2   2   0   2   2   2   2   0   2   2   0   0
 MK-2-12                2   0   2   2   2   0   0   0   0   0   2   2   2   0   2   2   2   2   0   2   2   0   0   2   2   2   2   2   2   0   0   0   2   2   0   2   0   2   2   0   2   0   0   2   2   2   2   2   2   2   0   2   0   2   2   0   2   0   2   0   2   0   2   0   2   0   2   2   2   2   0   0   0   2   0   0   2   0   0   2   0   2   2   0   2   2   2   2   0   0   0   0   0   2   2   0   2   2   2   2   2   2   0   2   0   2   2   0   0   0   2   2   2   2   2   0   0   2   0   2   2   0   0   2   0   0   0   2   0   0   2   2   0   2   0   2   0   2   0   2   2   0   0   2   0   2   0   0   0   0   2   0   2   0   2   2   2   2   2   0   0   2   0   0   2   0   0   0   0   2   0   2   2   0   2   2   2   0   0   0   2   0   2   0   2   0   0   0   2   2   0   0   2   2   2   0   2   2   0   0
 MK-2-13                2   2   2   2   2   0   0   0   0   0   0   2   2   0   2   2   2   2   0   2   2   0   0   2   2   2   2   2   2   0   0   2   2   0   0   2   0   2   2   0   0   0   0   2   2   2   2   2   2   2   0   2   0   2   2   0   2   0   2   0   2   0   2   0   2   2   2   2   0   2   0   0   2   2   0   0   2   0   2   2   0   2   2   0   2   2   2   2   0   0   0   0   0   2   2   0   2   2   2   2   2   2   0   2   2   2   2   0   0   0   2   2   2   2   2   0   0   2   0   2   2   0   0   2   0   0   0   2   0   0   2   2   0   2   0   2   0   2   0   2   2   0   0   2   0   2   0   0   0   0   2   0   2   0   2   2   2   2   2   0   0   0   0   0   2   0   0   2   0   2   0   2   2   0   2   2   2   0   0   0   2   0   2   0   2   0   0   0   2   2   0   0   0   2   2   0   2   2   0   0
 MK-2-14                2   2   0   2   2   0   0   0   0   0   0   2   2   0   2   2   2   2   0   2   2   0   2   2   2   2   2   2   2   0   0   2   2   0   0   0   0   2   2   0   0   0   0   2   2   2   2   2   2   2   0   2   0   2   0   0   0   2   2   0   2   0   2   2   0   2   2   2   0   2   0   0   2   2   0   0   2   0   2   2   0   2   2   0   2   2   2   2   0   0   0   0   0   2   2   0   2   2   2   2   2   2   0   2   2   2   2   0   0   0   2   2   2   2   2   0   0   2   2   2   2   2   0   2   0   0   2   2   0   0   2   2   0   2   0   2   0   2   2   2   2   0   0   2   0   2   2   0   2   0   2   0   2   0   2   2   2   2   2   0   0   0   0   0   2   0   0   2   0   2   2   2   2   0   2   2   2   0   0   0   2   0   2   0   0   0   0   0   2   2   0   0   0   2   2   0   2   2   0   0
 MK-2-15                2   2   2   2   0   0   0   0   2   0   0   0   2   0   2   2   2   2   0   2   2   0   2   2   2   2   2   2   2   0   0   2   2   2   0   0   0   2   2   0   0   0   0   2   2   2   2   2   2   2   0   2   0   2   0   0   0   2   2   0   2   0   2   2   0   2   2   2   2   2   2   0   2   2   0   0   2   0   2   2   0   2   2   0   2   2   2   2   0   0   0   0   0   2   2   0   2   2   2   0   2   2   0   2   2   2   0   0   0   0   2   2   0   2   2   0   0   2   0   2   2   2   0   2   0   0   2   2   0   2   2   2   0   0   0   2   0   2   2   2   2   2   0   2   2   2   2   0   0   0   2   0   0   0   2   2   2   2   2   0   0   0   0   2   2   2   0   2   0   2   2   2   2   0   2   2   2   0   0   0   2   0   2   0   0   0   0   0   2   2   0   2   0   2   2   0   2   2   0   0
 MK-2-16                2   2   2   2   0   0   0   0   2   0   0   0   2   0   2   2   2   2   0   2   0   0   2   2   2   2   2   2   2   0   0   2   2   2   0   0   0   2   2   0   0   0   0   2   2   2   2   2   2   2   0   2   0   2   0   0   0   2   2   0   2   0   2   2   0   2   2   2   2   2   2   0   2   2   0   0   2   0   2   2   0   2   2   0   2   2   0   2   0   0   0   0   0   0   2   0   2   2   2   0   2   2   0   2   2   0   2   0   0   0   2   0   0   2   2   0   0   2   0   2   2   2   0   2   0   0   2   2   0   2   2   2   0   0   0   2   0   2   2   2   2   2   2   2   2   2   2   0   0   2   0   0   0   0   2   2   2   2   0   0   0   0   0   2   2   2   0   2   0   2   2   2   0   0   0   2   2   0   0   0   2   0   2   0   2   0   0   2   0   2   0   2   2   2   2   0   2   2   0   2
 MK-3-1                 2   2   2   0   2   2   2   2   0   2   2   2   2   2   0   2   0   0   0   2   2   0   2   0   2   0   2   0   0   0   2   2   0   0   0   2   2   2   0   2   2   0   2   2   0   0   2   0   0   0   2   0   0   0   0   0   0   2   0   2   2   0   0   0   2   0   2   2   2   0   2   0   0   2   0   2   0   2   0   2   0   0   0   2   0   2   0   2   0   0   0   2   2   0   2   2   2   2   2   2   2   2   0   2   2   2   0   0   0   0   2   0   0   0   0   0   0   2   2   2   0   0   0   2   0   0   2   2   0   0   0   2   0   0   2   0   2   0   2   2   0   2   2   2   0   0   0   0   2   2   2   0   2   0   2   2   0   2   2   0   2   2   2   2   0   0   2   2   2   0   0   2   0   2   0   2   0   0   2   2   0   2   2   2   0   2   0   2   0   0   2   2   2   2   0   2   2   0   0   0
 MK-3-2                 2   2   2   0   2   0   2   2   0   2   0   2   2   2   0   0   2   0   0   2   2   0   2   0   2   0   2   0   0   0   2   2   0   0   0   2   0   2   0   2   2   0   2   0   0   0   2   0   0   0   2   0   0   0   0   0   0   2   0   2   2   0   0   0   2   0   2   2   2   0   2   0   0   2   0   2   0   2   2   2   0   0   0   2   0   2   0   2   0   0   0   2   2   0   2   0   2   2   2   2   2   2   0   2   2   2   0   0   0   0   2   0   0   0   2   0   0   2   2   2   0   0   0   2   2   0   2   2   0   2   0   2   0   0   2   0   2   0   2   2   0   2   2   2   0   0   0   0   2   2   2   0   2   0   2   0   0   2   0   0   2   2   2   2   0   0   2   2   2   0   0   2   0   2   0   2   0   0   2   2   0   2   2   2   2   0   0   0   2   0   2   2   2   0   0   2   2   0   0   0
 MK-3-3                 2   2   0   0   2   0   2   2   0   2   0   2   2   2   0   0   2   0   0   0   2   0   2   0   2   0   2   0   0   0   2   2   0   0   0   2   0   2   0   2   2   0   2   0   0   0   2   0   0   0   2   0   0   0   0   0   0   2   0   2   2   2   0   2   2   0   2   2   2   0   2   0   0   2   0   2   2   2   2   2   0   0   0   2   0   2   0   0   0   0   0   2   2   0   2   0   0   2   2   2   2   2   0   2   2   2   2   0   0   0   2   0   2   0   2   0   0   0   2   2   0   0   2   2   2   0   2   2   0   0   0   2   0   2   2   0   2   0   2   2   0   2   2   2   0   0   0   0   2   2   2   0   2   0   2   0   0   2   0   0   2   2   2   2   2   0   2   2   0   0   0   0   0   2   0   2   0   0   2   2   0   2   2   2   2   0   2   2   2   0   2   2   2   0   0   2   2   0   0   0
 MK-3-4                 2   2   0   0   2   0   2   2   0   2   0   2   2   2   0   0   2   0   0   0   2   0   2   0   2   2   2   0   0   0   2   2   0   0   0   2   0   2   0   2   2   0   2   0   2   0   2   0   0   0   2   2   0   0   0   0   0   2   0   2   2   2   0   2   2   0   2   2   2   0   2   0   0   2   2   2   0   2   0   2   0   0   0   2   0   0   0   0   0   0   0   2   2   0   2   0   0   2   2   2   2   2   0   2   2   2   2   0   0   0   2   0   2   0   0   0   0   0   2   2   2   0   2   2   2   0   2   2   0   0   0   2   0   0   2   0   2   0   2   2   0   2   2   2   0   0   0   0   2   2   2   0   2   0   2   0   0   2   0   0   2   2   2   2   2   0   2   2   0   0   0   0   0   2   2   2   0   0   2   2   0   2   0   2   0   0   2   2   2   0   2   2   2   0   0   2   2   0   0   0
 MK-3-5                 2   2   0   0   2   2   0   2   0   2   0   0   2   2   0   0   2   0   0   0   2   0   2   0   2   2   2   0   0   0   2   2   0   0   0   2   0   2   0   2   2   0   2   0   2   0   2   0   0   2   2   2   2   0   0   0   0   2   0   2   2   2   0   2   2   0   2   2   2   0   2   0   0   2   2   2   0   2   0   2   0   2   0   2   0   0   2   0   0   0   2   2   2   0   2   0   0   2   2   2   2   2   0   2   2   2   2   0   0   0   2   0   2   0   0   0   0   0   2   2   0   0   2   0   2   2   2   0   0   0   0   2   0   0   0   0   2   2   2   2   0   2   2   2   0   0   0   0   2   2   2   0   2   0   2   0   2   2   0   2   2   2   2   2   2   0   2   2   0   0   0   0   0   2   2   2   0   0   0   2   0   2   2   2   0   0   2   2   2   0   2   2   2   0   0   0   2   0   2   0
 MK-3-6                 2   2   0   0   2   2   0   2   0   2   0   0   2   2   0   0   0   0   0   0   2   0   2   0   2   2   2   0   0   0   2   2   0   0   2   2   0   2   0   0   2   0   2   0   2   0   2   0   0   2   2   2   2   0   0   0   0   2   0   2   2   2   0   2   2   2   2   0   2   0   2   0   0   2   2   2   0   2   0   2   0   2   0   2   0   0   2   0   2   0   2   2   2   0   2   0   0   2   2   2   2   2   0   2   2   0   2   0   0   0   2   0   2   0   0   2   0   0   2   2   0   0   2   0   2   2   2   0   0   2   2   2   0   0   0   0   0   0   2   2   0   2   2   2   0   0   0   0   2   2   2   2   0   0   2   0   2   2   0   2   2   2   2   2   2   0   2   2   0   0   0   0   0   0   2   0   0   0   0   2   2   2   2   2   0   0   2   2   2   0   0   2   2   0   0   0   2   0   2   0
 MK-3-7                 2   2   0   0   2   2   0   2   0   2   0   0   2   2   0   0   2   0   0   0   2   2   2   0   2   2   2   0   0   0   2   2   0   0   2   2   0   2   0   0   2   0   2   0   2   0   2   0   2   2   2   2   2   0   0   0   0   2   0   2   2   2   0   2   0   2   2   0   2   0   2   0   2   2   2   2   0   2   0   2   0   2   0   2   0   0   2   0   2   0   2   2   2   0   2   0   0   2   2   2   2   2   0   2   2   0   2   0   0   0   2   0   2   0   2   2   0   2   2   2   0   0   0   0   2   2   0   0   0   0   2   2   0   0   0   0   0   0   2   2   0   2   2   2   0   0   0   0   2   2   0   2   0   0   2   0   2   2   0   2   2   2   2   2   2   2   2   2   0   0   0   0   0   0   2   0   0   0   0   2   2   2   2   2   0   0   2   2   2   0   0   2   2   0   0   2   2   0   2   0
 MK-3-8                 2   2   0   0   2   2   0   2   0   2   0   2   2   2   0   0   2   0   0   0   2   2   0   0   2   2   2   0   0   0   2   2   0   0   2   2   2   2   2   0   2   0   2   0   2   0   0   2   2   2   0   2   0   0   2   0   0   2   0   2   2   2   0   2   0   2   2   0   2   0   2   0   2   2   2   2   0   2   0   2   0   2   0   2   0   0   2   2   2   0   2   2   2   0   2   0   0   2   2   2   2   2   0   2   2   0   2   0   0   0   2   0   2   0   2   2   0   2   2   2   0   0   0   2   0   2   0   0   0   0   2   2   0   0   0   0   0   0   2   0   0   2   2   2   0   0   0   0   2   2   0   2   0   0   2   0   2   2   0   2   2   0   2   2   2   2   0   2   2   2   0   0   0   0   2   0   0   2   0   2   2   0   2   2   0   0   2   2   2   0   0   2   0   0   0   2   2   0   2   0
 MK-3-9                 2   2   0   0   2   2   0   2   0   2   0   2   2   2   0   0   0   0   0   0   2   2   0   2   2   2   2   0   0   0   2   2   0   0   2   2   2   2   2   0   2   0   2   0   2   2   0   2   2   0   0   2   0   0   2   2   2   2   0   2   2   2   0   0   0   2   2   0   2   2   2   0   0   2   2   2   0   2   0   2   0   2   0   2   0   0   2   2   2   0   2   2   2   0   2   0   0   2   2   2   2   2   2   2   2   0   2   0   0   0   2   0   2   0   2   2   0   2   2   2   0   0   0   2   2   2   2   0   0   0   0   2   0   0   0   0   0   0   2   0   0   2   2   2   0   0   0   0   2   2   0   2   0   0   2   0   2   2   0   2   2   0   2   2   2   2   0   2   2   2   0   0   0   0   2   0   0   2   0   2   2   0   2   2   0   0   2   2   2   0   0   2   0   2   2   2   2   0   2   0
 MK-3-10                2   2   0   0   2   2   0   2   0   2   0   2   0   0   0   0   2   0   0   0   0   2   2   2   2   2   2   0   0   0   0   2   0   2   2   2   2   2   2   0   2   0   2   0   0   2   0   2   2   0   0   0   0   2   0   2   2   2   0   2   0   2   0   0   0   2   2   0   2   2   2   0   0   2   2   0   0   2   0   2   0   2   0   2   2   0   2   2   2   2   2   2   2   0   2   0   0   2   2   2   0   2   2   0   2   0   2   0   0   0   2   0   2   0   2   2   0   2   2   2   0   0   0   2   2   2   2   0   0   0   0   2   0   0   0   0   0   0   2   0   0   2   2   2   0   0   0   0   2   2   0   2   0   0   2   0   2   2   0   2   2   0   2   2   2   2   0   2   2   2   2   0   0   0   2   0   0   0   0   2   2   2   0   2   0   0   2   2   2   0   0   2   0   2   2   2   2   0   2   0
 MK-3-11                2   2   0   0   2   2   0   2   0   2   0   2   0   0   0   0   2   0   0   0   0   2   2   2   2   2   2   0   0   2   0   2   0   2   2   2   2   2   2   0   2   0   2   0   0   2   0   2   2   0   0   0   0   2   0   2   2   2   0   2   0   2   0   0   0   2   2   0   2   2   0   0   0   2   2   0   0   2   0   2   0   2   0   2   2   0   2   2   2   2   2   2   2   0   2   0   0   2   0   2   0   2   2   0   0   0   0   0   0   0   2   0   2   0   2   2   0   2   2   2   0   0   0   2   2   2   2   0   0   0   0   2   0   2   0   0   0   0   2   0   0   2   2   2   0   0   2   0   2   2   0   2   0   0   2   0   2   2   0   2   2   0   2   2   2   2   0   2   2   2   2   0   0   0   0   0   0   0   0   2   2   2   0   2   0   0   2   2   2   0   0   2   0   2   2   2   2   0   2   0
 MK-3-12                2   2   0   0   2   2   0   0   0   2   0   2   0   0   0   0   2   0   0   0   0   2   2   2   2   2   2   0   0   0   0   2   0   2   0   2   0   2   2   0   2   0   2   0   0   2   0   2   2   0   0   0   0   2   0   2   2   2   0   2   0   2   0   0   0   2   0   0   2   2   0   0   0   2   0   0   0   2   2   2   0   2   0   2   2   0   2   2   0   2   2   2   2   0   2   0   0   2   0   2   0   2   2   0   0   0   0   0   0   0   2   0   2   0   2   2   0   0   2   2   0   0   0   2   2   2   0   0   0   2   0   2   2   2   0   0   0   0   2   0   0   2   2   2   0   0   2   0   2   2   0   2   0   0   2   0   2   2   0   2   2   0   2   2   2   0   0   2   2   2   2   0   0   0   0   0   0   0   0   2   2   2   2   2   0   0   2   2   2   0   0   2   2   2   2   2   2   0   0   0
 MK-3-13                2   2   0   0   2   2   0   0   0   2   0   2   0   0   0   0   2   2   0   0   0   2   2   2   2   2   2   0   0   0   0   2   0   2   0   2   0   2   2   0   2   2   2   0   0   2   0   2   2   0   2   0   0   0   0   2   2   2   0   2   0   2   0   0   0   2   0   0   2   2   0   0   0   2   2   0   0   2   2   2   2   2   0   2   2   0   2   2   0   2   2   2   2   0   2   0   0   2   0   2   0   2   2   0   0   0   0   0   0   0   2   0   2   0   2   2   0   0   2   2   0   0   0   2   2   0   0   0   2   0   0   2   2   2   0   0   0   2   2   0   0   2   2   2   0   0   2   0   2   2   0   2   0   0   2   0   2   2   2   2   2   0   2   2   2   0   0   2   2   2   2   0   0   0   0   0   0   0   0   2   2   2   2   0   0   0   2   0   2   0   0   2   2   2   2   2   0   0   0   0
 MK-3-14                2   2   0   0   0   2   0   0   0   2   0   2   0   0   0   0   2   2   0   0   0   2   2   0   2   2   2   0   0   0   0   2   2   2   0   2   0   2   2   0   2   2   2   0   0   2   0   2   2   0   2   0   0   0   0   2   2   2   0   2   0   2   0   0   2   2   0   0   2   2   0   2   0   2   2   0   0   2   2   2   2   2   0   2   2   0   2   2   0   2   2   2   2   0   2   0   0   2   0   2   2   2   2   2   0   2   0   0   0   0   2   0   2   0   2   2   0   0   0   2   2   0   2   2   2   0   2   0   2   0   0   2   2   2   0   0   0   2   2   0   0   2   2   2   0   0   2   0   2   2   0   2   0   0   2   0   2   2   2   2   2   0   2   2   2   0   0   2   0   2   2   0   0   0   0   0   0   0   0   2   2   2   2   0   0   0   2   0   2   0   0   2   2   2   0   2   2   0   0   0
 MK-3-15                2   2   0   0   0   2   0   0   0   2   0   2   0   0   0   0   2   2   0   0   0   2   2   0   2   2   2   2   0   0   0   2   2   2   0   2   0   2   2   0   2   2   2   2   0   0   0   2   2   0   2   0   0   0   0   2   2   2   0   2   0   2   0   0   2   2   0   0   2   2   0   2   0   2   2   0   0   2   2   2   2   2   0   2   2   0   0   2   0   2   0   0   0   0   2   0   0   2   0   2   2   2   2   0   2   2   0   0   2   0   2   0   0   0   2   2   0   0   0   2   2   2   0   2   2   0   2   0   2   0   0   2   2   2   0   0   0   2   2   0   0   2   2   2   0   2   2   0   2   2   0   2   0   0   2   0   2   2   2   2   2   0   2   2   2   0   0   2   0   2   2   0   0   0   2   0   0   0   0   2   2   2   2   0   0   0   2   0   0   0   0   2   2   2   0   2   2   0   0   0
 MK-3-16                2   2   0   0   0   0   0   0   2   2   0   2   0   0   0   0   2   2   2   0   2   2   2   0   2   2   2   2   0   0   0   2   2   2   2   2   0   2   2   0   2   2   2   0   0   0   0   2   2   0   0   0   0   0   0   2   2   2   0   2   0   2   0   0   2   2   0   0   2   2   0   2   0   2   2   0   0   2   2   2   0   2   0   2   2   0   0   2   0   2   0   0   0   0   2   0   0   2   0   2   2   2   2   0   2   2   0   0   2   0   2   2   0   0   2   2   0   0   0   2   2   2   0   2   2   0   2   0   2   0   0   0   2   2   0   2   0   2   2   0   0   2   2   2   0   2   2   0   2   2   0   2   0   0   2   0   0   0   2   2   2   0   2   2   2   0   0   2   0   2   2   0   0   0   2   0   0   0   0   2   2   2   2   0   0   0   2   0   0   2   2   2   2   2   0   0   2   0   0   0
 MK-4-1                 2   2   2   0   2   2   0   0   0   0   0   0   2   2   0   2   2   0   0   0   2   2   0   2   2   2   2   0   0   2   2   2   2   2   0   0   0   2   2   0   2   2   2   2   0   2   0   2   2   2   2   2   2   0   2   0   2   2   2   2   0   2   2   2   2   0   0   2   2   0   0   2   2   0   0   0   0   0   2   0   2   0   2   2   2   2   0   0   0   0   2   0   2   0   2   0   0   2   2   0   2   2   0   0   0   2   2   0   2   2   2   2   2   2   0   2   2   2   2   0   2   0   2   2   0   0   2   0   2   2   0   2   0   2   0   2   2   0   2   0   2   0   2   0   2   0   0   0   2   0   0   0   0   2   0   0   0   0   2   0   2   0   2   0   2   2   2   2   0   0   0   2   0   2   2   2   2   0   2   2   2   0   2   2   2   2   0   0   2   2   0   0   2   2   0   0   0   2   0   0
 MK-4-2                 2   2   0   0   2   2   0   0   0   0   0   0   2   2   0   0   2   0   0   0   2   2   0   2   2   2   2   0   0   2   2   2   2   2   2   0   0   2   2   0   2   2   2   0   0   2   0   2   2   2   2   2   2   0   2   0   2   2   2   2   0   2   2   2   2   0   0   2   2   0   0   2   2   0   2   0   0   0   2   0   2   0   0   0   0   2   0   0   0   0   2   0   2   0   2   0   0   2   2   0   2   2   0   0   0   2   2   0   2   2   2   2   2   2   0   2   2   2   2   0   2   0   2   2   0   0   2   0   2   2   0   2   0   2   0   2   0   0   2   0   2   0   2   0   2   0   0   0   2   0   0   0   0   2   0   2   2   0   0   0   2   0   2   0   2   2   2   2   0   0   0   0   0   2   2   2   2   0   2   2   2   0   2   2   2   0   0   0   2   2   2   0   2   2   0   0   0   2   2   0
 MK-4-3                 2   0   0   0   2   2   0   0   0   0   0   0   2   2   0   2   2   0   0   0   2   2   0   2   2   2   0   2   0   2   2   2   2   2   2   0   0   0   2   0   2   2   2   2   0   2   0   2   2   2   2   2   2   0   2   0   2   2   2   2   2   2   2   2   2   0   0   2   2   0   0   2   2   2   2   0   0   0   2   0   2   0   0   0   0   2   0   0   0   0   2   0   2   0   2   0   0   2   2   0   2   2   0   0   0   2   2   0   2   2   2   2   2   2   0   2   2   2   0   0   2   0   2   2   0   0   2   0   2   2   0   2   0   0   2   2   0   0   2   0   2   0   0   0   2   0   0   0   2   0   0   0   0   2   0   0   2   0   0   0   2   0   2   0   2   2   2   2   0   0   0   0   0   2   2   0   2   0   2   2   2   0   2   2   2   2   0   0   2   2   2   0   2   2   0   0   0   2   2   0
 MK-4-4                 0   0   2   2   0   2   0   0   0   0   0   0   2   2   0   2   0   0   0   0   2   2   2   2   2   2   0   2   0   2   2   2   2   2   2   0   0   0   2   2   2   2   2   2   0   2   0   2   2   2   2   2   2   0   2   0   2   2   2   2   2   2   2   2   2   0   0   2   2   0   0   2   2   0   2   0   0   0   2   0   2   2   0   0   0   2   0   0   0   2   2   0   2   0   2   0   0   2   2   0   2   2   0   0   0   2   2   0   2   0   2   2   2   2   0   2   2   2   0   0   2   0   2   0   2   0   2   0   2   2   0   2   0   0   2   2   0   2   2   0   2   0   0   0   2   0   0   0   2   0   2   0   0   2   0   0   2   0   0   0   2   0   2   0   2   2   2   2   0   2   2   0   0   2   2   0   2   0   2   2   0   0   0   2   2   0   0   0   2   2   2   0   2   2   2   0   0   2   2   2
 MK-4-5                 0   0   0   0   2   2   0   0   2   0   0   0   2   2   0   2   0   0   2   2   2   2   2   2   2   2   0   2   0   2   0   2   0   0   2   0   0   0   2   2   2   2   2   2   0   2   0   2   0   2   2   2   2   0   2   2   2   2   2   2   2   2   2   2   2   0   0   2   2   0   0   2   2   0   2   2   2   0   2   2   2   2   0   2   0   2   0   0   0   2   2   0   2   0   2   2   0   2   2   0   0   2   0   0   0   2   2   0   2   0   2   0   2   0   0   2   2   2   0   0   2   0   2   0   2   0   2   0   2   2   0   2   0   0   2   0   0   2   2   2   2   0   2   0   2   0   0   0   2   0   2   0   0   2   2   0   2   0   0   0   2   0   2   2   2   2   2   2   0   2   2   0   0   2   2   0   2   0   2   2   0   0   0   2   2   0   0   0   2   2   2   2   2   2   2   0   0   0   2   2
 MK-4-6                 0   0   0   0   2   2   0   0   2   0   0   0   2   2   2   2   0   0   2   2   2   2   2   2   2   2   0   0   0   0   0   2   0   0   2   0   0   0   2   2   2   2   2   2   0   2   0   2   0   2   2   2   2   0   2   0   2   2   2   2   2   2   2   2   2   0   0   0   2   0   0   0   2   0   2   2   2   0   2   2   2   2   0   2   2   0   0   0   0   2   2   0   2   0   2   2   0   0   2   0   0   2   0   0   0   2   2   0   2   0   2   0   2   0   0   2   2   2   0   0   2   0   2   0   2   0   0   0   2   2   0   2   0   0   2   0   0   2   2   2   2   0   2   0   2   0   0   0   2   0   2   0   2   2   2   0   2   0   0   0   2   0   0   2   2   2   0   2   0   2   2   0   0   2   2   0   2   2   2   2   0   0   0   2   2   0   0   0   2   2   2   2   2   2   2   0   0   0   2   2
 MK-4-7                 0   0   2   0   0   2   0   0   2   0   0   0   2   2   2   2   0   0   2   0   2   2   0   2   2   2   0   0   0   0   0   2   0   2   0   0   2   0   2   2   2   2   2   2   0   2   0   2   0   2   2   2   2   0   2   0   2   2   2   2   2   2   2   2   2   0   0   2   2   0   2   0   2   0   2   2   2   0   2   2   2   0   2   2   2   0   0   0   0   2   2   0   2   0   2   2   0   0   2   0   0   0   2   0   0   2   2   0   2   0   2   0   2   0   0   0   2   2   2   0   2   0   2   2   0   0   2   0   2   2   0   2   0   0   2   0   0   2   2   2   2   0   2   0   2   0   0   0   2   0   2   0   2   2   2   0   2   0   0   2   0   0   0   0   2   2   0   2   0   2   2   0   0   2   2   0   2   2   2   2   0   2   0   2   2   0   0   0   2   0   2   2   2   2   2   0   0   0   2   2
 MK-4-8                 0   2   2   0   0   2   0   2   2   0   0   0   2   2   2   2   0   0   2   0   2   2   0   2   0   2   0   0   0   0   0   2   0   2   0   0   2   0   0   2   0   2   2   2   0   2   0   2   0   2   0   2   2   0   2   0   2   2   2   2   2   2   2   2   2   0   0   2   2   0   2   0   2   2   2   2   2   0   2   2   2   0   2   2   2   0   0   0   0   0   2   0   2   0   2   2   0   0   2   0   0   0   2   2   0   2   2   2   0   0   0   0   2   0   0   0   2   0   2   0   2   0   2   2   0   0   2   0   2   2   0   2   0   0   2   0   0   2   2   2   2   0   2   0   2   0   0   2   2   0   2   0   0   2   2   2   0   0   0   2   0   0   0   0   2   2   0   2   0   0   2   0   0   2   2   0   2   2   2   0   2   2   0   2   2   0   0   0   2   0   2   2   2   2   2   0   0   0   2   2
 MK-4-9                 0   2   2   0   0   2   0   2   2   2   0   0   2   2   2   2   0   0   2   2   2   2   0   2   0   0   0   0   0   0   0   2   2   2   0   0   2   2   2   2   0   2   2   2   0   2   0   2   0   2   0   2   2   0   0   0   2   2   2   2   2   2   2   2   2   0   0   2   2   0   2   0   2   2   2   2   2   0   2   2   2   0   2   2   0   0   0   0   0   0   2   0   2   0   2   2   0   0   2   0   0   0   2   2   0   2   0   2   0   0   2   0   2   0   0   0   2   0   2   0   2   0   0   2   0   0   2   0   2   2   0   2   2   0   2   0   0   2   2   2   2   0   2   0   2   0   0   2   2   0   2   0   0   2   2   0   0   0   0   2   0   0   0   0   2   2   0   2   0   0   2   0   0   2   2   0   2   2   0   0   0   2   0   2   2   0   0   0   0   0   2   2   2   2   0   0   0   0   2   2
 MK-4-10                0   2   2   0   0   0   0   0   2   2   0   0   2   0   2   2   0   0   2   2   2   2   0   2   0   0   0   0   0   0   0   2   2   2   0   0   2   0   2   2   0   2   2   2   0   2   0   2   0   2   0   2   2   0   2   0   2   2   0   2   2   2   2   2   2   0   2   2   0   0   2   0   2   2   2   2   2   0   2   2   2   0   2   2   0   0   0   0   0   0   2   0   2   2   2   2   0   0   2   0   0   0   2   2   2   2   0   2   0   0   2   0   2   2   0   0   2   0   2   0   0   0   0   2   0   0   0   2   0   2   0   2   2   0   2   0   0   2   2   2   2   0   2   0   2   0   0   2   2   0   2   0   2   2   2   0   0   0   0   2   0   0   0   0   2   2   0   2   2   0   0   0   0   2   2   0   2   2   2   0   0   2   0   2   0   0   2   0   0   0   2   0   2   2   0   0   0   0   2   2
 MK-4-11                0   2   2   0   0   0   0   2   2   2   0   0   2   0   2   2   0   2   0   2   0   2   0   2   0   0   0   0   0   0   0   2   2   2   0   0   2   0   2   2   0   2   2   2   0   2   0   2   0   2   0   2   2   0   2   0   2   2   0   2   0   2   2   0   2   0   2   2   0   0   2   0   2   2   2   0   2   0   2   2   2   0   2   2   0   0   0   0   0   0   2   0   0   2   2   2   0   2   0   2   0   0   0   2   2   2   0   0   0   0   2   2   2   2   0   0   2   0   2   0   0   0   0   2   0   0   0   2   0   0   0   0   2   0   2   0   0   0   2   2   2   0   2   0   2   0   0   2   2   0   2   0   2   2   0   0   0   0   0   2   0   0   0   0   2   2   0   2   2   0   0   2   0   2   2   0   2   2   2   0   0   2   0   2   0   0   2   0   0   0   2   2   2   2   0   0   0   0   2   2
 MK-4-12                0   2   2   0   0   0   0   2   2   2   0   2   2   0   2   2   0   2   0   2   0   2   0   2   0   0   0   0   2   0   0   2   2   2   0   0   2   0   2   2   0   2   2   2   2   0   0   2   0   2   0   2   2   0   2   0   2   2   0   2   0   2   2   0   2   0   2   2   0   0   2   2   2   0   2   0   2   0   0   2   2   0   2   2   0   0   0   0   0   0   2   0   0   2   2   2   0   2   0   2   0   0   0   2   2   2   2   2   0   0   2   2   2   0   0   0   2   0   2   2   0   0   0   2   0   0   0   2   2   0   0   0   2   0   0   0   0   0   2   2   2   2   2   0   2   0   0   0   0   0   0   0   2   2   0   0   0   2   0   2   0   2   0   0   0   2   0   0   2   0   0   2   2   2   0   0   2   2   2   0   0   2   0   2   0   0   2   0   0   2   2   2   2   2   0   0   0   0   2   2
 MK-4-13                0   2   2   2   0   0   0   2   2   2   0   2   2   0   2   0   0   2   0   2   0   0   0   2   2   0   0   0   2   0   0   2   2   0   0   0   2   0   2   2   0   2   2   2   2   0   0   0   2   2   0   2   2   0   2   0   2   2   0   2   0   2   2   0   2   0   2   2   0   0   2   2   2   0   2   0   2   0   0   0   2   0   2   2   0   0   0   0   0   0   2   0   0   2   2   2   0   2   0   0   0   0   0   2   2   2   2   2   0   2   2   0   2   0   0   0   2   2   2   2   0   2   0   2   0   0   2   2   2   0   0   0   2   0   0   0   0   0   0   0   2   2   2   0   2   0   0   2   0   0   2   0   2   2   0   0   0   2   0   2   0   2   0   0   0   2   0   0   2   0   0   2   2   0   0   0   2   2   2   2   0   2   0   2   0   0   2   0   2   2   2   2   2   2   0   0   0   2   2   2
 MK-4-14                0   2   2   2   0   0   0   2   2   2   0   2   2   0   2   0   0   0   0   2   2   0   0   2   0   2   0   0   2   0   0   2   2   0   2   0   2   2   0   2   0   0   0   2   2   2   0   0   2   2   0   2   2   0   2   0   2   2   0   2   0   2   2   0   2   0   0   2   0   0   2   0   2   0   2   0   2   0   0   2   2   2   2   2   0   2   0   0   0   0   2   0   0   2   2   0   0   2   0   2   2   0   0   2   2   0   2   2   0   2   2   0   0   0   2   0   2   2   2   0   0   2   0   2   0   0   2   2   2   2   0   0   2   0   0   2   0   0   0   0   2   2   2   0   0   0   0   2   0   0   2   0   2   2   0   0   0   2   2   0   0   2   0   0   0   2   0   0   2   0   0   2   2   0   0   0   2   2   2   2   0   2   0   2   0   2   2   0   0   0   2   0   2   2   0   0   0   2   0   2
 MK-4-15                2   2   2   2   0   0   0   2   2   2   0   2   2   0   2   0   0   0   0   2   2   0   0   2   0   2   0   2   2   0   0   2   2   0   2   0   2   0   0   2   0   0   0   2   2   2   0   0   2   2   0   2   2   0   2   0   2   2   0   2   0   2   2   0   2   0   0   2   0   0   2   0   2   2   2   0   2   0   2   2   2   2   2   2   0   2   0   0   2   0   2   0   0   2   2   0   0   2   0   2   2   0   0   0   2   0   2   2   0   2   2   0   0   0   2   0   2   2   0   0   0   2   0   2   0   0   2   2   2   2   0   0   0   0   0   2   0   2   0   2   2   2   2   0   0   2   0   2   0   0   2   0   2   2   0   0   0   2   2   0   0   2   0   0   2   2   2   0   2   0   0   2   2   2   0   0   2   0   2   2   0   2   0   2   0   2   2   0   0   0   2   0   0   2   0   0   0   2   0   2
 MK-4-16                2   2   2   0   0   0   0   2   2   2   0   0   2   0   2   0   0   0   0   2   2   0   0   2   0   2   0   2   2   0   0   2   2   0   2   0   2   0   0   2   0   0   0   2   0   0   0   0   2   2   0   2   2   0   2   0   2   2   0   2   0   0   0   0   2   0   0   2   0   0   2   0   2   2   2   0   2   0   2   2   2   2   2   2   0   2   0   0   2   0   2   0   0   2   2   0   0   2   0   0   2   0   0   0   2   2   2   2   0   2   0   0   0   0   2   0   2   2   0   0   0   2   0   2   0   0   2   2   2   2   0   0   0   0   0   0   0   2   2   2   2   0   2   0   0   2   0   2   0   0   2   0   2   2   0   0   0   2   0   0   0   2   2   0   2   2   2   0   2   0   0   0   2   2   2   0   0   2   2   2   0   2   0   2   0   2   2   0   0   0   2   2   2   2   0   0   0   2   0   2
 MK-5-1                 2   0   0   2   2   2   2   2   2   2   2   2   2   2   2   2   0   0   0   0   2   2   0   2   2   2   0   0   2   2   0   2   2   2   2   2   0   0   0   2   0   2   0   2   2   2   2   2   2   0   0   0   0   0   0   2   0   2   0   0   2   2   0   2   2   0   2   2   2   0   2   2   0   2   2   0   2   2   0   0   0   2   0   0   2   0   2   0   2   2   0   0   2   2   0   0   0   0   2   0   2   0   0   0   0   0   2   0   2   2   0   0   0   2   2   0   0   2   0   0   0   0   0   0   2   2   2   0   2   2   0   0   2   2   2   2   2   0   2   2   0   0   0   2   2   0   2   2   2   2   0   0   0   0   0   0   2   2   0   0   2   2   2   2   0   2   2   2   0   0   0   2   2   2   2   0   2   0   0   0   0   0   2   0   2   2   0   2   2   2   2   2   0   0   0   0   0   2   0   2
 MK-5-2                 2   0   0   2   2   2   2   0   2   2   2   2   2   2   2   2   2   0   0   0   2   2   0   2   2   2   0   0   2   2   0   0   2   2   2   2   0   0   0   2   0   2   0   2   2   0   2   2   2   0   0   0   0   0   0   2   0   2   0   0   2   2   0   2   2   0   2   2   2   0   2   2   2   2   2   0   2   2   0   0   0   2   0   0   2   2   2   2   2   2   0   0   2   2   0   0   0   0   2   0   2   2   0   0   0   0   2   0   0   2   0   0   2   2   2   0   0   2   2   0   0   0   2   0   2   2   2   2   2   2   0   0   2   2   2   2   2   0   2   2   2   0   0   2   2   0   0   2   2   2   2   0   0   0   2   0   2   2   0   0   2   2   2   2   0   2   2   2   0   0   0   2   2   2   2   0   2   0   0   0   0   0   2   0   2   2   0   2   2   2   2   2   0   2   2   0   0   2   0   2
 MK-5-3                 2   0   0   2   2   2   2   0   2   0   2   2   2   2   2   0   2   0   0   0   2   2   0   2   2   0   0   0   2   0   0   0   2   2   2   2   0   0   0   2   0   2   0   2   2   0   2   2   2   0   0   0   2   2   0   2   0   2   2   0   2   2   0   2   2   0   2   2   2   0   0   2   0   2   2   2   2   2   0   0   2   2   0   0   2   2   2   2   2   2   0   0   2   2   2   0   0   0   2   0   2   2   0   0   0   0   2   0   0   2   0   0   2   2   2   0   0   2   0   0   0   0   2   0   2   2   2   2   2   0   0   0   2   2   2   2   2   0   2   2   2   0   0   2   0   0   0   2   2   2   2   0   0   0   2   0   2   2   0   0   2   2   2   2   0   0   2   2   0   0   0   2   2   2   0   0   2   2   0   0   0   0   2   0   2   2   0   2   2   2   2   2   2   2   2   0   0   2   0   2
 MK-5-4                 0   0   0   2   2   2   2   0   2   0   2   2   2   2   2   0   2   0   0   0   2   2   0   2   2   0   0   0   2   0   0   0   2   2   2   0   0   0   0   2   0   2   0   2   2   0   2   2   2   0   2   0   2   2   0   2   0   2   2   0   2   2   2   2   2   0   0   2   2   0   0   2   0   2   2   2   2   0   2   0   2   2   0   0   0   2   2   2   2   2   0   0   2   2   2   0   0   0   2   0   2   2   0   0   0   0   2   0   0   2   0   0   2   0   2   0   2   2   0   0   0   2   2   2   2   2   2   2   2   0   0   0   2   2   2   2   2   0   2   2   2   0   0   2   0   0   0   2   2   2   0   0   0   0   2   0   0   2   0   0   2   2   2   2   0   0   2   2   0   0   0   2   2   2   0   0   2   2   0   0   0   0   2   0   2   2   0   2   2   2   0   2   2   2   2   0   0   2   2   0
 MK-5-5                 0   0   0   2   2   2   2   0   2   0   2   2   2   2   2   0   2   0   0   0   2   2   0   2   2   2   0   0   2   0   0   2   2   2   0   0   0   0   0   2   0   2   0   2   2   0   2   2   2   0   2   0   2   2   0   2   0   2   2   0   2   2   2   2   2   0   0   0   2   0   0   2   0   2   2   0   2   0   0   0   2   2   0   0   0   2   2   2   2   2   2   0   2   2   0   0   0   0   2   0   2   2   0   0   2   0   2   0   0   2   0   0   2   0   2   0   2   0   0   0   0   2   2   2   2   2   2   2   2   0   0   0   2   2   2   2   2   0   2   2   2   0   0   2   0   0   0   2   2   2   0   0   2   0   2   0   0   2   0   0   0   2   2   2   0   0   0   2   0   0   0   2   2   2   0   0   2   2   0   0   0   0   2   0   2   2   0   2   2   2   2   2   2   2   2   0   0   2   2   0
 MK-5-6                 0   0   0   2   2   0   2   0   2   0   2   0   2   2   2   0   2   0   0   0   2   2   0   2   2   2   0   0   2   0   0   2   2   2   0   2   0   0   0   2   0   2   0   2   2   0   2   2   2   0   2   0   2   2   0   2   0   2   2   0   2   2   2   2   2   0   0   0   2   2   0   2   0   2   2   0   2   0   0   0   2   2   2   0   0   2   2   0   2   2   2   0   2   2   0   0   0   0   2   0   2   2   0   0   2   0   2   0   0   2   0   0   2   0   2   0   2   2   0   0   0   2   2   2   2   2   2   2   2   0   0   0   2   2   2   2   2   0   2   2   2   0   0   2   0   0   0   2   2   2   0   0   2   0   2   0   0   2   0   0   0   2   2   2   0   2   0   2   0   0   2   2   2   0   0   0   0   2   0   0   0   0   2   0   2   2   0   2   0   0   2   0   2   2   2   0   0   0   2   0
 MK-5-7                 0   0   0   2   2   0   2   0   2   0   2   0   2   2   2   0   2   0   0   0   0   2   0   2   2   2   0   0   2   0   0   2   2   2   0   2   0   0   2   2   0   2   0   2   2   0   2   2   2   0   2   2   2   2   0   2   0   2   2   0   2   2   2   2   2   0   0   0   2   2   0   2   0   2   2   0   0   0   0   0   2   2   2   0   0   2   2   0   2   2   2   0   2   2   0   0   0   0   2   0   2   2   0   0   2   0   2   2   0   2   0   0   2   0   2   0   2   2   0   0   0   2   2   2   0   2   2   2   2   0   0   0   2   2   2   2   2   2   2   2   2   0   0   2   0   0   0   0   2   2   0   0   0   0   2   0   0   0   0   0   2   2   2   2   0   2   0   2   0   2   2   2   2   2   0   0   0   0   0   0   0   0   2   0   2   2   0   2   0   0   0   0   2   2   2   0   0   2   2   0
 MK-5-8                 0   0   0   2   2   0   2   0   2   0   2   0   2   2   2   0   2   0   0   2   0   2   0   2   0   2   0   0   2   0   2   2   2   2   0   2   2   0   2   2   0   0   0   2   2   0   2   2   2   2   2   2   2   2   0   0   0   2   2   2   2   2   2   2   2   0   0   0   2   2   2   2   0   2   2   0   0   0   0   0   2   2   2   0   0   0   2   0   2   0   2   0   2   2   0   2   2   0   2   0   2   2   0   0   2   0   2   2   2   2   0   2   2   0   2   0   2   2   0   0   0   0   0   2   0   2   2   2   2   0   0   0   2   2   2   2   2   2   2   2   2   0   0   2   0   0   0   0   2   0   0   0   0   0   2   0   2   0   2   0   2   2   2   2   0   2   0   0   0   2   2   2   2   2   0   0   2   0   0   0   0   0   2   0   2   2   0   2   0   0   0   0   2   2   2   2   0   2   2   0
 MK-5-9                 0   0   0   2   2   0   2   2   2   0   2   0   2   0   2   0   2   0   0   2   0   2   0   2   0   0   2   0   0   0   2   0   2   2   2   2   2   0   2   0   2   0   0   0   2   0   2   2   2   2   2   2   2   2   0   0   0   2   2   2   2   2   2   2   2   0   0   0   2   0   2   2   0   2   2   0   0   0   0   0   2   2   2   0   0   0   0   2   2   0   2   2   2   2   0   2   2   0   2   0   2   2   0   0   2   0   2   2   2   2   0   2   2   0   2   0   2   2   0   0   2   0   0   2   0   2   2   2   2   0   0   0   2   2   0   2   2   2   2   2   2   0   0   2   0   0   0   0   2   0   0   0   0   0   2   0   2   2   2   0   2   2   2   2   2   2   2   0   0   2   2   2   2   2   0   0   2   0   0   0   0   0   0   0   2   2   0   2   0   0   0   0   2   2   2   2   0   2   2   0
 MK-5-10                0   2   0   2   2   0   2   2   2   0   2   0   2   2   0   0   2   0   0   2   0   2   0   2   0   0   2   0   2   0   2   0   2   2   2   2   0   0   2   0   2   0   0   0   2   0   0   0   2   2   2   2   2   2   0   0   0   2   2   2   2   2   2   2   2   0   2   0   2   0   2   2   0   2   2   2   0   0   0   0   2   2   2   2   0   0   0   2   2   0   2   2   2   2   0   2   2   0   2   0   2   2   0   0   2   0   2   2   2   2   0   2   2   0   2   0   0   2   0   2   2   0   0   2   0   2   2   2   0   0   0   0   2   2   0   2   2   2   2   2   2   0   0   2   0   0   0   0   2   0   0   0   0   0   2   0   2   2   0   0   2   2   2   2   2   2   2   0   0   2   2   2   2   2   0   0   2   0   0   0   0   0   0   0   2   2   0   2   0   0   0   0   2   2   2   2   0   2   2   0
 MK-5-11                0   2   0   2   2   0   2   2   2   0   2   0   2   2   0   0   2   0   0   2   0   2   0   2   0   0   2   2   2   0   2   2   2   2   2   2   0   0   2   0   2   0   2   0   2   0   0   0   2   2   2   2   2   0   0   2   2   0   2   2   2   2   2   2   2   0   2   0   2   0   2   2   2   0   2   2   0   0   0   0   2   2   2   2   0   0   0   2   2   0   2   2   2   2   0   2   2   0   2   0   2   2   2   0   2   0   0   2   2   2   0   2   2   0   2   0   0   2   2   2   2   0   2   2   0   2   2   2   0   0   0   2   0   2   0   2   2   2   2   2   2   0   2   2   0   0   0   0   2   0   0   0   0   0   2   0   2   2   0   0   2   2   2   2   2   2   2   0   0   2   2   0   2   2   0   0   2   0   0   0   0   0   0   0   2   2   0   2   0   2   0   0   2   2   2   2   2   2   2   0
 MK-5-12                0   2   0   2   0   0   2   2   2   0   2   0   2   2   0   2   2   0   0   2   0   2   0   0   0   0   2   2   0   0   0   2   2   2   2   2   0   0   2   0   2   0   0   0   0   0   0   2   2   0   2   2   2   0   0   2   0   0   2   2   2   2   0   2   2   0   2   0   2   0   2   2   2   0   0   2   0   0   0   0   2   2   2   0   0   0   0   2   2   0   2   2   0   2   0   2   2   2   2   0   0   2   2   0   2   0   0   2   0   2   0   2   2   0   2   0   0   2   2   2   2   0   2   2   0   0   2   2   0   0   0   2   0   2   0   0   2   2   2   2   2   0   2   0   0   0   0   0   2   0   0   0   0   0   2   0   2   2   0   0   2   0   2   0   2   2   2   0   0   2   0   0   2   2   0   0   2   0   0   0   2   0   0   0   2   2   0   2   0   2   2   0   2   2   2   2   2   2   0   0
 MK-5-13                0   2   0   2   0   0   0   2   2   0   2   0   2   2   0   2   2   0   0   2   0   2   2   0   0   0   2   0   0   0   0   2   2   2   2   2   0   0   2   0   2   0   0   0   0   2   2   2   2   0   2   2   0   0   0   0   0   0   2   2   2   2   0   2   2   2   2   0   2   0   2   2   0   0   0   2   0   0   0   0   2   2   0   0   0   0   0   2   2   0   2   2   2   2   0   2   2   2   2   0   0   2   0   0   2   0   0   2   0   2   0   2   2   0   2   0   0   0   2   2   2   0   0   2   0   0   2   2   0   0   0   2   0   2   0   2   2   2   2   2   2   0   2   0   0   0   0   0   2   0   0   0   0   0   2   0   2   2   0   0   2   0   2   0   2   2   2   0   0   2   0   0   2   2   0   0   2   0   0   0   2   0   0   2   2   0   0   2   0   2   2   0   2   2   2   0   2   2   0   0
 MK-5-14                0   2   0   0   0   2   0   2   2   0   2   0   2   2   0   2   2   0   0   2   0   0   2   0   0   0   2   0   0   0   0   2   2   2   2   2   0   0   2   0   2   0   2   0   0   2   2   2   2   0   2   2   0   0   0   0   0   0   2   2   2   2   0   2   2   2   2   0   2   0   0   2   0   0   0   2   0   0   0   2   2   2   0   0   0   0   0   2   2   2   2   2   2   2   0   2   2   2   2   0   0   2   0   0   2   0   0   2   0   2   0   2   2   0   2   0   0   0   2   2   2   0   0   2   0   0   0   2   0   0   0   2   0   0   0   2   2   0   2   2   0   0   2   0   0   0   0   0   2   0   0   0   0   0   2   0   2   2   0   0   2   0   2   0   0   2   2   0   0   2   0   0   2   2   0   2   2   0   0   2   2   0   0   2   2   0   0   2   0   2   2   2   2   2   2   0   0   2   0   0
 MK-5-15                0   2   0   0   0   2   0   2   2   0   2   0   2   2   0   2   2   0   0   2   0   0   2   0   0   0   0   0   0   0   0   0   2   2   0   2   0   0   2   0   2   0   2   0   2   2   2   0   2   0   2   2   0   0   0   0   0   0   2   2   2   2   0   2   2   2   2   2   2   0   0   2   0   0   0   0   2   0   0   2   2   2   0   0   0   2   0   2   2   2   2   2   2   2   0   2   2   2   2   0   0   2   0   0   2   0   0   2   0   2   0   2   2   0   2   0   0   0   2   2   2   0   0   2   0   0   0   2   0   0   0   2   0   2   0   2   2   0   2   2   0   0   2   0   0   0   0   0   2   0   0   2   0   2   2   0   2   2   0   0   2   0   0   0   0   2   0   0   0   2   0   0   2   2   0   2   2   0   0   2   2   0   0   2   2   0   0   2   0   2   2   2   2   2   2   0   0   2   0   0
 MK-5-16                0   0   0   0   0   2   0   2   0   0   2   0   0   2   0   2   2   0   0   2   0   0   2   2   0   0   0   0   2   0   0   2   2   2   0   2   0   0   2   0   2   2   2   0   2   2   2   0   2   0   2   2   0   0   0   0   0   0   2   2   2   2   0   2   2   2   2   0   2   0   0   2   0   0   0   0   2   0   0   0   2   2   0   0   0   2   0   2   2   2   0   2   2   2   0   2   2   2   2   0   0   2   0   0   2   0   0   2   0   2   0   2   2   0   2   0   0   0   2   2   2   0   0   2   0   0   0   2   0   0   0   2   2   2   0   2   2   0   2   2   0   0   2   0   0   0   0   0   2   2   0   2   0   2   2   2   2   2   0   0   0   0   0   0   0   2   0   0   0   0   0   0   2   2   0   2   2   0   0   2   0   0   0   2   0   0   0   2   0   2   2   2   2   2   2   0   0   2   0   0
 MK-6-1                 2   2   2   2   0   0   0   2   0   2   2   2   0   2   0   0   2   2   2   2   0   2   2   2   2   2   2   0   0   0   0   2   2   0   0   2   0   2   0   2   0   0   0   2   0   0   2   2   2   0   2   0   0   2   0   2   0   0   0   2   2   2   0   0   2   0   2   0   2   0   2   0   2   2   0   2   2   0   2   0   2   2   0   2   2   0   2   2   2   0   0   2   0   0   2   2   0   2   0   0   2   0   0   0   2   2   2   2   0   2   2   2   2   0   2   2   0   2   0   2   0   2   2   2   0   2   2   2   2   2   2   2   0   2   0   2   0   0   0   0   0   2   0   0   2   2   2   0   0   0   2   0   0   0   0   2   2   0   0   0   0   0   0   0   2   2   2   0   0   0   0   0   0   0   2   2   0   0   2   2   2   0   0   2   2   2   0   2   0   0   0   0   0   2   2   2   0   2   2   2
 MK-6-2                 2   2   2   2   0   0   0   2   0   2   0   2   0   2   0   0   2   0   0   2   0   2   2   0   0   2   2   0   0   0   0   2   2   0   2   2   0   2   2   0   0   0   0   2   0   0   2   2   2   0   2   2   0   2   0   2   0   0   0   2   2   0   0   0   2   0   2   0   2   0   2   0   2   2   0   2   2   0   2   0   2   2   0   2   2   0   2   2   2   0   0   2   0   0   2   2   0   2   0   0   2   0   0   0   2   2   2   2   0   2   2   2   2   0   2   2   0   2   0   2   0   2   2   2   0   2   2   2   0   2   2   0   0   2   0   2   0   0   0   0   2   2   0   0   2   2   2   0   0   0   2   2   0   0   0   2   2   0   0   0   0   2   0   0   0   2   2   0   2   0   0   0   0   0   2   2   0   0   2   2   2   0   0   2   2   2   0   2   0   0   0   0   0   2   2   2   0   2   2   2
 MK-6-3                 2   0   2   2   0   0   0   2   2   2   0   2   0   2   0   0   2   0   0   2   0   2   2   0   0   2   2   0   2   0   0   0   2   0   2   0   0   2   2   0   0   0   0   2   0   0   2   2   2   0   2   2   0   2   0   2   0   0   0   2   2   0   0   0   2   2   2   0   2   0   2   0   2   2   0   2   2   0   2   0   2   2   0   2   2   0   2   2   2   2   0   2   0   2   2   2   0   2   2   0   2   0   0   0   2   2   2   2   0   2   2   2   2   0   2   2   0   2   0   2   0   2   2   2   0   2   2   2   0   2   2   0   0   2   0   2   0   0   0   0   2   2   2   0   2   2   2   2   0   0   2   0   0   0   0   2   2   0   0   0   0   2   2   0   0   2   2   0   2   0   0   0   0   0   2   2   0   0   2   2   2   0   0   2   2   2   0   2   0   0   2   0   0   2   2   2   0   2   2   2
 MK-6-4                 2   2   2   2   0   0   0   2   2   2   0   2   0   2   0   0   0   0   0   2   0   2   2   2   0   2   2   0   2   0   0   0   2   2   2   0   0   2   2   0   0   0   0   2   0   2   2   2   2   0   2   2   0   2   0   2   0   0   0   2   2   0   0   0   2   2   2   0   0   0   2   0   2   2   0   2   2   0   2   0   2   2   2   2   2   0   2   2   2   2   0   2   0   2   2   2   0   2   2   0   0   0   0   0   2   2   2   2   0   2   2   2   2   2   2   2   0   2   0   2   0   2   2   2   0   2   2   2   0   2   2   0   0   2   0   2   0   0   2   0   2   2   2   0   2   2   2   2   0   0   2   0   2   0   0   0   2   0   0   0   0   2   2   0   0   2   2   0   2   0   0   2   0   0   0   0   0   0   2   2   2   0   0   0   2   2   0   2   0   0   2   0   0   2   2   2   0   2   2   2
 MK-6-5                 2   2   2   2   0   0   0   2   2   2   0   2   0   2   0   0   0   0   0   2   0   2   2   2   0   2   2   2   2   0   0   0   2   2   2   0   0   2   2   0   0   0   0   2   0   2   2   2   2   0   2   2   0   2   0   2   0   0   0   2   2   0   0   0   2   2   2   0   0   0   2   0   2   2   2   2   0   0   2   0   2   2   2   2   2   0   2   2   2   2   0   2   0   2   2   2   0   2   2   0   2   0   0   0   2   2   2   2   0   0   2   0   2   2   0   2   0   2   2   2   0   2   2   2   0   2   2   2   0   2   2   0   0   2   0   2   0   0   2   0   2   2   2   0   2   2   2   2   0   0   0   2   2   0   0   0   2   0   0   0   0   2   0   0   0   2   2   0   2   0   0   2   0   2   0   0   0   0   2   2   2   0   0   0   2   2   0   2   0   0   2   0   0   2   2   2   0   2   2   2
 MK-6-6                 2   2   2   2   0   0   0   2   2   2   0   2   0   2   2   0   0   0   0   0   0   2   2   2   0   2   2   2   2   2   0   0   2   2   2   0   0   2   2   0   0   0   0   0   0   2   2   2   0   0   2   2   0   2   0   2   0   0   0   2   2   0   0   0   2   2   2   0   0   0   2   0   0   2   0   0   2   0   2   0   2   2   2   2   2   0   2   2   2   2   0   0   0   2   2   2   0   2   2   0   2   0   0   0   2   2   0   2   0   0   2   2   2   2   0   2   0   0   2   2   2   2   2   2   0   2   0   2   0   2   2   0   0   2   2   2   0   0   0   0   2   2   2   0   2   2   2   2   0   0   0   2   2   0   0   0   2   0   0   0   0   2   0   0   0   2   2   0   2   0   0   2   0   2   0   0   0   0   2   2   2   0   0   0   2   2   0   2   0   0   2   0   0   2   2   2   0   2   2   0
 MK-6-7                 2   2   2   2   2   2   0   2   2   2   0   2   0   2   2   0   0   0   0   2   0   2   2   2   2   2   0   2   2   0   0   2   2   2   2   0   0   2   2   0   2   0   0   0   0   2   2   2   0   0   0   2   0   2   0   2   0   0   0   2   2   0   0   0   2   2   2   0   0   0   2   0   0   0   0   0   2   0   2   0   2   2   2   2   0   0   2   0   2   2   0   0   0   2   2   2   0   2   2   0   2   0   0   0   2   2   0   2   0   0   0   2   2   2   0   2   0   0   2   2   2   2   2   0   0   2   0   2   0   2   2   0   0   2   2   2   0   0   0   2   2   0   2   0   2   2   2   2   0   0   0   2   2   0   0   0   2   0   0   0   0   2   0   2   0   2   0   0   0   0   0   2   0   2   0   0   0   0   2   2   2   0   0   0   0   2   0   2   0   0   0   0   0   2   2   2   0   0   2   0
 MK-6-8                 2   2   2   2   2   2   2   2   2   2   0   2   0   2   2   0   0   2   0   0   0   0   2   2   2   2   0   2   2   0   0   2   2   2   2   0   0   2   2   0   2   0   0   0   0   2   2   2   0   0   0   2   0   2   0   2   0   0   0   2   0   0   2   0   2   2   2   0   0   0   2   0   0   0   0   0   2   0   2   0   2   2   0   2   2   0   2   2   2   2   2   0   0   2   2   2   0   2   2   0   2   0   2   0   2   2   0   2   2   0   0   2   2   2   0   2   0   0   2   0   2   2   0   0   0   2   0   2   0   2   0   0   0   2   2   2   0   0   0   0   2   0   0   0   2   2   2   2   0   0   0   0   2   2   2   0   2   2   0   0   0   2   0   2   0   2   0   2   0   0   0   2   0   2   0   0   0   0   2   2   2   0   0   0   0   2   0   2   2   0   0   0   0   2   2   2   0   0   2   0
 MK-6-9                 2   2   2   2   2   2   2   2   2   2   2   0   2   2   2   0   0   2   0   0   0   0   2   2   2   2   0   2   2   0   0   2   2   2   2   0   0   2   2   0   2   0   0   0   0   2   2   2   0   0   0   2   0   0   0   2   0   0   0   2   0   0   2   0   2   2   2   0   0   0   2   0   2   0   0   0   2   0   2   0   2   2   0   2   2   0   0   2   2   2   2   0   0   2   2   2   0   2   2   0   2   0   2   2   2   2   2   0   2   0   0   0   0   0   0   2   0   0   2   0   2   2   0   0   0   2   0   2   0   2   0   0   0   2   2   2   0   0   0   2   2   0   0   0   2   2   2   2   0   0   0   0   2   2   2   0   2   2   0   0   0   2   0   2   0   2   0   2   0   0   0   2   0   2   0   0   0   0   2   2   2   0   2   0   0   2   0   2   2   0   2   0   0   2   2   2   0   0   2   0
 MK-6-10                2   2   2   0   2   2   2   2   0   2   2   0   2   2   2   2   0   2   2   0   0   0   2   2   2   2   0   2   2   0   0   2   2   2   0   2   0   2   2   0   0   0   0   0   0   2   2   2   0   0   0   2   2   0   0   2   0   0   0   0   0   2   2   2   2   2   2   0   0   2   2   0   2   0   2   0   0   0   2   0   2   2   0   2   2   0   0   2   2   2   2   0   0   2   2   2   0   2   2   0   2   0   0   2   2   2   2   0   2   2   0   0   0   0   0   0   0   0   0   0   2   2   0   0   0   2   0   2   2   2   0   0   0   2   2   2   0   0   0   2   0   0   0   0   2   2   2   2   0   0   0   0   2   2   2   0   0   2   0   0   0   2   0   2   0   2   0   2   0   0   0   2   0   2   0   0   0   0   2   2   2   0   2   2   0   2   0   0   2   0   2   0   0   2   2   0   0   0   2   0
 MK-6-11                2   2   2   2   2   2   2   2   0   0   2   0   2   2   2   2   0   2   2   0   0   0   2   2   2   2   0   2   2   0   0   2   2   2   2   2   0   2   2   0   0   0   0   0   0   2   2   2   0   0   0   2   2   0   0   2   0   0   0   0   0   2   2   2   0   2   2   0   0   2   2   0   2   0   2   0   0   0   2   0   0   2   0   2   2   0   2   2   2   0   2   0   0   2   2   2   0   0   2   0   2   0   0   2   0   2   0   0   2   2   0   0   0   0   0   0   0   0   0   0   0   2   0   0   0   2   0   2   2   2   0   0   0   2   2   2   0   0   0   2   2   0   2   0   2   2   2   2   0   2   0   0   2   0   2   0   0   2   2   0   0   2   0   2   0   0   2   2   0   0   2   2   0   2   0   0   2   0   2   2   2   0   2   2   0   2   0   0   2   0   2   2   0   2   2   0   0   0   2   2
 MK-6-12                2   2   2   2   0   2   2   0   0   0   2   0   2   2   2   2   0   2   2   0   0   0   2   2   2   2   2   2   2   0   0   2   2   2   0   2   0   2   2   0   0   0   0   0   0   2   2   2   2   0   0   2   2   0   0   2   0   0   0   0   0   2   2   2   0   2   2   2   0   2   2   0   2   0   2   0   0   0   2   0   0   2   0   2   0   0   2   2   0   0   2   0   0   2   2   2   0   0   2   0   2   0   2   2   2   2   0   0   2   2   2   0   0   0   0   0   0   0   0   0   0   2   0   0   2   2   0   2   0   2   0   2   0   2   2   2   2   2   0   2   2   0   0   2   2   2   2   2   0   2   0   0   2   0   2   0   0   2   2   0   2   2   0   2   0   0   2   2   0   0   2   2   2   2   0   2   2   2   2   2   2   0   2   2   0   2   0   0   2   0   2   2   0   2   2   0   0   0   2   2
 MK-6-13                2   2   2   0   0   2   2   0   2   0   2   0   2   2   2   2   0   2   2   0   0   0   2   2   2   2   2   2   2   0   0   2   2   2   0   2   0   2   2   0   2   0   0   0   0   2   2   2   2   0   0   2   2   0   0   2   0   0   0   0   0   2   2   2   0   2   2   2   0   2   2   0   2   0   2   2   0   0   2   0   0   2   0   2   0   0   2   0   0   2   2   0   0   2   2   2   0   0   2   0   2   0   0   2   2   2   0   2   2   2   2   0   0   0   0   0   0   0   0   0   0   2   0   0   2   2   0   2   0   2   0   2   2   2   2   2   0   2   0   2   2   0   0   2   2   2   2   2   0   2   0   0   2   0   2   0   0   2   2   0   2   2   0   2   2   0   0   2   0   0   2   0   0   2   0   0   2   2   2   0   2   0   2   2   0   2   0   0   2   0   0   2   2   2   2   2   0   0   2   2
 MK-6-14                2   0   2   0   0   2   2   0   2   0   2   0   2   2   2   2   0   0   2   0   0   0   2   2   2   2   2   2   2   2   0   0   2   2   0   2   0   2   2   0   2   0   0   0   0   2   2   2   2   0   0   2   2   0   0   2   0   0   0   0   0   2   2   2   0   2   0   2   2   2   2   0   2   2   2   2   0   0   2   0   0   2   0   2   0   0   2   0   0   2   2   0   2   2   2   2   0   0   2   0   2   0   0   2   2   0   0   2   2   2   2   0   0   0   0   0   0   0   0   0   0   2   0   0   2   2   0   2   0   2   0   2   2   0   2   2   2   2   0   2   2   0   0   2   2   2   0   2   0   2   0   0   2   0   2   0   0   2   2   2   2   2   0   2   2   0   0   2   0   0   2   0   0   2   0   0   2   2   2   0   2   0   2   0   0   2   0   0   2   0   2   0   2   2   0   2   0   0   2   2
 MK-6-15                2   0   2   0   0   2   2   0   2   0   2   0   2   2   2   2   2   0   2   0   0   0   2   2   2   2   2   2   2   2   0   0   2   2   0   2   0   2   2   0   2   0   0   0   2   0   2   2   2   0   0   2   0   0   0   2   0   0   0   0   0   2   2   2   0   2   0   2   2   2   2   0   2   2   2   2   0   0   2   0   2   2   0   2   0   0   2   0   0   2   2   0   2   2   2   2   0   0   2   0   2   0   0   2   2   0   0   2   0   2   2   0   0   0   0   0   0   0   0   0   0   2   0   0   2   2   0   2   0   2   2   2   2   0   2   2   2   2   0   2   2   0   2   2   2   2   2   2   0   2   0   0   0   0   2   0   0   2   2   0   2   2   0   2   2   0   0   2   0   0   2   0   0   2   0   0   2   2   2   0   2   0   2   0   0   2   0   0   2   0   2   0   2   0   0   2   0   0   2   2
 MK-6-16                2   0   2   0   0   0   2   0   2   0   2   0   2   2   2   2   2   0   2   0   0   0   2   2   2   2   0   2   2   2   0   0   2   2   0   2   0   2   2   0   2   0   0   0   0   0   2   2   2   0   0   2   0   0   0   2   0   2   0   0   0   2   2   2   0   0   0   2   2   2   2   0   0   2   0   2   0   0   2   0   2   2   0   2   0   2   2   0   0   0   2   0   2   2   2   2   0   0   0   0   2   0   0   2   2   0   0   2   0   2   2   0   0   0   0   0   0   0   0   0   0   2   0   2   2   0   0   2   0   2   0   2   2   0   2   0   2   2   0   2   0   0   2   2   2   2   2   2   0   2   2   0   0   0   2   0   0   2   0   0   2   2   0   2   2   0   0   2   0   0   2   0   2   2   0   0   0   0   2   0   2   0   2   0   0   2   0   2   2   0   0   0   2   0   0   2   2   0   2   0
 
!****************************************** Phenotypic Data **********************************************************
!-100.0 is resevred for missing phenotype
SimulatedTrait1        13.4016   15.0243   16.2731   15.6042   16.6260   15.4957   16.3088   15.5817   16.3435   12.9805   13.8187   13.1617   15.5622   16.6239   16.2951   13.8359   16.3232   15.9141   15.5263   14.6063   14.4652   12.2183   15.3533   15.1187   15.0968   15.7596   14.7627   17.4400   14.4419   16.0001   14.1439   14.5998   15.0280   16.7485   15.0540   15.8050   14.9519   15.1602   15.1495   15.9525   15.9770   14.2593   16.6291   15.9891   15.6577   14.8409   17.5520   14.6455   16.1585   15.1544   14.5866   16.4873   16.1919   15.5339   15.0560   16.0774   15.0147   17.1739   15.6776   14.3155   12.5740   15.6022   14.2810   14.8481   12.0096   14.0940   13.1532   14.5169   13.8791   15.4318   15.4797   17.6879   14.9625   14.0607   14.1376   16.0026   12.6818   13.0073   14.9855   15.6546   12.9045   13.5689   13.4232   14.3695   16.0535   15.1055   14.4458   14.7872   14.8407   16.9110   13.3689   17.8257   15.9806   16.2735   13.5581   15.0529   15.1882   13.2260   16.5124   14.6953   15.1862   15.8401   15.0759   14.2756   15.1757   15.8164   16.1795   14.0303   15.9873   17.3036   13.5808   15.6405   13.9954   13.6400   15.8529   13.7950   17.1634   14.7035   15.2699   14.4673   14.5320   14.7576   14.7082   16.0842   16.9024   16.7121   15.5070   13.7052   14.1254   14.2777   13.3009   14.7333   13.3345   13.6119   16.0171   14.9986   14.7222   13.8600   14.3454   14.4317   17.3361   14.1071   14.5155   14.6546   14.7062   14.7947   13.3482   16.4505   13.6178   15.8790   17.0669   14.7682   14.9351   14.3490   16.1341   13.9107   14.6308   15.4700   17.9164   15.8374   15.4186   15.6747   13.7428   15.1407   14.7809   13.3163   15.5051   14.2326   13.4374   16.6905   15.3033   15.3549   12.8387   15.0449   13.4653   15.4026   15.2867   14.8510   13.8379   14.8669   13.6829   16.2119   15.3649   15.7478   14.6850   15.5296   16.4754   15.1607   12.0615   15.9309   16.4778   13.3352   14.7390   14.9799   15.9980   13.7331   14.8523   16.1590   14.8703   15.0362
SimulatedTrait2        10.1036    8.7310   10.0348    8.7373   10.4774   10.5448    9.4993    9.6481    9.3841   11.0362   10.7521   10.8702    9.8461    9.5591    8.2159   11.5546    9.7518    8.9935    9.8376    9.1055   10.2729   10.9915    9.8927   10.3403    9.9794    8.6128   10.5874    9.9414   11.4073    9.0637    9.9190   10.3270    9.4019    9.4987    9.4058    9.6602   10.9905    8.9635   10.0061    9.4402    9.4477   11.4660    9.2291   10.3579   10.0414   10.1685    9.8550    8.9796    8.8475    9.5758    8.5505    8.7793    8.9737   11.1788   10.8398    9.3101   10.2760    9.4027    9.6193   10.8229   10.0625    9.6451    8.6414   10.0515   10.8190   10.8350   10.2118   10.5307   11.2231    9.1682    8.9709   11.4322   10.1547   11.3351   11.4665    9.3646   10.8018   10.5689   10.9197    9.2709    9.6522   10.0649   10.1773   10.2344    9.4258    9.6545    9.9991   11.1512    9.8505   10.5061   10.6400    9.8924   10.4113    9.9627    9.9261    9.7015   10.8744    9.2659    9.5037   11.1731   10.2049    9.4807   10.4107   10.4453   10.3376    9.5637   10.2413   10.3364    9.1278    8.8690   10.6568    9.9336    9.2765    9.9600    9.5977   10.9557    9.8148    9.1866    9.4701    9.7943   10.7626   10.3973   10.9266    9.2165    9.9207    9.4484   10.1521   10.2482    9.2662   10.9073    9.8456   10.1758   10.8199   10.0887    9.2544    9.1232    9.8839   10.4568   10.4813    9.4839    8.6387    9.4928   10.8165    9.1126   10.1696   10.7507   10.1562    9.9833   10.6528    9.8609    8.7930    8.9913   10.6173    9.9661    9.6073    9.5587   10.2438   10.7175    9.3622    9.3603    9.7655    9.7792   11.0329   10.1628    9.8845   10.4095    8.9072   11.1432   10.6411    9.8657    8.9193    8.9355   11.4353    9.8628   10.1825    9.0076    9.6265    9.8656    9.0281   10.1875   10.4589   10.5161    9.6828    8.8864   10.0993    9.2504   10.9931   11.5012   10.0121   10.1888    9.2174   10.6331   10.7498   10.6455    9.9784    9.6222    9.9979    8.6864    9.8860   10.5881
 
