# Supplementary material for: Inclusive Composite Interval Mapping of QTL by Environment Interactions in Biparental Populations
Source: PLoS One. 2015 Jul 10;10(7):e0132414. doi: 10.1371/journal.pone.0132414 (PMC4498613; doi:10.1371/journal.pone.0132414)
Supplement: S5 File — (ZIP) [file pone.0132414.s005.zip › H=0.5/L1/run_00016.met]

!**********************Note: lines staring with "!" are remarks and will be ignored in the program********************
!*********************************General Information**********************************
!Assuming F1 = P1 x P2, populations available in QTL IciMapping are: 
!  1, P1BC1F1 = P1 x F1, the first backcrossing where P1 is used as the recurrent parent;
!  2, P2BC1F1 = P2 x F1, the first backcrossing where P2 is used as the recurrent parent;
!  3, F1DH, F1-derived doubled haploids; 
!  4, RIL or F1RIL, recombination inbred lines through the repeated selfing of F1;
!  5, P1BC1RIL, recombination inbred lines through the repeated selfing of P1BC1F1;
!  6, P2BC1RIL, recombination inbred lines through the repeated selfing of P2BC1F1;
!  7, F2, the selfing generation of F1;
!  8, F3, the selfing generation of F2;
!  9, P1BC2F1, the second backcrossing where P1 is used as the recurrent parent; 
! 10, P2BC2F1, the second backcrossing where P2 is used as the recurrent parent;
! 11, P1BC2RIL, recombination inred lines through the repeated selfing of P1BC2F1; 
! 12, P2BC2RIL, recombination inred lines through the repeated selfing of P2BC2F1; 
! 13, P1BC1F2, the selfing generation of P1BC1F1; 
! 14, P2BC1F2, the selfing generation of P2BC1F1; 
! 15, P1BC2F2, the selfing generation of P1BC2F1; 
! 16, P2BC2F2, the selfing generation of P2BC2F1; 
! 17, P1BC1DH, P1BC1F1-derived doubled haploids; 
! 18, P2BC1DH, P2BC1F1-derived doubled haploids; 
! 19, P1BC2DH, P1BC2F1-derived doubled haploids; 
! 20, P2BC2DH, P2BC2F1-derived doubled haploids; 
   3      !Mapping Population (see remarks above)
   2      !Mapping Function (1 for Kosambi; 2 for Haldane; 3 for Morgan)
   2      !Marker Space Type (1 for intervals; 2 for positions)
   1      !Marker Space Unit(1 for centiMorgans; 2 for Morgan)
   6      !Number of Chromosomes (or Linkage Groups)
 200      !Size of the mapping population
   2      !Number of environments
 
!***************************************** Chromosomes and Linkage Maps **********************************************
!Chromosome                 NumMarkers
-CH1                        16
-CH2                        16
-CH3                        16
-CH4                        16
-CH5                        16
-CH6                        16
!Linkage map (Marker name followed by position or the interval length)
 MK-1-1                1     0.000
 MK-1-2                1    10.000
 MK-1-3                1    20.000
 MK-1-4                1    30.000
 MK-1-5                1    40.000
 MK-1-6                1    50.000
 MK-1-7                1    60.000
 MK-1-8                1    70.000
 MK-1-9                1    80.000
 MK-1-10               1    90.000
 MK-1-11               1   100.000
 MK-1-12               1   110.000
 MK-1-13               1   120.000
 MK-1-14               1   130.000
 MK-1-15               1   140.000
 MK-1-16               1   150.000
 MK-2-1                2     0.000
 MK-2-2                2    10.000
 MK-2-3                2    20.000
 MK-2-4                2    30.000
 MK-2-5                2    40.000
 MK-2-6                2    50.000
 MK-2-7                2    60.000
 MK-2-8                2    70.000
 MK-2-9                2    80.000
 MK-2-10               2    90.000
 MK-2-11               2   100.000
 MK-2-12               2   110.000
 MK-2-13               2   120.000
 MK-2-14               2   130.000
 MK-2-15               2   140.000
 MK-2-16               2   150.000
 MK-3-1                3     0.000
 MK-3-2                3    10.000
 MK-3-3                3    20.000
 MK-3-4                3    30.000
 MK-3-5                3    40.000
 MK-3-6                3    50.000
 MK-3-7                3    60.000
 MK-3-8                3    70.000
 MK-3-9                3    80.000
 MK-3-10               3    90.000
 MK-3-11               3   100.000
 MK-3-12               3   110.000
 MK-3-13               3   120.000
 MK-3-14               3   130.000
 MK-3-15               3   140.000
 MK-3-16               3   150.000
 MK-4-1                4     0.000
 MK-4-2                4    10.000
 MK-4-3                4    20.000
 MK-4-4                4    30.000
 MK-4-5                4    40.000
 MK-4-6                4    50.000
 MK-4-7                4    60.000
 MK-4-8                4    70.000
 MK-4-9                4    80.000
 MK-4-10               4    90.000
 MK-4-11               4   100.000
 MK-4-12               4   110.000
 MK-4-13               4   120.000
 MK-4-14               4   130.000
 MK-4-15               4   140.000
 MK-4-16               4   150.000
 MK-5-1                5     0.000
 MK-5-2                5    10.000
 MK-5-3                5    20.000
 MK-5-4                5    30.000
 MK-5-5                5    40.000
 MK-5-6                5    50.000
 MK-5-7                5    60.000
 MK-5-8                5    70.000
 MK-5-9                5    80.000
 MK-5-10               5    90.000
 MK-5-11               5   100.000
 MK-5-12               5   110.000
 MK-5-13               5   120.000
 MK-5-14               5   130.000
 MK-5-15               5   140.000
 MK-5-16               5   150.000
 MK-6-1                6     0.000
 MK-6-2                6    10.000
 MK-6-3                6    20.000
 MK-6-4                6    30.000
 MK-6-5                6    40.000
 MK-6-6                6    50.000
 MK-6-7                6    60.000
 MK-6-8                6    70.000
 MK-6-9                6    80.000
 MK-6-10               6    90.000
 MK-6-11               6   100.000
 MK-6-12               6   110.000
 MK-6-13               6   120.000
 MK-6-14               6   130.000
 MK-6-15               6   140.000
 MK-6-16               6   150.000
!*********************************** Marker Types ********************************************************************
!Co-dominant marker: When heterozygote F1 is present, P1 is coded as 2, F1 is coded as 1, and P2 is coded as 0; Otherwise, P1 is coded as 2, and P2 is coded as 0. 
!Dominant marker: When heterozygote F1 is present, P1 and F1 are coded as 12, and P2 is coded as 0; Otherwise, P1 is coded as 2, and P2 is coded as 0.  
!Recessive markers: When heterozygote F1 is present, P1 is coded as 2, and F1 and P2 are coded as 10; Otherwise, P1 is coded as 2, and P2 is coded as 0. 
!Missing marker is coded as -1. 
 MK-1-1                 0   2   0   2   2   2   2   2   2   0   2   0   0   0   2   0   0   0   0   2   0   2   0   0   0   2   0   2   0   0   2   0   2   2   2   0   2   0   0   2   0   0   0   2   0   2   0   2   0   2   2   0   0   2   0   0   0   2   2   0   2   2   2   2   2   2   0   0   0   2   2   0   0   0   0   0   2   0   0   0   2   2   0   0   2   2   0   2   2   2   2   2   0   0   2   2   0   0   2   2   2   0   2   2   0   2   2   2   0   2   2   0   0   0   2   0   0   2   2   2   2   0   2   2   0   0   2   2   2   2   2   2   2   0   0   2   0   0   2   0   0   0   2   2   2   2   2   0   2   0   2   0   0   0   0   0   2   0   0   0   2   0   2   0   0   2   2   2   2   0   0   2   0   2   2   0   2   0   2   0   0   0   0   0   0   2   2   0   0   2   2   2   0   0   0   2   0   2   2   2
 MK-1-2                 0   2   0   2   2   2   2   2   2   0   0   0   2   0   2   0   0   0   0   2   0   2   0   2   0   2   0   2   0   0   2   0   2   2   2   0   2   0   0   2   0   0   0   2   0   2   0   2   0   2   2   0   0   2   0   0   0   2   2   0   2   2   2   2   2   2   2   0   0   0   0   0   0   0   0   0   2   0   0   0   2   2   2   0   2   2   0   2   2   2   2   2   0   0   2   2   2   0   2   2   2   0   2   2   0   2   2   2   0   2   2   2   0   2   2   0   0   2   2   2   2   0   2   2   0   0   2   0   2   2   2   2   2   0   0   2   0   0   2   0   0   0   2   2   2   0   0   2   2   0   2   0   2   0   0   0   2   0   0   0   2   0   2   0   0   2   2   2   2   0   2   2   0   2   2   0   2   0   2   0   0   2   0   2   0   2   2   0   0   2   2   2   0   0   0   2   0   2   2   2
 MK-1-3                 0   2   0   2   2   2   2   2   2   0   0   0   2   0   2   0   2   2   0   2   0   2   0   2   0   0   0   2   0   0   2   0   2   2   2   0   2   0   0   2   0   0   0   0   0   2   0   2   0   2   2   0   2   2   0   0   0   2   2   2   2   2   2   2   2   2   2   0   0   0   0   0   0   2   0   0   2   0   0   0   2   2   2   0   2   2   0   2   0   2   2   2   2   2   2   2   0   0   2   2   0   0   2   2   0   2   2   2   0   2   2   2   0   2   2   0   0   0   2   2   2   0   2   2   0   0   2   0   2   2   2   2   2   0   0   2   0   0   0   0   2   0   2   2   2   0   0   2   2   0   2   2   2   2   0   0   2   2   0   0   2   0   2   0   0   2   2   2   2   0   2   2   0   2   2   0   2   0   2   0   0   2   0   2   0   2   2   0   0   2   2   2   2   0   0   2   0   2   2   2
 MK-1-4                 2   2   0   2   2   2   2   2   2   0   0   2   2   0   2   0   2   2   2   2   0   2   0   0   0   0   0   2   0   0   2   0   2   2   2   0   2   0   0   2   0   2   0   0   0   2   0   2   0   2   2   0   2   2   0   0   0   2   2   2   2   2   2   0   2   2   2   0   2   0   0   2   0   2   0   0   2   0   0   0   2   2   0   0   2   2   0   2   0   2   0   2   2   2   2   2   2   0   2   2   0   2   2   2   0   2   2   2   0   2   2   2   0   2   2   0   2   0   2   0   2   0   2   2   0   0   2   0   2   2   2   2   2   0   0   2   0   0   0   0   2   0   2   0   2   0   0   2   2   0   2   2   2   2   0   0   2   2   0   0   2   0   0   2   0   2   2   2   2   0   2   2   0   2   2   0   2   2   2   0   0   2   2   2   0   2   2   0   0   2   2   0   2   0   0   2   0   0   2   2
 MK-1-5                 2   2   2   2   2   2   2   0   2   0   0   2   2   0   2   0   2   2   2   2   0   2   2   0   0   0   0   2   0   0   2   0   2   0   2   0   2   0   0   2   0   2   0   0   2   2   0   2   0   2   2   2   2   2   0   0   0   2   2   2   2   2   2   0   2   2   2   0   2   0   0   2   0   2   0   0   2   0   0   0   2   2   0   0   2   0   2   2   0   0   0   2   2   2   2   2   2   0   2   2   0   2   2   2   0   2   0   0   0   2   2   2   0   2   0   0   2   0   2   0   0   0   2   2   0   0   2   0   0   2   2   2   2   0   0   0   0   0   0   0   2   0   2   0   2   0   0   2   2   2   2   2   2   2   0   2   2   0   0   0   2   2   0   2   0   2   2   0   0   0   2   0   2   2   0   0   2   2   2   0   0   2   2   2   2   2   2   0   0   2   2   0   2   0   0   2   0   0   2   2
 MK-1-6                 2   2   2   2   2   2   2   0   2   0   0   2   2   0   2   0   2   2   2   0   0   2   2   0   0   0   0   2   0   0   2   0   2   0   2   0   2   0   0   2   0   0   0   0   2   0   0   2   0   0   2   2   2   2   0   0   2   2   2   2   2   2   2   0   2   2   2   0   2   0   0   2   0   2   0   0   0   0   0   0   2   2   0   0   2   0   2   2   0   0   0   2   2   2   2   2   2   0   2   2   0   2   2   2   2   0   0   0   0   2   2   0   0   0   0   0   2   0   2   2   0   2   2   2   2   0   2   0   0   2   2   2   2   0   0   0   0   0   0   0   2   0   2   2   2   0   2   2   2   2   2   2   2   2   0   2   2   0   0   0   2   0   0   2   0   0   2   0   0   0   2   0   2   2   0   0   2   2   2   0   0   2   2   2   2   0   2   0   0   2   2   0   2   0   0   0   0   0   2   2
 MK-1-7                 0   2   2   2   0   0   0   0   2   0   0   0   0   2   0   0   2   2   2   0   0   2   2   0   0   0   0   2   0   0   2   0   2   0   2   0   2   0   0   2   0   0   0   0   2   0   0   2   0   2   2   2   2   0   0   0   2   2   2   2   2   2   2   0   2   2   2   0   2   0   0   2   0   2   0   0   0   0   0   0   2   2   0   2   2   0   2   0   0   2   0   2   2   2   2   2   2   0   2   2   0   2   2   2   0   2   0   0   0   2   2   0   0   0   2   0   2   0   2   2   0   2   2   2   2   0   2   0   0   2   2   2   2   0   0   0   0   0   0   0   2   0   2   2   2   0   2   2   2   2   2   2   2   2   0   2   2   0   0   0   0   0   0   2   0   0   2   0   0   0   2   0   2   2   0   0   2   0   2   0   0   2   2   2   2   2   2   0   0   2   2   0   0   0   0   0   2   0   2   2
 MK-1-8                 0   2   2   2   0   0   0   0   2   0   0   0   0   2   0   0   2   0   2   0   2   2   2   0   0   0   0   2   0   0   0   0   2   0   2   0   2   0   0   2   0   0   0   0   0   0   0   2   0   2   2   0   2   0   0   0   2   2   2   2   2   2   2   0   0   2   2   0   0   0   0   2   0   2   0   0   0   0   2   0   2   2   0   2   2   0   2   0   0   2   0   2   2   2   2   2   2   0   2   2   0   2   2   2   0   2   2   2   0   2   2   2   2   0   2   0   2   0   2   2   2   2   2   2   2   0   2   0   0   2   2   2   2   2   2   0   0   0   0   2   0   0   0   2   2   0   2   2   2   2   0   2   0   2   0   2   0   0   0   0   0   0   0   2   0   0   0   0   0   0   2   2   2   2   0   0   2   0   2   0   0   2   0   2   2   2   2   2   0   2   2   2   2   0   0   0   2   0   2   2
 MK-1-9                 0   2   0   2   0   0   0   0   2   0   2   0   2   0   0   0   2   0   2   2   2   2   2   0   0   2   0   2   0   0   0   0   2   0   2   0   2   2   2   2   0   0   0   0   2   0   0   2   0   2   2   0   2   0   0   0   2   2   2   2   2   2   2   0   0   2   2   2   0   0   0   2   0   2   0   0   0   0   2   0   2   2   0   2   2   0   2   0   0   2   0   0   2   2   2   2   2   0   0   2   0   2   2   0   0   2   2   2   0   2   2   2   2   0   0   0   2   0   2   2   0   2   2   2   2   0   2   0   0   0   2   2   2   2   2   0   0   0   0   2   0   0   0   2   0   0   0   2   2   2   0   0   0   2   0   2   0   0   0   0   2   0   0   2   0   0   0   0   0   0   2   2   2   2   0   0   2   0   2   0   0   2   0   2   2   2   2   0   0   2   2   2   2   0   0   0   2   0   2   2
 MK-1-10                0   2   0   2   0   0   0   0   2   0   2   0   2   0   0   0   0   0   2   2   2   2   2   0   0   2   0   2   0   0   0   0   2   0   2   2   2   2   2   2   0   0   0   0   2   0   0   2   0   2   2   0   2   0   2   0   2   2   2   2   2   2   2   0   0   2   2   2   0   0   2   2   0   2   0   0   0   0   2   0   2   2   0   2   2   0   2   0   0   2   0   0   2   2   2   2   0   0   0   0   2   2   2   0   0   2   2   2   0   2   2   2   2   0   0   0   2   0   2   2   0   2   2   2   0   0   2   0   2   0   2   2   2   2   2   0   0   0   0   2   0   2   0   2   0   0   0   2   0   0   0   0   0   2   0   2   0   0   0   0   0   0   0   2   0   0   0   0   0   2   2   2   2   0   2   0   2   0   2   0   0   2   0   2   2   2   2   0   0   2   2   2   2   0   0   0   2   0   2   2
 MK-1-11                0   0   0   2   0   0   0   0   2   0   2   0   0   0   0   0   0   0   2   2   2   2   0   2   0   2   0   2   0   0   0   0   2   0   2   2   2   2   2   2   0   0   0   0   2   0   0   2   0   2   2   0   2   0   0   0   2   2   2   2   2   0   2   0   2   2   0   2   0   0   2   2   0   2   0   0   0   0   2   0   2   2   0   2   0   0   2   0   0   2   0   0   2   2   2   0   0   0   0   2   2   2   2   0   0   0   2   2   0   0   2   2   2   0   0   0   2   0   2   2   2   2   2   2   0   0   2   0   2   2   0   2   2   2   2   0   0   0   0   2   0   2   0   2   0   0   0   2   0   0   0   0   0   2   0   2   0   0   0   0   0   0   2   2   0   0   0   0   0   2   2   2   2   2   0   0   2   0   2   0   0   2   0   2   2   2   2   0   0   2   2   2   2   0   0   2   2   0   2   2
 MK-1-12                0   0   0   2   0   2   0   0   2   0   2   0   0   0   0   0   0   0   2   2   2   2   0   2   0   2   0   2   0   0   0   0   2   0   2   2   2   2   2   2   0   0   2   0   0   0   0   0   0   2   2   0   2   2   0   0   2   2   2   0   2   0   2   0   2   2   0   2   2   0   2   2   0   2   0   0   0   0   2   0   2   2   0   2   0   0   2   0   0   2   0   2   2   2   2   0   0   2   0   2   2   2   2   0   2   2   2   2   0   0   2   2   2   0   0   0   0   0   2   2   0   2   0   2   0   0   2   0   2   2   0   2   2   2   2   0   0   0   0   2   0   2   2   2   0   0   0   2   0   0   0   0   0   2   2   2   0   0   2   0   0   0   2   2   0   0   0   0   0   2   2   2   2   2   0   0   2   0   2   0   0   0   0   2   2   2   2   0   0   2   2   2   2   0   0   2   2   0   2   2
 MK-1-13                2   0   0   2   0   0   0   0   2   0   2   0   0   0   0   0   0   0   2   2   2   2   0   2   0   2   0   2   0   0   0   0   2   2   2   2   2   2   2   2   0   2   2   0   0   0   2   0   0   2   2   0   2   2   0   0   2   2   2   0   2   0   2   0   0   2   0   2   2   2   2   2   0   2   0   0   0   0   0   0   2   2   0   2   0   0   2   2   0   2   0   2   2   2   2   0   0   2   0   2   2   0   2   0   2   2   0   2   0   0   2   2   2   0   0   0   0   0   2   2   0   2   0   2   0   0   2   0   2   2   0   2   2   2   2   0   0   0   0   2   0   2   2   2   0   0   0   2   0   0   0   2   0   2   2   2   0   0   2   0   0   0   2   2   0   0   0   0   0   2   2   2   2   2   0   0   2   0   2   0   0   0   0   2   2   2   2   0   0   2   2   2   2   0   0   2   2   0   2   2
 MK-1-14                2   0   0   2   0   0   0   0   2   2   2   0   2   0   0   0   0   0   2   2   2   2   0   2   0   2   0   2   0   0   0   0   2   2   2   2   2   2   2   2   0   2   2   0   0   0   2   0   0   2   2   0   2   2   0   0   2   2   0   0   2   0   2   0   0   2   0   2   2   2   2   0   0   2   2   0   0   0   0   0   2   2   2   2   2   0   2   2   0   2   0   2   2   2   2   0   0   0   0   2   2   0   2   0   2   2   0   2   0   0   2   2   2   0   0   2   0   0   0   2   2   0   2   2   0   0   2   0   2   2   0   2   0   0   2   0   0   0   0   2   0   2   2   2   0   0   0   2   0   0   0   2   0   2   2   2   2   0   2   0   0   0   2   2   0   0   0   0   0   2   2   2   2   2   0   0   2   0   2   2   0   0   0   2   2   2   2   0   0   2   2   2   2   0   0   0   2   0   2   2
 MK-1-15                2   0   0   2   0   2   0   0   2   2   2   0   2   0   0   0   0   2   2   0   0   2   0   2   0   2   0   2   2   2   0   0   2   2   2   2   2   2   2   2   0   2   2   0   0   0   2   0   0   2   2   0   2   2   0   0   2   0   0   0   2   0   2   2   2   2   0   2   2   2   2   0   0   2   2   0   0   0   0   0   2   2   2   0   2   0   2   2   0   2   0   2   2   2   2   2   0   0   0   2   2   0   2   0   2   2   0   2   0   0   2   0   2   0   0   0   0   2   0   2   2   0   2   2   0   0   2   0   2   2   0   2   0   0   2   0   0   0   0   2   0   0   2   2   0   0   0   2   0   0   0   2   0   2   2   2   2   0   2   0   0   0   2   2   0   0   2   2   0   0   2   2   2   2   0   0   2   0   2   2   0   0   0   2   2   2   2   0   0   2   2   2   2   0   2   0   2   0   2   2
 MK-1-16                2   0   0   0   0   2   0   0   2   2   2   0   2   0   0   2   0   2   0   0   0   0   0   2   2   2   0   2   2   2   2   0   2   2   2   2   2   2   2   2   0   2   2   0   0   0   2   0   0   2   2   0   2   2   2   2   2   0   0   0   2   0   2   2   2   2   0   2   0   2   2   2   0   2   2   0   0   0   0   2   2   2   2   0   2   0   2   2   0   2   0   2   2   0   0   2   2   0   0   2   2   0   2   0   2   2   0   2   0   0   2   0   2   0   0   0   0   2   0   2   2   2   2   2   0   0   2   0   2   2   0   2   0   0   2   0   0   0   0   2   0   0   0   2   0   0   0   2   0   0   0   2   0   2   2   2   2   0   2   0   0   0   2   2   0   0   0   2   0   0   2   2   0   2   0   0   2   2   2   2   0   0   0   2   2   2   0   0   0   2   2   2   2   0   2   0   2   0   2   2
 MK-2-1                 2   0   2   2   0   2   2   2   0   2   0   2   2   2   2   2   2   0   0   2   2   0   2   2   2   0   2   0   0   0   2   0   0   0   0   0   2   2   0   0   0   0   2   2   2   0   0   2   0   0   0   2   2   0   0   2   2   2   0   2   2   0   2   0   0   2   0   0   2   0   2   0   0   2   2   0   2   0   0   0   0   0   0   2   2   2   2   2   0   2   2   0   2   2   2   2   2   0   2   0   0   0   2   2   2   2   0   2   0   2   0   2   2   0   0   0   2   0   2   0   2   0   0   2   2   2   2   0   0   0   0   0   2   2   0   2   0   0   2   2   0   0   2   0   2   2   0   2   2   2   0   2   2   0   2   2   2   2   2   2   2   0   0   2   0   2   2   2   0   0   2   2   2   2   0   0   2   2   2   0   2   2   0   0   0   2   2   2   2   0   2   0   0   2   0   2   2   2   2   0
 MK-2-2                 2   0   2   2   0   2   2   2   2   2   0   2   2   2   2   2   2   0   0   2   2   2   2   2   0   0   2   0   0   0   2   2   0   0   0   0   2   0   0   0   2   0   2   2   2   0   0   2   0   2   0   2   2   2   0   2   2   2   0   2   2   0   2   0   2   2   0   0   2   0   0   0   0   2   2   0   2   0   0   0   0   0   0   0   0   2   2   2   0   2   0   0   2   2   2   2   2   0   2   0   0   0   2   2   2   2   2   2   0   0   0   2   2   0   0   0   2   0   2   0   2   0   2   2   2   2   2   0   0   0   0   2   2   2   2   2   0   0   2   2   0   0   2   0   2   2   0   2   2   0   0   2   2   0   0   0   2   2   2   2   2   0   0   2   0   2   2   2   0   0   2   2   2   2   0   0   2   0   2   0   2   2   0   0   0   2   0   2   2   0   2   2   0   2   0   2   2   2   2   0
 MK-2-3                 2   2   2   2   0   2   2   2   2   2   0   2   2   2   2   0   2   0   0   2   2   2   2   2   0   0   2   0   2   0   2   2   0   0   0   0   2   0   0   0   2   2   2   2   2   0   0   2   0   0   0   2   2   0   0   2   2   2   0   2   0   2   2   0   2   2   0   0   2   0   0   0   0   2   2   2   0   0   0   0   0   0   0   0   0   2   2   2   0   2   0   0   2   2   2   2   2   0   2   0   0   0   2   2   2   2   2   2   0   2   0   0   2   0   0   0   2   0   2   0   2   0   2   2   2   0   2   0   0   0   0   2   2   2   2   2   0   0   2   2   0   0   2   0   2   0   0   2   2   0   2   2   2   0   0   0   2   2   2   2   2   0   2   0   0   2   2   2   0   0   0   0   2   2   0   0   2   0   2   0   2   2   0   0   0   2   0   2   2   0   2   2   0   0   0   2   2   2   2   0
 MK-2-4                 2   2   2   2   0   2   2   2   2   2   0   2   2   2   2   0   2   0   0   2   2   2   2   2   0   0   2   0   2   2   2   0   0   0   0   0   2   0   0   0   2   2   2   2   2   0   0   2   0   0   0   2   2   0   0   2   2   2   2   2   0   2   0   0   2   2   0   0   2   0   0   0   0   2   2   2   0   0   0   0   2   0   0   0   0   2   0   2   0   2   2   0   2   2   0   2   2   0   2   0   0   0   2   2   2   2   2   2   0   0   0   0   2   2   0   0   2   0   2   0   2   0   2   2   2   0   2   0   0   0   0   2   2   2   2   2   0   0   2   2   0   0   2   0   2   0   0   2   2   0   2   2   2   0   0   0   2   2   2   2   2   2   0   0   0   2   2   2   0   0   0   0   2   2   0   0   2   0   2   0   2   2   0   0   0   2   0   2   2   0   2   2   0   0   0   2   2   2   2   0
 MK-2-5                 2   2   2   2   0   2   2   2   2   2   0   2   2   2   2   0   2   0   0   2   2   2   2   2   2   0   2   0   2   2   2   2   0   0   0   0   2   0   0   0   2   2   2   2   2   0   0   2   0   0   0   2   2   0   0   0   2   2   0   2   0   2   0   0   2   2   0   0   2   0   0   0   0   0   2   2   2   0   0   0   2   2   0   0   0   2   0   2   0   2   2   0   0   2   0   2   2   0   2   0   0   0   2   2   2   2   2   2   0   0   0   0   2   2   0   0   2   0   2   0   2   0   0   0   2   0   2   0   0   2   0   2   2   2   2   2   2   0   2   0   2   0   2   0   2   0   0   0   2   0   2   2   2   0   2   0   2   2   2   0   2   2   2   0   2   2   0   2   2   2   0   0   0   2   0   0   0   0   2   0   2   2   0   0   0   2   0   2   2   0   2   2   0   0   2   2   2   2   2   0
 MK-2-6                 2   2   2   2   0   2   2   0   0   2   0   2   2   0   0   0   2   0   0   2   2   2   2   2   2   0   2   0   2   2   2   2   0   0   0   0   2   0   0   0   0   2   2   2   2   0   0   2   0   0   0   2   2   0   0   0   2   2   2   2   0   2   0   2   2   0   0   0   2   0   0   0   0   0   2   2   2   0   0   0   2   2   0   0   0   2   0   2   2   2   2   0   0   2   0   2   2   0   2   0   0   0   2   2   0   0   2   2   0   0   0   0   2   2   0   2   2   0   2   0   0   0   0   0   2   0   2   0   2   0   0   2   2   2   2   2   2   0   2   0   2   0   2   0   2   0   0   0   2   0   2   2   2   0   2   0   2   2   2   2   2   2   2   0   2   2   0   2   2   2   0   0   0   2   0   0   0   0   2   0   0   2   0   0   0   2   0   2   2   0   2   2   0   0   2   2   2   2   2   0
 MK-2-7                 2   2   2   2   0   2   2   0   0   2   0   2   2   0   0   0   2   0   0   2   2   2   2   2   2   0   2   0   2   2   2   2   0   0   0   0   2   0   0   0   0   2   2   2   2   2   0   2   0   0   0   2   2   0   2   0   2   2   2   2   0   2   0   0   2   0   0   0   2   0   0   0   0   0   2   2   2   0   0   0   2   2   0   0   0   2   0   2   2   0   2   0   0   2   0   2   2   0   2   0   0   0   2   2   0   0   0   2   0   0   0   0   0   2   2   2   2   0   2   0   0   0   0   0   0   0   2   0   2   2   0   0   2   0   2   2   2   0   0   0   2   0   2   0   2   0   0   0   2   2   0   0   0   0   2   2   2   0   2   2   2   2   2   0   2   0   0   2   2   2   0   2   2   2   0   0   0   0   2   0   0   2   0   0   0   0   0   2   2   0   2   2   0   0   0   2   2   2   2   0
 MK-2-8                 2   2   2   2   0   2   2   0   0   2   0   2   2   0   0   0   2   0   0   2   2   2   2   2   2   0   2   0   2   2   2   2   0   0   0   0   2   0   0   0   0   2   2   2   2   2   0   0   0   0   0   2   2   0   2   0   2   2   2   2   2   2   2   0   2   0   0   0   2   0   0   0   0   0   2   2   0   0   2   0   2   2   0   0   0   2   0   2   2   0   2   0   0   2   0   2   2   0   2   0   0   0   2   2   0   2   0   2   0   0   0   0   0   2   2   2   2   0   2   0   0   0   0   0   0   0   2   0   2   0   0   0   2   0   2   0   2   0   0   0   2   0   2   2   2   2   0   0   2   0   0   0   0   0   2   2   2   0   2   2   2   2   2   0   2   0   0   2   2   2   0   2   0   2   0   0   0   0   0   0   0   0   0   0   0   0   0   2   2   0   2   2   2   0   0   2   2   2   2   0
 MK-2-9                 2   2   2   2   0   2   2   0   0   2   0   2   2   0   0   0   2   0   0   2   2   2   2   2   2   0   2   0   2   0   2   2   0   0   2   0   2   0   0   0   0   0   2   2   2   2   0   0   0   0   0   0   2   0   2   0   2   2   2   2   2   2   2   0   2   0   0   0   2   0   0   0   0   0   2   2   0   2   2   0   2   2   0   0   0   2   0   2   2   0   2   0   0   2   0   2   2   0   2   0   0   0   2   2   0   2   0   2   0   0   0   0   0   2   2   2   2   0   2   0   0   0   0   0   0   0   0   0   0   0   0   0   2   2   2   0   2   0   0   0   2   0   0   2   2   2   0   0   2   0   0   0   0   0   2   2   2   0   2   0   2   2   2   0   2   0   0   2   2   2   0   2   0   2   0   0   0   2   0   0   0   0   2   0   0   0   0   2   2   0   2   2   2   0   0   2   2   2   2   0
 MK-2-10                0   2   2   2   0   2   2   0   0   2   0   2   2   0   0   0   2   0   0   0   0   2   2   2   2   0   2   0   2   0   2   2   0   0   2   0   2   0   2   0   0   0   2   2   2   2   0   0   0   0   0   0   2   0   2   0   2   2   2   2   0   2   2   2   2   0   2   0   2   0   0   0   0   0   0   2   0   2   2   0   0   2   0   0   2   2   0   2   2   0   2   2   0   2   0   2   2   0   2   0   0   0   2   2   0   2   0   2   0   2   0   0   0   2   2   2   2   0   2   0   0   0   2   0   0   0   2   0   0   0   0   0   2   2   2   2   2   0   0   0   2   2   0   2   2   2   0   0   2   2   0   0   0   0   2   2   2   0   2   0   2   2   2   2   2   0   0   2   2   2   2   0   0   2   0   0   0   2   0   2   0   0   2   0   0   2   0   2   2   0   2   2   2   0   0   2   2   2   2   0
 MK-2-11                0   2   2   2   0   2   2   0   0   2   0   2   2   0   0   0   2   0   0   0   0   2   2   2   2   0   2   0   2   0   0   2   2   0   2   0   2   0   2   0   0   0   0   2   2   2   0   0   2   0   2   0   2   0   2   0   2   2   2   0   0   2   0   2   2   0   2   0   2   0   0   0   0   0   0   2   0   2   2   0   0   2   0   0   2   2   0   2   2   0   2   2   0   2   0   2   2   0   2   0   0   0   2   2   0   2   0   2   2   2   0   0   0   2   2   2   0   0   2   0   2   0   2   0   0   0   2   0   0   2   0   0   2   2   2   2   2   0   0   0   2   2   0   2   2   2   2   0   2   2   0   0   0   2   2   2   0   0   2   0   2   0   2   2   2   0   0   2   2   2   2   0   0   2   0   0   0   2   0   2   0   0   2   0   0   2   0   2   2   0   2   0   2   0   0   2   2   2   2   0
 MK-2-12                0   2   2   2   0   2   2   0   0   2   2   2   2   0   0   0   2   2   0   0   2   2   2   0   2   0   2   0   2   0   0   2   2   0   2   0   2   0   2   0   0   0   0   2   2   0   0   2   2   0   2   0   2   2   2   0   2   2   2   0   0   2   0   2   2   0   2   0   2   2   0   0   0   0   0   2   0   2   2   0   0   2   0   0   2   2   0   2   2   2   2   2   0   2   0   2   0   0   2   0   0   0   2   2   0   2   2   2   2   2   2   0   0   2   2   0   0   0   2   0   2   0   2   0   0   0   2   0   0   2   2   0   2   2   2   2   2   0   0   0   2   2   0   2   2   2   2   0   2   2   0   0   0   2   2   2   0   0   2   0   2   2   2   2   2   0   0   2   2   2   2   0   0   2   2   0   0   2   0   2   0   0   0   0   0   2   0   2   2   0   2   0   2   0   0   0   2   2   2   0
 MK-2-13                0   2   0   2   0   2   2   0   0   2   0   2   2   0   0   0   2   2   0   0   2   2   2   0   2   2   2   0   2   0   0   2   0   0   2   0   2   0   2   0   0   0   0   2   0   0   0   0   2   0   2   0   2   2   2   0   2   2   0   0   0   2   0   2   2   0   2   0   0   2   0   0   0   0   0   2   0   2   2   0   2   2   0   0   2   2   0   2   2   2   2   2   0   2   0   2   0   0   2   0   0   0   2   2   0   2   2   2   2   2   2   0   0   2   2   0   0   0   2   0   2   0   2   0   0   0   0   0   0   2   2   0   2   2   2   2   2   0   0   0   2   2   0   2   2   2   2   0   0   2   0   0   0   2   2   2   0   0   2   0   2   2   2   2   2   0   0   0   2   2   2   2   0   2   2   0   0   2   0   2   0   0   0   2   0   2   0   2   2   0   2   0   2   0   0   0   2   2   2   0
 MK-2-14                0   2   0   2   2   2   2   0   0   2   0   2   2   2   0   0   2   2   0   0   2   2   2   2   2   2   2   2   2   0   0   2   0   0   2   0   2   0   2   0   2   0   0   2   0   0   0   0   2   0   2   0   2   2   2   0   2   2   0   0   0   2   0   2   2   0   2   0   0   2   0   0   0   0   0   2   0   2   2   0   2   2   0   2   2   2   0   2   2   2   2   0   0   2   2   2   0   0   0   0   0   0   2   2   0   2   2   0   2   0   2   0   0   2   2   0   0   0   2   0   2   0   2   0   0   0   0   0   0   2   2   0   2   0   2   2   2   0   0   0   2   0   0   2   2   2   2   0   0   2   2   0   0   2   2   2   0   0   2   0   2   0   2   0   2   0   0   0   2   2   2   2   0   2   2   0   0   2   0   2   0   0   0   2   0   2   0   2   0   0   2   0   2   0   0   0   2   2   2   0
 MK-2-15                2   2   0   2   2   2   2   0   0   2   0   2   2   2   0   0   2   2   0   0   2   2   2   2   2   2   2   2   2   0   0   2   0   0   2   0   2   0   2   2   2   0   0   0   0   0   0   2   2   0   2   0   2   0   0   0   0   2   0   0   0   2   0   2   2   0   2   0   0   2   2   2   0   0   2   2   0   2   2   0   0   2   2   2   2   2   0   2   2   2   2   0   0   0   2   2   0   0   0   0   0   0   2   2   0   2   2   0   2   0   2   0   0   2   2   0   0   0   2   0   2   0   2   0   0   0   0   0   0   2   2   2   2   0   2   2   2   2   0   0   2   0   0   2   2   2   2   0   2   2   2   0   0   2   2   0   0   2   2   0   2   0   2   0   2   0   0   0   2   2   2   2   0   2   2   0   0   2   0   2   0   0   0   2   2   2   0   2   0   0   2   2   2   0   0   0   2   2   2   0
 MK-2-16                2   2   0   2   2   2   2   0   0   2   0   2   2   2   0   0   2   2   0   0   2   2   0   2   2   2   2   2   2   0   0   2   0   0   0   0   2   0   2   2   2   0   2   0   0   0   0   0   2   0   2   0   0   2   0   0   0   0   0   0   0   2   0   0   2   2   2   0   0   2   2   0   0   0   2   2   0   2   2   0   2   2   2   2   2   2   0   2   2   2   2   0   0   0   2   2   0   0   0   0   0   0   2   2   2   0   2   2   2   2   2   0   0   2   2   0   0   0   0   0   2   0   2   0   0   0   2   0   0   2   2   2   2   2   2   2   2   2   0   0   2   0   0   2   2   2   0   0   2   2   2   0   2   2   2   0   0   2   2   0   2   0   2   0   2   2   0   0   2   2   2   2   0   2   0   2   0   2   2   0   0   0   0   2   2   2   2   2   0   0   2   2   2   0   0   0   2   2   2   0
 MK-3-1                 0   2   0   0   2   2   0   0   0   2   0   0   2   0   2   2   0   0   0   2   0   2   2   2   2   2   2   2   2   0   2   2   2   2   2   2   0   2   2   0   0   0   2   2   2   2   0   0   2   0   2   2   0   0   2   0   0   2   0   0   0   0   2   0   2   2   2   2   0   0   0   2   0   0   0   0   0   0   0   0   0   0   2   2   2   2   2   0   2   0   0   2   0   2   2   2   0   0   2   2   2   2   0   2   0   0   2   0   2   0   2   0   2   2   0   2   0   2   2   0   0   2   0   0   0   0   0   0   0   0   0   2   2   0   2   2   2   0   0   2   0   2   0   2   2   0   2   2   2   2   2   2   2   2   2   0   0   0   0   0   2   2   0   2   0   0   2   2   0   0   2   0   0   2   2   2   0   2   0   2   0   0   0   0   2   2   2   0   0   2   0   0   0   0   0   0   2   0   0   2
 MK-3-2                 2   2   0   0   2   2   0   0   2   2   0   0   2   0   2   2   0   0   0   2   0   2   0   2   2   2   2   2   2   0   2   2   0   2   2   2   0   2   2   0   0   0   2   2   2   2   0   0   2   0   2   2   0   0   2   0   0   2   0   0   0   2   2   0   2   0   2   2   0   0   0   2   0   0   0   0   0   0   0   0   0   0   2   2   2   2   2   0   2   0   0   2   0   2   2   2   2   0   2   2   2   2   0   2   0   0   2   0   2   0   2   2   2   2   0   2   2   2   2   0   0   0   0   0   0   0   2   2   0   0   0   2   2   0   2   2   2   0   0   2   0   2   2   0   2   0   2   2   2   2   2   2   2   2   2   2   2   2   0   0   2   2   0   2   2   0   2   2   0   0   2   0   0   0   2   2   0   2   0   2   0   0   0   0   0   2   0   0   0   2   0   0   2   0   0   0   0   0   0   2
 MK-3-3                 2   2   0   0   2   2   0   0   2   2   2   0   2   0   2   2   0   0   0   2   0   2   0   2   2   2   2   2   2   0   2   2   0   2   2   2   0   0   2   0   0   0   2   2   2   2   0   0   2   0   2   2   0   0   2   0   0   0   0   0   0   2   2   0   2   0   2   2   0   0   0   2   0   0   0   2   0   0   0   0   0   0   2   2   0   2   2   0   2   0   0   2   0   2   2   2   2   0   2   2   2   2   0   0   0   0   2   0   2   0   2   2   2   2   0   2   2   2   2   0   2   0   0   0   0   0   2   2   0   0   0   2   2   0   2   2   2   0   0   2   0   2   2   2   0   0   2   0   2   2   2   2   2   2   0   2   2   0   0   2   0   2   2   2   2   0   2   2   2   0   0   0   0   0   2   2   0   2   0   2   2   0   0   0   0   0   0   0   0   2   0   0   2   0   0   0   0   0   0   2
 MK-3-4                 2   2   2   0   2   2   0   0   2   2   2   0   2   0   0   2   0   0   0   2   0   2   0   2   2   2   2   2   2   0   2   2   0   2   2   2   0   0   2   0   0   0   2   2   2   2   0   2   2   0   0   2   0   0   2   0   0   0   0   2   0   2   2   0   2   0   2   2   0   0   0   2   0   0   0   2   2   2   0   0   0   0   2   2   0   2   2   0   0   0   0   2   0   2   2   2   0   0   2   2   2   2   0   0   0   0   0   2   2   0   2   0   2   2   0   2   2   2   0   0   2   0   0   0   0   0   2   2   0   0   0   2   2   0   2   2   2   0   0   2   0   2   2   2   0   0   2   0   0   2   2   2   2   2   2   2   2   0   0   2   0   2   2   2   2   0   2   2   2   0   0   2   0   0   2   0   0   2   0   2   2   0   0   0   0   0   0   0   0   2   0   2   2   0   2   0   0   0   0   2
 MK-3-5                 2   2   2   0   2   2   0   0   2   2   2   0   2   0   0   2   0   0   0   0   0   0   0   2   2   2   2   0   2   0   2   2   0   2   2   2   0   2   2   0   0   0   2   2   2   0   0   2   2   0   0   2   0   0   2   0   0   0   0   2   0   0   2   0   0   0   2   2   0   0   0   2   0   0   0   2   2   2   0   0   0   0   2   2   0   2   2   0   0   0   0   2   0   2   2   2   0   0   2   0   2   0   2   0   0   0   0   2   2   2   2   0   2   2   0   2   2   2   0   0   2   0   0   0   0   0   2   2   0   0   0   2   2   0   2   0   2   0   0   2   0   2   0   2   0   0   2   2   0   2   2   2   2   2   2   2   2   0   0   2   0   2   2   2   2   0   2   2   2   2   0   2   0   0   2   0   0   2   0   0   2   0   0   0   0   2   0   0   0   2   2   2   2   0   2   0   0   0   0   2
 MK-3-6                 2   2   2   0   2   2   0   2   2   2   2   0   2   0   0   2   0   0   0   0   0   0   0   0   0   2   2   0   2   0   2   2   0   2   2   2   0   2   0   0   0   0   2   2   2   0   0   2   2   2   0   2   0   0   2   0   0   2   0   2   0   0   0   0   0   0   2   2   0   2   0   2   0   0   0   2   2   2   0   0   0   2   2   2   0   2   2   0   0   0   0   2   0   2   2   2   0   0   2   0   2   0   2   0   0   0   2   2   2   2   0   0   2   2   0   2   2   2   0   0   2   0   0   0   0   0   2   2   0   0   0   2   2   0   2   0   2   0   0   2   0   2   0   2   0   0   2   2   0   2   2   2   2   2   2   0   2   0   0   2   0   2   2   2   2   0   2   2   2   0   0   2   0   0   2   0   0   2   0   0   2   0   2   0   0   2   0   0   0   2   2   2   2   0   2   0   0   0   0   2
 MK-3-7                 2   2   2   0   0   0   2   2   2   0   2   0   2   0   0   2   0   0   0   0   0   0   0   0   0   0   2   0   2   0   2   2   0   2   2   2   0   2   0   0   0   0   2   2   2   0   0   2   2   2   0   2   0   0   2   0   0   2   2   2   0   0   0   0   0   0   2   2   0   2   0   2   0   0   0   2   2   2   0   0   0   2   2   2   0   2   2   0   0   0   0   2   0   0   2   2   0   0   2   0   0   0   2   0   0   0   2   2   2   2   0   0   2   2   0   2   0   2   0   0   2   0   0   2   0   2   2   2   0   0   0   2   0   2   2   0   2   0   0   2   0   2   0   2   0   0   2   2   0   2   2   2   2   2   2   2   2   0   0   2   0   2   2   2   2   0   2   2   2   0   0   2   2   0   2   0   0   2   0   0   2   0   2   0   0   2   0   0   2   2   2   0   2   0   2   0   2   0   0   2
 MK-3-8                 2   2   2   0   0   0   2   2   0   0   2   0   2   0   2   2   2   0   0   0   0   0   0   0   0   0   2   0   2   2   2   2   0   2   2   2   0   2   0   0   0   0   2   2   2   0   0   2   2   2   0   2   0   0   2   0   0   2   2   2   0   0   0   0   0   0   2   2   0   0   0   2   0   0   0   2   2   2   0   0   2   2   2   2   0   2   2   0   0   0   0   2   0   0   2   2   0   0   0   0   0   0   2   0   0   0   2   2   2   2   0   2   2   2   0   2   0   2   2   0   2   0   0   2   0   0   0   2   0   0   2   2   0   2   2   0   2   0   0   2   0   0   0   2   0   0   2   2   0   2   2   2   2   2   2   2   2   0   0   2   0   0   2   2   0   0   2   0   2   0   0   2   2   0   2   0   0   2   0   0   2   0   2   0   0   2   0   0   2   0   2   0   2   0   2   0   2   0   0   2
 MK-3-9                 2   2   2   0   0   0   2   2   0   0   2   0   2   0   2   2   2   0   0   0   0   0   0   2   0   0   2   0   2   2   2   2   0   2   2   2   0   2   2   0   0   0   2   2   2   0   0   2   2   2   2   2   2   0   2   2   0   2   2   2   2   0   0   0   0   0   2   2   2   0   0   0   0   0   0   2   0   2   2   0   2   2   2   2   0   2   2   0   0   0   0   0   0   0   2   2   0   0   0   0   0   2   2   0   0   0   2   2   2   2   0   2   2   2   0   2   0   2   2   0   2   0   0   2   0   0   0   2   0   0   0   2   0   2   2   0   2   0   0   2   0   0   0   2   0   0   2   2   0   2   2   2   2   2   2   2   2   0   0   2   0   0   2   2   0   0   2   0   2   0   0   2   2   2   2   0   0   0   2   0   2   0   2   0   0   2   0   0   2   0   2   0   2   0   2   2   2   2   0   2
 MK-3-10                2   0   2   0   2   0   2   2   0   0   2   2   2   0   2   2   2   2   2   0   0   0   0   2   0   2   2   2   2   2   2   2   0   2   2   2   0   2   2   2   0   0   2   2   2   0   0   2   2   2   2   2   2   0   2   2   0   2   2   2   2   0   0   0   0   0   2   2   2   0   0   2   0   0   0   0   0   2   2   0   2   2   2   2   0   2   2   0   0   2   0   0   0   0   2   2   0   0   0   0   0   2   2   2   0   0   2   2   0   2   0   2   2   2   0   2   0   2   2   2   2   2   0   0   0   2   0   2   0   0   0   2   0   2   0   0   2   2   0   0   0   0   0   2   0   0   2   2   0   2   2   2   2   2   0   2   2   2   2   2   0   0   2   2   0   0   2   0   2   0   2   2   2   2   2   0   0   0   2   0   0   0   2   0   0   2   0   0   2   0   2   2   2   0   2   2   2   2   0   2
 MK-3-11                0   0   2   0   2   0   2   2   0   0   0   2   2   0   2   2   2   2   2   0   0   0   0   2   0   2   2   2   2   2   2   2   0   2   0   2   0   2   2   2   0   0   2   2   2   0   2   2   2   0   2   2   2   0   0   2   0   2   2   2   2   0   0   0   0   0   2   2   2   0   0   2   0   0   0   0   0   2   2   0   2   2   2   2   0   2   2   0   2   2   0   0   0   0   2   2   0   0   0   0   0   2   2   2   0   0   2   2   0   2   2   0   2   2   0   2   0   2   2   2   2   2   0   0   0   2   0   2   0   0   2   2   0   2   0   2   2   2   2   0   0   0   0   2   2   2   2   2   0   2   2   2   2   2   0   2   2   2   2   2   2   0   2   2   2   0   2   0   2   0   2   2   0   0   2   0   2   0   2   2   0   0   2   0   0   2   0   0   2   0   2   2   2   0   2   2   2   2   0   2
 MK-3-12                0   0   2   0   2   0   2   2   0   0   0   2   2   2   2   2   2   2   2   0   0   0   0   2   0   2   2   2   2   2   2   2   0   2   2   2   0   2   2   2   0   0   2   2   2   0   2   2   2   0   2   2   0   0   0   2   0   2   2   2   2   0   0   0   0   0   2   2   2   0   0   2   0   0   0   2   0   2   2   0   2   2   2   2   0   2   0   0   2   2   0   0   0   0   2   2   0   0   0   0   0   2   2   0   0   0   2   2   0   2   2   0   2   2   0   0   0   2   2   2   2   2   0   0   0   2   0   2   0   0   2   2   0   2   0   0   2   2   2   0   0   0   0   2   0   2   2   2   0   2   2   0   2   2   0   0   2   2   0   2   2   2   2   2   2   2   2   0   2   0   0   2   0   0   2   0   2   0   2   2   0   0   2   2   0   2   0   0   2   0   2   2   2   0   2   2   2   2   0   2
 MK-3-13                0   0   2   0   2   0   2   2   2   0   2   2   2   2   2   2   0   2   2   0   0   0   2   2   0   2   2   2   2   2   2   2   0   2   2   2   0   2   2   2   0   0   2   2   2   0   2   2   2   0   2   2   2   0   0   0   2   2   2   2   2   0   0   2   0   2   2   2   2   0   0   2   0   0   0   2   0   2   2   2   2   0   2   2   0   2   0   0   2   2   0   0   2   0   2   2   0   0   0   0   2   2   2   0   0   0   0   2   0   2   2   0   2   2   0   2   0   2   2   2   0   2   0   0   0   2   0   2   0   0   2   2   0   2   0   0   2   2   2   0   0   2   0   2   0   2   2   2   0   2   2   0   2   2   0   0   2   2   0   2   2   2   2   2   2   2   0   0   2   2   0   2   0   0   2   0   2   0   2   2   0   0   2   0   0   2   0   0   2   0   2   2   2   0   2   2   2   2   0   0
 MK-3-14                0   2   0   0   2   0   2   2   2   0   0   2   2   2   2   2   0   0   2   0   0   0   2   2   0   2   2   2   2   2   2   2   0   2   2   2   0   2   2   2   2   0   2   2   2   0   2   2   2   0   2   2   2   0   0   0   2   0   2   2   0   0   0   0   0   2   2   2   2   0   0   2   0   2   0   2   0   2   2   2   0   0   2   2   0   2   0   0   2   2   0   2   2   0   2   2   2   0   2   0   2   2   2   0   0   0   0   2   0   2   2   0   0   0   0   2   0   2   2   2   0   2   2   0   0   2   0   2   0   0   2   2   0   2   0   0   2   2   2   0   0   2   0   2   0   2   2   2   0   0   2   0   2   2   0   0   2   2   2   2   2   0   2   2   2   2   0   2   2   2   0   2   0   0   2   0   2   0   2   2   2   0   0   0   0   2   0   0   2   0   2   2   2   0   2   2   0   2   2   0
 MK-3-15                0   0   0   0   2   0   2   2   2   0   0   2   2   2   2   2   0   0   2   2   0   2   2   2   0   2   2   2   2   2   2   0   0   2   2   2   0   2   2   2   2   0   0   2   2   0   2   2   2   0   2   2   2   0   0   0   2   0   2   2   0   0   0   0   0   2   2   2   2   0   0   2   0   2   0   2   0   2   0   2   0   0   2   2   0   2   0   0   2   2   0   2   2   0   2   2   2   0   2   0   0   2   2   0   0   2   0   2   0   2   2   0   2   0   0   2   0   0   2   0   0   2   2   0   0   2   0   2   0   2   2   2   2   2   0   0   2   2   2   2   0   2   0   2   0   2   2   2   0   0   2   0   2   2   0   0   2   2   2   2   2   0   2   2   2   2   0   2   2   2   0   2   0   0   2   2   2   0   2   2   2   0   0   2   0   2   0   0   0   0   2   2   2   0   2   2   0   0   2   0
 MK-3-16                0   0   0   0   2   0   2   2   2   2   0   2   2   2   2   2   0   0   2   2   0   2   2   2   2   2   2   2   2   2   2   0   0   2   2   2   0   2   2   2   2   0   0   2   2   0   2   2   2   0   2   2   2   0   0   0   2   0   2   2   0   0   0   0   0   2   2   2   2   0   0   2   0   2   0   2   0   2   0   2   2   0   2   2   0   2   0   0   0   2   0   2   2   0   2   2   2   0   0   0   0   2   2   0   0   2   0   2   0   2   2   0   2   0   0   2   0   0   2   0   0   2   2   0   0   2   0   2   0   2   2   2   2   2   0   0   2   2   2   2   0   2   0   2   0   2   2   2   0   0   2   0   2   2   0   0   2   2   2   2   0   0   2   2   2   2   0   2   2   2   0   2   0   0   0   2   2   2   2   0   2   0   0   2   0   2   0   0   0   0   2   2   2   0   2   2   0   0   2   0
 MK-4-1                 2   2   2   2   0   2   2   2   2   0   0   2   0   0   2   2   2   0   2   0   0   2   2   0   0   0   2   2   2   2   0   0   0   2   2   0   2   2   0   2   2   2   2   2   0   0   2   0   2   2   2   2   0   2   2   2   0   0   0   2   2   2   0   2   2   2   2   0   2   2   0   2   2   2   2   2   0   0   0   0   0   0   0   2   2   2   2   0   2   2   0   2   2   2   0   0   2   2   0   0   0   2   0   2   0   0   2   0   0   0   0   0   2   0   2   0   2   0   0   2   2   0   2   2   0   2   2   2   0   0   2   0   2   0   0   0   2   2   2   2   2   0   0   0   2   0   0   0   2   2   2   2   2   0   0   2   2   0   0   0   2   0   0   0   0   0   0   2   0   0   2   0   0   2   0   2   2   2   0   2   0   2   0   0   0   0   0   0   2   2   2   0   2   0   2   0   0   0   2   0
 MK-4-2                 0   2   2   2   0   2   2   2   2   0   0   2   0   0   2   2   2   0   2   0   0   2   2   0   0   0   2   2   2   2   0   0   0   2   2   0   2   2   0   2   2   2   2   2   0   0   2   0   2   2   2   2   2   2   2   2   0   0   0   2   2   2   0   2   2   2   2   0   2   2   0   0   2   2   2   2   0   0   0   0   0   2   2   0   0   2   2   0   0   2   0   2   2   2   0   0   2   2   0   0   0   2   2   2   0   0   2   0   0   2   0   0   2   0   2   0   2   0   0   2   2   0   2   2   0   2   2   2   0   0   2   0   2   0   0   2   2   2   2   2   2   0   0   0   2   0   2   0   0   2   2   2   2   0   0   2   2   0   2   0   2   0   0   0   0   0   0   2   0   0   2   0   0   2   0   2   2   2   0   2   0   2   0   0   0   0   0   0   2   2   0   0   2   0   2   0   0   0   2   0
 MK-4-3                 0   2   2   2   0   2   2   2   2   0   0   2   0   0   2   2   2   0   0   2   0   2   2   0   0   0   2   2   2   2   0   0   0   2   2   0   2   2   0   2   2   2   2   2   0   0   2   0   2   2   2   2   0   2   2   2   0   0   0   2   2   2   2   2   2   2   2   0   2   2   0   0   0   2   2   2   0   0   0   0   2   2   2   0   0   2   2   0   0   2   0   0   2   2   0   0   2   2   0   0   0   2   2   2   2   0   2   0   0   2   0   0   2   0   2   0   2   0   0   2   2   0   2   0   0   2   2   2   0   0   2   0   2   0   0   2   0   2   2   2   2   0   0   2   2   0   2   0   0   2   2   2   2   0   0   2   2   0   2   0   0   0   0   0   0   0   0   2   0   0   2   2   0   2   0   2   0   2   0   2   0   2   0   0   0   0   0   0   2   2   0   0   2   0   2   0   0   0   2   0
 MK-4-4                 0   2   2   2   0   2   2   2   2   0   0   2   0   0   2   2   2   0   0   2   0   2   0   0   0   0   2   2   2   2   0   0   0   2   0   0   2   2   2   2   2   2   2   2   0   0   0   0   2   2   2   2   0   2   2   2   0   0   0   2   2   0   2   0   2   2   2   2   2   2   0   0   0   2   2   2   0   0   0   0   2   2   2   0   0   2   2   0   0   2   0   0   2   2   0   0   2   2   2   0   2   2   2   0   2   0   2   0   0   2   0   2   2   0   2   0   2   0   0   0   0   0   2   0   0   2   0   0   0   0   2   0   2   0   0   2   0   2   2   2   2   0   0   2   2   0   2   0   0   2   0   2   2   0   0   0   0   0   2   0   0   0   0   2   0   0   2   0   0   0   2   2   0   2   0   0   0   2   0   2   0   2   0   0   0   0   0   0   2   2   0   0   2   0   2   0   2   0   2   0
 MK-4-5                 0   2   2   0   0   2   2   0   2   0   0   2   0   0   2   2   2   2   0   2   0   2   0   0   0   2   2   2   2   2   0   0   2   0   2   0   2   2   2   2   2   2   2   2   0   0   0   0   2   2   2   2   0   2   2   0   0   0   0   2   2   0   2   0   2   2   2   2   2   2   0   0   0   2   2   2   0   0   0   0   2   2   2   0   0   2   2   0   0   2   0   0   2   2   0   0   2   2   2   0   2   2   2   0   2   0   2   0   0   2   2   2   2   0   2   0   0   0   0   0   0   0   2   0   0   2   0   0   0   0   2   0   2   0   2   2   0   2   2   2   2   0   0   2   2   0   2   0   0   2   0   2   2   0   0   0   0   0   2   2   0   0   0   2   0   2   2   2   0   0   2   2   0   2   0   0   2   2   2   2   0   2   0   2   0   2   0   0   2   2   0   0   2   0   0   0   0   0   2   0
 MK-4-6                 0   2   2   0   0   2   2   0   2   0   0   2   0   0   2   0   2   2   0   2   0   2   0   0   0   2   0   2   2   2   0   0   2   0   2   0   2   2   2   2   2   2   2   2   0   0   0   0   2   2   2   2   0   0   0   2   0   0   2   2   2   0   2   0   2   2   2   2   2   2   0   0   0   2   2   0   0   0   0   0   2   2   0   0   0   2   2   2   0   2   0   0   2   2   0   0   2   2   2   0   2   2   2   0   2   0   2   0   0   2   2   2   2   0   2   0   0   0   0   0   0   0   2   0   0   0   0   0   0   0   2   0   2   0   2   2   0   2   2   2   0   0   0   2   2   0   2   0   0   2   0   2   2   0   0   0   0   0   2   0   0   0   0   2   0   0   0   2   0   0   0   0   0   2   0   0   2   0   2   2   0   2   0   2   0   2   0   0   2   2   0   0   2   0   0   0   0   0   0   0
 MK-4-7                 2   2   2   0   0   0   2   2   2   0   0   0   0   0   2   0   2   2   0   2   0   0   0   0   0   2   0   2   2   2   0   0   2   2   2   0   2   2   2   2   2   2   2   2   0   2   0   0   2   2   2   2   0   0   0   2   0   0   2   2   2   0   2   0   2   2   2   2   2   0   0   0   0   2   2   0   0   2   0   0   2   2   0   0   0   2   2   2   0   2   0   0   2   2   0   0   2   2   2   0   2   0   2   0   2   0   2   0   0   2   2   2   2   0   2   0   0   0   0   0   0   0   2   0   0   0   0   0   0   0   0   0   2   0   0   2   0   2   2   2   0   0   0   2   2   0   0   0   0   2   2   2   0   2   0   0   0   0   2   0   2   2   0   0   0   0   0   2   0   0   0   0   0   2   2   0   2   0   2   2   0   2   0   2   0   2   0   0   2   2   0   0   2   0   0   2   0   0   0   0
 MK-4-8                 2   2   2   0   0   0   2   0   2   2   0   0   0   0   2   0   2   2   0   2   2   0   0   0   0   2   0   2   2   2   0   2   2   0   2   0   2   2   2   2   2   2   0   0   0   2   2   0   2   2   2   2   0   0   0   2   0   0   2   2   2   0   2   0   2   2   2   0   2   0   0   0   0   2   2   0   0   2   0   0   2   2   0   0   0   2   2   2   0   2   0   0   0   0   0   0   2   2   2   0   2   0   2   0   2   0   2   0   0   2   2   2   2   0   2   2   0   0   0   0   0   0   0   0   0   0   0   0   0   0   0   0   2   0   0   2   0   2   2   2   0   0   0   2   2   0   0   0   2   2   2   2   0   2   0   2   0   2   2   0   2   0   0   0   0   0   0   2   0   2   0   0   0   2   0   2   2   0   2   2   0   0   0   2   0   2   0   0   0   2   0   0   2   0   2   2   0   0   0   0
 MK-4-9                 2   2   2   0   2   0   2   0   0   0   0   0   0   0   2   0   2   2   0   2   2   0   0   0   2   2   0   2   2   2   0   2   2   2   2   0   2   2   2   2   2   2   0   0   0   2   2   0   0   2   2   2   0   0   0   2   0   0   2   2   2   2   2   0   2   2   2   0   2   0   0   0   0   2   2   0   0   2   0   0   2   2   0   0   0   2   2   2   0   0   0   0   0   0   0   0   2   2   2   2   2   0   2   0   2   0   2   0   0   2   2   2   2   0   2   2   0   0   0   2   2   0   0   0   0   2   0   0   0   0   0   0   2   0   0   0   0   2   0   2   0   0   0   2   2   0   0   0   2   2   2   2   0   2   0   2   0   2   2   2   2   0   0   0   0   0   2   2   0   2   2   0   0   2   0   2   2   0   2   0   0   0   0   2   0   2   0   0   0   2   2   0   2   2   2   0   0   0   0   0
 MK-4-10                2   2   2   0   2   0   2   0   2   0   2   0   0   0   2   0   2   2   0   2   0   2   0   0   2   2   2   2   2   2   0   2   2   2   2   0   2   2   2   2   0   2   0   0   0   2   2   2   0   2   2   0   0   0   0   2   0   0   2   2   2   2   0   0   2   2   2   2   2   0   0   0   0   2   2   0   0   0   0   0   0   2   0   0   0   2   2   2   0   0   0   0   0   0   0   0   2   2   2   2   2   0   2   0   2   0   0   0   2   2   2   0   2   0   2   0   0   0   2   2   2   0   0   0   0   2   0   0   0   0   0   0   2   0   0   0   0   0   0   2   0   2   0   2   2   2   2   0   2   2   2   2   0   2   0   2   0   2   2   2   2   0   0   0   0   0   2   2   0   2   2   0   0   2   0   2   2   0   2   0   0   0   0   2   0   2   0   0   0   2   2   0   2   2   2   0   0   0   0   0
 MK-4-11                2   0   2   0   2   0   2   0   2   0   0   0   0   0   2   2   2   2   0   2   0   2   0   2   2   2   2   0   0   2   2   2   2   2   2   0   2   2   0   0   0   2   0   0   0   2   2   2   0   2   2   0   0   0   0   2   0   0   2   2   2   0   0   0   2   0   2   0   2   0   0   0   0   2   2   0   2   0   0   0   0   0   0   2   0   2   0   2   0   0   0   0   0   0   0   0   2   2   2   2   2   2   2   0   0   0   0   0   2   2   0   0   2   0   2   0   0   0   2   2   2   0   0   0   0   2   0   0   0   0   0   0   2   2   2   2   0   0   2   2   2   2   0   2   2   2   2   0   2   2   2   0   2   2   0   2   0   2   2   2   2   2   2   0   0   0   2   2   0   2   2   0   0   2   0   2   2   0   2   0   0   0   2   2   0   2   0   0   0   2   2   2   2   2   2   2   0   0   0   0
 MK-4-12                2   2   2   0   2   2   2   0   2   0   0   0   0   0   2   2   2   2   0   2   0   2   2   2   2   2   2   0   0   2   2   2   2   2   2   2   2   0   0   0   0   2   2   0   0   2   2   2   0   2   2   0   2   0   0   2   0   0   2   2   2   0   0   0   2   0   2   0   2   0   0   0   0   2   2   0   2   0   0   0   0   0   0   2   0   2   0   2   0   0   0   2   0   0   0   0   0   2   2   2   2   0   2   0   0   0   0   0   2   2   0   0   2   0   0   0   0   2   2   2   2   0   0   0   2   2   0   0   0   0   0   0   2   2   2   2   0   0   2   2   2   2   0   2   2   2   2   0   2   2   2   0   2   2   0   0   0   2   2   2   2   2   2   0   0   0   2   2   0   2   2   2   0   2   0   2   2   0   2   0   0   0   2   2   0   2   0   0   0   2   2   2   2   2   2   2   0   0   0   0
 MK-4-13                2   2   2   0   2   2   2   0   2   0   0   0   0   0   2   2   2   2   0   2   0   2   2   2   2   2   2   0   0   2   2   2   2   0   2   2   2   0   0   0   0   2   2   0   0   2   2   2   0   2   2   2   2   0   0   2   0   0   2   2   2   0   0   2   2   0   2   0   2   0   0   0   0   2   2   0   2   0   0   0   0   0   0   2   2   2   0   2   0   0   0   2   2   0   0   0   0   2   2   2   2   0   2   0   0   0   0   2   2   2   0   0   2   0   0   0   0   2   2   2   0   0   0   0   2   2   0   2   0   0   0   0   2   2   0   2   0   2   2   2   2   2   0   2   2   2   2   0   2   2   0   0   2   2   0   0   0   2   2   2   2   2   2   2   0   0   2   2   0   2   2   2   0   2   0   2   2   0   2   2   0   0   2   0   0   2   0   0   0   0   2   2   2   2   2   2   0   0   0   0
 MK-4-14                2   2   2   0   2   2   0   0   2   0   0   0   0   0   2   2   2   2   0   2   2   2   2   0   2   2   2   0   0   2   2   2   2   0   2   2   0   0   0   0   0   2   2   0   0   2   2   2   0   2   2   2   0   2   0   2   0   0   2   2   2   0   0   0   2   0   2   0   2   0   2   0   0   2   2   0   2   0   0   0   2   0   0   2   2   2   0   2   0   2   0   2   0   0   0   0   0   2   2   2   2   0   2   0   0   0   0   2   2   2   2   2   2   0   0   0   0   0   2   2   0   0   0   0   2   2   0   2   0   0   0   0   2   2   0   2   0   2   2   2   2   2   0   2   2   2   2   0   2   2   0   0   0   2   0   0   0   2   2   2   2   2   2   0   0   0   2   2   0   2   2   2   2   2   0   0   0   0   2   2   0   0   2   0   0   2   0   2   2   0   2   2   2   2   2   2   0   0   0   0
 MK-4-15                2   2   2   0   2   2   0   0   2   0   0   0   0   0   2   2   2   2   0   2   2   2   2   0   2   2   2   0   0   2   0   2   2   0   2   2   0   0   0   0   0   2   2   0   0   2   2   2   0   2   2   2   0   2   0   2   0   2   2   2   2   0   0   0   2   0   2   0   2   0   2   0   0   0   2   0   2   0   0   2   0   0   0   2   2   2   0   2   0   2   0   2   0   0   0   0   0   2   2   2   2   0   2   0   0   0   0   2   2   2   2   2   2   0   0   0   0   0   2   2   2   0   0   0   2   2   0   2   0   0   0   0   2   2   0   2   0   2   2   2   2   0   0   2   2   2   2   0   2   2   0   0   0   2   0   0   0   2   2   2   2   2   2   0   0   0   0   2   2   2   2   2   2   2   0   0   0   2   2   2   0   0   2   0   0   2   0   2   2   0   2   2   2   2   2   0   0   2   0   0
 MK-4-16                2   2   2   0   2   2   0   2   2   0   2   0   0   0   2   2   0   2   0   2   0   0   2   0   2   2   2   0   0   2   0   2   2   0   2   2   0   0   0   2   0   2   2   0   0   2   2   2   0   2   0   2   0   2   0   2   2   2   2   2   2   0   0   2   2   0   2   0   2   0   2   0   0   0   2   0   0   0   0   2   0   0   0   2   2   2   2   2   0   2   0   2   0   0   0   0   0   2   2   2   2   0   2   0   0   2   0   2   2   2   2   2   2   0   2   0   0   0   2   2   2   0   0   0   2   2   2   2   2   0   0   0   2   2   0   2   0   2   2   2   2   0   0   2   2   2   2   0   2   2   0   0   0   0   0   0   0   2   2   2   2   2   2   0   0   0   0   2   2   2   2   2   2   2   0   0   0   2   2   2   0   0   2   0   0   2   0   2   0   0   0   2   2   2   2   0   0   2   0   0
 MK-5-1                 0   0   0   0   0   2   0   2   2   2   2   0   2   2   2   0   2   0   0   2   0   0   2   0   2   2   2   0   2   0   2   2   0   2   2   0   2   0   0   2   2   0   2   2   2   2   2   2   2   0   0   2   2   0   0   0   2   2   2   2   0   0   0   2   2   0   0   0   2   2   2   0   2   0   0   2   0   2   0   2   0   2   2   0   0   0   0   0   2   2   0   0   0   2   2   0   2   2   2   0   0   0   0   0   0   0   0   0   0   0   0   0   0   2   2   2   2   2   0   2   0   0   0   2   0   2   0   2   0   0   2   2   2   0   2   2   2   2   2   2   0   2   2   2   2   2   0   2   2   0   0   2   2   0   2   0   0   2   0   2   0   2   0   0   0   0   0   0   2   2   2   0   0   2   0   2   2   0   0   2   0   2   2   0   0   0   0   0   2   2   0   2   0   0   2   2   2   2   0   2
 MK-5-2                 0   0   0   0   0   2   0   2   2   2   2   0   2   2   2   0   2   0   0   2   0   0   0   0   0   2   2   0   2   0   2   2   2   2   2   0   2   2   0   2   2   0   2   2   2   2   2   2   2   0   0   2   2   0   0   0   2   0   2   2   0   0   0   2   2   0   0   0   2   2   2   0   2   0   0   2   0   2   0   2   0   2   2   0   0   0   0   0   2   0   0   0   0   2   2   0   2   2   2   2   0   2   0   0   0   2   2   0   0   0   0   0   0   2   2   2   2   2   0   2   0   0   0   2   0   2   0   2   2   0   2   2   2   0   2   0   2   2   2   2   0   2   2   2   2   2   0   2   2   0   0   2   2   0   0   0   0   0   0   0   0   2   0   0   0   0   0   0   0   2   2   0   0   2   0   2   2   0   0   2   0   2   2   0   0   0   0   0   2   2   0   0   0   0   2   2   2   2   2   2
 MK-5-3                 0   0   2   0   0   2   2   2   2   2   2   0   2   2   2   0   2   0   0   2   0   0   0   0   0   2   2   0   2   0   2   2   2   2   2   0   2   2   0   2   2   0   0   2   2   0   2   2   2   0   0   2   2   0   0   0   2   0   2   2   0   0   0   0   2   0   0   0   2   2   2   0   2   0   0   0   0   2   0   2   2   2   2   2   0   0   0   0   2   0   2   0   0   2   2   0   2   2   2   2   0   2   0   0   2   2   2   0   0   0   0   0   0   2   2   2   2   2   0   2   2   0   0   2   0   2   0   2   2   2   2   2   0   0   2   0   2   2   2   2   0   2   2   2   2   2   0   2   2   2   0   2   2   0   0   0   0   0   0   0   0   2   0   2   0   0   0   0   0   2   2   0   0   2   0   2   0   0   0   2   0   2   2   0   0   0   0   0   2   2   0   0   0   0   2   2   2   2   2   2
 MK-5-4                 0   0   2   0   0   2   2   0   2   2   2   0   2   2   2   0   2   0   0   2   0   0   0   0   2   2   2   0   0   0   2   2   2   2   2   2   2   2   0   2   2   2   0   2   2   0   2   2   2   0   0   2   2   0   0   0   2   0   2   2   0   0   0   0   2   0   2   0   2   2   2   0   0   0   0   0   0   2   0   2   2   2   2   2   2   0   0   0   2   0   2   0   0   2   2   0   2   2   2   2   0   2   0   0   0   2   2   0   0   0   0   0   0   2   2   2   2   2   0   2   2   0   0   2   0   2   0   0   2   2   2   2   0   0   2   0   0   2   2   2   0   2   2   2   2   0   0   2   2   2   0   2   2   0   0   0   0   0   0   2   0   2   0   2   0   0   0   0   0   2   2   0   0   2   2   2   0   0   0   2   2   2   2   0   0   0   2   0   2   2   0   0   0   0   2   2   2   2   2   2
 MK-5-5                 0   0   0   0   2   2   2   0   2   2   2   2   2   2   2   0   2   0   0   2   0   0   0   0   2   2   2   0   0   0   2   2   2   2   0   2   2   2   0   2   2   2   0   2   2   0   2   2   2   0   0   2   2   2   0   0   2   0   2   2   0   0   0   0   2   0   2   0   2   2   2   0   0   0   0   0   0   2   0   2   2   2   2   2   2   0   0   0   0   0   2   0   0   2   2   0   2   2   2   2   0   2   0   0   2   2   2   0   0   0   0   0   2   2   2   2   2   2   0   2   2   0   0   2   0   2   0   0   2   2   2   2   0   0   2   0   2   0   2   2   0   2   2   2   2   0   0   2   2   2   0   2   2   0   0   0   0   0   0   2   0   2   0   2   0   0   0   2   0   2   2   0   0   2   0   2   0   0   0   2   2   2   0   0   0   0   2   0   2   0   0   0   0   0   0   2   2   2   2   2
 MK-5-6                 0   0   0   0   2   2   2   0   2   0   2   2   2   2   2   0   2   0   0   2   0   0   0   0   2   2   2   0   0   0   2   2   2   2   0   2   2   2   0   2   2   2   0   2   2   0   2   2   2   0   0   2   2   2   0   0   2   0   2   2   2   0   2   2   2   0   2   0   2   2   2   0   2   2   0   0   0   2   0   2   2   2   2   2   0   0   0   0   0   0   2   0   0   2   2   0   2   2   2   2   0   2   0   0   2   2   2   0   0   0   0   0   2   2   2   2   2   2   0   2   2   0   0   2   0   2   0   2   2   2   2   2   0   0   2   0   2   0   2   0   0   2   2   2   2   0   2   2   2   2   0   2   2   2   0   2   0   0   0   2   0   2   0   2   0   0   0   2   0   2   2   0   0   2   0   2   0   0   0   2   2   2   0   0   0   0   2   0   2   0   2   0   0   0   0   2   2   2   2   2
 MK-5-7                 0   0   0   0   2   2   2   0   2   0   2   2   2   2   2   0   2   0   0   0   0   0   0   0   2   2   2   0   0   0   2   2   2   2   0   2   2   2   0   2   2   2   0   2   0   0   2   2   2   0   0   2   2   2   0   0   2   0   2   0   2   0   2   2   2   0   0   0   2   2   2   0   2   2   0   0   0   2   0   2   2   2   2   2   0   0   0   0   0   0   2   0   0   2   2   0   2   2   2   2   0   0   0   0   2   0   2   0   0   0   0   0   2   2   2   2   0   2   0   2   2   0   0   2   0   2   2   2   2   2   2   2   0   0   2   0   2   0   2   0   0   2   2   2   2   0   0   2   2   2   0   2   2   2   2   0   0   0   0   2   0   2   0   2   0   0   0   2   0   2   2   0   0   0   0   2   0   0   0   2   2   2   0   0   2   0   2   2   2   0   2   0   0   0   0   2   2   2   2   0
 MK-5-8                 0   0   0   0   2   2   2   0   2   0   2   2   2   2   2   2   2   2   0   0   0   0   0   0   2   2   2   0   0   0   2   2   2   2   2   2   2   2   0   0   2   2   0   2   0   0   2   2   2   0   0   2   2   2   0   0   2   0   2   0   2   0   2   2   2   0   0   2   2   2   2   0   2   2   0   0   0   2   0   2   2   2   2   2   0   0   0   0   0   0   2   0   0   2   2   0   2   2   2   2   0   0   0   0   2   0   2   0   0   2   0   0   2   2   2   2   0   2   0   2   2   0   2   2   0   0   2   2   2   2   0   2   2   0   2   0   2   0   0   0   2   2   2   2   2   0   0   2   2   2   0   0   2   2   2   0   0   0   0   2   0   0   0   0   0   0   0   2   0   2   2   2   0   0   0   0   0   2   0   2   2   2   0   0   2   0   0   0   2   0   2   0   0   0   0   2   2   2   0   0
 MK-5-9                 0   0   0   0   2   2   2   0   2   0   2   2   2   2   2   2   0   2   0   0   0   0   0   0   2   2   2   0   0   0   2   2   2   2   2   2   2   2   0   0   2   2   0   2   0   0   2   2   2   0   0   2   2   2   0   2   2   0   2   0   2   0   2   2   0   0   2   0   2   2   2   0   2   2   0   0   0   2   0   2   2   2   2   2   0   0   0   0   0   0   2   0   0   0   2   0   2   2   2   2   0   0   0   0   2   0   2   2   0   2   0   0   2   2   2   2   0   0   0   2   2   0   2   2   0   0   2   0   2   2   0   2   2   2   2   0   2   0   0   0   2   2   0   2   2   0   0   2   2   2   0   0   2   2   0   2   0   2   0   2   0   0   0   0   0   0   2   2   0   2   2   2   0   0   0   0   0   2   0   2   2   2   0   0   2   0   0   0   2   0   2   0   0   0   0   2   2   2   0   0
 MK-5-10                0   0   2   0   0   2   2   0   2   0   2   2   2   2   2   2   0   2   0   0   0   0   0   0   2   2   2   0   0   0   2   2   2   2   2   2   2   2   0   0   2   2   0   2   0   0   2   0   2   2   2   2   2   2   0   2   0   0   2   0   2   0   2   2   0   0   2   0   2   2   2   0   2   2   2   0   0   2   0   2   2   2   2   2   0   0   0   0   0   0   2   2   0   0   2   0   0   2   0   2   0   0   0   0   2   0   0   2   2   2   0   0   2   2   2   2   0   0   0   2   0   0   2   2   0   0   2   0   2   2   2   2   2   2   2   0   0   0   0   0   2   2   0   2   2   0   0   2   0   2   0   0   2   0   0   2   0   2   0   2   2   0   0   2   0   0   2   0   0   2   2   2   0   0   0   0   0   2   0   2   2   2   0   0   2   0   0   0   2   0   2   0   0   0   2   2   2   2   0   0
 MK-5-11                2   0   2   0   0   2   2   0   2   0   2   2   2   2   2   2   0   2   0   0   0   0   0   0   2   0   2   0   2   0   2   2   2   2   2   2   2   0   0   0   2   2   0   2   0   0   2   0   2   2   2   2   2   2   0   2   0   0   2   0   2   0   2   2   0   0   2   0   2   2   2   0   2   2   2   0   0   2   0   2   2   0   2   2   0   0   0   0   0   2   2   2   0   0   2   0   0   2   0   2   0   0   0   0   2   0   0   2   2   2   0   0   2   2   2   2   0   0   0   2   0   0   2   2   0   0   2   0   0   2   2   2   2   2   2   0   0   0   0   2   2   2   0   2   2   0   0   2   0   2   0   0   2   0   0   2   0   2   2   2   2   0   0   2   0   0   2   0   0   2   2   2   0   0   0   0   0   2   0   2   2   2   2   0   2   0   0   0   2   0   2   0   0   0   2   2   2   2   0   0
 MK-5-12                2   0   2   0   0   2   2   0   2   2   2   2   2   2   0   2   0   2   0   0   0   0   0   0   2   0   2   0   2   2   2   0   2   2   2   2   2   0   2   0   2   2   0   2   0   2   2   2   2   2   2   2   2   2   0   2   0   0   2   0   2   0   2   2   2   0   2   0   2   2   2   0   2   2   0   0   0   2   0   2   2   0   2   2   0   0   0   0   0   0   2   2   0   0   2   0   0   2   2   2   0   0   0   0   2   0   0   2   2   2   0   0   2   2   2   0   0   0   0   2   0   0   2   2   0   2   2   0   0   0   2   2   2   2   2   0   0   0   0   2   2   2   0   2   2   0   0   0   0   2   0   0   2   0   0   2   0   0   2   2   0   0   0   2   0   0   2   0   0   2   2   2   2   0   0   0   0   2   0   2   2   0   2   0   2   0   0   0   2   2   0   0   0   0   2   2   2   2   0   2
 MK-5-13                2   0   0   2   0   2   2   2   2   2   2   2   2   2   0   2   0   2   0   0   0   0   0   0   2   0   2   0   2   2   2   0   2   2   2   2   2   0   2   0   2   0   0   2   0   2   2   2   2   2   2   2   2   2   0   2   0   0   2   0   0   0   2   2   0   0   2   0   2   2   2   0   2   2   0   0   0   2   2   2   2   0   2   2   0   0   0   0   0   0   2   2   2   0   2   0   0   2   2   2   0   0   0   0   2   0   0   0   2   2   0   0   2   2   2   0   0   0   2   2   0   0   2   2   0   2   2   0   2   2   0   2   2   2   2   0   0   0   0   2   0   2   0   2   2   0   0   0   0   2   0   0   2   0   0   2   0   0   2   2   0   0   0   2   0   0   2   0   0   0   2   2   2   0   0   0   0   2   0   2   2   0   2   0   2   2   0   0   2   2   0   0   0   0   0   0   2   2   0   0
 MK-5-14                2   0   0   2   2   2   2   2   2   2   2   2   2   2   0   2   0   2   0   0   0   0   0   0   2   2   2   0   2   2   2   0   2   2   2   2   2   2   2   2   2   0   0   2   2   2   2   2   2   2   2   2   2   2   0   2   0   0   2   0   0   0   2   2   0   2   2   0   2   2   2   0   2   2   0   0   0   2   2   2   2   0   2   2   0   0   2   0   0   0   2   2   2   0   2   0   0   2   2   2   0   0   0   0   2   0   0   0   2   2   0   0   0   0   2   0   0   0   2   2   2   0   2   2   0   2   2   0   2   2   0   2   2   2   2   0   0   0   2   2   0   2   0   2   2   0   0   0   0   2   0   0   2   0   0   2   0   0   2   2   0   0   0   2   0   0   2   0   0   0   2   2   2   0   0   2   0   2   0   2   2   0   2   0   2   2   0   2   2   2   0   0   0   0   0   0   2   0   0   0
 MK-5-15                2   0   2   2   2   2   2   2   2   2   2   2   2   2   0   2   0   0   0   0   0   0   0   0   0   2   2   0   2   2   2   2   2   2   2   2   2   2   2   2   2   0   0   2   2   2   0   2   2   2   2   2   2   2   0   0   0   0   2   0   0   0   2   2   0   2   2   0   2   2   2   0   2   2   0   0   0   2   2   2   0   0   2   2   0   2   2   2   0   2   2   0   2   0   2   0   0   2   2   0   0   0   0   0   2   0   2   0   2   2   0   0   0   0   2   0   0   0   2   2   2   0   2   0   0   2   2   0   2   2   0   2   2   2   2   0   0   0   2   2   0   2   0   2   2   0   0   0   0   2   0   0   2   0   0   2   0   0   2   2   2   0   2   2   0   0   2   0   0   0   2   2   2   0   0   2   2   2   0   2   2   0   0   0   0   2   0   2   2   2   0   0   0   0   0   0   2   0   0   0
 MK-5-16                2   2   2   2   2   2   2   2   2   2   2   2   2   2   0   2   0   0   0   0   0   2   0   0   2   2   2   0   2   2   2   2   2   2   2   2   2   0   2   2   2   0   2   2   0   0   0   2   2   2   2   2   2   0   0   0   0   0   2   0   0   0   2   0   2   2   2   0   2   2   2   0   2   2   0   0   2   2   0   2   0   0   0   2   0   0   2   2   0   2   2   0   2   0   2   0   0   2   2   0   2   0   0   0   2   0   2   0   2   2   0   0   0   0   2   2   0   0   2   2   2   0   2   0   0   2   2   0   0   2   0   2   2   2   2   0   0   0   0   2   0   2   0   2   2   0   0   0   0   2   0   0   2   0   0   0   0   0   0   2   2   0   2   2   0   0   2   0   0   0   2   2   0   0   0   2   0   2   2   2   2   0   0   0   0   2   2   2   2   2   0   0   0   2   0   0   2   0   0   0
 MK-6-1                 2   0   0   0   0   2   0   0   2   0   2   0   0   0   0   0   2   2   0   2   0   0   0   2   2   2   2   0   2   2   0   0   0   0   2   0   2   0   2   2   2   2   2   0   0   0   0   2   0   2   0   0   0   2   2   2   0   0   2   0   0   2   0   0   0   2   2   2   2   2   0   0   0   2   0   0   2   2   2   2   2   0   0   0   0   2   2   0   0   0   2   2   0   2   2   0   0   2   0   2   0   2   0   2   0   0   2   0   2   2   2   0   0   0   2   0   2   0   0   0   0   0   2   2   0   2   0   0   2   0   0   0   2   2   2   2   2   0   2   0   0   0   2   2   2   2   0   0   0   0   0   2   2   0   2   0   2   0   0   0   2   2   2   2   0   0   2   0   2   2   0   2   2   2   2   2   2   0   0   2   0   0   0   0   2   0   2   0   0   0   0   2   2   0   0   0   0   2   2   2
 MK-6-2                 2   2   0   0   0   2   0   2   2   0   2   0   0   0   0   0   2   2   0   2   0   0   0   2   0   0   2   0   2   2   0   0   2   0   2   0   2   0   0   2   2   2   2   0   0   0   0   2   0   2   0   0   0   2   2   2   0   0   2   0   0   0   0   0   0   2   2   0   2   0   0   0   0   2   0   0   2   0   2   2   2   0   0   0   0   2   2   0   0   0   2   2   0   2   2   0   0   2   0   2   0   2   0   2   0   0   2   0   2   2   2   0   0   0   2   0   2   0   2   0   0   0   2   2   0   0   0   0   2   0   0   0   2   2   2   2   2   0   0   0   0   0   0   0   2   2   0   0   0   0   0   2   2   0   2   0   2   0   0   0   2   2   2   2   0   2   2   0   2   2   0   2   2   2   0   2   2   0   0   2   0   0   0   0   2   0   2   0   0   2   0   2   2   0   0   0   0   2   2   2
 MK-6-3                 2   2   0   0   0   2   0   2   2   0   2   0   2   0   0   0   2   2   0   2   0   0   0   2   0   0   2   0   2   2   0   0   2   0   2   0   2   0   2   2   2   2   2   0   0   0   0   2   0   0   0   0   0   2   2   2   0   0   2   0   0   0   0   0   0   2   2   0   2   0   0   2   0   2   0   2   2   0   2   2   0   0   0   0   0   2   2   0   0   2   2   0   0   0   2   0   0   2   0   2   0   2   0   2   0   0   2   0   2   2   2   0   0   0   2   0   2   0   2   0   2   0   0   2   0   0   0   2   2   0   0   0   2   2   2   2   2   2   0   0   2   0   0   0   0   2   0   0   2   0   0   2   2   2   2   0   2   0   0   0   2   2   0   2   0   2   2   0   2   2   0   2   2   2   2   2   2   0   0   2   0   0   0   0   2   0   2   0   0   2   0   2   2   0   0   0   0   2   2   2
 MK-6-4                 2   0   0   2   0   2   0   2   2   0   2   0   2   0   0   0   2   2   0   2   0   0   0   2   2   0   2   0   2   2   0   0   2   0   2   0   2   0   2   2   2   2   0   0   0   0   0   2   0   0   0   0   0   2   2   2   2   0   2   0   0   0   0   0   0   2   2   0   2   0   0   2   0   2   0   2   2   0   2   0   0   0   0   0   0   2   2   0   0   2   2   0   0   0   2   0   0   2   2   2   0   2   0   2   0   0   2   0   2   2   2   0   0   0   2   0   2   0   2   2   2   0   0   2   0   0   0   2   2   0   2   0   2   2   2   2   2   2   0   0   2   0   0   0   0   2   0   0   2   0   0   0   2   2   2   0   2   0   0   0   2   2   0   2   2   2   0   0   2   2   0   0   2   2   2   2   2   0   0   2   0   0   0   0   2   0   2   0   0   2   2   2   2   0   0   0   0   2   2   2
 MK-6-5                 2   0   0   2   0   2   0   2   2   0   2   0   2   0   0   0   2   2   0   2   0   0   0   2   2   0   2   0   2   2   0   0   2   0   2   0   2   0   2   2   2   2   0   0   0   0   0   2   0   0   0   2   2   2   2   2   2   0   2   0   0   0   0   0   0   2   0   0   0   0   0   0   0   2   0   2   2   0   2   0   0   2   0   0   0   2   2   0   0   2   2   0   0   0   2   0   0   2   2   2   0   2   2   0   0   0   2   0   2   2   2   0   0   0   2   0   2   0   2   2   2   2   0   2   0   0   0   2   2   0   2   0   2   2   0   2   2   2   0   0   2   0   0   0   0   2   0   0   2   0   2   0   2   0   2   0   2   0   0   0   2   2   0   2   2   0   0   0   2   2   0   0   2   2   2   2   2   0   0   2   0   0   0   0   0   0   2   2   0   2   2   2   2   0   0   0   0   2   2   2
 MK-6-6                 2   0   0   2   0   2   0   2   2   0   2   0   2   0   0   0   2   2   0   2   0   0   0   2   2   0   2   0   2   2   0   0   2   0   2   0   2   0   2   0   2   2   0   0   0   0   0   2   0   0   0   2   0   2   2   2   2   0   2   0   0   0   0   0   0   2   0   0   0   0   0   0   0   2   2   2   2   0   2   0   0   2   0   0   2   2   2   0   0   2   2   0   0   0   0   0   0   2   2   0   0   2   2   0   0   0   2   0   2   2   2   0   0   0   2   0   2   0   2   2   2   2   0   2   0   0   0   2   2   0   2   0   2   2   0   2   2   2   0   0   2   0   0   0   0   2   0   0   2   0   2   2   2   0   0   0   2   0   0   0   2   2   2   2   2   0   0   0   2   2   0   0   2   2   2   2   0   2   0   2   2   0   0   0   0   0   2   2   2   0   0   2   2   0   2   0   2   2   2   2
 MK-6-7                 2   0   0   2   0   2   0   2   2   0   2   0   2   0   0   0   2   2   0   2   0   0   0   2   2   0   2   0   2   2   2   0   2   2   2   0   2   2   2   0   2   2   0   0   0   0   0   2   0   0   0   2   0   2   2   2   2   0   2   2   0   0   0   0   2   2   0   0   0   0   2   0   0   2   2   2   2   0   2   0   0   2   0   2   2   2   2   0   0   2   2   0   0   0   0   0   0   2   0   0   0   2   2   0   0   0   2   0   2   2   2   0   0   0   2   0   2   2   2   2   0   2   0   0   0   0   0   2   2   0   2   0   2   0   0   2   2   2   0   0   2   0   0   0   0   2   0   0   2   0   2   2   2   0   0   0   2   2   0   0   2   2   2   2   2   0   0   0   2   2   0   0   2   2   2   2   0   0   0   2   2   0   0   0   0   0   2   2   2   0   0   2   2   0   2   0   2   2   2   2
 MK-6-8                 2   0   0   0   0   0   0   2   2   0   2   0   2   0   0   0   2   2   0   0   0   0   0   2   2   0   2   0   2   0   0   0   2   2   0   0   2   2   2   0   2   2   0   0   0   0   0   2   0   2   0   2   0   2   2   2   2   0   2   2   0   0   0   0   2   0   0   0   0   0   2   0   0   0   2   2   2   0   2   0   0   2   2   2   2   2   2   0   0   2   2   0   0   0   0   0   0   2   0   0   0   2   2   0   0   0   2   0   2   2   2   2   0   0   2   0   2   2   2   2   0   2   0   2   2   0   0   2   2   0   2   0   2   0   0   2   2   2   0   0   2   0   0   0   0   2   0   2   2   0   0   2   2   0   0   2   2   0   0   0   2   2   2   2   2   0   0   2   2   2   0   2   2   2   2   2   0   0   0   2   2   0   0   0   0   0   2   2   2   0   0   2   2   0   2   2   2   2   2   2
 MK-6-9                 2   0   0   0   0   0   0   2   2   0   2   0   2   0   0   2   2   2   0   0   0   0   0   2   0   0   2   0   2   0   0   0   2   2   0   0   0   2   2   0   2   2   2   0   2   0   0   2   0   2   0   2   0   2   0   2   2   0   2   2   0   0   0   0   2   0   0   0   0   0   2   0   0   0   2   2   2   0   2   0   0   2   2   2   2   2   2   2   0   2   2   0   0   0   0   0   0   2   0   0   0   0   2   0   0   0   2   0   2   2   2   2   0   2   2   0   2   2   0   2   0   2   0   2   2   0   0   2   2   0   2   2   2   0   0   2   2   2   0   0   2   0   0   0   0   2   0   2   2   0   0   2   2   0   0   0   2   0   0   0   2   2   2   2   2   0   0   2   2   2   0   2   2   2   2   2   0   0   0   0   2   0   0   0   0   0   2   2   2   0   0   2   0   0   2   2   2   2   2   2
 MK-6-10                2   0   0   0   0   0   0   0   2   0   2   0   2   0   0   2   2   2   0   0   0   0   0   2   0   0   2   0   2   0   0   0   2   2   0   0   0   2   2   0   2   2   2   0   2   2   0   2   2   2   0   2   0   2   0   2   2   0   0   2   0   0   2   0   2   0   0   0   0   0   2   0   0   0   2   2   2   0   2   0   0   2   2   2   2   2   0   2   0   0   2   0   0   0   0   0   0   0   0   0   0   0   2   0   0   0   2   0   2   2   2   2   0   2   2   0   2   2   0   2   0   0   0   2   2   0   0   2   2   0   2   2   2   0   0   2   2   2   0   0   2   0   0   0   0   2   0   2   2   0   0   2   2   2   0   0   2   0   0   0   2   2   2   2   2   0   0   2   2   2   0   2   2   2   2   2   0   0   0   0   2   0   0   0   0   0   2   2   2   0   0   0   0   0   2   2   2   2   0   2
 MK-6-11                2   0   0   0   0   0   2   0   2   0   2   0   2   2   0   2   2   2   0   0   0   0   0   2   0   0   2   0   2   0   0   0   2   2   0   0   0   2   2   0   0   2   2   0   2   2   0   2   2   2   0   2   0   2   0   2   2   0   2   2   0   0   2   0   2   0   0   0   0   0   2   0   0   0   2   2   2   0   2   2   0   2   2   2   2   2   0   2   0   0   2   0   0   0   0   0   0   0   0   0   0   0   0   0   0   0   2   2   2   2   2   2   0   2   2   0   2   2   0   2   0   0   0   0   2   0   0   2   2   0   2   2   2   0   0   2   2   2   0   0   2   0   0   0   0   2   0   2   2   0   0   2   2   0   0   2   2   0   0   0   2   2   2   2   2   0   2   0   2   2   0   2   2   2   2   2   2   0   2   0   0   0   0   0   0   2   2   2   2   0   0   0   0   0   2   2   2   2   0   2
 MK-6-12                2   0   0   0   0   2   2   0   2   0   2   0   2   2   0   2   2   0   0   0   0   0   0   2   0   0   2   0   2   0   0   0   2   2   0   0   0   2   2   0   0   2   2   2   2   2   0   2   2   2   0   2   0   2   0   2   2   0   2   2   0   2   2   2   2   0   0   0   0   0   2   0   0   0   2   2   2   0   2   2   0   2   2   2   2   2   0   2   0   0   2   0   0   0   0   0   0   0   0   0   0   0   0   0   0   0   2   2   2   2   2   2   0   2   2   0   2   2   0   2   0   0   0   2   2   0   0   2   2   0   2   2   2   0   0   2   2   2   0   2   2   0   0   0   2   2   0   2   2   0   0   2   2   0   0   2   2   0   0   0   2   2   2   2   2   0   2   0   2   2   0   2   2   2   2   2   2   2   2   0   0   0   0   0   0   0   2   2   2   0   0   0   2   2   2   2   2   2   0   2
 MK-6-13                2   0   0   0   0   0   2   0   0   0   2   0   2   2   0   2   2   0   0   0   0   0   0   2   0   0   2   0   2   0   0   0   2   2   0   0   0   0   2   0   0   2   2   2   2   2   0   2   2   2   0   2   2   2   0   2   2   0   2   2   0   2   2   2   2   2   0   0   0   0   2   0   0   0   2   2   2   0   2   2   0   2   2   2   2   0   0   2   0   0   2   0   0   0   0   0   0   0   0   0   0   0   0   0   0   0   2   2   2   2   2   2   2   2   2   2   2   2   0   2   0   0   2   2   2   0   0   2   2   0   2   2   2   0   0   2   2   2   0   2   2   0   0   0   2   2   0   2   2   2   0   2   2   0   0   2   2   0   0   0   2   2   2   2   0   0   2   0   0   0   0   2   2   0   2   2   2   2   2   0   0   0   0   0   2   0   2   2   2   0   0   2   2   0   2   2   2   2   0   2
 MK-6-14                2   0   0   0   0   0   2   2   0   0   2   0   2   2   0   2   2   0   0   2   0   0   0   2   0   0   2   0   2   0   0   0   2   2   0   0   0   0   2   0   0   2   0   2   2   2   0   2   2   2   0   2   2   2   0   0   2   0   2   2   0   0   2   2   2   2   0   0   0   0   0   0   0   0   2   2   2   0   2   2   0   2   2   2   2   2   0   2   0   0   0   0   0   0   0   0   0   0   0   0   0   0   0   0   0   0   2   2   0   2   2   2   2   2   2   2   2   2   2   2   0   0   2   0   2   0   0   2   2   0   2   2   2   0   0   2   2   2   0   2   2   2   2   0   2   2   0   2   2   2   0   2   2   0   0   2   2   0   0   0   2   2   2   2   2   0   2   0   0   0   0   2   2   2   0   0   2   2   2   0   0   2   2   0   2   0   2   2   2   2   0   2   2   2   2   2   2   2   2   2
 MK-6-15                2   0   0   0   0   0   2   2   0   0   2   0   2   2   0   2   2   0   0   2   0   2   0   2   0   0   2   0   2   0   0   0   2   2   0   0   0   0   0   0   0   2   0   2   2   2   0   2   2   2   0   2   0   2   0   0   2   0   2   2   0   2   2   2   0   0   0   0   0   0   0   2   0   0   2   2   0   0   2   2   0   2   2   2   0   2   0   2   0   0   0   0   0   0   0   0   2   0   0   0   0   0   0   0   0   2   2   2   0   2   2   2   2   2   2   0   0   2   2   2   0   0   2   0   2   0   0   2   2   0   0   2   2   0   0   2   2   2   0   2   2   2   2   0   2   2   0   2   2   2   0   2   2   0   0   2   2   0   0   0   2   2   2   0   2   0   2   0   2   0   0   2   2   2   0   0   2   0   2   0   0   2   2   0   2   0   2   2   2   2   0   2   2   2   2   2   2   2   2   2
 MK-6-16                2   0   0   0   0   0   2   2   0   0   2   0   0   2   0   2   2   0   0   2   0   2   0   2   0   0   2   0   2   0   0   0   2   2   0   0   0   0   0   0   0   2   0   2   2   2   0   2   0   2   0   2   2   2   0   2   2   0   2   2   0   2   2   2   0   0   0   0   0   0   0   2   0   0   2   0   0   0   2   2   0   2   2   2   0   2   0   2   0   0   0   0   0   0   0   0   0   0   0   0   2   0   0   0   0   2   2   2   0   2   2   2   2   2   2   0   0   2   2   0   0   0   2   0   2   0   0   2   2   2   0   2   2   0   2   2   2   2   0   2   2   2   2   0   2   2   0   2   2   2   0   2   2   0   0   2   2   2   0   0   2   2   2   0   2   0   2   0   2   0   0   2   2   0   0   0   0   0   2   0   0   2   2   0   0   0   2   2   2   2   0   2   0   2   2   2   2   2   2   2
 
!****************************************** Phenotypic Data **********************************************************
!-100.0 is resevred for missing phenotype
SimulatedTrait1        13.9090   16.7263   14.6657   17.1290   15.7108   14.8804   15.5816   15.2811   15.6993   13.6359   14.3583   14.1625   14.0655   15.7973   13.6782   14.3670   16.1221   15.4353   16.0320   15.1926   13.4443   15.9003   14.1910   13.6685   14.2177   13.5219   13.5833   15.5836   14.9792   16.1641   16.3188   14.3274   17.5127   15.6328   18.0900   14.3314   17.6421   14.0542   13.4104   14.7736   15.4315   14.5028   14.6999   13.9294   14.3366   15.5813   14.1124   15.8532   13.9550   14.9399   16.9438   15.0502   16.1040   17.0368   13.3872   13.3473   15.4017   16.6957   16.1022   16.0173   15.7852   15.7803   15.8378   14.7362   16.8325   17.1563   17.4126   14.3652   14.5502   13.8285   14.3588   16.6028   12.7694   16.2420   13.5726   15.2145   13.5430   13.4842   14.2317   16.0869   16.4043   14.8450   15.9115   15.1803   17.7005   16.3061   15.3234   14.8586   13.8773   14.0815   14.1739   15.6735   16.2813   15.3615   14.8742   14.3007   15.8186   13.8835   16.4136   16.8088   13.0544   16.4608   15.7685   14.7200   15.5083   15.1777   14.2717   15.8296   13.0535   16.0948   15.7578   15.7144   14.0292   15.2845   16.7690   14.0055   13.8505   15.4040   16.2143   16.3688   15.2779   15.1596   16.8413   17.5139   15.9584   14.7473   15.6046   14.5131   15.4049   15.9169   16.0450   16.0291   16.2806   13.8062   13.1334   14.3847   13.4362   14.0376   13.2624   14.0063   14.2442   13.5162   14.9096   15.9453   16.8069   12.9748   14.2185   17.3544   16.7928   14.6635   13.9114   15.2774   16.0779   15.2846   15.2532   15.9712   15.3211   15.9408   13.2992   14.5274   15.7228   12.9805   14.4293   14.1862   14.7182   13.4906   16.4479   14.0471   15.4575   14.1021   14.9715   13.0989   13.6521   15.6292   14.3636   15.0549   16.7104   15.6579   16.2172   14.6279   13.7960   16.3540   15.3487   16.1100   13.7386   14.8727   16.5663   12.8642   14.6836   16.8317   16.5306   15.6792   16.5351   15.0293   14.9384   13.8248   13.7292   15.3355   17.2088   15.9364
SimulatedTrait2        11.2645    9.8684    9.9435    9.8009    9.3707    9.0266   10.1002   10.0904    9.6744   10.4380   10.2102   11.5593    9.2534   10.8239    9.7306    9.4499   10.2185    9.9955    9.4566    9.3400   10.4893    9.5545   11.0279   10.8272   10.0346   11.0072    9.8871    8.8069    9.8780   10.9325    8.9217   11.8440    8.6264    9.0437    8.9491    9.9831   10.2607   11.2068   10.2257    9.9904   10.7830    9.3875    9.4219   10.7301   10.4262    9.6840    9.9190   10.3060   10.8105    9.3064   10.2326   11.4441    9.3741   10.1493   10.7024   10.3650   10.2873   10.5381    9.2631    9.8975    9.8404    8.7035    9.9243    9.9334    9.0627    9.4211    8.1511   11.4340   10.0185   10.5560   11.0436   10.8791   10.8593   10.2617   10.9381   10.2856    9.8332   10.5620   10.5806   10.2943    9.5583    9.8154    9.0781   10.1523    9.8994    9.6516    9.8710    9.7149    9.9742    9.2049   11.4348   10.1317    9.7525    9.3812    9.2689   10.2716   10.6206   10.8129    9.5345   10.1867   10.7319    9.6397    8.7046   10.0854   10.6024   10.0554    9.4377    9.6939   10.6795    9.1157    9.1955   10.1469    9.9181    9.6792    9.6521   11.5057   10.0315   10.3493    9.8461    9.4730    9.8825   10.5763    9.2203    9.5548   10.0885   10.0456    9.3669   10.6607    9.2011    9.1952    8.8116    9.6235    9.2787   10.5719   10.0869   10.4539    9.8463   10.0925   10.6098   10.3596   10.2772   11.3029    9.4228    9.4370    8.8954   10.4912   10.8997   10.1559    9.2584   10.4055    9.0106    9.4909    9.3425   10.4457    9.6368   10.5644    9.0535    9.8692   10.5797    9.4878    8.5623   10.2561   10.0214   10.2919    9.9330    9.7937    9.8626    9.7024    9.1193   10.0981    9.2228    9.5931   10.4174    9.6803    9.2473    9.9633   10.1638    9.5987    8.2172   10.2889    9.7160    9.6584   10.7947   10.0197   10.5810    9.7407    9.5151    9.9109   10.7622    9.5643    8.6129   10.5424    9.6607    9.2278   10.4488    9.6725   10.5458    8.3164    9.0832    9.8557
 
