# Supplementary material for: Inclusive Composite Interval Mapping of QTL by Environment Interactions in Biparental Populations
Source: PLoS One. 2015 Jul 10;10(7):e0132414. doi: 10.1371/journal.pone.0132414 (PMC4498613; doi:10.1371/journal.pone.0132414)
Supplement: S5 File — (ZIP) [file pone.0132414.s005.zip › H=0.5/L1/run_00017.met]

!**********************Note: lines staring with "!" are remarks and will be ignored in the program********************
!*********************************General Information**********************************
!Assuming F1 = P1 x P2, populations available in QTL IciMapping are: 
!  1, P1BC1F1 = P1 x F1, the first backcrossing where P1 is used as the recurrent parent;
!  2, P2BC1F1 = P2 x F1, the first backcrossing where P2 is used as the recurrent parent;
!  3, F1DH, F1-derived doubled haploids; 
!  4, RIL or F1RIL, recombination inbred lines through the repeated selfing of F1;
!  5, P1BC1RIL, recombination inbred lines through the repeated selfing of P1BC1F1;
!  6, P2BC1RIL, recombination inbred lines through the repeated selfing of P2BC1F1;
!  7, F2, the selfing generation of F1;
!  8, F3, the selfing generation of F2;
!  9, P1BC2F1, the second backcrossing where P1 is used as the recurrent parent; 
! 10, P2BC2F1, the second backcrossing where P2 is used as the recurrent parent;
! 11, P1BC2RIL, recombination inred lines through the repeated selfing of P1BC2F1; 
! 12, P2BC2RIL, recombination inred lines through the repeated selfing of P2BC2F1; 
! 13, P1BC1F2, the selfing generation of P1BC1F1; 
! 14, P2BC1F2, the selfing generation of P2BC1F1; 
! 15, P1BC2F2, the selfing generation of P1BC2F1; 
! 16, P2BC2F2, the selfing generation of P2BC2F1; 
! 17, P1BC1DH, P1BC1F1-derived doubled haploids; 
! 18, P2BC1DH, P2BC1F1-derived doubled haploids; 
! 19, P1BC2DH, P1BC2F1-derived doubled haploids; 
! 20, P2BC2DH, P2BC2F1-derived doubled haploids; 
   3      !Mapping Population (see remarks above)
   2      !Mapping Function (1 for Kosambi; 2 for Haldane; 3 for Morgan)
   2      !Marker Space Type (1 for intervals; 2 for positions)
   1      !Marker Space Unit(1 for centiMorgans; 2 for Morgan)
   6      !Number of Chromosomes (or Linkage Groups)
 200      !Size of the mapping population
   2      !Number of environments
 
!***************************************** Chromosomes and Linkage Maps **********************************************
!Chromosome                 NumMarkers
-CH1                        16
-CH2                        16
-CH3                        16
-CH4                        16
-CH5                        16
-CH6                        16
!Linkage map (Marker name followed by position or the interval length)
 MK-1-1                1     0.000
 MK-1-2                1    10.000
 MK-1-3                1    20.000
 MK-1-4                1    30.000
 MK-1-5                1    40.000
 MK-1-6                1    50.000
 MK-1-7                1    60.000
 MK-1-8                1    70.000
 MK-1-9                1    80.000
 MK-1-10               1    90.000
 MK-1-11               1   100.000
 MK-1-12               1   110.000
 MK-1-13               1   120.000
 MK-1-14               1   130.000
 MK-1-15               1   140.000
 MK-1-16               1   150.000
 MK-2-1                2     0.000
 MK-2-2                2    10.000
 MK-2-3                2    20.000
 MK-2-4                2    30.000
 MK-2-5                2    40.000
 MK-2-6                2    50.000
 MK-2-7                2    60.000
 MK-2-8                2    70.000
 MK-2-9                2    80.000
 MK-2-10               2    90.000
 MK-2-11               2   100.000
 MK-2-12               2   110.000
 MK-2-13               2   120.000
 MK-2-14               2   130.000
 MK-2-15               2   140.000
 MK-2-16               2   150.000
 MK-3-1                3     0.000
 MK-3-2                3    10.000
 MK-3-3                3    20.000
 MK-3-4                3    30.000
 MK-3-5                3    40.000
 MK-3-6                3    50.000
 MK-3-7                3    60.000
 MK-3-8                3    70.000
 MK-3-9                3    80.000
 MK-3-10               3    90.000
 MK-3-11               3   100.000
 MK-3-12               3   110.000
 MK-3-13               3   120.000
 MK-3-14               3   130.000
 MK-3-15               3   140.000
 MK-3-16               3   150.000
 MK-4-1                4     0.000
 MK-4-2                4    10.000
 MK-4-3                4    20.000
 MK-4-4                4    30.000
 MK-4-5                4    40.000
 MK-4-6                4    50.000
 MK-4-7                4    60.000
 MK-4-8                4    70.000
 MK-4-9                4    80.000
 MK-4-10               4    90.000
 MK-4-11               4   100.000
 MK-4-12               4   110.000
 MK-4-13               4   120.000
 MK-4-14               4   130.000
 MK-4-15               4   140.000
 MK-4-16               4   150.000
 MK-5-1                5     0.000
 MK-5-2                5    10.000
 MK-5-3                5    20.000
 MK-5-4                5    30.000
 MK-5-5                5    40.000
 MK-5-6                5    50.000
 MK-5-7                5    60.000
 MK-5-8                5    70.000
 MK-5-9                5    80.000
 MK-5-10               5    90.000
 MK-5-11               5   100.000
 MK-5-12               5   110.000
 MK-5-13               5   120.000
 MK-5-14               5   130.000
 MK-5-15               5   140.000
 MK-5-16               5   150.000
 MK-6-1                6     0.000
 MK-6-2                6    10.000
 MK-6-3                6    20.000
 MK-6-4                6    30.000
 MK-6-5                6    40.000
 MK-6-6                6    50.000
 MK-6-7                6    60.000
 MK-6-8                6    70.000
 MK-6-9                6    80.000
 MK-6-10               6    90.000
 MK-6-11               6   100.000
 MK-6-12               6   110.000
 MK-6-13               6   120.000
 MK-6-14               6   130.000
 MK-6-15               6   140.000
 MK-6-16               6   150.000
!*********************************** Marker Types ********************************************************************
!Co-dominant marker: When heterozygote F1 is present, P1 is coded as 2, F1 is coded as 1, and P2 is coded as 0; Otherwise, P1 is coded as 2, and P2 is coded as 0. 
!Dominant marker: When heterozygote F1 is present, P1 and F1 are coded as 12, and P2 is coded as 0; Otherwise, P1 is coded as 2, and P2 is coded as 0.  
!Recessive markers: When heterozygote F1 is present, P1 is coded as 2, and F1 and P2 are coded as 10; Otherwise, P1 is coded as 2, and P2 is coded as 0. 
!Missing marker is coded as -1. 
 MK-1-1                 2   0   2   2   2   2   0   2   2   0   0   2   0   2   0   0   2   2   0   0   0   0   0   2   2   2   0   0   0   0   2   2   2   2   2   2   2   0   0   0   0   2   0   2   0   2   2   0   2   0   2   2   0   0   2   2   2   2   2   2   0   0   2   0   0   2   2   0   0   0   2   2   2   2   2   2   2   2   2   0   2   2   0   0   2   0   2   2   2   2   2   2   2   0   0   2   2   2   2   0   2   0   0   0   2   2   2   0   0   2   2   0   2   2   2   0   0   0   2   0   2   2   0   0   0   2   0   2   0   2   2   2   0   0   0   0   0   2   2   0   2   0   2   0   0   0   0   2   0   0   2   0   2   0   0   2   0   0   0   2   2   2   0   2   2   2   2   2   0   2   2   2   2   0   0   0   0   2   2   0   0   2   2   2   2   2   2   2   0   2   2   2   0   2   2   0   0   0   2   0
 MK-1-2                 2   0   2   2   2   2   0   2   0   0   0   2   0   2   0   0   2   2   0   0   0   0   0   2   2   2   0   0   0   0   2   2   2   2   2   2   2   0   0   0   0   2   0   2   0   2   2   0   2   0   2   2   0   0   2   2   0   2   2   2   0   0   2   0   0   0   0   0   0   2   2   0   2   2   2   2   0   2   2   0   2   2   0   0   2   0   2   2   2   2   0   2   2   0   0   2   2   2   2   0   2   0   2   2   2   2   2   0   0   2   2   0   2   2   2   0   0   0   2   0   0   2   0   0   0   2   0   2   0   2   2   2   0   0   0   0   0   0   0   0   2   0   2   0   0   0   0   2   0   0   2   0   2   0   0   2   0   0   0   2   2   2   0   2   2   2   2   0   0   0   2   2   2   0   0   0   0   2   2   2   0   2   2   2   2   2   2   2   0   0   2   2   0   2   0   0   0   0   2   0
 MK-1-3                 2   2   2   2   2   2   0   2   0   0   2   0   0   2   0   0   2   2   2   2   0   0   0   0   2   2   0   0   0   0   2   2   2   2   2   2   2   0   0   2   0   2   0   2   0   2   2   0   2   0   2   2   0   0   2   2   0   2   2   2   0   0   0   0   0   0   0   0   0   2   0   0   2   2   2   0   0   0   2   0   2   2   0   0   2   0   2   2   2   2   2   2   2   2   0   2   2   0   2   0   2   0   2   2   2   2   2   0   0   2   2   0   0   0   2   0   0   2   2   0   2   2   0   0   0   2   0   2   0   2   2   2   0   0   0   0   0   0   0   2   2   0   2   0   0   0   0   2   0   0   2   0   2   0   0   2   0   0   0   2   2   2   0   2   0   2   2   0   0   0   2   2   2   0   0   0   0   2   2   0   2   2   2   2   2   2   2   2   0   0   2   2   0   2   0   0   0   0   2   0
 MK-1-4                 2   2   2   2   2   2   0   2   0   0   2   0   0   2   0   0   2   2   2   2   0   0   0   0   2   2   0   0   0   0   2   2   2   2   2   2   2   0   0   2   0   2   2   2   0   2   2   0   2   0   2   2   0   0   2   2   0   2   2   2   0   0   0   0   0   0   0   0   0   2   0   0   2   0   2   2   0   0   2   0   2   2   0   0   2   0   2   2   2   2   2   2   2   2   0   2   2   0   2   0   2   0   2   2   2   2   0   0   0   2   2   0   0   0   2   0   0   2   2   0   2   2   0   0   2   2   2   2   0   2   2   2   0   0   0   0   0   2   0   2   2   0   2   2   0   0   0   2   0   0   2   0   2   0   0   2   0   0   0   2   2   2   0   2   0   2   0   0   2   0   2   2   0   0   0   0   0   2   2   0   2   2   2   2   2   2   2   2   0   0   2   2   2   2   0   0   0   0   2   0
 MK-1-5                 2   2   2   2   2   2   0   2   0   2   2   0   0   2   0   0   2   2   2   2   0   0   0   0   2   2   0   0   0   0   2   2   2   0   2   2   2   0   0   2   2   2   2   2   0   0   2   0   2   0   2   2   0   0   2   2   0   2   0   2   0   0   0   0   0   0   0   0   0   2   0   0   2   0   2   2   0   0   2   0   2   2   0   0   0   0   2   2   2   0   0   2   2   2   0   2   2   2   0   0   2   2   2   2   2   0   0   0   0   2   2   0   2   0   2   0   0   2   0   0   2   2   2   0   2   2   2   2   0   2   2   2   0   0   0   0   0   2   0   2   2   0   2   2   0   0   0   2   0   0   2   0   2   0   2   2   0   0   0   2   0   0   2   0   0   2   0   0   2   0   2   2   0   0   0   0   0   2   2   0   2   2   2   0   2   2   2   2   0   0   2   2   2   2   0   0   0   0   2   0
 MK-1-6                 2   2   2   2   0   2   0   2   0   2   0   0   2   2   0   0   0   2   2   2   0   0   0   0   2   2   0   0   0   0   2   2   2   0   2   2   2   0   0   2   2   2   2   2   0   0   2   0   2   2   2   2   0   0   2   2   0   2   2   2   0   0   0   0   0   0   0   2   0   2   0   0   2   0   2   2   0   0   2   0   2   2   2   0   0   0   2   2   2   0   0   2   0   0   0   2   2   0   0   0   2   2   2   2   0   0   2   0   0   0   2   2   2   0   0   2   0   2   0   0   0   0   2   0   0   2   2   2   0   2   2   2   0   0   0   0   0   2   2   2   2   0   2   2   0   0   0   2   0   0   0   0   2   0   2   2   0   0   0   2   0   0   2   0   0   2   0   0   0   0   2   2   0   0   0   0   0   2   2   0   2   2   2   0   2   2   2   2   0   0   2   2   2   2   0   0   0   0   0   0
 MK-1-7                 2   2   2   2   0   2   0   2   0   2   0   0   0   2   0   0   0   2   2   2   0   0   0   0   2   2   0   0   0   0   2   2   2   0   0   2   2   0   0   2   2   2   2   2   0   0   2   0   2   2   2   2   0   0   2   0   2   2   2   2   0   0   0   0   0   0   0   2   0   2   0   0   2   2   2   2   0   0   2   0   0   2   2   0   2   0   2   2   2   0   0   2   0   0   0   2   2   0   2   2   2   2   2   2   2   0   2   0   0   0   2   2   0   0   0   2   0   2   0   0   0   0   2   0   0   2   2   2   0   2   2   2   0   0   0   0   0   0   2   2   2   0   2   2   0   0   0   2   0   0   0   0   0   2   2   2   0   0   0   2   0   0   2   0   0   2   0   0   2   0   2   0   0   2   0   0   0   2   2   0   2   2   0   0   2   2   2   2   2   0   2   2   2   2   0   0   2   0   0   2
 MK-1-8                 2   2   2   2   0   2   0   0   0   2   0   0   0   0   0   0   0   2   2   2   0   0   0   0   2   2   0   0   0   0   2   2   2   0   0   2   2   0   0   2   2   2   2   2   0   2   2   0   2   2   2   0   0   0   2   0   2   2   2   2   0   0   0   2   0   0   2   2   0   2   0   0   2   2   2   2   2   0   2   0   0   2   2   0   0   2   2   2   2   0   0   2   0   0   0   2   2   0   2   2   2   2   2   2   2   0   2   0   0   0   2   2   0   0   0   2   0   0   0   2   2   0   2   0   0   0   2   2   0   2   2   2   0   0   0   0   0   0   0   2   2   0   2   2   0   0   0   2   0   0   0   0   0   2   2   2   0   2   0   2   0   0   2   0   2   2   0   0   2   0   2   0   0   2   0   0   2   2   2   0   2   2   0   0   2   2   2   2   2   0   2   2   0   2   0   0   2   2   2   2
 MK-1-9                 2   2   2   2   0   2   0   0   0   0   0   0   0   0   0   0   0   2   2   0   0   0   0   0   2   0   0   0   0   0   2   2   2   0   0   2   0   0   0   2   2   0   2   2   0   2   2   0   2   2   2   0   0   0   2   0   2   2   2   2   0   0   0   2   2   0   0   2   0   2   0   0   2   2   2   2   2   0   2   0   0   2   2   0   0   2   2   2   2   0   0   2   0   2   0   2   2   0   2   2   2   2   2   2   2   2   2   0   0   0   2   0   0   0   0   2   0   0   0   2   2   0   2   0   0   0   2   2   0   2   2   2   2   0   0   0   0   0   0   2   2   0   2   2   0   0   0   2   0   0   0   0   0   2   2   2   2   2   0   2   0   0   2   2   2   2   0   0   2   0   2   0   0   2   0   0   2   2   2   0   2   2   0   0   2   2   2   2   2   0   2   2   0   0   0   0   2   2   0   2
 MK-1-10                0   0   2   2   0   2   0   0   0   0   0   0   0   0   2   0   0   2   2   0   0   0   0   2   2   0   0   0   0   0   2   2   0   0   2   2   0   0   0   2   2   0   2   2   0   2   2   0   2   2   2   0   0   0   2   0   2   2   2   2   0   0   0   2   0   0   0   2   0   2   2   0   2   0   2   2   0   0   2   0   0   2   2   0   0   2   2   2   2   0   0   2   0   2   0   2   2   0   2   2   2   2   2   2   2   2   2   0   0   0   2   0   0   0   2   2   0   0   0   2   2   0   2   2   0   0   2   2   0   2   2   2   2   0   0   0   2   0   0   2   2   0   0   2   0   0   0   2   0   0   0   0   2   2   2   2   2   2   0   2   0   0   2   2   2   0   0   0   2   0   2   0   0   2   0   0   0   2   2   0   2   2   0   0   0   2   2   2   2   0   2   2   0   0   0   0   2   2   0   2
 MK-1-11                0   0   2   2   0   0   0   0   0   2   0   0   0   0   2   0   0   2   2   0   0   0   0   2   2   0   0   0   0   0   2   2   0   0   2   2   0   0   2   2   2   0   0   2   0   2   2   0   0   2   2   0   0   0   2   0   2   2   2   2   0   0   0   2   0   0   0   2   0   2   2   0   2   0   2   2   0   0   2   0   2   2   2   0   0   2   2   2   2   0   0   0   0   2   0   2   2   0   2   2   2   2   2   2   2   2   2   0   0   0   2   0   0   0   2   0   0   0   0   2   2   0   2   2   0   0   2   2   0   0   2   0   2   0   0   0   2   0   0   2   0   0   0   0   0   0   0   2   0   0   0   0   2   2   2   2   2   2   2   2   0   0   2   2   2   0   0   0   2   0   2   0   0   2   0   0   0   2   2   0   2   2   2   0   0   2   2   2   0   0   0   2   0   0   0   0   2   2   2   2
 MK-1-12                0   0   0   2   0   0   0   0   0   2   0   2   0   0   2   0   0   2   2   0   0   0   2   2   0   0   0   2   0   0   2   2   0   0   2   2   0   0   2   2   2   0   0   2   0   2   2   0   0   2   2   0   0   0   2   0   0   2   2   2   0   0   0   2   2   0   0   2   0   2   2   0   2   2   0   2   0   0   0   0   2   2   2   0   0   2   2   2   2   0   0   0   0   2   2   2   2   0   2   2   2   2   2   2   2   2   2   0   0   2   2   0   0   0   2   0   2   0   0   2   2   0   2   2   0   0   2   2   0   0   2   0   2   0   0   0   2   0   0   2   2   0   0   0   0   2   0   2   0   0   0   0   2   2   2   2   2   2   0   2   0   0   2   2   2   0   0   0   2   2   2   2   0   2   0   2   0   2   2   0   2   2   2   0   0   0   2   2   0   0   0   2   0   0   0   2   2   2   2   2
 MK-1-13                0   0   0   2   0   0   0   0   0   2   0   2   0   0   2   0   0   2   2   0   0   0   2   2   0   0   0   2   0   0   2   2   0   0   2   2   0   0   2   2   0   0   0   2   0   2   2   0   0   2   2   0   0   0   2   0   0   0   2   2   0   0   2   2   0   2   0   0   0   2   2   2   2   2   0   2   0   2   0   0   2   2   2   2   0   2   2   2   2   0   0   0   0   2   2   2   2   2   2   2   2   2   2   2   2   2   0   0   0   2   2   0   0   2   2   0   2   0   0   2   2   0   2   2   0   0   2   2   0   0   2   0   2   0   0   0   2   0   0   2   2   0   0   0   0   2   0   2   0   0   2   0   2   2   2   2   2   2   2   2   0   2   2   2   2   0   0   0   2   2   2   2   2   2   0   2   0   2   2   0   0   0   2   0   0   0   2   2   0   0   0   2   0   0   0   2   2   2   2   2
 MK-1-14                0   0   0   2   0   0   0   0   0   2   0   2   0   0   2   0   0   2   2   0   0   0   2   2   0   0   0   2   0   0   2   2   2   0   2   2   0   0   0   2   0   0   0   2   0   2   0   0   0   2   2   0   0   0   2   0   0   0   2   2   0   0   2   2   0   2   0   0   0   2   2   2   2   2   0   2   0   2   0   0   2   2   2   2   0   2   2   2   2   0   0   0   0   2   2   2   2   0   2   2   2   0   2   2   2   2   0   0   2   2   2   0   0   2   2   0   2   0   0   2   2   0   2   2   0   2   2   2   0   0   2   0   0   0   0   0   0   0   0   2   2   0   0   0   0   2   0   2   2   0   2   0   0   2   2   0   2   0   0   2   0   2   2   2   2   2   0   0   2   2   2   2   2   2   0   2   0   2   2   0   0   0   2   0   2   0   2   2   0   0   0   2   0   0   0   2   2   2   2   2
 MK-1-15                0   0   2   0   0   0   0   0   0   2   0   2   0   0   2   0   0   2   0   0   0   0   2   2   0   0   0   2   0   0   2   2   0   0   2   2   0   0   0   2   0   0   0   2   0   0   0   0   0   2   2   0   2   0   2   0   0   2   2   2   0   0   2   0   0   2   0   0   0   2   2   2   2   2   0   2   0   2   0   0   2   2   2   2   0   2   2   0   2   0   0   0   0   2   2   2   2   0   2   2   2   0   2   2   2   2   0   0   2   2   2   0   0   2   2   0   2   0   0   2   2   0   2   0   0   2   2   2   0   2   2   0   0   0   0   0   0   0   0   2   2   2   0   0   0   2   0   2   2   0   2   0   0   2   2   0   2   0   0   2   0   2   0   2   2   2   0   0   2   2   2   2   2   2   0   2   0   2   2   2   0   0   2   0   2   0   2   2   0   0   0   2   0   2   0   2   2   2   2   2
 MK-1-16                0   0   2   0   0   0   0   0   0   2   0   2   0   0   2   0   0   2   0   0   0   0   2   2   0   0   0   2   0   0   2   2   0   0   2   0   0   0   0   0   0   2   0   2   0   0   0   0   0   0   2   0   2   0   2   0   2   2   2   2   0   0   2   0   0   2   0   0   0   2   2   2   2   2   0   2   0   2   0   0   2   0   2   2   0   2   2   0   2   0   0   0   0   2   2   2   2   0   2   2   2   0   2   2   2   2   0   2   2   2   2   0   2   2   0   0   2   0   0   2   2   0   2   0   0   0   2   2   0   2   2   2   0   0   0   0   0   0   0   2   2   0   0   0   0   2   0   2   2   2   2   2   0   2   2   0   2   0   0   2   0   2   0   2   2   2   0   0   2   2   2   0   2   2   0   2   0   2   2   2   0   0   2   0   2   2   2   2   0   0   0   2   0   2   0   2   0   2   2   2
 MK-2-1                 2   0   0   0   2   0   0   0   0   0   2   0   2   2   0   2   0   2   2   0   2   0   0   2   2   2   0   0   0   0   2   0   2   0   2   2   0   0   2   0   2   2   2   0   2   2   0   2   2   0   0   2   2   2   0   0   2   0   2   0   2   0   0   2   0   0   2   2   2   0   0   0   2   2   0   0   2   2   2   0   0   0   2   0   0   0   0   0   2   0   2   2   0   0   0   0   0   2   2   0   2   2   2   2   0   2   2   2   0   2   0   2   0   0   0   0   0   0   0   0   2   0   2   2   2   0   2   0   2   0   2   0   2   2   2   0   0   2   0   2   0   0   0   2   0   0   0   0   0   2   2   2   2   0   0   0   2   0   2   0   0   2   2   0   0   2   2   0   2   2   2   2   0   2   2   0   0   2   2   2   2   0   0   0   0   2   0   0   0   0   2   2   2   0   0   0   0   0   0   2
 MK-2-2                 2   0   2   0   2   0   0   0   0   0   2   0   2   2   0   2   0   2   0   0   2   0   2   0   2   2   0   0   0   0   2   0   0   0   2   2   0   0   2   0   2   2   2   0   2   2   0   2   2   0   0   2   2   2   0   0   0   0   2   0   2   2   0   2   0   0   2   2   0   0   0   0   2   2   0   0   2   0   2   0   0   0   2   0   0   0   0   0   2   0   0   2   0   0   2   0   0   2   2   0   2   2   0   2   0   2   2   2   0   2   0   0   0   0   0   0   0   0   0   0   2   0   2   2   2   0   2   0   2   0   2   0   2   2   2   0   0   2   0   2   0   0   0   0   0   0   0   0   0   2   2   2   2   0   2   0   2   0   2   0   2   2   2   2   0   2   2   0   2   2   2   0   0   2   2   0   0   2   2   2   2   0   0   2   0   2   0   0   0   0   2   2   2   0   0   0   0   0   0   2
 MK-2-3                 2   0   2   2   2   0   0   0   0   0   2   0   2   2   0   2   0   2   2   0   2   2   2   0   2   0   0   0   0   0   2   0   0   0   2   2   2   0   2   2   2   0   2   0   2   2   0   2   2   0   0   2   2   0   0   0   0   0   2   0   2   2   2   2   0   0   2   2   0   0   0   0   2   0   0   0   2   0   2   0   2   0   2   0   0   0   0   0   2   0   0   2   0   0   2   0   0   2   2   0   2   2   2   2   0   2   2   2   0   2   0   0   0   0   0   0   0   0   0   0   2   0   2   2   2   0   2   0   2   0   2   0   2   2   2   0   2   2   0   2   0   0   0   0   0   2   0   0   0   2   2   2   2   0   2   0   2   0   2   2   2   2   2   0   0   2   2   0   2   2   2   0   0   2   2   0   0   2   2   2   2   0   0   2   0   2   0   0   0   0   2   2   2   0   2   0   0   0   0   2
 MK-2-4                 2   0   2   2   2   0   0   0   0   0   0   0   2   2   0   2   0   2   2   0   2   2   2   0   2   0   0   0   0   0   2   0   0   0   2   0   2   0   2   2   2   0   2   0   2   2   0   2   2   0   0   2   2   0   0   0   0   0   2   0   2   2   2   2   0   0   2   2   0   0   0   0   2   0   0   0   2   0   2   0   2   0   2   0   0   0   0   0   2   0   0   2   0   2   2   0   0   2   2   0   2   2   2   2   0   0   2   2   0   2   0   0   0   0   0   0   0   0   0   0   2   2   2   2   0   0   2   0   2   2   2   0   2   2   2   0   2   2   0   2   0   0   0   0   0   2   2   0   0   2   2   2   2   0   2   0   2   0   2   2   0   2   2   0   0   2   2   0   2   2   2   0   0   2   2   0   0   2   2   2   2   0   0   2   0   2   0   0   0   0   2   2   2   0   2   0   0   0   0   2
 MK-2-5                 2   0   2   2   0   0   0   0   0   0   0   2   2   2   2   2   0   2   2   0   2   2   2   0   2   0   0   2   2   0   2   0   0   2   2   0   2   0   0   2   2   0   2   0   2   2   0   2   2   0   0   2   2   0   0   0   0   0   2   0   2   2   2   2   2   0   2   2   0   2   0   0   0   0   0   0   2   0   2   0   2   0   2   2   0   0   0   0   2   0   0   2   0   2   2   0   2   2   2   0   2   2   0   2   0   0   0   2   0   2   0   0   0   0   0   0   0   0   0   0   2   2   2   2   0   0   2   0   2   2   2   0   2   2   0   0   2   2   0   2   0   2   0   2   0   2   2   0   0   2   2   2   2   0   2   0   2   0   2   2   0   2   2   2   0   2   0   0   2   2   2   0   0   2   0   0   0   2   2   2   2   0   0   2   0   2   0   0   0   0   2   2   2   0   2   0   0   2   0   0
 MK-2-6                 2   0   2   2   0   0   0   0   0   0   0   2   2   2   2   2   0   2   2   0   2   2   2   2   0   0   0   2   0   0   2   0   0   2   2   0   2   0   0   0   2   0   2   0   2   2   0   2   2   0   0   2   2   0   0   0   0   0   2   0   2   2   2   2   2   0   2   2   0   2   0   0   2   0   0   0   2   0   2   0   0   0   2   2   0   0   0   2   2   0   2   2   0   2   2   0   2   2   2   0   2   2   0   2   0   0   0   2   2   2   0   0   0   0   0   0   0   0   0   0   2   2   2   2   0   0   2   0   2   2   2   0   2   2   0   0   2   2   0   2   0   2   2   2   0   2   2   0   0   2   2   2   2   0   2   0   2   0   2   2   0   2   2   2   0   2   0   0   2   2   2   0   0   2   2   0   0   2   2   2   2   2   0   2   0   2   0   2   0   0   2   2   2   0   2   0   0   2   0   0
 MK-2-7                 2   0   2   0   0   0   0   0   0   0   2   2   2   2   2   2   2   2   2   0   2   2   2   0   0   2   0   2   2   0   2   0   0   0   2   0   2   0   0   0   2   0   2   0   2   2   0   2   0   0   0   2   2   0   0   0   0   2   2   0   2   2   2   2   2   0   2   2   0   2   0   0   2   0   0   0   2   0   2   0   0   0   2   2   0   0   0   2   2   0   2   0   0   2   2   0   2   2   2   0   2   2   2   2   0   0   0   2   2   2   0   0   0   0   0   0   0   2   0   0   2   2   2   2   0   0   2   0   0   0   2   0   2   2   0   0   2   2   0   2   0   2   0   2   0   2   2   0   0   2   0   2   2   0   2   0   0   0   2   2   0   2   2   2   0   2   0   0   2   0   2   0   0   0   0   0   0   2   2   0   2   2   0   2   0   2   0   2   0   0   2   2   2   0   2   0   0   2   0   0
 MK-2-8                 2   0   2   0   0   0   0   0   0   0   2   2   2   2   2   2   2   2   2   0   2   2   2   2   0   0   0   2   2   0   2   0   0   0   0   0   2   2   2   0   2   0   2   0   2   2   0   2   0   0   0   2   2   0   0   0   0   2   2   2   2   2   2   2   2   0   2   2   0   2   0   0   2   0   0   0   2   2   2   0   2   0   2   2   0   0   0   2   2   0   0   0   0   2   2   0   2   0   2   0   2   0   2   2   0   0   2   2   2   2   0   0   0   2   0   0   2   2   2   0   2   2   2   2   0   0   2   0   0   0   2   0   2   2   0   0   2   2   0   2   0   0   0   2   0   2   2   0   0   2   0   2   2   0   2   0   0   0   2   2   0   2   2   2   0   2   0   0   2   0   2   0   0   0   0   0   0   2   2   0   2   2   0   2   2   2   0   2   0   0   2   2   2   0   0   0   0   2   0   0
 MK-2-9                 2   0   2   0   0   0   0   0   2   0   2   2   2   0   2   2   2   2   2   0   2   2   2   0   0   0   0   2   2   0   2   0   0   0   0   0   2   0   2   0   2   0   2   0   2   2   2   2   2   0   2   2   2   0   0   0   0   2   2   2   2   2   2   0   2   0   0   2   0   2   0   0   2   2   0   0   0   2   2   0   2   0   2   2   0   0   0   2   2   0   0   2   0   2   0   0   2   2   2   0   2   0   2   2   0   0   2   2   2   2   0   0   0   2   0   0   2   2   2   0   2   2   2   2   0   0   2   0   0   0   2   0   0   0   0   0   2   2   0   2   0   0   0   2   0   0   2   0   0   0   0   2   2   0   2   0   0   0   0   2   0   2   2   0   0   2   0   0   2   0   2   0   2   0   0   0   0   2   2   0   2   2   0   2   2   2   0   2   0   0   2   0   2   0   0   0   0   2   0   0
 MK-2-10                2   2   2   0   0   0   0   0   2   0   2   2   2   0   2   2   2   2   2   0   2   2   2   0   0   0   0   2   0   0   2   0   0   2   0   0   0   0   2   0   2   0   2   0   2   2   2   2   2   0   0   2   2   0   0   0   2   2   2   2   2   0   2   0   2   0   0   2   0   2   0   0   2   2   2   0   0   2   0   0   2   0   2   2   0   0   0   2   2   0   0   2   0   2   0   0   2   2   2   2   2   0   2   2   0   0   0   2   2   2   0   0   0   2   0   0   2   2   2   0   0   2   2   2   0   0   2   0   0   0   2   0   2   0   0   0   2   2   0   2   0   0   0   2   0   0   2   0   0   0   2   2   2   0   2   0   0   0   0   2   2   0   2   0   0   2   0   0   0   0   2   0   2   2   0   0   0   2   2   0   2   2   0   2   2   2   0   2   0   0   2   0   2   0   0   0   0   0   2   0
 MK-2-11                2   2   2   0   0   0   0   0   2   0   2   0   0   0   2   2   2   2   2   0   0   2   2   0   0   0   0   2   0   0   2   2   0   2   0   0   0   0   2   0   2   0   2   0   2   2   2   2   2   0   0   2   2   0   0   0   2   2   2   0   2   0   2   0   2   2   0   2   0   2   0   0   2   2   2   0   2   2   0   0   2   0   2   2   0   0   0   2   2   0   0   2   0   2   0   0   2   2   2   2   2   0   2   2   0   0   0   2   2   2   0   0   0   2   0   0   2   2   2   0   0   2   2   2   0   0   2   0   0   0   2   0   2   0   0   0   2   2   0   2   0   0   0   2   2   0   2   0   0   0   0   2   2   0   2   0   0   2   2   2   2   0   2   0   0   2   0   0   0   0   2   0   2   2   0   0   0   2   0   0   2   0   0   2   2   2   0   2   0   0   2   2   2   2   2   0   0   0   2   2
 MK-2-12                2   2   2   0   0   0   0   2   2   0   2   2   0   0   2   2   2   0   2   0   0   0   2   0   0   0   0   2   0   0   2   2   2   2   0   0   0   0   2   0   2   0   2   0   0   2   2   2   2   0   2   0   2   0   0   0   2   2   0   0   2   0   2   0   2   2   0   2   0   2   0   0   2   2   2   0   2   2   0   2   2   0   2   2   0   0   0   2   2   0   0   2   0   2   0   0   2   2   2   0   2   0   2   2   0   0   0   2   2   2   0   0   0   2   0   0   2   2   2   2   0   2   2   2   0   0   2   0   0   0   2   0   2   0   0   0   2   2   0   2   0   0   0   0   2   0   2   0   0   2   0   2   2   0   2   0   0   2   2   2   2   0   0   0   0   2   0   0   0   0   2   0   2   2   0   0   0   0   0   0   2   0   2   2   2   2   0   2   0   0   0   2   2   2   2   2   2   0   2   2
 MK-2-13                2   2   2   0   0   0   0   2   2   0   2   2   0   0   2   2   2   0   2   0   0   0   2   2   0   0   0   2   0   0   2   2   2   2   0   0   2   0   2   0   0   0   2   0   0   2   2   2   2   0   2   0   2   0   0   2   2   2   0   0   2   0   2   0   2   2   0   2   0   2   0   0   2   2   2   0   0   2   2   2   2   0   2   2   0   0   0   2   2   0   0   2   0   2   0   0   2   2   2   0   2   0   2   2   0   0   2   2   2   2   0   0   0   2   0   0   2   2   0   2   0   2   2   2   0   0   2   0   0   0   2   0   2   0   0   0   2   2   0   2   0   0   0   0   2   0   0   0   0   2   2   2   2   2   2   0   0   2   2   2   0   0   0   0   0   0   0   0   0   0   2   0   0   2   2   0   0   0   0   0   2   0   2   2   2   2   0   2   0   0   2   2   2   2   2   2   2   0   2   2
 MK-2-14                2   2   2   0   0   0   0   2   2   0   2   2   0   0   2   2   0   0   2   0   0   0   0   2   0   0   0   2   0   0   2   2   2   2   0   0   2   0   2   0   0   0   2   0   0   2   2   0   2   0   0   0   2   0   0   2   2   2   0   0   2   0   2   0   2   2   0   2   0   2   0   2   2   2   2   0   2   0   2   2   2   0   2   2   0   0   2   2   2   0   0   2   0   2   0   0   2   2   2   0   2   0   2   2   0   0   2   2   2   2   0   2   0   2   0   0   2   2   0   2   0   2   2   2   0   0   2   0   0   0   2   2   2   2   0   0   2   2   0   2   0   0   0   0   2   0   0   0   0   2   2   0   2   2   2   0   0   2   2   2   0   0   0   0   0   0   0   0   0   0   0   0   0   2   2   0   0   2   0   0   2   0   2   2   2   2   0   2   0   0   2   2   2   0   2   0   2   0   2   2
 MK-2-15                2   2   2   0   0   0   0   2   0   0   0   2   0   0   2   2   0   0   2   0   0   0   0   2   0   0   0   2   0   0   2   2   2   2   0   0   2   2   2   0   0   0   2   0   2   2   2   2   2   0   0   0   0   0   0   2   2   2   0   0   0   0   2   0   2   2   2   2   0   2   2   2   2   2   2   0   2   0   2   2   2   0   2   2   0   0   2   0   2   0   0   2   0   2   0   0   0   2   2   0   2   0   2   2   0   0   2   2   2   2   0   2   0   2   0   0   2   2   0   2   0   2   2   2   0   0   2   0   0   0   2   2   2   2   0   0   2   2   2   2   0   0   0   0   2   0   0   0   0   2   2   2   2   2   2   0   0   2   2   2   2   0   0   0   2   0   0   0   0   0   0   0   0   2   2   0   0   0   0   0   2   0   2   2   2   2   0   2   0   2   2   2   2   0   2   0   2   2   2   2
 MK-2-16                2   0   2   0   0   0   0   0   0   2   0   2   0   0   2   2   0   0   2   0   0   2   0   2   0   0   0   2   0   0   2   2   2   2   2   0   2   2   2   0   0   0   2   2   2   2   2   2   2   0   0   0   0   0   0   2   2   2   0   0   0   0   2   0   2   2   2   2   0   2   2   2   2   0   2   0   2   2   2   0   2   0   0   2   0   0   2   0   2   0   0   2   0   2   0   0   0   2   2   0   2   0   2   2   0   0   2   2   2   2   0   2   0   2   0   0   2   2   0   2   0   2   2   0   0   0   0   0   0   0   2   2   2   2   0   0   2   2   2   2   0   0   0   0   2   0   0   0   0   2   2   2   2   2   2   2   0   2   2   2   2   0   0   0   2   2   0   0   0   0   0   0   0   2   2   0   0   0   0   0   2   0   2   2   2   2   2   2   0   0   2   2   2   0   2   0   2   2   2   2
 MK-3-1                 0   0   2   0   2   2   2   2   2   2   0   2   2   0   0   0   0   2   2   2   2   0   0   2   0   2   2   0   2   0   2   0   2   0   2   2   0   0   0   0   0   2   2   2   2   0   0   0   0   0   0   0   0   2   2   0   2   2   0   0   2   0   2   2   0   2   2   2   0   2   2   2   0   2   2   2   0   0   0   0   2   0   2   0   0   2   0   2   2   2   0   0   0   2   2   0   2   2   2   2   2   0   2   0   0   0   0   2   0   2   0   0   0   0   2   0   0   0   0   2   0   2   0   2   2   2   2   0   0   0   0   0   0   2   0   0   2   2   2   0   0   2   2   0   0   2   0   0   0   0   2   2   0   0   0   0   0   2   0   0   2   2   0   2   2   2   2   2   2   2   0   2   2   0   0   0   2   2   0   2   0   2   2   0   2   2   0   2   2   2   2   2   0   2   2   0   0   0   2   2
 MK-3-2                 0   0   2   0   2   2   2   2   2   2   0   0   2   0   0   0   0   2   2   2   2   0   0   2   0   2   2   2   2   0   2   0   2   0   2   2   0   0   2   0   2   2   2   2   2   0   0   0   2   0   0   0   0   2   2   2   2   2   0   0   2   0   2   2   0   2   2   2   0   2   2   2   0   2   2   0   0   0   0   0   2   0   2   0   0   2   0   0   2   2   0   0   0   2   2   0   2   2   2   2   2   0   2   0   0   0   2   0   0   2   0   0   0   0   2   0   0   0   0   2   0   2   2   2   2   2   2   0   0   0   0   0   0   2   0   0   2   2   2   0   0   2   2   0   0   2   0   0   0   0   2   2   0   0   0   0   0   2   2   0   2   2   0   2   2   2   2   2   2   2   0   2   2   0   0   0   2   2   0   0   0   2   0   0   2   2   0   2   2   2   0   2   0   2   2   0   2   0   2   2
 MK-3-3                 0   2   2   0   2   0   2   2   2   0   0   0   2   0   0   0   0   2   2   2   2   0   0   2   0   2   2   2   2   0   2   0   2   0   2   2   0   0   2   0   2   2   2   2   2   2   2   0   2   0   0   0   0   2   2   2   2   2   0   0   0   0   2   2   0   2   2   2   0   2   0   2   0   2   2   0   0   0   2   0   2   0   2   0   0   2   0   0   2   2   0   0   2   2   2   0   0   2   2   2   2   0   2   0   0   0   2   0   0   2   2   0   0   0   2   0   0   0   0   0   0   2   2   2   2   2   2   2   0   0   0   0   0   2   0   0   2   0   2   0   0   2   2   0   2   2   0   0   0   0   2   2   0   0   0   0   0   2   2   2   2   2   0   2   2   2   2   2   2   2   0   2   2   0   2   2   2   2   0   0   0   2   0   0   0   2   0   2   2   2   0   2   0   2   2   0   2   0   2   2
 MK-3-4                 2   2   2   0   2   0   2   2   2   0   0   0   2   0   0   0   2   2   2   2   0   0   0   2   0   2   2   2   2   0   2   0   2   0   2   2   0   0   2   0   2   2   2   2   2   0   2   2   2   0   0   0   0   2   2   2   2   2   0   0   0   0   2   2   0   2   2   2   0   0   0   2   0   2   2   0   0   0   2   0   2   0   2   2   2   2   0   0   2   2   0   0   0   2   0   0   2   0   2   0   2   0   2   0   0   0   2   0   0   2   2   0   0   0   2   0   0   0   0   0   0   2   2   2   2   2   2   2   0   0   0   0   0   2   0   0   2   0   2   0   0   2   2   0   2   2   0   0   0   0   2   2   2   0   0   0   0   2   2   2   2   2   2   2   2   2   2   2   2   2   0   2   2   0   2   2   2   2   0   0   0   2   0   0   0   2   0   2   2   2   2   2   0   0   0   0   2   0   0   2
 MK-3-5                 2   2   2   0   2   0   2   2   2   0   0   0   2   0   0   0   2   2   2   2   0   0   0   2   0   2   2   2   2   0   2   0   2   0   2   2   0   0   2   0   2   2   2   2   2   0   2   2   2   0   0   0   0   2   2   2   2   2   2   0   0   0   2   2   0   2   2   2   0   0   0   2   0   2   2   0   0   0   2   0   2   0   2   0   2   2   0   0   2   2   0   0   0   2   0   0   2   0   2   0   2   2   2   0   2   0   2   0   0   2   2   0   0   0   2   0   0   0   0   2   0   2   2   2   2   2   0   2   0   0   0   0   0   2   0   0   2   0   2   0   0   2   2   0   2   0   0   0   2   0   2   2   2   0   0   0   0   2   2   2   2   2   2   2   2   2   2   2   2   0   0   2   2   0   2   2   2   2   0   0   0   2   0   0   0   2   0   2   2   2   2   2   0   0   0   2   2   0   0   2
 MK-3-6                 2   2   2   0   2   0   2   2   2   0   0   0   2   0   0   0   0   2   2   2   0   0   0   2   0   2   2   0   0   0   2   0   2   0   2   0   0   0   0   0   2   2   2   2   2   0   2   2   2   0   0   0   0   2   2   2   2   2   2   0   0   0   2   2   0   2   2   2   0   0   0   2   0   2   2   0   0   0   2   0   2   0   2   0   2   2   0   0   2   2   2   0   0   2   0   0   0   0   2   0   2   2   2   0   2   0   2   0   0   2   2   0   0   0   0   0   2   0   2   2   2   2   2   2   2   2   0   2   0   0   0   0   2   2   0   0   2   0   2   0   0   0   2   2   2   0   0   0   2   0   2   0   2   0   0   0   0   2   2   2   2   2   2   2   2   2   2   2   2   0   0   2   2   0   2   2   2   2   0   0   0   2   0   2   0   2   0   0   2   2   2   2   0   0   0   2   0   0   0   2
 MK-3-7                 2   2   2   0   0   0   2   0   2   0   0   0   2   0   0   0   0   2   2   0   0   0   2   2   0   2   2   2   0   0   2   0   2   0   2   0   0   0   0   0   2   2   2   2   2   0   2   2   2   0   0   0   0   2   2   0   2   0   2   0   0   0   2   2   0   2   2   2   0   0   0   2   0   2   2   0   0   0   2   2   0   0   2   0   2   2   0   0   2   2   0   0   0   2   0   0   0   2   2   0   2   2   2   0   2   0   2   0   0   2   2   0   0   0   0   0   2   0   2   2   2   2   2   2   0   2   0   2   0   0   0   0   0   2   0   0   2   0   2   0   0   0   2   2   2   0   0   0   2   0   2   2   0   0   0   0   0   0   2   0   2   2   2   2   2   2   0   2   0   0   0   2   2   2   2   2   2   2   0   0   0   2   0   2   0   2   0   0   2   2   2   2   0   0   0   2   0   0   0   2
 MK-3-8                 0   2   2   0   0   0   2   0   2   0   0   0   2   0   0   2   0   2   2   0   0   0   2   2   0   2   2   2   0   0   0   0   2   0   2   0   0   0   0   0   0   2   2   2   2   0   2   2   2   0   2   0   0   2   2   0   2   0   2   0   0   0   2   2   0   2   2   2   0   0   2   2   0   2   0   0   0   0   2   2   0   0   2   0   2   2   0   0   2   2   0   0   0   0   0   0   0   2   0   0   2   2   2   0   2   0   2   2   0   2   2   0   2   0   0   0   0   2   2   2   2   2   2   2   0   2   0   2   0   0   0   0   0   2   0   0   2   0   2   2   0   0   2   2   2   0   0   0   2   0   2   2   2   2   0   0   0   0   2   0   2   2   2   2   2   2   0   2   0   0   0   2   2   2   2   2   0   2   0   0   0   2   0   0   0   2   0   0   0   2   0   2   2   0   0   2   0   0   0   2
 MK-3-9                 0   2   2   0   0   0   0   0   2   0   0   2   2   0   0   2   0   2   2   0   0   0   2   2   0   2   2   2   0   0   0   0   2   0   2   0   0   0   0   0   0   2   2   2   2   0   2   2   2   0   2   0   2   2   2   0   2   0   0   0   0   0   0   2   0   2   2   2   0   0   2   2   2   2   2   0   0   0   2   2   0   0   2   2   2   2   0   0   2   2   0   0   0   0   0   0   0   2   2   0   2   2   2   0   2   0   2   2   0   2   2   0   2   0   0   0   0   2   2   2   2   2   2   2   0   2   0   2   0   0   0   0   0   2   0   0   2   2   2   2   0   0   2   2   2   0   0   0   2   0   2   2   2   2   0   0   0   0   2   0   2   2   2   2   2   2   0   2   0   0   0   0   2   2   2   2   0   2   0   0   0   2   0   2   0   2   0   0   0   2   0   2   0   0   0   2   0   0   0   2
 MK-3-10                2   2   2   2   0   0   0   0   2   0   0   2   2   0   0   2   0   2   2   0   0   0   2   2   0   2   0   2   0   0   0   0   2   0   2   0   0   0   0   2   0   2   2   2   2   0   2   2   2   2   0   2   2   2   0   0   2   0   0   0   0   0   0   0   0   2   2   2   0   0   2   2   2   2   2   0   0   0   2   2   0   0   2   2   2   2   0   2   2   2   0   0   2   0   0   0   0   2   2   0   2   2   2   0   2   0   2   2   0   2   2   0   2   0   0   0   0   2   2   2   2   2   2   2   0   2   0   2   0   0   0   2   0   2   0   0   2   2   2   2   0   0   2   2   0   0   0   0   2   0   2   2   2   2   0   0   0   0   2   0   2   2   0   2   0   0   0   2   0   0   2   0   2   0   2   2   0   2   0   0   0   2   0   2   0   2   0   0   0   2   2   2   0   0   0   2   0   0   0   2
 MK-3-11                2   2   0   2   0   0   0   0   2   0   0   2   2   0   0   2   0   2   2   0   0   0   2   0   0   0   0   2   0   0   0   0   2   0   2   0   0   0   0   2   0   2   2   2   2   0   2   2   0   2   0   2   2   2   0   0   2   0   0   0   0   0   0   0   0   2   2   2   0   0   2   2   2   2   0   0   0   0   2   0   0   0   2   2   2   2   0   0   2   2   0   2   2   0   0   0   0   2   2   0   2   2   2   0   2   0   2   2   0   2   2   0   2   0   0   0   2   2   2   2   2   2   2   2   0   2   0   2   0   2   0   2   0   2   0   0   2   2   2   2   0   0   2   2   2   0   0   0   2   0   2   2   2   2   0   0   0   2   2   0   2   2   0   2   0   0   0   0   0   0   2   0   2   0   2   2   0   2   0   0   0   2   0   2   0   2   0   0   0   2   2   2   0   0   0   2   0   0   0   2
 MK-3-12                2   2   0   2   2   0   2   0   2   0   0   2   2   0   0   2   0   2   2   0   0   0   2   0   0   0   0   2   0   0   0   0   2   0   2   0   0   0   0   2   0   2   2   2   2   0   2   2   0   2   0   2   2   2   0   0   2   0   0   0   0   0   0   0   0   2   2   2   0   0   2   2   2   2   0   0   0   0   2   0   0   0   2   2   2   2   0   2   2   2   0   2   2   0   0   0   2   2   2   0   0   2   0   0   2   0   0   2   0   2   2   0   2   0   0   0   2   2   2   0   2   2   2   2   0   2   0   0   0   2   0   2   0   2   0   0   2   2   2   0   0   0   0   2   2   2   0   0   2   0   2   2   2   2   0   0   0   2   2   0   2   2   0   2   0   0   0   2   0   0   2   0   2   0   2   2   0   2   0   0   0   2   2   2   0   2   0   0   2   2   2   2   0   0   2   2   2   2   2   2
 MK-3-13                2   2   0   0   2   0   2   0   2   2   0   2   2   2   0   2   0   2   2   0   0   0   2   0   0   0   0   2   0   0   0   0   2   0   2   0   0   0   0   2   0   2   2   2   2   0   2   2   0   0   0   2   2   2   0   0   2   0   0   0   0   2   0   0   0   2   2   2   0   0   2   2   2   2   0   0   0   0   0   0   0   0   2   2   2   2   0   2   2   2   0   2   2   0   0   0   0   2   2   0   0   2   0   0   2   0   0   2   0   2   2   0   2   0   0   0   2   2   2   2   2   2   2   2   0   2   0   0   0   2   0   0   0   2   0   0   2   2   2   0   0   0   0   2   2   2   0   0   2   0   2   2   2   2   0   0   0   2   2   0   2   2   0   2   0   0   0   2   0   0   2   0   2   0   0   2   0   2   0   0   0   2   2   0   0   2   0   0   2   2   2   2   0   0   2   2   2   2   2   0
 MK-3-14                2   0   0   0   2   0   2   0   2   2   0   2   2   2   0   2   0   2   2   0   0   0   2   0   0   0   0   2   0   0   0   0   2   0   2   0   0   0   0   2   0   2   2   2   2   0   2   2   0   0   0   2   2   2   0   0   0   0   0   0   0   2   2   0   2   2   2   2   0   0   2   0   2   2   0   0   0   0   0   0   0   0   2   2   0   2   0   2   2   2   0   2   2   0   0   2   0   2   2   0   0   2   0   0   2   0   0   2   0   2   2   0   2   0   0   0   2   2   2   2   2   2   2   2   0   2   0   0   0   2   0   0   0   2   0   0   2   2   2   0   0   2   2   2   0   2   0   0   2   0   0   2   2   2   0   2   0   2   2   0   2   0   0   2   0   0   0   2   0   0   0   0   2   0   0   0   0   2   0   0   0   2   2   0   0   0   0   0   2   2   2   2   0   0   2   2   2   2   2   0
 MK-3-15                2   0   0   0   0   0   2   0   2   2   0   2   2   2   0   2   0   2   2   2   0   0   2   0   0   0   0   2   0   0   0   0   2   0   0   0   0   0   0   2   0   2   2   2   2   0   2   2   0   0   0   2   0   2   0   0   0   0   0   0   0   2   2   0   2   2   2   2   2   0   2   0   2   2   0   0   2   0   0   0   0   0   2   2   0   0   0   2   2   2   0   2   2   0   0   2   0   2   2   0   0   2   0   0   2   0   0   0   0   2   2   0   2   0   0   0   2   0   2   2   2   2   2   2   0   2   0   0   0   2   0   0   0   2   0   0   2   2   2   0   0   2   2   0   0   2   0   0   2   0   0   2   2   2   0   2   0   2   2   0   2   2   0   2   0   0   0   2   0   0   0   0   2   0   0   0   0   2   0   0   0   0   2   0   2   0   0   0   2   2   2   2   0   0   2   2   0   2   2   0
 MK-3-16                2   0   0   0   0   0   2   0   0   0   2   2   2   2   0   2   2   2   2   2   0   0   2   0   0   0   0   2   0   0   0   0   2   0   0   0   0   0   0   2   0   2   2   2   2   0   2   2   0   0   2   2   0   2   0   0   0   0   0   0   0   0   2   0   2   2   2   2   2   0   2   0   2   2   0   0   2   0   0   0   0   0   2   2   0   2   0   2   2   2   0   2   2   0   0   2   0   2   2   0   2   2   0   0   2   0   0   0   0   0   2   0   2   0   0   0   2   0   2   2   2   2   2   2   0   2   0   0   0   2   0   0   0   2   0   0   2   2   2   0   0   2   2   0   0   2   0   0   2   0   2   2   2   2   0   2   0   2   2   0   2   2   0   2   0   0   0   2   0   0   0   0   2   0   0   0   0   2   0   0   0   0   2   0   2   0   0   0   2   2   2   2   0   0   2   2   0   2   2   0
 MK-4-1                 0   2   2   2   0   0   0   0   0   0   0   2   0   2   2   0   0   2   2   0   0   0   0   0   2   2   2   0   0   0   0   2   2   0   2   0   0   0   2   0   2   2   2   0   0   2   0   2   0   0   0   0   2   2   0   0   2   2   2   0   2   0   2   2   2   2   0   2   2   0   0   2   2   2   2   2   0   2   2   2   2   2   0   0   0   2   2   2   2   2   0   0   2   2   2   0   0   0   2   2   0   2   2   0   0   0   0   0   2   0   2   0   0   2   2   0   2   2   0   0   0   0   2   0   0   0   0   0   0   0   0   0   0   2   2   0   2   0   0   0   2   0   0   0   0   2   0   0   0   2   0   0   0   2   2   0   0   2   0   0   0   2   0   0   2   2   2   2   2   2   2   0   0   2   2   2   2   0   2   0   2   0   0   2   0   0   0   2   0   0   0   2   0   2   0   2   0   0   0   2
 MK-4-2                 0   2   2   2   0   0   0   0   0   0   0   2   0   2   2   0   0   2   0   0   0   0   0   0   2   0   2   0   0   0   0   2   0   0   2   0   2   0   2   2   2   2   0   0   0   2   0   2   0   0   0   0   2   0   0   0   2   2   2   0   2   0   2   2   2   2   0   2   2   0   0   0   2   2   2   2   0   2   2   2   2   2   0   0   0   2   2   2   2   2   0   0   2   2   2   0   0   0   2   2   0   2   0   0   0   0   0   0   2   0   2   0   0   0   2   0   2   2   2   0   0   0   2   0   0   0   0   2   0   0   0   0   0   2   2   0   2   0   0   2   2   0   0   0   0   2   2   0   0   2   0   0   0   2   2   2   0   2   0   0   0   2   0   0   2   2   2   2   2   2   2   0   2   2   2   2   2   0   2   0   2   0   0   2   0   0   0   2   0   0   0   2   0   2   2   2   0   0   0   2
 MK-4-3                 0   2   2   2   0   0   0   0   2   0   0   2   0   2   2   0   0   2   2   0   0   0   0   0   2   0   2   0   0   2   0   2   0   0   2   2   2   0   2   2   2   2   2   0   0   2   0   2   0   0   0   0   2   0   0   0   2   2   2   0   2   0   2   0   2   2   0   2   2   2   0   0   2   2   2   2   0   2   0   2   2   2   0   0   0   2   2   2   2   2   0   0   2   2   2   0   2   0   2   2   0   2   0   0   0   0   0   2   2   0   2   0   0   0   2   0   2   2   0   0   0   0   2   0   0   0   0   2   0   0   0   0   0   2   2   0   2   0   0   2   2   0   0   2   0   0   2   0   0   2   2   0   0   2   2   2   0   2   0   0   0   2   2   0   2   2   2   2   2   0   2   0   2   2   2   2   2   0   2   0   2   2   0   2   0   0   0   2   2   0   0   2   0   2   2   2   0   0   0   2
 MK-4-4                 0   2   0   2   0   0   0   0   2   0   2   2   0   2   2   0   0   2   2   0   0   0   0   2   2   0   2   0   0   2   0   2   0   0   2   2   2   0   2   2   2   2   2   0   0   2   0   2   0   0   0   0   2   0   0   0   2   2   2   0   2   2   2   0   2   0   2   0   2   2   0   0   2   2   2   2   0   2   0   2   0   2   0   0   0   2   2   2   2   2   0   0   2   2   2   0   2   0   2   2   0   0   0   0   0   0   0   2   2   0   2   0   0   0   2   2   2   2   0   0   0   0   2   0   0   0   0   2   0   0   0   2   0   2   2   0   2   0   0   2   2   0   2   0   0   0   2   0   0   2   2   0   0   2   2   2   0   2   0   2   0   2   2   0   2   2   2   2   2   0   2   0   2   2   2   2   2   0   2   0   2   2   0   2   0   0   0   2   2   0   0   2   0   2   2   2   0   0   0   2
 MK-4-5                 0   2   0   2   0   2   0   0   2   0   2   2   0   2   2   0   0   2   2   0   0   0   0   2   0   0   2   0   2   2   0   2   0   0   2   2   0   0   2   2   2   2   2   0   0   2   0   2   0   0   0   0   2   0   0   0   2   2   2   0   2   2   2   0   2   0   2   0   2   2   0   0   2   2   2   2   0   2   0   0   0   0   0   0   0   2   2   2   2   2   0   0   2   2   2   2   2   0   2   2   0   0   0   0   0   0   0   2   2   0   2   0   2   0   2   2   2   0   0   0   0   0   2   2   0   0   0   2   0   0   0   2   0   2   2   0   2   0   0   2   2   0   2   0   0   0   2   0   0   2   2   2   0   2   2   2   0   2   0   2   0   2   0   0   2   2   2   2   2   0   2   0   2   2   2   2   0   0   2   0   0   2   0   2   0   0   0   2   2   0   0   2   0   2   2   2   0   0   0   2
 MK-4-6                 0   2   0   2   0   2   2   0   0   0   2   2   0   2   2   2   0   2   2   0   0   2   0   2   0   0   2   0   2   2   2   2   0   0   0   2   0   0   2   2   2   2   2   2   0   0   0   2   0   0   0   0   2   0   0   0   0   2   2   0   2   2   2   0   2   2   2   2   2   2   2   0   2   2   2   2   0   2   0   0   2   0   2   0   0   0   2   0   0   2   0   0   2   2   2   2   2   0   2   2   0   0   0   0   0   0   0   2   2   0   2   0   2   0   2   2   0   0   0   0   0   0   2   2   0   0   0   2   0   0   0   2   0   2   2   0   2   0   0   2   2   0   2   0   0   0   2   0   2   2   2   2   0   2   2   2   0   2   0   2   0   0   0   0   0   2   2   2   2   0   2   0   2   2   2   2   0   0   2   0   0   2   0   2   0   0   2   2   0   2   0   2   0   2   2   2   2   0   0   2
 MK-4-7                 0   2   0   2   0   2   2   0   0   0   2   2   0   2   2   2   0   2   2   0   0   2   0   2   0   0   2   0   2   2   2   2   0   0   0   2   0   0   2   2   2   2   0   2   0   0   0   2   2   0   0   2   2   0   2   0   0   2   2   0   2   2   2   0   2   2   0   2   2   2   2   0   2   2   2   2   0   2   0   0   2   0   0   0   0   2   0   0   0   2   0   0   2   2   2   2   2   0   2   2   0   2   0   2   0   0   0   2   2   0   2   0   2   0   2   0   0   0   0   0   0   0   2   2   0   0   0   2   0   2   0   2   0   2   0   0   2   0   2   2   2   0   2   0   0   0   2   2   2   2   2   2   0   2   2   2   0   2   0   2   0   0   0   0   0   2   2   2   2   0   2   0   2   2   2   2   0   2   2   0   2   2   0   2   0   0   2   2   0   2   2   2   0   2   0   2   2   2   0   2
 MK-4-8                 0   2   0   2   0   2   2   0   0   0   2   2   0   2   2   2   0   2   2   0   0   2   0   2   0   0   2   0   2   2   2   2   0   0   0   2   0   0   2   2   2   0   0   2   0   0   0   2   2   0   0   2   2   0   2   0   2   0   2   0   2   2   2   0   2   2   0   2   2   2   0   0   2   2   2   0   0   0   0   0   2   0   0   0   0   0   0   0   0   2   0   0   2   0   2   2   2   0   2   2   2   2   0   2   0   0   0   2   2   0   2   2   2   2   2   0   0   0   2   0   0   0   2   2   2   0   2   2   0   0   0   2   0   2   0   0   2   2   2   2   2   0   2   0   0   0   0   2   2   2   2   0   0   2   2   2   0   2   0   2   0   2   0   0   0   2   2   2   0   0   2   0   2   2   2   2   0   2   2   0   2   2   0   2   0   0   2   2   0   2   2   2   0   2   0   0   2   2   0   2
 MK-4-9                 2   0   0   2   0   0   2   0   2   0   2   2   0   2   2   2   0   2   2   2   0   2   0   2   0   0   2   0   0   2   2   2   0   0   0   2   0   0   2   2   2   0   0   2   0   0   0   2   2   0   0   2   2   2   2   0   2   0   2   0   2   2   2   0   2   2   0   0   2   2   0   0   2   2   2   0   2   0   0   0   0   0   0   0   0   0   0   0   0   0   0   0   2   0   2   2   0   0   2   2   2   2   0   2   0   0   0   2   2   0   2   2   2   2   2   0   0   0   0   0   0   0   2   2   2   0   2   2   0   0   0   2   0   2   2   0   2   2   2   2   2   0   2   0   0   0   0   2   2   2   2   0   0   2   2   2   2   2   0   0   0   2   0   0   0   2   2   0   0   0   2   0   2   2   2   2   0   2   2   0   2   2   0   2   0   0   2   2   0   2   2   2   0   2   0   0   2   0   0   2
 MK-4-10                2   0   0   2   0   0   2   0   2   0   2   0   0   2   0   2   0   2   2   2   0   2   0   2   2   0   0   0   0   2   2   2   0   0   0   2   0   2   2   2   2   0   0   2   0   0   0   2   2   2   0   2   2   2   2   0   2   0   2   0   2   2   2   0   0   2   0   0   2   2   0   0   2   2   2   0   2   0   0   0   0   0   0   2   0   0   2   0   0   0   2   0   2   2   2   2   0   0   2   2   0   0   0   2   0   0   0   2   2   2   2   2   2   2   2   0   0   0   0   0   0   0   2   2   2   0   2   2   0   0   0   2   0   2   2   0   2   2   0   2   0   0   2   2   0   0   0   2   2   2   2   0   0   2   2   2   2   2   0   0   0   2   0   0   0   2   2   0   0   0   2   0   2   2   2   2   0   2   0   0   2   2   0   2   0   2   2   0   0   0   2   2   0   2   0   0   2   0   0   2
 MK-4-11                2   0   0   2   0   0   2   0   2   0   2   0   0   2   0   0   0   2   2   0   0   0   0   2   2   0   0   0   0   2   2   2   0   0   0   2   0   2   2   0   2   0   0   2   0   0   2   2   0   0   0   2   2   2   2   0   0   0   2   0   2   2   2   0   0   2   0   0   2   2   0   0   2   2   2   0   2   2   0   0   2   0   0   2   0   0   2   0   0   0   2   0   2   2   0   2   0   0   2   2   0   0   2   2   0   0   0   2   2   2   2   2   0   2   2   0   0   0   0   0   0   2   2   2   2   0   2   2   0   0   0   2   2   2   2   0   2   2   0   2   0   0   2   2   0   0   0   2   2   2   2   0   0   2   2   2   0   2   0   0   0   2   0   2   0   0   2   0   0   0   2   0   2   2   2   2   0   2   0   2   2   2   0   2   0   2   2   0   2   0   2   2   0   2   0   0   2   0   0   2
 MK-4-12                2   0   0   2   0   0   2   0   2   0   2   0   0   2   0   0   0   2   2   0   0   2   0   2   2   0   0   0   0   0   2   2   0   0   0   2   2   2   2   0   2   0   0   2   0   0   2   2   0   0   0   2   2   2   2   0   0   0   2   0   0   2   2   0   0   2   0   0   2   2   2   0   2   2   2   0   2   2   0   0   2   0   0   2   0   0   2   0   0   2   2   2   2   2   0   2   0   2   2   2   0   0   2   2   0   0   0   0   2   2   2   2   0   2   2   0   0   0   0   0   0   2   2   2   2   0   2   2   0   0   0   2   2   2   2   0   2   2   0   2   2   0   2   2   0   0   0   2   2   2   2   0   0   2   2   2   0   2   0   0   0   2   0   2   0   2   0   0   0   0   2   0   2   2   2   2   0   2   0   2   2   2   0   2   0   2   2   0   2   0   0   2   0   0   2   0   2   0   0   2
 MK-4-13                2   0   0   2   0   0   2   0   0   0   2   0   0   2   0   0   0   2   0   0   0   2   0   2   2   0   0   2   0   0   2   2   0   0   0   0   2   0   2   0   0   2   0   2   0   0   2   2   0   0   0   2   2   2   2   2   0   0   2   0   0   2   2   0   0   2   0   0   2   2   2   0   2   2   2   2   2   0   0   0   2   0   0   2   2   0   2   0   0   2   2   2   2   2   0   2   0   2   2   2   0   0   2   2   0   2   0   0   2   2   0   2   0   2   2   0   0   0   0   0   0   2   2   2   2   0   2   2   0   0   0   2   2   0   2   0   2   2   0   2   2   0   2   2   0   0   2   2   2   2   2   0   0   2   2   2   0   2   0   0   0   2   0   2   0   2   0   0   0   0   2   0   2   2   2   2   0   2   0   2   2   2   0   2   0   2   2   0   0   0   0   2   0   0   2   0   2   0   0   2
 MK-4-14                2   0   0   2   0   0   2   0   0   2   2   0   2   2   0   2   0   2   0   0   0   2   0   2   2   0   0   2   0   0   2   2   0   0   0   0   2   0   2   0   0   2   2   2   0   2   2   2   2   0   0   2   2   2   2   2   0   0   2   0   0   2   0   0   0   2   0   0   2   2   2   0   2   2   2   2   2   0   0   0   2   0   0   2   2   0   2   0   0   0   2   2   2   2   0   2   0   2   2   2   0   0   2   2   0   0   0   0   2   2   0   2   0   2   2   0   0   0   0   0   0   2   2   2   0   0   2   2   0   0   0   2   2   0   2   0   2   2   0   2   0   0   2   2   0   0   2   2   2   2   2   0   0   2   2   2   0   0   0   0   0   0   2   2   0   2   0   0   0   0   2   0   2   2   2   2   0   2   2   2   2   2   0   2   0   2   2   0   0   0   0   2   0   0   2   0   2   0   0   2
 MK-4-15                2   0   0   2   0   0   0   0   0   2   2   0   2   2   0   0   0   2   0   0   0   2   0   2   2   0   0   2   0   0   2   2   0   0   0   0   2   0   2   0   0   2   2   2   0   2   2   2   2   0   0   2   2   2   2   2   0   0   2   0   0   2   0   0   0   2   0   0   2   2   2   0   0   2   2   2   2   0   0   0   2   0   0   2   2   0   2   0   0   0   2   2   2   2   0   2   0   2   2   2   0   0   2   2   0   0   0   0   2   2   0   2   0   2   2   0   0   0   0   0   0   2   2   0   0   0   2   2   2   0   0   2   2   0   2   0   2   2   0   2   0   0   2   2   0   0   2   2   2   2   2   0   0   2   2   2   0   0   2   0   0   0   2   2   2   2   0   0   0   0   2   0   2   0   2   2   0   2   2   0   0   2   0   2   0   0   2   0   0   0   0   0   0   0   2   0   2   0   0   2
 MK-4-16                2   0   0   2   0   0   0   0   0   2   0   0   2   2   2   0   0   2   0   0   0   2   0   2   0   0   0   2   0   0   2   2   0   0   0   0   2   2   2   0   0   0   2   2   0   2   2   2   2   0   0   2   2   2   2   2   2   0   2   0   0   0   0   0   0   2   0   0   2   2   2   0   2   2   2   2   2   0   0   0   2   0   2   2   2   0   2   0   0   0   2   2   2   2   0   2   0   2   2   2   0   0   2   2   2   0   0   0   2   2   0   2   0   2   2   0   2   0   2   0   0   2   2   0   0   0   2   2   2   0   0   2   2   0   0   0   2   0   0   2   0   0   2   0   0   2   2   2   2   2   2   0   0   2   2   2   0   0   2   0   0   0   2   2   2   2   2   0   0   0   0   0   2   0   2   2   0   2   2   0   0   2   0   2   0   0   2   0   0   0   0   0   0   0   0   0   2   0   0   2
 MK-5-1                 0   2   2   0   0   0   2   0   2   0   0   2   2   0   2   2   0   0   0   2   0   0   0   2   2   0   2   2   2   0   2   2   0   2   0   0   2   0   0   2   2   2   2   2   0   0   2   2   0   0   2   0   2   2   0   2   0   2   0   0   0   0   0   0   2   0   0   2   0   2   0   0   2   2   2   2   0   0   2   2   0   0   0   0   2   2   2   0   0   0   0   2   2   2   0   2   0   0   2   2   2   2   0   2   2   2   0   0   0   2   0   2   0   2   0   2   2   2   2   0   0   0   0   2   2   2   2   2   2   2   2   0   0   0   0   2   2   2   2   0   2   0   0   0   2   0   2   2   2   2   2   2   2   2   2   0   2   2   2   0   2   0   0   0   0   2   0   0   2   0   2   2   2   2   2   0   2   2   0   2   2   2   0   2   0   2   0   0   2   2   2   2   0   0   0   0   2   2   0   2
 MK-5-2                 0   2   2   0   0   0   2   0   2   0   0   2   2   0   2   2   0   0   0   2   0   0   0   2   2   2   2   2   2   0   2   2   0   2   0   2   0   2   0   2   2   2   2   2   0   0   2   2   0   0   2   0   2   2   0   2   0   2   0   2   0   0   0   0   2   0   0   2   0   2   0   0   0   0   2   0   0   0   2   0   0   0   0   0   2   2   2   0   0   0   0   2   2   0   0   2   0   0   2   2   2   2   0   2   2   2   0   0   2   2   0   2   0   2   0   2   2   0   2   0   0   0   0   2   2   2   2   2   0   2   2   0   0   0   0   0   2   2   2   0   2   0   0   0   2   0   2   2   2   2   2   0   2   2   2   2   0   2   2   0   2   0   0   2   0   2   0   0   2   0   2   2   2   2   2   0   2   2   0   2   0   0   0   0   0   2   0   0   2   2   2   2   0   0   0   0   0   2   0   0
 MK-5-3                 0   2   2   0   0   0   2   2   2   0   0   2   2   0   2   2   0   0   0   2   0   0   0   2   2   2   2   2   2   0   2   2   0   2   2   2   0   0   0   2   0   2   2   2   2   0   2   2   0   0   2   0   2   2   0   2   2   2   0   2   0   0   0   0   2   0   0   2   0   2   0   0   0   0   2   0   0   2   2   0   0   0   0   0   2   2   0   2   2   0   0   2   2   0   0   2   0   0   2   2   2   2   0   2   2   2   0   0   2   2   0   0   0   2   0   2   2   0   2   0   0   0   0   2   2   2   0   2   0   2   2   0   0   2   0   0   2   2   0   0   2   0   0   0   0   0   2   0   2   2   2   2   2   2   2   2   0   2   2   0   2   0   0   2   0   2   0   0   0   0   2   2   2   2   2   0   2   2   0   2   0   0   0   0   0   2   0   0   2   2   2   2   0   0   0   0   0   0   0   0
 MK-5-4                 0   2   2   0   0   0   2   0   2   0   0   2   2   0   2   2   0   0   0   2   0   2   0   2   2   2   0   2   2   2   2   2   0   0   2   2   0   0   0   2   0   2   2   2   2   0   2   0   0   0   2   0   2   2   0   2   2   2   0   0   0   0   0   0   2   0   0   2   0   2   0   0   2   0   2   0   0   2   2   0   0   0   0   0   2   2   0   2   2   0   0   2   2   0   0   2   0   0   0   0   2   2   0   2   2   2   0   2   2   2   0   0   0   2   0   2   2   0   2   0   0   0   2   2   2   2   0   2   0   2   2   0   0   2   0   0   2   2   0   2   2   0   0   0   0   0   2   0   2   0   2   0   2   2   2   2   2   2   2   2   2   0   0   2   0   2   0   0   0   0   2   2   0   2   2   2   2   2   0   2   0   0   0   0   0   2   2   0   2   2   2   2   0   0   0   0   0   0   0   0
 MK-5-5                 0   2   2   0   0   0   2   2   2   0   0   2   0   0   2   0   0   0   0   2   0   2   0   0   2   2   0   2   2   2   2   2   0   0   2   2   0   0   0   2   2   2   2   2   2   0   2   0   0   0   2   0   2   0   0   2   2   2   0   0   0   0   0   0   2   0   0   2   0   0   0   0   2   0   2   0   0   2   2   0   0   0   0   0   2   2   0   2   2   0   0   2   2   0   2   2   0   0   0   0   2   2   0   2   2   2   0   2   0   2   0   0   0   2   0   2   0   0   2   0   0   0   2   0   0   2   0   2   0   2   2   0   0   2   0   0   2   2   2   2   0   0   0   0   0   0   2   2   2   0   2   0   2   2   2   2   2   2   2   2   2   0   0   0   0   2   0   0   0   0   2   2   0   2   2   2   2   2   0   2   0   0   0   0   0   2   2   0   2   2   2   2   0   0   0   0   2   0   0   0
 MK-5-6                 0   0   2   2   0   0   2   2   2   0   0   2   0   0   2   0   0   0   0   2   2   2   0   0   0   2   0   2   2   2   2   2   0   0   2   2   0   0   0   2   2   2   0   2   2   0   0   0   0   2   2   0   2   0   0   2   2   2   0   0   0   0   0   2   2   0   0   2   0   0   0   0   2   0   2   0   0   2   2   0   2   0   0   0   2   2   0   2   2   0   0   2   2   0   2   2   2   0   0   0   2   2   0   2   2   2   0   0   0   2   0   0   0   2   2   2   2   2   2   0   0   0   2   0   2   2   0   2   0   2   2   0   0   2   0   0   2   2   2   2   0   0   0   0   0   0   2   2   2   0   2   0   2   2   2   2   2   2   2   2   2   0   0   2   0   2   2   0   2   0   2   2   0   2   0   2   2   2   0   0   0   0   0   0   0   2   2   0   2   2   2   2   0   0   0   0   2   0   0   2
 MK-5-7                 2   0   2   0   0   2   2   2   2   0   0   2   0   0   2   0   2   0   0   2   2   2   2   0   0   2   0   2   2   2   2   2   0   2   2   2   0   2   2   2   2   2   0   2   2   0   0   0   0   2   2   0   2   0   0   2   2   2   2   0   2   0   0   2   2   0   0   2   0   0   2   0   2   0   2   0   2   2   2   0   2   0   0   0   0   2   0   2   2   0   0   2   2   0   2   2   2   0   0   0   2   2   0   2   2   2   0   0   0   2   2   0   0   2   2   2   2   2   2   0   0   0   2   2   2   2   0   2   0   2   2   0   0   2   0   0   2   2   2   0   0   0   0   0   0   0   2   2   2   0   2   0   2   2   2   2   2   0   2   2   2   0   0   2   0   2   2   2   2   0   2   2   0   2   0   2   2   2   0   0   0   0   0   0   0   2   2   0   0   2   2   2   0   0   0   0   2   0   0   2
 MK-5-8                 2   0   0   0   0   2   2   2   2   0   0   0   0   0   2   0   0   2   0   0   2   2   2   0   0   2   0   2   2   2   2   2   0   2   2   2   0   2   2   2   2   2   2   2   2   0   0   0   0   2   2   0   2   0   0   2   2   2   2   0   2   0   0   2   2   0   0   2   0   0   2   0   2   0   2   0   2   2   2   2   2   0   0   0   0   2   2   2   2   0   0   2   2   0   2   2   2   0   0   0   2   2   2   2   2   2   2   0   0   2   2   0   0   0   2   2   2   0   2   0   0   0   2   2   2   2   0   2   0   2   2   0   0   2   0   0   2   2   2   2   0   0   0   0   0   0   2   2   2   0   2   0   2   2   2   2   0   2   2   2   2   0   0   2   0   2   2   2   2   0   2   2   0   2   0   2   2   0   0   0   0   0   0   0   0   2   2   0   0   2   2   2   0   0   0   0   2   0   0   2
 MK-5-9                 2   0   0   0   0   2   2   2   2   0   0   0   0   0   2   0   0   2   0   0   2   0   2   0   0   2   0   2   2   2   2   2   0   2   2   2   0   2   2   2   2   2   2   2   2   0   0   2   0   2   2   0   2   0   0   0   2   2   2   0   2   0   0   2   2   0   0   2   0   0   2   0   2   0   2   0   2   2   2   2   2   0   0   0   0   2   2   2   2   0   0   2   0   0   2   2   2   0   0   0   0   2   2   2   2   2   0   0   0   2   2   0   0   0   2   2   2   0   0   0   0   0   2   2   2   2   0   2   0   2   2   0   0   0   0   0   2   0   2   2   0   0   0   0   0   0   2   2   2   0   2   0   2   0   0   2   0   2   2   2   2   0   0   2   0   2   2   2   2   0   2   2   0   2   0   2   2   0   0   0   0   0   2   0   0   0   2   0   0   2   2   2   0   0   2   0   2   0   0   2
 MK-5-10                2   0   0   0   0   2   2   2   2   0   0   0   0   0   2   0   0   2   0   0   0   0   2   2   0   2   2   2   2   2   2   2   0   2   0   0   0   2   2   2   2   2   2   2   2   0   0   2   0   2   2   0   2   0   0   0   2   2   2   2   2   0   2   2   2   0   0   2   0   0   2   0   2   0   2   2   2   2   2   2   0   0   2   0   0   2   2   2   2   0   0   2   0   0   2   2   2   0   2   0   0   2   2   2   2   2   0   0   0   2   2   0   0   0   2   2   2   0   0   0   2   0   2   2   2   2   0   0   2   2   0   0   0   0   0   0   2   0   2   2   2   0   0   0   0   0   0   2   2   0   2   0   2   0   0   2   0   2   2   2   2   0   0   0   0   2   2   2   2   0   2   2   0   2   0   2   2   0   0   0   0   0   2   0   0   0   2   0   0   2   2   0   2   0   2   0   2   0   0   2
 MK-5-11                2   0   0   0   2   2   2   2   2   0   0   0   0   0   2   0   0   2   0   0   0   2   2   2   0   2   0   2   2   2   2   0   0   2   0   0   0   2   2   0   2   2   2   2   2   0   0   2   0   2   2   0   2   0   0   0   2   2   2   2   2   0   2   2   2   2   0   2   0   0   2   0   2   0   2   2   2   2   2   2   0   0   2   0   0   2   2   2   2   0   2   2   0   0   2   2   2   0   2   0   0   2   2   2   2   2   0   0   0   2   2   0   0   0   2   2   2   0   0   0   2   0   2   2   2   2   2   0   2   2   2   0   0   0   0   0   2   0   2   2   0   0   0   0   0   0   0   2   2   0   2   0   2   0   0   2   0   2   2   2   2   0   2   0   0   2   2   2   2   0   2   0   0   2   2   2   2   0   0   0   0   0   2   0   0   2   2   0   0   2   2   0   2   0   2   0   2   0   0   2
 MK-5-12                2   0   0   0   2   2   2   2   2   0   0   2   0   0   2   0   0   2   0   0   0   2   2   2   0   2   0   2   2   2   2   2   0   2   0   0   0   2   2   0   2   2   2   2   2   0   0   2   0   2   2   0   2   0   0   0   2   2   2   0   2   0   2   2   2   2   0   2   0   0   2   0   0   0   2   2   2   2   2   2   0   0   2   0   0   2   2   0   2   0   2   2   0   0   2   2   2   0   2   0   0   2   2   2   2   2   0   0   0   2   2   0   0   0   2   2   2   0   0   0   2   0   2   2   2   2   2   0   2   2   2   0   0   0   0   0   2   0   2   2   0   2   0   0   0   0   0   2   2   0   0   0   2   0   0   2   0   2   2   2   2   0   2   0   0   2   2   2   2   0   2   0   0   0   2   2   2   0   0   0   0   0   2   0   0   2   0   0   0   2   2   0   2   0   2   0   2   0   0   2
 MK-5-13                2   0   0   0   2   2   2   0   2   0   2   2   0   0   2   0   0   2   0   0   2   2   2   2   0   2   0   2   0   0   2   2   0   2   0   0   0   2   2   0   2   2   2   0   2   0   0   2   0   2   2   2   2   0   0   0   2   2   2   2   0   0   0   2   2   2   0   2   0   0   2   0   0   0   2   2   2   2   2   2   0   0   2   0   0   2   2   0   2   2   2   2   0   0   2   2   2   0   2   0   0   0   2   2   0   2   0   0   0   2   2   0   0   2   2   2   2   2   0   0   2   0   2   2   2   0   2   0   2   2   2   2   0   0   0   0   2   0   2   2   0   2   0   0   0   0   0   2   2   0   2   0   2   0   0   2   0   2   0   2   0   0   2   0   0   2   2   2   2   0   0   0   0   0   2   2   2   0   0   0   0   0   2   0   0   2   0   0   0   2   2   0   2   0   2   0   2   0   2   2
 MK-5-14                2   0   0   0   2   0   2   0   2   0   2   2   0   0   2   0   0   2   0   0   0   2   2   0   0   2   0   2   0   0   2   2   0   2   0   0   0   2   0   0   2   2   2   0   2   0   0   2   2   2   2   2   2   0   0   0   2   2   2   2   0   0   0   2   2   2   0   0   0   0   0   0   0   0   2   2   2   2   2   2   0   0   2   0   0   2   2   0   2   2   2   2   0   2   2   2   2   0   2   0   0   0   2   2   0   2   0   0   0   2   2   0   0   2   2   2   0   2   0   0   2   0   2   2   2   0   2   0   2   2   2   2   0   0   2   0   2   0   2   2   0   2   0   0   0   0   0   2   2   0   2   0   2   0   0   2   0   2   0   2   0   2   2   0   0   2   2   0   2   0   0   0   0   0   2   2   2   0   0   0   0   0   2   0   0   2   0   0   0   2   2   0   2   0   0   0   2   0   2   2
 MK-5-15                2   0   0   0   2   0   2   0   2   0   2   2   0   0   2   2   2   2   0   0   0   2   2   0   0   2   0   2   0   2   2   0   0   2   0   0   0   2   0   0   2   0   2   0   2   2   0   2   2   2   2   2   2   0   0   0   2   0   2   2   0   0   0   2   2   2   0   0   0   0   0   0   0   2   2   2   0   2   0   2   0   0   2   0   0   2   2   0   0   2   0   2   0   2   2   2   2   0   2   0   0   0   2   2   0   2   0   0   0   2   2   2   0   2   2   2   0   2   0   0   2   0   2   2   2   0   0   0   0   2   2   2   0   0   2   0   2   0   2   2   0   2   2   0   0   0   0   2   2   0   2   0   0   0   0   2   0   2   0   2   0   2   2   0   0   2   2   0   2   0   0   0   0   0   2   2   2   0   0   0   0   2   2   0   0   2   0   0   0   2   2   0   2   0   0   0   2   0   0   2
 MK-5-16                2   0   0   0   2   0   2   0   2   0   2   2   0   0   2   2   2   2   0   0   0   2   2   2   0   2   0   0   0   2   2   0   0   2   0   0   0   2   0   0   2   0   2   2   0   2   0   2   2   2   2   2   2   0   0   2   2   0   2   2   0   0   0   0   2   2   0   0   0   0   0   0   0   2   2   2   0   2   0   2   0   2   2   0   0   2   2   0   0   2   0   2   0   2   2   2   2   0   2   0   0   0   2   2   0   2   0   0   0   2   2   2   0   2   2   2   2   2   0   0   2   0   2   2   2   0   0   0   2   2   2   2   0   0   2   0   2   0   2   2   0   2   2   0   0   0   2   2   2   0   2   0   0   0   0   2   0   2   0   2   0   2   2   0   0   2   2   0   2   0   2   0   2   0   2   2   2   0   2   0   0   2   2   0   0   2   0   0   0   2   2   0   2   0   0   2   2   0   0   2
 MK-6-1                 0   2   0   0   0   2   0   2   0   0   0   2   0   2   2   2   0   2   0   0   2   0   0   0   2   0   0   0   2   2   0   2   2   0   0   2   2   0   0   2   2   0   0   0   0   2   2   0   0   0   0   0   0   0   0   2   0   0   2   0   0   2   0   2   0   2   0   2   0   2   2   0   0   2   2   0   0   0   2   0   0   0   0   2   0   2   0   2   0   2   2   2   0   0   0   0   0   2   0   0   2   2   2   0   0   2   2   0   0   2   0   2   0   0   2   0   0   0   2   0   2   2   2   2   0   0   0   2   0   2   0   2   2   0   2   2   0   2   2   2   0   0   2   0   0   2   0   0   0   2   2   0   0   0   0   0   0   2   0   2   2   2   2   0   2   2   2   2   0   2   2   2   2   2   0   0   0   0   2   0   0   2   2   2   0   2   2   2   2   2   0   2   2   0   0   0   2   0   0   2
 MK-6-2                 0   2   0   0   0   2   0   2   0   0   0   2   0   2   2   2   0   2   0   0   2   0   0   0   2   0   0   0   2   2   0   2   2   0   0   2   2   0   0   2   2   0   0   0   0   2   2   0   0   0   0   0   0   0   0   2   0   0   2   0   0   2   0   2   0   0   0   2   0   2   0   2   0   2   2   0   0   0   2   0   0   0   2   2   0   2   0   2   0   2   2   2   0   0   0   0   2   2   0   0   2   2   2   2   0   2   0   2   0   2   0   2   0   0   2   0   2   0   0   0   2   2   2   2   0   0   2   2   0   0   0   2   2   0   2   2   2   2   2   2   0   0   2   0   0   2   0   0   0   2   2   0   0   0   0   0   0   2   0   0   2   2   2   0   2   2   2   2   0   2   2   2   2   2   0   0   0   0   2   0   0   2   2   2   0   2   2   2   2   2   0   2   2   0   0   0   2   2   0   2
 MK-6-3                 0   2   2   0   0   0   0   2   0   0   0   2   0   2   2   2   0   2   0   0   2   0   0   0   2   0   0   0   2   2   0   2   2   0   0   2   2   0   0   2   0   0   0   0   0   2   2   0   0   0   0   0   0   0   2   2   0   2   2   0   0   2   0   2   0   0   0   2   0   2   0   2   0   2   2   0   0   0   2   0   0   0   2   0   0   2   0   2   0   2   2   2   0   0   2   0   2   0   0   0   2   0   2   2   0   2   0   2   0   2   0   2   0   0   2   0   2   0   0   0   2   2   0   2   0   0   2   2   0   0   0   2   0   0   2   2   2   2   2   0   0   0   0   0   0   2   0   0   0   2   2   0   0   0   0   0   0   2   0   0   2   0   2   0   0   2   2   2   0   2   2   2   2   2   2   0   0   0   2   2   0   2   2   2   0   2   2   2   2   2   0   2   2   0   0   2   2   2   0   2
 MK-6-4                 0   2   2   0   0   0   0   2   0   0   0   2   0   2   2   2   0   2   0   0   2   0   0   0   2   0   0   0   2   2   0   2   2   0   0   2   0   0   2   2   0   2   0   0   2   2   2   0   0   0   0   0   0   0   2   2   0   2   2   2   2   2   0   2   0   0   0   2   0   2   0   2   0   0   2   0   2   2   2   2   0   0   2   0   0   2   0   2   0   2   2   2   0   0   2   0   2   0   0   0   2   0   0   2   0   2   0   2   0   2   0   2   0   0   2   0   2   0   0   0   2   2   0   2   0   0   0   2   0   0   0   2   0   0   0   2   2   2   2   0   0   0   0   0   2   2   0   0   0   2   2   0   0   0   0   2   2   2   0   0   2   0   2   0   2   2   2   2   0   2   2   2   2   2   2   0   0   0   0   2   0   2   2   2   0   2   2   2   0   0   0   2   2   0   0   2   2   2   0   2
 MK-6-5                 0   2   2   0   0   0   0   2   0   0   0   2   0   0   2   2   0   2   0   0   2   0   0   0   2   0   0   0   2   2   0   2   2   0   0   2   0   0   2   2   0   2   0   0   2   2   2   0   0   2   0   0   0   0   2   2   0   2   2   0   2   2   0   2   0   0   0   2   0   2   0   2   2   0   2   0   2   2   2   2   0   0   2   0   0   2   0   2   0   2   0   2   0   0   2   2   2   0   0   0   2   0   2   2   0   2   0   0   0   2   0   2   0   0   2   0   2   0   0   0   2   2   0   2   2   0   0   2   0   0   0   2   0   0   0   2   2   2   2   0   0   0   0   0   2   2   0   0   0   2   2   0   0   0   0   2   2   2   0   0   2   0   2   0   2   2   2   2   0   2   2   2   2   0   0   0   0   0   0   2   0   2   2   2   0   2   0   2   0   0   0   0   2   0   2   2   2   2   0   2
 MK-6-6                 0   2   2   0   0   0   0   2   0   0   0   2   0   0   2   2   0   2   0   0   2   0   0   0   2   0   0   0   2   2   0   0   2   0   0   2   0   0   2   2   0   2   0   0   2   2   2   0   0   2   0   0   0   0   2   2   0   2   2   2   2   2   0   2   0   0   0   2   0   2   0   2   2   0   0   0   2   2   2   2   0   0   2   0   0   2   0   2   0   2   0   2   0   0   2   0   2   0   0   0   2   0   2   2   0   2   0   0   2   2   0   2   0   0   2   0   2   0   0   0   0   2   0   2   2   0   0   2   0   0   0   0   0   0   0   2   2   2   0   2   0   0   0   0   2   2   0   2   0   2   2   0   0   0   0   2   0   2   0   0   2   0   2   0   2   2   2   2   0   2   0   0   2   0   2   0   0   0   0   2   0   2   2   0   0   2   0   2   0   0   0   0   2   0   2   2   2   0   2   0
 MK-6-7                 0   2   2   0   0   0   2   2   0   0   0   2   0   0   2   2   0   0   0   0   2   0   0   0   2   0   0   0   0   2   0   0   2   0   0   2   0   0   2   2   2   2   0   0   2   2   0   0   0   2   0   0   0   0   2   2   0   2   2   2   0   0   0   2   0   0   0   2   0   2   0   2   2   0   0   0   2   0   2   2   2   0   2   0   0   2   0   2   0   2   2   0   0   0   2   0   2   0   0   0   2   0   2   2   0   2   0   0   2   2   0   2   0   0   2   0   2   0   0   0   0   2   0   2   2   0   0   2   0   0   2   0   0   0   0   0   2   2   2   2   0   0   0   0   2   2   0   2   2   2   2   0   2   0   2   0   0   2   0   0   2   2   2   0   2   2   2   2   0   0   0   0   2   0   2   0   0   0   0   2   0   2   2   0   0   2   0   2   0   0   0   0   2   0   2   2   2   0   2   0
 MK-6-8                 0   2   2   0   0   0   2   2   0   0   2   2   0   0   2   2   0   0   0   0   2   0   0   0   2   0   0   0   0   2   0   0   0   0   0   2   0   0   2   2   2   2   0   0   2   2   0   0   0   2   2   0   0   2   2   2   0   2   2   2   0   0   2   2   0   0   0   2   0   2   0   2   2   2   0   0   2   0   2   2   2   0   2   2   0   2   0   2   0   0   2   0   0   0   2   0   2   0   0   2   2   2   2   2   0   2   0   0   2   2   2   2   0   0   2   0   2   0   0   0   0   2   0   0   2   0   0   2   0   0   2   0   2   0   0   0   2   2   2   2   0   0   0   0   2   2   0   2   2   2   2   0   0   0   2   0   0   2   0   2   2   0   2   0   2   2   2   0   0   0   0   0   0   0   2   0   0   0   0   2   0   2   2   0   0   2   0   2   0   0   0   0   2   2   2   2   2   0   2   0
 MK-6-9                 0   2   2   0   0   0   2   2   0   0   2   0   0   0   0   2   0   0   0   0   2   0   0   0   2   0   0   0   0   2   0   0   2   0   0   2   0   0   2   2   2   2   0   0   2   2   0   0   0   2   2   0   0   2   2   2   0   2   2   2   0   0   0   2   0   0   0   0   0   2   0   2   2   2   0   0   2   0   2   2   2   0   2   2   2   2   0   2   0   0   2   0   0   0   2   0   2   0   0   2   2   2   2   2   0   2   0   0   2   2   2   2   0   0   2   2   2   0   0   0   0   2   2   0   2   0   2   2   0   0   2   0   2   0   0   0   2   2   2   0   0   0   0   0   2   2   0   2   2   2   2   0   0   0   2   0   2   2   0   2   0   0   2   0   2   2   2   0   0   0   0   0   0   0   2   0   0   0   2   2   0   0   2   0   0   2   0   2   0   0   0   0   2   2   2   2   2   0   2   2
 MK-6-10                2   2   2   0   0   0   2   2   0   0   2   0   0   0   2   2   0   0   0   0   2   0   0   2   2   0   0   0   0   2   0   0   2   0   0   2   0   0   2   0   2   2   2   0   2   2   2   0   0   2   2   0   0   2   2   2   0   2   2   2   0   0   0   2   2   0   0   0   0   2   0   2   2   2   0   2   2   0   2   2   2   2   2   2   0   2   0   2   0   2   2   0   0   2   2   2   2   0   0   2   2   2   2   2   0   2   0   0   0   2   2   2   0   0   2   2   2   0   0   0   0   2   2   0   2   0   2   2   0   0   2   0   2   0   0   0   2   0   2   2   0   0   0   0   2   2   0   2   2   2   2   2   0   0   2   0   0   2   0   0   0   0   2   0   2   2   2   0   0   0   0   2   0   0   2   0   0   0   2   2   0   0   2   0   2   0   0   2   0   0   0   2   0   2   2   2   2   0   2   2
 MK-6-11                2   2   2   0   0   0   2   2   0   0   2   0   0   0   2   2   0   0   0   0   2   0   0   0   2   2   0   0   0   2   0   0   2   0   0   2   2   0   2   0   2   2   2   0   2   2   2   0   0   2   0   0   0   2   2   2   0   2   2   2   0   0   0   2   2   0   0   0   2   2   0   2   2   2   0   2   2   0   2   2   2   2   2   2   0   0   0   2   0   2   2   0   0   2   2   2   2   0   2   2   2   2   2   2   0   2   0   0   0   2   2   2   2   0   0   2   2   0   0   0   0   2   2   0   2   0   2   2   0   0   2   0   0   0   0   0   2   0   0   2   0   2   0   0   0   2   0   2   0   2   2   2   0   0   2   0   0   2   0   0   0   0   2   0   2   2   2   0   0   0   0   2   0   0   2   0   0   0   2   2   0   0   2   0   2   0   0   2   0   2   0   2   0   2   2   2   2   0   2   2
 MK-6-12                2   2   2   0   0   0   2   2   0   0   0   0   0   0   0   2   0   0   0   2   2   0   0   0   2   2   0   0   0   2   0   0   2   0   0   2   2   0   2   0   2   2   2   0   2   2   2   0   0   2   0   2   0   0   2   2   0   2   2   2   0   0   0   2   2   0   2   0   2   2   0   2   2   0   0   2   2   0   2   2   2   2   2   0   0   0   0   2   0   2   2   0   0   2   2   2   2   0   2   2   2   2   2   2   0   0   0   0   0   2   2   2   2   0   0   2   2   0   0   0   0   2   2   0   2   0   2   2   0   0   2   0   0   0   0   0   2   0   0   2   0   2   0   0   0   2   0   2   0   2   2   2   0   0   2   0   0   2   0   0   0   0   2   0   2   0   2   0   0   0   0   2   0   0   2   0   2   0   2   2   0   0   2   2   2   0   0   2   0   2   0   2   0   2   2   2   2   0   2   2
 MK-6-13                2   0   2   0   2   0   2   2   0   0   0   0   0   0   0   2   0   0   2   2   2   0   0   0   2   2   0   0   0   2   2   0   2   0   0   2   2   0   2   0   2   0   2   0   0   2   2   0   0   2   0   2   2   0   2   2   0   2   2   2   0   0   0   2   2   0   2   0   2   2   0   2   2   0   0   2   2   0   2   0   2   2   2   0   0   2   0   2   0   2   2   0   2   2   2   2   2   0   2   0   2   2   2   2   0   0   0   0   2   2   2   2   2   2   0   2   2   0   0   0   0   2   2   0   0   0   2   2   0   0   2   0   0   0   0   0   2   2   0   2   0   0   0   0   0   2   0   2   0   2   2   2   0   2   2   2   0   2   0   2   0   0   2   0   0   0   2   0   0   0   2   0   0   0   2   0   0   0   2   0   0   0   2   2   2   0   0   2   0   2   0   2   0   2   2   2   0   0   2   2
 MK-6-14                0   0   2   0   2   0   2   2   0   0   0   0   0   0   0   2   0   2   0   2   2   0   0   0   2   2   0   0   0   2   2   0   2   0   0   2   2   0   2   0   2   0   0   0   0   2   2   0   0   2   0   2   2   0   2   2   0   2   2   2   0   2   0   2   2   0   2   0   2   2   0   2   0   0   2   2   2   0   2   0   2   2   2   2   0   2   0   2   0   2   2   0   2   2   2   2   2   0   2   0   2   2   2   2   0   0   0   2   0   2   2   2   2   2   0   2   2   0   0   0   0   2   2   0   0   2   0   2   0   0   2   0   0   0   0   0   2   2   0   2   0   0   0   0   0   2   0   2   0   2   2   2   0   2   2   2   0   2   0   2   0   0   2   0   0   0   2   0   2   0   2   2   0   0   2   0   0   2   2   0   2   0   2   2   2   0   0   2   0   2   0   2   0   2   2   2   0   0   2   2
 MK-6-15                0   2   2   0   2   2   2   2   0   0   2   0   2   0   0   2   2   2   0   0   2   0   0   0   2   2   0   0   0   2   2   0   2   0   0   2   0   0   2   0   2   0   0   0   0   2   2   0   0   2   2   0   2   0   2   0   0   2   2   2   0   2   0   2   2   0   2   0   0   2   0   2   0   0   2   2   2   0   2   0   2   2   0   2   0   2   0   2   0   2   2   0   2   2   2   2   2   0   2   0   2   2   2   2   0   0   0   2   0   2   2   2   2   2   0   2   2   0   0   0   0   2   2   0   0   2   2   2   0   0   2   0   0   0   2   0   2   2   0   2   0   0   0   0   0   2   0   2   0   2   2   2   0   2   2   2   0   2   0   2   0   0   2   0   0   2   2   0   2   0   2   2   0   0   2   0   0   2   2   0   2   0   2   2   2   0   0   2   0   0   0   2   0   2   2   2   0   2   2   2
 MK-6-16                0   2   2   0   2   2   2   2   0   0   2   2   2   0   0   2   2   2   0   0   2   0   0   0   0   2   0   0   0   2   0   2   2   0   0   0   0   0   0   0   2   2   0   0   0   2   2   0   0   2   2   0   2   0   2   0   0   0   2   2   0   2   2   2   2   0   2   0   2   2   0   2   0   0   2   2   2   0   2   2   2   2   0   2   0   2   0   2   0   2   2   0   2   2   2   2   2   0   2   2   2   2   2   2   0   0   0   2   0   2   2   2   2   2   0   2   2   0   0   0   0   2   2   0   0   2   2   0   2   0   2   0   2   2   2   0   2   2   0   2   0   0   0   2   0   2   0   2   0   2   2   2   0   2   2   2   2   2   0   2   0   0   2   2   0   2   2   0   2   0   2   2   0   0   2   0   0   2   2   0   2   0   0   2   2   0   0   2   0   0   0   2   0   2   2   2   0   2   2   2
 
!****************************************** Phenotypic Data **********************************************************
!-100.0 is resevred for missing phenotype
SimulatedTrait1        17.2904   16.3990   14.5939   16.9354   15.0987   15.3381   13.9572   17.7977   14.4366   14.4863   14.1334   14.3496   16.2932   16.4572   15.8113   15.3516   15.3894   16.4901   15.3770   14.3048   13.7554   13.1341   14.3048   14.6842   16.0595   16.1268   14.4396   14.1362   14.7199   14.4482   16.3515   15.2048   14.5238   14.8695   15.7983   17.2674   14.0910   12.7706   16.5807   16.4292   15.2852   15.1872   14.8087   16.1512   12.4243   15.3912   18.1368   13.4608   15.3073   15.5054   16.3014   17.3104   13.2791   12.9993   17.9068   15.0631   12.4858   15.7336   15.7088   16.6508   15.0738   15.1938   14.7509   13.4743   14.1616   13.5387   14.5738   14.4115   15.6206   15.1362   14.3425   14.0776   17.3737   15.7776   15.1552   15.9904   13.5792   14.9603   15.3581   14.4271   14.0741   14.9158   15.3164   15.0435   14.2360   14.7766   16.3261   15.9924   17.1315   15.2381   14.8358   16.2067   14.9498   15.0762   13.8578   17.6619   17.0635   14.2804   14.5421   15.5572   16.4043   16.1894   16.3307   15.6577   16.6208   15.9132   14.3948   14.7586   13.3036   16.3808   15.3583   16.4381   15.8002   13.2972   14.2562   13.7209   14.8707   16.6745   15.9326   15.2967   14.6429   14.2180   15.6161   13.1834   14.4015   16.8313   14.9207   15.7818   14.8550   15.3026   17.3480   14.6319   12.8556   15.1056   13.6126   12.4893   15.6261   15.1170   15.8056   16.9009   15.8784   13.9091   15.5353   15.5432   13.5826   14.4956   12.1512   15.7807   14.2096   15.6585   15.9020   14.1712   15.7226   15.2918   13.4372   13.8427   14.5607   13.2719   13.7709   15.8207   13.6724   13.2820   15.1198   15.8798   12.7536   16.2566   16.9734   16.8052   14.9709   13.5381   16.0201   17.4007   15.4915   13.9790   13.9113   14.4086   15.0197   16.2254   16.0292   12.7143   14.1934   16.1898   14.2064   16.1534   16.9004   15.0784   15.6137   14.7935   14.0123   14.6495   17.6982   16.2964   13.6190   15.8071   14.0785   13.7726   14.9694   13.5941   14.0817   13.9666
SimulatedTrait2         8.8900    9.6772   10.3732    9.1109    9.9946    9.4133   11.1220    9.9584   10.2629   10.4603    9.6784   10.0316   10.6216    9.2925   10.2960   10.5347    9.0710    9.5527    9.0231    9.6204   10.1080   10.5126   11.0127   12.3854    9.2601   10.3408   10.8833   11.4544   10.7500    9.7375   10.7354    9.1016   10.1696    9.0668    9.9008    9.3456    8.9239    9.6341    9.8548    9.6714   10.2144    9.3380    9.5696    9.9166   10.5025    9.5521    9.7822   10.5973    9.5520    9.4599    9.2233    9.3818   10.6289   11.2882    9.8896    9.3656   11.0821    9.1102    9.2322   10.2736   10.3043   12.3636   10.6542   10.1271    9.9870   10.6458   10.3714   10.4097   11.0266   10.3311   10.4224   10.4606   10.2905   10.7197    9.4289    9.2500   11.4441   10.1848    9.0759   10.3881   11.0895    9.1973   10.0906   10.2910   10.3123   10.8364    9.1721    9.3127    9.4561    8.5710    8.9776    9.8457   10.3921    9.8694    9.9742    9.2689    9.2819   10.1836    9.6741   10.8527    9.5771   10.7410    9.6259   10.1977    9.7068    9.7723    8.7575   10.2372   10.5496   10.6656    8.5107   11.4431   10.2785   10.3185    8.2996   10.2738   10.8035    9.7142    9.9401   10.2332    9.3419    9.6648   10.5698   11.0933    8.6050    9.2198   10.6822    8.3122   11.2435   10.0221    9.2584    9.3726   10.8029   10.7719   11.1535   10.5313   10.8098   10.0610   10.5688    9.7842    9.7455   10.0738    9.0707   10.1784   10.4311   10.4032   11.2603    9.1812   10.4783   10.2594    8.6939   10.4201   10.0849   10.3119   10.4502    9.6861   10.3047   10.0549   10.6190    9.5223    9.2745    9.3497    9.7153    9.1200   10.3177   10.0721    8.8407   10.3195    9.7839   10.7676    8.9605   10.0982    9.6086   10.2338   10.4714    9.8756   10.2086    9.5362    9.6412   10.6950    8.8780    9.7765    9.6226    9.0848    9.2610   10.2764    7.9978    9.4975   10.4597   10.9200    8.7615    8.2050   11.4897    9.2840   11.0238   11.0092   10.2198   10.9559    9.8294   10.4758
 
