# Supplementary material for: Inclusive Composite Interval Mapping of QTL by Environment Interactions in Biparental Populations
Source: PLoS One. 2015 Jul 10;10(7):e0132414. doi: 10.1371/journal.pone.0132414 (PMC4498613; doi:10.1371/journal.pone.0132414)
Supplement: S5 File — (ZIP) [file pone.0132414.s005.zip › H=0.5/L1/run_00018.met]

!**********************Note: lines staring with "!" are remarks and will be ignored in the program********************
!*********************************General Information**********************************
!Assuming F1 = P1 x P2, populations available in QTL IciMapping are: 
!  1, P1BC1F1 = P1 x F1, the first backcrossing where P1 is used as the recurrent parent;
!  2, P2BC1F1 = P2 x F1, the first backcrossing where P2 is used as the recurrent parent;
!  3, F1DH, F1-derived doubled haploids; 
!  4, RIL or F1RIL, recombination inbred lines through the repeated selfing of F1;
!  5, P1BC1RIL, recombination inbred lines through the repeated selfing of P1BC1F1;
!  6, P2BC1RIL, recombination inbred lines through the repeated selfing of P2BC1F1;
!  7, F2, the selfing generation of F1;
!  8, F3, the selfing generation of F2;
!  9, P1BC2F1, the second backcrossing where P1 is used as the recurrent parent; 
! 10, P2BC2F1, the second backcrossing where P2 is used as the recurrent parent;
! 11, P1BC2RIL, recombination inred lines through the repeated selfing of P1BC2F1; 
! 12, P2BC2RIL, recombination inred lines through the repeated selfing of P2BC2F1; 
! 13, P1BC1F2, the selfing generation of P1BC1F1; 
! 14, P2BC1F2, the selfing generation of P2BC1F1; 
! 15, P1BC2F2, the selfing generation of P1BC2F1; 
! 16, P2BC2F2, the selfing generation of P2BC2F1; 
! 17, P1BC1DH, P1BC1F1-derived doubled haploids; 
! 18, P2BC1DH, P2BC1F1-derived doubled haploids; 
! 19, P1BC2DH, P1BC2F1-derived doubled haploids; 
! 20, P2BC2DH, P2BC2F1-derived doubled haploids; 
   3      !Mapping Population (see remarks above)
   2      !Mapping Function (1 for Kosambi; 2 for Haldane; 3 for Morgan)
   2      !Marker Space Type (1 for intervals; 2 for positions)
   1      !Marker Space Unit(1 for centiMorgans; 2 for Morgan)
   6      !Number of Chromosomes (or Linkage Groups)
 200      !Size of the mapping population
   2      !Number of environments
 
!***************************************** Chromosomes and Linkage Maps **********************************************
!Chromosome                 NumMarkers
-CH1                        16
-CH2                        16
-CH3                        16
-CH4                        16
-CH5                        16
-CH6                        16
!Linkage map (Marker name followed by position or the interval length)
 MK-1-1                1     0.000
 MK-1-2                1    10.000
 MK-1-3                1    20.000
 MK-1-4                1    30.000
 MK-1-5                1    40.000
 MK-1-6                1    50.000
 MK-1-7                1    60.000
 MK-1-8                1    70.000
 MK-1-9                1    80.000
 MK-1-10               1    90.000
 MK-1-11               1   100.000
 MK-1-12               1   110.000
 MK-1-13               1   120.000
 MK-1-14               1   130.000
 MK-1-15               1   140.000
 MK-1-16               1   150.000
 MK-2-1                2     0.000
 MK-2-2                2    10.000
 MK-2-3                2    20.000
 MK-2-4                2    30.000
 MK-2-5                2    40.000
 MK-2-6                2    50.000
 MK-2-7                2    60.000
 MK-2-8                2    70.000
 MK-2-9                2    80.000
 MK-2-10               2    90.000
 MK-2-11               2   100.000
 MK-2-12               2   110.000
 MK-2-13               2   120.000
 MK-2-14               2   130.000
 MK-2-15               2   140.000
 MK-2-16               2   150.000
 MK-3-1                3     0.000
 MK-3-2                3    10.000
 MK-3-3                3    20.000
 MK-3-4                3    30.000
 MK-3-5                3    40.000
 MK-3-6                3    50.000
 MK-3-7                3    60.000
 MK-3-8                3    70.000
 MK-3-9                3    80.000
 MK-3-10               3    90.000
 MK-3-11               3   100.000
 MK-3-12               3   110.000
 MK-3-13               3   120.000
 MK-3-14               3   130.000
 MK-3-15               3   140.000
 MK-3-16               3   150.000
 MK-4-1                4     0.000
 MK-4-2                4    10.000
 MK-4-3                4    20.000
 MK-4-4                4    30.000
 MK-4-5                4    40.000
 MK-4-6                4    50.000
 MK-4-7                4    60.000
 MK-4-8                4    70.000
 MK-4-9                4    80.000
 MK-4-10               4    90.000
 MK-4-11               4   100.000
 MK-4-12               4   110.000
 MK-4-13               4   120.000
 MK-4-14               4   130.000
 MK-4-15               4   140.000
 MK-4-16               4   150.000
 MK-5-1                5     0.000
 MK-5-2                5    10.000
 MK-5-3                5    20.000
 MK-5-4                5    30.000
 MK-5-5                5    40.000
 MK-5-6                5    50.000
 MK-5-7                5    60.000
 MK-5-8                5    70.000
 MK-5-9                5    80.000
 MK-5-10               5    90.000
 MK-5-11               5   100.000
 MK-5-12               5   110.000
 MK-5-13               5   120.000
 MK-5-14               5   130.000
 MK-5-15               5   140.000
 MK-5-16               5   150.000
 MK-6-1                6     0.000
 MK-6-2                6    10.000
 MK-6-3                6    20.000
 MK-6-4                6    30.000
 MK-6-5                6    40.000
 MK-6-6                6    50.000
 MK-6-7                6    60.000
 MK-6-8                6    70.000
 MK-6-9                6    80.000
 MK-6-10               6    90.000
 MK-6-11               6   100.000
 MK-6-12               6   110.000
 MK-6-13               6   120.000
 MK-6-14               6   130.000
 MK-6-15               6   140.000
 MK-6-16               6   150.000
!*********************************** Marker Types ********************************************************************
!Co-dominant marker: When heterozygote F1 is present, P1 is coded as 2, F1 is coded as 1, and P2 is coded as 0; Otherwise, P1 is coded as 2, and P2 is coded as 0. 
!Dominant marker: When heterozygote F1 is present, P1 and F1 are coded as 12, and P2 is coded as 0; Otherwise, P1 is coded as 2, and P2 is coded as 0.  
!Recessive markers: When heterozygote F1 is present, P1 is coded as 2, and F1 and P2 are coded as 10; Otherwise, P1 is coded as 2, and P2 is coded as 0. 
!Missing marker is coded as -1. 
 MK-1-1                 2   2   0   2   2   2   2   0   2   0   0   0   0   2   2   0   2   0   0   2   2   0   2   2   2   0   2   0   0   2   2   2   0   2   0   2   0   2   2   2   2   2   2   0   0   2   0   0   0   0   2   0   2   0   0   0   0   0   2   0   0   2   2   2   2   2   0   0   0   0   0   0   2   0   2   2   0   0   0   2   0   2   0   0   0   2   2   0   0   0   2   0   0   0   2   0   0   0   2   0   0   2   0   2   2   2   0   0   2   0   0   2   2   0   2   0   2   0   0   2   0   2   0   0   0   2   0   2   2   2   0   0   2   0   0   2   2   2   2   0   0   0   0   2   0   0   2   0   0   0   0   0   2   0   2   2   2   2   2   0   2   2   0   0   0   2   0   2   2   2   2   2   0   2   0   0   2   0   0   2   0   2   2   0   0   0   2   0   2   2   2   2   2   0   2   0   0   0   0   2
 MK-1-2                 2   2   0   2   0   2   2   0   2   0   0   0   0   0   2   0   2   0   0   2   0   0   2   2   2   0   2   0   0   2   2   2   0   2   2   2   0   2   2   2   2   2   2   0   0   2   0   0   0   0   2   0   2   0   0   0   0   0   2   0   0   2   2   2   0   2   0   0   0   0   0   0   2   2   2   2   0   0   0   2   2   2   0   0   0   2   2   0   0   0   2   0   0   0   2   2   0   0   2   0   0   2   0   2   2   2   0   0   2   0   0   2   2   0   2   2   2   0   0   2   0   2   0   0   0   0   0   2   2   2   2   0   2   0   0   2   2   2   2   0   0   0   0   2   0   0   2   0   0   0   0   2   2   0   2   2   2   2   2   0   2   2   2   0   0   2   0   2   2   2   2   2   0   2   0   0   2   2   0   2   0   2   2   0   0   2   2   0   2   2   2   2   0   0   2   0   2   0   0   2
 MK-1-3                 2   2   0   2   0   2   2   0   2   0   0   0   2   2   2   0   2   0   0   2   2   0   2   2   0   0   2   0   2   2   0   2   0   2   2   2   0   2   2   2   2   2   2   0   0   2   0   0   0   0   2   0   2   0   0   2   0   0   2   0   0   2   2   2   2   2   0   0   0   0   0   0   0   2   2   2   0   0   2   2   2   2   0   0   0   2   2   2   0   0   2   0   0   0   0   2   0   0   2   0   0   2   0   2   2   2   2   0   2   0   2   2   2   0   2   2   0   0   0   2   0   2   0   0   0   0   2   2   2   2   2   0   2   0   0   2   2   2   2   0   0   2   0   0   0   0   2   0   0   0   0   2   2   0   0   2   2   2   2   0   2   2   2   0   0   2   0   2   2   2   2   2   0   0   2   0   2   2   0   2   2   2   2   0   0   2   2   0   2   2   2   2   0   0   2   0   2   0   0   2
 MK-1-4                 2   0   0   0   0   2   2   2   2   0   0   0   2   2   0   0   2   0   0   2   2   0   2   2   0   0   2   0   2   2   0   2   0   2   2   2   0   2   2   2   0   2   2   0   0   2   0   0   0   0   2   0   2   0   0   2   0   0   2   0   0   2   2   2   2   2   0   0   0   0   0   0   0   2   2   2   0   2   2   2   2   2   0   2   0   2   2   2   0   0   0   0   2   0   0   2   0   0   2   0   2   2   2   2   2   0   2   0   2   0   0   2   2   0   2   2   0   0   0   2   0   2   0   0   2   0   0   2   2   2   2   0   2   0   0   2   2   2   0   0   2   2   0   0   0   0   2   0   0   0   0   2   2   0   0   2   2   2   2   0   2   2   2   0   0   2   0   2   2   2   2   2   0   2   2   0   2   2   0   2   2   2   2   0   0   2   2   0   2   2   2   2   0   0   2   0   2   0   0   2
 MK-1-5                 2   0   0   0   0   0   2   2   2   0   0   2   2   2   0   0   2   2   0   0   2   0   2   2   0   0   2   0   2   2   0   2   0   2   2   2   0   2   2   2   0   2   0   0   0   2   0   0   0   0   2   0   2   0   0   2   2   0   2   0   0   2   2   2   2   2   0   0   0   2   0   0   0   2   2   2   0   0   2   2   0   2   0   2   0   2   0   2   0   0   0   0   2   0   0   2   0   0   0   0   2   2   2   2   2   0   2   0   2   0   0   2   2   2   2   2   0   0   0   2   0   2   0   0   2   0   0   2   2   2   2   0   2   0   0   2   2   2   0   0   2   2   0   0   2   0   2   0   0   2   0   2   2   0   0   2   2   2   2   0   2   2   2   0   0   2   0   2   2   2   2   2   0   2   2   2   2   2   0   2   2   2   2   0   2   2   2   0   2   2   2   2   0   0   2   0   2   0   0   2
 MK-1-6                 2   0   0   0   0   0   2   2   2   0   0   2   2   2   0   0   2   2   0   0   2   2   2   2   0   0   2   0   2   2   0   2   0   2   2   2   2   2   2   0   0   2   0   0   0   2   0   0   0   0   2   0   0   0   0   2   2   0   2   0   0   2   2   2   2   2   0   0   0   0   0   0   0   2   2   2   2   0   2   2   0   2   0   2   0   2   0   0   0   0   0   0   2   0   0   2   0   0   0   0   2   2   2   2   2   0   2   2   2   0   0   2   2   0   2   2   0   0   0   2   0   2   0   0   2   0   2   2   2   2   2   0   2   0   0   2   2   2   0   0   2   2   0   2   2   0   2   0   0   2   0   2   2   0   0   2   2   2   2   0   2   2   2   0   0   0   0   0   2   2   2   2   0   2   2   2   2   2   0   2   2   2   2   0   2   2   2   0   2   2   2   2   0   0   2   0   0   0   0   0
 MK-1-7                 2   0   0   0   0   0   2   2   2   0   0   2   2   2   0   0   2   2   0   0   2   2   2   2   0   0   2   0   2   0   0   2   0   2   2   2   2   0   2   0   0   2   0   0   0   2   0   0   2   0   0   0   0   0   0   2   2   0   2   0   0   0   0   0   0   2   0   0   0   2   2   0   0   2   2   2   2   0   2   0   0   2   0   2   2   0   0   0   0   0   2   0   2   0   0   2   0   0   2   0   2   2   2   2   2   0   2   2   2   2   0   2   2   0   2   2   0   0   0   2   0   2   2   0   2   2   2   2   2   2   2   0   2   0   0   2   2   2   0   0   2   2   0   2   0   0   2   0   0   2   0   2   2   0   0   2   2   2   2   0   2   2   2   0   0   0   0   0   2   2   2   2   2   2   2   0   2   2   0   2   2   2   2   0   2   2   2   2   2   2   2   2   0   0   2   0   0   0   0   0
 MK-1-8                 2   2   2   0   0   2   2   2   2   0   0   2   2   2   0   0   2   2   0   0   2   2   2   2   0   0   0   0   2   0   0   2   0   2   2   2   2   2   2   0   0   2   0   0   0   2   0   0   0   0   0   0   0   0   0   2   0   0   0   0   0   0   0   0   0   2   0   0   0   2   2   2   0   2   2   2   2   0   2   2   0   2   0   2   2   0   0   0   0   0   2   0   2   0   0   2   0   0   2   0   0   2   2   2   0   0   2   2   2   0   0   2   2   0   2   2   0   0   2   2   0   0   2   0   0   2   2   2   2   2   2   0   2   0   0   2   2   2   0   2   2   0   0   2   0   0   2   0   0   2   0   2   2   0   0   2   2   2   2   0   2   2   2   2   0   0   0   0   2   2   2   2   2   2   2   0   2   2   0   2   0   2   2   2   2   2   2   2   2   2   2   2   0   0   2   0   0   0   0   0
 MK-1-9                 2   2   2   0   0   2   2   2   2   0   0   2   2   2   0   0   2   2   0   0   2   2   2   2   0   0   0   0   2   0   0   2   0   2   0   2   2   2   2   2   0   2   0   0   0   0   0   0   0   0   0   0   0   0   0   2   0   0   0   0   0   0   0   0   0   2   0   2   0   2   2   2   0   2   2   2   2   0   2   2   0   2   0   2   2   0   0   0   0   0   2   0   2   0   0   2   0   0   2   0   0   2   2   2   0   2   0   2   2   0   0   2   0   0   2   2   0   2   2   2   0   0   2   0   0   2   0   0   2   2   2   0   2   0   0   2   2   2   0   2   0   0   0   2   0   0   2   0   0   0   0   2   2   2   0   2   2   2   2   2   0   0   2   0   0   0   2   0   2   2   0   0   0   2   2   0   2   2   0   2   0   2   0   2   2   2   2   2   0   2   2   2   2   0   2   0   0   0   0   0
 MK-1-10                0   2   2   0   0   2   2   2   2   0   0   2   2   2   0   0   2   2   0   0   2   2   2   0   0   0   0   0   2   0   0   2   0   2   0   2   2   2   2   0   0   2   0   0   0   0   0   0   0   0   0   0   0   0   0   2   0   0   0   0   0   0   0   0   0   2   0   2   2   2   2   2   0   2   2   2   2   2   2   2   0   2   0   2   2   0   0   0   0   2   2   2   2   0   0   2   0   0   2   0   2   2   2   2   0   2   0   2   2   2   0   2   0   0   2   2   0   2   2   2   0   0   2   0   0   2   2   0   2   2   2   0   2   2   0   2   0   2   0   2   0   0   0   2   0   0   2   0   0   2   0   2   2   2   0   2   2   2   2   2   0   0   2   0   0   0   2   0   2   2   0   0   0   2   0   2   0   2   0   2   0   0   0   2   2   0   2   2   0   2   2   2   2   0   2   0   0   0   0   0
 MK-1-11                0   2   2   2   0   2   2   2   2   0   2   2   2   2   0   2   2   2   0   0   2   2   2   2   0   0   0   0   2   0   0   0   0   2   0   2   2   0   2   0   0   2   0   0   0   0   0   2   0   0   0   2   0   0   0   2   0   0   0   0   2   0   0   0   0   0   0   0   2   2   0   2   0   2   2   2   0   2   2   2   2   2   0   2   2   0   0   0   0   2   2   2   2   0   0   2   0   0   2   0   2   2   2   2   0   2   0   2   2   2   0   2   0   0   0   2   0   2   2   2   0   0   2   0   0   2   2   0   2   2   2   2   2   2   0   2   0   0   0   2   0   0   0   0   0   0   2   0   0   2   0   2   0   2   0   2   2   2   2   2   0   0   2   0   0   0   2   0   2   2   0   0   0   2   0   2   0   2   0   2   0   0   0   2   2   0   2   2   0   2   0   0   2   0   2   0   0   0   0   0
 MK-1-12                0   2   2   2   2   2   2   2   2   2   2   2   2   2   0   2   2   2   0   0   0   2   2   2   0   0   0   2   2   0   0   0   0   2   0   2   2   0   2   0   0   2   0   0   0   0   0   2   0   0   0   2   0   0   0   2   0   0   0   0   2   0   0   0   2   0   0   0   0   2   0   2   0   2   2   2   0   2   2   2   2   2   0   2   2   0   0   0   0   2   2   2   2   0   2   2   0   2   2   0   2   2   2   2   2   2   2   2   0   2   2   2   2   0   0   2   0   2   2   0   0   0   2   0   0   2   2   2   2   2   2   0   0   2   0   2   0   0   0   2   0   0   0   0   0   2   2   0   0   2   0   0   0   2   0   0   2   2   2   2   2   2   2   0   0   0   2   0   2   2   0   0   0   0   0   2   0   2   0   2   0   0   0   2   2   0   2   2   0   2   0   0   2   0   2   0   0   0   0   0
 MK-1-13                0   2   2   0   2   2   2   2   2   2   2   0   2   0   0   2   2   2   0   0   0   2   2   2   0   0   0   2   2   0   0   0   0   2   0   0   0   0   0   0   0   2   0   0   0   0   0   2   0   0   0   2   0   0   0   2   0   0   0   2   2   0   0   0   2   0   0   0   0   2   0   2   0   2   2   0   0   2   2   2   2   2   0   2   2   0   2   0   0   2   2   2   2   0   2   2   0   2   2   0   2   2   2   2   2   2   2   2   0   2   0   2   2   0   0   2   0   0   2   0   0   2   2   0   0   2   2   2   2   2   2   0   2   2   0   2   0   0   0   2   0   0   0   0   0   0   2   0   0   2   0   0   0   2   0   0   2   2   2   0   2   2   0   0   0   2   2   0   2   0   0   0   0   0   0   0   0   2   0   2   0   0   0   2   0   0   2   0   0   2   0   0   2   0   2   0   0   0   0   0
 MK-1-14                0   2   2   0   2   2   2   0   2   0   2   0   0   0   0   2   2   2   0   0   0   2   2   2   0   0   0   2   2   0   0   0   0   0   0   0   0   0   2   0   0   2   0   0   0   0   0   2   0   0   0   2   0   0   0   2   0   0   0   2   2   0   0   0   2   0   0   0   0   2   0   2   0   2   2   0   0   2   0   2   2   2   0   2   2   0   0   0   2   0   2   2   2   0   2   2   2   2   0   0   2   2   2   2   2   2   2   2   0   0   2   2   2   0   0   0   0   0   0   0   0   2   2   0   0   2   2   2   2   2   2   0   2   2   0   2   0   0   0   2   0   0   0   0   0   0   2   0   0   0   0   0   0   2   2   0   2   2   0   0   2   2   0   0   0   2   2   2   2   2   0   0   0   2   0   0   0   2   2   2   0   0   0   2   0   0   2   0   0   2   0   0   2   0   2   0   0   0   0   0
 MK-1-15                0   2   2   0   0   0   2   0   2   2   2   0   0   0   0   2   2   2   0   0   0   2   0   2   0   0   0   2   2   0   2   0   0   0   0   0   0   0   2   0   0   0   0   0   0   0   0   2   0   0   0   2   0   0   0   2   0   0   0   2   2   2   0   0   2   0   0   0   0   2   0   2   2   2   2   2   2   2   0   0   0   2   0   2   2   0   0   0   2   0   2   2   2   0   0   2   0   2   0   0   0   2   2   2   2   2   2   2   0   0   2   2   2   0   0   0   0   0   0   0   0   2   0   0   0   2   2   2   2   0   2   0   2   0   0   2   0   0   0   2   0   0   0   0   0   0   0   0   0   2   0   0   0   2   2   0   2   2   0   0   2   2   0   0   0   2   2   2   2   2   2   2   0   2   0   2   0   2   0   2   0   0   0   2   0   0   2   0   0   2   0   2   2   0   2   0   0   0   0   0
 MK-1-16                0   2   2   0   0   0   2   0   2   2   2   2   0   0   0   2   2   2   0   0   0   2   0   2   0   0   0   2   2   0   2   2   0   0   0   0   0   0   2   0   0   0   0   0   0   0   0   2   0   0   2   2   0   0   0   2   0   0   0   2   2   2   0   0   2   0   0   0   2   2   0   2   0   0   2   2   2   2   2   0   0   2   0   0   2   0   0   2   2   0   2   2   2   0   0   2   0   2   0   0   0   2   2   2   2   2   2   2   2   0   2   2   0   0   0   0   0   0   0   0   0   2   0   0   0   2   0   2   2   0   2   0   2   0   0   2   0   0   2   2   0   0   0   0   0   0   0   0   0   2   2   0   0   2   2   0   2   2   2   0   2   2   0   2   0   2   2   2   2   2   2   0   0   2   0   0   0   2   0   2   0   0   0   2   0   0   2   0   0   0   0   2   2   0   2   0   0   0   0   0
 MK-2-1                 0   2   0   0   2   0   2   0   0   2   2   0   0   2   0   0   0   0   2   2   2   2   2   0   0   2   2   2   2   0   2   0   0   2   0   2   2   0   0   2   2   0   0   2   0   0   0   0   2   2   0   0   0   2   0   2   2   0   2   0   2   2   0   0   0   2   2   0   2   2   0   2   2   2   0   0   0   2   0   0   0   0   0   2   0   0   0   2   2   2   2   0   0   2   2   2   2   2   2   2   0   0   2   2   2   0   0   0   0   0   2   0   2   0   2   2   0   2   2   2   0   2   0   0   2   0   2   2   0   0   0   2   0   0   2   0   0   0   2   2   0   2   0   0   0   2   2   0   2   2   0   0   0   2   2   0   0   2   0   0   0   2   0   2   0   0   2   2   0   0   0   2   0   0   2   2   2   0   0   0   2   0   2   0   0   0   2   2   2   0   0   0   0   2   2   0   2   0   2   0
 MK-2-2                 0   2   0   0   0   0   2   2   0   2   2   0   0   2   0   0   0   0   0   2   0   2   2   0   0   2   2   2   2   0   0   0   0   2   2   2   2   2   0   2   0   0   2   0   0   0   0   0   2   2   2   0   0   2   0   2   2   0   2   0   2   2   0   0   0   2   0   0   2   0   0   0   2   0   0   0   0   2   0   0   0   0   0   2   0   2   2   2   2   2   0   0   0   2   2   2   2   2   0   2   0   0   2   0   0   2   0   0   0   0   0   0   2   0   2   2   0   2   0   2   0   2   0   0   0   0   2   0   0   0   0   2   0   0   2   0   0   0   2   0   0   2   0   0   0   2   2   0   2   2   0   0   0   2   2   0   0   2   0   0   0   2   0   2   0   0   2   2   0   0   0   2   0   0   2   2   2   0   0   0   2   0   2   0   0   0   2   2   0   0   2   0   0   2   2   0   2   0   2   0
 MK-2-3                 0   0   0   0   0   0   2   2   0   2   2   0   0   2   0   0   0   0   0   2   0   2   2   0   0   2   2   2   2   0   0   2   0   2   2   2   2   2   0   2   0   0   2   0   0   0   0   0   2   2   2   0   0   2   0   2   2   0   2   0   2   2   0   0   0   0   0   0   2   0   0   0   2   0   0   0   2   2   0   0   0   0   0   2   0   2   2   2   2   2   0   0   0   2   2   2   2   2   0   2   0   0   2   0   0   2   0   2   0   0   0   0   2   0   0   2   0   2   0   2   0   0   0   0   0   0   0   0   0   0   0   2   0   0   2   0   0   0   2   0   0   2   0   0   0   2   2   0   2   0   0   0   0   2   2   0   2   2   0   0   2   0   0   2   0   2   2   2   0   0   0   2   0   0   2   2   2   0   0   0   2   2   2   0   0   0   2   2   0   0   2   0   0   2   2   2   2   0   2   0
 MK-2-4                 0   0   0   0   0   0   2   2   0   2   2   0   0   2   0   0   0   0   0   2   2   2   2   0   0   2   0   2   2   0   0   2   0   2   2   2   2   2   0   2   2   0   2   0   0   0   0   0   2   2   0   0   0   2   0   2   2   0   2   0   2   0   0   0   0   2   2   0   2   0   0   0   2   0   0   0   2   0   0   0   0   0   0   2   0   2   2   2   2   2   0   0   0   2   2   2   2   2   0   2   0   0   2   0   0   0   0   2   2   0   0   0   2   0   0   2   0   2   0   2   0   0   0   0   0   0   0   0   0   0   0   2   0   2   2   0   0   0   2   0   0   2   0   2   0   2   2   0   2   0   0   0   0   2   2   0   2   2   0   0   2   0   0   2   0   2   2   2   0   0   0   2   0   0   2   2   2   0   0   0   2   2   2   0   0   0   2   2   0   0   2   0   0   2   2   2   2   0   2   0
 MK-2-5                 0   0   0   0   2   2   2   0   0   2   2   0   0   2   0   2   0   0   0   2   2   2   2   0   0   2   0   2   2   0   0   2   0   2   2   2   2   2   0   2   0   0   2   0   0   0   0   0   2   2   0   0   0   0   0   2   2   0   0   0   2   0   0   0   0   2   2   0   2   0   0   0   2   0   0   0   2   0   0   0   0   0   0   0   0   2   2   2   2   2   0   0   0   2   2   2   2   2   0   2   0   0   2   0   0   0   0   2   2   0   0   0   2   0   0   2   0   2   0   2   0   2   0   0   0   0   0   0   0   2   0   2   0   2   2   0   0   0   2   0   0   2   0   2   0   2   2   0   2   0   0   0   0   2   2   0   2   2   0   0   2   0   0   2   0   2   2   2   0   0   0   2   0   0   2   2   2   0   2   0   2   2   2   0   0   0   2   2   0   0   2   0   0   2   2   2   2   2   2   0
 MK-2-6                 0   0   2   0   2   2   2   0   0   2   2   0   0   0   0   2   2   0   0   0   2   2   2   0   0   2   0   2   2   0   0   2   0   2   2   0   2   2   0   2   0   0   2   0   0   0   0   0   2   0   0   0   0   0   0   2   2   0   0   0   2   2   0   0   0   2   2   0   2   0   0   0   2   2   0   0   2   0   0   0   0   0   0   0   0   2   2   2   2   2   0   0   0   2   2   2   2   2   2   2   2   0   2   0   0   2   0   2   2   0   2   0   2   0   0   2   0   2   0   2   0   2   0   0   2   0   0   0   0   2   0   2   0   2   2   0   0   2   2   0   0   2   0   0   0   2   2   2   2   2   0   0   0   0   2   2   2   2   0   2   0   0   0   2   0   0   2   2   0   0   0   2   0   0   2   2   2   0   2   2   2   2   2   0   0   0   2   2   0   2   2   0   0   0   2   2   2   2   2   0
 MK-2-7                 0   0   2   0   2   2   2   0   0   2   2   0   2   0   0   2   2   0   0   0   0   2   0   0   0   2   2   2   0   0   0   2   0   0   2   0   2   2   2   2   0   0   0   0   0   0   0   0   2   0   0   2   0   0   0   2   2   2   0   0   2   2   0   0   0   2   2   0   2   0   0   0   2   2   0   0   2   0   0   0   0   0   0   0   0   2   2   2   2   2   0   0   0   0   2   2   2   2   2   2   2   0   2   0   0   2   0   2   2   0   2   0   2   0   0   2   0   0   0   2   0   2   0   0   2   0   0   2   0   2   0   2   0   2   2   0   0   2   2   0   0   2   0   0   0   2   2   2   2   2   0   2   0   0   2   2   2   2   0   2   0   0   0   2   0   0   2   2   0   0   0   2   0   0   2   2   2   0   2   2   2   2   0   2   0   0   0   2   0   2   2   0   0   0   2   2   2   2   2   0
 MK-2-8                 0   2   2   0   2   2   2   0   0   2   2   0   2   0   0   2   2   0   0   0   0   2   0   0   0   2   2   2   0   0   0   2   2   2   2   0   2   2   2   2   0   0   0   0   0   0   0   0   2   0   0   2   2   0   0   2   2   2   2   0   2   2   0   0   0   2   2   0   2   0   0   0   2   2   0   0   2   0   0   0   2   0   0   0   0   2   2   0   2   2   0   0   0   0   2   2   2   0   2   2   2   0   2   0   0   2   2   2   0   0   2   0   2   0   0   0   0   0   0   2   0   2   0   0   2   0   0   2   0   2   0   2   0   2   2   0   0   2   2   0   0   2   0   0   0   2   2   2   2   2   0   0   0   0   2   2   2   2   0   2   0   0   2   2   0   0   2   2   0   0   0   2   0   0   2   2   2   0   2   0   2   2   0   2   0   0   0   2   0   2   2   2   0   0   2   2   2   2   2   2
 MK-2-9                 0   2   2   0   2   2   2   0   0   2   0   0   2   0   0   2   2   2   0   0   0   2   0   2   0   2   2   2   0   0   0   2   2   2   2   0   2   2   2   2   0   0   0   0   0   0   0   0   0   0   0   2   2   0   0   2   2   2   2   0   2   2   0   0   0   2   2   0   2   0   0   0   0   2   0   0   2   0   0   0   2   0   0   0   0   0   2   0   2   2   0   0   0   0   2   2   2   0   2   2   2   0   2   0   0   2   2   2   0   0   2   2   2   0   0   0   0   0   0   0   0   2   0   0   0   0   0   2   0   2   0   2   0   2   2   0   0   2   2   0   2   2   0   2   0   2   2   2   2   2   2   0   0   0   2   0   2   2   0   2   0   0   2   2   2   0   2   2   0   0   0   2   0   0   2   2   2   0   2   0   2   2   0   2   0   0   0   2   0   2   2   0   2   0   2   2   2   2   2   2
 MK-2-10                2   2   2   0   2   2   2   0   0   0   0   0   2   0   0   2   0   2   0   0   2   2   0   2   0   2   2   2   0   0   0   0   2   0   2   0   2   2   2   2   0   0   0   0   0   0   0   0   0   0   0   2   2   0   0   2   2   2   0   0   2   2   0   0   0   2   2   0   2   0   0   0   0   2   0   0   2   0   0   0   0   0   0   2   0   0   2   0   2   2   0   2   0   0   2   2   2   0   2   2   0   0   2   0   0   0   2   0   0   0   2   2   2   0   0   2   0   0   0   0   0   2   0   2   0   0   0   2   0   2   0   2   0   2   2   0   2   2   0   0   2   2   2   2   0   2   0   2   2   2   2   0   0   0   2   0   2   2   0   0   0   0   2   2   2   0   2   2   2   0   2   2   0   0   2   2   2   0   2   0   2   2   0   2   0   0   0   2   0   2   2   0   2   2   2   2   2   2   2   0
 MK-2-11                2   2   2   2   2   0   2   0   0   0   0   0   2   0   0   0   0   2   0   0   2   2   0   2   0   2   2   0   0   0   0   0   2   0   2   0   2   0   2   2   0   0   0   0   0   0   0   0   0   0   0   2   2   0   0   2   2   2   0   0   2   2   0   0   0   2   2   0   2   0   0   0   0   2   0   0   2   0   0   2   2   0   0   2   0   0   2   0   2   2   0   2   0   0   2   2   2   2   2   2   0   0   2   0   0   0   2   0   0   2   2   2   2   0   0   2   0   0   0   0   0   2   0   2   0   0   0   2   0   2   0   2   0   2   2   0   2   2   2   0   2   2   2   2   0   2   0   2   2   2   2   0   0   0   2   2   2   2   0   0   0   0   2   0   2   0   2   2   2   0   2   2   0   0   2   2   2   0   2   0   2   2   0   2   0   0   0   2   0   2   2   0   2   2   2   2   0   2   2   0
 MK-2-12                2   2   2   2   2   0   2   0   0   0   0   0   2   2   0   0   0   2   0   0   2   2   0   2   0   2   2   0   0   0   0   0   2   0   2   0   2   0   2   2   0   0   0   0   0   2   0   0   0   0   0   2   0   2   2   2   2   2   0   0   2   0   0   0   0   2   2   0   2   0   0   0   0   2   2   0   2   0   0   2   2   0   2   2   0   2   0   0   2   0   0   2   0   0   2   2   2   0   0   2   0   0   2   0   0   0   2   0   0   2   2   0   2   0   0   2   2   0   0   0   0   2   0   2   0   0   0   2   0   2   0   2   0   2   2   0   2   2   2   0   2   2   2   2   0   2   0   2   2   2   2   0   0   2   2   2   2   2   0   0   2   0   2   2   2   0   2   2   2   0   2   2   0   0   2   2   2   0   2   0   2   2   0   2   0   0   0   2   0   0   2   0   2   0   2   0   0   2   2   0
 MK-2-13                2   2   2   2   2   0   2   0   0   0   0   0   2   2   0   0   0   2   0   0   2   2   0   2   0   2   2   0   0   0   0   2   2   0   2   0   2   2   2   2   0   0   0   0   0   2   0   0   0   0   0   2   0   2   2   2   2   2   0   0   2   2   0   0   0   2   0   0   2   0   0   0   0   2   2   0   2   2   2   2   2   0   2   2   0   2   0   0   2   0   0   2   0   0   2   2   2   0   0   2   0   0   2   0   0   2   2   0   0   2   0   0   2   0   0   0   2   0   0   2   0   2   0   2   0   0   0   0   0   2   2   2   2   2   2   0   2   0   2   0   2   2   0   2   2   2   0   2   0   2   0   0   0   2   2   0   2   2   0   0   2   0   2   2   2   0   2   2   2   0   2   2   0   0   0   2   2   0   2   0   2   2   0   2   0   0   0   2   0   0   2   0   2   0   2   0   0   2   2   0
 MK-2-14                2   0   0   2   2   0   2   0   0   0   0   0   2   2   0   0   2   2   0   0   2   2   0   2   0   2   2   2   0   0   0   2   0   0   2   2   2   2   0   2   0   0   0   0   2   2   0   0   0   0   2   2   0   2   2   2   2   2   0   2   2   2   0   0   0   2   0   0   2   0   0   0   0   2   2   0   2   0   2   2   2   0   2   2   0   2   2   0   2   0   0   2   0   0   0   2   2   2   2   2   0   0   2   2   0   2   2   0   0   2   2   0   2   2   0   0   2   0   0   2   0   2   2   2   0   0   0   0   0   2   2   2   2   2   2   0   0   0   2   0   2   2   0   2   2   2   0   2   0   2   2   0   0   2   2   0   2   2   0   0   2   0   2   2   2   0   2   2   2   0   2   2   0   2   0   2   2   0   2   0   2   2   0   2   0   0   0   2   0   2   2   0   2   0   2   2   0   2   2   0
 MK-2-15                2   0   0   2   2   0   2   2   0   0   0   0   2   2   0   2   2   2   0   0   2   2   0   2   0   2   2   2   0   0   0   0   0   0   2   2   2   2   0   2   0   0   0   0   2   2   0   0   0   0   2   2   0   0   2   2   2   2   2   2   2   2   0   0   0   2   0   2   2   0   0   0   0   2   2   0   2   0   2   2   2   0   2   0   0   2   2   0   2   0   0   2   0   0   0   2   2   2   2   2   0   0   0   2   0   2   2   0   0   2   2   0   2   0   0   0   2   0   0   2   0   2   2   2   0   0   0   0   0   2   2   0   2   2   2   0   0   0   2   0   2   2   0   2   2   2   0   2   0   2   2   0   0   2   0   0   2   2   0   0   2   0   2   2   2   0   0   2   2   0   2   2   0   2   0   0   2   0   2   0   2   2   0   2   0   0   0   2   0   2   2   0   2   0   2   0   2   2   2   2
 MK-2-16                2   0   0   2   2   0   2   2   0   0   0   0   2   2   0   2   2   0   0   0   2   2   2   2   0   2   2   2   0   0   0   0   0   0   2   2   0   2   0   2   0   0   0   0   2   2   2   0   0   0   2   2   0   0   2   0   2   2   2   2   2   2   0   0   0   2   0   0   2   0   0   2   0   2   2   0   2   0   2   2   2   0   2   0   0   0   2   0   2   0   0   2   0   0   0   2   0   2   2   2   0   2   0   2   0   2   0   0   2   2   2   0   2   0   0   0   2   0   0   2   0   2   2   2   0   0   0   0   0   0   2   0   2   2   2   0   0   0   2   0   2   0   2   0   2   2   0   2   0   2   2   0   0   2   0   0   2   0   0   0   2   0   2   2   2   0   0   2   2   0   2   2   2   2   0   0   2   0   2   0   2   0   0   2   0   2   0   2   0   2   2   0   2   0   2   0   2   2   2   0
 MK-3-1                 0   2   2   0   2   2   0   0   2   2   2   0   0   0   2   2   2   0   0   2   0   0   2   2   2   0   0   0   0   2   0   2   0   0   0   2   0   0   0   2   0   0   2   2   0   0   2   0   0   2   0   2   0   2   0   0   2   0   2   2   2   2   0   0   2   0   0   0   2   2   2   0   0   0   0   0   2   2   2   0   2   0   2   0   0   0   0   0   2   2   0   0   0   2   0   2   2   0   2   0   0   2   2   0   0   0   2   2   2   0   2   2   2   2   0   2   0   2   0   2   2   0   0   2   2   0   2   2   2   2   0   0   2   2   0   2   0   2   0   0   0   0   2   0   2   2   0   0   0   0   0   0   0   0   2   0   0   2   0   0   0   2   2   2   0   2   2   2   0   0   0   0   2   2   0   0   2   0   2   0   0   2   0   0   2   0   0   0   2   0   0   0   2   0   0   2   0   0   0   2
 MK-3-2                 0   0   2   2   0   2   0   0   2   2   2   2   0   0   2   2   2   0   0   2   0   0   2   2   2   0   0   0   0   0   0   2   0   0   0   2   0   0   0   2   0   2   2   2   2   0   2   0   0   2   0   2   0   2   0   0   2   0   2   2   2   2   2   0   2   0   0   2   2   2   2   0   0   0   0   0   2   2   2   0   2   0   0   0   0   0   0   0   2   2   0   0   0   2   2   2   2   0   2   0   2   2   2   0   0   0   2   2   2   0   2   2   0   2   0   2   0   2   0   2   2   0   0   2   2   0   2   2   2   2   0   0   2   0   2   2   0   2   0   0   0   0   2   2   2   2   0   0   0   0   0   0   0   0   2   0   0   2   0   0   0   2   2   2   0   2   2   2   0   0   0   0   2   2   0   0   2   0   2   0   0   2   0   0   2   2   0   0   2   0   0   0   2   0   0   2   0   0   0   2
 MK-3-3                 0   0   2   2   0   2   2   0   2   2   0   2   0   0   2   2   2   0   0   2   0   0   2   2   2   0   0   0   0   0   0   2   0   0   0   2   0   0   0   2   0   2   2   2   2   0   0   0   0   2   0   2   0   2   0   0   2   0   2   2   2   2   2   0   2   0   2   2   2   2   2   0   0   0   0   0   2   0   2   2   0   0   0   2   0   0   0   0   2   2   0   0   0   2   2   2   0   0   2   0   2   2   2   0   0   2   2   2   2   0   2   2   0   2   2   2   0   2   0   2   2   0   0   2   2   0   0   2   2   2   0   0   2   0   2   2   0   2   0   0   0   0   2   0   2   2   0   2   0   0   0   0   0   0   2   0   0   2   0   0   0   2   2   2   0   2   2   2   0   0   0   0   2   2   0   0   2   2   2   0   0   2   0   0   2   2   0   0   2   0   0   2   2   0   0   2   0   0   0   2
 MK-3-4                 0   0   2   2   0   2   2   0   2   2   0   0   0   0   2   2   2   0   0   2   0   0   2   2   0   0   0   0   2   0   0   0   2   0   0   2   0   0   0   2   0   2   2   2   2   0   2   0   0   2   2   2   2   0   0   0   0   0   2   2   2   2   2   0   2   0   2   2   2   2   2   0   0   0   0   0   2   0   2   2   0   0   0   2   0   0   0   0   2   2   0   0   0   2   2   2   0   0   2   0   2   2   2   0   2   2   2   2   2   2   2   2   0   2   2   2   0   2   0   0   2   0   0   2   2   0   0   2   2   2   0   0   2   0   2   2   0   2   0   0   0   0   2   0   2   2   0   2   0   0   2   0   0   0   2   0   0   2   0   0   0   0   2   2   0   2   2   2   0   0   0   0   0   2   0   0   2   2   2   0   0   2   0   0   2   2   2   0   2   0   0   2   0   0   0   2   0   0   0   2
 MK-3-5                 0   0   2   0   2   0   2   0   2   2   0   0   0   0   2   2   2   0   0   2   0   0   0   2   0   0   0   0   2   0   2   0   2   0   0   2   0   0   0   2   0   0   2   2   2   0   2   0   0   2   2   2   2   0   0   0   0   0   0   2   2   2   2   0   2   0   2   2   2   2   0   0   0   0   0   0   2   0   0   2   2   0   0   2   0   0   0   0   0   2   0   2   0   2   2   2   0   0   2   0   2   2   2   0   2   2   2   0   2   2   2   2   0   2   2   2   0   2   0   0   2   0   0   2   2   2   0   2   2   2   0   0   2   0   2   0   0   2   0   0   0   0   2   0   2   2   0   2   0   0   2   0   0   0   2   0   0   2   0   0   0   0   2   0   0   2   2   2   0   0   0   0   0   2   0   0   2   0   2   0   0   2   0   0   2   2   2   0   2   0   0   2   0   0   0   2   0   0   0   2
 MK-3-6                 0   0   2   0   2   0   2   0   2   2   0   0   2   0   2   2   2   0   0   2   0   0   0   2   0   0   0   0   2   0   2   0   2   0   0   2   0   0   2   2   0   0   0   2   2   0   2   2   0   0   2   2   2   0   0   0   0   0   0   2   2   2   0   0   2   0   2   2   0   2   0   0   0   0   0   0   2   0   0   2   2   0   0   2   0   0   0   0   0   2   0   2   0   2   0   0   0   0   0   0   2   2   0   2   2   2   2   0   2   2   2   2   2   2   2   2   0   2   0   2   2   0   0   2   2   2   0   2   2   2   0   0   2   0   2   0   2   2   0   0   2   0   2   0   2   2   0   2   0   0   2   0   2   0   2   0   0   2   0   0   0   0   2   0   0   2   2   2   0   0   0   0   0   2   0   0   2   2   2   0   0   2   0   2   2   2   2   0   2   0   0   2   0   0   0   2   0   0   0   2
 MK-3-7                 0   0   2   0   0   0   2   0   2   2   0   0   0   2   2   2   2   0   0   2   0   2   0   2   0   0   0   0   2   0   2   0   2   0   0   2   0   0   2   2   0   2   0   2   2   0   2   2   0   0   2   2   2   0   0   0   0   0   0   2   0   2   0   0   2   0   2   2   2   2   2   2   0   0   0   0   2   0   0   2   2   0   0   0   2   0   0   0   0   2   0   2   0   2   0   0   0   0   0   0   2   2   0   2   0   2   2   0   2   0   0   2   2   2   2   2   0   2   0   2   0   0   0   0   2   2   0   2   2   0   0   0   2   0   2   0   2   2   0   0   2   0   2   0   2   2   0   2   0   0   2   0   2   0   2   0   0   2   0   0   0   0   2   0   2   0   2   2   0   0   0   0   0   2   2   0   2   0   2   2   0   2   0   2   0   2   2   0   2   0   0   2   0   0   0   2   0   0   0   2
 MK-3-8                 0   0   2   0   0   0   2   0   2   2   0   0   0   2   2   2   0   0   0   2   0   2   0   2   0   0   0   0   0   0   2   0   2   0   0   2   0   0   2   2   0   2   0   2   2   0   2   2   0   0   2   2   2   0   0   0   0   0   0   2   0   2   0   0   2   2   2   2   2   2   2   2   0   0   0   0   2   0   0   2   2   2   2   0   2   0   0   0   0   2   0   2   0   2   0   0   0   0   0   0   2   2   2   2   0   2   2   0   2   0   0   2   2   2   2   2   0   2   0   2   0   0   0   0   2   0   2   2   0   0   0   0   2   2   2   0   2   2   0   0   2   0   2   0   2   2   0   2   0   0   2   0   2   2   2   0   0   2   0   0   0   0   2   0   2   0   2   2   2   2   0   0   0   2   2   0   2   0   2   0   2   2   0   2   0   2   2   0   2   0   0   2   0   0   0   2   0   0   0   2
 MK-3-9                 0   0   2   0   0   0   2   0   2   2   0   0   0   2   2   2   0   0   0   2   0   2   0   2   0   0   0   0   0   0   2   0   2   0   0   2   0   0   0   2   0   2   0   2   2   2   2   2   0   0   2   2   2   0   0   0   0   0   0   2   0   2   2   0   2   2   0   2   2   2   2   2   0   0   0   0   2   0   0   2   2   2   2   0   2   0   0   0   0   2   0   2   0   2   0   0   2   0   0   2   2   2   2   2   0   2   2   0   2   0   0   2   2   2   2   2   0   2   0   2   0   0   0   0   2   0   2   2   0   0   0   0   2   2   2   0   2   2   2   2   2   0   2   0   2   2   2   2   0   0   0   0   2   2   2   2   2   2   0   0   0   0   2   0   2   0   2   2   2   0   0   2   0   2   2   0   2   0   2   0   2   2   0   2   0   2   2   0   2   0   0   0   0   0   0   2   0   2   2   2
 MK-3-10                0   0   2   0   0   0   2   0   2   2   0   0   0   2   2   2   2   0   0   2   0   2   0   2   0   0   0   0   0   0   0   0   2   0   0   2   2   0   0   2   0   2   0   2   2   0   2   2   2   2   2   2   2   0   0   0   0   2   0   2   0   2   2   0   2   2   0   2   2   2   2   2   2   0   2   0   2   0   0   2   2   2   0   0   2   0   2   0   0   0   2   2   0   2   0   0   2   2   0   2   2   2   2   2   0   2   2   0   2   0   0   2   2   2   2   2   0   2   0   2   2   0   0   0   2   0   2   2   2   0   2   0   2   2   2   0   2   2   2   2   2   0   2   0   2   2   2   0   0   0   0   0   2   2   2   2   2   2   0   0   0   0   2   0   2   0   2   2   0   0   2   2   0   2   2   0   2   0   0   0   2   0   2   2   0   2   2   0   2   0   0   0   0   0   0   2   0   2   2   2
 MK-3-11                0   0   0   0   0   2   2   0   2   2   0   0   0   2   2   2   2   0   0   0   0   0   0   2   0   0   2   0   0   0   0   0   2   0   0   2   2   0   0   2   0   2   0   0   2   0   2   0   2   2   2   2   2   0   0   0   0   2   0   2   0   2   2   2   2   2   0   2   2   2   2   2   2   0   2   0   2   0   0   2   2   2   0   0   2   0   0   0   0   0   2   2   0   2   0   0   0   2   0   0   2   2   2   2   0   2   2   0   2   0   0   2   2   2   2   0   0   2   2   2   2   0   2   0   2   0   2   0   2   0   2   0   2   2   2   0   2   2   0   2   2   0   2   0   2   2   2   0   0   0   2   0   2   2   2   0   2   2   0   0   0   0   2   0   2   0   2   2   0   0   0   2   0   2   2   0   2   0   0   2   2   2   2   2   0   2   2   0   2   0   0   0   0   2   0   2   0   2   2   0
 MK-3-12                2   0   0   0   0   0   2   0   2   2   0   0   0   2   2   2   2   0   0   0   0   0   0   2   0   0   2   0   0   2   0   0   2   0   0   0   0   0   0   0   0   2   0   0   2   2   2   0   2   2   2   2   2   0   0   0   0   2   0   0   0   2   2   2   2   0   0   2   0   2   2   2   2   0   2   0   2   2   0   0   0   2   0   0   2   0   0   0   0   0   2   2   0   2   0   0   0   2   0   0   2   2   2   2   0   2   2   0   2   0   2   2   0   0   2   0   0   2   2   2   2   0   2   0   2   0   2   0   2   0   2   0   2   2   2   0   2   2   0   2   2   0   2   0   2   2   2   0   0   0   2   0   2   2   2   0   2   2   0   0   0   0   0   0   2   0   2   2   0   2   0   2   0   2   0   0   2   0   2   2   2   2   2   0   0   2   2   0   2   0   0   0   2   2   0   2   0   2   0   0
 MK-3-13                2   2   0   0   0   0   2   0   2   2   0   0   0   2   2   2   2   0   0   0   0   0   2   2   0   0   2   0   0   2   0   0   2   0   0   0   0   0   2   0   0   2   0   2   2   2   2   0   2   0   2   2   2   0   0   0   0   2   0   2   0   2   2   0   2   0   0   2   0   2   2   2   2   0   2   0   2   2   0   0   0   2   0   0   2   0   0   0   2   0   2   0   2   0   0   0   0   2   0   0   2   2   2   2   0   2   2   0   2   0   2   2   0   0   2   0   0   2   2   2   2   0   2   0   0   0   2   0   2   0   2   0   2   0   2   0   2   2   0   2   2   0   2   0   2   2   2   0   0   0   2   0   2   2   2   0   2   2   0   0   0   0   0   0   2   0   2   2   0   2   0   2   0   2   2   0   2   0   2   2   2   2   2   0   0   2   2   0   2   0   0   0   2   2   0   2   0   0   0   0
 MK-3-14                2   2   0   2   0   0   2   0   0   0   0   0   0   2   2   2   0   0   0   0   0   0   2   0   0   0   2   0   0   2   0   0   2   0   0   0   0   0   2   0   0   2   0   2   2   2   0   2   2   0   2   2   2   0   0   0   0   2   0   2   0   2   2   0   2   0   0   2   0   2   2   2   2   0   2   0   2   2   0   0   0   2   0   2   2   0   2   0   2   0   2   0   2   0   0   2   0   2   2   0   2   2   2   2   0   2   2   0   2   0   2   2   0   0   2   0   0   2   2   2   2   2   0   0   0   0   2   0   2   0   2   0   2   0   2   2   2   2   0   2   2   0   2   0   2   0   2   0   0   0   0   0   2   2   2   0   2   2   0   0   0   0   0   0   2   0   2   2   2   2   0   0   0   2   2   0   2   0   2   2   2   0   2   0   0   2   2   0   2   0   0   0   2   2   0   2   0   0   0   0
 MK-3-15                2   2   0   2   0   0   2   0   0   0   2   0   0   2   2   2   0   0   0   0   0   0   2   0   0   0   2   0   0   2   0   0   2   0   0   2   0   0   2   0   0   2   0   2   2   0   0   2   2   0   2   2   2   0   0   0   0   2   2   2   0   2   0   0   2   0   0   2   0   2   2   2   2   2   2   0   2   2   0   0   0   2   0   2   2   0   2   0   2   0   2   2   2   0   0   2   0   2   2   0   2   2   2   2   2   2   0   0   2   0   2   2   2   0   2   0   0   0   2   2   2   2   0   2   0   0   2   0   2   0   2   0   2   0   2   2   0   2   0   0   2   2   2   0   2   0   2   2   0   0   0   0   2   2   2   2   0   0   0   0   0   0   0   2   2   0   2   2   2   0   0   0   0   2   0   0   2   0   2   2   2   0   2   0   0   2   2   0   2   0   0   0   2   2   0   2   2   0   0   2
 MK-3-16                2   2   0   2   0   0   2   0   0   0   2   0   0   2   2   2   0   0   0   0   0   0   2   0   0   0   2   0   0   2   0   0   2   0   0   2   0   0   2   0   2   2   0   2   2   0   0   2   2   2   2   2   2   0   0   0   0   2   2   2   0   2   0   0   2   0   0   2   2   2   2   2   2   2   2   0   2   2   0   0   0   2   0   2   2   0   2   2   2   0   2   0   2   0   0   2   0   2   2   0   2   2   0   2   2   0   0   0   2   0   2   0   2   0   2   0   0   2   2   2   2   2   0   2   0   0   2   0   2   0   0   0   0   0   2   2   0   2   0   0   2   2   2   0   2   0   2   2   0   0   0   0   2   2   0   2   0   0   0   0   0   0   0   2   2   0   0   2   2   0   0   0   0   2   2   0   2   0   0   2   2   0   2   0   0   2   2   0   2   0   0   0   2   2   2   0   0   0   0   2
 MK-4-1                 2   2   0   0   0   0   0   2   2   2   2   0   0   0   2   0   0   0   2   2   0   0   0   2   0   0   0   0   2   2   2   0   0   2   0   0   0   2   2   0   2   0   2   2   0   0   2   2   0   0   0   0   2   0   0   0   2   0   0   2   0   2   2   2   0   2   2   0   2   2   0   0   2   2   2   2   0   2   0   2   0   0   0   2   2   2   0   0   0   0   0   2   2   2   0   2   2   2   2   0   0   0   0   2   2   0   2   0   0   0   0   0   0   0   2   0   0   2   0   2   0   0   0   2   2   2   0   2   2   0   0   2   0   2   0   2   0   0   2   2   2   2   2   0   2   0   2   0   0   2   0   2   2   0   2   2   0   2   0   0   2   2   0   2   0   2   0   0   0   2   2   2   2   0   2   2   0   2   0   0   0   0   0   2   0   2   0   0   2   0   2   2   0   2   2   0   2   0   0   2
 MK-4-2                 0   2   0   0   0   0   2   2   2   2   0   0   0   0   2   0   0   0   2   2   0   0   0   2   0   0   0   0   2   2   2   0   0   2   0   0   0   2   0   0   2   0   2   2   0   2   2   2   0   0   0   0   2   0   0   0   0   0   0   2   0   2   2   2   0   2   2   0   2   2   0   2   2   2   2   0   0   2   0   2   0   0   0   2   0   2   0   0   0   0   2   2   2   2   0   2   2   2   0   0   0   0   0   2   0   0   2   0   0   0   0   0   0   2   2   0   0   0   0   2   2   0   0   2   2   2   0   2   2   0   2   2   0   2   0   2   2   2   2   2   2   2   2   0   2   0   2   2   0   2   0   2   2   0   2   2   2   2   0   0   2   2   0   2   0   2   0   0   0   2   2   0   2   0   2   0   0   2   0   2   0   0   0   2   0   0   0   0   2   0   2   0   2   2   2   2   2   0   0   2
 MK-4-3                 0   2   0   2   0   0   2   0   2   2   0   0   0   0   0   0   0   0   2   2   0   0   0   2   0   0   0   0   2   2   2   0   0   2   0   0   0   2   0   0   2   2   2   0   0   2   2   2   0   2   0   0   0   0   0   0   0   2   0   2   0   2   2   2   0   2   2   0   2   2   0   2   2   0   2   0   0   2   2   2   0   0   0   2   0   2   0   0   0   0   0   2   2   2   0   2   2   2   0   0   0   0   0   2   0   0   2   0   0   0   0   0   0   2   2   0   0   0   0   2   2   0   2   2   2   2   0   2   2   0   2   2   0   2   0   2   2   2   2   0   2   2   2   0   2   2   2   2   0   2   0   2   2   0   2   2   2   2   0   0   2   2   0   2   2   2   0   0   0   2   2   0   2   0   2   2   0   2   0   2   0   0   0   2   0   0   0   0   2   0   2   0   2   2   2   2   2   0   0   2
 MK-4-4                 0   2   0   2   0   0   2   0   0   2   0   2   0   0   0   0   0   0   2   2   0   0   0   2   0   0   0   0   2   2   2   0   2   2   0   0   0   2   0   0   2   2   2   0   0   2   2   2   0   2   0   0   0   0   0   0   0   2   0   2   0   2   2   2   0   2   2   0   2   0   0   2   2   0   2   0   0   2   0   2   0   0   0   2   0   0   0   0   0   0   0   2   2   2   2   2   2   2   0   0   0   0   0   2   0   0   2   0   0   0   0   0   0   2   2   0   0   0   0   2   2   0   2   2   2   2   0   0   2   0   2   2   0   2   0   0   2   2   2   0   2   2   2   2   2   2   2   2   0   0   0   2   2   0   2   2   2   2   0   0   2   0   0   2   2   2   0   0   2   0   2   0   2   0   2   2   0   2   0   2   0   2   0   2   0   0   0   0   2   0   2   0   2   2   2   0   2   0   0   0
 MK-4-5                 0   2   0   2   0   0   2   0   0   2   0   2   0   0   0   2   2   0   2   2   0   0   0   2   0   0   0   0   2   2   2   0   2   2   0   0   0   2   0   0   2   0   2   0   0   2   2   2   0   2   0   0   0   0   0   0   0   0   0   2   0   2   2   2   0   2   2   0   2   0   0   2   2   0   2   0   0   0   0   2   0   2   0   2   0   0   2   0   2   0   0   2   2   2   2   2   2   2   0   0   0   0   0   2   2   0   2   0   2   0   2   0   0   0   2   0   0   0   0   2   2   0   2   2   2   2   0   0   2   2   2   2   0   2   0   0   2   2   2   0   2   2   2   2   2   2   2   2   0   0   0   2   2   0   2   2   2   2   0   0   2   0   0   2   2   2   0   0   2   0   0   0   2   0   2   2   2   2   0   2   0   2   0   2   0   0   0   0   0   0   2   0   2   2   0   0   2   0   0   0
 MK-4-6                 0   2   0   2   0   0   2   0   0   2   0   2   0   0   0   2   2   0   2   2   0   0   0   2   0   0   0   0   2   0   2   0   2   2   0   0   0   2   0   0   2   0   0   0   0   2   2   2   0   2   0   2   0   0   0   0   2   0   0   2   2   2   2   2   0   2   2   2   2   0   2   2   2   0   2   0   0   0   0   2   0   2   0   2   0   0   2   0   2   0   0   2   2   2   0   2   0   0   0   0   0   0   0   2   0   0   2   2   2   0   2   0   0   0   2   0   0   0   0   2   2   0   2   2   2   2   0   0   0   2   2   2   2   2   0   0   2   0   2   0   2   0   2   2   2   2   0   2   0   0   0   2   2   0   2   2   0   2   2   0   2   0   0   2   2   2   0   0   2   0   0   2   2   0   2   2   2   2   0   0   2   2   0   2   0   0   2   0   0   2   2   0   2   2   0   0   2   0   0   0
 MK-4-7                 0   2   0   2   0   0   2   0   0   2   0   2   2   0   0   2   2   2   2   2   0   0   0   2   0   0   0   0   2   0   2   0   2   2   0   0   0   2   0   0   2   0   0   0   0   2   2   0   0   2   2   2   0   0   0   0   2   2   0   2   2   2   2   2   0   2   2   2   2   0   2   2   2   0   2   0   0   0   2   2   0   2   0   2   0   0   0   0   2   0   0   2   2   2   2   2   2   0   0   0   0   0   0   2   2   0   2   2   2   0   2   0   0   0   2   0   0   0   2   2   2   0   2   2   2   2   0   2   0   2   2   2   2   2   0   0   2   0   2   0   2   0   2   0   2   2   2   2   0   0   0   2   2   0   2   2   0   2   2   0   2   0   0   2   2   2   0   2   2   0   2   2   2   0   2   2   2   2   0   0   2   2   0   0   2   2   2   0   0   2   2   0   0   2   0   2   0   0   0   0
 MK-4-8                 0   2   0   2   2   0   2   0   0   2   0   2   2   0   0   2   2   2   2   0   0   0   0   2   0   0   0   0   2   0   2   0   2   2   0   0   2   2   0   0   2   0   0   0   0   2   2   0   0   2   2   2   0   0   0   0   2   2   0   2   2   2   2   2   2   0   2   2   2   0   2   2   2   0   2   0   0   0   2   2   2   2   0   0   0   0   0   0   2   0   0   2   0   2   2   2   2   0   0   0   0   0   0   2   2   2   2   0   2   2   2   2   0   0   2   0   0   0   2   2   2   0   2   2   2   2   0   2   0   2   2   2   2   2   0   0   2   0   2   0   0   0   2   2   2   2   2   2   0   0   0   2   2   0   0   2   0   2   2   2   2   0   0   2   2   2   2   2   2   0   2   2   2   2   2   2   2   2   0   0   2   2   0   0   2   2   2   0   0   2   2   0   0   2   0   2   0   0   0   0
 MK-4-9                 0   2   0   2   0   0   2   0   0   2   0   2   2   0   0   2   2   2   0   2   0   0   0   2   0   0   0   0   2   0   2   0   2   2   0   0   2   2   0   0   2   0   0   0   0   2   2   0   0   2   2   0   0   0   0   0   2   2   2   2   2   2   2   2   2   0   2   2   2   0   2   2   2   0   2   0   0   0   2   2   2   2   0   0   0   0   0   0   2   0   0   2   0   2   2   2   2   0   0   0   0   0   0   0   2   2   2   2   2   2   2   2   0   0   2   0   0   0   2   2   2   0   2   2   2   2   0   2   0   2   2   0   2   2   0   2   2   0   2   0   0   0   2   2   2   2   2   2   0   0   0   2   2   2   0   2   0   2   2   2   2   0   0   2   2   2   2   2   2   0   2   2   2   2   0   2   2   2   0   0   2   0   0   0   2   2   2   2   0   2   2   0   0   2   0   2   0   2   0   0
 MK-4-10                0   2   0   0   0   0   2   0   0   2   0   2   2   0   0   2   2   2   2   2   0   0   0   2   0   0   0   0   2   0   2   0   2   2   0   0   2   2   0   0   2   0   0   0   0   2   2   2   2   2   2   0   2   0   0   0   2   2   2   2   2   2   0   2   2   0   2   0   2   2   0   2   2   0   2   0   0   0   2   2   2   2   0   0   0   0   0   0   2   0   0   2   0   2   2   2   2   0   0   0   0   0   0   0   0   0   2   0   2   2   2   2   0   0   2   0   0   0   2   2   2   0   2   2   2   2   0   2   0   2   2   0   2   2   0   2   2   0   2   0   0   0   2   2   2   2   2   2   0   0   0   2   2   2   0   2   0   2   2   2   2   0   0   2   2   2   2   2   2   0   0   2   2   2   0   2   2   2   0   0   2   0   0   0   2   2   2   2   0   2   2   0   0   2   0   2   0   2   0   0
 MK-4-11                0   2   0   0   2   0   2   0   0   2   0   2   2   0   0   2   2   2   2   2   0   0   2   2   0   0   0   0   2   0   2   0   2   2   0   0   2   2   0   0   2   0   0   0   0   2   2   2   2   2   2   2   2   0   0   2   2   2   2   2   2   2   0   2   0   0   2   0   0   2   0   2   2   0   2   0   0   0   2   2   2   2   0   0   0   0   0   2   2   0   0   0   0   2   0   2   2   0   2   0   0   0   0   0   0   0   2   0   2   2   2   2   0   2   2   0   0   0   2   2   2   0   2   2   2   2   0   2   0   2   2   0   2   2   0   2   2   0   0   0   2   0   2   2   2   2   2   0   0   0   0   2   2   2   0   2   0   2   2   2   2   0   0   2   2   2   2   0   2   0   0   0   0   2   0   2   2   2   0   0   2   0   0   0   2   2   2   2   0   0   2   0   0   2   0   2   0   2   0   0
 MK-4-12                0   2   0   2   2   0   2   0   2   2   0   2   2   0   0   2   2   2   2   2   0   0   2   0   0   0   0   0   0   0   2   0   2   2   0   0   2   2   2   0   2   0   0   0   0   2   2   2   2   2   2   2   2   0   0   0   0   2   2   2   2   2   0   2   0   2   2   2   0   2   0   2   2   0   2   0   0   0   2   0   2   2   0   0   0   0   0   2   2   0   0   0   0   0   0   2   2   0   2   0   0   0   0   0   0   0   2   0   2   2   2   2   0   0   2   0   0   0   0   2   2   0   2   2   2   2   0   2   0   2   2   0   2   2   0   2   2   0   0   0   2   0   2   0   2   2   0   0   0   0   0   2   2   2   0   2   0   2   2   2   2   2   0   2   2   2   2   0   2   0   0   0   0   2   0   2   2   2   0   0   2   0   0   0   2   2   2   0   2   2   2   0   0   2   0   2   0   2   0   0
 MK-4-13                0   2   0   2   2   0   2   2   2   2   0   2   2   0   0   2   2   2   2   2   2   0   2   0   2   0   0   0   0   0   2   0   2   2   0   0   2   2   2   0   2   0   0   0   0   2   0   2   2   2   2   2   2   0   0   0   0   2   2   2   2   0   0   2   0   2   2   2   0   2   2   0   2   0   2   0   0   0   2   0   0   2   0   0   0   0   0   2   2   0   0   0   0   2   0   0   2   0   2   0   2   0   2   0   2   0   2   0   2   2   2   2   0   0   2   0   0   0   0   0   2   0   2   2   2   2   0   0   0   2   2   0   2   2   0   2   2   0   0   0   2   0   2   2   2   2   0   0   0   0   0   2   2   2   0   2   0   2   2   2   2   2   0   2   2   2   0   0   2   0   0   0   0   2   0   2   2   2   0   0   2   0   0   0   2   0   2   0   2   2   2   0   0   2   0   2   0   2   0   0
 MK-4-14                0   2   2   2   2   0   2   2   2   2   2   0   2   2   0   2   2   2   0   2   2   0   2   0   2   0   0   0   0   0   2   0   2   2   0   0   2   2   2   2   2   0   0   0   0   2   2   2   2   2   2   2   2   0   0   0   2   2   2   2   0   2   0   2   0   2   2   2   0   2   2   0   0   0   0   0   0   0   2   2   0   2   2   0   0   2   0   2   0   0   0   0   0   2   0   2   2   0   2   0   2   0   2   0   2   0   2   0   2   2   2   2   0   0   2   0   0   0   2   0   2   0   2   2   2   2   0   0   0   2   2   0   2   2   0   2   2   0   0   0   0   0   2   2   2   2   0   0   0   0   0   2   2   2   0   2   0   0   2   2   2   2   0   2   2   2   0   2   2   0   0   0   2   2   0   2   0   2   0   0   2   0   2   0   0   0   2   0   2   2   2   0   0   2   0   2   0   2   0   0
 MK-4-15                2   2   2   2   2   0   2   2   2   2   2   0   2   2   0   2   2   2   0   2   2   0   2   0   2   0   0   0   0   0   2   0   2   2   0   0   2   2   0   2   2   0   0   0   0   2   2   2   2   0   2   0   2   2   0   2   2   2   2   2   2   2   0   2   0   2   2   2   0   2   2   0   0   2   0   0   0   0   2   2   0   2   2   0   0   2   0   2   0   0   0   0   0   2   0   2   2   0   2   0   2   0   2   0   0   0   2   0   2   2   2   2   2   0   2   0   2   0   2   0   2   0   2   2   2   2   0   0   0   2   2   0   0   2   0   2   0   2   0   0   0   0   2   2   2   2   0   2   0   0   0   2   0   0   2   0   0   0   0   2   2   2   0   2   2   2   0   2   2   0   0   0   2   0   2   2   0   2   0   0   2   0   2   0   0   0   2   0   2   2   2   0   0   2   0   2   0   2   0   0
 MK-4-16                2   2   2   2   2   0   2   2   2   2   2   0   2   2   0   2   2   2   0   2   2   2   2   0   2   0   0   0   0   0   2   0   2   2   0   2   2   2   0   2   2   0   0   2   0   0   2   2   2   0   2   0   0   2   0   2   2   2   0   2   2   2   0   2   0   2   2   2   0   2   0   0   2   2   0   0   0   2   2   2   0   0   2   0   0   2   0   2   0   0   0   0   0   2   0   2   2   0   2   0   2   0   2   2   0   0   2   0   2   2   2   2   2   0   2   0   2   0   2   0   2   0   2   2   2   0   0   0   0   2   2   0   0   2   0   2   2   2   0   0   0   0   2   2   2   2   0   2   0   0   0   2   0   0   2   0   0   0   0   2   2   2   0   2   2   2   0   2   2   0   0   0   2   0   2   0   0   2   0   0   2   0   0   0   0   0   2   0   2   2   2   0   0   2   0   2   2   2   0   0
 MK-5-1                 2   2   2   2   2   0   2   2   2   2   0   0   0   2   2   0   0   0   0   2   2   0   2   0   0   0   0   0   0   0   0   2   2   2   0   0   2   2   2   0   0   0   0   2   2   2   2   0   2   2   0   0   0   0   0   0   2   2   0   0   2   2   2   0   2   2   0   0   0   2   2   2   2   2   0   0   0   0   2   2   2   2   0   2   2   0   0   2   2   2   0   2   2   0   0   0   0   0   0   2   2   2   0   0   0   2   2   2   0   2   2   0   0   2   0   0   0   0   2   2   0   0   0   0   0   0   2   0   0   0   0   0   2   0   0   2   2   2   0   0   2   0   0   2   0   0   2   0   2   0   0   2   2   0   0   2   2   0   2   2   0   2   0   2   2   0   0   2   2   2   2   0   2   0   0   2   2   0   2   0   2   2   0   0   0   2   0   0   0   0   2   0   0   0   2   2   0   0   0   0
 MK-5-2                 2   2   0   2   2   0   2   2   2   2   0   0   0   2   2   0   0   0   0   2   2   0   2   0   2   0   0   0   0   0   0   0   2   2   0   0   2   2   2   0   0   0   0   2   2   2   2   0   2   2   0   0   0   0   0   0   2   2   0   2   2   2   2   0   2   2   0   0   0   2   2   2   2   2   0   0   0   0   2   2   2   2   0   0   2   0   0   2   2   2   0   2   2   0   2   0   0   0   0   2   2   2   2   0   0   2   2   2   0   2   2   0   0   2   0   0   0   0   2   2   0   0   2   0   0   0   2   0   0   0   0   0   2   0   2   2   2   2   0   0   2   0   0   2   0   0   2   0   2   0   0   2   2   0   2   2   2   0   2   2   0   2   0   2   2   0   0   2   2   2   0   0   0   0   0   2   2   0   0   0   2   2   0   0   0   2   0   0   0   0   2   0   0   0   2   2   0   0   0   0
 MK-5-3                 2   2   0   2   2   0   2   0   2   2   0   0   0   0   2   0   0   0   0   2   2   0   2   0   2   0   0   0   0   0   0   0   2   2   0   0   2   2   2   0   0   0   0   2   2   2   2   0   2   2   0   0   0   0   0   2   2   2   0   0   2   2   2   0   2   2   2   0   0   2   2   2   2   2   0   0   2   0   2   2   2   2   0   0   2   0   0   2   2   0   0   2   2   0   2   0   0   0   0   2   2   2   2   0   0   2   2   2   0   0   2   0   0   2   0   0   0   0   2   2   0   0   2   0   0   2   2   0   0   0   0   0   2   0   2   2   0   2   0   0   0   0   0   2   0   0   2   0   2   0   0   2   2   0   2   2   2   0   2   0   0   2   0   2   2   0   0   2   2   2   0   0   0   0   0   2   2   0   0   0   2   0   0   0   0   2   0   0   0   0   2   0   0   0   2   0   2   2   0   0
 MK-5-4                 2   2   0   2   2   0   2   0   2   2   2   0   0   0   2   0   0   2   0   2   0   0   2   0   2   0   0   0   0   0   2   2   2   2   0   0   2   2   2   0   0   0   0   2   2   2   2   0   2   2   0   0   0   0   0   2   2   2   0   0   2   2   2   0   2   2   2   0   0   2   2   2   2   2   0   0   2   0   2   2   2   2   0   0   2   0   0   2   2   0   0   0   0   0   2   2   0   2   0   0   2   2   2   2   0   2   2   2   0   0   2   0   0   2   0   0   0   0   2   2   0   0   2   0   0   2   2   0   0   0   0   0   2   0   2   2   0   2   0   0   0   0   0   2   0   0   2   0   2   0   0   2   2   0   2   2   2   0   2   0   0   2   0   2   2   0   0   2   2   2   0   2   2   0   0   0   2   0   0   0   2   0   0   0   0   2   0   0   0   0   0   0   0   0   2   0   2   2   0   0
 MK-5-5                 2   2   0   0   0   0   2   0   2   2   2   0   0   0   2   0   0   2   0   0   0   0   2   0   2   0   0   0   0   0   2   2   2   2   0   0   2   2   2   0   0   2   0   2   2   2   2   0   2   2   0   0   0   0   0   2   2   2   0   0   2   2   2   0   2   0   2   0   2   2   2   0   2   0   0   0   2   0   2   2   2   2   0   0   2   0   0   2   2   0   0   0   0   0   2   2   0   2   0   0   2   2   2   2   0   2   0   2   0   2   0   0   0   2   0   0   2   0   2   2   0   0   2   0   0   2   2   2   0   0   0   0   2   0   2   2   0   2   0   0   0   0   0   0   0   0   2   0   2   0   2   2   2   0   2   2   2   0   2   0   0   2   0   2   2   2   0   2   2   2   0   2   2   0   0   0   2   2   0   0   2   0   0   0   0   2   2   2   0   0   0   0   0   2   2   0   2   0   0   0
 MK-5-6                 2   2   2   0   0   0   2   0   2   2   2   0   0   0   2   0   0   2   2   0   0   0   2   0   0   0   0   0   0   0   2   2   2   2   0   0   2   2   2   0   0   2   0   2   2   2   2   0   2   2   0   0   0   2   0   2   2   2   0   0   2   2   2   0   0   0   2   0   2   2   2   2   2   0   0   0   2   0   2   2   2   2   0   0   2   0   0   0   2   0   0   0   0   0   2   2   0   2   0   0   2   2   2   2   0   2   2   2   0   2   0   0   0   2   0   0   2   0   2   2   0   0   2   0   0   2   2   2   0   2   0   0   2   0   2   2   2   2   0   0   2   2   0   0   0   0   2   0   2   0   2   2   2   0   2   2   2   0   2   0   0   0   2   2   2   2   0   2   2   2   0   0   2   2   2   0   2   2   0   0   2   0   0   0   0   2   2   2   0   0   0   0   0   2   0   0   2   0   0   0
 MK-5-7                 2   2   2   2   0   0   2   0   0   2   2   0   0   0   2   0   0   2   2   0   0   2   2   0   2   0   0   0   0   0   2   2   2   2   0   0   2   2   2   0   0   2   0   2   2   2   2   0   2   2   0   0   0   2   0   0   2   2   0   0   0   2   2   2   0   0   2   0   2   2   0   2   2   0   0   0   2   2   2   2   2   2   0   0   2   0   0   0   2   0   2   0   0   2   2   0   0   2   0   2   2   2   2   2   0   2   2   2   0   2   0   0   0   2   2   0   2   0   0   2   0   0   2   0   0   2   2   0   0   2   0   0   2   0   2   2   2   2   0   0   2   0   0   0   0   0   2   0   2   0   2   0   2   0   2   2   2   0   2   0   0   0   2   0   0   2   2   2   0   2   0   0   2   0   2   0   0   2   0   0   2   0   0   0   0   2   2   2   0   2   0   0   0   2   0   0   0   0   0   2
 MK-5-8                 2   2   2   2   0   0   0   0   0   2   2   0   0   0   2   0   2   2   2   0   0   2   2   0   2   0   0   0   0   0   2   2   2   2   0   0   2   2   2   0   0   2   0   2   2   2   2   0   2   2   0   0   2   2   0   0   2   2   0   0   0   2   2   2   2   0   2   0   0   2   0   2   2   0   0   0   2   2   2   2   2   2   0   0   2   0   0   0   2   0   2   0   0   2   2   0   0   2   0   2   0   2   2   2   0   2   2   2   0   2   0   0   0   2   2   0   2   0   0   2   0   0   2   0   0   2   2   0   0   2   0   0   2   0   2   2   2   2   0   2   2   0   2   0   0   0   2   0   2   0   2   0   2   0   2   2   2   0   2   0   0   0   2   0   0   2   2   2   0   2   0   0   2   0   2   0   0   2   0   0   2   0   0   0   0   2   2   2   0   2   2   0   0   2   0   0   0   0   0   2
 MK-5-9                 0   2   2   2   0   2   0   2   0   2   2   0   0   0   2   2   2   2   2   0   0   2   2   0   2   0   2   0   0   0   0   2   2   2   2   0   2   2   2   0   0   2   0   2   2   2   0   0   2   2   0   0   2   2   0   2   2   0   0   0   0   2   2   2   2   0   2   0   0   2   0   2   2   0   0   0   2   2   0   2   2   2   0   0   2   0   0   0   2   0   2   0   0   2   2   0   0   2   0   2   0   2   2   2   0   2   2   0   0   0   0   0   0   2   2   0   2   0   0   2   0   2   2   0   0   2   2   0   0   2   0   0   2   0   2   2   2   2   0   2   2   0   2   0   0   0   2   0   2   0   2   2   2   0   2   2   2   0   2   0   0   0   2   0   0   2   2   2   0   2   0   0   0   0   2   0   0   2   0   0   2   0   0   0   0   2   0   2   0   2   2   0   2   2   0   0   0   0   0   2
 MK-5-10                0   2   2   2   0   2   0   0   0   2   2   0   0   0   2   2   2   2   2   0   0   2   0   0   2   0   2   2   2   0   0   2   2   2   2   2   2   2   2   0   0   2   0   2   0   2   0   0   0   2   0   0   2   2   0   2   0   2   0   0   0   2   2   2   2   0   2   0   0   2   0   2   2   0   0   0   2   2   2   2   2   2   0   2   2   2   0   0   2   0   2   0   0   2   2   0   0   2   0   2   0   2   0   2   0   2   2   2   2   0   2   0   2   2   2   0   2   0   0   2   0   2   0   0   0   2   0   0   0   2   2   0   0   0   2   2   2   0   0   2   2   0   2   0   0   0   2   0   2   0   2   2   2   0   2   2   2   0   0   0   0   0   2   0   0   2   2   2   0   2   0   0   0   0   2   0   0   2   0   2   2   0   0   0   0   2   0   2   0   2   2   0   2   2   2   0   0   0   2   2
 MK-5-11                0   2   2   2   0   0   0   0   0   2   2   0   0   0   2   2   2   2   2   0   0   2   0   0   2   0   2   2   2   0   0   0   2   0   2   2   2   2   2   0   0   2   2   2   0   0   0   0   0   2   2   0   2   2   0   2   0   2   0   0   0   2   2   2   2   0   2   0   2   2   0   2   2   0   0   0   2   2   2   2   2   0   0   2   2   2   0   0   2   0   2   0   0   2   2   0   0   2   0   2   0   2   0   2   0   2   2   2   2   0   2   0   2   0   2   0   2   0   0   2   0   2   0   0   0   2   0   2   0   0   2   0   0   2   0   2   2   0   2   2   2   0   2   0   0   0   2   2   2   0   2   2   2   0   0   2   2   0   0   0   0   0   2   0   0   2   2   2   0   0   0   0   0   0   2   0   0   2   0   0   2   2   0   0   0   2   0   2   0   2   2   0   2   2   2   0   0   0   2   2
 MK-5-12                0   2   2   2   0   0   2   0   0   2   2   0   0   0   2   2   2   2   0   0   0   2   0   0   2   0   2   2   2   0   0   0   2   0   2   2   0   2   2   0   2   2   2   2   0   0   0   0   0   2   2   0   2   2   0   2   0   2   2   0   0   2   2   2   2   0   2   0   2   2   0   0   2   0   0   0   2   2   2   2   2   2   2   2   2   2   0   0   0   0   0   0   2   2   2   0   0   2   0   2   0   2   0   2   0   2   2   2   2   0   2   2   2   0   2   0   2   0   0   2   0   2   0   0   0   2   0   2   0   0   2   0   0   2   0   2   2   0   2   2   2   0   2   0   0   0   2   2   2   0   2   2   2   0   0   0   2   0   0   0   0   0   2   0   0   2   2   2   0   0   0   0   0   0   2   0   0   2   0   2   2   2   0   0   2   2   0   0   0   2   2   0   2   2   2   0   0   0   0   2
 MK-5-13                0   2   2   2   2   0   2   0   0   2   2   0   0   0   2   2   2   2   0   0   0   0   0   0   2   0   2   2   2   0   0   0   2   0   2   2   2   2   2   2   2   2   0   2   0   0   0   0   2   2   2   0   0   2   0   2   0   2   2   0   0   2   2   2   2   0   0   0   2   0   0   0   2   0   0   0   2   2   2   0   2   2   2   2   2   2   0   0   0   0   0   0   2   2   2   0   0   2   0   2   0   2   0   2   2   2   2   2   2   0   2   2   2   0   2   0   2   0   0   2   0   2   0   0   0   2   0   2   0   0   2   0   0   2   0   2   2   0   2   2   2   0   2   0   2   0   2   2   2   0   2   0   2   0   0   0   2   0   0   0   0   0   2   0   0   2   2   2   0   0   0   0   2   0   2   0   0   2   0   2   2   2   0   0   2   2   0   0   0   2   2   0   2   2   2   0   0   0   0   2
 MK-5-14                0   2   2   2   2   0   0   2   0   2   2   0   0   0   2   2   2   2   0   0   2   0   0   0   2   0   2   2   2   0   0   0   2   0   2   2   2   2   2   0   2   0   0   2   0   0   0   0   2   2   2   0   0   2   0   2   2   2   0   0   0   2   2   2   2   0   0   0   2   0   0   0   2   0   0   0   2   2   2   0   2   2   2   2   2   0   0   0   0   0   2   2   0   2   2   0   0   2   0   2   2   2   0   2   2   2   2   2   2   0   0   2   2   0   2   0   2   0   0   2   0   2   0   0   0   2   0   2   0   2   2   0   0   2   0   2   2   0   2   2   2   0   2   0   2   0   2   2   2   0   2   0   2   0   0   2   2   0   0   0   2   0   2   0   0   2   2   2   0   0   0   0   2   0   2   0   0   2   0   2   2   0   0   0   2   2   0   2   0   2   2   0   2   2   2   0   0   0   0   2
 MK-5-15                2   2   2   2   2   0   0   2   0   2   2   2   0   0   2   2   2   2   2   0   2   0   0   0   2   0   2   2   2   0   0   2   2   0   2   2   2   2   0   0   0   0   0   0   0   0   0   0   2   2   2   0   0   2   0   2   2   2   0   0   2   2   2   2   2   0   0   0   2   0   0   0   2   0   0   0   2   2   2   0   2   2   2   2   2   0   0   0   0   0   2   2   0   2   2   2   2   2   2   2   2   2   0   0   2   2   2   2   2   0   0   2   2   0   2   0   0   0   0   2   0   2   2   2   2   2   0   2   0   0   2   0   0   2   0   2   2   0   2   0   2   2   2   0   2   2   2   2   2   0   2   0   2   0   0   2   2   0   0   0   2   0   2   0   0   2   2   2   0   0   0   2   2   2   2   0   0   0   2   2   2   0   0   0   2   2   0   2   0   2   2   0   0   2   0   0   0   0   0   2
 MK-5-16                2   2   2   2   2   0   0   2   2   2   2   2   0   0   2   2   2   2   2   0   0   0   0   0   2   0   2   2   2   0   0   2   2   0   2   0   2   2   0   0   0   0   0   0   0   0   0   0   2   2   2   0   2   2   0   2   2   2   0   0   2   2   2   2   2   0   0   0   0   0   0   0   2   0   2   0   2   2   2   0   2   2   2   2   2   0   0   2   0   0   2   2   0   2   2   2   2   0   2   0   2   2   0   0   2   2   2   2   2   0   0   2   2   0   2   0   0   0   0   2   0   0   2   2   2   2   0   2   0   0   2   0   0   0   0   2   2   0   2   0   2   0   2   0   2   2   2   2   2   0   2   0   0   0   0   2   2   0   0   0   2   0   2   0   0   2   2   2   0   0   0   2   2   0   2   0   0   0   2   2   2   0   0   0   2   2   0   2   2   2   2   2   0   2   0   0   0   0   0   2
 MK-6-1                 2   0   2   2   0   2   0   2   2   0   0   2   0   0   0   0   2   2   0   0   2   2   2   2   2   2   2   0   0   0   2   2   2   0   0   0   0   2   0   0   0   2   0   0   2   2   2   0   0   2   2   2   0   0   2   0   2   0   0   2   2   2   0   2   0   2   2   2   0   0   2   0   2   2   2   2   2   2   2   0   0   2   2   2   0   0   0   0   0   2   2   0   0   2   0   0   0   2   0   2   2   0   0   0   2   0   0   2   0   0   2   2   2   2   2   2   0   0   0   0   0   2   2   0   0   0   2   2   2   2   0   0   2   0   2   2   0   0   0   0   2   2   0   0   0   0   2   2   0   0   0   0   0   0   0   2   2   0   0   0   2   2   0   2   2   2   0   0   0   0   0   0   2   2   2   0   2   0   2   0   0   2   2   0   0   0   2   0   2   2   0   2   0   2   2   2   2   0   2   2
 MK-6-2                 2   2   2   0   0   2   0   2   2   0   0   2   0   0   0   0   2   2   2   0   2   2   2   2   2   2   2   0   0   0   2   0   2   0   0   0   0   2   0   0   2   2   0   0   2   2   2   0   0   0   2   2   0   0   2   0   0   0   2   2   2   2   0   0   0   2   2   2   0   0   2   0   2   2   2   2   0   2   2   0   0   2   0   2   0   0   2   0   0   2   2   0   0   0   0   0   0   2   0   2   2   0   0   2   2   0   0   2   0   0   2   0   2   2   2   2   0   0   0   0   0   2   0   2   0   0   2   2   2   2   0   0   2   0   2   2   0   0   0   0   2   2   0   0   0   0   2   2   0   0   0   0   0   0   0   2   2   0   0   0   2   2   0   2   2   2   0   0   2   0   0   0   2   2   2   0   2   0   2   0   0   2   2   0   0   0   2   2   2   2   0   2   0   2   2   2   2   0   2   2
 MK-6-3                 2   2   2   0   0   2   0   0   2   0   0   2   0   0   0   0   2   2   2   0   2   2   2   2   2   2   2   0   0   2   2   0   2   0   0   0   0   2   0   0   0   2   0   0   2   2   2   0   0   0   2   2   0   2   2   2   0   0   2   2   2   2   0   0   0   2   2   2   0   0   2   0   0   2   2   2   0   2   2   0   0   2   0   2   0   0   2   0   0   2   2   0   0   0   0   0   0   2   0   2   2   0   2   2   2   0   0   2   0   0   2   0   2   2   2   2   0   0   0   0   0   2   0   2   0   0   2   2   2   2   0   0   2   0   2   2   0   0   0   0   2   2   0   0   0   0   2   2   0   0   0   0   0   2   0   2   0   0   0   0   2   2   0   2   2   2   0   0   2   0   0   0   2   2   2   0   0   0   2   0   0   2   2   0   2   0   2   2   2   2   0   0   0   2   2   2   2   0   2   2
 MK-6-4                 2   2   2   0   0   2   0   0   2   0   0   2   0   0   2   0   2   2   2   0   2   2   2   2   2   0   2   2   0   2   2   0   0   0   0   0   0   2   0   0   0   2   0   0   2   0   2   0   0   0   2   2   0   2   2   2   0   0   2   2   2   2   0   0   0   2   2   2   0   0   2   0   0   2   2   2   0   2   2   0   0   2   0   2   2   0   0   0   0   0   2   0   0   0   0   0   0   0   0   2   2   0   2   2   2   0   0   2   0   0   2   0   0   2   2   2   0   0   0   0   0   2   0   2   0   0   2   2   0   2   0   0   2   0   2   2   0   0   0   0   2   2   0   0   0   0   0   2   0   0   0   0   0   2   0   2   0   0   0   0   0   0   0   2   2   2   0   0   2   0   0   0   2   2   2   0   2   0   2   0   0   2   2   0   2   0   2   0   2   2   0   2   0   2   2   2   2   0   2   2
 MK-6-5                 2   2   2   0   0   2   0   0   2   0   0   2   0   0   2   0   2   2   2   0   2   2   2   2   2   0   2   2   0   2   0   0   0   0   0   0   0   2   0   0   0   2   2   0   2   0   2   0   0   0   2   2   0   2   2   2   0   0   2   2   2   2   0   0   0   2   2   2   0   0   2   0   0   2   2   2   0   2   2   0   0   0   0   2   2   0   0   0   0   0   2   0   0   0   2   0   0   0   0   2   2   0   2   2   2   0   0   0   0   0   0   0   0   2   0   2   2   0   0   0   0   2   0   2   0   0   0   2   0   2   0   2   2   0   2   2   0   0   2   2   2   2   0   0   2   0   0   2   0   0   0   0   0   0   2   2   0   0   0   0   0   0   0   2   2   2   2   0   2   0   0   0   2   2   2   0   2   0   2   0   0   2   2   0   2   0   2   0   2   2   0   2   0   2   2   2   2   0   2   2
 MK-6-6                 2   2   2   0   0   2   0   0   2   0   0   2   0   0   2   0   2   2   2   0   2   2   2   2   2   0   2   2   0   2   0   0   0   0   0   0   0   2   0   0   0   2   0   0   2   0   2   0   0   0   0   2   0   2   2   2   0   0   2   0   2   2   2   0   2   2   2   2   0   0   0   0   0   2   2   2   0   2   0   2   0   0   0   2   2   0   0   0   0   0   2   0   2   0   2   0   0   0   0   2   2   0   2   2   2   0   0   0   0   0   0   0   0   2   0   2   2   0   0   2   0   2   0   2   0   0   0   2   0   2   0   2   0   0   2   2   0   0   0   2   2   2   0   0   2   0   0   2   0   0   0   0   0   0   2   2   0   0   0   0   0   0   0   2   2   2   2   0   2   0   0   0   2   2   2   0   2   0   2   0   0   2   2   0   2   0   2   0   2   2   0   2   0   2   2   2   2   0   2   2
 MK-6-7                 2   2   2   0   0   2   0   0   2   0   0   2   0   0   2   0   2   2   2   0   2   2   2   2   2   0   2   2   0   2   0   0   0   0   0   0   0   2   0   0   2   2   0   0   2   0   2   0   0   0   0   2   0   2   0   2   0   0   2   0   2   2   2   0   2   2   2   2   0   0   0   0   0   2   0   2   0   2   2   2   2   0   0   2   2   0   0   0   0   0   0   0   2   2   2   0   0   0   0   2   2   0   2   2   2   0   0   0   0   0   0   0   0   2   0   2   2   0   0   0   2   2   2   2   0   0   0   2   0   2   0   2   0   0   2   2   0   0   0   2   2   2   2   0   2   0   0   2   0   0   0   0   0   0   2   2   0   0   2   0   0   0   0   2   2   2   2   0   2   0   2   0   2   2   2   0   2   0   2   0   0   0   2   0   2   0   2   0   2   2   2   2   2   2   2   2   2   0   0   2
 MK-6-8                 2   2   2   0   0   2   0   0   2   0   0   2   2   2   2   0   2   2   0   0   2   2   2   2   2   2   2   2   0   2   0   0   0   0   2   0   2   2   0   2   2   2   0   0   2   0   2   0   2   0   0   2   0   2   0   2   0   0   0   0   2   2   0   0   2   2   2   2   0   0   0   0   0   2   0   2   0   2   2   0   2   2   0   2   2   0   0   0   0   0   0   0   2   2   2   2   0   0   0   2   2   0   0   2   2   0   0   0   0   0   0   2   0   0   2   2   2   0   0   2   2   2   2   2   0   0   0   2   0   2   0   2   0   0   2   2   0   0   0   2   2   2   2   0   2   0   0   2   0   0   0   0   0   0   2   2   0   0   2   0   0   0   0   2   0   2   0   2   2   0   2   0   2   2   0   0   0   0   2   2   0   0   2   0   2   0   2   0   2   2   2   2   2   2   2   2   2   0   0   2
 MK-6-9                 2   2   2   0   0   2   0   0   2   0   0   2   0   2   0   2   2   2   0   0   2   2   2   2   2   2   2   2   2   2   0   0   0   0   2   0   2   2   0   0   2   2   0   0   2   0   2   0   2   0   0   2   0   0   0   2   0   2   0   0   2   2   0   0   2   2   2   2   0   0   0   0   0   2   0   2   0   2   2   2   2   2   0   2   2   0   0   0   0   0   0   0   2   2   2   2   0   0   0   2   2   0   0   2   2   0   0   0   0   0   0   2   0   0   2   2   2   0   0   2   2   2   2   2   2   0   0   2   0   2   0   2   0   2   2   2   0   0   0   2   2   0   2   0   2   0   0   2   0   0   0   0   0   0   2   2   0   0   2   0   0   0   0   2   0   2   0   2   0   0   2   0   2   2   0   0   0   2   2   2   0   0   2   0   2   0   2   0   2   2   0   2   2   2   2   2   0   0   2   2
 MK-6-10                2   2   2   0   0   2   0   0   2   0   0   2   0   2   0   0   2   2   0   0   2   2   0   2   2   2   2   2   2   2   0   0   0   0   2   0   2   2   0   0   2   2   0   0   2   0   2   0   0   0   0   0   0   2   0   2   0   2   0   0   2   2   0   0   0   2   2   2   0   0   0   0   2   2   0   2   0   2   2   2   2   2   0   2   2   0   0   0   0   0   0   0   2   2   2   2   0   0   0   2   2   0   0   2   2   0   0   0   0   0   0   2   0   0   2   2   2   2   0   2   2   2   2   2   2   0   0   2   0   0   0   2   0   2   2   2   0   2   0   2   2   0   2   0   0   0   0   2   0   0   0   0   0   0   2   2   0   2   2   0   2   0   0   2   0   2   0   2   0   0   2   0   2   2   0   0   2   2   2   2   0   0   2   0   2   0   2   0   0   2   0   2   2   2   2   0   2   0   2   2
 MK-6-11                2   2   0   0   0   2   0   0   2   0   0   2   0   2   0   0   2   2   0   0   2   0   0   2   2   2   2   0   0   2   0   0   0   0   2   0   2   2   0   0   2   2   0   0   2   0   2   0   0   0   0   0   0   2   0   2   0   2   0   0   2   2   0   0   0   2   2   2   0   0   0   0   2   0   0   2   2   0   0   2   2   2   0   0   2   0   0   0   0   2   0   0   0   2   2   2   0   0   0   2   0   0   0   2   2   0   0   0   0   0   0   2   0   0   2   2   2   2   0   2   2   2   2   2   2   0   0   2   0   0   0   2   0   2   2   2   0   2   0   2   2   2   2   0   0   2   0   2   0   2   0   0   0   0   2   2   0   2   2   0   2   2   0   2   2   2   0   2   0   2   2   0   0   2   0   0   2   2   2   2   0   0   2   0   2   0   2   2   0   2   0   2   2   2   2   2   2   0   0   2
 MK-6-12                2   2   0   0   0   2   0   0   2   0   0   0   0   2   0   0   2   2   0   0   2   0   2   2   2   0   2   0   0   2   0   0   0   0   2   0   2   2   0   2   2   2   0   0   2   0   2   0   0   0   0   0   0   2   0   2   0   2   0   0   0   2   0   0   0   2   2   2   2   0   0   0   2   0   0   2   2   0   0   2   2   0   0   0   2   2   0   2   0   2   0   0   0   2   2   2   0   0   0   2   0   0   0   2   2   0   0   0   0   0   2   2   0   0   2   2   2   2   0   2   2   2   2   2   2   0   0   2   0   2   0   2   0   2   0   0   0   2   0   2   2   2   2   0   0   2   0   2   0   2   0   0   2   0   2   2   2   2   2   0   2   2   0   2   2   2   0   2   0   2   0   0   0   2   0   0   2   2   2   2   0   0   2   0   2   2   2   2   0   2   0   2   2   2   2   2   0   0   2   2
 MK-6-13                2   0   0   0   0   2   0   0   2   0   0   0   0   2   0   0   0   2   0   0   2   0   2   0   2   0   2   0   0   2   0   0   0   0   2   0   2   2   0   2   2   2   0   0   2   0   2   0   0   0   0   0   0   2   0   2   0   2   0   0   0   2   0   0   0   2   2   2   2   0   0   0   2   0   2   2   2   0   0   0   0   0   0   0   2   2   0   2   0   0   0   0   0   2   2   2   0   2   0   2   0   0   2   2   2   0   0   0   0   0   2   2   0   0   2   2   2   2   0   2   2   2   2   0   2   2   0   2   0   2   0   2   0   2   0   0   0   2   0   0   2   2   2   0   0   2   0   2   0   2   0   0   2   0   2   2   2   2   0   0   2   2   0   2   2   2   0   2   0   2   0   0   0   0   0   0   2   2   2   2   0   0   0   0   2   2   2   2   0   2   0   2   2   2   2   2   0   0   2   2
 MK-6-14                2   0   0   0   0   2   0   0   2   0   2   0   0   2   0   0   0   2   0   0   2   0   2   0   2   0   2   0   0   0   0   0   0   0   2   0   2   2   0   2   2   2   0   0   2   0   2   0   0   0   0   0   0   2   2   2   0   2   0   0   0   2   0   0   0   2   2   2   2   0   0   0   2   0   2   2   2   0   0   0   0   0   0   0   0   2   0   2   0   0   0   2   0   2   0   2   0   2   0   2   0   0   0   2   2   0   0   0   0   0   2   2   0   0   2   2   2   2   0   2   2   2   2   0   2   2   0   2   0   2   0   2   0   2   0   0   0   2   0   0   2   2   2   0   2   0   0   2   0   2   0   0   2   0   2   2   2   2   0   0   2   2   0   2   2   2   0   2   2   2   0   0   0   0   2   0   2   2   2   2   0   0   0   0   2   2   2   2   0   2   0   2   2   2   2   2   0   0   2   0
 MK-6-15                2   0   0   0   0   2   0   0   2   0   2   0   0   2   0   0   0   2   0   0   2   0   2   0   2   0   2   2   2   0   0   0   0   0   0   0   2   2   0   2   2   0   0   0   2   0   2   0   0   0   0   0   0   2   2   2   0   2   2   0   2   2   0   0   0   2   2   2   2   2   0   0   2   0   2   2   0   2   0   0   0   0   0   0   0   2   0   2   0   0   0   2   0   2   0   2   2   2   0   2   2   0   0   2   2   2   0   0   0   0   2   2   0   0   2   2   2   2   0   2   2   2   2   0   2   2   0   2   0   2   0   2   0   2   0   0   2   2   0   0   2   0   2   0   2   0   0   2   0   2   0   0   2   0   2   2   2   2   0   0   2   2   0   2   0   2   2   2   2   2   0   0   0   0   2   0   0   2   2   0   0   0   0   0   2   2   0   2   0   2   0   2   2   2   2   2   0   0   2   0
 MK-6-16                2   0   0   0   0   0   0   0   0   0   2   2   0   2   0   0   2   2   0   0   2   2   2   0   2   0   2   2   0   0   0   2   2   0   0   0   2   2   0   2   2   0   0   0   2   0   2   2   0   0   0   0   0   2   2   2   0   2   2   0   2   2   0   0   0   2   0   2   2   2   0   0   2   0   2   2   0   2   2   0   0   0   0   0   0   2   0   2   0   0   0   0   0   2   0   2   0   2   0   2   2   0   0   2   2   2   0   2   0   0   2   2   0   0   2   2   2   2   0   2   2   0   2   0   2   2   0   2   0   2   0   2   0   2   0   0   2   2   0   0   2   0   2   0   2   0   0   2   0   2   0   0   2   0   2   2   2   2   0   0   0   2   0   2   0   2   2   2   2   2   0   2   0   0   2   0   0   0   2   0   0   0   2   0   2   2   0   2   0   2   0   2   2   2   2   2   0   0   0   0
 
!****************************************** Phenotypic Data **********************************************************
!-100.0 is resevred for missing phenotype
SimulatedTrait1        16.3665   16.5746   14.1999   15.5040   14.1636   13.6286   16.5483   16.0213   15.4440   13.1258   13.6600   13.8450   15.7952   16.4326   14.3858   13.7365   16.6800   16.0046   13.5685   13.7639   15.5547   16.4738   16.5045   15.3153   14.5880   13.4325   15.5189   13.1657   16.8701   14.0207   14.4709   16.2787   13.7224   16.2965   16.7360   13.3558   14.4323   15.3901   15.6284   14.7841   15.4219   15.6449   16.2716   15.0154   13.3986   13.8694   14.6810   13.5409   14.7322   15.4106   15.8532   15.7283   13.8194   14.5315   13.9442   17.4950   14.9457   13.9789   17.0587   13.8836   13.4584   13.2523   14.3439   16.3189   15.3103   17.4239   13.3847   13.9193   14.9261   14.3189   14.9253   14.6005   15.2278   14.5035   16.1661   16.1355   14.1069   14.0248   16.3796   14.1108   13.4305   16.1313   13.1173   15.8297   14.8160   17.7786   15.0542   15.4167   12.6017   16.3542   15.1457   13.8151   14.7656   13.6984   13.2670   16.0025   14.9064   14.0659   15.7185   14.8243   15.4083   15.7603   13.6863   15.7755   16.0981   14.8794   17.1580   14.0976   16.5323   13.6106   13.9322   15.6590   16.5738   13.9845   17.8784   15.9803   12.7063   13.2516   15.2533   17.0178   13.5346   16.9842   13.8801   13.7572   16.5744   15.1537   14.7716   15.3177   16.4268   16.3860   15.8944   14.0966   15.2853   15.3703   15.3868   16.4361   15.7615   16.1398   14.7814   14.0549   14.5538   16.1370   13.7989   14.3551   15.7144   13.0428   17.9908   14.2684   14.4373   13.7650   14.0066   15.9805   14.9888   14.0905   15.5549   14.9734   16.5221   15.0740   14.5131   15.0746   16.5763   14.5850   15.2877   13.5550   14.3951   15.4844   14.4344   14.8821   16.8927   16.3866   15.8250   15.0137   15.9077   16.0757   15.2821   15.5589   16.2807   16.2317   13.8891   15.4173   15.2646   15.1936   16.2893   14.2671   14.8897   16.8714   15.9590   15.4844   15.0952   16.6314   15.0554   15.9561   14.6128   14.9355   14.9693   13.6928   14.2300   13.5159   14.5950   14.9155
SimulatedTrait2         9.3552    8.2625   10.9381    9.3599   10.8590    9.5576    8.8804   10.3362    9.6644   10.8475   11.0280   10.2691    9.4471   10.0082    9.7920   10.0257    9.2877   10.9737   10.1819   10.1709    8.8413    9.8357    9.4110    8.9947   10.2364   10.6453    9.9629   10.8595    9.3720    9.9114   10.5405    9.9845   10.1057    9.6255    9.5236    9.4481    9.8465    9.6845    9.7963    9.3044    9.1058    9.5557    8.9853   10.4548   10.8215    9.0641   10.3802   10.6271   10.5652   10.3771   10.7171    9.7065    9.8037   10.6853   10.9026    9.2865    9.9114   10.4845   10.2571   11.3352    9.7185    9.5286    9.3079    9.5782    9.5068    9.1272   11.1884   10.1413   10.9286   11.0071   10.4242   11.2870   10.2173    9.7799   10.3699    8.2705   10.9193   10.7061    9.5200    9.3784   10.6187    9.7873   10.1682   10.6158   10.2293    9.4764    9.1730    9.1392   10.9491   10.7927    9.6053   10.3199   10.2243   11.4849   11.0547   10.1860   10.4184   10.1585   10.1281   10.6616    9.7128   10.0063   10.3577   10.2822   10.4211    8.9965    9.0144   10.9078    9.6417   10.3524   10.0268   10.1721    8.8054   10.2466    9.8246    9.1318   10.7047   10.4690    9.9567    9.5234   10.8295   10.2008   11.3400   10.5081    9.9569   10.7311    9.6663    9.4974   10.0143    8.7433    9.7723   10.5986    9.5137   10.9069   10.7132    9.7131    9.8348    9.2016    9.2003   10.2322   11.0562   10.1183   10.1752   10.6935   11.1642   10.5922    9.9497   10.1807   10.6142   10.7733   10.6314    9.9170    9.6757   11.1540   10.3305    9.8486    9.5861    8.2051    9.2372   10.3803    9.4119   10.6585   10.1132   10.6206   11.1991    8.6907   10.2507    9.0605    9.5926    9.4297    9.7989   10.3333   10.6595   10.3095    9.1495   10.5836    9.7669    9.7007   10.0656   10.0228    9.6250    9.3511    9.8441    9.1240   10.7921    8.6117    9.3786   11.0593    8.9207    9.2720    9.5759    9.5696   10.9801   10.3683    9.3499   10.2522    9.6431   11.0746    9.9275    9.9410
 
