# Supplementary material for: Inclusive Composite Interval Mapping of QTL by Environment Interactions in Biparental Populations
Source: PLoS One. 2015 Jul 10;10(7):e0132414. doi: 10.1371/journal.pone.0132414 (PMC4498613; doi:10.1371/journal.pone.0132414)
Supplement: S5 File — (ZIP) [file pone.0132414.s005.zip › H=0.5/L1/run_00019.met]

!**********************Note: lines staring with "!" are remarks and will be ignored in the program********************
!*********************************General Information**********************************
!Assuming F1 = P1 x P2, populations available in QTL IciMapping are: 
!  1, P1BC1F1 = P1 x F1, the first backcrossing where P1 is used as the recurrent parent;
!  2, P2BC1F1 = P2 x F1, the first backcrossing where P2 is used as the recurrent parent;
!  3, F1DH, F1-derived doubled haploids; 
!  4, RIL or F1RIL, recombination inbred lines through the repeated selfing of F1;
!  5, P1BC1RIL, recombination inbred lines through the repeated selfing of P1BC1F1;
!  6, P2BC1RIL, recombination inbred lines through the repeated selfing of P2BC1F1;
!  7, F2, the selfing generation of F1;
!  8, F3, the selfing generation of F2;
!  9, P1BC2F1, the second backcrossing where P1 is used as the recurrent parent; 
! 10, P2BC2F1, the second backcrossing where P2 is used as the recurrent parent;
! 11, P1BC2RIL, recombination inred lines through the repeated selfing of P1BC2F1; 
! 12, P2BC2RIL, recombination inred lines through the repeated selfing of P2BC2F1; 
! 13, P1BC1F2, the selfing generation of P1BC1F1; 
! 14, P2BC1F2, the selfing generation of P2BC1F1; 
! 15, P1BC2F2, the selfing generation of P1BC2F1; 
! 16, P2BC2F2, the selfing generation of P2BC2F1; 
! 17, P1BC1DH, P1BC1F1-derived doubled haploids; 
! 18, P2BC1DH, P2BC1F1-derived doubled haploids; 
! 19, P1BC2DH, P1BC2F1-derived doubled haploids; 
! 20, P2BC2DH, P2BC2F1-derived doubled haploids; 
   3      !Mapping Population (see remarks above)
   2      !Mapping Function (1 for Kosambi; 2 for Haldane; 3 for Morgan)
   2      !Marker Space Type (1 for intervals; 2 for positions)
   1      !Marker Space Unit(1 for centiMorgans; 2 for Morgan)
   6      !Number of Chromosomes (or Linkage Groups)
 200      !Size of the mapping population
   2      !Number of environments
 
!***************************************** Chromosomes and Linkage Maps **********************************************
!Chromosome                 NumMarkers
-CH1                        16
-CH2                        16
-CH3                        16
-CH4                        16
-CH5                        16
-CH6                        16
!Linkage map (Marker name followed by position or the interval length)
 MK-1-1                1     0.000
 MK-1-2                1    10.000
 MK-1-3                1    20.000
 MK-1-4                1    30.000
 MK-1-5                1    40.000
 MK-1-6                1    50.000
 MK-1-7                1    60.000
 MK-1-8                1    70.000
 MK-1-9                1    80.000
 MK-1-10               1    90.000
 MK-1-11               1   100.000
 MK-1-12               1   110.000
 MK-1-13               1   120.000
 MK-1-14               1   130.000
 MK-1-15               1   140.000
 MK-1-16               1   150.000
 MK-2-1                2     0.000
 MK-2-2                2    10.000
 MK-2-3                2    20.000
 MK-2-4                2    30.000
 MK-2-5                2    40.000
 MK-2-6                2    50.000
 MK-2-7                2    60.000
 MK-2-8                2    70.000
 MK-2-9                2    80.000
 MK-2-10               2    90.000
 MK-2-11               2   100.000
 MK-2-12               2   110.000
 MK-2-13               2   120.000
 MK-2-14               2   130.000
 MK-2-15               2   140.000
 MK-2-16               2   150.000
 MK-3-1                3     0.000
 MK-3-2                3    10.000
 MK-3-3                3    20.000
 MK-3-4                3    30.000
 MK-3-5                3    40.000
 MK-3-6                3    50.000
 MK-3-7                3    60.000
 MK-3-8                3    70.000
 MK-3-9                3    80.000
 MK-3-10               3    90.000
 MK-3-11               3   100.000
 MK-3-12               3   110.000
 MK-3-13               3   120.000
 MK-3-14               3   130.000
 MK-3-15               3   140.000
 MK-3-16               3   150.000
 MK-4-1                4     0.000
 MK-4-2                4    10.000
 MK-4-3                4    20.000
 MK-4-4                4    30.000
 MK-4-5                4    40.000
 MK-4-6                4    50.000
 MK-4-7                4    60.000
 MK-4-8                4    70.000
 MK-4-9                4    80.000
 MK-4-10               4    90.000
 MK-4-11               4   100.000
 MK-4-12               4   110.000
 MK-4-13               4   120.000
 MK-4-14               4   130.000
 MK-4-15               4   140.000
 MK-4-16               4   150.000
 MK-5-1                5     0.000
 MK-5-2                5    10.000
 MK-5-3                5    20.000
 MK-5-4                5    30.000
 MK-5-5                5    40.000
 MK-5-6                5    50.000
 MK-5-7                5    60.000
 MK-5-8                5    70.000
 MK-5-9                5    80.000
 MK-5-10               5    90.000
 MK-5-11               5   100.000
 MK-5-12               5   110.000
 MK-5-13               5   120.000
 MK-5-14               5   130.000
 MK-5-15               5   140.000
 MK-5-16               5   150.000
 MK-6-1                6     0.000
 MK-6-2                6    10.000
 MK-6-3                6    20.000
 MK-6-4                6    30.000
 MK-6-5                6    40.000
 MK-6-6                6    50.000
 MK-6-7                6    60.000
 MK-6-8                6    70.000
 MK-6-9                6    80.000
 MK-6-10               6    90.000
 MK-6-11               6   100.000
 MK-6-12               6   110.000
 MK-6-13               6   120.000
 MK-6-14               6   130.000
 MK-6-15               6   140.000
 MK-6-16               6   150.000
!*********************************** Marker Types ********************************************************************
!Co-dominant marker: When heterozygote F1 is present, P1 is coded as 2, F1 is coded as 1, and P2 is coded as 0; Otherwise, P1 is coded as 2, and P2 is coded as 0. 
!Dominant marker: When heterozygote F1 is present, P1 and F1 are coded as 12, and P2 is coded as 0; Otherwise, P1 is coded as 2, and P2 is coded as 0.  
!Recessive markers: When heterozygote F1 is present, P1 is coded as 2, and F1 and P2 are coded as 10; Otherwise, P1 is coded as 2, and P2 is coded as 0. 
!Missing marker is coded as -1. 
 MK-1-1                 2   2   2   2   2   0   0   2   2   0   2   2   2   0   0   0   2   2   2   2   2   2   0   2   2   2   2   0   0   2   2   0   2   0   2   2   2   0   2   2   2   2   2   0   2   2   2   0   2   0   2   0   2   2   2   0   2   0   0   0   0   2   0   2   2   2   0   0   2   2   0   0   0   0   2   0   0   0   2   2   2   2   2   0   0   0   0   2   0   0   0   2   2   2   0   0   2   2   2   0   2   2   2   0   0   2   0   2   0   0   2   2   0   2   2   2   2   2   0   2   2   0   0   0   0   0   2   0   0   2   0   2   0   2   2   0   2   0   2   0   0   0   2   2   0   2   2   2   2   0   2   0   2   0   2   2   2   0   2   0   0   0   0   2   0   2   0   0   2   2   2   0   2   0   0   0   2   2   2   0   0   0   2   2   0   0   2   2   0   0   2   0   0   0   0   2   0   0   0   0
 MK-1-2                 2   2   2   2   2   0   0   2   2   0   2   2   2   2   0   0   2   2   0   0   0   2   0   2   2   2   2   0   0   2   2   0   2   0   2   2   2   2   2   2   2   2   2   0   2   2   2   2   2   0   0   0   2   2   2   0   2   0   2   0   0   2   0   2   2   2   0   0   2   2   2   0   0   0   2   0   0   0   2   2   2   2   2   0   0   0   0   2   0   0   0   2   2   2   2   0   2   2   2   0   2   2   2   0   0   2   0   2   0   0   2   2   0   2   2   2   2   0   0   2   2   0   0   0   0   0   2   0   0   2   0   2   2   2   2   0   2   0   2   0   0   0   2   2   0   2   2   0   2   0   2   0   2   0   2   2   2   0   2   0   0   0   0   2   0   2   0   0   0   2   0   0   2   0   0   0   0   2   2   0   0   0   2   2   0   0   2   0   2   0   2   0   2   0   0   2   0   0   0   0
 MK-1-3                 0   2   2   0   2   0   0   2   0   0   0   2   2   2   0   0   2   2   0   0   0   2   0   2   2   2   2   0   0   2   2   2   0   0   2   2   2   2   2   2   2   2   2   0   2   2   2   2   2   0   0   0   0   2   2   0   2   0   0   0   0   2   0   2   2   0   0   0   2   2   2   0   2   2   0   0   0   0   2   2   0   0   2   0   0   0   0   2   0   0   0   2   0   2   2   0   2   2   2   2   2   2   2   0   0   2   0   2   0   0   2   2   0   2   2   2   0   0   0   0   2   0   0   0   0   0   2   0   0   0   0   2   2   2   2   0   2   0   2   0   0   0   2   2   0   2   2   0   2   0   2   0   2   0   2   2   2   0   2   0   0   0   0   2   0   2   0   0   0   2   0   2   2   0   0   0   0   2   2   0   0   0   2   2   0   0   2   0   2   0   2   0   2   0   0   2   0   0   0   0
 MK-1-4                 0   2   2   0   2   0   0   2   0   0   0   2   2   2   0   0   2   2   0   0   0   2   0   2   2   2   2   0   2   2   2   2   0   0   2   2   2   2   2   2   2   2   2   0   2   2   2   2   2   0   0   0   0   2   2   2   2   0   0   0   0   2   0   2   2   0   0   0   2   2   2   0   2   2   0   0   2   0   2   2   0   0   2   0   0   0   0   2   2   0   0   2   2   2   2   0   2   2   2   2   2   2   2   0   0   0   0   2   0   0   2   2   0   2   2   2   0   0   2   0   2   0   0   0   0   0   2   0   0   0   2   2   2   2   2   2   2   0   2   2   0   0   0   2   0   2   2   2   2   0   2   0   2   0   2   2   2   0   2   0   0   0   0   2   0   2   0   0   0   2   0   2   2   0   0   0   0   2   2   2   0   0   2   2   0   0   2   0   2   0   2   0   2   2   0   2   0   0   0   0
 MK-1-5                 0   2   2   0   2   0   0   0   0   0   0   0   2   2   0   0   2   0   0   0   0   2   0   2   2   2   2   0   2   2   2   2   0   0   2   2   2   2   2   2   2   2   2   0   0   2   2   2   2   0   0   0   0   2   2   2   2   0   0   0   0   2   0   2   2   0   0   0   0   2   2   0   0   2   0   2   2   0   2   0   0   0   2   2   0   0   0   2   2   0   0   2   2   2   0   0   2   2   2   2   2   0   2   0   0   0   0   2   0   0   2   2   0   2   2   2   0   0   2   0   2   0   0   0   0   0   2   0   0   0   0   2   2   2   2   2   2   0   2   2   0   0   2   2   0   2   2   2   2   0   2   0   2   0   2   2   2   0   2   0   0   0   2   2   0   2   0   0   0   0   0   2   2   0   0   0   0   2   2   2   0   0   2   0   0   0   2   0   2   0   2   0   2   2   0   2   0   0   0   0
 MK-1-6                 0   2   2   0   2   0   0   0   0   0   0   0   2   2   0   0   2   2   0   0   0   2   0   2   2   2   2   2   2   2   2   2   2   0   2   2   2   2   2   2   2   2   0   0   0   2   2   2   2   0   0   0   0   2   2   2   2   0   0   0   0   2   0   2   2   0   0   2   0   2   2   0   0   2   0   2   2   0   2   0   0   0   2   2   0   0   0   2   2   0   0   0   2   2   0   0   0   2   2   2   2   0   2   0   0   2   0   2   0   0   2   2   0   2   2   2   0   0   2   0   2   0   0   0   0   0   2   2   0   0   0   2   2   0   2   2   2   0   0   2   0   0   2   0   0   2   2   0   2   0   2   0   2   0   2   2   2   0   2   0   0   0   2   2   0   2   0   0   2   0   0   0   2   0   0   0   0   2   2   2   0   0   2   0   0   0   2   0   2   0   2   0   2   2   0   2   0   0   0   0
 MK-1-7                 2   0   2   0   2   0   0   0   0   0   0   0   2   2   2   0   2   2   2   0   0   2   2   2   2   2   2   2   2   2   2   2   2   0   2   2   2   2   2   2   2   2   0   0   0   2   2   2   2   0   0   0   0   2   2   2   2   0   0   0   0   0   0   2   2   0   0   2   2   2   2   0   0   2   0   2   2   0   2   0   2   0   2   2   0   0   0   2   2   2   0   0   2   2   0   0   0   2   2   2   2   0   2   0   0   2   0   2   0   0   2   2   2   2   2   2   0   0   2   0   2   0   2   0   0   0   2   2   0   0   0   2   2   0   2   0   2   0   0   2   0   0   2   2   0   2   0   0   2   0   2   0   2   0   2   2   2   0   2   0   0   0   2   2   2   2   0   0   2   0   0   0   2   0   0   0   0   2   2   2   0   0   2   0   0   0   2   2   0   0   2   0   2   2   2   2   0   0   0   0
 MK-1-8                 2   0   2   0   0   0   0   0   0   0   0   0   2   2   2   0   2   2   2   0   0   0   2   2   2   2   2   2   2   2   0   2   2   2   2   2   2   2   2   2   2   2   0   0   0   2   2   2   2   0   0   0   0   0   2   2   2   0   0   2   0   0   0   0   2   0   0   2   2   2   2   0   0   2   0   2   2   0   2   0   2   0   0   2   0   0   0   2   2   2   0   2   2   2   0   0   0   2   2   2   2   0   2   0   0   2   0   2   0   0   2   2   2   2   2   2   0   0   0   0   2   0   2   0   0   0   2   2   0   0   0   2   2   2   2   0   2   0   0   2   0   0   2   2   0   2   0   0   2   0   2   0   2   0   2   2   2   0   2   0   0   0   2   2   2   2   0   0   2   0   0   0   2   0   0   0   0   2   2   2   0   0   2   0   0   0   2   2   0   2   2   0   2   2   0   2   2   0   0   0
 MK-1-9                 2   0   2   0   0   0   2   0   0   0   0   0   2   2   2   0   2   2   2   2   0   0   0   2   2   2   2   2   2   2   0   2   2   2   0   2   2   0   2   2   2   2   0   0   0   2   2   2   2   0   0   2   0   0   2   2   2   2   0   2   0   0   0   0   2   0   0   2   2   2   2   0   0   0   0   2   2   0   2   0   2   0   0   2   0   0   0   2   0   0   0   2   2   2   2   0   2   0   0   2   2   0   2   0   0   2   0   2   0   0   2   2   2   2   2   2   0   2   0   2   2   0   2   0   0   0   2   2   0   0   0   2   2   2   2   0   2   0   0   2   0   0   2   2   0   2   0   0   2   0   2   0   2   0   2   2   2   0   2   0   0   0   2   2   2   0   0   0   2   0   0   0   2   0   0   2   2   2   2   2   0   0   2   0   0   0   2   2   0   2   2   2   2   2   0   2   0   0   0   0
 MK-1-10                2   0   2   0   0   0   2   0   0   2   0   0   2   2   2   2   2   2   2   2   0   0   2   2   2   2   2   2   2   2   0   2   2   2   0   2   2   0   2   2   0   2   0   0   0   2   2   2   0   0   0   2   0   0   2   2   2   2   0   2   0   0   0   2   2   0   0   2   2   2   2   0   0   0   0   2   2   2   2   0   2   0   0   2   0   0   0   2   0   0   0   2   2   0   0   0   0   0   0   2   0   0   2   0   0   2   0   2   0   0   2   0   2   2   2   2   0   2   0   2   2   0   2   0   0   0   2   2   2   0   0   2   2   2   2   0   2   0   0   2   0   0   2   0   0   2   2   0   2   0   2   0   2   0   2   2   2   0   2   0   0   0   2   2   2   0   0   0   0   0   0   0   2   0   0   2   0   2   2   2   0   2   2   0   0   0   2   2   0   2   2   2   2   2   0   2   0   0   2   0
 MK-1-11                2   0   2   2   0   0   2   0   0   2   0   2   2   2   2   2   2   2   2   2   0   0   2   2   2   2   2   2   2   2   2   0   2   2   2   2   2   0   2   2   0   0   0   0   0   2   2   2   0   0   0   2   0   0   2   0   2   2   0   2   0   0   0   2   2   0   0   2   2   2   2   0   2   2   0   2   2   2   2   2   2   0   0   2   0   0   0   2   0   0   0   2   2   0   0   0   0   0   0   2   2   0   2   0   0   2   0   2   0   0   2   0   2   2   2   2   0   2   0   2   2   0   2   0   0   0   2   2   2   0   0   2   2   2   2   0   2   0   0   2   0   0   2   0   0   2   2   0   2   0   2   0   2   0   2   2   2   0   2   0   0   0   2   2   2   0   0   0   0   0   0   0   0   0   0   2   0   2   2   2   0   2   2   0   0   0   2   2   0   2   2   2   2   0   2   2   0   0   2   0
 MK-1-12                0   0   2   2   0   0   2   0   0   2   0   2   2   2   2   2   2   2   2   2   0   0   0   2   2   2   2   2   2   2   2   0   2   0   2   2   2   2   2   2   2   0   0   0   0   2   2   2   0   0   0   2   0   0   2   0   2   2   0   0   0   2   0   2   0   0   0   2   2   2   2   0   2   2   0   2   2   2   2   2   2   0   0   2   0   2   0   2   2   0   0   2   2   0   2   0   2   0   0   2   2   0   2   0   0   0   0   2   0   0   2   0   0   2   2   2   0   2   2   2   2   0   2   0   0   2   2   2   2   0   0   2   2   2   2   0   2   0   0   2   2   2   2   0   0   2   0   0   2   0   2   0   2   0   2   2   2   0   2   0   0   0   2   2   2   0   0   2   0   0   0   0   0   0   0   2   0   2   2   0   2   2   2   0   0   0   2   2   0   2   2   2   2   2   2   2   0   0   2   0
 MK-1-13                0   0   2   2   2   0   2   0   0   2   0   2   0   2   2   2   2   2   2   0   0   0   0   2   2   2   2   2   2   2   2   0   2   0   2   2   2   2   2   2   2   0   0   0   0   2   2   2   0   0   2   2   0   0   0   0   2   2   0   0   0   2   0   2   2   0   2   2   2   2   2   0   2   2   0   2   2   2   2   2   2   0   0   2   2   2   0   2   2   0   0   0   2   0   2   0   2   0   0   2   2   0   2   0   0   0   2   2   0   0   0   0   0   2   0   2   0   2   2   2   2   0   2   0   0   2   0   2   2   0   0   2   2   2   2   2   2   0   0   2   2   2   2   2   0   0   0   0   2   0   2   0   2   0   2   2   2   0   2   0   0   0   2   2   2   0   0   2   0   0   0   0   0   0   0   2   0   2   2   0   2   2   2   0   0   0   2   2   0   0   2   2   2   2   2   2   0   0   2   0
 MK-1-14                0   0   2   2   2   0   2   2   0   2   0   2   0   2   2   2   2   2   2   0   0   0   0   2   2   2   2   2   2   2   0   0   2   0   2   2   2   2   2   2   2   0   0   0   0   0   2   2   0   0   2   2   0   0   0   0   2   2   0   0   0   2   0   2   2   0   2   2   2   2   2   0   2   0   0   0   2   2   0   2   2   0   0   2   2   2   0   2   2   0   0   0   2   0   2   0   2   0   0   2   2   0   0   2   2   0   2   2   0   0   2   0   0   2   0   2   0   2   2   0   2   0   2   0   0   2   0   2   2   0   0   2   2   2   2   2   2   0   0   0   2   2   2   2   0   0   0   0   2   0   2   0   2   0   0   2   2   0   2   0   0   0   2   2   0   0   0   2   0   0   0   0   0   0   0   2   0   2   2   0   0   2   2   0   0   0   2   2   0   0   2   2   2   2   2   0   0   0   2   0
 MK-1-15                0   0   2   2   2   0   0   2   0   2   0   2   0   2   2   2   2   2   2   0   0   0   2   2   2   2   2   2   2   2   0   0   2   0   2   2   0   2   2   2   2   0   0   0   0   0   2   2   0   2   2   2   0   0   0   0   2   2   0   0   0   2   0   2   2   2   2   2   2   2   2   0   2   0   0   0   2   2   0   2   2   0   0   2   2   2   0   2   2   0   0   0   2   0   2   0   2   0   0   2   2   0   0   2   0   2   0   2   0   0   2   0   0   2   0   2   0   2   2   0   2   0   2   0   0   0   0   2   2   2   0   2   2   2   2   2   2   0   0   0   2   2   0   2   0   0   0   0   2   0   2   0   2   0   0   2   2   0   2   0   0   0   2   2   0   0   0   2   0   2   0   0   0   0   0   2   2   2   2   0   0   2   0   0   0   0   2   2   0   0   0   2   2   2   2   0   0   0   2   0
 MK-1-16                0   0   2   2   2   0   0   2   0   2   0   2   2   2   2   2   2   2   2   0   0   0   2   2   2   2   0   2   2   2   0   0   2   0   2   0   0   2   2   2   2   0   0   0   0   0   2   2   0   2   2   2   0   0   0   0   2   2   0   2   0   2   2   2   2   2   2   2   2   2   2   0   0   0   0   0   2   0   0   2   2   0   0   2   0   2   0   2   2   0   0   2   2   0   2   0   2   0   2   2   2   0   0   2   0   2   0   2   0   0   2   0   2   2   0   2   0   2   2   0   0   0   2   0   2   2   2   2   2   2   2   2   2   2   2   2   2   0   0   0   2   2   0   0   0   0   0   0   2   0   2   0   2   0   0   2   2   0   2   0   0   0   2   2   0   0   0   2   2   2   0   0   0   0   0   2   2   2   2   0   0   2   0   0   0   0   2   2   0   0   0   2   2   2   2   0   0   0   0   0
 MK-2-1                 0   0   2   0   0   2   2   0   2   0   2   2   0   0   0   0   0   2   2   2   0   0   2   0   2   0   2   0   0   0   2   2   0   0   2   0   2   2   2   2   0   2   0   2   2   0   2   2   2   0   0   0   0   0   0   2   2   0   0   2   0   0   0   2   2   0   2   0   0   0   0   0   2   0   2   0   2   0   2   2   2   2   0   0   2   2   2   2   0   0   2   2   2   2   0   2   2   0   2   2   0   2   2   2   0   0   2   2   0   0   2   0   2   0   2   2   0   0   2   2   0   0   2   0   0   2   0   2   0   2   0   0   0   2   0   0   0   0   0   0   2   2   2   0   0   0   0   0   0   0   2   0   0   2   2   2   2   2   0   2   0   0   2   2   2   0   0   2   0   2   0   0   0   0   0   2   2   0   0   0   2   2   2   2   0   0   2   0   2   0   2   0   2   0   2   0   2   0   2   2
 MK-2-2                 0   0   2   2   0   0   2   0   2   0   0   2   0   0   0   0   0   2   2   2   0   0   2   0   0   0   2   0   0   2   2   2   0   0   2   0   2   2   2   2   0   2   0   2   2   0   2   0   2   0   0   0   0   0   0   0   2   0   0   2   0   0   0   2   2   2   2   0   0   0   0   2   2   0   2   0   2   0   2   2   2   2   0   0   2   2   2   0   0   0   2   0   2   2   0   0   2   0   2   2   0   2   2   0   0   0   2   2   0   0   2   0   2   0   2   2   0   0   2   2   0   0   2   0   0   2   0   2   0   2   0   0   0   2   2   0   0   0   0   2   2   2   2   0   0   0   0   0   0   0   2   0   0   2   2   0   2   2   0   0   2   0   2   2   2   0   0   2   0   2   0   0   0   0   0   2   2   2   0   0   2   2   2   2   0   2   2   0   2   0   2   0   0   0   2   0   2   0   2   2
 MK-2-3                 0   0   2   2   0   2   2   2   2   0   0   2   2   0   0   0   0   2   2   2   0   0   2   0   0   0   2   0   0   2   2   2   0   0   2   0   2   2   2   2   0   2   0   2   2   0   2   0   2   0   0   0   0   0   0   0   2   0   0   2   0   0   0   2   2   2   0   0   0   0   0   2   2   0   2   0   2   0   2   2   2   2   0   0   2   2   2   0   0   0   2   0   2   0   0   0   2   0   2   2   0   2   2   0   0   0   0   2   0   0   2   0   0   0   2   2   0   0   2   2   0   0   2   0   0   2   0   2   2   2   0   0   0   2   2   0   0   0   0   2   2   2   0   0   0   0   0   0   0   0   2   0   2   2   2   2   2   2   0   0   2   0   2   2   2   0   0   2   0   2   0   0   0   2   0   2   2   2   2   0   2   2   2   2   0   2   2   0   2   0   2   0   0   2   2   0   2   0   2   2
 MK-2-4                 0   0   0   0   0   2   2   2   2   0   0   2   2   0   0   0   0   2   2   2   0   0   2   0   0   0   2   0   2   2   2   2   0   2   2   0   2   2   2   2   2   2   0   0   2   0   2   0   2   0   0   0   0   0   0   2   2   0   0   2   2   0   0   2   0   2   0   0   0   0   0   2   2   0   2   0   2   2   2   2   2   2   0   0   2   2   2   0   2   0   2   0   2   2   0   0   0   0   2   2   0   2   2   0   0   0   0   2   0   0   0   0   0   2   2   2   0   0   2   2   0   0   2   0   0   2   0   2   2   2   0   0   0   2   2   0   0   0   2   2   2   2   0   0   0   0   0   0   0   0   2   0   2   0   2   2   0   2   0   0   2   2   2   2   2   0   2   2   0   2   0   0   0   2   0   2   2   2   2   0   0   2   2   2   0   2   2   0   2   0   2   0   0   2   2   0   2   0   2   2
 MK-2-5                 0   0   0   0   0   2   2   0   2   0   0   2   2   0   2   0   0   2   0   2   0   0   2   0   0   0   2   0   2   2   2   0   2   2   2   0   2   0   0   2   2   2   0   0   2   0   2   0   2   0   0   0   2   0   0   2   2   0   0   2   2   0   2   2   0   2   0   0   0   2   0   0   2   0   2   0   2   2   2   2   2   2   0   0   2   2   0   0   2   0   2   0   2   2   0   0   0   0   2   2   0   2   2   0   0   0   0   2   0   0   0   0   0   2   2   2   0   0   2   2   0   0   2   0   0   2   0   0   2   2   0   0   0   2   2   0   0   0   2   2   2   2   0   2   0   0   0   0   0   0   2   0   2   0   2   2   0   2   0   0   2   2   2   2   2   0   2   2   0   2   0   0   0   0   0   2   2   2   2   0   0   2   2   0   0   2   2   0   0   2   2   0   0   2   2   0   2   0   2   2
 MK-2-6                 0   0   0   0   0   2   2   0   2   0   0   2   0   0   0   0   0   2   0   2   0   2   2   0   0   0   2   0   2   2   2   0   2   2   0   0   2   0   0   2   2   2   0   0   2   0   2   0   0   0   0   0   2   0   0   2   0   2   0   2   2   0   2   2   0   2   0   0   0   2   0   0   0   0   2   0   2   2   2   2   0   2   0   0   0   2   0   0   2   0   0   0   2   0   0   0   0   0   2   2   0   2   2   0   0   0   0   0   0   0   0   0   0   2   2   2   0   0   2   2   0   0   2   0   0   0   0   0   2   2   0   0   0   2   2   0   0   0   2   2   0   2   0   2   0   0   0   0   0   0   2   0   2   0   2   2   0   2   0   2   2   2   2   2   2   0   2   2   0   2   0   0   0   0   0   2   2   2   2   0   0   2   2   0   0   2   2   0   2   2   2   0   0   2   2   0   2   0   2   2
 MK-2-7                 0   0   0   0   0   0   2   0   2   0   0   2   0   0   0   0   2   2   0   2   0   0   2   0   0   0   2   0   2   2   2   0   2   2   0   0   2   0   0   0   2   2   0   0   2   0   2   0   0   0   0   0   2   0   0   0   0   0   0   2   2   0   2   2   0   0   0   0   0   2   0   0   0   0   2   0   0   0   2   2   0   0   0   0   0   2   0   0   2   0   2   0   2   0   0   0   0   0   0   2   0   2   2   0   0   0   0   0   0   0   0   0   0   2   2   2   2   0   0   2   0   0   2   0   0   0   0   0   2   2   0   0   2   2   2   0   0   0   2   2   0   2   0   2   0   0   0   0   0   2   2   2   2   0   2   2   0   2   0   2   2   2   2   2   2   0   2   2   0   2   0   0   2   0   0   2   2   2   2   0   0   0   2   0   0   2   2   0   2   2   0   0   2   2   2   0   2   0   2   2
 MK-2-8                 0   0   0   0   0   0   2   0   0   0   0   2   0   0   0   0   0   2   2   2   0   0   2   0   2   0   2   0   2   2   2   2   2   2   0   0   2   0   0   0   0   2   2   0   2   2   2   0   0   0   0   0   2   0   2   0   2   0   0   2   2   0   2   2   0   0   0   0   0   2   0   0   0   0   2   0   0   0   2   2   0   2   0   0   0   2   2   0   2   2   2   0   2   0   0   2   0   2   0   2   0   2   2   0   0   0   0   0   0   0   0   0   0   0   2   2   2   0   0   2   0   0   2   0   0   2   0   0   2   2   0   0   0   2   2   0   0   0   2   2   0   2   0   2   0   0   0   0   0   2   0   2   2   0   2   0   0   2   0   2   2   2   2   0   2   0   2   2   0   2   0   0   2   0   0   2   0   2   2   0   0   0   0   2   0   2   2   0   0   2   2   0   2   2   2   0   2   0   2   2
 MK-2-9                 0   0   0   0   0   0   2   0   0   0   0   2   0   0   0   0   0   2   2   2   0   0   2   0   2   0   2   0   2   0   2   0   2   0   0   0   2   2   2   0   0   2   2   0   2   2   2   0   0   0   0   2   2   0   2   0   2   0   0   2   2   0   2   2   0   0   0   2   0   2   0   0   2   0   2   2   0   0   2   2   0   2   0   0   0   2   2   0   2   2   2   0   2   0   0   2   0   0   0   2   0   2   2   2   0   0   0   0   2   0   0   0   0   0   2   2   2   0   0   2   0   0   2   0   0   2   0   0   2   2   0   0   2   2   2   0   0   0   2   2   0   2   0   2   0   0   0   0   0   2   0   2   2   0   2   0   0   2   0   0   2   2   2   0   2   0   2   0   0   2   0   0   2   0   0   2   0   2   2   0   0   0   0   2   0   2   2   0   2   2   2   0   2   2   2   0   2   0   2   0
 MK-2-10                0   0   0   0   2   0   2   0   2   0   0   0   0   0   0   0   2   2   2   0   0   2   2   0   2   0   2   0   2   0   2   0   2   0   0   0   2   2   2   0   0   2   2   0   2   2   2   0   0   0   0   2   2   0   0   0   2   0   0   2   2   0   2   2   0   0   0   2   0   2   0   0   2   2   2   2   0   0   2   2   0   0   0   0   0   2   2   0   2   2   2   0   2   0   0   2   0   0   0   2   0   2   2   2   0   0   0   0   2   0   0   0   0   0   2   0   2   0   0   2   0   0   2   0   0   2   0   0   2   2   0   0   2   2   2   0   0   0   2   0   2   2   2   2   2   0   0   0   0   2   0   2   2   0   2   0   2   2   0   0   2   0   2   0   2   2   2   0   0   2   0   0   2   2   0   2   2   2   2   0   0   0   0   2   0   2   2   0   2   2   2   0   2   2   2   0   2   0   0   0
 MK-2-11                0   0   0   0   2   0   2   0   2   0   0   0   0   0   0   0   0   0   2   0   0   2   2   0   2   0   2   0   2   0   2   0   2   0   0   0   2   2   2   0   0   2   2   2   2   2   2   0   0   0   0   2   2   0   0   0   2   0   0   2   2   0   2   2   0   0   0   2   0   2   0   0   2   2   2   2   0   0   2   2   0   0   0   0   0   2   2   0   2   2   2   0   0   0   0   2   0   0   0   2   0   2   2   2   0   0   0   0   2   2   0   0   2   0   2   0   2   0   0   2   0   0   2   0   0   2   0   0   2   2   0   0   0   2   2   0   2   0   0   2   0   2   2   2   2   0   0   0   0   2   0   2   2   0   2   0   2   2   0   0   2   0   2   0   2   2   2   0   0   2   0   0   2   2   0   2   2   2   2   0   0   0   0   2   0   2   0   0   2   2   2   0   2   2   2   0   2   0   0   0
 MK-2-12                0   0   0   0   2   0   0   0   2   0   0   0   0   0   0   0   0   0   2   0   0   2   2   0   2   0   0   0   2   0   2   0   2   0   0   0   2   2   2   0   0   2   2   2   2   2   0   0   0   0   0   0   2   0   0   0   2   0   2   2   2   0   2   2   0   0   0   2   0   2   0   0   2   2   2   2   0   0   2   2   0   0   0   0   0   2   2   0   2   2   2   0   0   0   0   2   0   0   0   2   0   2   2   2   0   0   0   0   2   2   0   0   2   0   2   0   2   0   0   2   0   0   2   0   0   2   0   0   2   2   0   2   0   2   2   2   2   0   0   2   0   2   2   2   2   0   0   0   0   2   0   2   2   0   2   0   2   2   0   0   2   2   2   0   2   2   2   0   0   2   0   0   2   2   0   2   2   2   2   2   0   0   0   2   0   2   0   0   2   2   2   0   0   2   2   0   2   2   0   0
 MK-2-13                0   0   0   2   2   0   0   0   2   0   0   0   0   0   2   0   0   0   2   0   0   2   2   0   2   0   2   0   2   0   2   0   2   0   0   0   2   2   2   0   0   0   2   2   2   0   0   0   0   2   0   0   2   0   0   0   2   0   2   2   0   0   2   2   2   0   0   2   0   2   0   0   0   0   2   2   0   0   2   2   0   0   2   0   0   2   2   0   0   0   2   0   0   0   2   2   0   0   0   2   0   2   2   2   0   0   0   0   2   0   0   0   2   0   2   0   2   0   0   2   0   0   2   2   0   2   0   0   2   2   0   2   0   2   2   2   0   0   0   2   0   2   2   2   2   0   0   0   0   0   0   2   2   0   2   0   2   2   0   0   2   2   2   0   2   2   0   0   0   2   0   0   2   2   0   2   2   2   0   2   0   0   2   2   0   2   0   0   2   2   2   0   0   0   2   0   2   2   0   0
 MK-2-14                0   0   0   2   2   0   0   0   2   0   0   0   0   0   2   0   0   0   2   0   0   2   2   0   2   2   2   0   2   0   2   0   2   0   0   0   2   2   2   0   0   0   2   2   2   0   0   2   0   2   2   0   0   0   0   0   2   0   2   2   0   0   2   2   2   0   2   2   0   2   0   0   0   0   2   2   0   2   2   2   0   0   2   0   0   2   2   0   0   0   2   2   0   0   2   0   0   0   0   2   0   2   2   2   0   0   0   0   2   0   0   0   0   0   2   0   2   0   0   2   0   0   2   2   0   2   0   0   2   0   0   2   0   2   2   2   0   0   0   0   0   2   2   2   2   0   0   0   0   0   0   2   2   0   0   0   2   2   0   0   0   2   2   0   2   2   0   0   0   0   0   0   2   2   0   2   2   2   0   0   0   0   2   2   0   2   0   0   2   2   2   0   0   0   2   0   2   2   0   0
 MK-2-15                0   0   0   2   2   0   0   0   2   0   0   0   0   0   2   0   0   0   2   0   0   2   2   0   2   2   2   0   2   0   2   0   2   0   0   2   2   2   0   2   0   0   2   2   2   0   0   2   2   2   2   0   0   0   0   0   2   0   2   2   0   0   2   2   2   0   2   2   0   2   0   0   0   0   2   2   0   2   2   2   0   0   2   0   0   2   2   0   0   0   0   2   0   0   2   0   0   0   0   2   0   2   2   2   0   0   0   0   0   0   0   2   0   0   2   0   2   0   0   0   0   0   2   2   0   2   0   0   2   0   0   2   0   2   2   2   0   0   0   0   0   0   2   2   2   0   2   0   0   0   0   2   2   0   0   0   2   0   0   0   0   2   2   0   2   2   0   0   0   0   0   0   2   2   2   2   2   2   2   0   0   0   2   2   0   2   0   0   2   0   2   0   0   2   2   0   2   2   0   0
 MK-2-16                0   0   0   2   2   0   2   0   0   0   0   0   0   0   2   0   0   0   2   0   0   2   2   0   2   2   2   0   2   0   2   0   2   0   0   2   2   2   0   2   0   0   2   0   2   0   0   2   2   2   2   0   0   0   0   0   2   0   2   2   2   0   2   2   2   0   2   2   0   2   0   0   0   0   2   2   0   2   2   2   0   0   2   0   0   2   2   0   0   0   0   2   0   0   2   0   0   0   0   2   0   2   2   2   0   0   0   0   0   0   0   2   0   0   0   0   2   0   0   0   0   0   2   2   0   2   0   0   2   0   0   2   0   2   2   2   0   0   2   0   0   0   2   2   2   2   2   0   0   0   0   2   2   0   0   0   2   0   0   0   0   0   2   0   2   2   0   0   0   0   0   0   2   2   2   2   2   2   2   0   0   0   2   2   0   2   0   0   2   2   2   0   0   2   2   0   2   2   0   0
 MK-3-1                 0   2   2   0   2   2   2   0   2   0   0   0   2   0   2   2   2   0   2   0   2   2   2   2   2   0   2   2   2   2   0   0   2   0   0   0   2   2   0   2   2   0   0   0   2   2   0   2   0   2   2   2   2   0   2   0   2   2   0   0   2   2   2   0   0   0   2   2   2   0   2   2   0   2   0   0   2   2   2   0   0   0   2   2   2   2   2   0   2   2   0   2   0   0   0   2   0   2   2   2   2   2   0   2   0   0   0   0   2   2   0   0   2   0   2   0   0   0   0   2   0   2   2   2   0   2   0   0   0   2   0   0   2   0   2   2   2   0   2   0   0   0   2   2   2   2   0   2   0   0   2   2   2   2   0   0   0   0   0   0   2   0   0   0   0   0   2   0   2   0   2   0   0   2   2   0   2   0   0   0   2   0   2   2   0   0   0   2   2   2   2   2   0   2   0   2   0   0   0   0
 MK-3-2                 0   2   2   0   0   2   2   0   2   0   2   0   2   0   2   2   2   0   2   0   0   2   2   2   2   0   2   2   2   2   2   0   2   0   0   0   2   2   0   2   2   0   0   0   2   2   0   2   0   2   0   2   2   0   2   0   2   2   0   0   2   2   2   0   2   0   2   2   2   0   2   2   0   2   2   0   2   2   2   0   0   0   0   2   0   2   2   0   0   2   2   2   0   0   0   0   0   2   2   2   2   2   0   2   0   0   0   0   2   2   0   0   2   0   2   0   0   2   2   2   0   0   2   2   0   2   0   0   0   2   0   0   2   0   2   2   2   0   2   0   0   0   2   2   2   2   2   2   0   0   2   2   2   2   0   0   0   0   0   0   2   0   0   0   0   0   2   2   2   0   2   0   0   2   2   0   2   0   0   0   2   0   2   2   0   0   0   2   2   2   2   2   2   2   0   2   0   0   0   0
 MK-3-3                 0   2   2   0   0   2   2   2   2   0   2   2   2   0   2   2   2   0   0   0   0   2   2   2   2   0   2   2   2   2   2   2   2   0   0   0   2   2   0   2   2   2   0   0   2   0   0   2   0   0   0   2   2   2   2   0   2   2   0   0   2   2   0   0   2   0   2   2   2   0   2   2   0   2   2   0   2   2   2   0   0   0   0   2   2   2   0   0   0   2   2   2   2   0   0   0   0   2   2   2   2   2   0   2   0   0   0   0   2   2   0   0   2   0   2   0   0   2   2   2   0   0   2   2   0   2   0   0   0   2   0   0   2   0   2   2   2   0   2   0   0   0   2   2   2   0   2   2   0   0   2   2   2   2   0   0   0   0   0   0   2   0   0   0   0   2   2   0   2   0   2   2   0   2   2   0   2   0   0   0   2   0   2   2   0   0   0   2   2   2   2   2   2   2   0   2   0   0   0   0
 MK-3-4                 0   2   2   0   0   2   2   2   0   0   2   2   2   0   2   2   2   0   0   0   0   2   2   2   2   0   2   2   2   2   2   2   2   0   0   0   2   2   2   2   2   2   0   0   2   0   0   2   0   0   2   2   2   2   2   0   2   2   0   0   2   2   0   0   2   0   2   2   2   0   2   2   0   2   2   0   2   2   2   0   0   0   0   2   0   2   0   0   0   2   2   2   2   0   0   0   2   2   2   2   2   0   0   2   0   0   0   0   2   2   0   0   2   0   2   0   0   2   2   2   0   0   2   2   0   2   0   0   0   2   0   0   2   2   2   2   2   0   0   0   0   0   2   2   2   0   2   2   0   2   2   0   2   2   2   0   0   0   0   0   2   0   0   2   0   2   2   0   0   0   2   2   0   2   2   2   2   2   0   0   2   0   2   2   0   0   0   0   2   2   2   2   2   2   0   2   0   0   0   0
 MK-3-5                 0   2   2   0   0   2   2   2   0   0   2   0   2   0   2   2   2   0   0   0   0   2   0   2   2   0   2   2   2   2   2   2   2   0   2   0   2   2   2   2   2   2   0   0   2   0   0   2   0   0   2   2   2   2   2   0   2   2   0   0   2   2   0   0   2   0   2   2   2   0   2   2   0   0   0   0   2   2   2   0   0   0   2   2   0   2   0   0   0   2   2   2   2   0   0   0   2   2   2   0   0   0   0   2   0   0   0   0   2   2   0   0   0   0   2   0   0   0   0   2   0   0   2   2   0   2   0   0   0   2   0   0   2   2   2   2   2   0   0   0   0   0   2   2   2   0   0   0   0   2   2   0   2   2   2   2   0   0   0   0   2   0   0   2   0   2   0   0   0   0   2   2   2   2   0   2   2   2   2   0   2   0   2   2   0   0   0   2   2   2   2   0   2   0   0   2   0   0   0   0
 MK-3-6                 0   2   0   0   0   2   2   2   0   0   2   0   2   0   2   2   2   0   0   0   0   2   0   2   2   2   2   2   2   2   2   2   2   0   2   0   2   2   2   2   2   2   0   0   0   0   0   2   2   0   2   2   2   2   2   0   2   2   0   0   2   2   0   0   2   0   2   2   2   0   2   2   0   0   0   0   2   2   2   2   0   0   2   2   0   2   0   0   2   0   2   2   2   0   0   0   2   2   2   0   0   0   0   2   0   0   0   0   0   2   0   0   0   0   2   2   0   0   0   2   0   0   2   2   0   2   0   2   0   2   2   2   2   2   2   2   2   0   0   0   0   0   2   2   2   0   0   0   0   2   0   0   2   2   2   2   0   0   0   0   2   0   0   2   0   2   0   0   2   0   2   2   2   2   0   2   2   2   2   0   2   0   2   2   0   0   0   2   2   2   2   2   2   0   0   2   0   0   0   2
 MK-3-7                 0   2   0   0   0   2   2   2   0   0   2   0   2   0   2   2   2   0   0   0   0   2   2   2   0   2   2   2   2   2   2   2   2   0   2   0   2   2   2   2   2   2   2   0   0   0   0   0   2   0   2   2   2   2   2   0   2   2   0   0   2   0   0   0   2   2   2   2   2   2   2   2   0   2   0   0   2   2   2   2   2   0   2   2   0   0   0   0   2   0   2   2   2   0   0   0   0   2   2   2   0   0   0   2   0   0   0   0   0   2   0   0   0   0   2   2   0   0   0   2   0   0   2   2   0   2   0   2   0   2   0   2   2   2   2   2   0   0   0   2   0   0   2   2   0   0   0   0   2   2   2   0   0   0   2   2   0   0   0   0   2   0   0   2   0   2   0   0   2   0   2   2   2   2   0   2   2   2   2   2   2   0   0   2   0   0   0   2   2   0   2   2   2   0   2   2   0   0   0   2
 MK-3-8                 0   2   0   0   0   2   2   2   0   0   2   0   2   0   2   2   2   0   0   0   0   0   2   2   0   2   2   2   2   0   0   2   2   0   0   0   2   2   2   2   2   0   2   0   0   2   0   0   0   0   2   2   2   2   2   0   2   2   0   0   0   0   0   0   2   2   2   2   2   2   2   2   0   2   0   0   2   2   2   2   2   0   2   2   0   0   0   0   2   0   2   2   2   0   0   0   0   2   2   2   2   0   0   2   2   0   0   0   0   0   0   0   0   0   2   2   0   0   0   2   0   0   0   2   0   2   0   2   0   2   2   2   2   2   2   2   0   0   0   2   0   0   2   2   0   2   0   0   2   2   2   0   0   0   2   0   0   0   0   0   2   0   0   2   0   2   0   2   2   0   2   2   2   2   0   2   2   2   2   2   2   0   0   0   2   0   0   2   2   0   2   2   2   0   2   2   0   0   0   2
 MK-3-9                 0   2   0   0   2   2   2   2   0   0   2   0   2   0   2   2   2   0   0   2   0   0   2   2   0   2   2   2   2   0   0   2   2   0   0   0   2   0   2   2   2   0   2   0   0   2   2   0   0   0   2   2   2   0   2   2   2   2   2   0   0   0   0   0   2   2   2   2   0   2   2   2   2   2   0   0   2   2   2   2   0   0   2   2   0   0   0   2   2   0   2   2   2   0   0   0   0   2   2   2   0   2   2   2   2   0   0   0   0   0   0   0   0   2   2   0   0   0   0   2   0   0   0   2   0   2   0   2   0   0   2   0   0   2   2   2   0   0   0   2   0   0   2   2   0   2   0   2   2   2   2   0   0   0   2   0   0   0   0   0   2   0   0   2   0   2   0   2   2   0   2   2   2   2   0   2   2   2   0   2   2   0   0   0   2   0   0   2   2   0   2   2   2   0   2   2   0   0   0   2
 MK-3-10                0   2   0   0   2   2   2   2   0   0   0   0   0   0   2   2   2   0   0   0   0   0   2   2   0   2   2   2   2   0   0   2   2   0   0   0   2   0   2   2   2   0   2   0   0   2   2   2   2   2   2   2   2   0   2   2   2   2   2   0   0   2   0   2   2   2   2   0   0   0   2   2   2   2   0   0   0   2   2   2   0   0   0   2   0   0   0   2   2   0   2   2   2   0   0   0   0   2   2   2   0   2   2   0   2   0   0   0   0   0   0   2   0   2   2   0   0   0   0   2   0   0   0   2   0   2   0   2   0   0   2   0   0   2   2   2   0   0   0   2   0   0   0   2   0   2   2   2   2   2   2   0   0   0   2   0   0   0   0   0   2   0   0   2   0   2   0   0   2   0   2   0   2   2   0   2   0   2   0   2   0   0   0   0   2   0   0   2   2   0   2   2   2   0   0   0   0   0   0   2
 MK-3-11                0   2   0   0   2   2   2   2   0   0   0   0   2   0   2   2   2   0   0   0   0   0   2   2   0   2   2   2   2   0   0   2   2   0   0   0   2   0   2   2   2   0   2   0   2   2   2   2   2   2   2   2   2   2   2   2   2   2   2   0   0   2   0   2   2   2   2   0   0   0   2   2   2   2   2   0   0   2   2   2   2   0   0   2   0   0   0   2   2   0   2   2   2   0   0   0   0   2   2   2   0   2   2   0   2   2   0   0   0   0   0   2   0   2   2   0   0   0   0   2   2   0   0   2   0   2   0   2   0   0   0   0   0   0   2   2   0   0   0   2   2   0   0   2   2   2   2   2   2   2   2   0   0   0   0   0   0   0   0   0   0   0   0   2   2   2   0   0   2   0   2   0   2   2   2   2   0   2   0   2   0   0   0   0   2   0   0   2   2   0   2   2   2   0   0   0   2   0   0   2
 MK-3-12                0   2   0   0   2   2   2   2   0   0   0   0   2   0   2   0   2   0   2   0   0   0   2   2   0   2   0   2   2   0   0   2   2   0   0   0   2   0   2   2   2   0   2   0   2   2   2   2   2   2   2   2   2   2   2   2   2   2   2   2   0   2   2   2   2   2   2   0   0   0   2   2   2   2   2   0   0   2   2   2   2   2   0   2   0   0   0   2   2   0   2   2   0   0   0   0   0   2   2   2   0   2   2   0   2   2   0   0   0   0   0   2   0   2   2   0   0   0   0   2   2   0   0   2   0   2   0   2   0   0   0   0   2   0   2   2   0   0   0   2   2   0   0   2   2   2   2   2   2   2   2   0   0   0   0   0   0   0   0   0   0   0   2   0   2   2   2   0   0   0   2   0   2   2   2   2   0   2   0   2   0   0   0   0   2   0   0   2   2   0   2   0   2   0   2   0   2   0   0   2
 MK-3-13                0   2   2   0   2   2   2   2   0   0   0   0   2   0   2   0   2   0   2   0   0   2   2   2   0   0   0   2   2   0   0   0   2   0   0   0   2   0   0   2   2   0   2   0   2   2   2   2   2   2   2   2   2   2   2   2   2   2   2   0   0   2   2   2   2   2   2   0   0   0   2   0   2   2   2   0   0   2   2   2   2   2   0   2   0   0   0   2   2   0   2   2   0   0   0   0   0   2   2   0   0   2   2   0   2   2   2   0   0   0   0   2   0   2   2   0   0   0   0   2   2   2   0   2   0   2   0   2   0   0   2   0   2   0   2   2   0   0   0   2   2   0   0   2   2   2   2   0   2   2   2   0   0   0   0   0   0   0   0   0   0   0   2   0   2   2   2   0   0   0   2   0   2   2   2   2   0   2   0   2   2   0   0   0   2   2   0   2   2   0   2   0   2   0   2   0   2   0   0   2
 MK-3-14                2   2   2   0   2   2   2   2   0   0   0   0   2   2   2   0   0   0   2   0   2   2   2   2   0   0   0   2   2   0   0   0   0   0   0   2   2   0   0   2   2   0   2   0   2   2   2   2   2   2   2   2   2   2   2   2   2   0   0   0   0   0   2   2   2   2   2   0   0   0   2   0   2   2   2   0   0   2   2   2   2   2   0   2   0   0   0   2   2   0   2   2   0   0   0   0   0   2   2   0   0   2   2   0   2   2   2   0   0   0   2   2   0   2   2   0   0   0   0   2   2   2   0   2   2   2   2   0   2   0   2   0   2   0   0   2   0   0   0   2   2   0   0   2   0   2   2   0   2   2   0   0   0   2   0   0   0   0   0   0   0   0   2   0   2   2   2   0   2   0   2   0   2   2   2   2   0   2   0   2   2   0   0   2   2   2   2   2   2   0   2   0   2   0   2   0   2   0   0   2
 MK-3-15                2   2   2   0   2   2   2   2   0   0   0   0   2   2   2   0   0   0   2   0   2   2   2   2   0   0   0   2   2   0   0   0   0   0   0   2   2   0   0   2   2   0   2   0   2   2   2   2   2   2   2   0   2   2   2   2   2   0   0   0   0   0   2   2   2   2   2   0   0   0   2   0   2   2   2   0   0   2   2   2   2   2   0   2   2   0   0   2   2   0   0   2   0   2   0   0   0   2   2   0   0   2   2   0   2   2   2   0   0   0   0   2   0   2   2   0   0   0   0   2   2   2   0   2   2   2   2   0   2   0   2   0   2   2   2   2   0   0   0   2   2   0   2   2   0   2   2   0   2   2   0   0   0   2   0   2   0   0   0   0   0   0   2   0   2   2   2   0   2   0   2   0   2   2   2   2   0   2   0   2   2   0   0   2   0   2   2   2   2   0   2   0   2   0   2   0   2   0   0   2
 MK-3-16                2   2   2   0   2   2   2   2   0   0   0   0   2   0   2   0   0   0   2   0   0   0   0   0   2   0   0   2   0   0   0   0   0   0   0   0   0   0   0   2   2   0   2   2   2   2   2   2   2   2   2   0   0   2   2   2   2   0   0   0   0   2   2   2   2   2   2   0   0   0   2   0   2   2   2   0   2   2   2   2   2   2   0   2   2   0   0   2   0   0   0   2   0   2   0   0   2   2   2   2   0   0   2   0   2   2   2   0   0   0   2   2   0   2   2   0   0   0   0   2   2   2   0   2   2   2   2   0   2   0   2   0   2   2   2   2   2   0   0   2   0   0   2   2   0   2   2   0   2   2   0   0   0   2   0   2   0   0   0   0   0   0   2   0   2   2   2   2   2   0   2   0   2   2   0   2   0   2   0   2   2   0   0   2   0   2   2   2   2   0   2   0   2   0   0   0   0   0   0   2
 MK-4-1                 0   0   2   2   0   0   2   2   2   2   0   2   0   2   0   2   2   0   0   0   2   2   2   2   0   0   2   2   0   2   2   2   0   0   0   0   2   0   2   2   2   0   2   0   0   0   2   0   2   2   2   0   2   2   0   0   2   2   2   2   0   2   2   2   2   0   0   2   0   2   2   2   0   0   0   0   2   2   2   2   0   2   0   2   0   0   0   0   0   2   2   0   2   2   0   2   0   2   0   2   0   0   0   0   0   0   2   0   0   0   2   2   2   0   0   0   0   2   2   0   0   2   2   0   0   0   2   2   2   0   2   0   2   2   0   0   0   2   2   2   0   0   0   2   2   0   2   2   0   0   0   2   0   2   0   0   2   0   2   2   2   2   2   2   2   0   0   0   2   0   2   2   2   0   0   2   0   2   2   0   2   2   2   0   0   0   2   0   2   2   2   2   0   2   2   0   2   2   0   0
 MK-4-2                 0   0   2   2   0   0   2   2   2   2   2   2   0   2   0   2   2   0   0   0   2   2   2   2   0   0   2   2   0   2   2   2   0   0   0   0   2   0   2   2   2   0   2   0   0   0   2   0   2   2   2   0   2   2   2   0   2   0   2   2   0   2   2   2   2   0   0   2   0   2   2   2   0   0   2   0   2   2   2   0   0   2   0   2   0   0   0   0   0   0   2   0   2   2   0   2   0   2   0   2   0   0   0   0   0   0   2   0   0   0   2   2   2   0   0   0   0   0   2   0   0   2   2   0   0   0   2   2   2   0   2   0   2   2   0   0   0   2   2   2   0   0   0   2   2   0   2   2   0   0   0   0   0   2   0   0   2   0   2   2   2   2   2   2   0   0   0   0   2   0   2   0   2   0   0   2   0   2   2   0   2   2   2   2   0   0   2   0   2   0   2   0   0   2   2   0   2   2   0   0
 MK-4-3                 0   0   2   2   2   0   2   2   2   2   2   2   0   0   0   2   2   0   2   0   2   2   2   2   0   2   2   0   0   2   2   0   0   0   0   2   2   0   2   2   2   0   2   0   0   2   2   0   2   2   2   0   2   2   2   0   2   0   2   2   0   2   2   2   2   0   0   2   0   2   2   0   0   0   2   0   2   2   2   0   0   2   0   2   0   0   0   0   0   0   2   0   2   2   2   2   0   2   0   0   0   0   2   0   0   0   2   0   0   0   2   2   0   0   0   0   0   0   2   0   0   2   2   0   0   0   2   2   2   0   2   0   2   0   0   0   0   2   2   2   0   0   0   2   2   0   2   0   0   0   0   0   0   2   0   0   2   0   2   0   2   2   2   2   0   0   0   2   2   0   0   0   2   0   0   2   2   2   2   0   2   2   2   2   0   2   2   0   2   2   2   0   0   2   2   0   2   2   0   0
 MK-4-4                 0   0   2   2   2   0   0   0   2   2   2   2   0   0   0   2   2   0   2   0   2   2   2   2   0   2   2   0   0   2   2   0   0   0   0   2   2   0   2   2   2   0   2   0   0   2   2   0   2   2   2   0   2   2   2   0   2   0   2   2   0   0   2   2   2   0   0   0   0   0   2   0   0   0   0   0   2   2   2   0   0   2   2   2   0   0   0   0   0   0   2   0   2   2   2   2   0   2   0   0   0   2   2   0   0   0   2   0   0   0   2   2   0   0   2   0   0   0   2   2   2   0   2   0   0   0   2   2   2   0   2   0   0   0   0   0   0   2   2   2   2   0   0   2   2   0   2   0   0   0   0   0   0   2   2   0   2   0   2   0   2   2   2   2   0   2   0   2   2   0   0   0   2   0   0   2   0   2   2   2   2   2   2   0   0   2   2   0   2   2   2   0   0   2   0   0   2   2   0   0
 MK-4-5                 0   0   2   2   2   0   0   0   2   2   2   2   0   0   0   2   2   0   2   0   2   2   2   0   0   2   2   0   0   2   2   0   0   0   0   2   2   0   2   0   0   0   0   0   0   2   2   0   2   2   2   0   2   2   2   0   2   0   2   2   0   2   0   2   2   0   0   0   0   0   2   2   0   0   0   0   2   2   2   0   0   2   2   2   0   0   0   0   0   0   0   0   0   2   2   2   0   2   0   2   0   2   2   0   0   0   2   0   0   0   2   2   0   0   2   2   0   0   2   2   2   0   2   0   0   0   2   2   2   0   2   0   0   0   0   0   0   2   2   0   0   0   0   2   2   0   2   0   0   0   0   0   0   2   2   0   2   0   2   0   2   2   2   2   0   2   0   0   2   0   0   2   2   2   0   2   0   2   2   2   2   2   2   0   0   2   2   2   2   2   0   0   0   2   0   0   2   2   0   0
 MK-4-6                 2   0   2   0   2   0   0   2   2   2   2   2   2   0   0   2   2   0   0   0   2   2   2   0   0   2   2   0   0   2   2   0   0   0   0   2   2   0   2   0   0   2   0   0   0   2   2   0   0   2   2   0   2   2   2   0   2   0   2   2   0   2   0   0   2   0   0   0   0   0   2   2   0   0   0   0   2   2   2   0   0   2   2   2   0   0   0   0   0   0   0   2   0   2   2   2   2   2   0   0   0   2   2   0   0   2   2   0   0   0   2   2   0   0   2   2   0   0   2   2   2   0   2   0   0   0   2   0   2   0   2   0   0   0   0   0   0   2   2   0   0   0   2   2   2   2   2   0   0   0   0   2   0   2   0   0   2   0   2   0   2   0   2   2   0   2   0   0   2   0   0   2   2   2   0   2   0   2   2   2   2   2   2   2   2   2   2   2   2   0   0   0   2   2   0   2   2   2   0   0
 MK-4-7                 2   0   2   0   2   0   0   0   2   2   0   2   2   0   0   2   2   0   2   0   2   2   2   0   0   2   2   0   0   0   2   0   2   0   0   2   0   0   2   0   0   2   0   0   0   2   2   0   0   2   2   0   2   0   2   0   2   0   0   2   0   2   0   0   2   0   0   2   0   2   2   2   0   0   0   0   2   2   2   0   0   2   2   2   2   0   0   0   0   0   0   2   0   2   2   2   2   2   0   0   0   2   2   2   0   2   2   0   0   0   2   2   0   0   2   2   0   0   2   2   2   0   0   2   0   0   0   0   2   0   2   2   0   0   0   0   0   2   2   0   2   0   2   2   2   2   0   0   2   0   0   2   0   2   0   0   2   0   0   0   2   0   2   0   0   2   0   0   2   0   0   2   2   2   0   2   0   2   0   2   2   0   2   2   2   2   2   2   0   0   0   0   2   2   0   2   2   2   0   2
 MK-4-8                 2   0   2   2   2   0   0   0   2   2   0   2   2   0   0   2   2   0   2   0   0   2   2   0   0   2   0   0   0   0   2   0   2   0   0   2   0   0   2   0   2   2   0   0   0   2   0   0   0   2   2   0   0   0   2   0   2   2   0   2   0   2   0   0   2   0   0   2   0   2   2   2   0   0   0   0   2   2   2   0   0   2   2   2   2   0   0   0   0   0   0   2   0   2   2   2   2   2   0   0   0   2   2   2   0   0   2   0   0   0   2   2   0   0   2   2   0   0   2   2   2   0   2   2   0   0   0   0   2   0   2   0   0   0   0   0   0   2   2   0   0   0   2   2   2   2   0   0   2   0   0   2   0   2   0   0   2   0   2   0   2   0   2   0   0   0   0   0   2   0   0   2   0   2   0   2   0   2   0   2   2   0   2   2   2   2   2   2   0   0   0   0   2   2   2   2   2   2   0   2
 MK-4-9                 2   0   2   2   2   0   0   0   2   2   2   2   2   0   0   2   0   0   2   0   0   2   2   0   0   2   0   0   0   0   2   0   0   0   0   2   2   0   2   0   0   2   0   0   0   2   0   0   0   0   2   0   0   0   2   2   2   2   0   2   0   2   0   0   2   0   0   2   0   2   2   2   2   0   0   0   2   0   2   2   0   2   2   2   2   0   0   0   0   0   0   2   0   0   2   2   2   2   2   0   0   2   2   2   0   2   2   0   0   0   2   2   0   2   2   2   0   0   2   0   2   0   0   2   0   0   0   0   2   0   2   0   0   0   0   2   0   2   2   0   0   0   0   2   0   2   2   0   2   0   0   2   2   2   0   0   2   0   2   0   2   0   2   0   2   2   0   2   2   0   2   2   0   2   0   2   0   2   0   2   2   2   2   2   2   2   2   2   0   0   0   0   2   2   2   2   2   2   0   2
 MK-4-10                0   0   2   2   2   0   0   0   2   2   2   2   2   0   0   2   0   0   2   0   0   2   2   0   0   2   0   0   0   0   2   0   0   0   0   2   2   0   2   0   0   2   0   0   0   0   0   0   0   0   2   0   2   0   2   2   2   2   0   2   0   2   0   0   2   0   0   2   0   0   2   2   2   0   0   0   2   0   2   2   0   2   2   2   2   0   0   0   0   0   0   2   0   0   2   2   2   2   2   2   0   2   2   2   2   2   2   0   0   2   2   2   0   2   2   2   0   0   2   0   2   0   0   0   0   0   0   0   2   0   2   0   0   0   0   2   0   2   2   0   0   0   2   2   0   2   2   0   2   2   2   2   2   2   0   0   2   0   2   0   2   0   2   0   2   0   0   2   2   0   2   2   0   0   0   2   0   2   0   2   2   2   2   2   2   2   2   2   0   0   0   0   2   2   2   0   0   2   2   2
 MK-4-11                0   0   0   2   0   0   0   0   2   2   2   0   2   0   0   2   0   0   2   0   0   2   0   0   0   2   0   0   0   2   2   0   0   0   0   2   2   0   2   0   0   2   0   0   0   0   0   0   0   0   2   0   2   0   2   2   2   0   0   2   2   2   2   0   2   0   0   2   0   0   2   2   2   0   0   0   2   0   2   2   0   2   2   2   2   0   0   0   0   0   0   2   0   0   2   2   2   2   2   2   0   2   2   2   2   0   2   0   0   2   2   0   0   2   0   0   0   0   2   0   2   0   0   0   0   0   0   0   2   0   2   0   2   0   2   0   0   2   2   0   0   0   2   2   0   2   2   0   2   2   0   2   2   2   0   0   2   0   2   0   0   0   2   0   2   2   0   2   2   0   2   2   0   0   0   2   0   2   0   2   2   2   2   2   2   2   2   2   0   0   0   0   2   0   0   0   0   2   2   2
 MK-4-12                0   0   0   2   0   0   0   0   2   2   2   2   2   0   0   2   0   0   2   0   0   2   0   0   0   2   0   0   0   2   2   2   0   0   0   2   2   0   2   0   0   2   0   0   0   0   0   0   0   0   2   0   2   2   2   2   2   0   0   2   2   2   0   0   2   0   0   2   0   0   2   2   2   0   0   0   0   0   2   2   0   2   2   2   2   0   0   0   0   0   0   2   0   0   2   2   2   2   0   2   0   2   2   2   0   0   2   0   0   2   2   0   0   2   0   0   0   0   2   0   2   0   0   2   0   0   0   0   2   0   0   0   2   0   2   0   0   2   2   0   0   0   2   2   0   2   2   0   2   2   0   2   2   2   0   0   2   0   2   0   0   0   2   0   2   2   0   2   2   0   2   0   0   0   0   2   0   2   0   2   0   0   2   2   2   2   2   2   2   0   0   0   2   0   0   0   0   2   2   2
 MK-4-13                0   0   0   2   0   0   2   0   2   2   2   0   2   0   0   2   0   0   2   0   0   0   0   0   0   2   0   0   0   2   2   2   0   0   0   2   2   0   2   0   0   2   0   0   0   2   0   0   0   0   2   0   2   2   2   2   0   0   0   2   2   2   0   0   0   0   0   2   0   0   2   2   2   0   0   0   2   0   2   0   0   2   2   2   2   0   0   0   0   0   0   2   0   0   2   2   2   2   0   2   0   2   2   2   2   0   2   0   0   2   2   0   0   2   0   0   0   0   2   2   0   0   0   2   0   0   0   0   2   0   0   0   0   0   2   0   0   2   2   0   0   0   2   2   0   2   2   0   2   2   0   2   2   2   0   0   2   0   2   0   0   0   2   2   2   2   0   0   2   0   2   0   0   0   0   2   0   2   0   2   0   0   2   0   0   0   2   2   2   0   0   0   2   0   0   0   0   2   2   2
 MK-4-14                2   0   0   2   0   0   2   0   2   2   2   0   2   0   0   2   0   0   2   0   0   0   0   0   2   2   0   0   2   2   2   2   0   0   0   2   2   0   2   0   0   2   0   0   0   2   0   0   0   0   2   0   2   2   2   2   0   2   0   2   2   2   0   2   0   0   0   2   0   0   0   2   2   0   0   0   2   0   2   0   0   2   0   2   2   0   0   0   0   0   0   2   0   0   2   2   2   2   0   2   0   2   2   2   2   0   2   0   0   2   2   0   0   2   0   0   0   0   2   2   2   0   0   2   0   0   0   0   2   0   0   0   0   0   2   0   0   2   2   0   0   0   0   2   0   2   2   0   2   2   0   0   2   2   0   0   2   0   2   0   0   0   0   2   2   0   0   0   2   0   2   0   0   0   0   2   0   2   0   2   0   0   2   0   0   0   2   2   2   0   0   0   2   0   0   0   2   2   2   2
 MK-4-15                2   0   0   2   0   0   2   0   2   2   2   0   2   0   0   2   0   0   2   0   0   0   0   0   2   2   0   0   0   2   2   2   0   0   0   2   2   0   2   0   0   2   2   0   0   2   0   0   0   0   2   0   2   2   2   0   0   2   0   2   2   2   0   2   0   0   0   2   0   0   0   2   2   0   0   0   2   0   2   0   2   2   0   2   2   2   0   0   0   0   2   2   0   0   2   2   2   2   0   2   0   2   2   2   2   0   2   2   0   2   0   0   0   2   0   2   0   0   2   2   2   0   0   2   0   0   0   0   0   0   0   0   0   0   0   0   0   2   2   0   0   0   0   0   0   2   0   0   2   2   0   0   2   2   0   0   2   0   2   0   0   2   0   0   2   0   0   0   2   0   2   0   0   0   0   0   0   2   0   2   0   0   2   0   0   0   2   2   2   0   0   0   2   0   0   0   2   2   0   2
 MK-4-16                2   0   0   2   0   0   2   0   2   0   2   0   2   0   0   2   0   0   2   0   0   0   0   0   2   2   0   0   0   2   2   2   0   0   0   2   2   0   2   0   0   2   2   0   0   2   0   0   0   0   0   2   2   2   2   0   2   2   0   2   2   2   0   2   0   0   0   2   0   0   0   2   2   0   0   0   2   0   2   0   2   2   0   2   2   2   0   0   0   0   2   2   2   2   2   2   2   2   0   2   0   2   2   2   2   0   2   0   0   2   0   0   0   2   0   2   2   0   0   2   2   0   0   2   0   0   0   0   2   0   0   0   0   0   2   0   0   2   2   0   2   0   0   0   0   2   0   0   2   2   0   0   2   2   0   0   2   0   2   0   0   2   0   0   2   0   0   0   2   0   2   0   0   0   0   0   0   0   0   2   0   0   2   0   2   0   2   2   2   0   0   0   2   0   0   2   2   2   0   2
 MK-5-1                 2   2   2   0   2   2   0   0   0   0   2   2   0   2   0   2   2   0   2   2   0   2   2   0   0   2   0   0   0   0   0   0   0   0   2   0   2   0   0   0   2   2   2   2   2   2   2   0   2   0   0   2   0   2   0   2   2   2   2   2   0   0   0   0   0   0   0   0   2   0   2   0   0   2   2   0   0   2   2   0   0   0   0   0   2   0   2   2   0   2   2   0   0   2   0   2   0   2   0   0   2   0   2   2   0   0   2   2   0   0   2   0   2   0   2   0   0   2   2   2   0   2   2   2   0   2   2   2   2   0   0   2   2   0   0   0   0   2   2   2   2   2   0   0   0   0   2   0   2   2   0   0   0   0   0   0   2   0   2   2   2   2   2   0   2   0   2   0   2   2   2   2   0   0   2   0   0   0   0   0   2   2   2   0   0   2   0   0   2   0   2   2   2   2   2   2   2   0   0   2
 MK-5-2                 2   2   2   0   2   2   0   0   0   0   2   2   0   2   0   2   2   0   2   2   0   0   0   0   0   2   0   0   0   0   0   0   0   0   2   0   2   0   0   2   2   2   2   2   2   2   0   0   2   0   0   2   0   2   0   2   0   2   2   2   0   0   0   0   0   0   0   0   2   2   2   0   2   2   2   0   0   2   2   0   0   0   0   0   2   0   2   2   2   2   2   0   0   2   2   2   0   2   0   0   2   0   2   2   0   0   2   2   0   2   2   0   2   0   2   0   0   2   2   2   0   2   2   2   0   2   2   2   2   0   0   2   2   0   0   2   0   2   2   2   0   2   0   0   0   2   2   0   2   2   0   0   0   0   2   0   2   0   2   2   2   2   2   0   2   0   2   0   2   2   2   2   0   0   2   0   0   0   0   0   2   2   2   0   0   2   0   0   2   0   2   2   0   2   2   0   2   0   2   2
 MK-5-3                 2   2   2   0   2   2   0   0   0   0   2   2   0   2   0   2   2   0   2   2   0   0   0   0   0   2   2   0   0   0   0   0   0   0   2   0   2   0   0   2   2   2   2   2   2   2   0   0   2   0   0   0   0   2   0   2   0   2   2   0   0   2   0   0   0   0   0   0   2   2   2   0   0   2   2   0   0   2   2   0   0   0   2   0   2   0   2   2   2   2   2   0   0   2   2   2   0   2   0   0   2   0   2   2   0   2   2   2   0   2   2   0   2   0   2   0   0   2   2   0   0   2   0   0   0   2   2   2   2   0   0   2   2   2   0   2   0   2   2   2   2   2   0   0   0   2   2   0   2   2   0   0   0   0   2   0   2   2   2   2   2   2   2   0   2   0   2   0   2   2   2   2   0   2   2   0   0   0   0   0   2   2   2   0   0   2   0   0   2   0   2   2   0   2   2   0   0   2   2   2
 MK-5-4                 2   2   2   0   2   2   0   0   0   0   0   2   0   2   0   2   2   0   2   2   0   0   0   0   0   2   2   0   0   0   0   0   0   0   2   0   2   0   0   2   2   2   2   2   2   2   0   0   2   0   0   0   0   2   0   2   0   2   2   0   0   2   0   0   0   0   0   0   2   2   2   0   2   2   2   0   0   2   2   0   0   0   2   0   2   0   2   2   2   2   2   0   0   2   2   2   0   2   0   0   2   0   2   2   2   2   2   2   0   2   2   0   2   2   2   0   0   2   2   0   0   2   0   0   0   2   0   2   2   0   0   2   2   2   0   0   0   2   2   2   0   2   2   0   0   2   2   0   2   2   0   0   0   0   2   0   2   2   2   2   2   2   2   0   2   2   2   0   2   2   2   2   0   2   0   0   0   2   0   0   2   2   2   0   0   2   2   0   2   0   2   2   0   2   2   0   0   2   2   2
 MK-5-5                 2   2   2   0   0   2   2   0   0   0   0   2   0   2   0   2   0   0   2   2   0   2   0   0   0   2   2   2   0   0   0   0   0   2   2   0   0   0   0   0   2   2   2   2   2   0   0   0   2   0   0   0   2   2   0   0   0   2   2   2   2   2   0   0   0   0   0   0   2   2   2   0   2   0   2   0   0   0   2   0   0   0   2   0   2   0   2   2   2   2   2   0   0   2   2   0   0   2   2   0   0   0   2   2   2   2   2   2   0   0   2   0   2   2   0   0   0   2   2   0   0   2   0   2   0   2   0   2   2   0   0   2   2   2   0   0   0   2   2   2   0   2   2   0   0   2   2   0   2   2   0   0   0   0   2   0   2   0   2   2   2   2   2   0   2   2   0   0   2   2   2   2   0   2   0   0   0   2   0   0   2   2   2   2   0   2   2   0   2   0   2   2   0   2   2   0   2   2   2   2
 MK-5-6                 2   2   2   0   0   2   2   0   0   0   0   2   0   2   0   2   0   0   2   2   0   2   0   0   0   2   2   0   2   0   0   0   2   2   2   0   0   0   0   0   0   2   2   0   2   0   0   0   2   0   0   0   2   2   0   2   0   2   2   2   2   2   0   0   0   0   0   0   2   2   2   0   2   0   2   0   0   2   2   0   0   0   0   0   2   0   0   2   2   2   2   0   2   2   2   0   0   2   2   0   0   0   2   2   2   2   2   2   0   0   2   0   0   2   0   0   0   0   2   2   0   2   0   2   0   2   0   2   2   0   0   2   2   2   0   0   0   2   2   2   0   2   2   0   0   0   0   0   0   2   0   0   0   0   2   0   2   0   2   2   2   2   2   0   2   2   2   0   2   0   2   2   0   2   2   0   0   2   0   0   2   0   2   2   0   2   2   2   2   0   0   0   0   2   2   0   2   2   2   2
 MK-5-7                 2   2   2   0   0   2   2   0   0   0   0   2   0   2   0   2   2   0   2   2   0   2   0   0   2   2   2   0   2   0   0   0   2   0   2   0   0   2   0   0   0   2   2   2   2   2   0   0   2   0   0   0   2   2   0   2   0   2   2   2   2   2   0   0   0   0   0   2   2   2   2   0   2   0   2   0   0   2   2   0   0   0   0   0   0   0   0   2   2   2   2   0   2   2   2   0   0   2   2   0   0   0   2   2   2   2   2   2   0   0   2   0   0   2   0   0   0   0   2   2   0   2   0   2   0   2   0   2   2   0   0   2   2   2   0   0   0   2   0   2   0   2   2   0   0   0   0   0   0   2   0   0   0   0   2   0   2   0   2   2   2   2   2   0   2   2   2   0   2   0   2   2   2   2   2   0   0   2   0   0   2   0   2   2   0   2   2   2   2   0   0   0   0   2   0   0   2   0   2   2
 MK-5-8                 2   2   2   0   0   2   2   0   0   0   0   2   0   2   0   2   2   0   2   2   0   2   0   0   2   2   2   0   2   0   0   2   0   0   2   2   0   2   0   0   0   2   2   2   2   2   0   0   2   0   0   0   2   2   2   2   0   2   2   2   2   0   0   0   0   0   0   2   2   2   2   2   2   0   2   0   0   2   2   2   0   0   2   2   0   0   0   2   2   0   2   0   2   2   2   0   0   2   2   2   2   0   2   2   2   2   2   2   0   0   2   2   0   2   0   0   0   0   2   2   0   2   0   2   0   2   0   2   2   0   0   2   2   2   0   0   0   2   0   2   0   2   0   0   0   0   2   0   0   2   0   0   0   0   2   0   2   0   2   2   2   2   2   0   2   2   2   0   2   0   2   2   2   2   2   0   0   2   0   0   2   0   2   2   0   2   2   2   2   0   0   0   0   2   0   0   2   0   0   2
 MK-5-9                 2   2   2   0   0   2   2   0   0   0   0   2   0   2   0   2   2   0   0   2   2   2   2   0   2   2   2   2   2   0   0   2   0   0   2   2   0   2   0   0   0   2   2   2   2   2   0   0   2   0   0   0   2   2   2   2   0   2   2   2   2   0   2   0   0   2   0   2   0   2   0   0   2   0   2   0   0   2   2   2   0   0   2   2   0   0   2   2   2   0   2   0   2   2   2   0   0   2   2   2   2   0   2   2   2   2   2   2   0   2   2   2   0   2   2   0   0   0   2   2   0   2   2   2   0   2   2   2   2   0   0   2   2   2   0   0   0   2   0   2   0   2   0   0   0   0   0   0   0   2   0   0   0   0   2   0   0   0   2   2   2   2   2   0   2   2   2   0   0   0   2   2   2   2   2   0   0   2   0   0   2   0   2   2   0   2   0   2   2   0   0   0   0   2   0   0   2   0   0   2
 MK-5-10                2   2   2   0   0   2   2   0   0   0   0   2   2   2   0   2   0   0   0   2   2   2   2   0   2   2   2   2   0   0   0   2   0   0   2   2   0   2   0   0   0   2   2   2   2   2   0   0   2   0   0   0   2   2   2   2   2   2   2   2   0   0   2   0   0   0   0   2   0   2   0   0   2   2   2   0   0   2   2   0   0   0   2   2   0   0   2   2   2   0   2   0   2   2   2   0   0   2   2   2   2   2   2   2   0   2   2   0   2   2   2   2   0   2   2   0   0   0   2   2   0   2   2   2   0   0   2   2   2   2   0   2   2   2   0   0   0   2   0   2   0   2   0   0   0   0   2   0   0   2   0   0   0   0   2   0   0   0   2   0   2   2   2   0   2   2   2   0   0   0   2   2   2   2   2   0   2   2   0   0   2   2   2   2   0   2   2   2   2   0   0   0   0   2   0   0   2   0   0   2
 MK-5-11                2   2   2   0   0   2   2   0   0   0   0   2   2   2   0   2   0   0   0   2   2   2   2   0   2   2   2   2   0   0   0   2   0   0   2   0   0   2   0   0   0   2   2   2   2   0   0   2   2   0   0   0   2   2   2   2   2   2   2   2   0   0   2   0   0   0   0   2   0   2   0   0   2   2   2   0   0   2   2   0   0   0   2   2   0   0   2   2   2   0   2   0   2   2   0   0   0   2   0   2   2   2   2   2   2   2   2   0   2   2   2   2   0   2   2   0   0   0   2   2   0   2   2   2   0   0   2   2   2   2   0   2   2   2   2   0   0   2   0   2   0   2   0   0   0   0   2   2   2   2   2   0   0   0   2   0   0   2   2   0   0   2   2   0   0   2   2   0   0   2   2   2   2   2   2   0   2   2   0   0   2   2   2   2   0   2   0   2   2   2   0   0   0   2   0   0   2   0   0   2
 MK-5-12                2   2   2   0   0   2   2   0   0   0   0   2   0   2   0   0   0   0   0   2   2   0   2   0   2   0   2   2   0   0   0   0   0   0   0   0   2   2   0   0   0   2   2   2   2   0   0   2   2   0   0   0   0   2   2   2   2   2   2   2   0   0   2   0   2   2   0   2   0   2   0   0   2   2   2   0   0   2   2   0   0   0   2   0   0   0   2   2   2   0   2   0   2   2   0   2   0   2   0   2   2   2   2   0   2   0   2   0   2   2   2   0   0   2   2   0   0   0   0   2   0   2   2   0   0   0   2   2   2   2   2   2   2   2   2   0   0   2   0   2   0   2   0   0   0   0   2   0   2   2   2   0   0   0   2   2   0   2   2   0   2   2   0   0   0   2   2   0   0   2   2   2   2   2   2   0   2   2   0   0   0   2   2   2   0   2   0   2   2   2   0   0   0   2   0   0   2   0   0   2
 MK-5-13                2   0   0   0   0   2   2   2   0   0   0   2   2   2   0   0   0   0   0   2   2   0   2   0   2   0   2   2   0   0   0   0   0   0   0   0   2   2   0   0   0   2   2   2   2   0   0   2   2   0   0   2   0   2   2   2   2   2   2   2   0   0   2   0   2   2   0   2   0   2   0   0   2   2   2   0   0   2   2   2   0   0   2   2   0   2   2   2   2   0   2   0   0   0   0   2   0   2   0   2   2   2   2   0   2   0   2   0   2   2   2   0   0   2   2   2   0   2   2   2   0   2   2   0   0   0   2   2   2   2   2   2   2   2   2   0   0   0   0   2   0   2   0   0   0   0   2   0   2   2   2   0   0   0   2   2   0   2   2   0   2   0   2   0   0   2   2   0   0   2   2   2   2   2   2   0   2   2   2   0   0   2   2   2   0   2   0   2   2   2   0   0   0   2   2   0   2   0   0   0
 MK-5-14                2   2   0   0   0   2   2   2   0   2   0   2   2   2   0   0   0   0   0   2   2   0   2   0   2   0   2   2   0   0   0   0   0   0   0   0   2   2   0   0   0   2   2   2   2   0   0   2   2   0   2   2   0   2   0   2   2   2   2   2   0   0   2   0   0   2   2   2   0   2   0   0   2   0   2   0   0   2   2   2   0   0   2   2   0   2   2   2   2   0   2   0   0   0   0   2   0   2   0   2   2   2   2   0   2   2   2   0   2   2   2   0   0   2   2   2   0   2   2   2   0   2   2   0   0   0   2   2   2   2   2   2   2   2   2   0   0   0   0   2   0   2   0   0   0   0   2   0   2   2   0   0   0   0   2   2   0   2   2   0   2   0   2   2   0   0   2   0   0   2   2   2   2   2   2   0   2   2   0   0   0   2   2   2   0   2   0   2   2   2   0   0   0   2   2   0   2   0   0   0
 MK-5-15                2   2   0   0   0   2   2   2   0   2   0   2   2   2   0   0   0   0   0   2   2   0   2   0   2   0   2   2   0   0   0   0   0   0   0   0   2   0   0   0   0   2   2   2   2   0   0   2   2   0   2   2   0   2   0   0   2   2   2   2   0   0   2   0   0   2   2   2   0   2   0   0   2   0   0   2   0   0   2   2   0   0   0   2   0   2   2   2   0   0   2   0   0   0   0   2   2   2   0   2   2   2   2   0   2   2   2   0   2   2   2   0   0   0   2   0   0   2   2   2   0   2   0   0   2   0   2   0   2   2   2   2   2   2   2   0   0   2   0   2   2   2   0   0   0   0   0   0   0   0   0   0   0   0   2   2   0   2   2   0   2   0   0   2   0   0   2   0   0   2   2   2   2   2   2   0   2   2   0   0   0   2   0   2   0   0   0   2   2   2   0   0   0   2   2   0   2   0   0   0
 MK-5-16                2   2   0   0   0   2   2   2   0   2   0   2   2   2   0   0   0   0   0   2   2   0   2   0   2   0   2   2   0   0   0   0   0   0   0   0   2   0   0   0   0   2   0   2   2   0   0   2   2   0   2   2   0   2   0   0   2   2   2   2   0   0   2   0   2   2   2   2   2   2   0   0   2   0   0   2   0   0   2   2   0   0   0   2   2   2   2   2   0   0   2   0   0   0   0   2   2   2   0   2   0   2   2   0   2   2   2   2   0   2   2   0   0   0   2   0   0   2   2   2   0   2   0   0   2   0   0   0   2   2   0   2   2   0   2   0   0   2   2   2   0   2   0   0   0   0   0   0   0   0   0   2   0   0   2   2   0   2   2   0   2   2   0   0   0   0   0   0   0   2   2   2   2   2   0   0   2   2   2   2   0   2   0   2   0   2   0   2   0   2   0   0   0   0   2   0   2   0   0   0
 MK-6-1                 2   2   0   2   2   2   0   2   2   2   2   0   0   2   0   2   0   2   0   0   0   2   0   0   2   0   2   0   0   0   2   2   0   0   2   0   0   2   0   0   0   0   0   0   2   0   0   2   2   2   0   2   2   0   0   0   0   0   0   2   0   0   0   2   2   2   2   2   2   0   0   0   2   2   2   2   2   2   2   2   2   0   0   2   2   0   0   0   0   2   0   0   0   2   2   0   2   2   2   0   0   2   0   2   2   0   2   2   0   0   2   0   2   2   0   0   0   2   2   0   2   2   2   2   0   0   2   2   2   0   2   2   0   2   2   0   0   2   2   2   0   2   0   2   2   0   0   2   2   0   2   0   2   2   0   0   0   2   2   2   0   0   0   0   2   2   2   0   0   0   2   0   0   0   2   0   2   2   2   2   0   0   0   2   2   2   0   0   0   0   0   2   2   2   2   0   0   2   0   2
 MK-6-2                 2   2   0   2   0   2   0   2   2   2   2   0   0   2   0   2   0   2   0   0   0   2   0   0   2   0   2   0   2   0   2   2   0   0   2   0   0   0   0   0   0   0   0   0   0   0   0   2   2   2   2   2   2   0   0   0   0   0   0   2   0   0   0   2   2   2   2   2   2   0   0   0   2   2   2   2   0   2   2   0   2   0   0   2   2   0   0   0   0   2   0   2   0   2   2   0   2   0   2   0   0   2   2   2   2   0   2   2   0   2   2   0   2   2   0   0   0   2   2   0   2   2   2   2   0   0   2   2   2   0   2   2   0   2   2   2   0   2   2   2   0   2   0   2   0   2   0   2   0   0   2   0   2   2   0   0   0   2   2   2   0   2   0   0   0   2   2   0   0   0   2   0   0   0   2   0   2   2   2   2   0   0   0   2   2   2   0   0   0   0   2   2   2   2   2   0   0   2   2   2
 MK-6-3                 2   0   0   2   0   0   0   0   2   0   2   0   2   2   0   2   0   0   2   0   0   2   0   0   2   0   2   0   2   0   2   2   0   0   2   2   2   0   0   0   0   0   0   0   0   0   0   0   2   2   2   2   2   2   0   0   2   0   0   2   0   2   0   2   2   2   2   2   2   2   0   0   2   2   0   0   0   0   2   0   2   0   0   2   2   0   0   0   0   2   0   2   2   2   2   0   2   2   0   0   0   2   2   0   0   0   2   0   0   0   2   0   2   2   2   0   0   2   2   0   2   2   2   2   0   0   2   2   2   0   2   2   0   2   2   2   0   2   2   2   0   2   0   2   0   0   0   2   2   2   2   0   2   2   2   0   0   2   2   2   0   2   0   0   0   2   2   0   0   0   2   0   0   0   2   0   2   2   2   2   0   0   0   2   2   2   0   0   0   2   2   0   2   2   2   0   0   2   2   0
 MK-6-4                 2   0   0   2   2   0   0   0   2   2   2   2   2   2   0   2   0   0   2   0   0   2   0   0   2   2   2   0   2   0   2   2   0   2   0   2   2   0   2   0   0   0   0   0   0   0   0   0   2   2   2   2   2   2   0   0   2   0   2   2   0   2   0   2   2   2   2   2   2   2   0   0   2   2   2   0   0   0   2   0   2   0   0   2   2   0   0   0   0   2   0   2   2   2   2   0   2   2   0   0   0   2   2   0   0   0   2   0   0   0   2   0   2   2   2   0   0   2   2   0   2   2   2   2   0   0   2   2   0   0   2   2   0   2   2   2   0   0   2   2   0   2   0   2   0   2   0   2   2   2   2   0   2   2   2   0   0   2   2   2   0   2   0   0   0   2   2   0   0   0   2   0   0   0   2   0   2   2   2   0   2   0   0   2   2   2   0   0   0   2   2   0   2   2   2   0   0   2   2   2
 MK-6-5                 2   0   0   2   2   0   0   0   2   2   2   2   2   2   0   2   0   0   2   0   0   2   0   0   2   2   2   0   2   2   2   0   0   2   0   2   2   0   0   0   0   0   0   0   0   0   0   0   2   2   2   2   2   2   0   0   2   0   2   2   2   2   0   2   2   2   2   2   2   2   0   0   2   2   2   0   0   0   2   0   2   2   0   0   2   0   0   0   2   2   0   0   2   2   0   0   2   2   0   0   0   2   0   0   0   0   2   0   0   0   2   0   2   2   2   0   0   2   2   0   2   2   2   2   0   0   0   2   0   0   2   2   0   2   2   2   0   0   2   2   0   2   0   2   0   2   0   2   2   2   2   0   2   2   2   0   0   2   2   2   0   2   0   0   0   2   2   0   0   0   2   2   2   0   2   2   2   2   2   0   0   0   0   2   2   2   0   0   0   2   2   0   2   2   0   0   0   2   2   2
 MK-6-6                 2   0   0   2   2   0   0   0   0   2   2   2   2   2   2   2   0   0   0   0   0   2   2   0   0   2   2   0   2   2   2   0   0   2   0   2   2   0   0   0   0   0   2   2   0   0   0   0   2   2   2   2   2   2   0   0   2   0   2   2   0   2   0   2   2   2   2   2   2   2   0   0   2   2   2   0   0   0   2   0   2   2   2   0   2   0   0   0   2   2   0   0   2   2   0   0   2   2   0   0   0   2   0   0   0   0   2   0   0   0   2   0   2   2   2   0   0   2   2   0   2   0   2   2   0   0   0   2   0   0   2   2   0   0   2   0   0   0   0   2   0   2   0   2   0   0   0   2   2   2   0   0   2   2   2   0   0   2   2   2   0   2   0   0   0   2   2   0   0   0   2   2   2   0   0   0   2   2   2   0   0   0   0   0   2   2   0   0   0   2   2   0   2   2   0   0   0   2   2   2
 MK-6-7                 2   0   0   2   2   0   0   0   0   2   2   2   2   2   2   0   0   0   0   0   0   2   2   0   0   2   2   0   0   2   2   0   0   2   0   2   2   0   0   0   0   0   2   2   0   0   0   0   2   2   0   2   2   2   0   0   2   2   2   2   0   2   0   2   2   2   0   2   2   2   2   0   2   2   2   0   0   0   2   0   2   2   2   0   2   0   0   0   2   2   0   0   2   0   0   0   2   2   0   0   0   2   0   0   2   2   2   0   0   0   0   0   2   2   2   0   0   2   2   0   2   0   2   2   0   0   0   2   0   0   2   2   0   0   2   0   0   0   0   0   0   2   0   2   0   0   0   2   2   2   0   0   2   2   2   0   0   2   2   2   0   2   0   0   0   2   2   0   0   0   2   2   2   0   2   0   2   2   2   0   0   0   0   0   2   2   0   0   0   2   2   2   2   2   0   0   0   2   2   2
 MK-6-8                 2   2   0   2   2   0   0   0   2   2   2   2   2   2   2   0   0   0   0   0   0   2   2   0   0   2   2   0   0   2   2   2   0   2   0   2   2   0   0   2   0   0   2   0   2   0   0   0   2   2   0   2   2   2   0   0   0   2   2   2   0   2   0   2   2   2   0   2   2   2   2   0   2   2   2   0   0   0   2   0   2   2   2   0   2   0   0   0   2   2   0   0   0   0   0   0   2   2   0   0   0   2   0   0   2   2   2   0   0   0   0   0   2   2   2   0   0   2   2   0   0   0   2   2   0   0   0   2   0   0   0   2   0   0   2   0   0   0   0   0   0   2   0   2   0   0   0   2   0   2   0   0   2   2   0   0   0   2   2   2   0   2   0   0   0   2   2   0   0   0   2   2   2   0   2   2   2   2   2   0   0   0   0   0   2   2   0   0   0   2   2   2   2   0   0   0   2   2   2   2
 MK-6-9                 0   2   2   2   2   0   0   0   0   2   2   2   2   2   2   0   0   0   2   0   0   2   0   0   0   2   2   0   0   2   2   2   0   2   0   0   2   0   0   0   2   0   2   0   2   0   0   0   2   2   0   2   2   2   0   0   0   2   2   2   0   2   0   2   2   2   0   2   2   2   2   0   2   2   2   0   0   0   0   0   2   2   2   0   2   0   0   0   2   2   0   0   2   0   0   0   2   2   0   0   0   2   0   0   2   2   2   0   0   0   2   2   2   2   2   0   0   2   2   0   0   0   2   2   0   0   0   2   0   0   0   2   0   0   2   0   2   0   0   0   0   0   0   2   0   0   0   2   0   2   2   2   2   2   0   0   0   0   2   2   0   2   0   0   0   2   2   0   0   0   2   2   2   0   2   2   2   2   2   0   0   0   0   0   2   2   0   0   0   2   0   2   2   0   0   0   2   2   2   2
 MK-6-10                0   2   2   0   2   0   0   0   0   2   0   2   2   2   0   0   2   0   2   0   2   2   0   0   0   2   2   0   0   2   2   2   0   2   0   0   2   0   0   0   2   0   2   2   2   0   0   0   2   2   0   2   2   2   0   0   0   2   2   2   0   2   0   2   2   2   0   0   0   2   2   0   2   2   2   0   0   0   0   0   0   2   2   0   2   0   0   0   2   2   0   0   2   2   0   0   2   2   0   0   2   2   0   0   0   2   2   0   0   0   2   2   2   2   2   0   0   2   0   0   0   0   2   2   0   0   0   2   0   0   0   2   0   0   2   0   2   0   0   0   0   0   0   2   0   0   0   2   0   2   2   2   2   2   2   0   0   0   2   2   0   2   0   0   0   2   2   0   0   0   2   2   2   0   2   2   2   2   2   0   0   0   0   0   2   2   0   0   0   0   2   2   2   0   0   2   2   2   2   2
 MK-6-11                0   0   2   0   2   2   0   0   0   2   0   2   2   2   0   0   2   0   2   0   2   2   0   0   0   2   0   2   0   2   0   2   0   2   0   2   2   0   0   0   2   0   0   2   2   0   0   0   0   2   0   2   2   2   0   0   2   2   2   2   0   2   0   2   0   2   2   0   0   2   2   0   0   0   2   0   0   0   0   0   0   2   2   0   2   0   0   0   2   0   0   0   2   2   0   0   2   2   0   0   2   0   0   0   0   2   2   0   0   0   2   2   2   0   2   0   0   2   0   0   0   0   2   2   0   0   0   2   0   0   0   2   0   0   2   0   2   0   0   0   0   2   2   2   0   0   0   2   0   0   2   2   2   2   2   0   2   0   2   2   0   2   0   0   0   2   2   0   0   0   2   2   2   0   2   2   2   2   2   0   2   2   0   0   0   2   0   0   0   0   2   2   2   0   0   2   2   2   2   2
 MK-6-12                0   0   2   0   2   2   0   0   2   2   2   0   2   0   0   0   0   0   2   0   2   2   0   0   2   2   0   0   0   2   0   2   0   2   0   2   2   0   0   0   2   0   0   2   2   0   0   0   0   2   0   2   2   2   0   0   2   2   2   2   0   2   0   2   0   2   0   0   0   0   2   0   0   0   2   2   0   0   0   0   2   2   2   0   2   0   0   0   2   0   0   0   2   2   0   0   2   2   0   0   2   0   0   0   0   2   2   0   0   0   2   2   2   2   2   2   2   2   0   0   0   0   2   2   0   0   0   0   0   2   0   2   0   0   2   0   0   0   0   0   0   2   2   2   0   0   0   2   0   0   0   2   2   2   2   0   2   0   2   2   0   2   0   2   0   2   2   0   0   0   2   2   2   0   0   2   2   2   2   2   2   2   0   0   0   2   0   0   0   0   2   2   2   0   0   0   2   2   2   2
 MK-6-13                0   0   0   0   2   2   0   0   2   2   2   0   2   0   0   0   0   2   2   0   2   2   0   0   2   2   0   2   0   0   0   2   0   2   0   2   2   0   0   0   2   2   0   2   2   0   0   0   0   2   0   2   2   2   0   0   2   2   2   2   2   2   0   2   0   2   0   0   2   0   2   0   0   0   2   2   0   0   0   0   2   2   2   0   2   0   0   0   2   0   0   0   2   2   0   0   2   2   0   2   2   0   0   0   0   2   2   0   2   0   2   0   2   2   2   2   2   2   0   0   0   2   2   2   0   0   0   0   0   2   2   2   0   0   2   0   0   0   0   0   0   2   2   2   0   2   0   0   0   2   0   2   2   2   2   0   2   2   2   2   0   2   0   2   0   2   2   0   0   0   2   2   2   0   0   2   2   2   2   2   2   2   0   2   0   2   0   0   0   2   2   2   2   0   0   0   2   2   2   2
 MK-6-14                0   0   0   0   2   2   0   0   2   2   2   2   2   0   2   0   0   2   2   0   2   2   2   0   0   2   0   2   0   0   0   2   0   0   0   2   2   0   0   0   2   2   0   2   2   0   0   2   0   2   0   2   0   2   0   0   2   2   2   2   2   2   0   0   0   0   0   0   2   0   2   0   0   0   0   2   0   0   0   0   0   2   2   0   2   0   0   2   2   0   0   0   2   2   0   0   2   2   0   2   2   2   0   0   0   2   0   0   2   0   2   0   2   2   2   0   2   2   0   0   0   2   2   2   2   0   2   2   2   2   2   2   0   0   0   0   0   0   0   0   0   2   2   2   0   2   0   0   0   2   0   2   2   2   2   0   2   2   2   2   0   2   0   2   0   2   2   2   0   0   2   2   2   0   0   0   2   2   2   0   2   2   0   2   0   2   0   0   0   2   2   2   2   0   0   0   0   2   0   2
 MK-6-15                0   0   0   0   2   2   0   0   2   2   2   2   2   0   2   0   2   0   0   0   2   2   0   0   0   2   0   2   0   0   0   2   0   0   0   2   2   0   0   0   2   2   2   2   2   0   0   2   0   2   0   2   0   2   0   0   2   0   0   2   2   2   0   0   0   0   0   0   2   0   0   0   0   0   2   2   0   0   0   0   0   2   2   2   2   2   0   2   2   0   0   0   2   2   0   0   2   2   2   2   2   2   0   0   0   2   0   0   2   2   0   0   2   2   2   0   2   2   0   0   2   2   2   2   2   0   2   2   2   2   2   2   0   0   0   0   0   0   0   0   0   2   2   2   0   0   0   0   0   2   0   2   2   2   2   0   2   2   2   2   0   2   0   2   0   2   2   2   0   0   2   2   2   0   0   0   2   2   2   0   2   2   0   2   0   2   0   0   0   2   2   2   2   0   0   0   2   2   0   2
 MK-6-16                0   0   0   0   2   2   0   0   2   2   2   2   2   0   0   0   2   0   0   0   2   0   0   0   2   0   0   2   0   0   0   2   0   0   2   2   0   0   0   0   2   2   2   2   2   2   0   2   0   2   2   0   0   2   0   0   0   0   0   2   2   2   0   0   0   0   2   0   2   0   0   0   0   0   2   2   0   0   0   0   0   2   2   2   2   2   0   2   2   0   0   0   2   0   0   0   2   2   2   2   2   2   0   0   0   2   0   0   2   2   0   0   2   2   2   0   2   2   0   0   0   2   2   2   2   0   2   0   2   2   2   2   2   0   0   0   0   0   0   0   0   2   0   2   0   0   0   0   0   2   0   2   2   2   2   0   2   2   2   2   0   2   0   2   2   2   2   2   0   0   2   2   2   0   0   2   0   2   2   2   2   2   0   2   0   2   0   0   0   0   2   2   2   0   2   0   2   2   0   2
 
!****************************************** Phenotypic Data **********************************************************
!-100.0 is resevred for missing phenotype
SimulatedTrait1        14.1266   14.7651   16.8793   12.0908   14.8177   11.9844   16.4893   14.3557   13.8246   13.6061   14.2422   14.0006   16.1738   17.9239   15.5461   14.1589   16.8339   15.5312   13.1662   12.4682   14.3180   16.5203   13.9246   16.7935   16.3585   16.8292   16.3323   15.5618   16.6967   17.2540   16.0625   14.4838   14.5389   14.9304   16.5077   16.6510   15.9162   14.8901   16.6351   15.8409   17.2380   15.4835   14.9391   15.1418   16.7567   16.1137   16.7723   16.8016   16.2393   13.1477   13.5442   14.7154   15.4479   15.8556   15.7956   15.2032   16.9338   14.2992   13.0606   14.8745   13.8582   13.7414   13.4394   15.8828   16.3420   13.7429   13.8107   14.1424   15.4270   15.0161   15.4563   14.5442   15.7376   15.4789   14.5006   15.0929   15.2448   13.4494   15.0590   16.1268   14.1869   14.5691   16.7852   14.7984   13.0957   12.7878   15.3179   16.3483   16.4190   15.4851   12.4814   14.2086   16.2574   16.7385   15.4750   13.8878   14.6453   16.4361   16.2752   15.2119   16.3195   15.3396   16.4478   13.8297   12.1176   15.4741   13.6806   17.2710   14.2298   14.1642   16.2428   16.2378   13.7257   14.8717   15.2862   16.0318   12.9956   12.8853   15.6209   14.1171   15.5615   15.0535   14.2566   13.1442   14.2982   13.4085   15.3009   13.0963   14.8242   13.0944   14.1599   15.9360   16.5982   13.4434   15.6519   14.7073   14.9753   15.1204   16.0640   15.3155   13.6545   13.3288   16.3076   13.2243   13.0244   15.8759   17.4495   13.2646   15.7763   13.4249   16.2359   14.2023   15.0767   13.6981   15.7008   16.4534   15.1956   13.4043   16.2981   13.1190   15.1822   15.2734   13.8798   16.1439   12.7519   14.1738   13.2867   13.6394   14.7095   16.2198   13.3046   14.1164   16.5265   13.7246   13.5713   14.3777   12.9149   16.8598   16.6108   15.9960   14.6359   13.4202   13.7840   14.9514   15.0340   13.7358   16.1979   15.2115   16.0754   12.2933   15.8074   13.5434   16.9732   16.6627   13.3679   16.9949   15.1180   14.2778   13.8046   13.3339
SimulatedTrait2        10.3375    9.1687    9.5750   10.0618    9.5565   11.3138   10.2198    8.7448   10.1472   11.7297   10.1137    9.8001    9.7035    9.6977   10.5224   10.1670    9.1898   10.3199   10.6905   10.5882   11.6444    9.6586   10.5773    8.6114    9.2466    8.8571    9.1836   10.6348   10.0885    9.5783    9.7323    9.8078   10.4092   11.1018    9.8893    8.6288   10.2226    8.3169    9.9789    9.8450    8.9126    9.4283   10.0869   10.1808    9.9942    9.0511    8.8394    9.4230    9.7477   10.5884   10.6450   10.8319   10.0800    9.1226    9.4440   10.1163    9.8374   10.0719   10.6200    9.8851   10.8311    9.6591   10.1288    9.0719   10.1803   11.7236   10.9659   10.8506    9.8724    9.2246    8.7478   11.3146    9.5907    8.4230   10.8255   11.0152    9.1678   10.3341    9.1563    9.4946   10.5341   10.0541    9.3216    9.5678   10.7754   11.5476   10.4377    9.4305    9.2432   10.4276   10.4606   10.3231    9.2004    9.2515    9.5385   10.6529    9.0103    9.6715    8.9193    8.7664    8.9547    9.0281    9.3196   10.2263    9.6582   10.7894   10.0264    9.7293   10.3377    9.8516   10.1042    9.1688   10.7166    9.7089    9.8727    8.8681    9.6444   11.0594   11.0845   10.4489   10.2622   11.4350    9.7036   10.6219   10.0176   10.9199   10.2832   10.0480   11.0246   10.4624    9.8816   10.0522    9.0197    9.9205    9.8865    9.7832    9.6615   10.1038    9.9959   10.3529   10.2985   10.5905   10.6375    9.1971   10.3228   10.0851    9.3511   11.0689    9.1839    9.7571    8.6583   11.3834    9.4299   10.6818    9.3428    9.9329   10.1689   10.6575    8.9284   10.5465   10.5773   10.5857   10.1969    9.9163   10.0749   11.0497   10.2962   10.3566   10.0379    8.6159   10.8624    8.3933    9.7530   10.5930   10.1343   10.2731   10.4699    8.5203    8.4495    9.6896   11.2191   10.9219   10.2888    9.8279   10.5173   11.3198    9.7368   10.6128    9.8624   11.2513    9.4359   11.5345    9.5139   11.0218   10.8784    9.3915    8.8098   10.3371   10.4019    9.4539
 
