# Supplementary material for: Inclusive Composite Interval Mapping of QTL by Environment Interactions in Biparental Populations
Source: PLoS One. 2015 Jul 10;10(7):e0132414. doi: 10.1371/journal.pone.0132414 (PMC4498613; doi:10.1371/journal.pone.0132414)
Supplement: S5 File — (ZIP) [file pone.0132414.s005.zip › H=0.5/L1/run_00020.met]

!**********************Note: lines staring with "!" are remarks and will be ignored in the program********************
!*********************************General Information**********************************
!Assuming F1 = P1 x P2, populations available in QTL IciMapping are: 
!  1, P1BC1F1 = P1 x F1, the first backcrossing where P1 is used as the recurrent parent;
!  2, P2BC1F1 = P2 x F1, the first backcrossing where P2 is used as the recurrent parent;
!  3, F1DH, F1-derived doubled haploids; 
!  4, RIL or F1RIL, recombination inbred lines through the repeated selfing of F1;
!  5, P1BC1RIL, recombination inbred lines through the repeated selfing of P1BC1F1;
!  6, P2BC1RIL, recombination inbred lines through the repeated selfing of P2BC1F1;
!  7, F2, the selfing generation of F1;
!  8, F3, the selfing generation of F2;
!  9, P1BC2F1, the second backcrossing where P1 is used as the recurrent parent; 
! 10, P2BC2F1, the second backcrossing where P2 is used as the recurrent parent;
! 11, P1BC2RIL, recombination inred lines through the repeated selfing of P1BC2F1; 
! 12, P2BC2RIL, recombination inred lines through the repeated selfing of P2BC2F1; 
! 13, P1BC1F2, the selfing generation of P1BC1F1; 
! 14, P2BC1F2, the selfing generation of P2BC1F1; 
! 15, P1BC2F2, the selfing generation of P1BC2F1; 
! 16, P2BC2F2, the selfing generation of P2BC2F1; 
! 17, P1BC1DH, P1BC1F1-derived doubled haploids; 
! 18, P2BC1DH, P2BC1F1-derived doubled haploids; 
! 19, P1BC2DH, P1BC2F1-derived doubled haploids; 
! 20, P2BC2DH, P2BC2F1-derived doubled haploids; 
   3      !Mapping Population (see remarks above)
   2      !Mapping Function (1 for Kosambi; 2 for Haldane; 3 for Morgan)
   2      !Marker Space Type (1 for intervals; 2 for positions)
   1      !Marker Space Unit(1 for centiMorgans; 2 for Morgan)
   6      !Number of Chromosomes (or Linkage Groups)
 200      !Size of the mapping population
   2      !Number of environments
 
!***************************************** Chromosomes and Linkage Maps **********************************************
!Chromosome                 NumMarkers
-CH1                        16
-CH2                        16
-CH3                        16
-CH4                        16
-CH5                        16
-CH6                        16
!Linkage map (Marker name followed by position or the interval length)
 MK-1-1                1     0.000
 MK-1-2                1    10.000
 MK-1-3                1    20.000
 MK-1-4                1    30.000
 MK-1-5                1    40.000
 MK-1-6                1    50.000
 MK-1-7                1    60.000
 MK-1-8                1    70.000
 MK-1-9                1    80.000
 MK-1-10               1    90.000
 MK-1-11               1   100.000
 MK-1-12               1   110.000
 MK-1-13               1   120.000
 MK-1-14               1   130.000
 MK-1-15               1   140.000
 MK-1-16               1   150.000
 MK-2-1                2     0.000
 MK-2-2                2    10.000
 MK-2-3                2    20.000
 MK-2-4                2    30.000
 MK-2-5                2    40.000
 MK-2-6                2    50.000
 MK-2-7                2    60.000
 MK-2-8                2    70.000
 MK-2-9                2    80.000
 MK-2-10               2    90.000
 MK-2-11               2   100.000
 MK-2-12               2   110.000
 MK-2-13               2   120.000
 MK-2-14               2   130.000
 MK-2-15               2   140.000
 MK-2-16               2   150.000
 MK-3-1                3     0.000
 MK-3-2                3    10.000
 MK-3-3                3    20.000
 MK-3-4                3    30.000
 MK-3-5                3    40.000
 MK-3-6                3    50.000
 MK-3-7                3    60.000
 MK-3-8                3    70.000
 MK-3-9                3    80.000
 MK-3-10               3    90.000
 MK-3-11               3   100.000
 MK-3-12               3   110.000
 MK-3-13               3   120.000
 MK-3-14               3   130.000
 MK-3-15               3   140.000
 MK-3-16               3   150.000
 MK-4-1                4     0.000
 MK-4-2                4    10.000
 MK-4-3                4    20.000
 MK-4-4                4    30.000
 MK-4-5                4    40.000
 MK-4-6                4    50.000
 MK-4-7                4    60.000
 MK-4-8                4    70.000
 MK-4-9                4    80.000
 MK-4-10               4    90.000
 MK-4-11               4   100.000
 MK-4-12               4   110.000
 MK-4-13               4   120.000
 MK-4-14               4   130.000
 MK-4-15               4   140.000
 MK-4-16               4   150.000
 MK-5-1                5     0.000
 MK-5-2                5    10.000
 MK-5-3                5    20.000
 MK-5-4                5    30.000
 MK-5-5                5    40.000
 MK-5-6                5    50.000
 MK-5-7                5    60.000
 MK-5-8                5    70.000
 MK-5-9                5    80.000
 MK-5-10               5    90.000
 MK-5-11               5   100.000
 MK-5-12               5   110.000
 MK-5-13               5   120.000
 MK-5-14               5   130.000
 MK-5-15               5   140.000
 MK-5-16               5   150.000
 MK-6-1                6     0.000
 MK-6-2                6    10.000
 MK-6-3                6    20.000
 MK-6-4                6    30.000
 MK-6-5                6    40.000
 MK-6-6                6    50.000
 MK-6-7                6    60.000
 MK-6-8                6    70.000
 MK-6-9                6    80.000
 MK-6-10               6    90.000
 MK-6-11               6   100.000
 MK-6-12               6   110.000
 MK-6-13               6   120.000
 MK-6-14               6   130.000
 MK-6-15               6   140.000
 MK-6-16               6   150.000
!*********************************** Marker Types ********************************************************************
!Co-dominant marker: When heterozygote F1 is present, P1 is coded as 2, F1 is coded as 1, and P2 is coded as 0; Otherwise, P1 is coded as 2, and P2 is coded as 0. 
!Dominant marker: When heterozygote F1 is present, P1 and F1 are coded as 12, and P2 is coded as 0; Otherwise, P1 is coded as 2, and P2 is coded as 0.  
!Recessive markers: When heterozygote F1 is present, P1 is coded as 2, and F1 and P2 are coded as 10; Otherwise, P1 is coded as 2, and P2 is coded as 0. 
!Missing marker is coded as -1. 
 MK-1-1                 2   2   0   2   0   2   0   0   0   2   0   2   0   0   2   2   0   2   0   0   2   2   0   2   2   2   2   0   2   0   0   2   0   2   0   2   0   2   2   2   2   0   2   0   0   0   2   2   0   0   2   2   0   2   0   2   0   2   2   2   2   0   0   0   0   0   0   2   0   0   0   2   0   0   2   0   0   0   0   0   0   2   2   0   0   2   2   0   0   0   2   2   2   2   0   2   0   0   0   0   0   2   0   2   0   2   2   0   2   0   0   2   2   2   0   0   0   0   0   2   0   2   2   0   0   2   0   2   0   2   0   0   0   0   0   2   2   0   2   2   0   0   2   0   0   0   2   2   2   0   2   0   2   0   2   0   0   2   0   0   2   2   2   0   2   0   2   0   0   0   2   0   2   2   2   2   0   0   2   2   0   0   0   2   0   0   0   0   0   0   2   2   2   0   0   2   2   2   0   0
 MK-1-2                 2   2   2   2   0   2   0   0   0   2   0   2   0   0   2   2   0   2   0   0   2   2   0   2   2   2   2   0   0   0   0   0   0   0   0   2   0   2   2   2   2   0   0   0   0   0   2   2   0   0   2   2   0   0   0   2   0   2   2   2   2   0   0   0   0   0   0   2   0   0   0   2   0   0   2   0   0   0   2   0   0   2   2   0   0   0   2   0   0   0   2   2   2   2   0   2   2   0   0   0   0   2   0   2   0   2   2   0   2   0   0   2   0   2   0   0   0   2   0   2   0   0   2   0   0   2   0   2   0   2   0   0   0   0   0   0   2   0   2   2   2   0   2   0   0   0   2   2   2   0   2   0   2   0   2   0   0   2   0   0   2   2   0   0   2   0   2   0   0   0   2   0   2   2   2   2   2   0   2   2   0   0   0   2   0   0   0   2   0   0   2   2   2   0   0   2   0   2   0   0
 MK-1-3                 2   2   2   2   0   2   0   0   0   2   0   2   0   0   2   2   0   2   0   0   2   2   0   2   2   2   2   0   0   0   0   0   0   0   0   2   2   2   2   2   2   0   0   0   0   0   2   2   0   0   2   2   0   0   0   2   0   2   2   2   2   0   2   0   0   0   0   2   0   0   0   2   0   0   2   0   2   0   2   0   0   2   2   2   0   0   2   0   0   0   2   2   2   2   0   2   2   0   0   0   0   2   0   2   0   2   2   0   2   0   0   2   0   2   0   0   0   2   0   2   0   2   2   0   0   0   0   2   2   2   0   0   0   0   0   0   0   0   2   2   2   0   2   0   0   0   2   2   2   0   0   0   2   0   2   0   0   2   0   0   2   2   0   0   2   0   2   0   0   0   2   0   2   2   2   2   2   0   2   2   0   2   0   2   0   0   0   0   2   0   0   2   2   2   2   2   0   2   0   0
 MK-1-4                 2   2   2   2   0   0   0   0   0   2   0   2   0   2   2   0   2   2   0   0   2   2   0   2   2   2   2   0   0   0   0   0   0   0   0   2   2   2   2   2   2   0   0   2   0   0   2   2   0   0   2   2   0   0   0   2   0   2   2   2   2   0   2   0   0   2   0   2   2   0   0   2   0   0   2   0   2   0   2   0   0   2   2   2   2   0   2   0   0   0   2   2   2   2   2   2   2   0   0   0   0   2   0   2   0   2   2   0   2   0   0   2   0   2   0   0   0   2   0   2   0   2   2   0   0   0   0   0   2   2   2   0   0   0   0   0   0   0   2   2   2   0   2   0   0   0   2   2   2   2   0   0   2   0   2   0   0   2   0   0   2   2   0   0   0   0   2   0   0   0   2   0   2   2   2   2   2   0   2   2   0   2   0   2   0   0   2   0   2   0   2   2   2   0   2   2   2   2   0   0
 MK-1-5                 2   2   2   2   0   0   0   0   0   2   0   0   2   2   2   0   2   2   0   0   0   2   0   2   2   2   2   2   0   0   0   0   0   0   0   2   2   2   2   0   2   0   0   2   0   2   2   2   0   0   2   2   2   0   0   2   0   2   2   2   2   2   2   0   2   2   0   2   2   0   0   0   2   0   0   0   2   0   2   0   0   2   2   2   2   0   2   0   0   0   2   2   2   2   2   2   2   0   0   0   0   2   0   2   0   2   2   0   2   0   0   0   0   2   0   0   0   2   0   0   0   0   2   2   0   0   0   0   2   2   0   0   0   0   0   0   0   0   2   2   2   0   2   0   2   0   2   2   2   2   0   0   2   0   0   0   0   2   2   0   0   2   0   0   0   0   2   0   2   0   2   0   2   2   2   2   2   0   2   2   0   2   0   2   0   2   2   0   2   0   2   2   2   0   2   2   2   2   0   0
 MK-1-6                 0   2   2   2   0   0   0   0   0   2   0   0   2   2   2   0   2   2   0   0   0   2   0   2   2   0   2   2   0   0   0   0   0   0   0   2   2   2   2   2   2   0   0   2   0   2   2   2   0   0   2   2   2   0   0   2   0   2   2   2   2   2   2   0   2   2   0   2   2   0   0   0   2   0   0   0   2   0   0   0   0   2   2   2   2   0   0   0   0   0   2   2   2   2   2   2   2   0   2   0   0   2   0   2   0   2   2   0   2   0   0   0   0   2   0   0   0   2   0   0   0   0   2   2   0   0   0   2   2   2   0   0   0   0   0   0   0   0   2   0   2   0   2   2   2   0   2   0   2   2   0   0   2   0   0   0   0   2   2   0   0   2   0   0   0   0   2   0   2   0   2   0   2   2   2   0   0   2   2   2   0   2   0   2   0   2   2   0   2   0   2   2   2   2   2   2   2   2   0   0
 MK-1-7                 0   2   2   2   0   0   0   0   0   2   0   0   2   2   2   0   2   2   0   0   0   2   0   2   2   2   2   2   0   0   0   0   0   0   0   2   2   2   2   2   2   0   0   2   0   2   2   2   0   0   0   2   2   0   0   0   0   2   2   2   2   2   2   0   2   0   0   0   2   0   0   0   2   0   0   0   2   0   0   0   0   2   2   2   2   0   0   0   0   0   2   2   2   2   2   2   2   0   2   0   0   2   0   2   0   2   0   0   2   0   2   0   0   2   0   0   0   2   0   0   0   0   2   2   0   2   0   2   2   2   0   0   2   0   0   0   2   0   2   0   0   0   2   2   2   0   0   0   2   2   0   0   0   0   0   0   0   2   2   0   0   2   0   0   0   0   2   0   2   0   2   0   2   2   2   0   0   2   2   2   0   2   0   2   0   2   2   0   0   0   0   0   2   0   2   2   2   2   0   0
 MK-1-8                 0   2   2   2   0   0   0   0   0   2   0   0   2   2   0   0   2   2   2   0   0   2   0   2   2   2   2   2   0   0   0   0   2   0   0   2   2   2   2   2   0   0   0   2   0   2   0   2   0   0   2   2   2   0   2   0   0   2   2   2   2   2   2   0   0   0   0   0   2   0   0   0   2   2   0   2   2   0   0   2   0   2   2   0   2   0   0   0   0   0   2   2   0   2   2   2   0   0   2   0   0   2   0   2   0   2   2   0   2   0   2   0   2   2   2   0   0   2   0   0   0   0   2   2   0   2   0   2   2   2   0   0   2   0   0   0   2   2   2   0   0   0   2   2   2   0   0   0   2   2   0   0   0   0   0   2   2   2   0   2   0   0   0   0   0   0   0   0   2   0   2   0   2   2   2   0   0   2   2   2   0   2   0   2   0   2   2   0   0   0   0   0   2   0   2   2   2   2   0   0
 MK-1-9                 0   2   2   2   0   0   0   0   0   2   0   0   2   2   0   0   2   2   2   0   0   2   0   2   2   2   2   2   0   0   0   0   2   0   0   2   2   2   2   2   0   0   0   2   0   2   0   2   2   0   2   2   2   2   2   0   0   2   2   2   2   2   2   2   0   0   0   0   2   2   0   0   2   2   0   0   2   0   0   2   0   2   2   0   2   0   0   2   0   0   2   2   0   0   2   0   0   0   2   2   0   2   0   2   0   0   2   0   2   0   2   0   2   2   2   0   0   2   0   0   0   0   2   2   0   2   0   2   2   0   0   0   2   0   0   0   2   2   2   0   0   0   2   0   2   0   0   2   2   2   0   0   0   0   0   2   0   2   0   2   0   2   0   0   0   0   0   0   2   2   2   0   2   2   0   0   0   2   2   2   0   2   0   0   0   2   2   2   0   0   0   0   0   0   2   2   2   0   0   0
 MK-1-10                0   2   2   0   0   0   0   0   0   2   0   0   2   2   0   0   2   2   0   0   0   2   0   2   2   0   2   2   0   0   0   0   2   0   0   2   2   2   2   2   0   0   0   2   0   2   0   2   2   0   2   2   2   2   2   2   0   2   2   2   2   2   2   2   0   0   0   0   0   2   0   0   2   2   0   0   2   0   0   0   0   2   2   0   0   0   0   2   0   0   2   2   0   0   2   0   0   0   2   2   0   2   0   2   0   0   2   2   2   2   2   0   2   2   2   0   0   2   0   0   0   0   2   2   0   2   2   2   2   0   0   0   2   2   0   0   2   2   2   0   0   0   2   0   2   0   0   2   2   2   2   0   0   0   0   2   0   2   0   2   0   2   0   2   0   0   0   0   2   2   2   0   2   2   0   2   0   2   2   2   0   2   0   0   0   2   2   2   0   2   0   0   0   0   2   2   2   0   0   0
 MK-1-11                0   2   2   0   0   0   0   0   0   2   0   0   2   2   0   0   2   2   0   0   0   2   0   2   2   2   2   2   0   0   0   0   2   0   0   2   2   2   2   2   0   2   0   2   0   2   0   2   2   0   2   2   2   2   0   2   0   2   2   2   2   2   2   2   2   0   0   0   0   2   0   0   0   0   0   0   0   0   0   0   0   2   2   0   0   0   0   2   2   0   2   2   0   0   2   0   2   0   2   0   0   2   0   2   0   0   2   2   0   2   2   0   2   2   0   0   0   2   0   0   0   0   2   2   0   2   2   2   2   0   0   0   2   2   0   0   0   2   2   0   0   0   2   2   0   0   0   2   2   2   2   0   0   2   0   2   0   0   2   2   0   2   0   2   0   0   0   2   2   2   2   0   2   2   0   2   0   0   2   2   0   2   0   0   0   2   2   2   0   2   0   0   0   0   2   2   2   0   0   0
 MK-1-12                0   2   2   0   2   0   0   0   0   2   0   0   2   2   0   0   0   2   0   0   0   2   0   2   2   2   2   2   0   0   0   0   2   0   0   2   2   2   2   2   0   2   0   2   0   2   0   2   0   0   2   2   2   2   0   2   0   2   2   0   2   2   2   0   2   0   0   0   2   2   0   2   0   0   0   0   0   0   0   0   0   2   2   0   0   0   0   2   2   0   2   0   0   0   2   0   2   0   2   0   2   2   0   2   2   0   2   0   0   2   2   0   2   2   0   0   0   2   0   0   0   0   2   2   0   2   2   2   2   0   0   0   2   2   0   0   0   2   2   0   0   0   2   2   0   0   0   2   2   2   0   0   0   2   0   2   0   0   2   2   0   2   0   2   0   0   0   2   2   0   2   0   0   2   0   2   0   0   2   2   0   2   0   0   0   0   2   2   0   2   0   0   0   0   2   2   2   2   0   0
 MK-1-13                0   2   2   0   2   0   0   0   0   2   0   0   2   2   0   0   0   2   2   0   0   2   0   2   2   2   2   2   0   0   0   0   2   0   0   2   2   2   2   2   0   2   0   2   0   2   0   2   0   0   0   2   2   2   0   2   0   0   2   0   2   2   2   0   0   0   0   0   2   2   0   2   0   0   0   2   2   0   0   0   0   2   2   0   2   0   0   2   2   2   2   0   0   0   2   0   2   0   2   0   2   2   2   2   2   0   2   0   0   2   2   0   2   2   0   0   0   2   0   0   0   0   2   2   0   2   2   2   0   0   0   0   2   2   0   0   0   2   2   0   0   0   0   2   0   0   0   2   2   2   0   0   0   2   0   2   0   0   0   2   0   0   2   2   0   0   0   0   2   0   2   0   0   2   0   2   0   0   2   2   0   2   0   0   0   0   2   2   0   2   0   0   0   0   2   2   2   2   0   0
 MK-1-14                0   2   2   2   2   0   0   0   0   2   0   0   2   2   2   0   0   2   2   0   0   2   0   2   2   2   2   2   0   0   0   0   0   0   0   0   2   2   2   2   0   2   0   2   2   2   0   2   0   0   0   2   2   2   0   2   0   0   2   0   2   0   2   0   0   0   0   0   2   2   0   2   0   0   0   2   2   0   2   2   0   2   2   0   2   0   0   2   0   2   0   0   0   0   0   0   2   0   2   0   0   2   2   2   2   0   0   0   0   2   2   0   2   2   0   0   0   2   0   0   0   0   2   2   0   2   2   2   0   0   0   0   2   2   0   0   0   2   2   0   0   0   0   2   0   0   0   2   2   2   0   0   0   2   0   2   0   0   0   2   0   0   2   2   0   0   0   0   2   0   2   0   0   2   0   2   2   0   2   2   0   2   0   0   0   0   0   2   0   2   2   0   0   0   2   2   2   2   0   0
 MK-1-15                0   2   2   2   2   0   0   0   0   2   0   0   2   2   2   0   0   2   2   0   0   2   0   2   2   2   2   0   0   0   0   0   0   0   0   0   0   2   2   0   0   2   0   2   2   2   0   2   0   0   0   2   2   2   0   2   0   0   2   0   2   0   2   0   0   0   0   0   2   2   0   2   0   0   0   2   2   0   2   2   0   2   2   0   2   0   0   2   0   2   0   0   0   0   0   0   2   2   2   0   0   2   2   2   2   2   0   0   0   2   2   2   2   2   2   0   0   2   0   0   2   0   2   2   0   2   2   2   0   2   0   0   2   2   0   2   0   2   2   0   0   0   2   2   0   0   2   2   2   2   0   0   0   2   0   2   2   0   0   2   0   2   2   0   0   0   0   0   0   0   2   0   0   2   0   2   2   2   2   2   0   2   2   0   0   0   0   2   0   2   2   0   0   0   2   2   2   2   0   0
 MK-1-16                0   2   2   2   2   2   0   0   0   2   0   0   2   2   2   0   0   2   0   2   0   2   0   2   2   2   2   0   0   0   0   0   0   0   0   0   0   2   2   0   0   2   0   2   2   2   0   2   0   0   0   2   2   0   0   2   2   0   2   0   2   0   0   0   0   0   0   0   2   2   2   2   0   0   0   2   2   0   2   2   0   2   2   0   2   0   0   2   0   2   0   0   0   0   0   0   2   2   2   0   0   2   2   2   2   2   0   0   0   2   2   2   2   2   2   0   0   2   0   0   2   0   2   2   0   2   2   2   0   0   0   0   2   2   0   2   0   2   2   0   0   0   2   2   0   0   2   2   2   0   2   0   0   2   0   2   2   0   0   0   0   2   2   0   0   0   0   0   0   0   2   0   0   2   0   2   2   2   2   2   0   2   2   0   0   0   0   2   0   2   0   0   0   2   2   2   2   2   0   2
 MK-2-1                 0   2   2   2   0   2   2   0   0   0   2   2   2   2   0   2   0   0   0   2   2   2   2   0   2   0   0   0   2   2   0   2   0   2   2   0   0   0   2   0   2   2   2   2   0   0   2   0   0   0   0   0   0   0   0   0   0   2   2   2   0   2   0   2   2   0   0   2   0   2   0   0   2   0   0   2   0   0   0   2   0   0   2   2   2   0   2   2   2   0   2   2   0   2   0   0   2   0   0   2   2   2   0   2   0   0   2   0   2   0   0   2   2   0   2   2   0   0   0   2   0   2   0   0   2   2   0   2   0   0   2   0   0   0   0   2   0   0   0   0   2   2   0   0   2   0   2   2   2   0   2   0   2   0   2   2   0   2   0   0   0   0   0   0   0   0   0   2   2   2   2   2   2   2   0   0   0   2   0   2   2   0   0   2   0   0   2   0   0   0   2   2   0   2   2   2   0   0   0   0
 MK-2-2                 0   2   2   2   0   2   2   0   0   0   2   2   2   2   0   2   0   0   0   2   2   2   0   2   2   0   0   0   2   2   0   2   0   2   2   2   0   2   2   0   2   2   2   2   2   0   2   0   0   0   0   0   0   0   0   0   0   2   0   0   0   2   0   2   2   0   0   0   0   2   0   0   2   0   0   2   0   0   0   2   0   0   2   2   2   0   2   2   2   0   2   2   0   2   0   0   2   0   0   2   2   2   0   2   0   0   2   0   2   0   0   2   2   0   2   2   0   0   0   2   0   2   0   0   2   2   0   2   0   0   2   0   0   0   0   2   2   0   0   0   2   2   2   0   0   0   2   2   2   0   2   0   2   0   2   2   2   2   0   0   0   0   0   2   0   0   2   2   2   2   2   2   2   2   0   0   0   2   0   0   2   0   2   2   0   0   2   0   0   2   2   2   2   2   2   2   0   0   0   0
 MK-2-3                 2   2   2   2   0   2   2   0   0   0   2   2   0   2   0   2   0   0   2   2   2   0   0   2   2   0   2   0   2   2   0   2   2   2   2   2   0   2   2   0   2   2   2   2   2   0   0   0   0   0   0   0   0   0   0   0   0   0   0   0   0   2   0   0   2   0   0   0   0   2   0   0   2   0   0   2   0   2   0   2   0   0   2   2   2   0   2   2   2   0   2   2   0   2   0   0   2   0   0   2   2   2   0   2   0   0   2   0   2   0   0   2   2   0   2   2   0   0   0   2   2   2   0   0   2   0   0   2   2   0   2   2   0   0   0   2   2   0   0   0   2   0   2   0   0   0   2   2   2   0   2   0   2   0   2   2   2   0   0   0   0   0   0   2   0   0   2   2   2   2   2   2   2   2   0   0   0   2   2   2   2   0   0   0   0   2   2   0   2   2   2   2   2   2   2   2   0   0   0   2
 MK-2-4                 2   2   2   2   0   2   2   0   0   2   2   2   0   2   0   2   0   0   2   2   2   0   2   2   2   0   2   0   2   2   0   2   2   2   2   2   0   2   2   0   2   2   2   0   2   0   0   0   0   0   0   0   0   0   0   0   0   0   0   0   0   0   0   0   0   0   0   0   0   2   0   0   2   0   2   2   0   2   0   2   0   0   2   0   2   0   2   2   2   0   2   2   0   2   0   0   2   0   0   2   2   2   0   2   0   0   2   0   0   0   2   2   2   0   2   2   0   0   0   2   2   2   0   0   2   2   0   2   0   0   2   2   0   0   0   2   2   0   0   0   2   0   0   0   0   2   2   2   2   0   2   0   2   0   0   2   2   2   0   0   0   0   0   2   0   0   2   2   0   2   2   2   2   2   2   0   0   2   2   2   2   0   0   0   0   2   2   0   0   2   2   2   2   2   2   2   0   0   0   2
 MK-2-5                 2   2   2   2   0   2   0   0   0   2   2   2   2   2   0   0   0   0   0   2   2   0   0   2   2   0   2   0   2   2   2   2   2   2   2   2   0   2   2   0   2   2   0   0   2   2   0   0   0   0   0   0   0   0   0   0   0   2   0   0   0   0   0   0   0   0   0   2   0   2   0   0   2   0   2   2   0   2   0   2   0   0   2   0   2   0   2   2   2   0   2   2   0   2   0   0   2   2   0   2   2   2   0   2   0   0   2   0   2   0   2   2   2   0   2   2   0   0   0   2   2   2   0   0   2   2   0   2   0   0   2   2   0   0   0   2   2   0   0   2   2   0   0   0   2   2   2   2   2   0   2   0   2   0   0   2   2   2   0   2   0   2   0   2   0   0   2   2   0   2   2   2   2   2   2   0   2   2   2   2   2   0   0   0   2   2   0   0   0   2   2   2   2   2   2   2   0   0   0   2
 MK-2-6                 2   0   2   2   0   2   0   0   0   2   0   0   2   2   0   0   2   0   0   2   0   0   0   2   2   0   2   0   2   2   2   2   2   2   2   0   0   2   2   0   2   0   2   0   2   2   0   0   0   0   0   0   2   2   0   0   0   2   0   0   0   0   2   0   0   0   0   2   0   2   2   0   2   0   2   2   2   2   2   2   0   0   2   0   2   0   2   2   2   0   2   0   0   2   0   0   2   2   0   0   2   2   0   2   0   0   2   0   2   0   2   2   2   0   2   2   0   0   0   0   2   2   0   0   2   2   0   2   0   0   0   2   2   0   0   2   0   0   2   2   2   0   0   0   2   2   2   2   2   0   0   2   2   0   0   2   2   2   0   2   0   2   0   2   0   0   2   2   0   2   2   2   2   2   2   2   2   2   2   2   2   0   0   2   2   2   0   0   0   2   2   2   2   2   2   2   0   0   0   2
 MK-2-7                 2   0   2   0   0   2   0   0   0   2   0   0   2   2   0   0   2   0   0   2   0   0   0   2   2   0   2   0   2   2   2   2   2   2   2   0   0   2   2   2   2   0   2   0   2   2   0   0   0   0   0   0   0   2   0   0   0   2   0   0   0   0   2   0   0   0   0   2   0   2   2   0   2   0   2   2   2   0   0   2   0   0   2   0   2   0   2   2   2   0   0   0   0   2   0   0   2   2   2   0   2   2   0   2   0   0   0   0   2   0   2   2   2   2   2   2   0   0   0   0   2   2   0   0   2   2   0   2   0   0   0   2   2   0   0   2   2   0   2   2   2   0   0   0   2   2   2   0   2   0   0   2   2   0   0   2   2   0   0   2   0   2   0   2   0   0   2   2   0   2   2   2   2   2   2   2   2   2   2   2   2   0   0   2   2   2   0   0   0   2   2   2   2   2   2   2   0   0   0   2
 MK-2-8                 2   0   2   2   0   2   0   0   0   2   0   0   2   2   0   0   2   0   0   2   0   0   0   2   2   0   2   0   0   2   2   2   2   2   2   2   0   2   2   2   2   0   2   0   2   2   0   0   0   0   0   0   0   2   0   0   2   2   0   0   0   2   2   0   0   0   0   2   0   2   2   0   0   0   2   0   2   0   0   2   0   2   2   0   2   2   2   2   2   0   0   0   2   0   0   0   2   2   2   2   0   0   0   2   0   0   0   0   2   0   2   2   2   2   2   2   0   0   0   0   2   2   0   0   2   2   0   2   0   0   0   2   2   0   0   2   2   0   2   2   2   0   0   0   2   2   2   0   2   0   0   2   2   2   0   2   2   0   0   2   0   2   0   2   0   0   2   2   0   2   2   2   2   0   2   2   2   2   2   2   0   0   0   2   2   2   2   0   0   2   2   2   2   2   2   2   0   0   2   2
 MK-2-9                 2   2   2   2   0   2   0   0   0   2   0   0   2   2   0   0   0   0   2   0   0   2   0   2   2   0   2   0   0   2   0   2   2   2   2   2   0   2   2   0   2   0   2   0   2   2   0   0   0   0   0   0   0   2   0   0   2   2   0   0   2   0   2   0   0   0   0   2   0   2   2   2   0   0   2   0   0   0   0   2   2   2   2   0   2   2   2   2   2   0   0   0   2   0   0   0   2   2   2   2   0   0   0   2   0   0   0   0   2   0   2   2   2   2   2   2   0   0   2   0   2   2   0   0   2   2   0   2   0   0   0   2   2   0   0   2   2   0   2   2   2   0   0   0   2   0   2   0   0   0   0   2   2   2   0   0   2   0   0   2   0   2   0   2   0   0   2   2   0   2   2   2   2   0   2   2   2   2   2   2   0   0   0   2   2   2   2   0   0   2   2   0   2   2   0   2   0   0   2   0
 MK-2-10                2   2   2   2   0   2   0   0   2   2   2   0   2   2   0   0   0   0   2   0   0   2   0   2   2   0   2   0   0   2   0   2   2   2   0   2   0   2   0   0   0   0   2   0   2   2   0   0   0   0   0   0   0   2   2   0   2   2   0   0   2   0   2   0   0   0   0   2   0   2   2   2   0   0   2   0   0   0   0   0   0   2   2   0   2   2   2   0   2   0   0   0   2   0   0   0   2   2   2   2   0   0   0   2   0   0   0   0   2   2   2   2   2   2   2   2   0   0   2   0   2   2   0   0   2   2   0   2   0   0   2   2   2   0   0   2   2   0   2   2   2   0   0   0   2   0   0   0   0   0   0   2   2   2   0   0   2   0   0   2   0   2   0   2   0   0   0   2   0   2   0   2   2   0   2   0   2   2   2   2   2   0   0   2   2   2   2   0   0   2   2   0   2   2   0   2   0   0   0   0
 MK-2-11                2   2   2   2   0   2   2   0   2   2   2   0   2   2   0   0   0   0   2   0   0   2   0   2   2   0   0   0   0   2   0   2   2   2   0   2   0   2   0   0   0   0   2   0   2   2   0   0   0   0   0   0   0   2   2   0   2   2   0   0   2   0   2   0   0   0   0   2   0   2   2   2   0   0   0   0   0   0   0   0   0   2   2   0   2   2   2   0   2   0   0   0   2   0   0   0   0   2   2   2   0   2   0   2   0   0   2   0   2   2   2   2   2   2   0   2   0   0   2   0   2   2   0   0   2   2   0   2   0   0   2   2   2   0   2   2   0   2   2   2   2   2   0   0   2   0   0   0   0   0   0   2   2   2   0   0   2   0   0   2   0   2   0   2   0   0   2   2   0   2   0   2   2   0   0   0   0   2   2   2   2   0   0   0   2   2   2   0   0   2   2   0   2   0   0   2   0   0   0   0
 MK-2-12                2   2   2   2   0   2   2   0   2   2   0   0   2   2   0   0   0   0   0   0   0   2   0   2   0   0   0   0   0   0   0   2   2   2   0   2   0   2   0   2   0   0   2   0   2   2   0   0   0   0   0   0   0   2   2   0   2   2   0   0   2   0   2   0   0   0   0   2   0   2   2   2   2   0   0   2   0   0   0   0   0   2   2   2   2   2   2   0   2   0   0   0   2   2   0   0   0   2   2   2   0   2   0   2   0   0   2   0   2   2   2   2   2   2   0   2   0   0   2   0   2   2   0   0   2   2   0   2   0   0   2   2   2   0   2   2   0   2   2   2   2   2   0   0   2   0   0   0   0   0   0   2   2   2   0   0   2   0   0   2   0   2   0   2   0   0   2   2   0   2   2   2   2   0   0   0   0   2   2   2   2   0   0   0   2   2   0   0   0   2   2   0   2   0   2   2   0   0   2   0
 MK-2-13                2   2   2   2   0   0   2   2   2   2   0   0   2   2   0   0   0   0   0   0   2   2   0   2   0   0   0   0   0   0   2   2   2   2   0   2   0   2   0   2   0   0   2   0   2   2   0   0   0   0   0   0   0   2   2   0   2   2   2   0   2   0   2   0   0   0   0   2   0   2   0   2   2   0   0   2   0   0   0   0   0   0   2   2   0   2   2   0   2   0   0   0   2   2   0   0   0   2   2   2   0   2   0   2   0   0   2   0   2   0   2   2   2   2   0   2   0   0   2   2   2   2   0   0   2   0   0   2   0   0   2   2   2   0   2   2   2   2   2   2   2   2   0   0   2   0   0   0   0   0   0   0   0   2   0   0   2   0   0   2   0   2   0   2   0   0   2   2   0   2   2   2   2   0   0   0   0   2   2   2   2   0   0   0   2   2   0   0   0   2   2   0   2   0   0   2   0   0   2   0
 MK-2-14                2   2   2   2   0   0   2   2   2   2   0   0   2   0   0   0   0   2   2   0   2   2   0   2   0   0   0   0   0   0   2   2   0   2   0   2   0   2   0   2   0   0   0   0   2   2   0   0   0   2   0   0   0   2   2   0   2   2   2   0   2   0   2   0   0   0   0   2   0   2   0   2   2   0   0   2   0   0   0   0   0   0   2   2   0   2   2   0   2   0   0   0   0   2   0   0   0   2   2   2   2   0   0   2   0   0   2   2   2   0   2   2   2   0   2   2   2   0   2   2   2   2   0   0   2   0   2   2   0   0   2   2   0   0   2   2   2   2   2   0   0   2   2   0   2   0   0   0   0   0   0   2   0   2   0   0   2   0   2   2   0   2   0   2   0   0   2   0   0   2   2   2   2   0   0   0   0   0   2   2   2   2   2   2   2   2   0   0   0   2   0   0   2   2   0   2   0   0   2   0
 MK-2-15                2   2   0   2   2   0   2   2   2   2   2   2   2   0   0   0   0   2   2   2   2   2   0   2   0   2   2   0   0   0   2   2   2   2   0   2   0   2   0   2   0   0   0   0   2   2   0   2   0   2   0   2   0   2   2   0   2   2   2   0   2   0   2   0   0   0   2   2   0   2   0   2   2   0   0   2   0   0   0   0   0   0   2   2   0   2   2   0   2   0   0   0   0   2   0   0   0   2   2   2   2   0   2   2   0   0   2   2   2   0   2   2   2   0   2   2   2   0   2   2   2   0   0   2   2   0   2   2   0   0   2   2   0   0   2   2   2   2   2   0   0   2   2   0   2   0   0   0   0   0   0   2   0   2   0   0   2   2   2   2   0   2   2   2   0   0   2   0   0   2   2   2   2   0   0   0   0   0   2   2   2   2   2   2   2   2   2   0   2   2   0   0   2   2   0   2   0   0   2   0
 MK-2-16                2   2   0   2   2   0   2   2   0   0   2   2   2   0   0   0   0   2   2   2   2   2   0   2   0   2   0   0   0   0   2   2   2   2   0   2   0   2   0   2   0   0   0   0   2   2   0   2   2   2   0   2   0   2   2   0   2   2   2   0   2   0   2   0   0   0   2   2   0   2   0   2   2   0   0   0   0   0   0   2   0   0   2   2   0   2   2   0   2   0   2   0   0   2   0   0   0   0   2   2   2   0   0   2   2   0   2   2   0   0   2   2   2   0   2   2   2   0   2   2   2   0   0   2   2   0   2   2   0   0   2   2   0   0   2   0   2   2   2   0   0   2   2   0   2   0   0   0   0   0   2   2   0   2   0   0   2   2   2   2   0   2   2   2   0   0   0   0   0   2   2   2   2   0   0   0   0   0   2   2   2   0   2   2   2   2   2   0   2   2   2   0   2   2   0   2   0   0   2   0
 MK-3-1                 2   0   2   0   2   2   2   0   2   2   0   2   2   0   0   0   2   2   2   2   2   0   2   0   2   0   2   0   2   0   2   2   2   0   0   0   2   2   0   2   2   2   2   2   2   2   0   2   0   0   0   2   0   2   2   2   2   0   2   2   2   0   0   2   0   2   0   2   0   0   0   2   0   0   2   2   0   0   2   2   0   2   0   2   0   2   2   0   0   0   0   2   2   0   0   2   2   2   2   0   2   0   0   2   0   2   0   2   0   0   2   2   2   2   0   0   2   0   0   2   0   2   0   2   0   0   2   2   0   0   2   0   0   2   2   0   2   0   2   0   0   0   2   2   2   2   2   2   2   0   2   2   0   0   2   2   0   0   0   0   0   2   2   0   0   2   2   2   2   2   2   0   0   0   0   0   2   0   2   0   2   2   0   2   2   0   2   2   2   0   2   2   0   2   2   2   0   0   0   2
 MK-3-2                 2   0   2   0   0   2   2   0   2   2   2   2   2   0   0   0   2   0   2   0   2   0   2   0   2   0   2   0   2   0   2   2   0   0   0   0   2   2   0   2   2   2   2   2   2   2   0   2   0   0   0   0   0   2   2   2   2   2   2   2   0   0   0   2   0   2   0   2   0   0   0   2   0   0   2   2   0   0   2   2   0   2   0   0   0   2   2   0   0   0   0   2   0   0   0   2   2   2   2   0   2   0   2   2   0   2   0   2   0   0   2   2   2   2   0   0   2   2   0   2   0   2   0   2   0   0   2   2   0   2   0   0   0   2   2   0   2   0   0   0   0   0   2   2   2   2   0   2   2   0   2   2   0   0   2   2   0   0   0   0   0   2   2   0   0   2   2   2   2   0   2   0   0   0   0   0   2   0   0   2   2   0   0   2   2   0   2   2   2   0   2   2   0   2   2   2   0   0   0   0
 MK-3-3                 2   0   2   0   0   2   0   0   2   2   2   2   2   0   0   0   2   0   2   0   2   0   2   0   2   2   2   0   2   2   2   2   2   0   0   0   2   2   0   2   2   2   2   2   2   2   0   2   0   0   0   0   0   2   2   2   2   2   2   2   0   0   0   2   0   2   0   2   0   0   0   2   0   0   2   2   2   0   2   2   0   2   0   2   0   2   2   0   0   0   0   2   0   0   0   2   2   2   2   0   2   2   2   0   0   2   0   2   0   0   2   0   2   2   0   0   2   2   0   2   0   2   0   2   0   0   2   2   0   2   0   2   0   2   2   0   2   0   0   0   0   0   2   2   2   2   0   0   2   2   2   0   0   0   2   2   0   0   0   0   0   2   2   0   0   2   2   2   2   0   2   0   0   0   0   0   2   0   0   2   2   0   0   2   2   0   2   2   0   0   2   2   0   0   2   2   2   0   0   0
 MK-3-4                 2   0   2   0   0   2   0   2   2   2   2   2   2   0   0   0   2   0   2   0   2   2   2   0   0   2   2   0   2   2   2   2   2   0   0   0   2   2   0   2   2   2   2   2   2   2   0   0   0   2   0   0   0   2   0   2   0   2   2   2   0   0   0   2   0   2   0   2   0   0   2   0   0   0   2   2   2   0   2   2   2   2   2   0   0   2   2   0   0   0   0   2   0   0   0   2   2   2   0   0   2   2   2   0   0   2   0   2   0   0   2   0   2   2   0   0   2   2   0   2   0   2   0   2   0   0   2   2   2   2   0   2   0   2   2   0   2   0   0   0   0   0   2   2   2   2   0   0   2   2   2   0   0   0   2   2   0   0   0   0   0   0   2   0   0   2   2   2   2   0   2   0   0   0   0   0   2   2   0   2   2   0   0   2   2   0   2   2   0   0   2   2   0   0   2   2   2   0   0   0
 MK-3-5                 2   0   0   0   0   2   0   2   2   2   2   2   2   0   0   2   2   0   2   2   0   2   2   0   0   2   0   0   2   2   2   2   2   0   0   0   2   2   0   2   2   2   2   2   2   2   0   0   0   2   0   0   0   2   0   2   0   2   2   2   0   0   0   2   2   2   0   2   0   0   2   0   0   0   2   2   2   0   2   0   2   2   2   0   0   2   2   0   0   0   0   2   0   2   0   2   2   2   0   0   2   2   2   0   2   2   0   2   0   2   2   0   2   2   0   0   0   2   0   2   0   2   0   0   0   0   2   2   2   0   0   2   0   2   2   0   2   0   0   0   0   0   0   2   2   2   0   0   2   2   2   0   2   0   2   2   0   0   0   0   0   0   2   0   0   2   2   2   2   0   2   0   0   0   0   0   2   2   0   2   2   0   0   2   0   0   2   2   0   0   2   2   0   0   2   2   0   0   2   0
 MK-3-6                 2   0   0   2   0   2   0   2   2   2   2   2   2   0   0   2   2   0   2   2   2   2   2   0   0   2   0   0   2   2   2   2   2   0   0   0   2   2   0   2   2   2   2   2   2   2   0   0   0   2   0   0   0   2   0   2   0   2   2   2   0   0   0   2   2   2   0   2   0   0   2   0   0   0   2   2   2   0   2   0   2   2   2   0   0   2   2   0   2   0   0   2   0   2   0   2   2   2   0   0   0   2   2   0   2   2   0   2   0   2   2   0   2   2   2   0   0   2   0   2   2   2   0   0   0   0   2   0   2   0   0   2   0   2   2   0   2   0   0   0   0   0   0   2   2   2   0   0   2   2   2   0   2   0   2   2   0   0   0   0   0   0   2   0   0   0   2   0   2   0   2   2   0   0   0   0   2   2   0   2   2   0   0   2   0   0   2   2   0   0   2   2   0   0   2   2   0   0   2   0
 MK-3-7                 2   0   0   2   0   0   0   2   2   2   2   0   2   0   0   2   2   0   2   2   2   2   2   0   0   2   2   0   2   2   2   2   2   0   0   0   0   2   0   2   2   2   2   2   2   2   0   0   0   2   0   2   0   2   0   2   0   2   2   2   0   0   0   2   2   2   0   2   0   2   2   0   0   0   2   2   2   0   2   0   2   2   2   2   0   2   2   0   2   0   0   0   0   0   0   2   2   2   2   0   0   2   2   0   2   2   0   2   0   2   2   0   2   2   2   0   0   2   0   2   2   2   0   2   0   0   2   0   2   0   0   2   0   2   2   0   2   2   0   0   0   0   0   2   2   0   0   0   2   2   2   0   2   0   2   2   0   0   0   0   2   0   2   0   0   0   2   0   2   0   2   0   0   0   0   0   2   2   0   2   2   0   0   2   0   0   2   2   0   0   2   2   2   0   2   2   0   0   2   0
 MK-3-8                 2   0   0   2   0   0   0   0   2   2   2   2   2   0   0   2   0   0   2   2   0   2   2   0   0   2   2   0   2   2   2   2   2   0   0   0   0   2   0   2   2   2   2   2   2   0   0   0   0   2   0   2   0   2   2   2   0   2   0   2   0   0   0   2   2   0   2   2   0   2   2   0   2   0   2   2   2   0   2   0   2   2   0   2   0   2   2   0   2   0   0   0   2   0   0   2   2   2   2   0   0   2   2   0   2   2   2   2   0   2   0   0   2   2   2   0   2   2   0   2   2   2   0   0   0   0   2   2   2   2   2   2   0   2   2   0   2   2   0   0   0   0   0   2   2   2   0   0   2   2   0   0   2   0   0   2   0   0   0   0   2   0   2   0   0   0   2   0   2   0   0   0   0   0   0   0   2   2   0   2   2   0   0   2   0   0   2   2   0   0   2   0   2   0   2   2   0   0   2   0
 MK-3-9                 2   0   0   2   0   0   0   0   2   2   2   2   0   2   0   2   0   0   2   2   0   2   2   0   0   2   2   0   2   2   2   2   2   0   0   0   0   2   0   2   2   2   2   2   2   0   0   0   0   2   0   2   0   2   2   2   0   2   0   2   0   0   0   2   2   2   2   2   0   2   2   0   2   0   2   2   2   0   2   0   2   2   0   2   0   2   0   0   0   0   0   0   2   0   0   2   2   2   2   0   0   2   2   0   2   2   2   0   0   2   0   2   2   2   0   0   2   2   0   2   2   2   0   0   0   0   2   2   2   0   2   2   0   2   2   0   2   2   0   0   0   0   0   2   2   0   0   0   2   2   0   0   2   0   0   0   0   0   0   0   2   0   2   0   0   0   2   0   2   0   0   0   0   2   2   0   2   2   0   2   2   0   0   2   0   0   2   0   0   0   2   0   2   0   0   2   0   0   2   2
 MK-3-10                2   0   2   2   0   0   0   0   2   2   2   2   0   2   0   2   0   0   2   2   0   2   2   2   2   2   2   0   2   2   2   2   2   0   0   2   0   0   2   2   2   2   2   2   0   0   0   0   0   2   0   2   0   2   2   2   2   2   0   2   0   0   2   2   0   2   2   2   2   2   2   0   2   0   2   2   2   0   2   0   2   2   0   0   0   2   0   0   0   2   0   0   2   0   0   2   2   2   2   0   0   2   2   0   0   2   2   0   2   2   2   2   2   2   2   0   2   2   0   2   2   2   0   0   0   0   2   2   2   0   2   2   0   2   2   0   2   2   0   0   2   0   0   2   0   0   0   0   2   2   0   0   2   2   0   0   0   0   0   0   2   2   2   2   2   2   2   0   0   0   0   0   0   2   2   0   2   2   0   2   2   0   0   2   0   0   2   0   2   0   0   0   2   0   0   2   0   0   0   2
 MK-3-11                2   0   2   2   0   0   0   0   2   2   2   0   0   2   0   2   0   0   2   2   0   2   2   2   2   2   2   2   0   2   2   2   2   0   0   2   2   0   2   2   2   2   2   2   2   0   0   0   0   2   0   2   0   2   2   2   2   2   0   2   0   0   2   0   0   2   2   2   2   2   2   0   0   0   2   2   2   0   2   0   2   2   0   0   0   2   0   0   0   2   0   2   2   0   0   2   2   2   2   0   0   2   2   0   2   2   0   0   2   2   2   2   2   2   0   2   2   2   0   2   0   2   0   0   0   0   2   2   2   0   2   2   0   2   2   0   2   2   0   0   2   0   2   2   0   0   0   0   2   2   0   0   2   2   0   0   0   0   0   2   2   2   2   2   2   2   2   0   0   0   0   0   0   2   2   0   2   2   0   2   2   0   0   2   0   0   2   2   2   2   0   0   2   0   0   2   0   0   0   2
 MK-3-12                2   0   2   2   0   2   0   0   2   2   0   0   0   0   0   2   0   0   2   2   0   2   2   2   2   2   2   0   0   2   2   2   2   0   0   2   2   0   2   2   0   2   2   2   2   0   0   0   2   2   0   2   0   2   2   2   2   2   0   2   0   0   2   0   0   2   2   2   0   2   2   0   0   0   2   2   2   0   2   0   2   2   0   0   0   2   0   0   0   2   0   2   2   0   0   2   2   2   2   2   0   2   2   0   2   2   0   0   2   0   2   2   2   2   2   2   2   2   0   0   0   2   0   0   0   0   2   0   2   0   2   2   0   2   2   0   2   2   0   2   2   0   2   2   0   0   0   0   2   2   0   0   2   2   0   2   0   0   0   2   2   2   2   2   2   2   0   0   0   0   0   0   0   2   0   0   2   2   0   2   2   0   0   2   0   0   2   2   0   2   0   0   2   0   0   2   0   0   0   2
 MK-3-13                2   0   2   2   0   2   0   0   2   0   0   0   0   0   0   2   2   0   2   2   0   2   2   2   2   0   2   0   0   2   2   2   2   0   0   2   2   0   2   2   0   2   2   2   2   0   0   0   2   2   2   2   0   2   2   2   0   2   2   2   0   0   2   0   0   2   2   2   0   2   2   0   0   0   2   2   2   2   2   0   2   2   2   0   0   2   0   0   2   0   0   2   2   0   0   2   2   2   2   2   0   2   2   0   2   2   0   2   0   0   2   2   2   2   2   2   2   2   0   0   0   2   0   0   0   0   2   2   2   0   0   2   0   2   2   0   2   2   0   2   2   0   2   2   0   0   0   0   2   2   0   0   2   2   0   2   2   0   0   2   2   2   2   2   2   2   0   0   0   0   0   0   0   2   0   0   2   2   0   2   2   0   0   2   0   0   0   2   0   2   0   0   2   0   0   2   0   0   0   2
 MK-3-14                2   0   2   2   0   2   0   2   2   2   0   0   0   0   0   2   2   0   2   2   0   2   2   2   2   0   2   0   0   0   2   2   2   0   0   2   2   0   0   2   0   2   2   2   0   0   0   0   2   2   2   2   0   2   2   2   0   2   2   0   0   0   2   0   0   2   2   2   2   2   2   0   0   0   2   2   2   2   2   0   2   2   2   0   0   2   0   2   2   0   2   2   2   0   0   2   2   2   2   2   0   2   0   0   2   2   0   2   0   2   2   2   2   2   2   2   2   2   0   0   0   0   0   0   0   2   2   2   2   0   2   2   0   2   2   0   2   2   0   2   2   0   2   2   0   0   0   0   2   2   0   0   0   2   0   2   2   0   0   2   2   2   2   2   2   2   0   0   0   0   0   0   2   2   0   2   2   2   0   2   2   0   2   0   0   0   0   2   0   0   0   0   2   0   0   2   2   0   0   2
 MK-3-15                2   0   2   2   0   2   0   2   2   2   0   0   0   0   0   2   2   2   2   2   0   2   2   2   2   0   2   0   0   0   2   2   2   0   0   2   2   0   0   2   0   2   2   2   0   2   0   0   0   2   2   2   2   2   2   2   0   2   2   2   0   0   2   0   0   2   2   2   2   2   2   0   0   0   2   2   2   2   2   0   2   2   2   0   0   2   0   2   2   0   2   2   2   0   0   2   2   2   2   2   0   2   0   0   2   2   2   2   0   2   2   2   2   2   2   2   2   2   0   0   0   0   0   0   0   2   2   2   2   2   2   2   0   2   2   0   2   2   0   2   2   0   2   2   0   0   0   0   2   2   0   0   0   2   0   2   2   0   2   2   2   2   2   2   0   2   0   0   0   0   0   0   0   2   0   2   2   2   0   2   2   2   2   0   2   2   2   2   2   0   0   0   2   0   0   2   0   0   0   0
 MK-3-16                2   0   2   2   0   2   0   2   2   2   0   0   2   0   0   2   2   2   0   2   0   2   0   2   2   0   2   0   0   0   2   2   2   0   0   2   2   0   0   2   0   2   2   2   0   2   0   0   0   2   2   2   2   2   2   2   0   2   2   2   0   0   2   0   0   2   2   2   0   2   2   0   0   0   2   2   2   2   2   0   2   2   2   0   0   2   0   2   2   0   2   2   2   2   0   0   2   2   2   2   0   2   2   0   2   2   2   2   0   2   2   2   2   2   2   0   2   0   0   0   0   0   0   0   0   2   2   2   2   2   2   2   0   2   2   0   2   2   0   2   0   0   2   2   0   0   0   0   0   2   0   0   0   2   0   0   2   0   2   0   2   2   2   2   0   2   0   0   0   0   0   2   0   2   0   0   2   2   0   0   2   2   2   0   2   2   2   2   2   0   0   2   2   0   0   2   0   2   0   0
 MK-4-1                 0   0   0   2   0   2   0   0   2   2   0   0   0   0   2   2   0   0   0   2   2   2   0   0   2   2   0   0   2   0   0   0   0   2   0   0   0   0   2   2   2   0   2   0   0   0   0   0   0   0   2   2   2   2   0   2   2   2   2   2   0   0   2   0   2   0   2   2   0   0   0   0   0   0   2   2   0   2   2   0   2   0   2   0   0   0   2   0   0   2   2   0   2   0   0   2   2   2   0   0   2   0   0   0   0   0   2   0   0   0   0   0   0   0   0   0   2   0   2   2   2   0   2   2   0   2   2   0   0   0   0   2   0   2   2   2   0   0   0   2   0   2   2   2   2   2   0   0   0   2   2   2   2   2   2   2   2   0   2   2   2   2   0   2   2   0   2   0   2   0   0   2   0   0   0   2   0   0   2   0   2   2   0   0   0   2   2   0   2   0   0   2   2   0   0   2   0   2   2   0
 MK-4-2                 0   0   0   2   0   2   0   0   2   0   0   0   0   0   2   2   0   0   0   2   2   2   2   0   2   2   0   0   2   0   0   0   0   2   0   0   0   2   2   2   2   0   2   0   0   0   0   0   0   0   2   2   2   2   0   2   2   2   2   2   0   0   2   0   2   0   2   2   0   0   0   0   2   0   2   2   0   0   2   0   2   0   2   0   0   0   2   0   2   2   2   0   2   0   0   2   2   0   0   0   2   0   0   0   0   2   2   0   2   0   0   0   0   0   0   0   2   0   2   2   2   0   2   2   0   2   2   2   0   0   0   2   0   2   2   2   0   0   0   2   0   2   0   2   0   2   0   0   0   2   2   2   2   2   2   2   2   0   2   0   2   2   0   2   2   0   2   0   2   0   0   2   0   2   0   2   0   2   2   0   2   2   0   0   0   2   2   0   2   0   0   2   2   0   0   2   0   2   2   0
 MK-4-3                 0   0   0   2   0   2   0   0   2   0   0   0   0   0   2   2   0   0   0   2   2   2   2   0   2   2   0   2   2   0   0   0   0   2   0   0   0   2   2   2   2   0   2   0   0   0   2   0   0   0   2   2   2   2   0   2   2   2   2   2   0   0   2   0   2   0   2   2   0   0   0   0   2   0   2   2   0   0   2   0   2   0   2   0   0   0   2   0   2   2   2   0   2   0   0   2   2   0   0   0   2   0   0   0   0   2   2   0   2   0   2   0   0   0   0   0   2   0   0   0   2   0   2   2   0   2   2   2   2   0   0   2   0   0   2   2   0   0   0   2   0   2   0   2   0   2   0   0   0   2   2   2   2   2   2   2   2   0   2   0   0   2   0   2   2   0   2   0   2   2   0   2   0   2   0   2   0   2   2   0   2   2   0   0   2   2   2   0   2   0   0   2   2   0   0   2   0   2   2   0
 MK-4-4                 0   0   0   2   0   2   0   0   2   0   0   0   0   2   2   2   0   0   0   2   2   2   2   0   2   2   0   2   2   0   0   0   0   2   0   0   0   0   2   2   2   0   2   0   0   0   2   0   0   2   2   2   0   2   0   2   2   2   2   2   0   0   2   0   2   2   2   2   2   0   0   0   2   0   2   0   0   0   2   2   2   0   2   0   0   0   2   2   2   2   2   0   2   0   2   0   2   0   0   0   2   2   0   0   0   2   2   0   2   0   2   0   0   0   0   0   2   0   0   0   2   0   2   2   0   2   2   2   2   2   0   0   0   0   2   2   0   0   0   2   0   2   0   2   0   2   0   2   0   2   2   2   2   2   0   2   2   0   2   0   0   2   0   2   2   2   2   0   2   2   0   0   0   0   0   0   0   2   2   0   2   2   2   0   2   2   2   0   2   0   0   2   2   0   0   2   0   2   0   0
 MK-4-5                 0   0   0   0   0   2   2   0   2   0   0   0   0   2   2   2   2   0   0   0   2   2   2   2   2   2   0   2   2   0   0   0   2   2   0   0   0   0   2   2   2   0   2   0   0   0   2   0   2   2   2   0   0   2   0   2   2   2   2   2   0   0   2   0   2   2   2   2   2   0   0   0   0   0   0   0   0   0   0   2   2   0   2   0   0   0   0   2   2   2   2   0   2   0   2   0   0   0   0   0   2   2   0   0   0   2   2   0   2   0   0   0   0   0   0   0   2   0   0   0   2   0   2   0   0   2   2   2   2   2   0   0   0   0   2   2   0   0   0   2   0   0   2   2   2   2   0   2   0   2   2   2   2   2   0   2   2   0   2   0   0   2   0   2   2   2   2   0   2   2   0   0   2   0   0   2   0   0   0   0   2   2   2   0   2   2   2   0   2   0   0   2   0   0   0   2   0   2   0   0
 MK-4-6                 0   0   0   0   0   2   2   0   2   0   0   0   0   2   2   2   2   0   0   0   2   2   2   2   2   2   0   2   2   0   0   0   2   2   0   0   0   0   2   2   2   0   2   0   0   0   2   0   0   2   2   0   0   2   0   2   2   2   2   0   0   0   2   0   2   2   2   0   2   0   0   0   0   0   2   0   0   0   0   2   2   0   2   2   0   0   0   2   2   2   2   0   2   0   2   0   0   0   0   0   2   2   0   0   0   2   2   0   2   2   0   0   0   2   0   0   2   0   0   0   2   0   2   0   0   2   2   2   2   2   0   0   0   0   2   2   2   0   0   2   2   0   2   2   2   2   2   2   0   2   2   2   2   2   0   2   0   0   0   0   0   2   0   2   2   2   2   0   2   2   0   0   2   0   2   2   0   0   0   0   2   2   2   0   2   2   2   0   2   0   0   2   0   0   0   2   0   2   0   0
 MK-4-7                 2   0   0   0   0   2   2   0   2   0   0   0   0   2   2   2   2   0   0   0   0   2   2   2   2   2   0   2   2   0   0   2   2   2   2   0   0   0   2   2   2   0   2   0   0   0   2   0   0   0   0   0   0   2   0   2   2   2   2   0   2   0   2   0   2   2   0   0   2   0   0   0   0   2   2   0   0   0   0   2   2   0   0   2   0   0   0   2   2   2   2   0   2   0   2   0   0   0   0   0   2   2   0   0   0   2   2   0   2   2   0   0   0   2   0   0   2   0   2   0   2   0   2   0   0   2   2   2   2   2   0   0   0   2   2   2   2   0   0   2   2   0   2   2   2   2   2   0   0   2   2   2   0   2   0   0   0   0   0   0   0   2   0   2   2   2   2   0   2   2   0   0   2   2   2   2   0   0   0   2   2   2   2   0   2   2   2   0   2   0   0   2   0   0   2   2   0   0   0   2
 MK-4-8                 2   0   2   0   0   2   2   0   2   0   0   0   0   2   2   2   0   0   0   0   0   2   2   2   2   2   0   2   2   2   0   0   2   2   2   0   0   2   2   2   2   0   0   0   0   0   2   0   0   0   0   0   0   2   0   2   2   2   2   0   2   2   2   0   2   0   0   0   2   0   0   0   0   2   2   0   0   0   0   2   2   2   0   2   0   0   0   2   2   2   0   0   2   0   2   2   2   0   0   0   2   2   0   0   0   2   0   0   2   2   0   0   0   2   0   0   2   0   2   0   2   0   2   0   0   2   2   0   0   2   0   0   0   2   2   2   2   2   0   2   2   0   2   2   2   2   2   0   2   2   2   2   0   2   0   0   0   0   0   0   2   2   0   2   2   2   2   2   0   2   0   0   2   2   2   2   0   0   0   2   2   2   2   0   2   2   2   0   2   0   0   2   0   0   2   2   2   0   0   2
 MK-4-9                 2   0   0   0   0   0   2   0   2   0   0   2   0   2   2   2   0   2   0   0   2   2   2   2   2   2   2   2   2   2   0   0   2   2   2   0   0   2   2   2   2   0   0   0   0   2   2   0   0   0   0   0   0   2   0   2   2   2   2   0   2   2   2   2   2   0   0   0   2   0   0   0   0   2   2   0   2   0   0   2   2   2   0   2   0   0   0   2   2   2   0   0   2   2   2   0   2   0   0   0   2   2   0   0   0   2   0   0   2   0   0   0   0   2   2   0   2   0   2   0   2   0   2   0   0   2   2   0   0   2   0   2   0   2   2   2   2   2   0   2   2   0   2   2   2   2   2   2   2   2   2   2   0   2   0   0   0   0   0   0   2   2   0   0   2   2   2   2   0   2   0   0   2   2   2   2   0   0   2   2   2   2   2   0   2   2   2   0   2   2   0   2   0   2   2   2   2   0   0   2
 MK-4-10                2   0   0   0   0   0   2   0   0   0   0   2   0   2   2   2   0   2   0   0   2   2   2   2   2   2   2   2   2   2   0   0   2   2   2   0   0   2   2   0   2   0   0   0   0   2   2   2   0   0   0   0   0   2   0   2   2   2   2   0   2   2   2   2   2   0   0   0   2   0   0   0   0   2   2   0   2   0   0   2   2   2   0   2   0   0   0   2   2   2   2   0   2   2   2   0   2   0   2   0   2   2   0   2   0   2   0   0   2   0   0   0   0   2   2   0   2   0   2   0   2   0   2   0   0   2   2   0   0   2   0   0   0   2   2   2   2   2   0   2   2   0   2   2   2   2   2   2   2   2   2   0   0   2   0   0   2   0   0   0   2   2   0   0   0   2   2   2   0   2   0   0   2   2   2   2   0   0   2   2   2   2   2   0   2   2   2   2   2   2   0   2   0   2   2   2   0   0   0   2
 MK-4-11                2   0   0   0   0   0   2   0   0   0   0   2   2   2   2   2   2   2   0   0   2   2   0   2   2   2   2   2   2   2   0   2   2   2   2   2   2   2   2   0   2   0   0   0   0   2   2   2   0   0   0   0   0   2   0   2   2   2   2   0   2   2   2   2   2   0   0   0   2   0   0   0   0   2   2   0   2   0   0   2   2   2   0   2   0   2   0   2   2   2   2   0   2   2   2   0   2   0   2   0   2   2   0   2   0   2   0   0   2   0   0   0   0   2   2   0   2   2   2   0   2   0   0   0   2   2   2   0   0   2   0   0   0   2   2   2   2   2   0   2   2   0   2   2   0   2   2   2   2   2   0   0   0   2   0   0   2   0   0   0   2   2   0   0   2   2   2   2   0   2   0   0   2   0   2   2   2   2   2   2   2   2   2   0   2   2   2   2   2   2   0   2   0   2   2   2   0   0   0   2
 MK-4-12                2   0   0   2   0   0   2   0   0   0   0   2   2   2   2   2   0   2   0   0   2   2   0   2   2   2   2   0   2   2   0   2   2   2   0   2   2   2   2   0   2   0   0   0   0   2   0   2   0   0   0   0   0   2   0   2   2   2   2   0   2   2   2   2   0   0   0   0   2   0   0   0   0   2   2   0   2   0   0   2   2   2   2   0   0   2   0   2   2   2   2   0   2   2   2   0   2   0   2   0   2   2   0   2   0   2   0   0   2   0   0   0   2   2   2   0   2   2   2   0   2   0   0   0   2   2   2   0   0   2   0   0   0   2   2   2   0   2   0   2   2   0   2   2   0   2   2   2   2   2   0   0   0   2   0   0   2   0   0   0   2   2   0   0   2   2   2   2   0   2   0   0   2   0   2   2   2   2   2   2   2   2   2   0   2   2   2   2   2   0   0   2   0   2   2   2   0   0   0   2
 MK-4-13                2   0   0   2   0   0   2   0   0   0   0   2   2   2   2   2   0   2   0   0   2   0   0   2   2   2   2   0   2   2   0   2   2   2   0   2   2   0   2   0   2   0   2   0   0   2   0   2   0   2   0   0   0   2   0   2   2   2   2   0   2   2   2   2   0   0   0   0   2   2   0   0   2   2   0   2   2   2   2   2   2   2   2   0   0   2   0   2   2   2   2   0   2   2   0   0   2   0   2   0   2   2   0   2   0   2   0   0   0   0   0   0   2   2   2   0   2   2   2   0   0   0   0   0   2   0   2   0   0   2   0   0   0   2   2   2   0   2   0   2   2   0   2   0   0   2   2   2   2   2   0   2   0   2   0   0   2   0   0   0   0   2   0   0   0   2   2   2   0   0   0   0   2   0   2   2   2   2   2   2   2   0   2   2   2   2   2   2   0   0   0   0   0   2   2   2   0   2   0   2
 MK-4-14                2   0   0   2   0   0   2   0   0   0   0   2   0   2   2   2   0   2   0   0   2   0   0   2   2   2   2   0   2   2   0   2   0   2   0   2   0   0   2   0   2   0   2   2   0   2   0   2   0   2   2   0   0   2   2   2   2   2   2   0   2   2   2   2   0   0   0   0   2   2   0   0   2   2   2   2   2   2   2   2   2   2   2   0   0   2   0   2   2   2   2   0   2   2   0   0   2   0   2   0   2   2   0   2   0   2   0   2   0   0   0   0   2   0   2   0   2   2   2   2   0   0   0   0   2   2   2   0   2   2   0   0   0   2   2   2   0   2   0   2   2   0   2   0   0   2   2   2   2   2   0   2   0   2   0   0   2   0   0   0   0   2   0   0   0   2   2   0   0   0   0   0   0   0   2   2   2   2   0   2   2   0   0   2   2   2   2   2   2   0   0   0   0   2   2   0   0   2   0   2
 MK-4-15                2   2   0   0   0   0   2   2   0   0   0   2   0   2   2   2   0   2   0   2   2   0   0   0   2   2   2   0   2   2   0   2   0   2   2   2   0   2   0   0   2   0   2   2   0   2   0   0   0   2   2   0   0   2   2   2   0   2   2   0   2   2   2   2   0   0   0   0   2   2   2   0   2   2   2   2   2   2   2   2   2   2   2   0   0   2   0   2   2   2   2   0   2   2   0   0   2   0   2   0   2   2   0   0   0   2   0   2   0   0   0   0   2   0   2   0   2   2   2   2   0   0   0   0   2   2   0   0   2   0   0   0   0   2   2   2   2   2   0   2   2   0   2   0   0   2   2   0   2   2   0   2   0   2   0   2   2   0   0   0   0   2   0   0   0   2   2   0   0   0   0   0   0   0   2   2   2   2   0   2   2   0   0   2   2   2   2   2   2   0   0   0   0   2   2   0   2   2   0   2
 MK-4-16                2   2   0   0   0   0   2   0   0   0   0   0   0   2   2   2   0   2   0   0   2   0   0   0   2   0   2   0   2   2   0   2   0   2   2   2   0   2   0   0   2   0   2   2   0   2   2   0   0   2   2   0   0   2   2   2   0   2   2   0   2   2   2   2   0   0   0   0   2   2   2   0   2   2   2   2   2   2   2   2   2   2   2   0   0   2   0   2   2   2   2   0   2   2   0   0   2   0   2   0   2   2   0   0   0   2   0   2   0   0   0   0   2   0   2   0   2   0   2   2   0   0   2   0   2   2   0   0   2   0   0   0   0   2   2   2   0   2   2   2   2   0   2   0   0   2   2   0   2   0   0   2   0   2   0   2   0   0   0   0   2   0   2   0   0   2   2   0   0   0   0   0   0   0   2   2   2   2   0   2   2   0   0   2   2   2   2   2   2   0   0   0   2   2   2   0   2   2   0   0
 MK-5-1                 2   2   0   0   0   2   0   2   0   2   2   2   2   0   2   0   2   2   0   0   0   0   0   2   0   0   2   2   2   0   2   0   2   0   0   0   0   2   0   2   2   0   0   0   2   2   0   0   0   2   0   0   0   0   2   2   0   2   2   2   2   2   2   2   2   2   0   0   2   2   2   2   0   0   2   2   2   0   2   0   2   0   2   0   0   2   2   2   0   0   2   0   2   0   2   2   0   0   0   0   2   2   0   0   0   2   0   0   0   2   2   0   2   2   0   0   0   0   0   2   0   2   2   2   2   2   2   0   2   0   0   2   2   2   0   2   2   0   0   2   0   2   0   0   0   2   0   2   0   2   2   2   0   2   2   2   0   2   0   2   2   0   0   2   2   2   0   2   2   2   2   2   0   0   0   2   2   0   0   0   0   2   2   2   0   2   2   2   0   0   2   0   0   0   0   0   2   2   2   0
 MK-5-2                 2   2   0   0   0   2   0   2   0   2   2   0   2   0   2   0   2   2   0   0   2   2   0   2   0   0   2   0   2   0   0   0   2   0   0   0   0   2   0   2   2   0   0   0   2   0   0   0   0   2   0   0   0   0   2   2   0   2   2   2   2   2   2   2   2   2   0   0   0   2   2   2   0   0   2   2   0   0   2   2   2   0   2   2   0   0   2   2   0   0   2   0   2   2   2   2   0   0   0   2   2   2   0   0   0   2   0   0   0   2   2   0   2   2   0   0   0   0   0   2   0   2   2   2   0   2   2   0   2   0   0   2   2   2   0   2   2   0   0   2   0   2   0   0   0   2   2   2   0   2   0   2   2   2   2   2   0   2   0   2   2   0   0   2   2   2   2   2   2   2   2   2   0   0   0   2   2   2   0   0   0   2   2   2   0   2   2   2   0   0   2   0   0   0   0   0   2   2   2   2
 MK-5-3                 2   2   0   0   0   2   2   2   0   2   2   0   2   0   2   0   2   2   0   0   2   2   0   2   0   0   2   0   2   0   0   0   2   0   0   0   0   2   0   2   2   0   0   2   2   2   0   0   0   2   0   0   0   0   2   2   0   2   2   2   2   2   2   2   2   2   2   0   0   2   2   2   0   0   2   2   0   0   2   2   2   0   2   2   0   0   2   2   0   0   2   0   2   0   2   2   0   0   0   2   2   2   0   0   2   2   0   0   0   2   0   0   2   2   2   0   0   0   0   2   0   2   2   2   0   2   2   0   2   0   0   2   2   0   0   2   2   0   0   0   0   2   2   2   0   0   2   2   0   0   2   2   2   2   2   2   0   2   0   2   2   0   0   2   2   2   2   2   2   2   2   0   0   0   2   2   2   2   0   0   0   2   2   2   2   2   2   2   0   0   2   0   0   0   0   0   2   2   2   2
 MK-5-4                 2   2   0   0   0   2   0   2   0   0   2   0   2   0   2   0   2   0   2   0   2   2   0   0   0   0   2   0   2   0   0   0   2   0   0   0   2   2   0   2   2   0   0   2   2   2   0   0   0   2   0   0   0   0   2   2   2   2   2   2   2   2   2   2   2   2   2   2   0   2   2   2   0   0   2   2   0   0   2   2   2   2   2   2   0   0   2   2   2   0   2   0   2   0   2   2   0   0   0   2   2   2   2   2   2   2   0   0   0   0   0   0   2   2   2   2   0   0   2   2   0   2   2   2   0   2   2   0   2   0   0   2   2   0   0   2   0   0   0   0   0   2   2   2   0   0   2   2   0   0   0   2   0   2   2   2   0   2   0   2   0   0   0   2   2   2   0   2   2   0   2   0   0   0   0   2   2   0   0   0   0   2   2   2   2   0   2   2   0   0   2   0   0   0   0   0   2   2   2   2
 MK-5-5                 2   2   0   0   0   2   0   2   0   0   2   0   2   2   2   0   2   0   2   2   0   2   0   0   0   0   2   0   2   0   0   0   0   0   0   0   0   2   0   2   2   0   0   2   2   0   0   0   0   2   0   0   0   0   2   2   2   2   2   2   2   0   2   2   2   2   0   2   0   2   2   0   0   0   2   2   0   0   2   2   2   2   2   2   0   0   2   2   0   0   2   0   2   0   2   2   0   0   0   0   0   2   2   2   2   2   0   0   0   0   0   0   2   2   2   2   0   0   2   2   0   2   2   2   0   2   2   0   2   0   0   2   2   2   0   2   0   0   0   0   0   2   2   2   2   0   2   2   0   2   0   2   0   2   2   2   0   2   0   2   0   0   0   0   2   2   0   2   2   0   2   0   0   2   0   2   2   0   0   0   0   2   2   2   2   0   2   2   0   0   2   0   0   0   0   0   2   2   2   2
 MK-5-6                 2   2   0   0   0   2   0   2   0   0   2   2   2   2   2   0   0   0   2   2   0   2   0   2   0   0   2   0   0   0   0   0   0   0   0   0   0   2   0   2   0   0   0   2   2   0   0   0   0   2   0   0   0   0   2   2   2   2   2   2   2   0   2   2   2   2   2   0   0   2   2   0   0   0   2   0   0   0   2   2   2   2   2   2   0   0   2   2   0   0   2   0   2   0   2   2   0   0   2   0   0   2   2   2   2   2   0   0   0   0   0   2   2   2   2   2   0   0   2   2   0   2   2   2   0   0   2   0   2   0   0   2   0   2   0   2   0   0   0   0   0   2   2   2   2   2   2   2   0   2   0   2   0   2   2   2   0   2   0   2   0   0   0   0   2   2   0   2   0   0   2   0   0   2   0   2   2   0   0   0   0   2   2   2   2   0   2   2   0   0   2   0   0   0   2   0   2   0   2   2
 MK-5-7                 2   2   0   0   0   2   0   2   0   0   0   2   2   2   2   0   0   0   2   2   0   2   0   2   0   0   2   0   0   0   0   0   2   2   0   0   0   2   0   2   0   0   0   2   2   0   0   0   0   2   0   0   0   0   0   2   2   2   2   2   2   0   2   2   2   0   2   0   0   2   2   0   0   0   2   0   0   2   2   2   2   2   2   0   0   0   2   2   0   0   2   0   2   0   0   2   0   2   2   0   0   2   0   2   2   2   0   0   0   0   0   0   2   0   2   2   0   0   2   2   0   2   2   2   0   0   0   0   2   0   0   2   2   0   0   2   0   0   0   0   0   2   2   2   2   2   2   2   0   2   0   2   0   2   2   2   0   2   2   2   0   2   0   0   2   2   0   2   0   0   2   0   0   2   0   2   2   0   0   0   0   2   2   2   2   0   2   2   0   0   2   0   2   0   0   0   2   0   2   2
 MK-5-8                 2   2   0   0   0   2   0   2   0   0   0   2   2   2   2   0   0   0   2   2   0   2   0   2   0   0   0   0   0   0   0   0   2   2   0   0   2   2   0   2   0   2   0   2   2   0   0   0   0   2   0   0   0   0   0   2   2   2   2   2   2   0   2   0   2   0   2   0   0   2   2   0   0   0   2   0   0   2   2   2   2   2   2   0   2   0   2   2   0   0   2   2   2   0   0   2   0   2   2   0   0   2   2   2   2   2   0   0   0   0   0   0   2   2   2   2   0   0   2   2   0   2   2   2   0   0   0   0   2   0   0   2   2   0   0   2   0   0   0   0   2   2   2   2   2   2   2   2   0   2   0   2   0   2   2   2   0   2   2   2   0   0   0   0   2   2   0   2   0   0   0   0   0   2   0   2   2   0   0   0   0   2   2   2   0   0   2   2   0   0   2   0   2   0   2   0   2   0   2   2
 MK-5-9                 2   2   0   0   0   2   0   2   0   0   0   2   2   2   2   0   0   0   0   0   0   2   0   0   0   2   0   0   0   0   0   0   2   2   0   0   0   0   0   2   0   2   0   2   2   0   2   0   2   2   2   0   0   0   0   2   2   0   2   2   2   0   2   0   2   0   2   2   0   2   2   0   0   0   2   0   2   2   2   2   0   2   2   0   2   0   2   2   0   0   2   2   2   0   0   2   0   2   2   0   0   2   2   2   2   0   0   0   0   0   0   0   2   2   2   2   0   0   2   2   0   2   0   2   0   0   2   0   2   2   2   2   2   2   0   2   0   0   0   0   2   2   2   2   2   2   2   2   0   2   0   2   0   2   2   2   0   2   2   2   0   2   0   0   2   0   0   2   0   0   0   0   0   2   0   2   2   0   0   0   0   0   2   2   0   2   2   2   0   0   2   0   2   2   2   0   2   0   2   2
 MK-5-10                2   2   0   0   0   2   0   2   0   0   0   2   2   2   2   0   0   0   0   0   0   2   0   0   0   0   2   0   0   0   0   0   2   2   0   0   0   0   0   2   0   2   0   2   2   2   2   0   2   2   2   0   0   0   0   2   2   0   2   2   2   0   0   0   2   2   2   2   0   2   2   0   0   0   2   2   2   2   2   2   0   2   2   0   2   0   2   0   0   0   2   2   2   2   0   2   0   2   0   0   0   2   2   2   2   0   0   0   0   0   0   0   2   2   2   2   0   0   2   2   0   2   0   2   0   0   2   0   2   2   2   2   2   0   2   2   0   0   0   0   2   2   2   2   2   2   2   2   0   2   0   2   0   2   2   2   0   2   2   2   0   2   0   0   2   0   2   2   0   0   0   0   0   0   0   0   2   0   0   0   0   0   2   2   0   2   2   0   0   0   2   0   2   2   2   0   2   0   0   2
 MK-5-11                0   2   2   0   0   2   0   2   2   0   0   2   2   2   2   0   0   0   0   0   0   2   0   0   0   0   2   0   0   0   0   0   2   2   0   0   0   0   0   0   0   2   0   2   2   2   2   0   2   2   2   0   0   0   2   0   2   0   0   2   2   0   0   0   0   2   2   2   0   2   2   0   0   0   0   2   2   2   2   2   0   2   2   0   0   2   0   0   0   0   0   2   2   2   0   2   0   2   0   0   0   2   2   2   2   0   0   0   0   2   0   0   2   2   2   2   0   0   2   2   0   2   0   2   2   0   2   0   2   2   0   2   2   0   2   2   0   0   0   0   2   2   2   2   2   2   2   2   0   2   0   2   0   0   2   2   0   2   2   2   2   0   0   0   2   0   2   2   2   0   0   0   0   0   0   0   2   2   0   0   0   0   2   2   0   2   0   2   2   0   2   0   2   2   2   0   2   0   0   2
 MK-5-12                0   2   2   0   0   2   0   2   2   0   0   0   2   2   2   0   0   0   0   0   0   2   0   2   0   0   2   0   0   2   0   0   2   2   0   0   2   0   0   0   0   2   0   2   2   2   2   0   2   2   2   0   2   0   2   0   2   0   0   2   2   0   0   0   0   2   0   2   0   2   2   0   0   0   0   0   2   2   2   2   2   2   2   0   0   2   0   0   0   0   2   2   0   2   0   2   0   2   0   0   0   2   0   2   2   0   0   0   0   2   0   0   2   2   2   2   0   0   2   2   0   2   0   2   2   2   2   0   2   2   0   2   2   0   2   2   2   0   0   2   2   2   2   2   2   2   2   0   0   2   0   2   0   0   2   2   0   2   2   2   0   0   0   0   2   0   2   2   2   0   0   0   2   0   0   0   2   0   0   0   0   0   2   2   0   2   0   2   2   2   2   0   2   2   2   0   0   2   0   2
 MK-5-13                0   2   2   0   0   2   0   0   2   0   0   0   0   2   2   0   0   2   0   0   0   2   0   0   2   0   2   2   0   2   0   0   0   2   0   0   2   0   0   0   0   2   0   2   2   2   2   0   2   2   2   0   2   0   2   0   2   0   0   2   0   0   0   0   0   0   0   2   0   2   2   0   2   0   0   2   2   2   2   2   2   2   2   0   0   2   0   0   0   0   2   2   0   2   0   2   0   0   2   0   0   2   0   2   2   0   0   0   0   2   0   2   2   2   2   2   0   0   2   2   0   2   0   2   2   0   0   0   2   2   0   2   2   0   2   2   2   0   0   2   2   2   2   2   2   2   2   2   0   2   0   2   0   0   2   2   0   2   2   2   0   0   0   0   2   0   2   2   2   0   0   0   2   0   0   0   2   0   0   0   0   0   2   2   0   0   0   2   2   2   2   0   0   2   2   0   2   2   0   2
 MK-5-14                0   2   2   0   0   2   0   0   2   2   0   0   0   2   2   0   2   2   0   0   0   2   0   0   2   0   2   2   0   2   0   0   0   2   0   0   2   0   0   0   0   2   0   2   2   2   2   0   2   2   2   0   2   0   2   0   2   2   0   2   0   2   0   0   0   0   0   2   0   2   2   0   0   0   0   2   2   2   2   2   2   0   2   0   0   2   0   0   0   0   2   2   0   2   0   2   0   0   0   0   0   2   0   2   0   0   0   0   0   2   2   2   2   2   2   2   0   0   2   2   0   2   0   2   2   0   0   0   2   2   2   2   2   2   2   0   2   0   0   2   0   2   0   2   2   0   2   2   0   2   0   2   0   0   2   2   2   2   0   2   0   0   0   2   2   0   2   2   2   0   0   0   2   0   0   0   2   0   0   0   0   0   2   2   0   0   0   2   2   2   2   0   0   2   2   0   2   0   0   2
 MK-5-15                0   2   2   0   0   2   0   0   2   2   0   0   0   2   2   0   2   2   0   0   0   2   0   0   2   0   2   2   0   2   0   0   0   2   0   0   2   2   0   2   0   0   0   2   2   0   2   0   2   2   2   2   0   2   0   0   0   2   0   2   0   0   0   0   0   0   0   2   0   2   2   0   0   0   0   2   2   2   2   2   2   0   2   2   0   2   0   0   2   0   2   2   0   2   0   2   0   0   0   0   0   2   0   2   0   0   0   0   0   2   2   2   0   2   2   2   0   0   2   0   0   2   0   2   2   0   0   0   2   2   2   2   2   2   2   0   2   0   0   0   0   2   0   2   2   0   2   2   0   2   0   2   0   0   2   2   2   2   0   2   0   0   0   0   2   0   2   2   2   0   0   0   0   0   0   0   2   0   0   0   0   0   0   2   0   2   0   2   2   2   2   0   0   2   2   0   2   0   0   2
 MK-5-16                0   2   2   0   0   2   0   0   2   2   0   0   0   2   2   0   2   2   0   0   0   2   0   2   2   0   2   2   0   0   0   0   2   2   0   0   2   0   0   2   0   0   0   2   2   0   2   0   2   2   0   2   0   2   0   0   0   2   0   0   2   0   0   0   0   0   0   2   0   2   2   0   0   0   0   2   2   0   2   0   2   0   2   2   0   2   0   0   2   0   2   2   0   2   0   2   0   0   2   2   0   2   2   2   0   0   0   0   0   2   2   2   0   2   2   2   0   2   2   0   0   0   0   2   2   0   0   0   2   2   2   2   2   2   2   0   2   0   0   0   0   2   0   2   2   0   2   2   0   2   0   2   2   0   2   2   2   2   0   2   0   0   0   2   0   0   2   2   2   0   0   0   0   0   0   0   2   0   0   0   2   0   0   2   0   2   0   2   2   2   2   0   0   2   2   0   2   0   0   2
 MK-6-1                 0   2   2   2   0   0   0   2   0   0   2   2   0   0   0   0   2   2   0   0   2   0   2   2   0   2   2   2   2   2   0   0   2   0   2   2   0   2   2   0   2   0   0   0   0   0   0   0   0   2   2   2   2   2   2   0   0   0   0   0   0   2   0   0   0   0   2   0   0   0   2   2   2   2   2   2   2   2   2   0   0   0   0   2   0   2   2   0   2   2   2   2   0   0   0   2   2   0   0   2   0   2   0   0   2   0   2   0   2   0   2   2   0   0   0   2   2   0   2   0   2   2   2   2   0   2   0   2   0   0   2   0   0   0   0   2   0   2   0   2   0   2   2   2   0   0   2   2   2   0   2   0   0   2   0   2   2   2   2   0   0   0   0   2   2   0   0   2   0   2   2   0   2   2   0   2   0   0   0   0   2   0   2   0   0   0   0   2   0   2   0   0   2   0   2   0   0   2   0   0
 MK-6-2                 0   2   2   2   0   0   0   2   0   0   2   2   2   0   0   0   2   2   0   0   2   0   2   2   0   2   2   2   2   2   0   0   2   0   2   2   0   2   0   2   2   0   0   0   2   0   0   0   0   2   2   2   2   2   2   0   0   0   0   0   0   2   0   0   0   0   2   0   0   2   2   2   2   2   2   2   2   2   2   0   0   0   0   2   0   2   2   0   2   2   0   2   0   0   0   2   2   0   0   2   0   2   0   0   2   0   2   0   2   0   2   2   0   0   2   2   2   2   2   0   2   2   2   2   0   2   0   2   0   0   2   0   0   0   0   2   0   2   0   2   0   2   0   2   0   0   2   2   2   0   2   0   0   2   0   2   2   0   2   0   0   2   0   2   0   0   0   2   0   2   2   0   2   2   0   2   0   2   0   2   2   2   2   0   0   0   0   2   0   2   0   0   2   2   2   2   0   2   0   2
 MK-6-3                 0   0   0   2   0   0   0   2   0   0   2   2   2   0   0   0   2   2   0   0   2   0   2   2   0   0   2   0   2   2   0   2   2   0   2   2   2   2   0   2   2   0   0   0   2   0   0   0   0   2   2   0   2   2   2   0   0   0   0   0   0   0   0   0   0   0   2   0   0   2   2   2   2   2   2   0   2   2   2   0   0   0   2   0   0   2   2   0   2   2   0   2   0   0   2   2   2   0   0   2   0   2   0   0   0   0   2   0   2   0   2   2   0   2   2   2   2   2   2   0   2   0   2   2   0   2   0   2   0   0   2   0   0   0   0   2   0   2   0   2   0   2   0   2   0   0   2   2   2   0   2   0   0   2   0   2   0   0   2   0   0   2   2   2   0   0   0   2   0   2   2   0   2   2   0   0   0   2   0   2   2   2   2   0   0   0   0   0   0   2   0   0   2   2   2   2   0   2   0   2
 MK-6-4                 2   0   2   2   0   0   0   2   0   0   2   2   2   0   0   0   2   0   0   0   2   0   2   2   0   0   2   0   2   2   2   2   2   0   2   0   2   2   0   2   2   0   0   0   2   0   0   0   0   2   2   0   2   0   2   0   0   0   0   0   0   0   0   0   0   0   2   0   0   2   2   2   2   2   2   0   2   2   2   0   0   0   2   0   0   2   0   0   2   2   0   2   0   0   2   2   2   0   0   2   0   2   0   0   0   0   2   0   2   0   2   2   0   2   2   2   2   2   0   2   2   0   2   2   0   2   0   2   0   0   2   0   2   0   0   2   0   2   0   2   2   2   0   2   0   0   2   2   2   0   2   0   0   2   0   2   0   0   2   0   0   2   0   2   0   0   0   2   0   2   2   0   2   2   0   0   0   2   0   2   2   2   2   0   2   0   2   2   0   2   0   0   2   2   0   2   0   0   0   2
 MK-6-5                 2   0   2   2   0   0   0   2   0   0   2   2   2   0   0   0   2   0   0   0   2   2   2   2   0   0   2   0   0   2   2   2   2   0   2   0   2   2   2   2   2   0   0   0   2   0   0   2   0   2   2   0   2   0   2   2   0   0   0   0   0   0   0   0   0   0   2   0   0   2   2   2   2   2   2   0   2   2   2   0   0   0   2   0   0   2   0   0   2   2   0   2   0   0   2   2   2   2   0   2   2   2   2   0   0   0   2   0   2   2   2   2   0   2   2   2   2   2   0   2   2   0   2   2   0   2   0   2   0   0   2   0   2   0   0   2   0   0   0   2   2   2   0   2   0   0   2   2   2   2   2   0   0   2   0   2   0   0   2   0   0   2   0   2   0   0   0   2   0   2   2   2   2   2   0   0   0   2   0   2   0   2   2   0   2   0   2   2   0   2   0   0   2   2   0   2   0   0   0   2
 MK-6-6                 2   0   2   2   0   0   0   2   0   0   2   2   2   0   0   0   2   2   0   2   2   2   2   2   0   0   2   0   0   2   2   2   2   0   2   2   2   2   2   2   2   0   0   0   0   2   0   2   0   2   2   0   2   0   2   2   0   0   0   0   2   0   0   0   0   0   2   0   0   2   0   2   2   2   2   0   2   0   2   0   0   0   2   0   0   2   0   0   2   2   0   2   0   0   2   0   2   2   0   2   2   2   2   0   0   0   2   0   2   2   2   2   0   2   2   2   2   2   2   2   2   0   2   2   0   2   0   2   2   0   2   0   2   0   0   2   0   0   0   0   2   2   0   2   0   0   2   0   2   2   2   0   0   2   0   2   0   0   2   0   0   2   0   2   0   0   0   2   0   2   2   2   2   2   0   0   0   2   0   2   0   2   2   0   2   0   2   2   0   2   0   2   2   2   0   2   0   0   0   2
 MK-6-7                 2   2   2   2   0   2   0   2   0   0   2   2   2   0   0   0   2   0   0   2   2   2   2   0   2   0   2   0   0   2   2   2   2   0   2   2   2   2   2   2   0   0   0   0   0   2   0   2   0   2   2   0   2   0   2   2   0   0   0   0   2   0   0   0   0   0   2   0   0   2   0   2   2   2   2   0   2   0   0   0   0   0   2   0   0   0   0   0   2   0   2   2   0   0   2   0   2   2   2   2   2   2   2   0   0   0   2   0   2   2   2   2   0   2   2   2   2   2   2   2   2   0   2   2   0   2   0   2   2   0   2   0   2   0   0   2   0   0   0   0   2   2   0   2   0   0   2   0   2   2   2   0   0   0   0   2   0   0   2   0   0   2   0   2   0   0   2   2   2   2   2   2   0   2   0   0   0   2   0   2   0   2   2   0   2   0   2   2   0   2   0   2   2   2   0   2   0   0   0   2
 MK-6-8                 2   2   2   2   0   2   0   2   0   2   2   2   2   0   0   0   2   0   0   2   2   2   2   2   2   0   0   0   0   2   2   2   2   0   2   2   2   2   2   0   2   0   0   0   0   2   0   2   0   2   2   0   2   0   2   2   0   0   0   0   0   0   0   0   0   0   0   0   0   2   0   2   2   2   2   0   2   0   0   0   0   0   2   0   0   0   0   0   2   0   2   2   0   2   2   0   0   2   2   2   2   2   2   0   2   0   2   0   2   2   2   2   0   0   2   2   2   2   2   2   2   0   2   2   2   0   0   2   2   0   2   0   2   0   0   2   0   0   0   0   2   2   0   2   0   0   2   0   2   2   2   0   0   0   0   2   0   2   2   0   0   2   0   2   0   0   2   2   2   2   2   2   0   2   0   0   0   2   0   2   0   2   2   0   2   0   2   2   0   2   0   2   2   2   0   2   0   0   0   2
 MK-6-9                 2   2   2   2   0   2   0   2   0   2   2   0   2   0   2   0   2   0   2   2   2   2   2   2   2   0   0   0   0   2   2   2   2   0   2   2   2   2   2   0   2   0   0   0   0   2   2   2   0   0   0   0   2   0   2   2   0   0   0   0   0   0   0   0   0   0   0   0   0   2   0   0   2   2   2   0   2   0   0   0   0   0   2   0   2   0   0   0   2   0   2   2   0   0   2   0   2   0   2   2   2   2   2   0   2   0   2   0   2   2   2   2   0   0   2   0   2   2   2   2   2   0   2   2   0   0   0   2   2   0   2   0   2   2   0   2   0   0   0   0   2   2   0   2   0   0   2   0   2   2   2   2   0   0   0   2   0   2   2   0   0   0   0   2   0   0   2   2   2   2   2   2   0   2   0   0   0   2   0   2   0   2   2   0   2   2   2   2   0   0   0   2   2   2   0   2   0   0   0   2
 MK-6-10                2   2   2   2   0   0   0   2   0   2   2   0   2   0   2   0   0   0   2   2   2   2   2   2   2   0   0   0   0   2   2   2   2   0   2   2   2   2   2   0   2   0   0   0   0   2   2   0   0   2   0   0   2   0   2   2   0   0   0   0   0   0   0   0   0   0   0   0   0   2   0   0   2   2   2   0   2   2   0   0   0   2   2   0   2   0   0   0   2   0   2   2   0   0   2   0   0   0   2   2   2   2   2   2   0   0   2   0   2   2   2   2   2   0   2   0   2   2   0   2   2   0   2   2   0   2   0   0   2   0   2   2   2   2   0   2   0   0   0   2   2   2   0   2   0   0   2   0   2   2   2   2   2   0   0   2   0   2   2   0   0   0   0   2   0   2   2   0   2   2   2   2   2   2   0   0   0   2   0   2   0   2   0   0   0   2   2   2   0   0   0   2   2   2   0   2   0   0   0   2
 MK-6-11                2   2   2   2   0   0   0   2   0   2   2   0   2   0   2   0   0   0   2   2   2   2   2   2   0   0   0   0   0   2   2   2   2   0   2   2   2   2   2   0   2   2   0   0   0   2   2   0   0   2   2   0   2   0   2   2   0   0   0   0   0   0   0   0   0   0   0   0   0   0   0   0   2   2   0   0   2   2   0   0   0   2   2   0   2   0   0   0   2   0   2   2   0   0   0   0   0   0   2   2   2   2   2   2   0   0   2   0   2   2   2   2   2   0   2   2   0   0   0   2   0   0   2   0   0   2   0   0   0   2   2   0   2   2   0   2   0   0   0   2   2   2   0   2   0   0   2   0   2   2   2   2   2   0   0   2   2   2   2   0   0   0   0   2   0   2   2   0   2   2   2   2   2   2   0   0   0   2   0   2   0   0   0   0   0   2   2   2   0   2   0   2   2   2   0   2   0   0   0   2
 MK-6-12                2   2   2   2   0   0   0   2   0   2   0   0   2   2   2   0   0   0   0   2   2   2   2   2   2   0   0   0   0   2   2   2   2   0   2   2   2   2   2   0   2   2   0   0   0   2   2   0   0   2   2   0   2   0   2   0   0   0   0   0   2   0   0   0   0   0   0   0   0   0   0   2   2   2   0   0   2   2   0   2   0   2   2   0   2   0   0   0   2   0   2   2   0   0   0   2   0   0   2   2   2   2   2   2   0   0   2   0   2   0   2   2   2   0   2   2   0   2   0   0   0   0   2   0   0   2   0   0   0   2   2   0   2   2   0   2   0   0   0   2   2   2   0   2   0   0   2   0   2   2   2   2   2   0   0   0   2   2   2   0   0   0   0   2   0   2   2   0   2   2   2   2   2   2   0   2   0   2   0   2   2   0   0   0   0   2   2   2   0   2   0   0   2   2   0   2   0   0   0   0
 MK-6-13                2   2   2   0   0   0   0   2   0   0   0   0   2   2   2   0   0   0   2   2   2   2   0   2   2   2   0   0   0   2   2   2   2   0   2   2   2   0   2   0   2   2   0   2   0   2   2   0   0   2   2   0   2   0   2   0   0   0   0   0   2   0   0   0   0   2   0   2   0   0   0   2   2   2   0   0   0   2   2   2   0   2   2   0   2   0   0   0   2   0   2   2   0   0   2   2   0   0   2   2   2   2   2   2   0   0   2   0   2   2   2   2   2   0   2   2   0   2   0   0   0   0   2   0   0   0   0   2   2   2   2   0   2   2   2   2   0   0   0   2   2   2   0   2   0   0   2   0   0   2   0   2   2   0   0   0   2   2   2   0   0   0   0   2   0   2   2   0   2   2   2   2   2   2   0   2   2   0   0   2   2   0   0   0   2   2   0   0   0   2   0   0   2   2   2   2   0   0   0   0
 MK-6-14                2   2   2   0   0   0   0   2   0   0   0   0   2   2   2   2   0   2   2   2   2   2   0   2   2   2   0   0   0   2   2   2   2   0   2   0   2   0   2   0   2   2   0   2   2   2   2   0   0   0   2   0   2   0   2   0   0   0   0   0   0   2   0   0   0   2   0   2   0   0   0   2   2   2   0   0   0   2   2   2   0   0   2   0   2   0   0   2   2   0   0   2   0   0   2   2   0   0   2   2   2   0   2   2   0   0   0   0   2   2   2   2   2   0   2   2   0   2   0   0   0   0   2   0   2   0   2   2   2   2   2   0   2   2   2   2   0   0   0   2   2   2   0   2   0   0   0   0   2   2   0   2   2   0   0   0   2   2   2   0   2   0   0   2   0   2   2   0   2   0   2   2   2   2   0   2   0   0   0   2   2   0   2   0   2   0   0   0   0   2   0   0   2   2   2   2   0   0   0   0
 MK-6-15                2   2   2   0   0   0   0   2   0   0   0   2   2   2   2   2   0   2   2   2   2   2   0   2   2   2   0   0   0   2   2   2   2   0   2   0   2   0   0   0   2   2   0   2   2   0   2   0   0   0   2   0   2   0   2   0   0   0   0   0   2   2   0   2   0   2   0   2   0   0   0   2   2   2   0   0   0   2   2   2   0   0   0   0   2   0   0   2   2   0   0   2   0   0   2   2   0   0   2   2   2   0   2   2   0   0   0   0   2   2   2   2   2   0   2   2   0   2   2   0   0   0   2   0   2   0   2   2   2   2   0   0   2   2   2   2   0   0   0   2   2   2   0   2   0   0   0   0   2   2   0   2   2   0   0   0   2   0   2   0   2   0   0   2   0   2   2   0   2   0   2   2   2   2   0   2   0   0   0   0   2   0   2   0   2   0   0   0   2   2   0   0   2   2   2   0   0   2   0   0
 MK-6-16                2   2   2   0   0   0   0   2   0   0   2   2   2   2   2   2   0   2   2   2   2   2   0   2   2   2   0   0   0   2   2   2   2   0   2   0   2   0   0   0   0   2   0   2   2   0   2   0   0   0   2   0   2   0   2   0   0   2   0   0   2   2   0   2   0   2   0   2   0   2   0   2   2   2   0   0   0   2   2   2   0   0   0   0   2   0   0   2   2   0   0   2   0   0   2   2   0   2   2   2   2   0   2   2   0   0   0   0   2   2   0   2   2   0   2   2   0   2   2   0   0   0   2   2   2   0   2   2   2   0   0   0   2   2   0   2   0   0   2   2   2   2   0   2   0   0   0   0   2   2   0   2   2   0   0   0   2   0   2   0   2   0   0   0   0   2   2   0   2   0   2   2   2   2   0   2   2   0   0   2   2   0   2   0   2   0   0   0   2   2   0   0   2   2   2   0   0   2   0   0
 
!****************************************** Phenotypic Data **********************************************************
!-100.0 is resevred for missing phenotype
SimulatedTrait1        14.3075   14.2719   14.3753   15.8779   13.3977   16.1563   13.9776   13.6192   14.4041   15.0866   13.3939   15.3928   15.8414   15.1607   16.8915   13.9689   17.0254   14.5319   13.3883   13.6020   15.8049   17.0524   13.5171   16.3053   17.0655   16.2529   16.4356   15.6740   12.4740   15.2251   15.0040   15.4643   12.2925   14.4841   14.5201   16.0380   16.5729   16.3510   15.0193   16.0654   15.2731   13.9956   16.1745   15.6504   15.6850   15.7999   16.6475   17.3632   14.1644   13.2669   16.3220   15.9964   14.8738   13.7891   15.2624   15.4440   13.9898   16.5777   17.5595   15.4562   15.1726   16.3415   15.3256   13.8992   14.1554   14.2407   14.1334   16.7246   15.9605   14.5744   15.2729   15.9122   14.2215   15.0452   14.4532   14.5505   16.3735   13.8514   13.1444   12.5472   13.6962   16.4476   16.5790   16.2462   14.4177   14.9475   14.3156   14.9770   14.3457   13.2748   15.8582   16.2471   15.5256   14.2768   16.1848   15.9852   17.3429   13.6038   14.6819   14.5731   14.7337   15.2027   14.9773   15.9418   14.8527   15.5525   14.5884   13.1110   16.5858   15.9416   14.6750   14.1773   14.7392   15.7516   13.7465   11.7578   15.8435   14.8916   13.9299   13.5320   12.9274   15.2564   15.1906   16.1905   14.6315   15.6003   12.9228   17.2897   17.0723   15.7394   14.2317   13.4760   15.9576   12.1317   14.1434   13.2339   14.3908   15.4498   16.3986   15.1065   14.7312   13.2767   17.1416   14.5532   14.4340   13.1343   15.7128   15.0859   15.5748   16.2958   15.4091   14.7524   14.8280   14.6206   15.0841   14.1733   13.7121   16.6241   14.8803   13.7965   16.2338   15.7580   14.3573   14.4748   14.0128   12.5574   15.9643   13.8105   14.7676   13.8741   16.3463   14.1151   15.1895   17.5392   17.4961   14.1915   14.4619   15.1138   15.9812   15.4327   13.6245   15.4436   12.5199   14.3390   13.7468   14.8719   16.5381   14.9807   16.0135   12.7563   14.8016   16.9383   15.5948   12.4667   16.8059   15.0827   15.5445   16.2631   14.3585   13.9221
SimulatedTrait2         9.8746    8.9555    9.9318    8.7205   10.5220    9.3196   10.7923   10.4452    9.9063    8.2864    9.8781    9.5924   11.0533   10.2930    8.3173   10.4006    9.3591    9.8367   10.8479   11.0857    9.2662    9.2301   11.3055    9.3180    9.6265    9.3159    8.7652   10.0182   11.0059   10.6325   10.5580   11.0609   10.5221   10.5085   10.3881   10.3393    8.3980    9.4747    9.0970    9.7108    9.7593   10.3250   10.7451    8.9164   10.3676   10.7258    9.8557    9.2468   11.1887    9.6284    9.7568    9.5456    9.8124   10.5973   10.8787    9.5891    9.8629   10.1299    9.2479    9.8013    9.8094   10.7772    9.2736   10.9182   10.2082    9.5860   10.3846    9.0335    9.6876   10.6939   10.7561    9.9646   10.5597   10.4875    9.3891   10.7732    9.7198   10.7891    9.4106   10.5147    9.3683    8.9393    8.8340    9.2174   10.8388   10.2127    9.7999    9.0912    9.8806   10.6910   10.1677    9.2297   10.0183    9.2723    9.6066    8.8164    9.4662   10.4558    9.9127   10.9379   10.0987    9.3081   10.7207    8.5915   10.2096    9.1925    8.6662   10.2006   10.5007   10.5595   10.4614    8.9810    9.6589    9.0054    9.1611   10.7233   10.4288    9.9811   10.7999    9.4460    9.7257    9.7354    9.4081   10.7355    9.7749   10.2699   10.4927    9.3109   10.9733    9.1855   10.3444   10.8967   10.2539   10.5515   10.5101   10.5416   10.1443   10.3309    9.4007    9.7383    9.5003   10.7597    9.7333   10.0248   10.8036   10.4855    9.6395   10.9963    9.6623    9.4824   10.2953   11.1140    8.9571   11.1028   11.0016   10.1274   10.4269    9.2102   10.5560   10.2013    8.6830    9.5811   10.4956   10.5397   10.6805   10.9558    9.5044   11.2244   10.3039   10.8139    8.7292   11.1075    9.8609    9.9614    9.9915    8.7775   10.7506   10.5144    9.4814    9.6578    9.7410    9.4492   10.7028    9.4340   10.5156   10.0451    9.6357   10.2654   10.5225   10.1845    9.3429   10.1768    9.2266   10.2506   10.0594    9.0228   10.5013    9.5673   10.4763   10.7244
 
