# Supplementary material for: Inclusive Composite Interval Mapping of QTL by Environment Interactions in Biparental Populations
Source: PLoS One. 2015 Jul 10;10(7):e0132414. doi: 10.1371/journal.pone.0132414 (PMC4498613; doi:10.1371/journal.pone.0132414)
Supplement: S5 File — (ZIP) [file pone.0132414.s005.zip › H=0.5/L1/run_00021.met]

!**********************Note: lines staring with "!" are remarks and will be ignored in the program********************
!*********************************General Information**********************************
!Assuming F1 = P1 x P2, populations available in QTL IciMapping are: 
!  1, P1BC1F1 = P1 x F1, the first backcrossing where P1 is used as the recurrent parent;
!  2, P2BC1F1 = P2 x F1, the first backcrossing where P2 is used as the recurrent parent;
!  3, F1DH, F1-derived doubled haploids; 
!  4, RIL or F1RIL, recombination inbred lines through the repeated selfing of F1;
!  5, P1BC1RIL, recombination inbred lines through the repeated selfing of P1BC1F1;
!  6, P2BC1RIL, recombination inbred lines through the repeated selfing of P2BC1F1;
!  7, F2, the selfing generation of F1;
!  8, F3, the selfing generation of F2;
!  9, P1BC2F1, the second backcrossing where P1 is used as the recurrent parent; 
! 10, P2BC2F1, the second backcrossing where P2 is used as the recurrent parent;
! 11, P1BC2RIL, recombination inred lines through the repeated selfing of P1BC2F1; 
! 12, P2BC2RIL, recombination inred lines through the repeated selfing of P2BC2F1; 
! 13, P1BC1F2, the selfing generation of P1BC1F1; 
! 14, P2BC1F2, the selfing generation of P2BC1F1; 
! 15, P1BC2F2, the selfing generation of P1BC2F1; 
! 16, P2BC2F2, the selfing generation of P2BC2F1; 
! 17, P1BC1DH, P1BC1F1-derived doubled haploids; 
! 18, P2BC1DH, P2BC1F1-derived doubled haploids; 
! 19, P1BC2DH, P1BC2F1-derived doubled haploids; 
! 20, P2BC2DH, P2BC2F1-derived doubled haploids; 
   3      !Mapping Population (see remarks above)
   2      !Mapping Function (1 for Kosambi; 2 for Haldane; 3 for Morgan)
   2      !Marker Space Type (1 for intervals; 2 for positions)
   1      !Marker Space Unit(1 for centiMorgans; 2 for Morgan)
   6      !Number of Chromosomes (or Linkage Groups)
 200      !Size of the mapping population
   2      !Number of environments
 
!***************************************** Chromosomes and Linkage Maps **********************************************
!Chromosome                 NumMarkers
-CH1                        16
-CH2                        16
-CH3                        16
-CH4                        16
-CH5                        16
-CH6                        16
!Linkage map (Marker name followed by position or the interval length)
 MK-1-1                1     0.000
 MK-1-2                1    10.000
 MK-1-3                1    20.000
 MK-1-4                1    30.000
 MK-1-5                1    40.000
 MK-1-6                1    50.000
 MK-1-7                1    60.000
 MK-1-8                1    70.000
 MK-1-9                1    80.000
 MK-1-10               1    90.000
 MK-1-11               1   100.000
 MK-1-12               1   110.000
 MK-1-13               1   120.000
 MK-1-14               1   130.000
 MK-1-15               1   140.000
 MK-1-16               1   150.000
 MK-2-1                2     0.000
 MK-2-2                2    10.000
 MK-2-3                2    20.000
 MK-2-4                2    30.000
 MK-2-5                2    40.000
 MK-2-6                2    50.000
 MK-2-7                2    60.000
 MK-2-8                2    70.000
 MK-2-9                2    80.000
 MK-2-10               2    90.000
 MK-2-11               2   100.000
 MK-2-12               2   110.000
 MK-2-13               2   120.000
 MK-2-14               2   130.000
 MK-2-15               2   140.000
 MK-2-16               2   150.000
 MK-3-1                3     0.000
 MK-3-2                3    10.000
 MK-3-3                3    20.000
 MK-3-4                3    30.000
 MK-3-5                3    40.000
 MK-3-6                3    50.000
 MK-3-7                3    60.000
 MK-3-8                3    70.000
 MK-3-9                3    80.000
 MK-3-10               3    90.000
 MK-3-11               3   100.000
 MK-3-12               3   110.000
 MK-3-13               3   120.000
 MK-3-14               3   130.000
 MK-3-15               3   140.000
 MK-3-16               3   150.000
 MK-4-1                4     0.000
 MK-4-2                4    10.000
 MK-4-3                4    20.000
 MK-4-4                4    30.000
 MK-4-5                4    40.000
 MK-4-6                4    50.000
 MK-4-7                4    60.000
 MK-4-8                4    70.000
 MK-4-9                4    80.000
 MK-4-10               4    90.000
 MK-4-11               4   100.000
 MK-4-12               4   110.000
 MK-4-13               4   120.000
 MK-4-14               4   130.000
 MK-4-15               4   140.000
 MK-4-16               4   150.000
 MK-5-1                5     0.000
 MK-5-2                5    10.000
 MK-5-3                5    20.000
 MK-5-4                5    30.000
 MK-5-5                5    40.000
 MK-5-6                5    50.000
 MK-5-7                5    60.000
 MK-5-8                5    70.000
 MK-5-9                5    80.000
 MK-5-10               5    90.000
 MK-5-11               5   100.000
 MK-5-12               5   110.000
 MK-5-13               5   120.000
 MK-5-14               5   130.000
 MK-5-15               5   140.000
 MK-5-16               5   150.000
 MK-6-1                6     0.000
 MK-6-2                6    10.000
 MK-6-3                6    20.000
 MK-6-4                6    30.000
 MK-6-5                6    40.000
 MK-6-6                6    50.000
 MK-6-7                6    60.000
 MK-6-8                6    70.000
 MK-6-9                6    80.000
 MK-6-10               6    90.000
 MK-6-11               6   100.000
 MK-6-12               6   110.000
 MK-6-13               6   120.000
 MK-6-14               6   130.000
 MK-6-15               6   140.000
 MK-6-16               6   150.000
!*********************************** Marker Types ********************************************************************
!Co-dominant marker: When heterozygote F1 is present, P1 is coded as 2, F1 is coded as 1, and P2 is coded as 0; Otherwise, P1 is coded as 2, and P2 is coded as 0. 
!Dominant marker: When heterozygote F1 is present, P1 and F1 are coded as 12, and P2 is coded as 0; Otherwise, P1 is coded as 2, and P2 is coded as 0.  
!Recessive markers: When heterozygote F1 is present, P1 is coded as 2, and F1 and P2 are coded as 10; Otherwise, P1 is coded as 2, and P2 is coded as 0. 
!Missing marker is coded as -1. 
 MK-1-1                 2   2   2   0   2   2   2   0   0   0   2   0   2   0   2   0   0   2   0   0   0   2   2   0   0   2   0   0   0   2   2   2   0   0   2   2   0   0   0   2   2   0   2   2   0   0   2   0   2   2   2   0   0   0   2   2   0   2   0   0   2   2   2   2   0   0   2   2   2   2   2   0   2   2   0   0   2   0   2   2   0   0   2   0   2   2   0   0   0   2   0   0   0   0   0   2   2   2   0   2   0   0   0   2   0   2   0   2   0   0   2   0   0   2   0   0   2   0   0   2   2   0   0   0   0   2   2   0   2   2   0   2   2   0   2   2   2   2   2   0   2   0   2   2   2   2   0   0   2   0   2   2   0   0   0   2   0   2   2   2   2   2   0   0   0   2   0   2   0   0   0   0   0   0   0   0   2   2   0   0   0   2   2   0   0   2   2   2   2   2   0   2   0   2   0   2   0   2   0   0
 MK-1-2                 2   2   2   0   0   2   2   0   2   0   2   0   2   0   0   0   0   2   0   0   2   2   2   0   0   0   2   0   0   2   2   2   0   0   2   2   0   0   0   2   2   0   0   2   0   0   2   0   0   0   0   0   0   0   2   0   0   2   0   0   2   2   2   2   0   0   2   2   0   2   2   2   2   2   0   0   2   0   0   2   0   0   2   0   2   2   0   0   0   2   0   0   0   0   0   0   2   2   0   2   0   0   0   2   0   2   0   2   0   0   2   2   0   2   0   0   2   0   0   2   2   0   0   0   0   2   2   0   0   2   2   0   2   0   2   2   2   2   2   0   2   0   2   0   2   2   0   0   2   0   2   2   0   0   0   0   0   2   2   2   2   2   0   0   0   2   0   0   0   0   0   0   0   0   0   0   2   2   0   0   2   2   2   0   0   2   2   2   2   2   0   2   0   0   0   2   0   2   0   0
 MK-1-3                 2   2   2   0   0   0   2   0   2   0   2   0   2   0   0   0   0   2   0   0   2   2   2   0   0   0   2   0   0   2   2   2   0   0   2   2   0   0   0   2   2   0   0   2   0   0   0   0   0   0   0   0   0   0   2   0   0   2   0   0   2   2   2   2   0   0   2   2   0   2   0   2   2   2   0   0   2   0   0   2   0   0   2   0   2   2   0   0   0   2   2   0   0   0   0   0   2   2   2   2   0   0   0   2   2   2   2   2   0   0   2   2   0   2   0   0   2   0   0   2   2   0   0   0   0   2   2   0   0   2   2   2   2   0   2   2   2   2   2   0   2   0   2   0   2   2   0   2   2   0   2   2   0   0   0   0   0   2   0   2   2   2   0   0   0   2   0   0   2   0   0   0   0   2   0   0   2   2   0   0   0   2   2   0   0   2   0   2   2   2   0   2   0   0   0   2   0   2   0   0
 MK-1-4                 2   2   2   2   0   0   2   0   2   0   2   0   2   0   0   0   0   2   0   0   0   2   2   0   2   0   2   0   0   2   2   2   0   0   2   2   0   0   0   2   2   0   0   2   0   0   0   0   0   0   0   0   0   2   2   0   0   2   0   0   2   2   2   2   2   0   2   2   0   2   0   0   2   2   0   0   0   2   0   2   0   0   2   0   2   2   0   0   0   2   0   0   0   0   0   0   2   2   2   2   0   0   0   2   2   2   2   2   0   0   0   2   2   0   0   0   2   0   0   2   2   0   0   0   0   2   2   0   0   2   2   2   2   0   2   2   2   2   0   0   2   0   2   0   2   2   0   2   0   0   2   2   0   2   0   0   0   2   0   2   2   2   0   0   0   2   0   0   2   0   0   0   0   2   0   2   2   2   0   0   0   0   2   0   0   2   0   0   2   2   0   2   2   0   0   2   0   0   0   0
 MK-1-5                 2   2   2   0   0   0   2   0   2   0   2   0   2   0   0   0   0   2   0   0   0   2   2   0   2   0   2   0   0   2   2   2   0   0   2   2   0   0   0   2   2   0   0   2   0   0   0   0   0   0   0   0   0   2   2   0   2   2   0   0   2   2   2   2   2   0   2   2   0   2   0   0   2   2   0   0   0   0   0   2   0   0   0   0   2   2   0   0   0   2   0   0   2   0   0   0   2   2   2   2   0   0   0   2   0   0   2   2   0   0   0   2   0   0   0   0   2   0   0   2   2   0   0   0   0   2   2   0   0   2   2   2   2   0   2   2   2   2   0   0   2   0   2   2   2   2   2   2   0   0   2   2   0   0   0   2   2   2   0   2   0   2   0   0   0   2   2   0   2   0   0   0   0   2   2   2   2   2   2   0   0   0   2   0   0   2   0   0   2   2   2   2   2   0   0   2   0   0   0   0
 MK-1-6                 2   2   2   0   0   0   2   0   2   0   2   0   2   0   0   0   0   2   0   0   0   0   2   0   2   0   2   0   0   2   0   2   0   0   2   2   0   0   0   2   2   0   0   2   0   0   0   2   0   0   0   0   0   2   2   0   2   2   0   0   2   2   2   2   2   0   2   2   0   2   0   0   2   0   0   0   0   0   0   2   0   0   2   0   2   0   0   2   0   0   0   0   2   2   0   0   0   2   2   2   0   0   0   2   0   0   2   2   0   0   0   2   0   0   0   2   2   0   0   2   2   0   0   0   2   0   2   0   0   2   2   2   2   0   2   2   2   2   0   0   2   0   2   2   2   2   2   2   0   0   2   2   0   0   0   2   2   2   0   2   0   2   0   0   0   2   2   0   2   0   0   0   0   2   2   2   2   2   2   0   2   0   2   0   0   2   0   0   2   2   2   0   2   0   0   2   2   0   2   0
 MK-1-7                 2   2   2   0   0   2   2   0   2   2   2   0   0   0   0   0   0   2   0   0   0   0   2   0   2   0   2   0   0   2   2   2   0   0   2   2   0   0   0   2   2   2   2   2   2   0   0   2   0   0   0   0   0   0   2   0   2   2   0   0   2   0   2   2   2   0   2   2   0   2   0   0   2   0   0   0   0   0   0   2   0   0   2   0   0   0   0   2   0   0   0   2   2   2   0   0   0   2   2   2   0   0   0   2   0   0   2   2   0   0   0   0   0   0   0   2   2   0   0   2   2   0   0   0   2   0   2   0   0   2   2   2   2   0   2   0   2   2   0   2   2   0   2   2   2   0   2   2   0   0   2   2   0   0   0   2   0   2   0   2   0   2   0   0   0   2   2   0   2   2   0   0   0   2   2   2   2   2   2   0   2   0   2   0   0   2   0   0   2   2   2   0   2   0   0   2   2   0   2   0
 MK-1-8                 2   2   2   0   0   2   2   0   2   2   2   0   0   2   0   0   0   2   0   0   0   0   2   0   2   0   2   0   0   2   2   2   0   0   2   2   0   0   0   2   2   2   2   2   0   0   2   2   0   0   0   0   0   0   2   0   2   2   0   0   2   0   2   2   2   0   0   2   0   2   0   0   2   0   0   0   0   0   0   2   2   0   2   2   0   2   0   0   0   0   0   0   0   2   0   0   0   2   2   2   0   0   0   2   0   0   2   2   0   2   0   0   0   0   0   2   2   2   0   2   2   0   0   0   2   0   2   0   0   2   2   2   2   0   2   0   0   2   0   0   2   0   2   2   2   0   2   2   0   0   2   2   0   0   0   2   0   2   0   2   0   0   0   0   2   2   2   2   0   2   0   2   0   2   2   2   0   2   2   2   2   0   2   0   0   2   2   0   2   2   2   0   0   0   0   2   2   0   2   0
 MK-1-9                 2   2   2   0   0   2   0   0   2   2   2   0   0   0   0   0   0   2   0   0   2   0   2   0   2   0   2   0   0   0   2   2   0   0   2   2   0   0   0   2   0   2   2   2   0   0   2   2   0   0   0   0   0   0   2   0   2   2   0   0   2   0   2   2   2   0   2   2   0   0   0   0   2   0   0   0   0   0   0   2   2   0   2   2   0   2   2   0   0   0   0   0   2   2   0   0   0   2   2   2   0   0   0   2   2   0   2   2   0   2   0   0   0   0   0   0   2   2   0   0   2   0   0   0   0   0   2   2   0   0   2   2   2   2   2   0   0   2   0   0   2   0   2   2   2   0   2   0   0   0   2   2   0   0   0   2   0   2   0   2   2   2   0   0   2   2   2   2   0   2   0   0   2   2   2   2   0   2   2   2   2   0   2   0   0   2   2   0   2   2   2   0   0   0   2   2   2   2   2   0
 MK-1-10                2   2   2   0   0   2   0   0   0   0   2   0   2   0   0   0   0   0   0   0   2   0   2   0   2   0   0   0   0   0   2   2   0   0   2   2   0   0   0   2   0   2   2   2   0   0   2   2   2   0   2   0   0   0   2   0   2   0   0   0   2   0   2   2   2   0   2   2   0   0   0   0   2   0   0   0   0   0   0   2   2   0   2   2   0   2   2   0   0   0   0   0   2   2   0   0   0   2   2   2   0   0   0   2   2   0   2   2   0   2   0   0   0   0   0   0   2   2   0   0   2   0   0   0   0   0   2   2   0   0   2   2   2   2   0   0   0   2   0   0   2   0   2   2   0   0   2   0   0   0   2   2   0   0   0   2   0   2   0   2   2   2   0   0   2   2   2   2   0   0   0   0   2   2   2   2   0   2   2   2   2   0   2   0   0   2   2   0   0   2   2   0   0   0   2   2   2   2   2   0
 MK-1-11                2   2   2   0   0   2   0   0   0   2   2   2   2   0   0   0   0   2   0   0   2   0   2   0   2   0   0   0   0   0   2   2   0   0   2   2   0   0   0   2   0   2   2   0   0   0   2   2   2   0   2   2   0   0   2   0   2   0   0   0   2   0   2   2   2   2   2   2   0   0   2   0   2   0   0   2   2   0   0   2   2   2   0   2   0   2   2   0   0   0   0   0   2   2   0   2   0   2   2   2   0   0   0   2   2   0   0   2   0   2   2   0   0   0   0   0   2   2   0   2   0   0   0   2   0   0   0   2   0   0   2   2   2   2   0   0   0   2   0   0   2   0   2   2   0   0   2   0   0   0   2   2   0   0   0   2   0   2   2   2   0   2   0   0   2   2   2   2   0   0   0   0   2   2   2   0   0   2   2   0   2   0   2   0   0   2   2   0   0   2   2   2   0   0   2   2   2   2   2   0
 MK-1-12                2   2   2   0   2   2   0   0   0   2   2   2   2   0   0   0   0   2   0   0   2   2   2   0   2   0   0   0   0   0   2   2   0   0   2   2   0   0   0   2   0   2   2   0   0   0   2   0   2   0   2   2   0   0   2   0   2   0   0   0   2   0   0   2   2   2   2   0   0   0   0   0   0   0   0   2   2   0   0   2   2   2   2   2   0   2   2   2   0   0   0   0   2   2   0   2   0   2   2   0   0   0   0   2   2   0   0   2   0   0   2   0   0   0   0   0   2   2   0   2   0   0   0   0   0   0   0   2   2   0   2   2   2   2   0   0   0   2   0   0   2   0   2   2   0   0   2   0   0   0   2   2   0   0   0   2   0   2   2   2   2   0   0   0   2   2   2   2   0   0   2   0   2   0   2   0   0   2   2   0   2   0   2   0   0   2   2   0   0   2   2   2   0   0   2   2   2   2   2   0
 MK-1-13                2   2   2   0   2   2   0   0   0   2   2   2   0   0   2   0   0   0   0   0   2   2   2   0   2   0   0   0   2   0   2   2   0   0   0   2   0   0   0   2   0   2   2   0   0   0   2   0   2   0   2   2   0   0   2   0   2   0   0   0   2   2   0   2   2   2   2   0   0   0   0   0   0   2   0   2   2   0   0   2   2   2   0   2   0   2   0   2   0   0   0   0   2   0   0   2   0   2   2   0   0   0   0   2   2   0   0   2   0   0   0   0   0   0   0   0   2   0   0   2   0   0   0   0   0   0   2   2   2   0   2   2   2   2   0   2   0   2   0   2   2   0   2   2   0   0   2   0   0   0   2   2   0   0   0   2   2   2   2   0   2   2   0   0   2   2   2   2   0   0   2   0   2   0   2   2   0   2   2   0   0   0   2   0   0   2   2   0   0   2   2   2   0   0   2   2   0   2   2   0
 MK-1-14                2   0   2   0   2   2   0   2   0   2   2   2   0   0   2   0   0   0   0   0   2   2   2   0   2   0   0   0   2   0   2   2   0   0   0   2   2   0   0   2   0   2   2   0   0   0   2   0   2   0   2   2   0   0   2   0   2   0   2   0   2   2   0   2   2   2   2   2   2   0   0   0   0   2   0   2   2   0   0   2   2   2   0   2   0   2   0   0   2   0   0   0   2   0   0   2   0   2   2   0   2   0   0   2   2   0   0   2   0   0   0   0   0   0   0   0   0   0   0   2   0   0   0   2   0   0   2   2   2   0   2   2   2   2   0   2   2   2   0   2   2   0   0   2   0   0   2   0   0   0   2   2   0   0   0   2   2   2   2   0   2   2   0   0   2   2   2   2   2   0   2   0   2   0   2   2   0   2   2   2   2   0   2   0   0   2   2   0   0   2   2   2   0   0   2   2   2   2   2   0
 MK-1-15                2   0   2   0   2   2   0   0   0   2   2   2   0   2   0   0   0   2   0   0   2   2   2   2   2   0   2   0   2   2   2   2   0   0   0   2   2   0   0   2   0   2   2   0   0   0   2   0   2   0   0   2   0   0   2   2   0   0   2   0   2   2   0   2   2   2   2   2   2   0   0   0   0   0   0   2   2   2   0   2   2   2   0   2   0   2   0   0   2   0   0   0   2   0   2   2   0   2   2   0   2   0   0   2   2   0   0   2   0   0   0   0   2   0   0   0   0   0   0   2   0   0   0   2   0   0   2   0   2   2   2   2   2   2   0   2   2   2   2   2   2   0   0   2   0   0   2   0   0   0   2   0   0   0   2   2   2   2   0   0   2   2   0   0   2   2   2   2   2   0   2   0   2   0   2   2   0   2   2   2   2   0   2   0   0   2   2   0   0   2   0   0   0   0   2   2   2   2   2   0
 MK-1-16                2   0   2   0   2   2   2   0   0   2   2   2   0   2   0   0   0   2   0   0   2   2   2   2   0   0   2   0   2   2   2   2   0   0   0   2   2   0   0   2   2   2   2   0   0   0   2   0   2   0   0   2   0   0   0   2   0   0   2   0   0   2   0   2   2   2   2   2   2   2   0   0   0   0   0   2   2   2   0   2   2   2   0   2   0   2   0   0   2   0   0   0   2   0   2   2   0   2   2   0   2   0   0   0   2   0   0   2   2   0   0   0   2   0   0   0   0   0   0   2   0   0   0   2   0   0   2   0   2   2   2   2   2   2   0   2   2   2   2   2   2   0   0   2   0   0   2   2   0   0   2   0   0   0   2   2   2   2   0   0   0   2   2   0   2   2   2   2   0   0   2   0   2   0   2   2   0   2   2   2   2   0   2   0   2   2   2   0   0   2   2   0   0   0   2   2   2   2   2   0
 MK-2-1                 0   2   0   2   2   2   0   0   2   0   2   2   0   0   2   0   2   2   2   0   0   2   2   2   0   2   2   0   2   0   0   2   2   2   2   2   2   0   0   0   0   2   0   2   0   0   2   2   2   2   2   2   2   2   0   2   0   2   0   0   0   2   2   0   0   2   2   2   2   2   2   2   0   2   2   0   0   0   0   0   0   0   2   2   2   2   2   2   0   2   2   2   2   2   2   2   0   2   2   0   2   0   0   0   2   2   0   2   0   2   2   0   0   0   0   0   2   0   0   0   0   0   0   2   0   0   2   0   0   0   0   0   0   2   2   2   0   2   2   2   2   0   2   0   2   0   0   0   2   2   2   0   2   2   2   0   2   2   2   2   0   0   0   2   2   2   0   2   0   0   0   2   2   0   0   2   0   0   0   0   0   2   0   0   2   2   0   2   2   0   0   2   0   2   2   0   0   0   0   2
 MK-2-2                 0   2   0   2   2   2   0   0   2   0   2   2   0   0   2   0   2   2   0   0   0   0   2   2   0   2   2   0   2   0   2   2   2   2   2   2   2   0   0   0   2   2   2   2   0   2   2   2   2   2   2   2   2   2   2   2   0   2   0   0   0   2   0   0   0   2   2   2   2   2   2   2   2   2   0   2   0   0   0   0   0   0   2   2   2   2   2   2   0   0   2   2   2   2   0   2   0   2   2   0   2   0   0   0   2   2   0   2   0   2   2   0   0   0   0   0   2   2   2   2   0   0   0   2   0   0   2   0   0   0   0   0   0   2   2   2   0   2   2   2   2   0   2   0   2   0   0   0   2   2   2   0   2   2   2   2   2   2   2   2   2   0   0   0   2   2   0   0   0   0   2   2   2   0   0   2   0   0   0   0   0   2   0   0   2   2   0   2   2   2   0   2   2   2   2   0   2   0   0   2
 MK-2-3                 0   2   0   2   2   2   0   0   2   0   2   2   0   2   2   0   2   2   0   0   0   0   0   2   0   2   2   2   2   2   2   2   2   2   2   2   2   2   0   2   2   2   2   2   0   2   2   2   2   2   2   2   2   2   2   2   0   2   0   0   0   2   0   2   0   2   2   2   2   2   2   2   2   2   0   2   0   0   0   0   0   0   0   2   2   2   2   2   0   0   2   2   2   2   0   2   0   2   2   0   2   0   2   2   2   2   0   2   2   2   0   0   0   2   0   0   2   2   2   2   2   0   0   2   0   0   2   0   0   0   0   0   0   2   2   2   0   2   0   2   2   0   2   0   2   0   0   2   0   2   2   0   0   2   2   2   2   2   2   2   0   0   0   0   2   2   0   0   0   0   2   0   2   2   0   2   0   0   0   0   0   2   0   0   2   2   0   2   2   2   0   2   2   2   2   0   0   0   0   2
 MK-2-4                 0   2   2   0   2   2   0   0   2   0   2   2   0   2   2   0   2   2   0   2   0   0   0   2   0   2   2   2   0   2   2   2   2   0   0   2   2   2   0   2   2   2   2   2   0   2   0   2   2   2   2   2   2   2   2   2   0   2   0   2   0   2   0   0   0   2   2   2   2   2   0   2   2   2   0   2   0   0   0   0   2   0   0   2   2   2   2   2   0   0   2   2   2   2   0   2   0   2   0   0   2   0   2   2   2   2   0   2   2   2   2   0   0   2   0   0   2   2   2   2   0   2   0   2   0   0   2   0   0   0   0   0   0   2   2   2   0   2   0   2   2   0   2   0   2   0   0   2   0   2   0   0   2   2   2   2   2   2   2   2   0   0   0   0   2   2   0   0   0   2   2   0   2   2   2   2   2   0   0   0   2   2   0   0   2   2   0   2   2   2   0   2   2   2   2   0   0   0   0   2
 MK-2-5                 2   2   0   0   2   2   0   0   2   0   2   2   0   2   2   0   2   2   0   2   2   0   2   2   0   2   2   2   0   2   2   2   2   0   0   2   2   2   0   2   0   0   2   0   2   2   0   2   2   0   2   2   2   2   2   2   0   0   2   2   0   2   0   0   0   2   2   2   2   0   0   2   2   2   0   0   0   0   0   0   2   0   0   2   2   0   2   2   0   0   2   2   2   2   0   2   0   2   0   0   2   2   2   0   2   2   2   2   2   2   2   0   0   2   0   0   2   2   2   2   0   2   0   2   0   0   2   0   0   0   0   0   0   0   2   2   2   2   0   2   0   0   2   0   2   0   0   2   0   2   0   0   0   2   2   2   2   2   2   2   0   0   0   0   2   2   0   0   0   2   2   0   0   2   2   2   2   0   0   0   0   2   0   0   2   2   0   2   2   2   0   2   2   2   2   0   2   0   0   0
 MK-2-6                 2   2   0   0   2   0   0   0   0   0   2   2   0   2   0   0   2   2   0   0   2   0   2   2   0   2   2   2   0   2   2   2   2   0   0   2   2   2   0   2   0   0   2   0   2   0   0   0   2   0   2   2   2   2   2   2   0   2   2   2   0   2   0   0   0   2   2   0   2   2   0   2   2   0   0   0   0   0   2   0   2   2   0   2   2   0   2   2   0   0   2   2   2   2   0   2   0   2   0   0   2   2   0   0   2   2   2   2   2   2   2   0   0   2   0   0   2   2   2   2   0   2   0   2   2   0   0   0   0   0   0   0   0   0   2   2   2   2   0   2   2   0   2   0   2   0   2   2   0   2   0   0   0   2   2   2   2   2   2   2   0   0   0   0   2   0   0   0   0   2   2   0   0   2   2   2   2   2   0   2   0   2   0   0   2   0   0   2   2   2   0   2   2   0   2   0   2   0   0   0
 MK-2-7                 2   2   0   0   2   0   2   0   0   0   2   2   0   2   2   0   2   2   0   0   0   0   2   2   0   2   2   2   0   2   2   2   2   2   0   2   2   2   0   2   0   0   2   0   2   0   0   0   2   0   0   2   2   2   2   2   0   2   2   2   0   2   0   0   0   2   2   0   2   2   0   2   2   0   0   0   0   0   2   0   2   2   0   2   2   0   2   2   0   0   0   2   2   2   0   2   0   2   0   0   2   2   0   0   2   2   2   2   2   0   2   2   0   2   0   0   2   0   2   0   0   2   0   2   2   2   0   2   0   0   0   0   0   0   2   2   2   2   0   2   2   0   2   0   2   0   2   2   0   0   0   0   0   2   2   2   2   2   2   2   2   0   0   0   2   0   0   0   0   2   2   0   0   2   2   2   2   2   0   2   0   2   2   0   0   0   2   2   2   0   0   2   2   0   2   2   2   0   0   0
 MK-2-8                 2   2   0   0   2   0   2   0   0   0   2   2   0   2   2   0   2   2   0   0   0   0   0   2   0   2   2   2   0   2   0   2   2   2   0   2   2   2   0   2   0   0   2   0   0   0   0   0   2   0   0   2   2   2   2   0   0   2   2   2   0   2   0   0   0   2   2   0   2   2   0   2   0   0   0   2   0   0   2   2   2   2   0   2   2   0   2   2   0   0   0   2   2   2   0   2   0   2   0   0   2   2   0   0   2   2   2   2   2   0   2   2   0   2   0   0   2   0   2   0   0   2   0   0   2   2   0   2   0   2   0   0   0   0   2   2   2   2   0   0   2   0   2   0   2   0   2   2   0   2   0   0   0   2   2   2   2   2   2   2   2   0   0   0   2   0   2   0   2   2   2   0   0   2   2   2   2   2   0   2   0   2   2   0   0   0   2   2   2   0   0   2   2   0   2   2   2   0   0   0
 MK-2-9                 2   2   0   0   0   2   2   0   0   0   2   2   0   2   2   0   2   2   0   0   0   0   0   2   0   2   2   2   0   2   0   0   2   2   0   2   2   2   0   2   0   0   2   0   0   0   0   0   2   0   2   2   2   2   2   0   0   0   2   0   0   2   0   0   0   2   2   0   2   2   0   2   0   2   0   2   2   0   2   2   2   2   2   2   2   0   2   0   0   2   0   2   2   2   0   0   0   2   0   0   2   2   2   0   2   2   2   2   0   0   2   2   0   2   0   0   2   0   2   0   0   2   0   0   2   2   0   2   0   2   0   0   0   0   2   2   2   2   0   0   2   0   2   0   2   0   2   2   0   2   0   0   0   2   2   0   2   2   2   2   2   0   0   0   2   0   0   0   2   2   2   0   0   2   2   0   2   2   0   0   0   2   2   0   0   0   2   2   2   0   0   2   2   0   2   2   2   0   0   0
 MK-2-10                2   2   0   0   0   2   2   0   0   0   2   2   0   2   2   0   2   2   0   0   0   0   0   2   0   2   0   2   0   0   0   0   2   2   2   2   2   2   0   2   0   0   2   0   2   0   2   0   2   2   2   2   0   2   2   0   0   0   2   0   0   2   0   0   0   2   2   0   2   2   2   2   0   2   2   2   2   0   2   2   2   2   2   2   2   0   2   0   0   2   0   0   2   2   0   0   2   2   0   0   2   2   2   0   2   2   0   2   0   0   2   2   0   2   0   0   2   0   2   0   0   0   0   2   2   2   0   2   0   2   0   0   0   0   0   2   2   2   0   2   2   0   2   0   2   0   2   2   0   0   0   0   2   2   2   0   0   2   2   0   2   0   0   0   2   0   0   2   0   2   2   0   0   2   2   0   2   2   0   0   2   2   2   0   0   0   2   2   2   0   0   2   2   0   2   2   2   0   2   0
 MK-2-11                2   2   0   0   0   2   2   2   0   0   2   2   0   2   2   0   0   2   0   0   0   0   0   0   2   2   0   2   0   0   2   0   2   2   2   2   2   2   2   2   2   2   2   0   2   0   2   0   2   2   2   2   0   2   0   0   0   0   2   2   0   2   0   0   0   2   2   0   2   2   2   2   0   2   2   2   2   0   2   2   2   2   2   2   2   0   2   2   0   2   0   2   2   2   0   0   2   2   0   0   0   2   2   0   2   2   0   2   0   0   2   2   0   2   0   0   0   0   2   0   0   0   0   2   2   2   0   0   0   2   0   0   0   2   0   2   2   2   0   2   2   0   2   0   2   0   2   2   0   0   0   0   2   2   2   0   0   2   2   0   2   0   0   0   0   0   0   2   0   2   2   0   0   2   2   0   2   2   0   0   0   2   2   0   0   0   2   2   2   0   0   0   2   0   2   2   2   0   2   0
 MK-2-12                2   2   0   0   0   2   0   2   2   0   2   2   0   2   2   0   0   2   0   0   0   0   0   0   2   2   0   2   0   0   2   0   0   2   2   2   2   2   2   2   2   2   2   0   2   2   2   0   2   2   2   2   0   2   0   0   0   0   0   2   0   2   0   0   0   2   2   0   2   2   2   2   0   2   2   2   2   0   2   2   0   2   2   2   2   0   2   2   0   2   0   2   2   2   0   0   2   2   2   0   0   0   0   0   2   2   0   2   0   0   2   2   0   2   0   2   0   0   2   0   0   0   0   2   2   2   0   0   0   2   0   0   0   2   0   2   2   2   0   2   2   0   2   0   2   0   2   2   2   0   0   0   0   2   2   0   0   2   2   0   2   0   0   0   0   0   0   2   0   2   2   2   0   2   2   0   2   2   0   2   0   2   2   2   2   0   2   2   2   0   0   2   2   2   2   2   0   0   2   0
 MK-2-13                2   2   0   0   0   2   2   2   2   0   2   2   0   2   2   0   0   2   0   0   2   0   0   0   2   2   0   2   0   0   2   0   0   2   2   2   2   2   2   2   2   2   2   0   2   2   2   0   2   2   2   2   0   2   0   0   0   2   0   2   0   2   0   0   0   2   2   0   2   2   2   2   2   2   2   2   2   0   2   2   0   2   2   2   0   0   2   2   0   0   0   2   2   2   0   0   2   2   2   2   0   2   0   0   0   2   0   2   0   0   2   2   0   2   0   2   0   0   2   0   0   0   2   0   2   0   0   0   0   2   0   0   0   2   0   2   2   2   0   0   2   0   2   0   2   0   2   2   2   0   0   0   0   2   2   0   0   2   2   0   0   0   0   0   0   2   0   2   0   2   2   2   0   2   2   0   2   2   0   2   2   2   2   2   2   0   2   2   2   0   0   2   2   2   2   2   0   0   2   0
 MK-2-14                2   2   0   0   0   2   2   0   2   0   2   2   0   2   2   0   0   2   0   2   2   0   2   0   2   2   0   2   0   0   2   0   0   2   2   2   2   2   2   2   2   0   2   0   2   2   0   0   2   0   2   2   0   0   0   0   0   2   2   2   0   2   0   0   0   2   2   0   2   2   2   2   2   2   0   2   2   0   2   2   0   2   2   2   0   0   2   2   0   2   0   2   2   2   2   0   2   2   2   2   0   0   0   0   0   0   0   2   2   0   2   2   2   2   0   2   0   0   2   0   0   2   0   0   2   0   0   0   0   2   0   0   0   2   0   2   2   2   0   0   2   0   2   0   2   2   2   2   2   0   0   0   0   0   2   0   0   2   2   0   0   0   0   0   0   2   0   2   0   2   2   2   0   2   2   0   2   2   0   2   0   2   2   2   2   0   2   2   2   0   0   2   2   2   2   2   0   0   2   2
 MK-2-15                0   2   0   0   0   2   2   0   0   0   2   2   0   2   2   0   0   2   0   2   2   0   2   0   2   2   0   2   0   0   2   0   0   2   2   2   2   2   2   2   2   0   2   0   2   2   0   0   2   0   2   2   0   0   2   0   2   2   2   2   0   0   0   0   0   2   0   0   2   2   2   2   2   2   0   2   2   0   2   2   0   2   2   2   0   0   2   2   0   2   0   2   2   2   2   0   2   2   2   2   0   0   0   0   0   0   0   2   2   2   2   2   0   2   0   2   0   0   2   0   0   2   0   0   2   0   0   0   0   2   0   0   0   2   0   2   2   2   0   0   2   0   2   0   2   2   2   2   2   2   0   0   0   2   0   0   0   2   2   0   0   0   0   0   0   2   0   2   0   2   2   0   0   2   2   0   2   2   0   2   0   2   2   2   2   0   2   2   2   0   0   2   2   2   2   2   0   0   2   2
 MK-2-16                0   2   2   0   0   2   2   2   0   0   2   2   0   2   2   0   0   2   0   2   2   0   2   0   2   2   0   2   0   0   2   0   0   2   2   2   2   2   2   0   2   0   2   2   2   2   0   0   2   0   2   2   0   0   2   2   2   2   2   2   0   0   0   0   0   2   0   0   0   2   2   2   2   2   0   2   2   0   2   2   0   2   2   2   0   0   2   0   0   2   2   2   2   2   2   0   2   2   2   2   0   0   0   0   0   0   0   2   0   2   2   0   2   2   0   2   0   0   2   2   0   2   0   0   2   0   0   0   0   2   0   0   0   2   0   2   2   2   0   2   2   0   2   0   2   2   2   2   2   2   0   0   0   2   0   0   0   2   2   0   2   0   0   0   0   2   0   2   0   2   2   0   0   2   2   0   2   2   2   0   0   2   2   2   2   0   2   2   2   0   0   0   2   2   0   2   0   0   2   2
 MK-3-1                 2   2   2   0   0   0   0   0   0   0   0   0   0   2   2   2   2   0   0   2   2   2   2   0   2   2   0   2   0   2   2   2   0   2   2   0   0   2   2   0   2   2   2   2   0   2   2   0   0   0   2   2   2   0   0   0   2   2   2   0   2   0   2   2   2   2   0   0   2   2   2   2   0   2   0   0   0   2   0   0   0   2   2   2   0   2   2   0   0   0   2   2   2   0   2   0   0   0   2   0   2   0   2   0   0   0   0   0   0   0   2   2   2   0   2   0   2   2   2   2   2   0   0   0   2   2   2   0   2   0   2   0   0   2   2   2   0   2   0   0   2   2   0   0   2   0   0   2   0   2   2   0   2   2   0   2   2   0   0   2   2   2   2   0   2   2   2   0   2   0   2   2   2   0   0   0   2   0   0   2   0   0   2   0   0   0   2   2   2   2   2   0   0   0   2   2   0   2   0   2
 MK-3-2                 2   2   2   0   0   0   0   0   0   0   0   0   0   2   2   2   0   0   0   2   2   2   2   2   2   2   0   2   0   2   2   0   0   0   2   0   0   2   2   0   2   2   2   2   0   2   0   0   0   0   2   2   2   0   0   0   2   2   2   0   2   0   2   2   2   2   0   0   2   2   2   0   2   2   2   0   0   2   2   0   0   2   2   2   0   2   2   0   0   0   2   2   2   0   2   0   0   0   2   0   2   0   2   0   0   0   0   2   0   2   2   0   2   0   2   0   2   2   2   2   2   2   0   0   2   2   0   0   2   0   2   0   0   0   2   0   0   2   0   0   2   2   0   0   2   0   0   2   0   2   2   0   2   0   0   2   0   0   0   2   0   2   2   0   2   2   2   0   2   0   2   2   2   0   0   0   2   0   0   2   0   0   0   0   0   2   2   2   2   0   2   0   0   0   2   2   0   2   0   2
 MK-3-3                 0   2   2   0   0   0   0   0   0   0   2   0   0   2   2   2   0   0   0   2   2   2   2   2   2   2   0   2   0   2   2   2   2   0   2   0   0   2   0   0   2   2   2   2   0   2   0   2   0   0   2   2   2   0   0   0   2   2   2   0   2   0   2   2   2   2   0   0   2   2   2   0   2   2   2   0   0   0   2   0   0   2   2   2   0   2   2   0   0   0   2   2   0   0   2   0   0   0   2   0   2   0   2   0   0   0   0   2   0   2   2   0   0   0   0   0   2   2   2   2   2   2   0   0   2   2   0   0   2   2   2   0   0   0   2   0   0   2   0   0   2   2   2   0   0   0   0   2   0   2   2   0   0   2   0   2   0   0   0   2   0   2   2   0   2   2   0   0   2   0   2   2   2   2   0   0   2   0   0   2   0   0   0   0   0   2   2   2   2   0   2   0   0   0   2   2   2   2   0   2
 MK-3-4                 0   2   0   0   0   0   0   0   0   0   2   0   0   2   2   2   0   2   0   2   2   2   2   0   2   2   0   0   0   2   2   2   2   0   2   0   0   2   0   0   2   2   2   2   0   2   0   2   0   0   2   2   2   0   0   2   2   0   2   0   2   0   2   2   2   2   0   0   2   2   2   0   2   0   2   0   0   0   2   2   0   2   0   2   0   2   2   0   0   0   2   2   0   0   2   2   0   0   2   0   2   0   0   0   0   0   2   2   0   2   2   0   0   0   0   0   2   2   2   2   0   2   0   0   2   2   0   0   2   2   2   0   2   0   2   2   0   2   0   0   2   2   2   0   0   0   2   2   2   0   2   2   0   2   0   2   0   0   0   2   0   2   2   0   2   2   0   0   0   0   2   2   2   2   0   0   2   0   0   2   0   2   0   0   0   2   2   2   0   0   2   0   0   0   2   2   2   2   0   0
 MK-3-5                 2   2   0   0   0   0   0   0   0   0   2   0   0   2   2   2   0   2   0   2   2   2   2   0   2   2   2   0   0   2   2   2   0   0   2   0   0   2   0   0   2   2   2   2   0   2   0   2   0   0   2   2   2   2   2   2   2   0   2   0   2   0   0   2   2   2   2   0   2   2   2   0   0   0   2   0   0   0   2   2   0   2   0   2   0   0   2   0   0   0   2   2   0   0   2   2   0   0   0   0   2   0   0   0   0   0   0   2   0   2   2   2   0   0   0   0   2   2   2   2   2   2   0   0   2   2   0   0   2   2   2   0   2   0   2   0   0   2   0   0   2   0   0   0   0   0   2   2   2   0   2   2   0   2   0   2   2   0   0   2   2   2   2   0   2   2   0   0   0   0   2   2   2   2   0   0   2   0   0   2   0   2   0   0   2   2   2   2   0   0   2   0   0   0   2   2   2   2   0   0
 MK-3-6                 2   2   0   0   0   0   0   0   0   0   2   2   0   2   2   0   0   2   0   2   2   2   2   0   2   0   2   0   0   2   2   0   0   0   2   0   2   2   0   0   2   2   2   2   0   2   0   2   0   0   2   2   2   2   2   2   2   0   2   0   2   0   2   2   2   2   2   0   2   2   2   0   2   0   0   0   0   0   2   2   0   0   0   2   0   0   2   0   0   0   2   2   0   2   2   2   0   0   0   0   2   0   0   0   0   0   2   2   2   2   2   2   0   0   0   0   2   2   0   2   2   2   0   2   2   2   0   0   2   0   0   0   2   0   0   0   0   0   0   0   2   0   0   0   0   0   2   2   2   0   2   2   0   2   0   2   2   0   0   2   2   2   2   0   2   2   2   0   0   0   2   2   2   2   0   0   2   0   2   2   0   2   0   0   2   2   2   2   0   0   2   2   0   0   2   2   2   2   0   0
 MK-3-7                 2   2   2   0   0   0   0   0   0   2   2   2   0   2   2   0   0   0   0   2   2   2   2   0   2   0   2   0   0   2   2   0   0   0   2   0   2   2   0   0   2   2   2   2   0   2   0   2   0   0   2   2   2   2   0   2   2   0   0   0   2   0   2   2   2   2   2   2   0   2   2   0   2   0   2   0   0   2   2   2   0   0   0   2   0   0   2   0   0   2   2   2   2   2   2   2   0   0   0   0   2   0   0   0   0   0   2   2   2   2   2   2   0   0   0   0   2   2   0   2   2   2   0   2   0   2   0   0   2   0   0   0   2   0   0   0   0   0   0   0   2   0   0   0   0   0   2   2   2   0   2   2   0   2   0   2   2   0   0   2   2   2   2   0   2   2   0   0   0   0   2   2   2   2   0   0   2   0   2   2   0   2   0   0   2   2   2   2   0   0   2   0   0   0   0   2   2   0   0   0
 MK-3-8                 2   0   2   0   0   0   0   0   0   2   2   2   0   2   2   2   0   0   0   2   2   2   2   0   2   0   2   0   0   2   0   0   0   0   2   0   2   2   0   0   2   2   2   2   0   2   0   2   0   0   2   2   2   2   2   2   2   0   0   0   2   2   2   2   2   2   2   2   0   2   2   0   2   0   2   0   0   2   2   2   0   0   0   2   0   0   2   0   0   2   2   2   0   2   2   2   0   0   0   0   2   0   0   0   0   0   2   2   2   2   2   2   0   2   0   0   2   2   0   2   2   2   0   2   0   2   2   0   2   0   0   0   0   0   0   0   0   0   2   0   2   0   0   0   0   0   2   2   2   0   2   2   0   2   0   2   2   0   0   2   0   2   2   0   2   2   0   2   0   0   2   2   2   2   0   2   2   0   2   2   0   2   0   0   2   2   2   2   0   0   2   0   0   0   0   2   2   0   0   0
 MK-3-9                 2   0   2   0   0   0   0   0   0   2   2   2   0   2   2   2   0   0   0   2   2   2   2   0   2   0   2   0   0   2   0   0   0   0   2   0   2   2   0   0   2   2   2   2   0   2   0   2   0   0   2   2   2   2   2   2   2   0   0   0   2   2   2   0   2   2   2   2   0   2   0   2   0   0   2   0   0   2   2   2   0   0   0   2   0   0   2   0   0   2   2   0   0   2   2   2   0   0   0   0   2   0   2   0   0   0   2   2   2   2   2   2   2   2   0   0   2   0   0   2   2   2   0   2   0   2   2   0   2   0   0   0   0   2   0   0   0   0   2   0   2   2   0   2   0   0   2   2   2   0   2   2   0   2   0   2   2   0   0   2   0   0   2   0   2   2   0   2   0   0   2   2   2   0   0   2   2   0   2   2   0   2   0   0   2   2   2   2   0   0   2   0   2   0   2   2   2   0   0   2
 MK-3-10                2   0   2   0   0   0   0   0   0   2   2   2   0   2   2   2   0   0   0   2   2   2   2   0   2   0   2   0   0   2   0   0   0   0   0   2   2   2   0   0   2   2   2   2   0   2   0   2   0   0   2   2   2   2   2   2   2   0   0   0   2   2   2   0   2   2   2   0   0   2   0   2   0   0   2   0   0   2   0   2   0   0   0   2   0   0   2   0   0   2   2   2   0   2   0   2   0   0   0   0   2   0   2   0   0   0   2   2   2   2   2   2   2   2   0   0   2   0   0   0   2   2   0   0   0   2   2   0   0   0   0   0   2   2   0   0   0   0   2   0   2   2   0   2   2   0   2   2   2   2   2   2   0   2   0   2   2   0   0   2   0   2   2   0   2   2   0   0   0   0   2   2   2   0   0   2   2   0   2   2   0   2   0   0   2   2   2   2   0   0   2   2   2   0   2   0   2   0   0   2
 MK-3-11                2   0   2   0   0   0   0   0   0   2   2   2   0   2   2   2   0   0   0   2   2   2   2   0   2   0   2   0   0   2   0   0   0   0   0   2   2   2   0   0   2   2   2   2   0   2   0   2   0   0   2   2   0   2   2   2   2   0   0   0   0   2   0   0   2   2   2   2   0   2   0   2   0   0   2   0   0   2   0   2   0   0   0   2   0   0   2   0   0   2   2   0   0   2   0   2   2   0   0   0   0   0   2   0   0   0   2   2   2   2   2   2   0   2   0   0   2   2   0   0   2   2   0   2   0   2   2   0   0   0   0   0   2   2   0   0   0   0   2   0   2   2   0   2   2   0   2   2   2   2   2   2   0   2   0   2   0   0   0   2   0   2   2   0   2   2   0   0   0   0   2   2   2   0   0   2   2   0   2   2   0   2   0   0   2   2   0   2   0   0   2   2   2   0   2   0   0   0   2   2
 MK-3-12                2   0   2   0   0   0   0   0   0   0   2   2   0   2   2   2   0   2   0   2   2   2   2   0   2   0   2   0   0   2   0   0   2   2   2   2   2   2   2   0   2   2   2   2   0   2   0   2   2   0   2   2   0   2   2   2   2   0   0   0   0   2   0   0   0   0   2   2   0   0   0   2   0   0   2   0   0   2   0   2   0   0   0   0   0   2   2   0   0   2   2   0   0   2   0   2   2   0   0   2   2   0   2   0   0   0   2   2   2   2   2   2   0   2   0   0   2   2   0   0   2   0   0   2   0   2   0   0   0   0   0   0   0   0   0   2   0   2   2   0   2   2   0   2   0   0   2   2   2   2   0   2   0   2   0   2   0   0   2   2   0   0   2   0   2   2   0   0   0   0   2   2   2   0   0   2   2   0   2   0   0   2   0   0   2   2   0   2   0   0   2   0   2   2   2   0   0   0   2   2
 MK-3-13                0   0   2   0   0   0   0   0   0   0   2   2   0   2   2   2   0   2   0   2   2   2   2   0   2   0   2   0   2   2   0   0   2   0   2   2   2   2   2   0   2   0   0   2   0   2   2   2   0   0   2   0   0   2   2   2   2   0   0   2   0   2   0   0   0   0   2   2   0   0   0   2   0   0   2   0   0   2   0   2   0   0   0   0   2   2   2   0   0   2   2   0   0   2   0   2   2   0   2   2   2   2   0   0   2   0   2   2   2   2   2   2   0   2   0   0   2   2   0   0   2   0   0   2   0   2   0   0   0   0   0   0   0   0   0   2   0   2   2   0   2   2   0   2   0   0   2   2   2   2   0   2   0   2   0   2   2   0   2   2   0   0   2   0   2   0   0   0   0   0   2   2   2   0   0   2   2   0   2   0   0   2   0   0   2   2   0   2   0   0   2   0   2   2   2   0   2   0   2   0
 MK-3-14                0   0   0   0   0   0   0   0   0   0   2   2   0   2   0   2   0   2   0   0   2   2   2   0   2   0   2   0   2   2   0   0   2   0   0   2   2   2   2   0   2   0   0   2   2   0   2   2   0   0   2   0   0   2   2   2   2   0   0   2   0   2   0   0   0   0   2   2   0   0   0   2   2   0   2   0   0   2   0   2   0   0   0   0   2   2   2   0   0   0   2   0   0   2   0   2   2   0   2   0   2   0   0   0   2   0   2   0   2   2   2   2   0   2   0   0   2   2   0   0   2   0   0   2   0   2   0   0   0   0   0   0   2   0   2   2   0   2   2   0   0   2   0   0   0   0   2   2   2   2   0   2   2   2   0   2   2   2   2   2   0   0   2   0   2   0   0   2   0   0   2   0   2   0   0   2   2   0   2   0   0   0   0   0   2   2   0   2   0   0   2   0   2   2   2   0   2   0   2   0
 MK-3-15                0   0   0   0   0   0   0   0   0   0   2   2   0   2   0   2   0   2   0   0   2   2   2   0   2   0   2   0   2   2   0   0   2   0   0   2   2   2   2   0   2   0   0   2   2   0   2   2   2   0   2   0   0   2   2   2   2   0   2   2   0   2   0   0   0   0   2   2   0   0   0   2   2   0   2   0   0   0   0   2   0   0   0   0   2   0   2   0   0   2   2   0   0   2   0   2   2   0   0   0   2   0   0   0   2   0   2   0   2   2   2   2   0   2   0   0   0   2   0   0   2   0   0   2   0   2   2   0   2   0   0   0   2   2   2   2   0   2   0   0   0   2   0   0   0   0   2   2   2   2   0   2   2   2   0   2   2   2   2   2   0   0   2   0   2   0   2   2   0   0   2   0   2   0   0   2   2   0   2   2   0   0   0   0   2   2   0   2   2   0   2   0   0   2   2   0   2   0   2   0
 MK-3-16                0   0   0   0   0   2   0   0   2   0   2   2   0   2   0   2   0   2   0   0   2   2   2   2   2   0   2   0   2   2   0   0   2   0   0   2   2   2   2   0   2   0   0   0   2   0   2   2   2   2   2   0   0   2   2   2   2   0   2   0   0   0   0   0   0   0   2   2   0   0   0   2   0   0   2   0   0   0   0   2   0   2   0   0   2   0   0   0   0   2   2   0   0   2   0   2   2   0   0   0   2   0   0   0   2   0   2   0   2   2   2   2   0   2   0   0   0   2   0   0   2   0   0   2   0   2   2   0   2   0   0   0   2   2   2   2   0   2   0   0   0   2   0   0   2   0   2   2   2   2   0   2   2   2   0   2   2   2   2   2   0   0   2   0   2   0   2   2   0   0   2   0   0   0   0   2   2   0   2   2   0   0   0   0   2   2   0   0   2   0   0   0   0   2   2   2   2   0   0   0
 MK-4-1                 2   2   2   0   0   0   2   0   2   2   2   2   0   2   0   2   0   2   0   2   2   2   0   2   0   2   2   2   0   0   2   0   2   0   2   0   0   0   0   2   0   2   2   2   0   0   0   2   0   0   0   0   2   2   0   0   0   0   0   2   2   0   2   2   2   2   0   0   0   0   0   0   0   2   2   0   2   0   0   0   2   0   2   0   0   0   0   2   2   2   0   0   0   2   0   0   0   0   2   0   2   2   0   2   2   2   0   0   0   0   0   2   2   0   0   2   2   2   0   0   2   2   2   0   0   0   0   0   0   2   0   2   2   0   0   0   2   0   0   2   0   0   0   2   2   0   2   2   2   2   0   2   0   2   2   0   2   0   2   2   2   0   2   2   0   0   0   2   0   2   0   2   0   0   0   2   2   2   0   2   2   2   2   0   0   0   0   2   2   0   0   2   0   2   0   0   2   2   0   0
 MK-4-2                 2   2   2   0   0   0   2   2   2   2   2   2   0   2   2   2   0   2   0   2   2   2   0   2   0   2   2   2   2   0   2   0   2   0   2   0   0   0   0   2   0   2   2   2   0   0   0   0   0   0   0   0   0   2   0   2   2   0   0   2   2   0   2   2   2   2   0   0   0   2   2   0   0   2   2   0   2   0   0   0   2   0   2   0   0   0   0   2   2   0   0   0   0   2   0   2   0   0   2   0   2   2   0   2   2   2   0   0   0   0   0   2   2   0   0   2   2   2   0   0   2   2   2   2   2   0   2   2   0   0   0   2   2   0   0   0   2   0   0   2   0   0   0   2   2   0   2   2   2   2   0   2   0   2   2   0   2   0   0   2   2   0   2   2   0   0   0   2   0   2   0   2   0   0   0   2   2   2   0   2   2   0   2   0   0   2   2   2   2   0   2   2   0   2   0   0   2   2   0   0
 MK-4-3                 2   0   2   0   0   0   2   2   2   2   2   2   0   2   2   2   0   2   0   2   2   2   0   2   0   2   2   2   2   0   2   0   2   0   2   0   2   0   0   2   0   2   2   2   0   0   0   2   0   0   0   0   0   2   0   2   2   2   0   2   2   2   2   2   2   2   0   0   0   2   2   0   0   2   2   0   2   0   0   0   2   0   2   0   0   0   0   0   2   0   0   0   0   2   0   2   0   0   2   0   2   0   0   2   2   2   2   0   0   0   0   2   2   0   0   2   2   2   0   0   2   0   2   2   2   0   2   0   2   2   0   2   2   0   0   0   2   0   2   2   0   0   2   2   2   0   2   2   2   2   0   2   0   2   2   0   2   2   0   2   2   0   2   2   0   0   2   2   0   0   2   2   0   0   0   2   2   2   0   2   2   0   2   0   0   2   2   2   2   0   2   0   0   2   0   0   2   2   0   0
 MK-4-4                 2   0   2   0   0   0   2   2   2   2   2   2   0   2   2   2   0   2   0   2   0   2   0   2   0   2   2   2   2   0   2   0   2   0   2   0   2   0   0   2   2   2   2   2   0   0   0   2   0   0   0   0   0   2   0   0   2   2   0   2   2   2   2   2   0   0   0   0   0   2   2   0   0   2   2   2   2   0   0   0   2   0   2   0   0   0   0   2   2   0   2   0   0   2   0   2   0   0   2   0   2   2   2   2   2   2   2   2   0   2   0   2   2   0   0   2   2   2   0   0   2   0   2   2   2   0   2   0   2   2   0   0   2   0   0   0   2   2   2   2   0   0   2   2   2   0   0   2   2   2   0   2   0   2   2   0   2   2   0   2   2   0   2   2   0   0   2   2   0   0   2   2   0   0   0   2   2   2   0   2   2   0   0   0   0   2   2   2   2   0   2   0   0   0   0   0   2   0   0   0
 MK-4-5                 2   0   2   0   0   0   2   2   2   0   2   2   2   2   0   2   0   0   0   2   0   2   0   2   0   2   2   2   2   0   2   2   2   0   2   0   2   0   2   2   2   2   2   2   2   0   0   2   0   0   0   0   0   2   0   0   2   2   2   2   2   2   0   2   0   0   0   0   0   2   2   0   0   2   2   2   2   0   0   0   2   0   2   0   0   0   0   2   2   0   2   0   0   2   0   2   0   0   2   0   2   2   0   2   2   2   2   2   0   2   0   2   2   0   0   2   2   2   0   0   2   0   2   2   2   0   2   0   2   2   0   0   2   0   0   0   2   2   0   2   0   0   2   0   2   0   0   2   2   2   0   2   0   2   2   0   2   2   0   2   0   0   2   2   0   2   2   2   0   0   0   2   0   0   0   2   2   2   0   2   2   0   0   2   0   2   2   2   2   0   2   0   0   0   0   0   2   0   2   0
 MK-4-6                 2   0   2   0   0   0   2   2   2   2   2   2   2   2   0   2   0   0   0   2   0   2   0   2   0   2   2   2   2   0   2   2   2   0   2   0   2   0   0   2   2   2   2   2   2   0   0   2   2   0   0   0   0   2   0   2   2   2   2   2   2   2   0   2   0   0   0   0   0   2   2   0   0   2   2   2   2   0   0   0   2   0   2   0   0   0   0   2   2   0   2   2   0   2   0   0   0   0   2   0   2   2   0   2   2   2   2   2   0   0   0   2   2   0   0   2   2   2   0   0   2   0   2   2   0   0   2   0   2   2   0   0   2   0   0   0   2   2   0   0   0   0   2   0   0   0   0   2   2   2   2   2   0   2   2   0   2   2   0   2   0   0   2   2   0   2   2   2   0   2   0   2   0   0   0   2   2   2   0   2   2   0   0   0   0   2   2   2   2   0   2   0   0   0   0   0   0   0   2   0
 MK-4-7                 0   0   2   0   0   0   2   2   2   2   2   2   0   0   0   2   0   0   0   2   0   2   0   2   0   2   0   2   2   0   2   2   2   0   2   0   2   0   2   2   2   0   2   2   2   0   0   2   2   2   0   0   0   2   0   2   2   2   2   2   2   2   0   2   0   0   0   0   0   2   2   0   0   2   2   2   2   0   0   2   2   0   2   2   2   0   0   2   2   0   2   2   0   2   0   0   0   0   2   0   2   2   0   0   2   2   2   2   0   0   0   2   2   0   0   0   2   2   0   2   2   0   2   2   0   0   2   0   0   2   0   0   2   0   2   0   2   2   0   0   2   0   0   0   2   0   2   2   2   2   0   2   0   2   2   0   2   2   0   2   0   0   2   2   0   0   2   0   0   2   0   2   0   0   0   2   2   2   0   2   0   0   0   0   0   2   2   2   2   0   2   0   0   0   0   0   0   0   2   0
 MK-4-8                 0   0   2   0   0   0   2   2   2   2   2   2   0   0   0   2   0   0   0   2   0   2   0   0   0   2   0   2   2   0   2   0   2   0   2   0   2   0   2   2   2   0   2   2   2   0   2   2   0   2   0   0   0   2   0   0   2   2   2   2   2   2   0   2   2   0   0   0   0   0   2   0   0   2   2   2   2   0   0   2   2   0   2   2   2   0   0   2   2   0   2   0   0   2   0   0   0   0   2   0   2   2   0   0   2   2   2   2   0   0   0   2   2   0   0   0   2   2   0   2   2   0   2   2   0   0   2   0   0   2   0   0   2   0   2   0   2   2   0   2   2   0   0   0   2   2   2   2   2   2   0   2   0   2   2   0   2   2   0   2   0   0   2   2   0   0   2   0   0   2   0   2   0   0   0   2   2   2   2   2   0   0   0   0   0   2   2   2   0   0   2   0   0   0   0   0   0   0   2   2
 MK-4-9                 2   0   2   0   0   0   2   0   2   0   2   2   0   2   0   2   0   0   0   2   2   0   0   0   0   0   0   2   2   0   2   0   2   0   2   0   2   0   2   2   2   0   2   2   2   2   2   2   0   2   0   0   0   2   0   0   2   2   0   2   2   2   0   2   2   2   0   0   2   0   2   0   0   2   2   2   2   0   0   2   2   0   2   2   2   0   0   2   2   0   2   0   2   2   0   0   2   0   2   0   0   2   0   2   2   2   2   2   0   0   0   2   2   0   0   0   2   2   0   2   2   0   2   2   0   0   2   0   0   2   0   0   2   2   0   0   2   2   0   2   2   0   0   0   2   2   2   0   2   2   0   2   0   2   2   0   2   2   0   2   0   0   2   2   0   0   2   0   0   2   0   2   0   2   0   2   2   0   2   2   0   2   0   0   0   2   0   2   0   0   2   0   0   0   0   0   0   0   2   2
 MK-4-10                2   0   0   2   0   0   2   0   0   0   2   2   0   2   0   2   2   0   0   2   0   0   0   0   2   0   0   2   2   0   2   2   2   0   2   0   2   2   2   0   0   0   2   2   2   2   2   2   0   2   0   2   2   2   0   2   2   2   0   2   2   2   0   2   2   2   0   0   2   0   2   0   0   0   2   2   2   0   0   2   2   0   0   2   2   2   0   2   0   0   2   0   2   2   0   0   0   0   2   0   0   2   0   2   2   2   2   2   0   0   0   2   2   0   0   0   2   2   2   2   2   2   0   2   0   0   2   0   0   2   0   0   2   2   0   0   2   2   0   2   2   0   0   0   0   2   2   0   2   2   0   2   0   2   0   0   2   2   0   2   0   0   2   2   0   0   2   0   0   2   0   2   0   2   0   2   2   0   2   2   0   2   0   0   0   2   0   2   2   0   2   0   0   0   0   0   0   0   2   2
 MK-4-11                2   0   0   2   0   0   2   0   0   0   2   2   0   2   0   2   2   0   0   2   0   0   0   0   2   2   0   2   2   0   2   0   2   0   2   0   2   2   2   0   0   0   2   2   2   2   2   2   0   2   2   2   2   2   0   2   0   2   0   2   2   2   0   2   2   2   0   0   2   0   2   0   0   0   2   2   2   0   0   2   2   0   0   2   2   2   0   0   0   0   0   0   2   2   0   0   0   2   2   2   0   2   0   2   2   2   2   2   0   0   0   2   2   0   0   0   2   2   2   2   0   2   0   2   2   0   2   2   0   2   0   0   2   2   0   0   2   2   0   2   2   0   2   0   0   2   0   2   2   2   0   2   0   2   0   0   2   0   0   0   0   0   2   2   0   0   2   0   0   2   0   2   0   2   0   2   2   0   2   2   0   2   0   0   0   0   0   2   2   2   2   0   0   0   0   0   0   0   2   2
 MK-4-12                2   0   0   2   0   0   2   0   0   0   2   2   0   2   2   2   2   0   0   2   2   0   0   0   2   2   0   2   2   0   2   2   0   0   0   0   2   2   2   2   0   0   2   2   2   2   2   2   0   2   0   2   2   2   0   0   2   2   2   2   2   2   0   2   0   2   0   2   2   0   2   0   2   0   2   2   2   0   2   2   2   0   0   2   0   2   0   0   0   0   0   0   2   2   0   0   0   2   2   2   0   2   0   2   2   2   2   2   0   0   0   2   2   0   0   0   2   2   2   2   0   2   0   2   2   2   2   2   2   0   0   0   2   2   2   0   2   2   0   2   0   0   2   0   0   2   0   2   2   2   0   2   0   0   2   0   2   2   0   0   0   2   2   2   0   0   2   2   0   2   0   2   0   2   0   2   2   0   2   2   2   2   0   0   0   0   0   2   2   2   2   2   0   0   0   0   0   0   2   0
 MK-4-13                2   0   0   2   2   2   0   2   0   2   2   0   0   2   2   2   2   0   0   2   2   0   0   0   2   0   0   2   2   0   0   2   0   0   0   0   2   2   2   2   0   0   2   2   2   2   2   2   0   2   0   2   2   2   0   0   2   2   2   0   2   0   0   2   0   2   0   2   2   0   2   2   2   0   2   2   2   0   2   2   2   0   0   2   0   2   0   0   0   0   0   0   2   0   0   0   0   2   2   2   0   0   0   2   2   0   2   2   0   0   0   2   2   0   0   0   2   2   2   2   0   2   0   2   2   2   2   2   2   0   0   0   2   2   2   0   2   2   0   2   0   0   0   0   0   2   0   2   2   2   0   2   0   0   2   0   2   2   0   0   0   2   2   2   0   0   2   2   0   2   0   2   0   2   0   2   2   0   2   2   2   2   0   0   2   0   0   2   2   2   2   2   2   0   0   0   0   2   2   0
 MK-4-14                2   0   0   2   2   0   0   2   0   2   0   0   0   2   0   2   2   0   0   2   2   2   0   0   2   0   0   2   2   0   0   2   0   0   0   0   2   2   2   0   0   0   2   2   2   2   2   2   2   2   0   2   2   2   0   0   0   0   2   0   2   0   0   2   0   2   2   0   2   0   2   2   2   0   2   2   2   0   2   2   0   0   0   2   0   2   0   0   0   0   0   0   2   0   0   0   0   2   2   2   2   0   0   2   2   0   2   2   0   0   0   0   2   0   0   2   2   0   2   2   0   2   0   2   2   2   2   2   2   0   0   0   2   2   2   0   2   2   2   2   0   0   0   0   0   2   0   0   2   2   0   0   0   0   2   0   2   2   0   0   0   2   2   2   0   0   2   2   0   2   0   2   0   2   0   2   2   0   2   2   0   2   0   0   2   0   0   2   2   2   2   2   2   0   0   0   2   2   2   0
 MK-4-15                2   0   0   2   2   0   0   2   0   2   0   0   0   2   0   2   2   0   0   2   2   0   0   0   2   0   0   2   2   0   0   2   0   0   0   0   2   2   2   0   0   0   2   0   2   2   0   2   2   2   0   2   2   2   0   0   0   0   2   0   2   0   0   2   2   2   2   0   2   0   2   2   2   0   2   0   2   0   2   0   0   0   2   0   0   0   0   0   0   0   0   0   2   0   0   0   0   2   2   2   2   0   0   2   2   2   2   0   0   0   0   0   2   0   0   2   2   0   2   2   0   2   0   2   2   2   2   0   2   0   0   0   2   2   2   0   2   2   0   2   0   0   0   0   0   2   2   0   2   2   0   0   0   2   2   0   2   2   2   0   0   2   0   2   0   0   2   2   0   2   2   0   0   2   0   2   2   0   2   2   0   2   0   0   2   0   2   2   2   2   2   2   2   0   0   0   2   2   2   0
 MK-4-16                2   0   0   2   2   0   0   2   0   2   0   0   2   2   0   2   2   0   0   2   0   2   2   0   2   0   0   0   2   0   0   2   0   0   0   0   2   0   2   0   0   0   0   0   2   2   0   2   2   2   0   2   2   2   0   0   0   2   2   0   0   0   0   2   2   2   2   0   2   0   0   2   0   2   2   0   2   0   2   0   0   2   2   0   0   0   0   0   0   0   0   0   2   0   0   0   0   2   2   2   2   0   0   2   2   2   2   0   0   0   0   0   2   0   0   2   2   2   2   2   0   2   0   2   2   2   2   0   0   0   0   0   2   2   2   0   2   0   0   2   0   0   0   0   0   2   2   2   2   2   0   0   0   2   2   2   2   2   2   0   0   0   0   2   0   0   2   2   0   2   2   0   0   2   0   2   2   0   2   2   0   2   0   0   2   0   2   2   0   2   2   2   2   0   0   0   2   2   2   0
 MK-5-1                 2   0   2   2   2   2   0   0   2   2   2   2   2   0   2   0   2   0   2   0   2   0   2   2   0   0   0   2   0   2   2   0   0   2   0   0   0   0   2   0   0   2   2   0   0   2   2   0   2   0   0   0   2   0   2   0   2   0   2   2   0   2   0   2   0   2   2   0   2   2   0   0   0   2   2   2   2   0   2   2   0   2   2   0   2   0   2   0   0   2   2   2   2   0   2   2   0   2   2   0   2   2   0   2   2   2   2   2   0   0   2   0   0   0   2   2   2   0   2   2   0   0   2   2   0   0   2   0   2   2   0   0   2   2   0   2   2   2   2   2   0   2   2   0   2   0   0   0   2   0   0   0   0   2   2   0   2   0   2   0   0   2   2   2   0   0   0   2   2   2   2   0   0   0   2   2   2   0   0   2   0   0   0   0   0   2   2   2   2   2   0   2   2   2   2   0   2   0   0   2
 MK-5-2                 2   0   2   2   2   2   2   0   2   2   2   2   2   0   2   0   2   0   2   0   0   0   2   2   0   0   0   2   0   2   2   0   0   2   0   0   0   0   2   0   0   0   2   0   0   2   2   0   2   0   2   0   2   0   2   0   2   2   2   2   0   2   0   2   2   2   2   0   2   2   0   0   2   0   2   2   2   0   2   2   0   2   2   0   2   0   2   2   0   2   2   2   2   0   2   2   0   2   0   0   2   2   0   2   2   2   2   2   0   0   2   0   0   0   2   2   2   0   2   2   2   2   0   2   0   0   2   0   2   2   0   0   2   2   0   2   2   2   2   2   0   2   2   0   0   0   0   0   2   0   2   2   0   2   2   0   0   0   2   0   0   2   2   2   0   2   0   2   2   2   0   0   0   2   2   2   2   0   0   2   0   0   0   0   0   2   0   2   2   2   2   2   2   2   0   0   2   0   0   2
 MK-5-3                 2   0   2   2   2   2   2   0   2   0   2   2   2   2   2   0   2   0   2   0   0   2   2   2   0   0   0   2   0   2   2   0   0   2   0   0   2   0   2   0   0   0   2   0   0   2   2   0   2   0   2   0   2   0   2   0   2   2   2   2   0   2   0   2   2   2   2   0   2   2   0   0   2   0   2   2   2   0   2   2   2   2   0   0   0   0   2   2   0   0   2   2   0   0   2   2   0   2   0   0   2   2   0   2   2   2   2   2   0   0   2   0   0   0   2   2   2   2   2   2   2   0   0   2   0   0   2   0   2   2   0   0   2   2   0   2   2   0   2   0   0   2   2   0   2   0   0   0   2   0   2   2   0   0   2   0   0   0   2   0   0   2   2   2   0   2   0   2   2   2   0   2   0   2   2   2   2   0   0   2   0   0   0   0   0   2   0   2   2   2   2   2   2   2   0   0   2   0   0   2
 MK-5-4                 2   0   2   2   0   2   2   0   2   0   2   2   2   2   2   0   0   0   2   0   0   2   2   2   0   0   0   2   2   2   2   0   0   2   0   0   2   0   0   0   2   0   2   0   0   2   0   0   2   0   2   0   2   0   2   0   2   2   2   2   0   2   0   2   2   2   2   0   2   2   0   0   2   0   2   2   2   0   2   2   2   2   2   0   0   0   2   0   0   2   2   2   0   0   2   2   0   2   0   0   2   2   0   2   2   2   2   2   0   0   2   0   0   0   2   0   2   2   2   2   2   0   0   2   0   0   2   0   2   2   0   0   2   2   0   2   0   0   2   0   0   2   2   0   2   0   0   0   2   0   2   2   0   2   2   2   0   0   2   0   2   2   2   2   0   2   0   2   2   2   0   0   0   0   2   2   2   0   2   2   0   0   2   0   0   2   0   2   2   2   0   2   2   2   0   0   2   0   0   0
 MK-5-5                 2   0   2   2   0   2   2   0   2   0   2   2   2   2   2   0   0   0   2   0   2   2   2   2   0   2   0   0   2   2   2   0   0   2   0   0   2   0   2   0   2   0   0   0   0   2   0   0   2   0   2   0   2   0   2   0   0   2   2   2   0   2   0   2   2   2   2   0   2   2   0   0   2   0   2   2   2   0   2   0   2   2   2   0   0   0   2   0   0   2   2   2   0   0   0   2   0   0   0   0   2   2   0   0   2   0   2   2   0   0   2   0   0   0   0   2   2   2   2   2   2   0   0   2   0   0   2   0   2   0   2   0   2   2   0   2   0   0   2   2   0   2   2   0   0   0   0   0   2   0   0   2   0   2   2   2   0   2   2   0   2   2   2   2   0   2   0   2   2   2   0   0   0   0   0   2   2   0   2   2   0   0   0   0   2   2   0   2   2   2   0   2   2   2   0   2   2   0   0   0
 MK-5-6                 2   0   2   2   0   2   2   0   2   0   2   2   2   2   2   2   0   0   2   0   2   2   2   2   0   2   2   0   0   2   2   0   0   2   0   0   2   0   2   0   2   0   2   0   0   2   0   0   2   2   2   0   2   0   2   0   0   2   2   2   0   2   0   2   2   2   0   0   2   2   0   0   2   2   0   2   2   0   2   0   2   2   2   0   0   0   2   0   0   2   2   2   0   0   0   2   0   0   0   0   0   2   0   0   2   0   2   2   0   0   2   0   0   0   0   2   2   2   2   2   2   0   0   0   0   2   2   0   2   0   2   0   2   2   0   2   0   0   2   2   0   2   2   0   0   0   0   0   0   0   0   2   2   2   2   0   0   2   2   0   2   2   2   0   0   2   0   2   2   2   0   0   0   0   0   2   2   0   2   2   0   0   0   2   2   2   0   2   2   2   0   0   2   2   0   2   2   0   0   0
 MK-5-7                 0   0   2   2   0   2   2   0   2   0   2   2   2   2   2   2   0   0   2   0   2   2   2   2   0   2   2   0   0   2   2   0   0   2   0   2   2   0   2   0   2   0   2   2   0   2   0   0   0   2   2   0   2   0   2   2   0   2   2   0   0   2   0   2   0   2   0   0   2   2   0   0   2   2   0   2   2   0   2   0   2   2   2   0   0   0   2   0   0   2   0   2   0   0   0   2   0   0   0   2   0   2   0   0   2   0   2   2   0   2   2   0   0   0   0   2   2   2   2   2   2   0   0   0   0   2   2   0   2   0   2   0   2   2   0   2   0   0   0   2   0   2   2   0   0   0   0   0   2   0   0   0   2   2   2   0   0   2   2   0   2   2   2   2   0   2   0   2   2   2   0   0   0   0   0   2   2   0   2   2   0   0   0   2   2   2   0   2   2   2   0   0   2   2   0   0   2   2   0   0
 MK-5-8                 0   0   2   0   0   2   2   2   2   0   0   2   2   2   2   2   0   0   2   0   2   2   2   2   0   2   2   0   0   2   2   0   0   0   0   2   2   0   2   0   2   0   2   0   0   2   0   0   0   2   2   0   2   0   2   2   0   0   2   0   0   2   0   2   2   0   0   0   0   2   0   0   2   2   0   2   2   0   2   2   2   2   2   0   0   0   2   2   0   2   0   2   0   0   0   2   0   0   0   2   0   2   0   0   2   0   0   2   0   2   2   0   0   2   0   2   2   2   2   2   2   0   0   0   0   2   2   0   2   0   2   0   2   2   0   2   0   2   0   2   0   2   2   0   0   0   0   0   2   2   0   0   2   2   2   0   0   2   2   0   2   2   2   2   0   0   0   2   0   2   0   0   0   0   2   0   2   0   2   2   0   0   0   2   0   2   0   2   2   2   0   0   2   2   0   0   2   2   0   0
 MK-5-9                 0   0   2   0   0   2   2   2   2   0   0   2   2   2   2   2   0   0   2   0   2   2   2   2   0   2   2   0   0   2   2   0   0   0   0   2   2   0   2   0   2   0   2   0   0   2   0   0   0   2   2   0   2   2   2   2   0   0   0   0   0   2   0   0   2   0   0   0   0   2   0   0   2   2   0   2   2   0   2   2   2   2   0   0   0   0   2   2   0   2   0   2   0   0   0   2   0   0   0   2   0   2   0   0   2   0   0   2   0   2   2   0   0   2   0   2   2   2   2   2   2   2   0   0   0   2   2   0   2   0   2   2   2   2   0   2   0   2   0   0   0   2   2   0   0   0   0   0   2   2   0   0   2   2   2   0   0   2   2   0   2   2   2   2   0   0   0   2   0   2   0   0   2   0   2   0   0   0   0   2   0   0   0   2   0   2   0   2   2   2   0   0   2   0   0   0   2   2   0   0
 MK-5-10                0   0   2   0   0   2   0   2   2   0   0   2   2   2   0   2   0   0   0   0   2   2   2   2   0   2   2   0   0   2   0   0   0   0   2   0   2   0   2   0   2   0   2   0   0   2   0   0   0   2   2   0   2   2   2   2   2   0   2   0   0   2   0   0   2   0   0   0   0   2   0   0   2   2   0   2   2   0   2   2   2   2   0   0   0   0   2   0   0   2   2   0   0   0   0   2   2   0   0   2   0   2   0   0   2   0   2   2   0   2   2   0   0   0   0   2   2   2   2   2   2   2   0   0   0   2   2   0   2   0   0   2   0   2   0   2   0   2   0   0   0   2   0   0   0   2   0   0   2   2   0   0   2   2   2   2   0   2   2   2   2   2   2   2   2   0   0   2   0   2   0   0   2   2   2   0   0   0   0   2   0   0   0   2   0   2   0   2   2   2   0   0   2   0   0   0   0   2   0   0
 MK-5-11                0   0   2   0   0   2   0   2   2   0   2   2   2   2   0   2   0   0   0   0   2   2   2   2   0   2   2   0   0   2   0   0   0   0   2   0   2   2   2   0   2   0   2   0   0   2   0   0   0   0   2   0   2   2   2   2   2   0   2   0   0   2   0   0   2   0   2   0   2   2   0   0   2   2   2   0   2   0   2   2   2   2   0   0   0   0   2   0   0   2   2   0   0   0   2   2   2   0   0   2   0   2   0   2   2   0   2   2   0   2   2   0   0   0   0   2   0   2   2   2   2   2   0   0   2   2   2   0   2   0   0   2   0   2   0   2   0   2   0   0   0   2   0   0   0   2   2   0   2   2   0   0   2   2   2   2   0   2   2   2   2   2   0   2   2   0   0   2   0   2   0   0   2   2   2   0   2   0   0   2   0   0   0   0   0   2   0   2   2   2   0   0   2   0   0   0   0   2   0   0
 MK-5-12                0   0   2   0   0   2   0   0   2   0   2   2   2   2   0   2   0   0   0   0   0   2   2   2   0   2   2   0   0   2   0   0   0   0   2   0   2   0   2   0   2   0   2   0   0   2   0   0   0   0   2   0   2   0   2   2   2   0   2   2   0   2   0   0   0   0   2   0   2   0   2   0   2   2   2   0   2   0   2   2   2   2   2   0   0   0   2   0   0   2   2   0   0   0   2   2   2   0   0   2   0   2   0   2   2   0   2   2   0   2   2   0   0   0   0   2   0   2   2   2   2   2   0   0   2   2   2   0   0   0   0   2   0   2   0   2   0   2   0   0   0   2   0   0   0   2   2   0   2   2   0   0   0   2   2   0   0   2   2   0   0   0   0   2   2   2   0   2   0   2   0   0   2   2   2   0   2   0   0   2   0   0   0   0   0   2   0   2   2   2   0   0   2   0   0   2   0   2   0   0
 MK-5-13                0   0   2   0   0   2   0   0   2   0   2   2   2   2   0   0   0   0   0   0   0   2   2   2   0   2   2   0   0   2   0   0   0   0   2   0   2   2   2   0   2   0   0   0   2   2   0   0   0   0   2   0   2   0   2   2   2   0   2   2   0   0   0   0   0   0   2   0   2   0   2   0   0   0   2   0   2   0   2   2   2   2   2   0   0   0   0   0   0   2   2   0   0   0   2   0   0   0   0   2   0   2   0   2   2   2   2   2   0   2   2   0   2   0   0   2   0   2   2   2   2   2   0   0   2   2   2   0   0   2   0   2   2   2   0   2   0   2   0   2   0   2   0   0   0   2   2   0   2   2   0   0   0   2   2   0   0   0   2   2   0   0   0   2   2   2   0   2   0   2   0   0   2   2   2   0   2   0   0   2   0   0   0   0   2   2   2   2   0   2   0   0   2   0   0   2   0   2   0   0
 MK-5-14                0   0   2   0   0   2   0   0   2   0   2   2   2   2   0   0   2   0   0   0   0   2   2   2   0   2   2   0   0   2   0   0   0   2   2   0   2   0   2   0   2   0   0   0   2   2   0   0   0   0   2   0   2   0   0   2   2   0   0   2   0   0   0   0   0   0   2   0   2   0   2   0   0   0   2   0   2   0   2   2   2   2   2   0   0   0   0   0   0   2   2   0   0   0   2   2   0   0   0   0   0   2   0   2   2   2   2   2   0   2   2   0   2   0   2   2   0   2   0   2   2   2   0   0   2   2   2   0   0   2   0   2   2   2   0   0   0   2   0   2   0   2   2   0   0   2   0   0   2   2   0   0   0   2   2   0   0   0   2   2   0   0   2   2   2   2   0   2   0   2   0   0   2   2   2   0   0   0   0   2   0   0   0   0   2   2   2   2   0   2   0   0   2   0   0   2   0   2   0   0
 MK-5-15                0   0   0   0   0   2   2   0   2   0   2   0   2   2   0   0   2   0   0   0   0   0   2   2   0   2   2   0   0   2   0   0   0   2   0   0   2   2   2   0   2   0   0   0   2   2   0   0   0   0   2   0   2   0   0   0   2   0   0   2   0   0   0   0   0   0   2   0   2   0   2   0   2   0   2   0   2   0   2   2   2   2   2   0   0   0   0   0   0   2   2   0   0   0   0   2   0   0   0   0   0   2   0   2   2   2   2   2   0   2   2   0   0   0   2   2   0   2   0   2   0   0   0   0   2   2   2   0   2   2   0   2   2   2   0   0   0   2   0   2   2   2   0   0   0   2   0   2   2   2   0   0   0   2   2   0   0   0   2   2   0   0   2   2   2   2   0   2   0   2   2   0   2   2   2   2   0   2   0   2   0   0   0   0   0   2   2   2   0   2   0   0   2   0   0   2   0   2   0   0
 MK-5-16                0   0   0   0   0   0   2   0   2   0   2   0   2   2   0   0   2   0   2   0   0   0   2   2   0   2   2   0   0   2   2   0   0   2   0   0   2   2   2   0   2   0   0   0   0   2   0   0   0   0   2   0   2   0   0   2   2   0   0   2   2   0   0   0   0   0   2   0   2   0   2   0   2   0   2   0   2   0   2   2   2   2   2   0   0   0   0   0   0   2   2   0   0   0   0   2   0   2   0   2   0   2   0   2   0   2   2   2   0   2   2   0   0   0   2   2   0   2   0   2   0   0   0   0   2   2   2   2   2   2   0   2   2   2   0   0   0   2   0   2   2   2   0   0   2   2   0   2   2   2   0   0   0   0   2   0   0   0   2   2   0   0   2   2   2   2   0   2   0   2   2   0   2   2   2   2   0   2   0   2   2   0   0   0   2   2   2   2   0   2   0   2   2   0   0   2   0   2   0   2
 MK-6-1                 2   0   0   0   0   2   0   2   2   0   0   0   2   0   2   2   0   0   0   2   2   2   0   2   2   2   2   0   0   0   0   2   0   2   2   0   2   2   2   0   0   0   2   2   0   2   2   0   2   2   0   0   0   2   0   2   0   0   0   2   0   2   0   2   2   0   0   2   0   0   0   2   2   0   2   0   0   2   0   2   0   0   2   2   2   0   2   0   0   2   2   0   2   2   2   2   0   0   2   2   2   2   0   2   0   0   2   2   0   0   2   2   0   2   2   0   2   0   0   2   2   0   2   0   2   0   0   2   2   0   2   0   0   2   2   2   0   0   0   0   0   0   2   0   0   0   2   0   0   2   2   2   0   2   0   0   2   2   0   0   2   0   0   0   0   2   2   0   0   2   2   2   2   2   0   0   2   2   2   0   0   0   0   0   0   0   2   2   2   0   0   2   0   0   0   2   0   2   2   2
 MK-6-2                 2   0   0   0   0   2   0   2   2   0   0   0   2   0   2   2   0   0   0   2   2   2   0   2   2   2   2   0   0   0   0   2   0   2   2   0   2   2   2   0   0   2   2   2   2   2   2   2   2   2   0   0   0   2   2   2   0   0   0   2   0   2   2   2   2   2   0   2   0   0   0   2   2   0   2   0   0   2   0   2   0   0   2   2   2   0   0   0   0   2   2   0   2   2   2   2   0   2   2   2   0   2   0   2   0   0   0   2   0   0   2   2   0   2   2   0   2   2   0   2   2   0   2   0   2   0   0   2   2   0   2   0   0   2   2   2   0   0   0   0   0   0   2   0   0   0   2   0   0   2   2   2   0   2   2   0   2   2   0   0   0   0   2   0   0   2   2   0   0   2   2   0   2   2   2   0   2   2   2   0   0   0   0   0   2   0   2   2   2   0   0   2   2   0   0   2   0   2   2   2
 MK-6-3                 2   0   0   0   0   2   0   2   2   0   0   2   2   0   0   2   0   0   0   2   2   2   0   2   2   2   2   0   0   0   0   2   0   2   2   0   2   2   2   0   0   2   2   2   2   2   2   2   2   2   0   0   0   0   2   2   0   2   0   0   0   2   0   2   2   2   0   2   0   0   0   2   2   0   2   0   0   2   0   2   0   0   2   2   2   0   0   0   0   2   0   0   2   2   2   0   0   2   2   0   0   2   0   2   0   0   0   2   0   0   2   2   0   0   2   0   2   0   0   2   2   2   2   0   2   2   0   0   2   0   2   0   2   2   2   2   0   0   0   0   0   0   2   0   0   0   2   0   0   2   2   2   0   2   2   2   2   2   0   0   0   0   2   0   0   2   2   0   0   2   2   0   2   2   2   0   2   2   2   0   0   0   0   2   2   0   2   2   2   0   0   2   0   0   0   2   0   0   2   2
 MK-6-4                 2   0   0   0   0   2   0   2   2   2   0   2   2   0   0   2   0   0   0   2   2   2   0   2   0   2   2   0   0   0   0   2   0   2   2   0   0   2   2   0   0   0   2   2   2   2   2   2   2   2   2   0   0   0   2   2   0   2   0   0   0   2   0   2   2   2   0   2   0   0   2   2   2   0   2   0   2   2   0   2   0   0   0   2   2   0   0   0   0   2   0   0   2   2   2   0   0   2   2   0   0   2   0   2   0   0   0   2   0   0   2   2   0   0   2   0   2   0   0   2   2   2   0   0   2   2   0   0   0   2   2   0   2   2   2   2   0   0   0   0   0   0   2   0   0   0   2   0   0   2   2   2   0   2   2   2   2   2   0   0   0   0   2   0   0   2   2   0   0   0   2   0   2   2   2   0   2   2   2   0   0   0   0   2   2   0   2   2   0   0   2   2   0   0   0   2   0   0   2   2
 MK-6-5                 2   0   2   0   0   2   0   2   2   2   0   2   2   0   0   2   0   0   0   2   2   2   0   2   0   2   2   0   2   0   0   2   0   2   2   0   0   2   2   0   0   2   2   2   2   2   2   0   2   2   2   2   0   0   2   2   0   2   0   0   2   2   0   2   2   2   0   2   0   0   2   2   2   0   2   0   2   2   0   2   0   0   0   0   2   0   2   2   0   2   0   0   2   2   2   0   0   2   2   0   0   2   0   2   0   0   0   0   0   0   2   2   0   0   0   0   0   0   2   2   2   0   0   0   2   2   0   0   0   2   2   0   2   2   2   2   0   0   0   0   0   0   2   0   0   0   2   0   0   0   2   2   0   2   2   2   2   0   0   0   0   0   2   2   0   2   2   0   0   0   2   0   2   2   2   0   2   2   2   0   0   0   0   2   2   0   2   2   0   0   2   2   0   0   2   0   2   0   2   2
 MK-6-6                 2   0   2   0   0   2   0   2   2   2   0   2   2   0   0   2   0   2   0   2   2   2   0   2   0   2   0   0   2   0   0   2   0   2   2   0   0   2   2   0   0   2   2   2   2   2   2   0   2   2   2   0   0   0   2   2   0   2   0   0   2   2   2   2   0   2   0   2   0   0   2   2   2   0   2   0   2   2   0   2   0   0   0   0   2   0   2   2   0   2   0   0   2   2   2   0   0   2   2   0   0   2   0   2   0   0   0   0   0   0   2   2   0   0   0   0   2   0   2   2   2   0   0   0   2   2   0   0   0   2   2   0   0   2   2   2   0   0   0   0   0   0   2   0   0   0   2   0   0   0   2   2   0   2   2   2   2   0   0   0   0   0   2   0   2   2   2   0   0   0   2   0   2   2   2   0   2   0   2   0   0   0   0   2   2   0   2   2   0   0   2   2   0   0   2   2   2   2   2   2
 MK-6-7                 0   0   2   0   0   2   0   2   2   0   0   2   2   0   0   2   0   2   0   2   0   2   0   2   0   2   0   0   2   0   0   2   0   2   2   0   0   2   2   0   0   2   2   2   2   2   2   0   2   0   2   0   0   0   2   2   0   2   0   2   2   2   2   2   0   2   0   2   2   0   2   2   2   0   2   2   2   2   0   2   0   0   0   2   2   2   2   0   0   2   0   2   0   2   2   0   0   2   2   0   0   2   0   2   2   0   0   0   0   0   2   2   0   2   0   0   2   0   2   2   2   0   0   2   2   2   0   0   0   2   2   0   0   2   2   2   0   0   0   0   0   2   2   0   0   2   2   2   0   0   2   2   0   2   2   2   0   0   0   0   2   0   2   0   2   2   2   2   0   0   0   0   2   2   2   0   2   0   0   0   0   0   0   2   2   0   2   2   0   0   2   2   0   0   2   2   2   2   2   0
 MK-6-8                 0   0   2   0   0   2   0   2   2   0   0   2   2   0   0   2   0   2   0   2   0   2   0   2   2   2   0   0   2   0   0   0   0   2   2   0   0   2   2   0   0   2   2   2   0   2   2   0   2   0   2   0   2   0   2   2   0   2   0   2   2   2   2   2   0   2   0   2   2   2   2   2   2   0   2   2   2   2   0   2   0   0   0   2   2   2   2   0   0   2   0   2   0   2   2   0   0   2   0   0   0   2   2   2   2   2   0   0   0   0   2   2   0   2   0   0   2   0   2   2   2   0   0   2   2   2   0   0   0   2   2   0   0   2   2   0   0   2   0   0   0   2   2   0   0   2   2   2   0   0   2   2   2   2   0   2   0   0   0   0   2   0   2   0   2   2   2   2   0   0   0   0   2   2   2   0   2   0   0   0   0   0   0   0   0   2   2   2   0   0   0   2   2   0   2   2   2   2   2   0
 MK-6-9                 0   0   2   0   0   2   0   0   2   0   0   2   2   0   0   2   0   2   0   2   0   2   0   2   2   2   0   0   2   0   0   0   0   2   2   0   0   2   2   0   0   2   2   2   0   2   2   0   2   2   2   0   2   0   2   2   0   2   0   2   2   2   2   2   0   2   0   0   2   2   2   2   2   2   2   2   0   2   0   2   0   0   0   2   2   2   2   0   0   0   0   2   0   2   2   2   0   2   2   0   2   2   2   2   2   2   0   0   0   0   2   2   0   2   0   0   2   0   2   2   2   0   0   2   2   2   0   0   0   2   2   0   0   0   2   0   0   2   0   0   0   2   0   0   0   2   2   2   0   0   2   2   2   2   0   2   0   0   0   0   2   0   2   2   2   2   2   2   0   0   0   0   0   2   2   0   2   0   0   0   0   2   0   0   0   2   2   2   0   0   2   2   2   0   0   2   2   2   2   0
 MK-6-10                0   0   2   0   0   2   0   0   2   0   0   2   2   0   2   2   2   2   0   2   0   2   0   2   2   0   0   0   2   0   0   0   0   2   2   0   0   2   0   0   0   2   2   2   0   2   0   0   2   2   0   0   2   2   2   2   0   2   0   2   2   2   2   2   0   2   2   0   2   2   2   2   2   2   0   2   0   2   0   2   0   0   0   2   0   2   0   0   0   0   2   2   0   2   2   2   0   2   2   0   2   2   2   2   2   2   0   0   0   0   2   2   0   2   0   0   2   0   2   2   2   0   0   2   2   2   0   2   0   0   2   0   0   0   2   0   0   2   0   0   0   2   0   0   0   2   2   0   0   0   2   2   2   2   0   2   0   0   2   0   2   0   0   2   2   2   2   2   0   0   0   0   0   2   2   0   0   2   0   2   0   2   0   0   2   2   2   2   0   0   2   2   2   2   0   2   2   2   2   0
 MK-6-11                0   0   2   0   0   2   0   0   2   0   0   2   2   0   2   0   2   2   0   2   0   2   0   2   2   0   0   0   2   0   0   0   0   2   0   0   0   2   0   0   0   2   2   2   0   2   0   0   2   2   0   0   2   2   2   2   0   0   0   2   2   2   0   2   0   2   0   0   2   2   2   2   2   2   0   2   0   2   0   2   0   0   2   2   0   2   2   0   0   0   2   2   0   2   2   2   0   2   2   0   0   2   2   2   2   2   0   0   2   0   2   2   0   2   2   0   2   0   2   2   0   0   0   2   2   2   0   2   0   0   2   0   2   0   2   0   0   2   0   0   0   2   0   0   0   0   2   0   0   0   2   2   2   2   2   2   0   0   2   0   0   0   0   2   2   2   2   2   0   0   0   0   0   2   2   0   0   0   0   2   0   2   0   0   2   2   2   2   0   0   2   2   2   2   2   2   2   2   2   0
 MK-6-12                0   2   0   0   0   2   0   0   0   0   0   2   2   2   2   0   0   2   0   2   0   0   0   2   2   0   0   0   2   2   2   0   2   0   0   0   2   2   0   0   0   0   2   2   0   2   2   2   2   2   0   0   2   0   0   2   2   0   0   2   2   0   0   2   0   2   0   0   2   2   2   2   2   2   0   2   2   2   0   2   0   2   2   2   2   2   2   0   0   0   2   2   0   0   2   2   0   2   2   0   2   2   2   2   2   2   0   0   2   0   2   2   0   0   2   0   2   0   2   0   0   0   0   2   2   2   2   2   2   0   2   0   2   0   2   0   0   2   0   0   0   0   0   0   0   0   2   0   0   0   2   2   2   2   2   2   0   2   2   0   0   0   0   2   2   2   2   2   0   2   0   0   0   2   2   0   0   0   0   2   0   2   0   0   2   2   2   2   2   0   2   2   2   2   2   2   0   2   2   0
 MK-6-13                0   2   0   0   0   2   0   2   0   0   0   2   2   0   2   0   2   2   0   2   2   0   0   2   2   2   0   2   2   2   2   0   2   0   0   0   2   2   0   0   0   0   2   2   0   2   0   2   2   2   0   0   2   0   0   2   2   0   0   2   2   0   0   2   0   2   0   2   0   0   2   2   2   2   0   2   2   2   0   2   0   2   2   2   2   0   2   0   0   0   2   2   0   0   2   2   0   2   0   0   2   2   2   2   2   2   0   0   2   0   2   2   0   0   2   0   2   0   2   0   0   0   0   2   2   2   2   2   2   0   2   0   2   2   2   0   0   2   0   0   0   0   0   0   0   0   2   2   0   0   2   2   2   2   2   2   0   2   2   0   0   0   0   2   2   2   2   2   0   2   0   0   0   2   2   0   0   0   0   2   0   2   0   0   2   2   2   2   0   2   2   2   2   2   2   2   0   2   2   0
 MK-6-14                0   2   2   0   0   2   0   0   0   0   0   2   2   0   2   0   2   2   0   2   2   0   0   2   2   0   0   0   0   2   2   0   2   0   0   0   2   2   0   0   0   0   2   0   0   2   0   2   2   2   0   0   2   0   0   2   2   0   0   2   2   0   0   2   0   2   2   2   0   2   2   2   2   2   0   2   2   2   0   2   0   2   2   0   2   0   0   0   0   0   2   2   0   2   2   2   0   2   0   0   2   2   2   2   0   2   0   0   2   0   0   2   0   0   2   0   2   2   2   0   0   0   2   2   0   2   2   2   2   0   2   0   2   2   2   0   0   2   0   0   0   0   2   0   0   0   2   2   2   0   0   2   0   0   2   2   0   2   2   0   0   0   0   2   2   2   2   2   0   2   0   0   0   2   2   0   0   0   0   0   0   2   0   0   2   2   2   2   0   2   0   0   2   2   2   2   0   0   0   0
 MK-6-15                0   2   2   0   2   2   0   2   0   0   0   2   2   0   2   0   2   2   0   2   0   0   0   2   2   0   0   0   2   0   2   0   2   0   0   0   0   2   0   0   0   0   2   2   0   2   0   2   2   2   0   0   2   0   0   0   2   0   0   2   2   0   0   2   0   2   2   2   0   2   2   0   2   2   0   2   0   2   0   2   0   2   2   0   2   0   0   0   0   0   2   0   0   2   2   2   0   2   0   0   2   2   2   2   0   2   0   0   2   0   2   2   0   0   2   2   2   2   2   0   0   0   2   2   0   2   2   2   2   0   2   0   2   2   2   0   0   2   0   0   0   0   2   0   0   0   2   2   2   0   0   2   0   0   0   2   0   2   2   0   0   0   0   0   2   2   2   2   0   2   0   0   0   2   2   0   0   0   0   0   0   2   0   0   2   2   2   2   0   2   0   0   2   2   2   2   0   0   0   0
 MK-6-16                0   2   2   0   2   2   0   2   0   0   0   2   2   0   2   0   2   2   0   2   0   0   0   2   2   0   0   0   0   0   2   0   0   0   0   0   0   2   0   0   0   0   2   2   0   2   0   0   2   2   0   0   2   0   0   0   2   0   0   2   2   0   0   2   0   2   2   2   0   2   2   0   2   2   0   2   0   2   0   2   0   2   2   0   2   0   0   0   0   0   2   0   0   0   2   2   0   2   0   2   2   2   2   2   0   2   0   0   0   0   2   2   2   0   2   2   2   0   2   0   0   0   2   2   0   2   2   2   2   0   2   0   2   2   2   0   0   2   0   0   0   0   2   0   0   0   2   0   2   0   0   0   0   0   2   2   0   2   2   0   2   0   0   0   2   2   2   2   0   2   0   0   0   0   2   2   0   0   0   0   0   2   0   0   2   2   2   2   0   2   0   0   2   2   2   2   0   0   2   0
 
!****************************************** Phenotypic Data **********************************************************
!-100.0 is resevred for missing phenotype
SimulatedTrait1        15.0153   16.5441   14.0896   16.1106   13.3779   14.7454   15.8396   14.7375   15.8218   13.4353   15.3217   12.1075   13.7666   12.2908   13.9477   13.8538   14.8952   16.6155   13.4173   14.5988   14.0252   15.7632   14.9448   14.0948   15.8817   13.4729   16.7502   14.3594   12.8371   14.9565   16.6316   14.3844   15.4802   14.4314   15.9488   14.7539   13.0809   14.4316   14.1773   16.8348   15.6865   14.8441   14.7846   14.2162   14.2504   15.3325   14.2939   14.1733   12.9705   14.4799   15.8819   15.0402   12.5621   15.1900   16.0617   13.5957   14.2449   14.8222   14.3090   13.8879   15.3626   17.9651   15.8191   15.6072   16.5115   13.7123   15.5999   16.6877   12.7450   16.7063   13.2592   15.9625   16.7798   16.3769   14.6565   13.4994   13.9121   14.5250   15.4443   15.3386   15.6440   12.4423   15.5171   13.8181   13.6032   16.0165   13.4625   15.5064   13.0858   15.0998   15.1341   14.0196   14.9225   15.8178   14.5604   14.7182   14.0999   15.7697   16.3658   16.1956   13.8340   13.7525   14.1890   15.6370   15.6016   15.9612   14.6848   15.8654   13.8506   15.5768   16.1692   16.7694   15.7801   13.7694   13.0558   15.4963   15.5734   12.5305   14.7507   16.5075   15.1985   14.3659   14.7839   14.9253   14.2897   14.3513   15.8176   13.2082   14.0778   14.7899   16.4604   15.3456   15.6898   13.1365   16.4051   16.6000   15.4475   16.5318   12.6260   15.0160   15.4564   15.0716   16.2731   15.7219   16.2519   17.6653   16.0982   15.8598   15.2397   14.3683   17.1080   18.0837   13.1424   11.4738   15.0717   15.5098   14.3648   16.5368   14.1333   16.5784   15.6898   15.3458   13.4204   13.3893   13.2364   17.3454   14.3054   14.4324   16.3604   14.8236   14.7718   13.9254   14.1532   17.3307   14.6113   14.6491   16.8647   14.0675   14.7641   15.0837   15.1574   14.6654   16.7812   14.0694   14.0894   15.7848   12.9930   16.3511   15.9726   14.3076   14.8821   13.4755   14.0276   14.1285   15.3135   16.6849   17.4376   13.6185   15.1806   13.9846
SimulatedTrait2        10.5412    9.1452    8.4653    9.6424   10.7799    9.6654    9.7074    9.6594    9.8266   10.6999    9.8254   10.6793    9.7882    9.8516   10.8969   10.6131   11.0258    9.9065   11.0833   10.2108   11.3570    8.5724    8.9696    9.4401    8.9132   11.3178    9.4332   10.3419   10.7234    9.3107    9.1889    9.5335   11.1041    9.9659    9.0546    9.4558    9.9691   10.3572   11.0150    9.1038   10.6085   11.1546   10.1138    9.5595   10.4249   10.1758   11.4113   11.1536   10.5436   10.9650    9.9594   11.2667   10.3489   10.9907    8.3020   10.4394   10.6730    9.2357    9.6241   10.2057    9.0450    8.9609    9.3280   10.0648    9.5955   10.7373    9.0786   10.4271   11.5268    9.8891   10.1956   10.0573    9.5818    9.2912   11.0435   10.6821   10.2497   10.3608    9.5644    9.0138   10.4048    9.9743    9.5315   10.8375    9.4031    9.5230   11.5800   10.1507   11.3281    9.7949    9.6955   10.3388   10.7374   10.4980   10.2216   11.3992   10.8131    9.4113    9.0402    8.9649   10.2252   10.3883   10.4700    9.7822    9.3832    8.8958    9.7651    9.8049   10.4286   11.1288    9.4412    9.9918   11.6830   10.4165    9.3949    9.9815    9.2401   10.7894   10.7460    9.5911    9.2410   10.4346   10.6618    9.6824   10.4411    8.3822    9.9899   10.5646   10.9613    9.3413   10.6925    8.7168    9.7619   10.7989    9.4552    9.7663   10.0414    9.3985   10.5903   11.2539    9.1640   10.1637    9.6503   11.5199   10.2382   10.2507   11.0905    9.2831   10.5935   11.0075    9.4713   10.0831   11.5638    9.2369   10.1144   10.0455   10.3303    9.9288   10.9763    9.3007   10.0224    9.7700    9.7022   10.9876   10.7972    9.2834   10.3903   11.6191    9.3585   10.6201   11.1963   11.0014   11.0388    9.2319   10.7447    9.9826    9.6427    9.9884   10.5951    9.9921   10.4887    9.1483    9.5643   10.6603   10.8612    9.3387   11.3101    9.4372    9.5808    9.8310    9.9917    9.4087   11.1026   10.1393   10.4671    9.1122   10.4827   10.5174   10.1238   11.3788
 
