# Supplementary material for: Inclusive Composite Interval Mapping of QTL by Environment Interactions in Biparental Populations
Source: PLoS One. 2015 Jul 10;10(7):e0132414. doi: 10.1371/journal.pone.0132414 (PMC4498613; doi:10.1371/journal.pone.0132414)
Supplement: S5 File — (ZIP) [file pone.0132414.s005.zip › H=0.5/L1/run_00022.met]

!**********************Note: lines staring with "!" are remarks and will be ignored in the program********************
!*********************************General Information**********************************
!Assuming F1 = P1 x P2, populations available in QTL IciMapping are: 
!  1, P1BC1F1 = P1 x F1, the first backcrossing where P1 is used as the recurrent parent;
!  2, P2BC1F1 = P2 x F1, the first backcrossing where P2 is used as the recurrent parent;
!  3, F1DH, F1-derived doubled haploids; 
!  4, RIL or F1RIL, recombination inbred lines through the repeated selfing of F1;
!  5, P1BC1RIL, recombination inbred lines through the repeated selfing of P1BC1F1;
!  6, P2BC1RIL, recombination inbred lines through the repeated selfing of P2BC1F1;
!  7, F2, the selfing generation of F1;
!  8, F3, the selfing generation of F2;
!  9, P1BC2F1, the second backcrossing where P1 is used as the recurrent parent; 
! 10, P2BC2F1, the second backcrossing where P2 is used as the recurrent parent;
! 11, P1BC2RIL, recombination inred lines through the repeated selfing of P1BC2F1; 
! 12, P2BC2RIL, recombination inred lines through the repeated selfing of P2BC2F1; 
! 13, P1BC1F2, the selfing generation of P1BC1F1; 
! 14, P2BC1F2, the selfing generation of P2BC1F1; 
! 15, P1BC2F2, the selfing generation of P1BC2F1; 
! 16, P2BC2F2, the selfing generation of P2BC2F1; 
! 17, P1BC1DH, P1BC1F1-derived doubled haploids; 
! 18, P2BC1DH, P2BC1F1-derived doubled haploids; 
! 19, P1BC2DH, P1BC2F1-derived doubled haploids; 
! 20, P2BC2DH, P2BC2F1-derived doubled haploids; 
   3      !Mapping Population (see remarks above)
   2      !Mapping Function (1 for Kosambi; 2 for Haldane; 3 for Morgan)
   2      !Marker Space Type (1 for intervals; 2 for positions)
   1      !Marker Space Unit(1 for centiMorgans; 2 for Morgan)
   6      !Number of Chromosomes (or Linkage Groups)
 200      !Size of the mapping population
   2      !Number of environments
 
!***************************************** Chromosomes and Linkage Maps **********************************************
!Chromosome                 NumMarkers
-CH1                        16
-CH2                        16
-CH3                        16
-CH4                        16
-CH5                        16
-CH6                        16
!Linkage map (Marker name followed by position or the interval length)
 MK-1-1                1     0.000
 MK-1-2                1    10.000
 MK-1-3                1    20.000
 MK-1-4                1    30.000
 MK-1-5                1    40.000
 MK-1-6                1    50.000
 MK-1-7                1    60.000
 MK-1-8                1    70.000
 MK-1-9                1    80.000
 MK-1-10               1    90.000
 MK-1-11               1   100.000
 MK-1-12               1   110.000
 MK-1-13               1   120.000
 MK-1-14               1   130.000
 MK-1-15               1   140.000
 MK-1-16               1   150.000
 MK-2-1                2     0.000
 MK-2-2                2    10.000
 MK-2-3                2    20.000
 MK-2-4                2    30.000
 MK-2-5                2    40.000
 MK-2-6                2    50.000
 MK-2-7                2    60.000
 MK-2-8                2    70.000
 MK-2-9                2    80.000
 MK-2-10               2    90.000
 MK-2-11               2   100.000
 MK-2-12               2   110.000
 MK-2-13               2   120.000
 MK-2-14               2   130.000
 MK-2-15               2   140.000
 MK-2-16               2   150.000
 MK-3-1                3     0.000
 MK-3-2                3    10.000
 MK-3-3                3    20.000
 MK-3-4                3    30.000
 MK-3-5                3    40.000
 MK-3-6                3    50.000
 MK-3-7                3    60.000
 MK-3-8                3    70.000
 MK-3-9                3    80.000
 MK-3-10               3    90.000
 MK-3-11               3   100.000
 MK-3-12               3   110.000
 MK-3-13               3   120.000
 MK-3-14               3   130.000
 MK-3-15               3   140.000
 MK-3-16               3   150.000
 MK-4-1                4     0.000
 MK-4-2                4    10.000
 MK-4-3                4    20.000
 MK-4-4                4    30.000
 MK-4-5                4    40.000
 MK-4-6                4    50.000
 MK-4-7                4    60.000
 MK-4-8                4    70.000
 MK-4-9                4    80.000
 MK-4-10               4    90.000
 MK-4-11               4   100.000
 MK-4-12               4   110.000
 MK-4-13               4   120.000
 MK-4-14               4   130.000
 MK-4-15               4   140.000
 MK-4-16               4   150.000
 MK-5-1                5     0.000
 MK-5-2                5    10.000
 MK-5-3                5    20.000
 MK-5-4                5    30.000
 MK-5-5                5    40.000
 MK-5-6                5    50.000
 MK-5-7                5    60.000
 MK-5-8                5    70.000
 MK-5-9                5    80.000
 MK-5-10               5    90.000
 MK-5-11               5   100.000
 MK-5-12               5   110.000
 MK-5-13               5   120.000
 MK-5-14               5   130.000
 MK-5-15               5   140.000
 MK-5-16               5   150.000
 MK-6-1                6     0.000
 MK-6-2                6    10.000
 MK-6-3                6    20.000
 MK-6-4                6    30.000
 MK-6-5                6    40.000
 MK-6-6                6    50.000
 MK-6-7                6    60.000
 MK-6-8                6    70.000
 MK-6-9                6    80.000
 MK-6-10               6    90.000
 MK-6-11               6   100.000
 MK-6-12               6   110.000
 MK-6-13               6   120.000
 MK-6-14               6   130.000
 MK-6-15               6   140.000
 MK-6-16               6   150.000
!*********************************** Marker Types ********************************************************************
!Co-dominant marker: When heterozygote F1 is present, P1 is coded as 2, F1 is coded as 1, and P2 is coded as 0; Otherwise, P1 is coded as 2, and P2 is coded as 0. 
!Dominant marker: When heterozygote F1 is present, P1 and F1 are coded as 12, and P2 is coded as 0; Otherwise, P1 is coded as 2, and P2 is coded as 0.  
!Recessive markers: When heterozygote F1 is present, P1 is coded as 2, and F1 and P2 are coded as 10; Otherwise, P1 is coded as 2, and P2 is coded as 0. 
!Missing marker is coded as -1. 
 MK-1-1                 0   0   2   0   2   0   0   0   0   2   2   0   0   2   0   0   0   0   2   0   0   0   2   0   0   2   0   2   0   0   2   2   0   0   0   2   2   0   2   0   2   0   0   2   2   0   2   0   2   0   2   0   2   2   2   2   0   2   2   2   2   2   2   2   2   0   2   2   0   0   2   0   0   2   0   0   2   0   2   2   2   2   2   2   2   2   2   0   2   2   0   2   2   0   0   2   0   0   2   0   0   2   2   0   2   2   0   2   2   0   0   2   2   2   0   2   2   2   0   0   2   0   0   0   2   0   0   0   2   0   2   2   0   0   2   2   2   0   2   2   2   0   0   0   2   2   0   0   0   2   0   2   2   2   0   0   2   2   2   0   2   0   0   2   0   0   2   2   2   0   0   2   2   0   0   0   2   0   0   2   0   0   0   0   2   0   0   2   2   2   0   2   2   0   2   0   2   0   2   2
 MK-1-2                 0   0   2   0   2   0   0   0   2   2   2   0   0   2   0   0   0   0   2   0   0   0   2   0   0   2   0   2   0   0   2   2   0   0   0   2   2   2   0   0   2   0   0   2   2   0   2   0   2   0   2   0   0   0   2   2   2   2   2   2   2   0   2   2   2   0   2   2   0   0   2   0   0   2   0   0   2   0   2   2   0   2   2   2   2   2   2   0   2   2   0   2   2   0   0   2   0   0   2   0   0   2   2   0   2   2   2   2   0   0   0   2   0   2   0   0   2   2   0   0   2   0   0   0   2   0   0   0   2   0   2   2   0   2   2   2   0   2   2   2   2   0   0   0   2   2   0   0   0   2   0   2   2   2   0   0   2   2   2   0   2   0   0   2   0   0   2   2   2   0   0   2   2   0   0   0   2   0   2   2   0   0   0   0   2   0   0   2   2   2   0   2   0   2   2   2   2   0   2   0
 MK-1-3                 0   0   2   0   2   0   0   0   2   2   2   0   0   2   0   0   0   0   2   0   2   0   2   0   0   2   0   2   0   0   2   2   0   0   0   2   2   0   0   0   0   0   0   2   2   0   2   0   2   0   2   0   0   0   2   2   2   2   2   2   2   0   2   2   2   0   2   2   0   0   2   0   0   2   2   0   2   0   2   2   0   2   2   2   2   2   2   0   2   2   0   0   2   0   0   2   0   0   2   0   0   2   2   0   2   2   2   2   0   0   0   2   0   2   0   0   2   2   0   0   0   0   0   0   2   0   0   0   2   0   2   2   0   2   2   2   0   2   2   2   2   0   0   0   2   2   0   0   2   2   0   0   2   2   0   0   0   0   2   0   2   0   0   2   0   0   2   2   2   0   0   2   2   2   0   0   0   0   2   2   0   0   0   0   2   0   0   2   0   2   0   2   0   2   2   2   2   0   2   0
 MK-1-4                 0   0   2   0   0   0   0   0   2   2   2   0   0   2   0   0   0   0   2   0   2   2   2   0   0   2   0   2   0   2   2   2   2   2   0   2   2   0   0   0   0   0   0   2   2   0   2   0   2   0   2   0   0   0   2   2   2   2   2   0   2   0   2   2   2   0   2   2   0   0   2   0   0   2   2   0   2   0   2   2   0   2   2   2   2   2   2   0   2   2   2   0   2   0   0   2   0   0   2   0   0   2   2   0   2   2   2   0   0   0   2   0   0   2   0   0   2   2   0   0   2   0   0   0   2   0   0   0   2   0   2   2   0   0   2   2   0   2   2   2   2   0   0   0   2   2   0   0   2   2   0   0   2   2   0   0   0   0   2   0   2   0   0   2   0   2   2   2   2   0   0   2   2   2   0   0   0   0   2   2   0   0   0   0   2   0   0   2   0   2   0   2   0   2   2   2   2   0   2   0
 MK-1-5                 0   0   2   0   2   0   0   0   2   2   2   0   0   2   0   2   0   0   0   0   2   2   2   2   0   2   0   2   0   2   2   2   2   2   0   2   2   0   2   2   0   0   0   2   2   0   2   0   2   2   2   0   0   0   2   2   2   2   2   0   2   2   2   2   2   0   2   2   0   0   2   0   0   2   2   0   2   0   2   2   0   2   2   2   2   2   2   0   2   2   2   2   2   0   0   2   0   0   2   0   0   2   2   0   2   2   0   0   0   0   2   0   0   2   0   2   2   2   2   0   2   0   0   0   2   0   0   0   2   0   2   2   0   0   2   2   0   2   2   2   2   0   0   0   2   2   0   0   0   2   0   0   2   2   0   0   0   0   0   2   2   0   0   2   2   2   2   0   2   0   0   2   2   2   0   0   0   0   2   2   0   0   0   0   0   0   0   2   0   2   0   2   0   2   0   2   2   0   2   0
 MK-1-6                 0   0   2   0   2   0   0   0   2   2   2   0   0   2   0   2   0   0   0   0   2   2   2   2   0   2   0   2   0   0   2   0   2   2   2   2   2   0   2   2   0   0   0   0   2   0   2   0   2   2   2   0   0   0   0   2   2   2   2   0   2   2   2   0   2   0   2   2   2   0   2   0   0   2   2   0   2   2   2   2   0   2   2   0   2   2   0   0   2   2   2   2   2   0   0   2   0   0   2   0   0   2   2   0   2   2   0   0   0   0   2   0   0   2   0   2   2   2   2   0   0   0   0   0   2   2   0   0   2   0   2   2   0   0   2   2   0   2   2   2   2   0   0   0   0   2   0   0   0   2   0   0   2   2   0   0   0   0   0   2   2   0   2   2   2   2   2   0   2   0   0   2   2   2   0   0   0   0   2   2   0   0   0   0   0   0   0   2   0   2   0   2   0   2   0   2   0   0   2   0
 MK-1-7                 2   0   2   0   2   0   2   0   2   2   2   0   0   2   0   2   0   0   0   0   0   2   2   2   0   2   0   2   0   0   2   2   2   2   2   2   2   0   0   2   0   0   0   0   2   0   2   2   2   2   2   0   2   0   0   2   2   0   2   0   2   0   2   0   2   0   2   2   2   0   2   0   0   2   2   0   2   2   2   0   0   2   2   2   2   2   0   0   2   2   2   2   2   0   0   2   0   0   2   0   0   2   2   0   2   2   0   0   0   0   2   0   0   2   0   2   2   2   2   0   0   0   0   0   2   2   0   0   2   0   2   0   0   0   2   0   0   2   2   2   2   0   0   0   0   2   0   0   0   2   0   0   2   2   0   0   0   0   0   2   2   0   2   2   2   2   2   0   2   0   0   2   2   2   2   2   0   0   2   0   0   0   0   0   0   0   0   2   0   0   0   2   0   2   0   0   0   0   2   0
 MK-1-8                 2   2   2   2   2   0   2   0   0   0   2   0   2   2   0   2   0   0   0   0   0   2   2   2   0   2   0   2   0   0   2   2   2   2   2   2   2   0   2   2   0   0   0   0   2   0   2   0   2   2   2   0   2   0   0   2   2   0   2   0   2   0   2   2   2   0   2   2   2   0   2   0   0   2   2   0   2   2   2   2   0   0   2   2   2   2   0   0   2   2   2   2   0   0   0   2   0   2   2   0   0   2   2   0   2   2   0   0   0   0   2   0   0   2   0   2   2   2   2   0   0   0   0   0   2   2   0   0   2   2   2   0   0   0   0   0   0   2   2   2   2   0   0   0   0   2   0   0   0   2   0   0   2   2   0   2   0   0   0   2   2   0   2   2   2   2   2   0   2   0   0   2   2   0   2   2   0   0   0   0   0   0   0   0   0   0   0   2   0   0   0   2   0   2   0   0   2   0   2   0
 MK-1-9                 2   2   2   2   2   0   2   0   0   0   2   0   2   2   0   2   0   2   0   0   0   2   2   0   0   2   0   2   2   0   2   2   2   2   2   2   0   0   2   2   0   0   0   0   2   2   2   0   2   2   2   0   2   0   0   0   0   0   0   0   2   0   2   2   2   0   2   2   2   0   0   0   0   2   2   0   2   2   2   2   0   0   2   2   2   2   0   0   2   2   2   2   0   0   0   2   0   2   2   0   0   2   2   0   2   2   0   0   0   0   2   0   0   2   0   2   2   2   2   0   0   0   0   0   2   0   0   0   0   2   0   0   0   0   2   0   0   2   2   2   2   0   0   0   0   2   0   0   2   2   0   0   2   2   0   2   0   2   0   0   2   0   2   2   2   2   2   0   2   0   0   2   2   0   2   2   0   0   0   0   2   0   0   0   0   0   0   2   0   0   2   2   0   2   0   0   2   0   2   0
 MK-1-10                2   2   2   2   2   0   2   0   0   0   2   0   2   2   0   0   0   2   0   0   0   2   2   0   0   2   0   2   2   0   2   2   2   2   2   2   0   0   0   2   2   0   0   0   2   2   2   0   2   2   2   0   2   0   0   0   0   0   2   0   2   2   2   0   2   0   2   0   2   0   0   0   0   2   2   0   2   2   2   2   0   0   2   2   2   2   0   0   2   2   2   2   0   0   0   2   2   2   2   0   0   2   2   0   0   2   0   0   0   0   2   0   0   2   0   2   2   2   2   0   0   0   0   0   2   0   0   0   0   2   0   0   0   0   2   0   0   2   0   2   0   0   0   0   0   2   0   0   2   2   0   0   2   2   0   0   0   0   0   0   2   0   2   2   2   2   2   0   2   0   0   2   2   0   2   2   0   0   0   0   2   0   0   0   0   0   0   2   0   0   2   2   0   2   0   0   2   0   2   0
 MK-1-11                2   2   2   2   2   0   2   2   0   0   2   0   2   2   0   0   0   2   0   0   0   2   2   0   0   2   0   2   2   0   2   2   2   2   2   2   0   0   0   2   2   0   0   0   2   2   2   0   2   2   2   0   2   0   0   0   0   0   2   0   2   2   2   0   0   0   2   0   2   0   2   0   0   2   2   0   2   2   2   2   0   2   2   2   2   2   0   0   2   2   2   2   0   0   0   2   2   2   2   0   0   2   2   0   2   2   0   0   0   0   2   0   2   2   0   2   2   2   2   0   0   0   0   0   0   0   0   0   0   2   0   2   0   0   2   0   0   2   0   2   0   0   0   0   0   2   0   0   2   2   0   0   2   2   0   0   0   0   0   0   2   0   2   2   2   2   2   0   0   0   0   2   2   0   2   2   0   0   0   0   2   0   0   0   0   0   0   2   0   0   2   2   0   2   0   0   2   0   2   0
 MK-1-12                2   2   2   2   0   0   2   2   0   0   2   0   2   2   0   0   0   2   0   0   0   2   2   0   0   2   0   2   2   0   2   0   2   2   2   2   2   0   0   2   2   0   0   0   2   2   2   0   2   2   2   0   2   0   2   0   0   0   2   0   2   2   2   0   0   0   2   0   0   0   2   2   0   2   0   0   2   2   0   2   0   2   2   2   0   2   0   0   0   2   2   2   0   0   0   0   2   2   2   0   0   2   2   0   2   2   0   0   0   0   2   0   2   2   0   2   0   2   2   0   0   0   0   0   2   0   0   0   0   2   0   2   0   0   2   0   0   2   0   2   0   0   0   2   0   2   0   0   2   0   0   0   2   2   0   2   0   0   0   2   2   0   0   2   2   2   2   0   0   0   0   2   2   0   2   2   0   0   0   2   2   0   0   0   0   0   0   2   0   2   2   2   2   2   0   0   2   0   2   0
 MK-1-13                2   2   2   2   0   0   2   2   0   0   2   0   2   2   0   0   0   0   0   0   0   2   2   0   2   2   0   0   2   0   2   0   2   2   2   2   0   0   0   0   2   0   0   0   2   2   2   0   2   2   2   0   2   0   2   0   0   0   2   2   2   2   2   0   0   0   2   0   0   0   2   2   0   2   2   2   2   2   0   2   0   2   0   2   0   2   0   2   0   2   2   2   0   0   0   0   2   2   2   0   2   2   2   0   0   2   0   0   0   0   2   0   2   2   0   0   0   2   2   0   0   0   2   0   0   0   0   0   0   2   0   2   0   0   2   0   0   2   0   2   0   0   0   2   0   2   0   0   2   0   0   0   2   2   0   2   0   0   2   2   2   0   0   0   2   2   2   0   0   0   0   2   2   0   2   0   0   0   0   2   2   0   0   0   0   2   0   2   0   2   2   0   2   2   0   0   2   0   2   0
 MK-1-14                2   2   2   2   0   0   2   2   2   0   2   0   2   2   0   0   0   2   0   0   0   2   2   0   2   2   2   0   2   0   2   0   2   2   2   2   0   0   0   0   2   0   0   0   2   2   2   0   2   2   2   0   2   0   2   0   0   2   2   2   2   2   2   0   0   0   2   2   0   0   2   2   0   2   2   2   2   2   0   2   0   0   0   2   0   2   0   2   0   0   0   2   0   0   0   0   2   2   2   0   2   2   2   0   0   2   0   0   0   0   0   0   2   2   0   0   0   2   2   0   0   0   2   0   0   2   0   0   0   2   0   2   0   0   0   0   0   2   0   0   2   0   0   2   0   2   0   0   2   0   0   0   0   2   0   2   0   0   2   2   2   0   0   0   2   2   2   0   0   2   0   2   2   0   2   0   0   2   0   2   2   0   0   0   0   2   0   0   0   2   2   0   2   2   0   0   2   0   2   0
 MK-1-15                0   2   2   2   2   0   2   2   2   0   2   0   2   2   2   0   2   2   0   0   0   2   2   0   2   2   2   0   2   0   0   0   2   2   2   2   0   0   0   0   2   0   0   2   2   0   0   0   2   0   0   0   2   0   2   2   0   2   0   2   2   2   2   0   0   0   0   2   0   0   2   2   0   2   2   2   2   2   0   2   0   0   0   0   2   2   0   2   0   0   2   2   0   0   0   0   2   2   2   0   2   2   2   0   0   2   0   0   0   0   0   0   2   2   0   0   0   2   0   0   0   0   0   0   0   2   0   0   0   2   0   2   0   0   0   0   0   2   0   0   2   0   0   2   0   2   2   0   2   0   0   0   2   2   0   0   0   0   2   2   2   0   2   0   2   2   2   0   2   2   0   2   2   0   2   0   0   2   0   2   2   0   0   0   0   2   2   0   0   2   2   0   2   2   0   0   2   0   2   2
 MK-1-16                0   2   2   2   2   0   2   2   2   0   2   0   2   2   2   0   2   2   0   0   0   2   2   0   2   2   2   2   2   0   0   0   2   2   2   2   2   0   0   2   2   0   0   2   2   2   2   0   2   0   0   0   2   0   0   2   0   0   0   2   2   2   2   0   0   2   0   2   2   0   2   2   0   2   2   2   2   0   0   2   0   0   0   0   2   2   0   2   2   0   0   2   0   0   0   0   2   2   0   0   2   2   2   0   0   0   0   0   0   0   0   0   0   0   0   0   0   2   0   0   0   0   0   0   0   2   0   0   0   2   0   2   0   0   0   0   0   2   0   0   2   0   0   2   0   2   2   0   2   0   0   0   2   2   0   0   0   0   2   2   2   0   2   0   0   2   2   0   2   2   0   2   2   0   2   0   0   2   0   2   2   0   2   0   0   2   2   0   2   2   0   0   2   2   0   0   2   0   2   2
 MK-2-1                 0   0   0   2   2   2   0   2   0   0   2   0   2   0   0   0   2   0   2   2   2   2   0   2   2   2   0   0   0   2   0   2   2   0   0   2   2   2   2   0   0   2   2   0   2   2   0   2   2   2   2   2   2   2   0   2   0   2   2   2   0   2   0   2   0   0   0   0   2   0   0   0   0   0   0   2   0   2   2   0   0   2   0   0   0   0   0   2   2   0   0   0   2   0   2   0   0   2   0   0   0   2   2   2   2   0   0   2   2   2   0   2   0   2   0   0   0   2   0   2   0   2   0   0   2   2   2   0   0   0   2   2   0   2   2   2   0   2   0   0   2   2   0   2   2   0   0   0   0   0   2   0   2   0   2   2   0   0   2   2   2   0   2   2   0   0   0   0   0   2   0   0   0   2   2   2   0   0   0   2   0   2   2   2   0   0   2   2   0   2   2   0   2   2   0   2   0   2   2   0
 MK-2-2                 0   0   0   2   2   2   2   0   0   0   2   0   2   0   0   0   2   0   2   2   2   2   0   2   2   2   0   0   0   2   0   0   2   2   2   2   0   2   2   0   0   2   2   0   2   2   2   2   2   2   0   2   0   2   0   2   0   2   2   2   0   2   0   2   0   0   2   2   2   0   2   0   0   0   0   2   0   0   2   0   0   2   0   0   0   2   0   2   2   0   0   0   2   0   2   0   0   2   0   0   0   0   2   0   2   0   0   2   2   0   0   2   0   2   0   0   0   0   0   2   0   2   0   0   2   2   0   0   0   0   2   2   0   2   2   2   0   2   0   2   2   2   0   2   2   0   0   0   0   0   2   0   2   0   2   2   0   0   2   2   2   0   2   2   0   0   0   0   0   2   0   0   0   2   2   2   0   0   0   2   0   2   2   2   0   0   2   2   0   0   2   2   2   2   0   2   0   2   2   0
 MK-2-3                 0   0   0   2   2   2   2   0   2   0   2   0   2   0   2   0   2   0   2   2   2   2   0   2   2   2   0   0   0   2   0   0   2   0   2   2   0   2   2   0   0   0   2   0   2   2   0   2   2   2   2   2   0   2   0   2   2   2   2   0   0   2   0   2   0   0   2   2   2   0   2   2   0   0   0   2   0   0   2   0   0   2   0   0   0   2   0   2   2   0   0   0   2   0   2   0   0   2   0   0   2   0   2   0   2   2   0   2   2   0   0   2   0   2   0   2   0   0   0   2   0   2   0   0   2   2   0   0   0   0   2   2   0   2   2   2   0   2   0   2   0   0   0   2   2   0   0   0   0   0   2   0   2   0   2   0   0   0   2   2   2   2   2   0   0   0   0   0   0   2   2   0   0   2   2   2   0   0   0   2   0   2   2   2   0   0   2   0   0   2   2   0   2   2   0   2   0   2   2   0
 MK-2-4                 2   2   0   2   2   2   2   0   2   0   2   0   2   0   2   0   2   2   2   2   2   2   0   2   2   2   0   0   0   2   0   0   2   0   2   2   0   2   2   0   0   0   2   0   2   2   2   2   2   2   2   2   0   2   0   2   2   2   2   0   0   0   0   2   0   0   2   0   2   0   2   2   0   0   0   2   0   0   2   0   0   2   0   0   0   2   0   2   2   0   0   0   2   2   2   0   0   2   0   0   0   0   2   0   2   2   0   2   0   0   0   2   0   2   0   2   0   0   0   2   0   2   0   0   2   2   0   0   0   0   2   2   0   2   2   0   2   0   0   2   0   0   0   2   2   0   0   0   0   0   2   0   2   0   2   0   0   0   2   0   2   2   0   0   0   0   0   0   0   2   2   0   0   0   2   2   0   0   0   2   0   2   2   2   0   0   0   0   0   2   2   2   2   2   0   2   0   2   2   0
 MK-2-5                 2   2   2   2   2   2   2   0   2   0   2   0   2   0   2   0   2   2   2   2   2   2   2   0   0   2   0   0   0   2   0   0   2   0   2   2   2   2   2   0   0   0   0   2   2   2   2   2   2   2   2   2   0   2   0   2   0   2   2   0   0   0   0   2   0   0   2   2   2   0   2   2   0   2   0   2   0   0   2   0   0   2   0   0   0   2   0   2   2   0   0   0   2   2   2   0   0   2   0   0   0   0   2   0   0   2   0   2   0   0   0   2   0   2   0   2   0   0   0   2   0   2   0   0   0   2   0   0   0   0   2   2   0   2   2   0   2   0   0   2   0   0   0   2   2   0   0   2   0   0   2   0   2   0   2   0   0   0   2   0   2   2   0   0   0   0   0   0   0   0   2   0   0   0   2   2   0   0   0   2   0   2   2   2   0   0   0   0   0   2   2   2   2   2   0   2   0   2   2   0
 MK-2-6                 2   2   2   2   2   2   2   0   2   0   2   0   2   0   2   0   2   2   2   2   0   2   2   0   0   2   0   0   0   2   0   0   2   0   2   2   2   2   2   0   0   0   0   2   2   2   0   0   2   2   2   2   0   2   0   2   0   2   2   0   0   0   0   2   0   0   2   2   2   0   2   2   0   2   0   2   0   0   2   0   0   2   0   2   0   2   0   2   2   0   2   0   2   2   2   0   0   2   0   0   0   2   2   0   0   0   0   2   0   0   0   2   0   2   0   2   0   0   2   0   0   2   0   2   0   2   0   0   0   0   2   2   0   2   2   2   2   2   0   0   0   0   2   2   2   0   0   0   0   0   0   0   2   0   2   0   2   0   0   0   2   2   2   0   0   0   0   0   0   0   2   0   0   0   0   0   0   0   0   2   2   2   0   2   0   0   0   2   0   2   2   2   2   2   0   2   0   2   2   0
 MK-2-7                 2   2   2   2   0   2   2   0   2   0   2   0   2   0   2   0   2   2   2   2   0   2   2   0   0   2   2   0   0   2   0   0   2   0   2   2   2   2   2   0   0   0   0   0   2   2   0   0   2   2   2   2   0   2   0   2   0   2   2   0   0   0   2   2   0   0   2   2   2   0   2   2   0   2   0   2   0   0   2   0   0   2   0   2   0   2   0   2   2   0   2   0   2   2   2   0   2   2   2   0   0   2   2   0   0   2   0   2   0   0   0   2   0   2   0   2   2   0   2   0   0   2   0   2   2   2   0   0   0   2   2   2   2   2   2   2   2   2   0   0   0   0   2   2   2   0   0   0   0   0   0   2   2   0   2   0   2   2   0   0   2   2   2   0   0   0   0   0   0   0   2   0   0   0   0   0   2   0   0   2   2   2   0   2   2   0   0   0   2   2   2   2   2   2   0   2   0   2   2   2
 MK-2-8                 2   2   2   2   0   2   2   0   2   2   2   0   2   0   2   0   2   2   2   2   0   2   2   0   2   2   2   0   0   2   0   0   2   0   2   2   2   0   2   2   0   0   0   0   0   2   2   0   2   2   2   2   0   2   0   2   0   2   2   2   0   0   0   2   0   0   2   2   2   0   2   2   0   2   2   2   0   0   2   0   0   2   0   2   0   0   0   2   2   0   2   2   0   2   2   0   2   2   2   0   0   2   2   0   0   2   0   2   0   0   0   2   0   2   2   2   2   0   2   0   0   2   0   2   2   2   2   0   0   0   2   2   2   0   2   2   2   2   0   0   2   0   2   2   2   0   0   0   0   0   2   2   2   0   2   0   2   2   0   0   2   2   2   0   0   0   0   0   0   0   2   0   0   0   0   0   2   0   2   2   0   0   0   2   2   0   0   2   2   2   2   2   2   2   0   2   0   2   2   2
 MK-2-9                 2   2   2   2   0   2   2   0   2   2   2   0   2   0   2   0   2   2   2   2   0   2   2   2   2   2   2   0   0   2   0   0   2   0   2   2   2   0   2   2   0   0   0   0   0   2   2   0   0   2   2   2   0   2   0   2   0   2   2   2   0   0   0   2   0   0   2   2   2   0   2   2   0   2   2   2   0   0   2   0   0   2   0   2   0   0   0   2   2   0   2   2   0   2   2   2   2   2   0   2   2   2   2   0   2   2   0   0   0   0   0   2   0   2   2   2   2   0   0   0   0   2   0   2   2   2   2   0   0   0   2   2   2   0   0   2   2   2   0   0   2   0   2   2   2   0   2   0   0   0   0   0   2   0   0   0   2   2   0   2   2   2   2   0   0   2   0   0   0   0   2   0   0   0   0   0   2   0   2   2   0   0   2   2   2   0   2   2   2   2   0   2   2   2   0   2   0   2   0   2
 MK-2-10                0   2   2   2   0   2   2   0   0   2   2   0   2   0   2   0   2   2   2   2   0   2   2   2   2   2   2   0   0   2   0   0   2   2   2   2   2   0   2   2   0   2   0   0   0   2   0   0   0   2   2   2   0   2   0   2   0   2   2   2   0   0   0   2   0   0   2   2   2   0   2   2   0   2   2   2   0   0   2   0   0   0   0   2   0   0   0   2   2   0   2   2   0   2   2   2   2   2   0   2   2   2   2   0   2   2   0   0   0   0   0   2   2   2   2   2   2   0   0   0   0   2   0   2   2   2   2   0   0   0   0   2   2   0   0   2   2   2   0   0   2   0   2   2   2   2   2   0   0   0   0   0   2   0   0   0   2   2   0   2   2   2   2   0   0   2   2   0   0   0   2   0   0   0   0   0   2   0   2   2   0   0   2   0   2   0   0   0   2   2   0   2   2   2   0   0   0   2   0   2
 MK-2-11                0   2   2   2   0   2   2   0   0   2   2   0   2   0   0   0   2   2   0   2   0   2   2   2   0   2   2   0   0   2   0   0   2   2   0   2   2   0   2   2   0   2   0   0   0   2   0   0   0   2   0   2   0   2   0   2   0   2   2   2   0   0   2   2   0   0   2   2   0   0   2   2   0   2   2   2   0   0   0   0   0   0   0   2   0   0   0   2   2   0   2   2   0   2   2   2   2   0   0   2   2   2   2   2   2   0   0   0   0   0   0   2   2   2   2   2   2   0   0   2   0   2   0   2   2   2   2   0   0   2   0   2   2   0   0   2   2   2   0   0   2   0   2   2   2   2   2   0   0   0   0   0   2   0   0   0   2   2   0   2   0   2   2   0   0   0   2   0   0   0   2   0   0   2   2   0   2   0   2   2   0   0   2   0   2   0   0   0   2   2   0   2   2   2   0   2   0   2   0   2
 MK-2-12                0   2   2   2   0   2   0   0   0   2   2   0   2   0   0   0   2   2   0   2   0   2   2   2   0   2   2   0   0   2   0   0   2   2   0   2   2   0   2   2   0   0   0   2   0   2   0   0   0   2   0   2   0   2   2   2   0   2   2   2   0   2   2   2   2   0   2   2   0   0   2   2   0   2   2   2   2   0   0   0   0   0   0   2   0   0   0   2   2   2   2   2   0   2   0   2   2   0   0   0   2   2   2   2   2   0   0   0   0   0   0   2   2   2   2   2   2   0   0   2   0   2   0   2   2   2   2   0   0   2   0   2   2   0   0   2   2   2   2   0   2   0   0   0   2   2   2   0   0   0   0   0   2   0   0   0   2   2   0   0   0   2   2   2   0   0   2   0   0   0   2   0   0   2   0   0   2   0   2   2   0   0   2   0   2   0   0   0   2   2   0   2   0   2   0   2   0   2   0   2
 MK-2-13                0   2   2   2   0   2   0   0   0   2   2   0   2   0   0   2   2   0   0   2   0   0   2   2   0   2   2   0   0   2   0   0   2   2   0   2   2   0   2   0   0   0   0   0   0   2   0   0   0   2   0   2   0   2   2   2   0   2   2   0   0   2   2   0   2   0   0   2   0   0   2   2   0   2   2   2   2   0   0   0   2   0   0   2   0   0   0   2   2   2   2   2   0   2   0   2   0   2   0   0   2   2   2   2   2   0   0   0   0   2   0   2   2   2   2   2   2   0   0   2   0   2   0   2   2   2   2   0   0   2   0   2   2   0   0   2   2   2   2   0   2   0   0   0   2   2   2   0   2   0   0   0   2   0   0   0   2   2   0   0   0   2   2   2   0   0   2   0   0   0   2   0   0   2   2   0   2   0   2   0   0   0   2   0   2   0   0   0   2   2   0   2   0   2   0   2   0   2   0   2
 MK-2-14                0   2   2   2   0   0   0   0   0   2   2   0   2   0   0   2   2   0   0   2   0   0   2   2   0   2   2   0   2   2   0   0   2   2   0   2   2   0   2   0   0   0   0   0   0   2   2   0   2   2   0   2   0   2   2   2   0   2   2   0   2   2   0   0   2   0   0   2   0   0   2   2   0   0   2   2   2   0   2   0   2   0   0   2   0   0   0   0   2   2   2   2   0   2   0   2   0   2   0   0   2   2   2   2   2   0   0   0   0   2   0   0   2   2   2   2   2   0   0   2   0   2   0   2   2   0   2   0   2   2   0   2   2   0   0   2   2   2   0   0   2   0   0   0   2   2   2   0   2   0   0   2   0   0   0   0   0   2   2   0   0   2   2   2   0   2   2   0   0   0   2   0   0   2   0   2   2   0   2   0   0   2   2   0   2   0   0   0   2   2   0   0   0   2   0   2   0   2   0   2
 MK-2-15                0   2   2   2   0   0   0   0   0   2   2   0   2   0   2   2   2   0   0   2   0   0   2   2   0   2   2   0   2   2   2   0   2   2   2   2   2   0   2   0   0   0   0   0   2   2   2   0   2   0   0   2   0   2   2   2   0   0   2   0   2   2   2   0   2   0   0   2   0   0   2   2   0   0   0   2   2   0   2   0   2   0   0   2   0   0   2   0   2   2   0   2   0   2   2   2   0   2   0   0   2   2   2   2   2   0   0   0   0   2   0   0   2   2   0   2   2   0   2   2   0   2   0   2   2   0   2   2   2   0   0   2   0   0   0   2   2   2   0   2   2   0   2   0   2   2   2   0   2   2   2   2   0   0   0   0   2   2   2   0   0   2   2   2   0   2   2   0   0   0   2   0   0   2   0   2   2   0   2   0   0   2   2   0   0   0   0   0   2   2   0   0   0   2   0   2   0   2   2   2
 MK-2-16                0   2   2   2   0   0   0   0   0   2   2   0   2   0   0   2   2   0   0   2   0   2   2   2   0   0   2   0   2   2   2   0   2   2   2   2   2   0   2   0   0   0   0   0   2   2   2   0   2   0   0   2   2   2   2   2   0   0   2   0   2   2   2   0   2   0   0   2   2   0   0   2   0   0   0   2   2   0   2   0   2   0   0   2   0   0   2   0   2   2   0   2   0   2   2   2   0   2   0   0   2   2   2   2   2   0   0   0   0   2   0   0   2   2   0   2   2   0   2   2   0   2   0   2   2   0   2   2   2   0   0   2   0   0   2   2   2   2   0   2   2   0   2   0   2   2   2   0   2   2   2   2   0   0   0   0   2   0   2   0   0   0   2   2   2   2   2   0   0   0   2   0   0   2   0   2   2   0   2   2   2   2   2   0   0   0   0   0   2   2   0   0   0   2   0   2   0   2   2   2
 MK-3-1                 0   2   0   0   0   0   0   0   0   0   0   2   0   0   0   0   2   2   2   2   2   0   2   2   0   0   2   0   0   2   2   0   2   0   2   2   0   2   2   2   2   0   0   0   0   2   0   2   2   0   2   2   0   2   0   0   2   0   2   2   2   0   2   2   0   2   2   0   2   2   2   0   2   2   2   0   2   0   2   2   0   0   0   2   2   0   0   2   0   2   2   0   2   2   2   2   2   2   0   0   0   0   2   0   2   0   2   0   0   2   2   0   0   2   2   0   0   0   0   0   2   2   0   2   2   2   0   2   0   0   2   2   2   2   0   0   0   2   2   0   2   0   2   0   0   0   2   0   2   0   2   0   0   2   0   2   2   2   2   0   2   2   0   0   0   2   0   2   2   2   2   2   0   0   2   2   2   2   2   0   0   2   0   0   0   0   0   0   0   2   0   2   2   0   2   0   2   2   0   0
 MK-3-2                 0   2   0   0   0   0   0   2   0   0   0   2   0   0   0   0   2   2   0   2   2   0   2   2   0   0   2   0   0   2   2   0   2   0   2   2   0   2   2   2   2   0   0   0   0   2   0   2   2   0   2   2   0   2   0   0   2   2   2   2   2   0   2   2   0   2   2   2   2   2   2   0   2   2   2   0   2   0   2   2   0   2   0   2   2   0   0   2   0   2   2   0   2   0   2   2   2   2   0   0   0   2   2   0   2   0   2   0   0   2   2   0   0   0   2   0   0   2   0   0   2   2   0   0   2   2   0   2   0   0   2   2   2   2   0   2   0   2   2   0   2   0   0   0   2   0   2   0   2   0   2   0   0   2   0   0   2   2   2   0   2   2   0   0   0   2   0   2   2   2   2   2   0   2   2   2   2   2   2   0   0   2   0   0   0   0   0   0   0   2   0   2   2   0   2   0   2   2   0   2
 MK-3-3                 0   2   0   0   0   0   0   2   0   0   0   2   0   0   0   0   2   2   0   2   0   0   2   2   0   0   2   0   0   0   2   0   2   0   2   2   0   2   2   2   2   0   0   0   0   2   0   2   2   0   2   2   0   2   0   0   2   2   2   2   2   0   2   2   2   2   2   2   2   2   2   0   2   2   2   0   2   0   2   2   0   2   0   2   2   0   0   2   0   2   2   0   2   0   2   2   2   2   0   2   0   2   2   0   2   0   2   0   0   2   2   0   0   0   2   0   0   2   0   0   2   2   0   0   2   2   0   2   0   0   2   0   0   2   2   2   0   2   2   0   2   2   0   0   2   0   2   0   2   0   0   0   0   2   0   0   2   2   2   0   2   2   0   0   2   2   0   2   2   2   2   2   0   2   2   2   2   2   2   0   0   2   0   0   0   0   0   0   0   2   0   2   2   0   0   0   0   2   0   2
 MK-3-4                 0   2   0   0   0   0   0   2   0   0   2   2   0   0   2   0   2   2   0   2   0   2   2   2   0   0   2   0   0   0   2   0   2   0   2   2   2   2   2   2   2   0   0   0   0   2   0   2   0   0   2   2   0   0   0   0   2   2   0   0   2   0   2   2   2   2   2   2   2   2   0   0   2   2   2   0   2   0   2   2   0   2   0   2   2   2   0   2   0   0   2   0   2   2   2   2   2   2   0   2   0   2   2   0   0   0   2   0   0   0   2   0   0   0   2   0   0   2   0   0   2   2   0   2   2   2   0   2   2   0   2   0   0   2   2   2   0   2   2   0   2   2   0   2   2   2   2   0   2   0   0   0   0   2   0   0   2   2   0   0   2   2   2   2   0   0   0   2   2   0   2   2   0   2   2   2   2   2   2   0   0   2   0   0   0   0   0   0   0   2   0   2   2   0   0   0   0   2   0   2
 MK-3-5                 0   2   0   0   0   0   0   0   0   0   2   2   0   0   2   0   2   2   0   2   0   2   2   2   2   0   2   0   0   0   2   0   2   0   2   2   2   2   2   2   2   0   0   0   0   2   2   2   0   0   2   2   0   0   2   0   2   2   0   0   2   0   2   2   2   2   2   2   2   2   0   0   2   0   2   0   2   2   2   0   0   2   0   2   2   0   0   2   0   0   2   0   2   2   2   2   2   2   0   2   0   2   2   0   2   0   2   0   0   0   2   0   0   0   2   0   0   2   2   0   0   2   0   0   2   2   0   2   2   0   2   0   0   2   2   2   0   2   0   0   2   2   0   2   2   2   2   0   2   0   2   0   0   2   2   0   2   2   0   2   2   2   2   2   0   0   0   2   2   0   0   2   0   2   2   2   0   2   2   0   0   2   0   0   0   0   0   0   0   2   0   2   2   0   0   0   0   2   0   2
 MK-3-6                 0   2   0   2   0   2   0   0   0   0   2   2   0   0   2   0   2   2   0   2   2   2   2   2   2   0   0   0   0   0   2   0   2   0   2   2   0   2   2   2   2   0   0   0   0   2   2   2   0   0   2   2   0   0   2   0   0   2   0   0   2   0   2   2   2   2   2   2   2   2   0   0   2   0   2   0   0   2   2   0   0   2   0   2   2   0   0   0   0   0   2   0   2   0   2   2   2   2   0   2   0   2   2   0   2   0   2   0   0   0   2   0   0   0   2   0   0   2   2   0   0   2   0   0   2   2   0   2   2   0   2   0   0   2   2   2   0   2   0   0   2   2   0   2   2   2   0   0   0   2   2   0   0   2   2   0   2   2   0   2   2   2   2   2   0   0   0   2   2   0   0   2   0   2   2   2   0   2   2   0   0   2   0   0   0   0   0   0   0   2   0   2   2   0   0   0   0   2   0   2
 MK-3-7                 0   2   0   2   0   2   0   0   0   2   2   2   0   0   2   0   2   2   0   0   2   2   2   2   2   2   0   0   0   0   2   2   2   0   2   2   0   2   2   0   2   0   2   0   0   2   2   0   0   0   2   2   0   0   0   0   0   2   0   2   2   0   2   2   2   2   2   2   2   2   0   0   2   0   2   0   0   2   0   0   0   2   0   2   2   0   0   0   0   0   2   0   2   0   0   2   2   2   0   2   0   2   2   2   0   2   2   0   0   0   2   0   0   0   2   0   0   2   2   2   2   2   0   0   2   2   0   2   2   0   2   0   0   2   2   2   0   2   2   0   2   2   0   0   2   0   0   2   0   2   2   0   0   2   2   0   2   2   0   2   2   2   2   2   0   0   0   2   2   0   0   2   0   2   0   2   0   2   2   0   0   2   0   0   0   0   0   0   2   2   0   2   2   0   0   0   0   2   0   2
 MK-3-8                 0   2   0   2   0   2   2   0   0   2   2   2   0   0   2   0   0   2   0   2   2   2   2   2   2   2   0   0   2   0   2   2   2   0   2   2   0   2   2   0   2   0   2   0   0   2   2   0   0   0   2   2   0   2   0   0   0   2   0   2   2   0   2   2   2   2   2   2   2   2   0   0   2   0   2   0   0   2   0   0   0   2   0   2   2   0   0   0   0   0   0   0   2   0   0   2   2   2   0   2   0   2   2   2   0   2   2   0   0   2   2   0   0   0   2   2   0   2   2   2   2   2   0   0   0   2   0   2   2   0   2   0   0   2   2   2   0   2   2   0   0   2   0   2   2   0   0   2   0   2   2   0   2   2   2   2   2   2   0   2   0   2   2   2   0   0   0   2   2   2   0   2   0   2   0   2   0   2   2   0   0   2   0   0   0   0   0   0   2   2   0   2   2   0   0   0   0   2   2   2
 MK-3-9                 2   2   0   2   0   2   2   0   0   0   2   2   0   0   2   0   0   2   0   0   2   2   2   2   2   2   0   0   2   2   2   2   2   0   2   2   0   0   2   0   0   0   2   0   2   2   2   0   2   0   2   2   2   2   0   0   0   2   0   2   2   0   2   2   2   2   2   0   2   2   0   0   2   0   2   0   0   2   0   0   0   2   0   2   2   0   0   0   0   0   0   0   2   0   0   2   2   2   0   2   0   2   2   2   0   2   2   0   0   2   2   0   0   0   2   2   0   2   2   2   2   2   0   0   0   2   0   2   2   0   2   0   2   2   2   2   0   2   2   0   0   2   0   2   2   0   0   2   0   2   0   0   0   2   2   2   2   2   0   2   2   2   2   2   0   0   0   2   2   2   0   2   0   0   0   2   0   2   2   0   0   2   0   0   2   2   0   0   2   2   0   2   2   0   0   0   0   2   2   2
 MK-3-10                2   2   0   2   2   2   2   0   0   0   0   2   0   0   2   0   0   2   2   2   2   2   2   2   2   2   2   0   2   2   2   2   2   0   2   2   0   2   2   2   2   0   2   0   2   0   0   2   2   0   2   2   2   2   2   0   0   2   0   2   2   0   2   2   2   2   2   0   2   2   0   0   2   0   2   0   0   2   0   0   0   2   0   2   2   0   2   0   0   2   0   2   2   0   0   2   2   2   0   0   2   2   2   0   0   2   2   0   0   2   2   0   0   0   2   2   0   2   2   2   2   0   0   0   0   2   0   2   2   0   2   0   2   2   2   2   0   2   2   0   0   2   0   2   2   0   2   2   0   2   0   0   0   2   2   2   2   2   0   2   2   2   2   2   0   0   2   2   2   2   0   2   2   0   0   2   0   2   2   0   0   2   0   0   2   2   0   0   2   2   0   2   2   0   0   0   2   2   2   2
 MK-3-11                0   2   0   2   2   2   2   0   0   0   0   0   0   0   2   0   0   0   2   2   0   2   2   2   2   2   2   0   2   2   2   0   0   0   2   2   0   2   2   2   2   0   0   0   2   0   0   2   0   2   2   2   2   2   2   0   0   2   0   2   0   0   2   2   2   2   2   0   2   2   0   0   2   0   0   0   0   2   0   2   0   2   0   2   2   0   2   2   0   2   0   2   2   0   0   2   0   2   0   0   2   2   0   0   2   2   2   0   0   2   2   0   0   0   2   2   0   0   2   2   2   0   2   0   0   2   0   2   0   0   2   0   2   2   2   2   0   2   2   0   0   2   0   2   2   0   2   2   0   2   0   0   0   2   2   2   2   0   0   0   2   2   2   2   0   0   2   2   2   2   0   2   2   0   0   2   0   0   2   0   0   2   0   0   2   2   0   0   2   2   0   2   2   0   2   0   0   2   2   2
 MK-3-12                0   2   0   2   2   2   0   0   0   0   0   0   2   2   2   0   0   0   0   2   0   2   2   2   2   2   2   0   2   2   2   0   0   0   2   2   0   0   2   2   2   0   0   0   2   0   0   2   0   2   2   0   2   2   2   0   0   2   0   2   0   0   2   2   2   2   2   0   2   2   0   0   2   0   0   0   0   2   0   2   0   2   0   2   2   0   2   2   0   2   0   2   2   0   0   2   0   2   0   0   2   2   2   0   2   2   2   0   0   2   2   0   0   0   2   2   2   0   2   2   2   0   2   0   0   2   0   2   0   0   2   0   2   2   2   0   0   2   0   0   2   0   0   2   0   0   2   2   0   2   0   0   0   2   2   0   2   0   2   0   2   2   2   2   0   0   2   2   2   2   0   2   2   0   0   2   0   0   2   0   0   2   0   0   2   2   0   0   2   2   0   2   2   0   2   0   0   2   2   2
 MK-3-13                0   2   0   2   2   2   0   0   0   0   0   0   2   2   2   0   0   0   0   0   0   2   2   2   2   2   2   0   2   2   2   0   0   0   2   2   0   2   2   2   2   0   0   0   2   0   0   2   0   2   2   0   2   2   2   0   2   0   0   2   2   0   2   2   0   2   2   0   0   2   0   0   2   0   0   0   0   2   2   2   2   2   0   2   2   0   0   2   2   2   0   2   0   0   2   2   0   2   0   0   2   2   2   0   2   2   0   0   0   2   2   0   2   0   2   2   2   0   2   2   2   2   2   0   0   2   0   2   0   0   2   0   2   2   2   0   0   2   0   0   2   0   0   2   0   0   2   2   0   2   0   0   0   2   2   0   2   0   2   0   2   2   2   2   0   0   2   2   2   2   0   2   2   0   0   2   0   0   2   0   0   2   0   2   2   2   0   2   2   2   0   2   2   2   2   0   0   2   2   2
 MK-3-14                0   2   0   2   2   2   0   0   2   0   0   0   2   2   2   2   0   2   0   0   0   2   2   2   2   2   2   0   2   2   2   2   0   0   2   2   0   2   2   2   2   0   0   0   0   0   2   2   0   2   2   0   2   2   2   0   2   0   0   2   2   0   2   2   0   2   2   2   0   2   0   0   0   2   0   0   0   2   2   2   2   2   0   2   2   0   0   0   2   2   0   2   0   0   2   2   0   2   0   2   2   2   2   0   0   2   0   0   0   2   2   0   2   0   2   2   2   0   0   2   2   2   2   0   0   2   0   2   0   0   2   0   2   0   2   0   2   2   0   0   2   0   0   0   0   0   2   2   0   0   0   0   0   0   2   2   2   2   2   0   2   2   0   2   2   0   0   2   2   2   0   2   2   0   2   2   0   0   0   2   0   2   0   2   2   2   0   0   2   2   0   2   2   2   2   2   2   2   2   2
 MK-3-15                0   2   2   2   2   2   0   2   2   0   0   0   2   2   2   2   0   2   0   0   0   0   0   2   2   2   2   0   2   2   2   2   0   0   2   2   0   2   2   2   2   0   0   0   0   0   2   2   0   2   2   2   2   2   2   0   2   0   0   2   2   2   2   2   0   2   2   2   0   2   0   0   0   2   0   0   0   2   2   0   0   2   0   2   2   0   2   0   2   2   0   0   0   0   2   2   0   2   0   2   2   2   2   0   0   2   0   0   0   2   2   0   2   0   2   2   2   0   0   2   2   2   2   0   0   2   0   2   0   0   2   0   2   2   0   0   2   2   0   0   2   0   0   0   0   0   2   2   0   0   0   0   0   0   2   2   2   2   2   0   2   2   0   0   2   0   0   2   2   2   2   2   2   0   2   2   0   0   0   2   0   2   2   2   2   2   0   0   2   2   0   2   2   2   2   2   2   2   2   2
 MK-3-16                0   2   0   2   2   2   0   2   2   0   0   0   2   2   2   2   0   2   0   0   0   2   2   2   2   2   2   0   2   2   2   2   0   0   2   2   0   2   2   2   2   0   0   0   0   0   0   2   0   2   2   2   2   0   2   0   0   0   2   2   2   2   2   2   0   2   2   2   0   2   0   0   0   2   0   0   0   2   2   2   0   2   0   2   2   0   2   0   2   2   0   0   0   0   2   2   0   2   0   2   2   2   2   0   0   2   0   0   0   2   2   0   2   2   2   2   0   0   0   2   2   0   2   0   0   2   0   2   0   0   2   0   2   2   0   0   0   2   0   2   2   0   0   0   0   0   2   2   0   0   0   2   0   0   2   2   2   2   2   0   2   2   0   0   2   0   0   2   2   0   2   2   0   0   2   2   0   0   0   2   0   0   2   2   2   2   0   0   2   2   0   2   2   0   2   2   2   2   2   2
 MK-4-1                 0   2   2   0   2   2   0   2   0   2   2   0   0   2   0   2   0   2   2   0   2   2   2   2   0   0   0   2   2   2   2   2   0   0   0   2   0   2   2   0   0   0   0   2   2   2   0   0   2   0   0   0   0   2   0   0   0   2   2   2   2   2   0   2   2   2   0   0   2   0   2   2   0   0   0   2   2   2   2   0   0   2   2   0   2   2   2   0   2   2   2   0   2   0   2   0   0   0   0   2   2   0   0   2   2   0   2   0   0   0   0   0   2   0   2   2   2   2   2   0   2   2   0   0   0   2   0   2   0   2   0   2   0   0   2   0   0   0   0   2   2   2   2   0   0   2   2   0   0   2   2   2   2   0   2   2   2   2   2   0   0   2   0   0   0   0   2   0   0   0   2   2   2   2   2   2   2   0   0   2   2   0   0   0   0   0   0   0   0   2   2   0   2   2   2   0   2   2   0   0
 MK-4-2                 0   2   2   0   2   2   0   0   0   2   2   0   0   2   0   2   0   2   2   0   2   2   0   2   0   0   0   2   0   0   2   2   0   0   0   2   0   2   0   0   0   0   0   0   2   2   0   0   2   0   0   2   0   0   2   0   0   2   2   2   2   2   0   2   2   2   0   0   2   0   2   2   0   0   0   2   2   2   2   0   0   0   2   0   2   2   2   0   2   2   2   0   2   0   2   2   0   0   0   0   2   0   0   2   2   0   2   0   0   0   0   0   2   0   2   2   2   2   2   0   2   0   0   0   0   2   0   2   0   2   0   2   0   0   2   0   0   0   2   2   2   0   2   0   2   2   2   0   0   2   2   2   2   2   2   2   2   2   2   0   2   2   0   0   2   0   2   0   0   0   2   2   2   2   2   2   2   0   0   2   2   0   0   2   0   0   0   0   0   2   2   0   2   2   2   0   2   2   0   0
 MK-4-3                 0   2   2   2   2   2   0   0   0   2   2   0   0   2   2   2   0   2   2   2   2   2   0   2   0   0   0   2   0   0   2   2   0   0   0   2   0   2   0   0   0   0   0   0   2   2   0   0   2   0   0   0   0   0   2   0   0   2   0   2   0   2   0   2   2   2   0   0   2   0   2   2   0   0   0   2   0   2   2   0   0   0   2   2   2   2   2   0   2   2   2   2   2   0   0   2   0   0   0   0   2   0   0   2   2   0   2   0   0   0   0   0   2   0   2   2   2   2   2   0   0   0   0   0   0   2   0   2   0   2   0   2   0   0   2   0   0   0   2   2   0   0   2   0   2   0   2   0   0   2   2   2   2   2   2   2   2   2   2   0   2   2   0   0   2   0   2   0   0   2   2   2   2   2   2   2   2   0   0   2   2   2   0   2   0   0   2   0   0   2   2   0   0   2   2   0   2   2   2   0
 MK-4-4                 2   2   2   0   2   2   0   0   0   2   2   0   0   2   2   2   0   2   2   2   2   2   2   2   0   0   0   2   0   0   2   2   0   2   0   2   0   2   0   0   0   0   0   0   2   2   0   0   2   0   0   0   0   0   2   0   0   2   0   2   2   2   0   0   2   2   0   0   2   0   2   2   0   2   0   2   0   2   2   0   0   0   0   2   2   2   2   0   2   2   2   2   2   2   0   2   0   0   0   0   2   0   0   2   2   0   2   0   0   0   0   0   2   0   2   2   2   2   0   0   2   0   0   2   0   2   2   2   0   2   0   2   0   0   2   0   0   0   2   2   0   0   2   0   2   0   2   0   0   2   0   2   2   2   2   2   2   2   2   0   0   2   0   2   2   0   2   0   0   2   2   2   2   2   2   2   2   0   0   2   2   2   0   2   0   0   2   0   2   2   2   0   0   2   2   2   0   2   0   0
 MK-4-5                 0   2   0   0   2   2   0   0   0   2   2   0   0   2   2   2   0   2   2   2   2   0   2   2   0   0   0   2   0   0   2   2   2   2   0   2   0   2   0   0   0   0   0   0   2   2   0   0   0   0   0   0   0   0   2   2   0   2   0   2   2   2   0   0   2   2   0   0   2   2   2   2   0   2   0   2   0   2   2   0   0   0   0   2   2   2   2   0   2   2   2   2   2   2   0   2   0   0   0   2   2   0   2   2   2   0   2   0   0   2   0   0   0   0   2   2   2   2   0   0   2   0   0   2   2   2   2   2   0   2   0   2   0   0   2   0   0   0   2   2   0   0   2   0   2   0   2   0   0   2   0   2   2   2   0   2   2   2   2   0   0   2   0   2   2   0   2   0   0   2   2   2   0   2   0   2   2   0   0   2   2   2   0   2   2   0   2   0   2   2   2   0   0   2   2   2   2   2   0   0
 MK-4-6                 0   2   0   0   2   2   0   0   0   2   2   0   0   2   2   2   0   2   2   2   2   0   2   2   0   0   0   2   0   0   0   2   2   2   0   2   0   0   0   0   2   0   0   0   2   2   0   0   0   2   2   0   0   2   2   2   0   2   0   2   0   2   0   0   0   2   0   0   2   2   2   2   0   2   0   2   0   2   2   0   0   0   0   2   2   2   2   0   2   2   2   2   2   2   0   2   0   0   0   2   2   2   2   2   2   0   2   0   0   2   0   0   0   0   2   2   2   0   0   0   2   0   0   2   2   2   0   2   0   2   0   2   0   0   2   0   0   0   2   2   0   0   2   0   2   0   2   0   0   2   0   0   0   2   0   2   2   2   2   0   0   2   0   2   2   0   2   0   0   2   2   2   2   2   0   2   2   0   0   2   2   2   0   2   2   0   2   2   2   2   2   0   0   2   2   0   2   2   0   0
 MK-4-7                 0   2   0   0   2   2   0   0   2   2   2   0   2   2   0   2   0   2   2   2   2   0   2   2   0   0   0   2   0   0   0   2   2   2   0   2   0   0   0   0   2   0   2   0   2   2   0   0   0   2   2   0   0   2   2   2   0   2   0   2   0   2   0   0   0   2   0   0   2   2   2   2   0   2   0   0   0   2   2   0   0   0   0   2   2   2   2   0   2   2   2   2   2   2   0   2   0   0   0   2   2   2   2   2   2   0   2   0   0   2   0   0   0   0   2   2   2   0   0   0   2   0   0   2   2   2   0   2   0   2   0   2   0   0   2   0   0   0   2   2   0   0   2   0   2   0   2   0   0   2   0   0   0   2   2   2   2   2   2   0   0   2   0   2   2   0   2   0   0   2   2   2   2   2   0   2   2   0   0   2   0   2   0   0   2   0   0   2   2   2   2   2   0   2   2   0   2   2   0   2
 MK-4-8                 0   2   0   0   2   2   0   0   2   0   2   0   2   2   0   2   0   2   2   2   2   0   2   2   0   2   2   0   0   0   0   2   2   2   0   2   0   0   0   0   2   0   2   0   2   2   0   0   0   2   2   0   0   2   2   2   0   2   0   2   0   2   0   0   0   2   0   0   2   2   2   2   0   2   0   0   0   2   2   0   0   2   0   2   2   2   2   0   2   2   2   2   2   2   0   2   0   0   0   2   2   2   0   0   2   0   2   0   0   2   0   0   0   0   2   0   2   0   0   0   2   0   0   0   2   2   0   2   0   2   0   2   0   0   2   0   0   0   2   2   2   0   2   0   2   0   2   0   0   0   0   0   2   2   2   2   2   2   2   0   0   2   0   2   2   0   2   2   0   2   2   2   2   2   0   2   2   0   0   2   0   2   0   0   2   0   0   2   0   2   0   2   0   2   2   0   2   2   0   2
 MK-4-9                 0   2   0   0   2   2   0   2   2   0   2   0   2   2   0   2   0   2   2   2   2   2   2   2   0   2   2   0   0   0   0   2   2   2   0   2   0   0   0   0   2   2   2   0   2   2   0   0   0   2   2   0   0   2   0   2   0   2   0   2   0   2   0   0   0   2   0   0   2   2   2   2   0   2   0   0   0   2   0   2   0   2   0   2   2   2   2   0   2   2   2   2   2   2   0   0   0   0   0   2   2   2   0   0   2   0   0   0   0   2   0   0   0   0   2   0   2   0   0   0   2   0   0   0   2   2   0   2   0   0   0   2   0   0   2   0   0   0   2   0   2   0   2   0   2   0   2   0   0   0   0   0   0   2   2   2   2   2   2   0   0   2   0   2   2   0   2   2   0   2   2   2   2   2   2   2   2   0   0   2   0   2   0   0   0   0   0   2   0   2   2   0   0   2   2   0   2   2   0   2
 MK-4-10                0   2   0   0   2   2   0   2   2   0   2   0   2   2   0   2   0   0   2   2   2   2   0   2   0   2   2   0   0   0   0   2   2   2   0   2   0   2   0   0   2   2   2   0   2   2   0   0   0   2   2   0   0   2   0   2   0   2   0   2   2   2   0   0   2   2   0   0   0   2   2   0   0   2   0   0   0   2   2   2   0   2   0   2   2   2   2   0   2   2   2   2   2   2   0   2   0   0   2   2   2   2   0   0   2   0   0   0   0   2   0   2   0   2   2   0   2   0   2   0   0   0   0   0   2   2   0   2   0   0   0   2   0   0   2   0   0   0   2   0   2   0   2   0   2   0   2   0   0   0   0   2   0   2   2   2   0   2   2   0   2   2   0   0   2   0   2   2   2   2   2   2   2   2   2   2   2   0   2   2   0   0   0   0   0   0   0   2   2   2   2   0   0   2   2   0   2   2   2   2
 MK-4-11                0   2   0   0   2   2   0   2   2   0   2   0   2   2   0   2   0   0   2   2   0   2   0   2   0   2   2   0   0   0   0   2   2   2   0   2   0   2   2   0   2   2   2   0   2   2   0   0   0   2   2   0   0   0   0   2   2   2   2   2   2   2   0   0   2   2   0   0   0   2   2   0   0   2   0   0   0   2   2   2   0   2   0   2   2   0   0   0   2   2   2   2   2   2   0   2   0   2   2   2   2   0   0   0   2   0   0   0   0   2   0   2   0   2   2   0   2   2   2   0   0   0   0   0   2   2   0   2   0   0   0   2   0   0   2   0   0   0   2   0   2   0   2   0   2   0   2   0   0   0   0   2   0   2   2   2   0   2   2   0   2   2   0   2   2   0   2   2   2   0   2   2   2   2   2   2   0   2   2   2   0   2   0   0   2   0   0   2   2   2   0   0   0   2   2   0   2   2   2   2
 MK-4-12                0   0   0   0   2   2   0   2   2   0   2   2   0   2   0   2   0   0   2   2   0   2   0   2   0   0   2   0   0   0   0   2   2   2   0   2   0   2   2   0   2   2   0   2   2   2   0   0   0   2   2   0   0   2   0   2   2   2   2   2   2   2   0   0   2   2   2   0   0   2   2   0   2   2   0   0   0   2   2   0   0   2   0   2   2   2   0   0   0   2   2   2   2   2   2   2   0   0   2   2   2   2   0   0   2   0   0   0   0   2   0   2   0   2   0   0   0   0   2   0   2   2   0   0   2   2   0   2   2   2   0   2   0   0   2   0   0   0   2   0   2   2   2   0   2   0   2   0   2   0   0   2   0   2   2   2   0   2   2   0   2   2   0   2   2   0   2   2   2   2   2   2   2   2   2   2   0   2   2   2   0   2   2   0   2   0   0   2   2   2   0   0   0   2   2   0   2   2   0   2
 MK-4-13                2   0   0   0   2   2   0   0   2   0   2   2   0   2   0   2   2   0   2   2   0   2   0   2   2   0   2   0   0   0   0   2   2   2   0   2   2   2   2   0   2   2   0   2   2   2   0   0   0   2   2   0   0   2   0   0   2   2   2   2   2   2   0   0   2   2   2   0   0   2   2   0   2   2   2   0   0   2   2   0   0   2   0   2   2   0   0   0   0   2   2   2   2   2   2   2   2   0   2   2   2   2   0   0   2   0   0   0   0   2   0   2   0   2   0   0   0   0   2   0   2   2   0   0   2   2   0   2   2   2   0   2   0   0   2   0   0   0   2   0   2   2   2   0   2   0   2   0   2   0   0   2   0   2   2   2   0   2   2   0   2   2   0   2   2   0   2   2   2   2   2   2   2   2   2   2   2   2   2   2   0   2   2   0   0   0   0   2   2   2   0   0   0   2   2   0   2   2   0   2
 MK-4-14                2   2   2   0   2   2   0   0   2   0   0   2   2   0   0   2   2   0   2   0   0   2   0   2   2   2   2   0   2   0   0   2   2   0   0   2   2   2   2   0   2   2   0   2   2   2   0   0   0   2   2   0   0   2   2   0   0   2   0   2   2   2   0   0   2   2   0   0   0   2   2   0   2   2   2   2   0   2   2   0   0   2   0   2   2   0   0   0   0   2   2   2   2   2   2   2   2   0   2   2   2   2   0   0   2   0   0   2   0   2   0   2   0   2   0   0   0   0   0   0   2   2   0   0   2   2   0   2   2   2   0   2   0   0   2   0   0   0   2   0   2   2   2   0   2   0   2   0   2   0   2   2   0   2   2   2   0   2   2   0   2   2   0   2   2   0   2   2   2   2   2   2   2   2   2   2   2   2   2   2   2   2   2   0   0   0   0   2   2   2   0   0   0   2   2   0   0   2   0   2
 MK-4-15                2   0   2   0   2   2   0   0   2   0   0   2   2   0   0   2   2   0   0   0   0   2   2   2   2   2   2   0   2   0   2   2   2   0   0   2   2   2   2   0   2   2   0   2   0   2   0   0   0   2   2   0   0   2   2   0   0   2   0   2   2   2   0   0   2   2   2   0   0   2   2   0   2   2   2   2   2   2   2   2   0   2   0   2   2   0   0   0   0   2   2   2   2   2   2   2   0   0   2   2   2   2   0   0   2   0   0   2   0   2   0   2   0   2   0   0   0   0   0   0   2   2   0   0   2   2   0   2   2   0   0   2   0   0   2   0   0   0   2   0   2   2   2   0   2   0   2   0   2   0   0   2   0   2   2   2   0   2   2   0   2   2   0   2   2   0   2   2   2   2   2   2   0   2   2   2   2   0   2   2   2   0   2   0   0   0   0   2   2   2   0   0   0   2   2   0   0   2   0   2
 MK-4-16                2   0   2   0   2   2   0   0   2   0   0   2   2   0   0   2   2   0   0   0   0   2   0   2   2   2   0   2   2   0   2   2   2   0   0   0   2   2   2   0   2   2   2   2   0   2   2   0   0   2   2   0   0   2   2   0   2   2   0   2   2   2   0   0   2   2   2   0   0   2   0   0   2   2   2   2   2   2   2   2   0   2   0   2   2   0   0   0   0   2   2   2   2   2   2   0   0   0   2   0   2   2   0   0   2   0   0   2   0   2   0   2   0   2   2   0   0   0   0   0   2   2   0   0   2   2   0   2   2   0   0   2   0   0   2   0   0   0   2   0   0   2   2   0   0   0   2   0   2   0   0   2   0   2   2   2   0   2   2   0   0   2   2   2   2   0   2   2   2   2   0   2   2   2   2   2   2   0   0   2   2   0   2   0   0   0   0   2   2   2   0   0   0   0   2   0   2   2   0   2
 MK-5-1                 2   2   2   0   0   0   0   0   2   0   2   2   2   0   2   2   2   0   0   0   2   2   0   2   0   2   0   0   0   2   0   0   0   2   2   0   2   0   2   2   0   0   0   2   2   2   0   0   0   2   0   0   2   2   2   0   2   2   2   0   0   2   2   0   0   0   0   2   2   2   0   0   2   2   0   2   0   2   0   2   0   2   0   0   0   2   0   0   0   2   0   0   2   0   0   2   2   0   0   0   2   0   0   0   0   0   2   0   2   2   2   2   0   0   2   2   2   2   0   0   0   0   2   0   2   0   2   2   0   0   2   0   0   2   2   2   2   0   0   2   0   2   0   0   0   2   2   2   0   2   2   0   2   2   0   2   0   2   2   0   0   0   2   2   0   0   0   0   0   2   0   0   2   0   0   0   0   0   2   0   2   0   2   2   2   0   2   0   2   2   0   2   2   0   2   2   2   2   2   0
 MK-5-2                 2   2   2   0   0   0   0   0   2   0   2   2   2   0   2   2   2   0   0   0   2   2   0   2   0   2   0   0   0   2   0   0   0   2   2   0   2   0   2   2   0   0   0   0   2   0   0   2   0   2   0   0   0   2   2   2   2   2   2   0   0   2   2   0   0   0   0   2   2   2   0   0   2   2   0   2   0   2   0   2   0   2   0   0   0   2   0   0   0   2   0   0   2   0   0   2   2   0   0   0   0   0   2   0   0   0   2   0   2   2   2   0   0   0   2   2   2   2   0   0   0   0   2   0   2   0   2   2   0   0   2   0   0   2   2   2   2   0   0   2   0   2   0   0   0   2   2   2   0   2   2   0   2   2   0   2   0   2   2   0   0   0   2   2   2   0   2   0   0   2   0   0   2   0   0   0   0   0   2   0   0   0   0   2   2   0   2   0   2   2   0   2   2   0   0   2   2   2   2   0
 MK-5-3                 2   2   2   0   0   0   0   0   2   0   2   2   0   0   2   2   2   0   0   0   2   2   2   2   0   2   0   0   0   2   0   0   0   2   2   0   2   0   2   2   0   0   0   0   2   0   0   2   0   2   0   0   0   2   2   2   0   2   2   0   0   2   2   0   0   0   0   2   2   2   0   2   2   2   0   2   0   2   0   2   0   2   0   0   0   2   0   0   0   2   0   0   2   0   0   2   2   0   0   0   0   0   2   2   0   0   2   0   2   0   2   0   0   0   2   2   2   2   0   0   0   0   2   0   2   0   2   2   0   0   2   0   0   2   2   2   2   0   2   2   0   2   0   2   0   2   2   2   0   2   2   0   2   2   0   2   0   2   2   0   0   0   2   2   2   2   2   0   0   2   0   0   2   0   0   0   0   0   2   0   0   0   0   2   2   0   2   0   0   2   0   0   0   0   0   2   2   2   2   0
 MK-5-4                 2   2   2   0   2   0   0   0   2   0   2   2   0   0   2   2   0   0   0   0   2   2   2   2   0   2   0   0   0   2   0   0   0   2   2   0   2   0   2   0   0   0   0   0   2   0   0   2   0   2   2   0   0   2   2   2   0   2   2   2   0   2   2   2   0   0   0   2   2   2   0   2   2   2   0   2   2   0   0   2   0   2   0   0   0   2   0   0   0   2   0   2   2   0   2   2   2   0   0   0   2   0   2   2   0   2   2   0   2   2   2   0   0   0   2   2   2   2   0   0   0   0   2   0   2   0   2   2   0   0   2   0   0   2   2   2   2   0   0   2   0   2   2   2   0   2   2   2   0   2   2   0   2   2   0   0   0   2   2   0   2   0   2   2   2   0   2   0   2   2   0   0   2   0   0   0   0   0   0   0   0   0   0   2   2   0   2   0   0   2   2   0   0   0   0   2   2   2   2   0
 MK-5-5                 2   2   2   2   2   0   0   0   2   0   2   2   0   0   2   2   2   2   0   2   0   2   0   2   2   2   2   0   0   2   2   0   0   2   2   0   2   0   2   0   0   0   0   0   2   0   0   2   0   2   2   0   0   2   2   2   0   2   0   0   0   2   2   2   2   0   0   2   0   2   2   2   2   2   2   2   2   0   0   2   0   2   0   0   0   2   0   0   0   2   0   2   2   0   2   2   2   0   0   0   2   0   2   2   0   2   2   0   0   2   2   0   0   0   2   2   2   2   0   0   0   0   2   0   2   0   2   2   0   0   2   0   2   2   2   2   2   0   0   2   0   2   2   2   0   2   2   2   0   2   2   0   2   0   0   0   0   2   0   0   2   0   2   0   2   0   2   0   2   2   0   0   2   0   0   0   0   0   0   0   0   0   0   2   2   0   2   0   0   2   0   0   0   0   0   2   2   2   2   0
 MK-5-6                 2   2   2   0   2   0   0   0   2   0   2   2   0   0   2   0   2   0   0   2   0   2   0   2   2   2   2   2   0   2   2   2   2   2   2   0   2   0   2   0   2   0   0   0   2   0   0   2   0   2   2   0   0   2   2   2   0   2   0   2   0   2   2   0   2   0   0   2   0   2   2   2   2   2   0   2   2   2   0   2   0   2   0   0   2   2   0   0   0   2   0   2   2   0   2   2   2   0   0   0   2   0   2   2   0   2   0   0   0   2   2   0   0   0   2   2   2   2   2   0   0   0   2   0   0   0   2   2   0   0   2   0   2   2   2   2   2   0   0   2   0   2   0   2   0   2   2   2   0   2   2   0   2   0   0   0   0   2   0   0   2   0   2   0   2   0   2   0   2   2   0   0   2   0   0   0   0   0   0   0   0   0   2   2   2   0   2   0   0   2   0   0   0   0   0   2   2   2   2   0
 MK-5-7                 2   2   2   0   2   0   0   0   2   0   0   2   2   0   2   0   0   0   0   2   0   0   0   2   0   2   2   2   0   2   2   2   2   2   2   0   0   0   2   0   2   0   0   0   2   0   2   2   0   2   0   0   0   2   2   2   0   2   0   2   0   2   2   0   2   0   0   2   0   2   2   2   2   2   0   2   2   2   0   0   0   2   0   0   2   2   0   0   2   2   2   0   2   0   2   2   2   0   2   2   2   0   2   2   2   2   0   0   0   2   2   2   0   0   2   0   2   2   2   0   2   0   2   0   0   0   2   2   0   0   2   2   2   2   2   2   0   0   0   2   0   2   0   2   2   2   2   0   2   2   2   0   2   0   0   2   0   2   0   0   2   0   2   0   2   0   2   0   2   2   0   0   2   0   0   2   0   0   0   0   0   2   2   2   2   0   2   0   0   2   0   0   0   2   2   2   2   2   2   0
 MK-5-8                 2   2   2   0   2   0   0   0   2   0   0   2   2   0   2   0   0   2   0   2   0   0   0   2   0   2   2   2   0   2   2   2   2   2   2   0   0   0   2   0   2   0   2   0   2   0   2   2   0   2   0   0   0   2   2   2   0   2   0   2   0   2   0   0   2   0   0   2   0   2   2   2   2   2   0   2   2   2   0   0   0   2   0   0   2   2   0   0   2   2   2   0   2   0   2   2   2   0   2   2   2   0   2   2   2   2   0   0   0   0   2   2   0   0   2   0   2   2   2   0   2   0   2   0   0   0   2   2   2   0   2   2   2   2   2   2   0   0   0   2   0   2   0   2   2   2   2   0   2   2   0   0   0   0   0   0   0   0   0   0   0   0   2   0   2   0   2   2   2   2   0   0   2   0   0   0   0   0   2   0   0   2   2   0   2   0   2   0   2   2   0   0   0   2   2   2   2   2   2   0
 MK-5-9                 2   0   2   2   2   0   0   0   2   0   2   2   2   0   2   0   0   2   0   0   0   2   0   2   0   2   2   2   0   2   0   0   2   2   2   0   0   0   2   0   2   0   2   0   2   0   2   0   0   2   0   0   0   2   2   2   0   2   0   2   0   2   0   0   2   0   0   2   0   2   0   2   2   2   2   2   2   2   2   0   0   2   0   0   2   2   0   0   0   2   2   0   2   0   2   2   2   2   2   2   2   0   2   2   2   2   0   0   0   0   2   2   0   0   2   0   2   2   2   0   2   0   0   0   0   0   2   2   2   0   2   2   2   2   2   2   0   0   0   0   0   2   2   2   2   2   2   0   2   2   0   0   0   0   0   0   2   0   2   0   0   0   2   0   2   0   2   2   2   2   0   0   2   0   0   0   0   0   2   0   0   2   2   0   0   0   2   0   2   2   0   0   0   2   2   2   2   2   2   0
 MK-5-10                2   0   2   2   2   0   0   0   2   0   2   2   2   0   0   0   0   2   2   2   0   2   0   2   2   2   2   2   0   2   0   0   2   2   0   0   0   0   2   0   2   0   2   0   2   0   2   0   0   2   2   2   0   2   2   2   0   2   0   2   0   2   0   0   2   2   0   2   0   0   2   0   2   2   0   2   2   2   2   0   0   2   2   0   2   0   0   0   0   2   0   0   2   0   2   2   2   2   2   2   2   0   2   2   0   2   0   2   0   0   2   0   0   0   2   0   2   2   2   0   2   0   0   0   0   0   2   2   0   0   2   2   2   2   2   2   0   0   0   0   0   2   2   2   2   2   2   0   2   2   0   0   0   0   0   0   2   0   2   0   0   0   2   0   2   0   2   2   2   2   0   0   2   0   0   0   0   0   2   0   0   2   2   0   0   0   2   0   2   2   0   0   0   2   2   0   0   2   2   0
 MK-5-11                2   0   2   2   2   0   0   2   2   0   2   2   2   0   0   0   0   2   2   2   0   2   0   2   2   2   2   2   0   2   0   2   2   2   0   0   0   0   2   0   2   0   2   0   2   2   2   0   0   2   2   2   0   2   2   0   0   2   0   2   0   2   0   0   2   2   0   2   0   0   2   0   2   2   0   2   2   2   2   0   0   2   2   0   2   0   0   0   0   2   2   0   0   0   2   0   2   2   2   2   2   0   2   2   0   2   0   2   0   0   2   0   0   0   2   0   2   2   2   0   2   0   0   0   0   0   2   2   0   0   2   2   2   2   2   2   0   0   0   2   0   0   2   2   2   2   2   0   2   2   0   0   0   0   0   0   2   0   2   0   0   0   2   0   2   0   2   2   2   2   0   0   2   0   0   0   0   0   2   0   0   2   2   0   0   0   2   0   2   2   0   0   0   2   2   0   0   2   0   0
 MK-5-12                2   0   2   2   2   0   0   0   2   0   2   2   2   0   0   0   0   2   2   2   0   2   0   2   2   2   2   2   0   2   2   0   2   2   0   0   0   0   2   0   2   0   2   0   2   0   2   0   0   0   2   2   0   2   2   0   0   2   2   2   0   2   0   0   2   2   0   0   0   0   2   0   2   2   0   2   2   2   2   0   0   2   2   0   2   0   0   0   0   2   2   0   0   0   2   0   2   2   2   2   2   0   2   2   0   2   0   2   0   0   2   0   0   0   2   0   0   2   2   0   2   2   0   0   0   0   0   2   0   0   2   2   2   0   2   2   0   0   0   2   0   0   2   2   2   2   2   0   2   2   0   0   0   2   0   0   2   0   2   0   0   0   2   0   2   0   2   2   2   2   0   0   2   0   0   0   0   0   0   0   2   2   2   0   0   0   2   0   0   2   0   0   0   2   2   0   0   2   0   0
 MK-5-13                2   0   2   2   2   0   0   2   0   0   2   2   0   0   0   0   0   2   2   2   0   2   0   2   2   2   2   2   0   2   2   0   2   2   2   0   0   0   2   0   2   0   2   0   2   0   2   0   0   0   2   0   0   2   2   0   0   2   2   2   0   2   0   0   2   0   0   0   0   0   2   0   2   2   2   2   2   2   2   0   0   2   0   0   2   2   0   0   0   2   2   0   0   0   2   2   2   2   2   0   2   0   2   2   0   2   2   2   0   2   2   0   0   0   2   2   0   2   2   0   2   2   0   0   0   0   2   2   0   0   0   0   2   0   2   2   0   0   0   2   0   0   2   2   2   2   2   0   2   2   0   0   0   0   0   0   2   0   2   0   0   2   2   0   2   0   2   2   2   2   2   0   0   0   0   0   0   2   0   0   2   2   2   0   0   0   2   0   0   2   0   0   0   2   0   0   2   2   0   0
 MK-5-14                2   2   2   2   2   2   0   2   0   0   2   2   0   0   0   0   0   2   0   2   0   2   0   0   2   2   2   2   0   2   2   0   2   2   2   0   0   2   2   2   2   0   2   0   2   0   2   0   2   0   2   0   0   2   2   0   0   0   2   2   0   2   0   0   2   0   0   0   0   0   2   0   2   2   2   2   2   2   2   0   2   0   0   0   2   2   0   2   0   0   2   0   0   0   2   2   2   2   2   0   2   0   2   2   0   2   2   2   0   2   2   0   0   0   2   2   0   2   2   0   2   2   2   0   0   0   2   2   0   0   0   0   2   0   2   0   0   0   0   2   0   0   2   2   2   2   2   0   2   2   0   0   0   0   0   0   0   0   0   0   0   2   2   0   2   0   2   2   2   2   2   0   0   0   0   0   0   2   0   0   2   2   2   0   0   0   2   0   0   2   0   0   0   2   0   0   0   2   0   2
 MK-5-15                0   2   2   2   2   2   0   2   0   0   2   2   0   0   0   0   2   2   0   2   0   2   0   0   2   2   2   2   2   2   2   0   2   2   0   0   0   2   2   2   2   2   2   0   2   0   2   0   0   0   2   0   0   2   2   0   0   0   2   2   0   2   0   0   2   0   0   0   0   0   2   2   0   2   2   2   2   2   2   0   2   0   2   0   2   2   0   2   0   0   2   0   0   0   2   2   2   2   2   0   0   0   0   2   0   2   2   2   0   2   2   0   0   0   2   2   0   2   2   0   2   2   2   0   0   0   2   2   0   0   0   0   2   0   0   0   0   0   0   2   0   0   0   2   2   2   2   0   0   2   0   0   0   0   0   0   0   0   0   0   0   2   2   0   2   0   2   2   2   2   2   0   0   0   2   0   0   2   0   0   2   2   2   0   0   0   2   0   0   2   0   0   0   2   0   0   0   2   0   2
 MK-5-16                0   2   2   2   2   2   0   2   0   2   2   2   0   2   0   0   2   2   2   2   0   2   2   2   2   2   2   2   2   2   2   0   2   2   0   0   0   2   2   2   2   2   2   0   2   0   2   0   0   0   2   0   0   2   2   0   0   0   2   2   2   2   2   0   2   0   0   0   0   0   2   2   2   2   2   0   2   2   2   0   2   0   0   0   2   2   0   2   0   0   2   0   0   0   0   2   2   2   2   0   0   0   0   2   0   2   2   2   0   0   2   0   0   0   2   2   0   0   2   0   2   2   2   0   2   2   2   2   0   0   0   0   2   0   0   0   0   0   0   2   0   0   0   2   2   0   2   0   0   2   0   0   2   2   0   0   0   0   0   0   0   2   2   0   2   0   2   2   0   2   2   0   0   0   2   0   0   2   0   0   2   2   2   0   0   0   2   0   0   2   0   0   0   2   0   0   0   2   0   2
 MK-6-1                 2   2   0   0   2   0   2   0   2   2   0   2   0   0   0   0   0   2   2   2   0   2   2   2   2   2   2   2   0   0   0   2   0   2   2   2   2   2   0   2   2   0   2   2   2   2   0   2   2   2   0   2   2   2   2   2   2   0   2   2   2   2   2   2   2   2   0   2   2   2   2   2   0   2   2   0   2   2   2   2   0   0   2   2   0   0   0   2   0   0   2   0   0   2   0   2   2   0   0   2   2   2   0   2   0   0   2   0   0   0   2   0   0   2   0   2   2   2   2   0   0   2   0   2   2   2   2   0   2   2   2   0   0   2   0   0   2   0   0   2   0   2   0   0   2   2   2   0   0   2   2   0   2   0   2   0   0   2   0   2   0   2   2   2   2   2   2   2   2   2   0   0   0   2   2   2   0   2   2   2   0   0   2   0   2   2   0   0   0   2   2   0   0   0   2   2   2   0   2   2
 MK-6-2                 2   2   0   0   0   0   2   0   2   2   0   2   0   0   0   0   0   2   2   2   0   2   2   2   2   2   2   2   0   0   0   2   0   2   2   2   2   2   0   2   2   2   0   2   2   2   2   2   2   2   0   2   2   2   2   0   2   0   2   2   2   2   2   2   2   2   0   2   2   2   2   2   0   2   2   0   2   2   2   2   0   0   2   2   0   0   0   2   0   0   2   0   0   2   0   2   2   0   2   2   2   2   2   2   0   2   2   2   0   0   2   0   2   2   0   2   2   0   2   0   0   2   0   2   2   2   2   0   2   0   2   0   0   0   0   0   2   0   0   2   0   2   0   0   0   2   2   0   0   2   2   0   2   0   2   0   0   2   0   2   0   2   2   2   2   2   2   0   2   2   0   0   0   2   2   2   0   2   2   2   0   0   2   0   2   0   0   0   0   2   2   0   0   0   2   2   2   0   0   2
 MK-6-3                 2   2   0   0   0   0   2   0   0   2   2   2   0   2   0   0   0   2   2   2   0   2   2   2   2   2   2   2   0   0   0   2   0   2   2   2   0   0   0   2   2   2   0   2   2   2   2   2   2   2   0   2   2   2   2   2   2   0   2   2   2   2   2   2   2   2   0   2   0   2   2   2   0   2   2   0   2   2   2   2   0   0   2   0   0   0   2   2   0   0   2   0   0   2   0   0   2   0   2   0   2   2   2   2   2   2   2   2   0   0   2   0   2   2   0   2   2   0   2   0   0   0   0   2   2   2   2   0   2   0   2   0   0   0   0   0   2   0   0   2   0   2   0   0   0   0   2   0   0   2   2   0   2   0   2   0   0   2   0   2   0   2   2   2   2   2   2   0   2   2   0   0   0   2   2   2   0   2   2   2   0   0   2   0   2   0   0   0   0   2   2   0   0   0   2   2   2   0   0   2
 MK-6-4                 2   2   0   0   0   0   2   0   0   2   2   2   0   2   0   0   0   2   2   2   0   2   2   2   2   2   2   2   2   0   0   2   0   2   2   0   0   0   2   2   2   2   0   2   2   2   0   2   2   2   0   0   2   2   2   2   2   0   0   2   2   2   2   2   2   2   0   2   0   2   2   2   0   2   2   0   2   2   2   2   0   0   2   0   0   0   0   2   0   0   2   2   0   2   0   0   2   0   2   0   2   2   0   2   2   2   2   2   2   0   2   0   2   2   0   2   2   0   2   0   2   0   0   2   2   0   2   0   2   0   2   0   0   0   0   2   2   0   0   2   0   2   0   0   0   0   2   0   0   2   2   0   2   2   2   0   0   2   0   2   0   2   0   2   2   2   2   0   2   2   0   0   2   2   2   2   0   2   2   2   0   0   2   0   2   0   2   0   0   2   2   0   2   0   2   2   0   0   0   2
 MK-6-5                 0   2   0   0   2   0   0   0   0   2   2   2   0   2   0   0   0   2   2   2   0   2   2   2   2   2   2   2   2   0   0   2   0   2   2   0   0   0   2   2   2   0   0   2   2   2   0   2   2   2   0   2   2   2   0   2   2   0   0   2   2   2   0   2   2   2   0   2   0   2   2   2   0   2   2   0   2   2   2   2   0   0   2   0   0   0   0   2   0   0   2   2   0   2   0   0   0   0   2   0   2   2   2   2   2   2   2   2   2   0   2   0   2   2   0   2   2   0   2   0   2   0   2   2   2   0   2   0   2   0   2   0   0   0   0   2   2   0   0   2   0   2   0   0   0   0   2   2   0   2   2   0   2   2   2   0   0   2   0   2   0   2   0   2   2   2   2   0   2   2   2   0   2   2   2   2   0   2   2   2   0   0   2   0   2   2   2   2   0   2   2   0   2   0   2   2   0   0   0   2
 MK-6-6                 0   2   0   0   0   0   0   0   0   2   2   2   0   2   0   0   0   2   0   2   0   2   2   2   2   2   2   2   2   0   0   2   0   2   2   0   0   0   2   2   2   0   0   2   2   2   0   2   2   2   0   2   2   2   0   2   2   0   0   2   2   2   0   2   2   0   0   2   0   2   2   2   0   2   2   0   2   2   2   2   0   0   2   0   0   0   0   2   0   0   2   2   0   0   0   0   0   2   2   0   2   2   2   2   2   2   2   2   2   0   2   0   2   2   0   2   2   2   2   0   2   0   2   2   2   0   2   0   2   2   2   0   0   0   2   2   2   0   0   2   0   2   0   0   0   0   2   2   2   2   2   0   2   2   2   0   2   2   0   2   0   2   0   2   2   0   0   0   2   2   2   2   0   2   2   0   0   2   2   2   0   0   2   0   0   2   2   2   0   2   2   0   2   0   2   0   0   0   0   2
 MK-6-7                 0   0   0   0   0   0   0   0   0   2   0   2   0   2   0   0   0   2   0   2   0   2   2   2   2   2   2   2   2   0   0   2   0   2   2   0   0   0   2   2   2   0   0   2   2   2   2   2   2   2   0   2   2   2   0   2   2   0   0   2   2   2   0   2   2   0   0   2   0   0   2   2   0   2   2   2   2   2   2   2   0   0   2   0   0   0   0   2   0   0   2   2   2   0   0   0   0   2   2   0   2   2   2   2   2   2   2   2   2   0   2   0   2   2   2   0   2   2   2   0   2   0   2   2   2   0   2   0   2   2   2   0   0   0   2   2   2   0   0   2   0   2   0   0   0   0   2   2   2   2   2   0   2   2   2   0   2   2   2   2   0   2   0   2   2   2   0   0   2   2   2   2   0   0   0   0   0   2   2   2   2   0   2   0   0   2   2   2   0   2   0   0   0   0   2   0   0   0   0   0
 MK-6-8                 0   0   0   0   0   0   0   0   0   2   2   2   0   2   0   0   0   0   0   2   2   2   2   2   2   2   2   2   2   0   0   2   0   2   2   0   0   0   2   2   0   0   0   0   2   2   2   2   2   2   0   2   2   2   0   2   2   0   0   2   2   2   0   2   2   0   0   0   2   0   2   2   0   2   2   2   2   0   2   2   0   0   2   0   0   0   0   2   0   0   2   2   2   0   0   0   0   2   2   0   2   2   2   2   2   2   2   2   2   0   2   0   2   2   2   0   2   2   2   0   0   0   2   2   2   0   2   0   2   2   2   0   0   0   2   2   2   0   0   2   0   2   0   0   2   0   2   2   2   2   2   0   2   2   2   0   2   2   2   2   2   2   0   2   0   2   0   0   2   2   2   2   0   0   0   0   0   2   0   2   2   0   2   0   0   2   2   2   0   2   0   0   0   0   2   0   2   2   0   0
 MK-6-9                 2   2   0   0   0   0   0   0   0   0   2   2   0   2   0   0   0   0   0   2   0   2   2   2   0   2   2   2   2   2   2   2   0   2   2   0   0   0   2   2   0   0   0   0   2   2   2   2   2   2   0   2   2   2   0   2   2   0   0   2   2   2   2   2   2   0   0   0   2   0   2   2   0   2   0   2   2   0   2   2   0   0   2   0   0   0   0   2   0   0   0   2   2   0   0   0   0   2   2   0   2   2   0   2   2   0   0   0   2   0   2   0   2   2   2   0   0   2   2   0   0   0   2   0   2   0   0   0   2   2   2   0   0   2   2   2   2   0   0   0   0   2   0   0   0   2   2   2   0   2   2   0   2   2   2   0   2   2   0   2   2   2   0   2   0   2   0   2   0   2   2   2   0   0   0   2   0   2   0   2   0   0   2   0   0   2   2   2   0   2   0   0   2   0   2   0   2   2   0   0
 MK-6-10                2   2   2   0   0   0   0   0   0   2   2   2   0   0   0   0   2   0   0   2   0   0   2   2   0   2   2   2   2   2   2   2   0   2   2   0   0   0   2   2   0   0   0   0   2   2   2   2   2   2   2   2   2   2   0   2   2   0   0   2   2   2   2   2   2   0   0   2   2   0   2   2   0   2   0   2   2   0   2   2   2   0   2   0   0   0   0   2   2   0   0   2   2   0   0   0   0   2   0   0   2   2   0   2   2   2   0   0   2   0   2   0   2   2   2   0   0   2   2   0   0   0   2   0   2   0   0   2   2   0   2   0   0   2   2   2   0   0   0   2   0   0   0   0   0   2   2   2   0   2   2   0   2   2   2   0   2   2   0   2   2   2   0   2   0   2   2   2   0   2   2   2   0   0   0   2   0   2   0   2   0   0   2   0   2   2   2   2   0   2   0   0   2   0   2   0   2   2   0   0
 MK-6-11                2   2   2   0   0   0   0   0   0   2   2   2   0   0   0   0   0   0   0   2   0   0   2   2   0   2   2   2   2   2   2   2   0   2   2   0   0   0   2   2   0   0   0   0   2   2   2   2   2   2   2   2   0   2   0   2   0   0   0   2   0   2   2   0   2   0   0   2   2   2   2   2   0   2   0   0   2   0   2   2   2   0   2   0   0   0   0   2   2   0   0   2   2   0   0   0   0   2   0   0   2   2   0   2   2   0   0   0   2   0   2   0   2   2   2   2   0   2   2   2   0   0   2   0   2   0   0   2   2   0   2   0   0   2   2   0   0   0   2   0   2   0   0   0   0   2   2   2   0   2   2   0   2   2   2   0   2   2   0   2   0   2   0   2   2   2   0   2   0   2   2   2   0   0   2   2   0   2   0   2   0   2   2   0   2   2   2   0   2   2   0   0   2   0   2   0   2   2   0   0
 MK-6-12                2   2   2   0   0   0   0   0   0   2   2   2   0   0   0   0   0   0   0   0   0   2   2   2   0   2   2   2   2   2   2   2   0   2   2   0   0   0   2   2   0   0   0   0   2   2   2   2   2   2   2   2   0   2   0   2   0   0   0   2   0   2   2   0   2   0   0   2   2   0   0   2   0   2   0   0   2   0   2   2   2   0   2   2   0   0   0   2   2   0   0   2   2   0   0   0   0   2   0   0   2   0   0   2   2   0   0   0   2   0   2   2   2   2   2   2   0   2   2   2   0   0   2   0   2   0   0   2   2   0   2   0   2   2   2   0   0   0   2   0   2   0   0   0   0   2   2   2   0   2   2   0   2   2   2   0   2   2   0   0   0   0   0   2   2   2   2   2   0   2   2   2   0   2   2   0   0   2   0   0   0   2   2   0   2   2   2   0   2   2   0   0   0   0   2   0   2   2   0   0
 MK-6-13                2   2   0   2   0   0   0   0   0   0   2   2   0   0   0   2   0   0   0   0   0   2   2   2   0   2   2   2   2   2   2   2   0   2   2   0   0   0   2   2   0   0   0   0   2   2   2   2   2   2   0   2   0   0   0   2   0   0   0   2   2   0   2   0   0   0   0   2   2   0   0   2   0   2   0   0   2   0   0   0   0   0   2   0   0   0   0   2   2   0   0   2   2   0   0   0   0   2   2   0   2   0   0   2   2   2   0   0   2   2   2   2   2   0   2   2   0   2   2   2   0   0   2   0   2   0   0   2   2   0   2   0   2   0   2   0   0   0   2   0   2   0   0   0   0   2   2   2   0   2   2   0   2   2   2   0   2   2   0   0   0   0   0   2   2   2   2   2   0   2   2   2   0   2   2   0   0   2   0   0   0   2   2   0   2   2   2   0   2   2   0   0   0   0   2   0   2   2   0   0
 MK-6-14                2   2   2   2   0   0   0   0   0   0   2   0   0   0   0   2   0   0   0   0   2   2   2   2   2   2   2   0   2   2   2   2   0   2   2   0   0   2   0   2   0   0   0   0   2   2   2   2   2   2   0   2   0   0   0   2   2   0   0   2   2   0   2   0   0   0   0   2   2   0   0   2   2   2   2   0   2   0   0   0   0   0   2   2   0   0   0   2   2   0   0   2   2   0   0   0   0   2   2   0   2   0   0   2   2   2   0   0   2   2   2   2   2   0   0   2   2   2   2   2   0   0   2   0   2   0   0   2   2   0   2   0   2   0   2   0   0   0   2   0   2   0   0   0   0   0   2   2   0   0   2   0   2   2   2   0   2   0   0   0   0   0   0   2   0   2   2   2   0   2   2   0   0   2   2   0   0   2   0   0   2   2   2   0   2   2   2   0   2   2   2   0   0   0   2   0   2   2   0   0
 MK-6-15                2   2   2   2   0   0   0   0   0   0   2   0   0   2   0   2   0   0   2   0   2   2   2   2   2   2   2   0   2   2   2   2   0   2   2   2   0   2   0   0   0   0   2   0   2   2   2   2   2   2   0   2   0   0   0   2   2   0   0   2   2   0   2   0   0   0   0   2   2   0   0   2   0   0   2   0   2   0   0   0   0   2   2   2   0   0   0   0   2   0   0   2   2   0   0   0   0   2   2   0   2   0   0   2   2   2   0   0   2   2   2   2   2   0   0   2   2   2   2   2   0   0   2   0   2   0   0   2   2   0   2   0   2   0   2   0   0   0   2   0   2   0   0   0   2   2   2   2   0   0   2   2   2   2   2   0   0   0   0   0   0   0   2   2   0   2   0   2   0   2   2   0   0   2   2   0   0   2   0   0   2   2   2   0   2   2   2   0   2   2   0   0   0   0   2   0   2   2   0   0
 MK-6-16                2   2   2   2   0   0   0   0   0   2   2   0   0   2   0   0   0   0   2   0   2   2   0   2   2   2   2   0   2   2   2   2   2   2   2   2   0   2   0   0   0   0   2   0   2   2   2   2   2   2   0   2   0   2   2   2   2   0   0   2   2   0   2   0   0   0   2   2   2   2   0   0   0   0   2   0   2   0   0   0   0   2   2   2   0   0   0   0   2   0   0   2   2   0   0   0   0   2   2   0   2   2   0   2   2   2   0   0   2   2   0   2   2   0   0   2   2   2   2   2   0   0   2   0   2   2   0   2   2   0   2   0   2   0   2   0   0   0   2   0   2   0   0   0   2   2   2   2   0   0   2   2   2   2   2   0   2   0   2   0   0   0   2   2   0   2   0   2   0   2   2   0   0   2   2   0   0   2   0   0   2   2   2   0   2   2   0   0   2   2   0   0   0   0   2   2   2   2   0   0
 
!****************************************** Phenotypic Data **********************************************************
!-100.0 is resevred for missing phenotype
SimulatedTrait1        12.9584   13.6848   17.4275   15.3308   15.6020   14.6181   15.2175   15.5305   15.8995   16.1492   16.0498   13.6647   13.5507   16.9350   14.0124   16.2920   15.2339   14.6009   14.9726   14.2512   15.8732   16.2088   15.5852   14.1690   15.0242   15.7336   12.3470   17.4938   13.1620   14.6638   15.3162   14.3190   14.6849   14.7814   15.3150   15.4742   17.7307   14.2527   15.2612   14.8128   12.9157   13.1696   14.6422   14.2875   16.4895   13.9308   17.7182   14.2758   16.1059   14.1905   15.1668   14.2912   12.7082   13.5483   16.4699   17.4586   16.9523   17.8592   15.7436   14.1631   16.0392   14.5223   16.7519   14.3426   15.7477   13.4691   17.1113   15.4995   15.2361   13.9453   16.7054   13.6276   14.5433   15.5833   15.5756   14.8130   15.8470   16.1136   16.0499   15.4409   13.3606   14.4412   15.6252   16.8917   16.3494   14.9391   15.2238   16.0783   15.5053   16.9924   16.9542   16.5651   16.2881   13.0000   14.1028   14.5740   14.7717   14.7158   16.9411   14.8887   11.7692   15.4220   15.7380   13.9588   14.7872   16.0469   15.4601   14.8639   13.2979   13.0933   16.0200   14.1103   14.5634   16.2720   13.7405   16.5211   16.7556   15.9753   15.6866   13.6896   14.3506   13.7138   13.0772   13.0286   15.3725   14.6300   14.0661   14.2661   16.8262   13.8572   16.9699   17.1717   15.1098   13.7027   16.6423   16.3183   11.9760   17.0340   15.6646   16.1438   16.0459   14.3429   12.7371   14.9506   15.1957   15.8874   14.0079   13.2587   14.4684   16.3050   13.6060   12.3862   15.7122   16.3534   14.3094   12.3536   12.1373   14.9152   14.6400   14.7726   15.8968   13.7320   14.0516   15.0616   15.1015   17.6940   16.2671   14.3880   17.7501   14.7797   14.0820   15.9147   17.6246   15.9042   14.4101   15.2704   12.6257   13.6074   15.9058   14.3751   13.7916   13.6570   14.2974   12.9415   15.6183   13.2867   14.7050   15.3393   14.5462   15.2620   13.3085   14.6029   14.3803   14.7267   14.0444   17.0983   14.0359   12.8646   16.1682   14.8717
SimulatedTrait2        10.7409   10.8325    9.5485   10.5123   10.5427   11.0341    9.7730   10.5423    8.9491    9.1507   10.1289   10.8863   10.4738   10.1093   10.6531   10.8886   10.9985   11.1360    9.3828   10.4435    9.9584    9.5453    9.7674   10.2052   10.1804    9.6534   10.7219    9.6981   11.7450    9.5328   10.0309   10.1239    8.4889   10.7431   11.7104    9.7984    9.9541   10.4086   10.5378   10.0642    9.8567   10.2150   10.3140    9.8380    9.9217   11.3870   10.1428   11.0060    9.2865   10.2119   10.3167   10.2780   11.2762   10.0643    9.2158    9.6137   10.3635    9.5276    9.1668   10.3897    9.5626   10.5365   10.0063   10.9403    9.8909   10.7252    9.5198    9.7871   10.4833   10.2045    8.9030   10.1013   10.8791    8.6880    8.8595   10.1462    9.7860   10.2598    9.4124    8.8049   10.1049   10.2616    9.2874   10.3256    9.7454    9.7179    9.2062   10.8946    9.5389    9.0774    8.9001   11.5074   10.4109    9.5666   10.4174    9.9120   11.1665   10.0663    9.5091   10.2786   10.0321    8.9046    8.6915   10.2529   10.1148    9.3220    9.1330   11.1577    9.7282   10.8871   10.4050   10.3847   10.7494   10.2880   10.1891   11.0130    9.7500    8.4400    9.8553   10.9557    9.6290   10.2438   11.0077   10.4967    9.4643   10.6127   10.4238   10.3433    9.9251   10.1583    9.1473    8.8031    9.9086   10.8963    9.8200    9.4633   10.1592    9.8054    8.6990    9.8171    9.5011   10.5330   10.8004    9.2760    9.1637    8.6070   10.7190   10.2161    9.2632   10.1269   10.5678   10.3908    9.6730    9.6997    9.9781    9.6087   10.7322    9.9975    9.1205   10.6899   10.2448   10.1496   10.7843    9.1356   10.4668    9.2139    9.2657    9.9399    9.1849   10.7408    9.5995    8.8841    9.5623    9.4735   10.4689   10.7834    9.8483   10.2363    9.5080    9.4042   10.7924   10.2435   11.6432   10.3269    9.3362   10.0236   10.1615    9.2636    9.8712    9.3215   10.8014    9.8014   10.0751    9.3795    9.9042    9.3264    8.7626   11.0116    9.2595   10.6802
 
