# Supplementary material for: Inclusive Composite Interval Mapping of QTL by Environment Interactions in Biparental Populations
Source: PLoS One. 2015 Jul 10;10(7):e0132414. doi: 10.1371/journal.pone.0132414 (PMC4498613; doi:10.1371/journal.pone.0132414)
Supplement: S5 File — (ZIP) [file pone.0132414.s005.zip › H=0.5/L1/run_00023.met]

!**********************Note: lines staring with "!" are remarks and will be ignored in the program********************
!*********************************General Information**********************************
!Assuming F1 = P1 x P2, populations available in QTL IciMapping are: 
!  1, P1BC1F1 = P1 x F1, the first backcrossing where P1 is used as the recurrent parent;
!  2, P2BC1F1 = P2 x F1, the first backcrossing where P2 is used as the recurrent parent;
!  3, F1DH, F1-derived doubled haploids; 
!  4, RIL or F1RIL, recombination inbred lines through the repeated selfing of F1;
!  5, P1BC1RIL, recombination inbred lines through the repeated selfing of P1BC1F1;
!  6, P2BC1RIL, recombination inbred lines through the repeated selfing of P2BC1F1;
!  7, F2, the selfing generation of F1;
!  8, F3, the selfing generation of F2;
!  9, P1BC2F1, the second backcrossing where P1 is used as the recurrent parent; 
! 10, P2BC2F1, the second backcrossing where P2 is used as the recurrent parent;
! 11, P1BC2RIL, recombination inred lines through the repeated selfing of P1BC2F1; 
! 12, P2BC2RIL, recombination inred lines through the repeated selfing of P2BC2F1; 
! 13, P1BC1F2, the selfing generation of P1BC1F1; 
! 14, P2BC1F2, the selfing generation of P2BC1F1; 
! 15, P1BC2F2, the selfing generation of P1BC2F1; 
! 16, P2BC2F2, the selfing generation of P2BC2F1; 
! 17, P1BC1DH, P1BC1F1-derived doubled haploids; 
! 18, P2BC1DH, P2BC1F1-derived doubled haploids; 
! 19, P1BC2DH, P1BC2F1-derived doubled haploids; 
! 20, P2BC2DH, P2BC2F1-derived doubled haploids; 
   3      !Mapping Population (see remarks above)
   2      !Mapping Function (1 for Kosambi; 2 for Haldane; 3 for Morgan)
   2      !Marker Space Type (1 for intervals; 2 for positions)
   1      !Marker Space Unit(1 for centiMorgans; 2 for Morgan)
   6      !Number of Chromosomes (or Linkage Groups)
 200      !Size of the mapping population
   2      !Number of environments
 
!***************************************** Chromosomes and Linkage Maps **********************************************
!Chromosome                 NumMarkers
-CH1                        16
-CH2                        16
-CH3                        16
-CH4                        16
-CH5                        16
-CH6                        16
!Linkage map (Marker name followed by position or the interval length)
 MK-1-1                1     0.000
 MK-1-2                1    10.000
 MK-1-3                1    20.000
 MK-1-4                1    30.000
 MK-1-5                1    40.000
 MK-1-6                1    50.000
 MK-1-7                1    60.000
 MK-1-8                1    70.000
 MK-1-9                1    80.000
 MK-1-10               1    90.000
 MK-1-11               1   100.000
 MK-1-12               1   110.000
 MK-1-13               1   120.000
 MK-1-14               1   130.000
 MK-1-15               1   140.000
 MK-1-16               1   150.000
 MK-2-1                2     0.000
 MK-2-2                2    10.000
 MK-2-3                2    20.000
 MK-2-4                2    30.000
 MK-2-5                2    40.000
 MK-2-6                2    50.000
 MK-2-7                2    60.000
 MK-2-8                2    70.000
 MK-2-9                2    80.000
 MK-2-10               2    90.000
 MK-2-11               2   100.000
 MK-2-12               2   110.000
 MK-2-13               2   120.000
 MK-2-14               2   130.000
 MK-2-15               2   140.000
 MK-2-16               2   150.000
 MK-3-1                3     0.000
 MK-3-2                3    10.000
 MK-3-3                3    20.000
 MK-3-4                3    30.000
 MK-3-5                3    40.000
 MK-3-6                3    50.000
 MK-3-7                3    60.000
 MK-3-8                3    70.000
 MK-3-9                3    80.000
 MK-3-10               3    90.000
 MK-3-11               3   100.000
 MK-3-12               3   110.000
 MK-3-13               3   120.000
 MK-3-14               3   130.000
 MK-3-15               3   140.000
 MK-3-16               3   150.000
 MK-4-1                4     0.000
 MK-4-2                4    10.000
 MK-4-3                4    20.000
 MK-4-4                4    30.000
 MK-4-5                4    40.000
 MK-4-6                4    50.000
 MK-4-7                4    60.000
 MK-4-8                4    70.000
 MK-4-9                4    80.000
 MK-4-10               4    90.000
 MK-4-11               4   100.000
 MK-4-12               4   110.000
 MK-4-13               4   120.000
 MK-4-14               4   130.000
 MK-4-15               4   140.000
 MK-4-16               4   150.000
 MK-5-1                5     0.000
 MK-5-2                5    10.000
 MK-5-3                5    20.000
 MK-5-4                5    30.000
 MK-5-5                5    40.000
 MK-5-6                5    50.000
 MK-5-7                5    60.000
 MK-5-8                5    70.000
 MK-5-9                5    80.000
 MK-5-10               5    90.000
 MK-5-11               5   100.000
 MK-5-12               5   110.000
 MK-5-13               5   120.000
 MK-5-14               5   130.000
 MK-5-15               5   140.000
 MK-5-16               5   150.000
 MK-6-1                6     0.000
 MK-6-2                6    10.000
 MK-6-3                6    20.000
 MK-6-4                6    30.000
 MK-6-5                6    40.000
 MK-6-6                6    50.000
 MK-6-7                6    60.000
 MK-6-8                6    70.000
 MK-6-9                6    80.000
 MK-6-10               6    90.000
 MK-6-11               6   100.000
 MK-6-12               6   110.000
 MK-6-13               6   120.000
 MK-6-14               6   130.000
 MK-6-15               6   140.000
 MK-6-16               6   150.000
!*********************************** Marker Types ********************************************************************
!Co-dominant marker: When heterozygote F1 is present, P1 is coded as 2, F1 is coded as 1, and P2 is coded as 0; Otherwise, P1 is coded as 2, and P2 is coded as 0. 
!Dominant marker: When heterozygote F1 is present, P1 and F1 are coded as 12, and P2 is coded as 0; Otherwise, P1 is coded as 2, and P2 is coded as 0.  
!Recessive markers: When heterozygote F1 is present, P1 is coded as 2, and F1 and P2 are coded as 10; Otherwise, P1 is coded as 2, and P2 is coded as 0. 
!Missing marker is coded as -1. 
 MK-1-1                 0   0   2   2   0   0   2   0   0   0   0   2   2   0   0   0   2   0   0   2   0   2   0   0   2   0   0   2   2   0   0   2   2   2   0   2   2   2   0   2   0   0   0   2   0   2   2   2   2   0   0   2   0   2   2   2   2   0   2   0   2   2   0   2   2   2   2   2   0   2   2   0   2   0   0   0   0   2   0   2   0   2   0   2   2   2   0   2   0   0   0   2   2   2   0   2   0   2   0   2   2   2   0   2   2   0   0   0   2   2   0   2   0   0   0   0   2   0   0   2   0   2   2   2   2   2   2   0   2   0   0   0   0   0   0   0   2   2   0   2   0   2   2   2   0   2   2   0   0   2   2   0   2   2   2   2   0   0   0   2   0   0   2   2   2   0   0   2   0   0   0   0   0   2   0   2   2   0   2   0   0   2   0   2   2   0   2   2   2   0   0   0   0   2   0   2   0   0   0   0
 MK-1-2                 0   0   2   2   0   0   2   0   0   0   0   2   0   2   0   0   2   0   0   2   0   2   0   0   2   0   0   2   2   0   2   2   2   2   0   2   2   2   0   2   0   0   0   2   0   2   2   2   2   0   0   2   0   2   2   2   2   2   2   0   2   2   0   2   2   2   2   2   0   2   2   0   2   0   0   0   0   2   0   2   0   2   0   2   2   2   0   2   0   0   0   2   0   2   0   2   2   2   0   2   2   0   0   2   2   0   0   0   2   0   0   2   0   0   0   0   2   0   0   2   0   2   2   2   2   2   2   0   2   0   0   2   0   0   0   0   2   2   0   2   0   2   2   2   0   2   2   0   0   2   0   0   2   2   2   2   0   0   2   2   0   0   0   2   2   0   0   2   2   0   0   2   0   2   0   2   2   2   2   0   0   2   0   2   2   0   2   2   2   0   0   0   0   2   0   2   0   0   0   0
 MK-1-3                 0   0   2   2   0   0   0   2   0   0   0   2   0   2   2   0   2   0   2   0   0   2   2   0   2   2   0   2   2   0   2   2   2   2   0   2   2   2   0   2   0   0   0   2   0   2   2   0   2   2   0   2   0   2   2   2   2   2   2   0   2   2   0   2   2   2   2   2   0   2   2   2   2   0   0   0   0   2   0   2   0   0   0   2   2   2   0   2   0   0   0   2   0   2   2   2   2   2   2   2   2   0   0   2   2   0   0   0   2   0   0   2   0   0   0   0   2   0   0   2   0   2   2   2   2   2   2   0   2   0   0   2   0   0   0   0   2   2   0   2   0   2   2   2   0   2   2   0   0   2   0   0   2   2   0   2   0   0   2   2   0   0   0   2   2   0   0   2   2   0   2   2   0   0   0   2   2   2   2   0   0   2   0   2   2   0   2   0   2   0   0   0   0   2   0   2   0   0   0   2
 MK-1-4                 0   0   2   2   0   0   0   2   0   0   0   2   2   2   2   0   2   0   2   0   0   2   2   0   2   2   0   2   2   0   2   0   2   0   0   2   2   2   2   2   0   0   0   2   0   2   0   0   2   2   0   2   0   0   2   2   2   2   2   0   2   2   0   0   2   2   0   2   0   2   2   2   2   0   2   2   0   2   0   2   2   0   0   2   2   2   0   2   0   0   0   2   0   0   2   2   2   2   2   2   2   0   0   2   2   0   0   0   2   0   0   2   0   0   2   0   2   0   0   2   2   2   2   2   2   2   2   0   2   0   0   2   0   0   0   0   2   2   0   2   0   2   0   2   0   2   2   2   0   0   0   0   2   2   0   2   0   0   2   2   0   0   0   2   2   0   0   2   2   0   2   2   0   2   0   2   2   2   2   0   0   2   0   2   2   0   2   0   2   0   0   0   0   2   0   2   0   2   0   2
 MK-1-5                 0   0   2   2   0   0   0   2   0   0   0   2   2   0   2   0   2   0   2   0   0   2   2   0   0   2   2   2   0   0   2   0   2   0   0   0   0   2   2   2   0   0   0   2   0   2   0   0   2   2   0   2   0   0   2   2   2   2   2   0   2   2   2   0   2   2   0   2   0   2   2   2   2   0   2   2   0   2   0   2   2   0   0   2   2   2   0   2   0   0   0   2   0   0   2   2   2   2   2   2   2   0   0   2   2   0   0   0   2   0   0   2   0   0   2   0   2   0   0   2   2   2   2   2   2   2   2   0   2   0   0   2   0   0   0   0   2   2   0   2   0   2   0   2   0   0   2   2   2   0   0   2   2   0   0   2   0   0   2   2   0   0   0   2   2   0   0   2   2   0   2   2   0   2   0   2   2   2   2   0   0   2   0   2   0   0   2   0   2   0   0   0   0   2   2   2   0   2   0   2
 MK-1-6                 0   0   2   2   0   0   0   2   2   0   0   2   2   0   2   0   2   0   2   0   0   2   0   0   0   2   2   2   0   0   2   2   2   0   0   0   0   2   2   2   0   0   0   2   0   2   2   2   2   2   0   2   0   0   2   2   2   2   2   0   2   2   2   0   2   2   0   2   0   2   2   2   2   0   2   0   0   2   0   2   2   0   0   0   2   2   0   2   0   0   0   2   0   0   2   2   2   2   2   2   0   0   0   2   2   0   0   0   2   0   2   2   0   0   2   0   2   0   0   2   2   2   2   2   2   2   2   0   2   0   0   2   2   0   0   0   2   2   0   2   0   2   0   2   0   0   2   2   2   0   0   2   2   0   0   2   0   0   2   2   0   0   0   2   2   0   0   2   0   0   0   2   0   2   0   2   2   2   2   0   0   2   0   2   0   0   2   2   2   0   0   0   0   2   2   2   0   2   0   2
 MK-1-7                 0   2   2   2   2   0   0   2   0   0   0   2   2   0   2   0   2   0   2   0   0   2   0   0   0   2   2   2   0   0   2   2   2   0   0   0   0   2   2   2   0   0   0   2   0   2   2   2   0   2   0   2   0   0   2   2   2   2   2   0   2   2   2   0   2   2   0   2   0   2   2   2   2   0   0   0   0   2   0   2   2   0   0   0   2   2   2   2   0   0   0   2   0   0   2   2   2   2   0   2   0   0   0   2   2   0   0   2   2   0   2   2   0   0   2   0   2   0   0   0   2   2   2   2   2   2   2   0   2   0   0   2   2   0   0   0   2   2   0   2   2   2   0   2   0   0   2   2   2   0   0   2   2   0   0   2   0   0   2   2   0   0   0   2   2   0   0   2   0   0   0   2   0   2   0   2   2   2   2   0   0   2   0   2   0   0   2   2   2   0   0   0   0   2   2   2   0   2   0   2
 MK-1-8                 0   2   2   0   2   0   2   2   0   0   2   2   2   0   2   0   2   2   0   0   0   2   2   0   2   2   2   2   0   0   2   2   2   0   0   0   0   2   2   2   0   2   0   2   0   2   2   2   0   2   0   2   0   0   2   2   2   2   2   2   2   2   2   0   2   2   0   2   0   2   2   2   0   0   0   0   0   2   0   2   2   2   0   0   2   2   2   2   0   2   0   0   0   0   2   2   2   2   0   2   0   0   2   2   2   0   0   2   2   0   2   0   2   0   2   0   2   0   0   0   2   2   2   2   2   2   2   0   0   0   0   2   2   0   0   2   2   2   0   2   2   0   0   2   0   2   2   2   2   0   2   0   2   0   0   2   0   0   2   2   0   0   0   0   2   0   0   2   0   0   0   2   0   2   0   2   2   2   2   0   0   2   0   2   0   0   2   2   2   0   0   0   0   2   2   2   0   2   0   0
 MK-1-9                 0   2   2   0   2   0   2   0   0   0   2   2   2   0   2   0   2   2   0   0   2   2   0   0   2   2   2   2   0   0   2   2   2   0   0   0   0   2   2   2   0   2   0   0   0   2   0   2   0   2   0   2   0   0   2   2   2   2   0   2   2   2   2   0   2   2   0   2   2   2   2   2   0   0   0   0   0   2   0   2   0   2   0   0   2   2   2   2   0   2   0   0   0   0   2   2   2   2   0   0   0   0   2   2   2   2   0   2   2   0   2   0   0   0   2   0   2   2   0   0   2   2   2   2   2   2   2   0   0   0   0   2   0   0   0   2   0   2   0   2   2   0   2   2   0   2   2   2   2   0   2   0   2   0   0   2   0   0   2   2   0   0   0   0   0   0   0   2   2   0   0   2   0   2   0   2   2   2   2   0   0   2   2   2   0   0   2   2   2   0   0   0   0   2   2   2   0   0   0   0
 MK-1-10                0   2   2   0   2   0   2   0   0   0   2   2   2   0   2   0   2   2   0   0   2   2   0   0   2   2   2   2   0   0   2   2   2   0   0   0   0   2   2   2   0   0   0   0   0   2   0   2   0   2   2   2   0   0   2   2   2   2   0   2   2   2   2   0   2   2   0   2   2   2   2   2   2   0   0   0   0   2   2   2   0   2   2   0   2   2   0   0   0   2   0   0   0   2   0   2   2   2   0   0   0   0   2   2   2   2   0   2   2   0   0   0   0   0   2   0   2   2   0   0   2   2   2   2   0   2   2   0   0   0   2   2   0   0   0   2   0   2   2   2   2   0   2   2   0   2   2   2   2   0   2   0   2   2   0   2   0   0   2   2   0   0   0   0   0   0   2   2   2   2   0   2   0   2   0   2   2   2   2   0   0   2   2   2   0   2   2   2   2   0   0   0   0   2   2   2   2   0   0   0
 MK-1-11                0   2   2   0   2   0   0   0   0   0   2   2   0   0   2   0   2   2   0   0   2   2   0   0   2   0   0   2   0   0   0   2   2   0   0   0   0   2   2   2   0   2   0   0   2   2   0   2   0   2   2   2   0   0   0   2   2   2   0   2   2   2   0   0   2   2   0   2   2   2   2   2   2   0   0   0   0   2   2   2   0   2   2   0   0   2   2   0   0   2   0   0   0   2   0   2   2   2   0   0   0   0   2   2   2   2   0   2   2   0   0   0   0   2   2   0   2   2   0   0   2   2   2   2   0   2   2   0   0   0   2   2   0   0   0   2   0   2   0   2   2   0   2   2   2   2   2   2   2   0   2   2   0   2   2   2   0   2   2   2   0   0   0   0   0   0   2   2   2   2   0   2   0   2   0   2   2   2   2   0   0   0   2   2   0   2   2   2   2   0   0   0   0   2   2   2   2   0   2   2
 MK-1-12                0   2   2   0   2   0   0   0   0   2   2   2   0   0   2   0   2   2   0   0   2   2   0   0   2   0   0   2   0   0   0   2   2   0   0   0   0   2   2   2   2   2   0   0   2   2   0   2   0   2   2   2   0   0   0   2   2   2   0   2   2   2   0   0   2   2   0   2   2   2   2   2   2   0   0   0   0   0   2   2   0   2   2   0   0   2   2   0   0   2   0   0   0   0   0   2   2   2   0   0   0   0   2   2   2   2   0   2   2   0   0   0   0   2   2   0   2   2   0   0   2   2   2   2   0   2   2   0   0   0   2   2   2   0   2   2   0   2   2   0   2   0   2   2   2   2   2   2   2   0   2   2   0   2   2   2   0   0   2   2   0   0   0   0   0   0   2   2   0   2   0   2   0   2   0   2   2   2   2   0   0   2   2   2   0   2   2   2   2   0   2   2   0   2   2   2   2   0   2   2
 MK-1-13                0   2   2   0   2   0   0   0   0   2   2   2   0   0   2   0   2   2   0   0   0   2   0   0   2   0   0   2   0   0   0   2   2   0   0   0   0   2   0   2   2   2   2   0   2   2   0   2   0   2   2   2   0   0   0   0   2   2   0   2   0   2   0   0   0   2   0   2   2   2   2   2   2   0   0   0   0   0   2   0   0   2   2   0   0   2   2   0   0   2   0   0   0   0   0   2   2   0   0   2   0   0   2   2   2   2   0   0   0   0   0   0   2   2   2   0   2   2   0   0   2   2   2   0   0   2   2   0   0   0   2   2   2   0   2   2   0   2   2   0   2   0   2   2   2   2   0   0   2   0   2   2   0   2   2   2   0   0   0   2   0   0   2   0   0   0   2   2   2   2   0   2   0   2   0   0   2   2   2   0   0   2   2   2   0   2   2   2   2   0   2   2   0   2   2   2   2   0   2   0
 MK-1-14                0   2   2   0   2   0   0   0   0   2   2   2   2   0   2   0   2   2   0   0   0   2   0   0   2   0   0   2   0   0   0   2   2   0   0   0   0   2   0   2   0   2   2   0   2   2   0   2   0   2   2   2   0   0   0   0   2   2   0   2   0   2   0   0   0   2   0   2   2   2   2   2   2   0   0   0   2   0   2   0   0   2   2   0   0   2   2   0   0   2   2   0   0   0   0   2   2   0   0   2   0   0   2   2   2   2   0   2   0   0   0   0   0   2   0   2   2   0   0   0   2   2   0   0   0   0   2   0   0   0   2   2   2   0   2   0   0   2   2   0   2   0   2   0   2   2   0   0   2   0   2   2   0   2   2   2   0   0   2   2   0   0   2   0   0   0   2   2   2   2   2   2   0   2   0   2   2   2   2   0   0   2   2   0   0   2   2   2   2   2   2   2   0   2   2   2   2   0   2   0
 MK-1-15                0   2   2   0   2   0   0   0   0   2   2   2   2   0   2   0   2   2   2   2   0   2   2   0   2   2   0   2   0   0   0   2   2   0   0   0   0   2   0   2   0   2   2   2   2   2   0   2   0   2   2   2   2   0   0   2   2   0   0   2   0   2   0   0   0   2   2   2   2   2   2   2   2   0   0   0   2   0   2   0   0   2   2   2   0   2   0   0   0   2   2   2   0   0   0   0   2   0   0   2   0   0   0   2   2   2   0   2   0   0   0   0   0   2   0   2   2   2   2   0   2   2   0   0   0   0   0   0   0   2   2   2   2   0   2   0   0   2   2   0   0   0   2   0   2   2   0   0   2   0   2   0   0   2   2   2   0   0   2   0   0   0   2   0   0   0   2   2   2   2   2   2   0   2   2   2   2   0   2   0   0   2   2   0   0   2   2   2   2   2   2   2   0   0   2   2   2   0   2   0
 MK-1-16                0   2   2   0   2   0   0   0   0   2   2   2   2   0   2   0   2   2   2   2   0   2   2   0   2   2   0   2   0   0   0   2   2   2   0   0   0   0   0   2   0   2   2   2   2   2   0   2   0   2   2   2   2   0   0   2   2   0   0   2   0   2   0   2   0   2   2   2   2   2   2   2   2   0   0   0   2   0   2   0   0   2   2   2   0   2   0   0   0   2   0   2   0   0   0   0   0   0   0   2   0   0   0   2   2   2   0   2   0   0   0   0   0   2   0   2   2   2   2   0   2   2   0   0   0   0   0   0   0   2   2   2   2   0   2   0   0   2   2   0   0   0   2   0   2   2   0   0   2   0   2   0   0   2   2   2   0   0   2   2   0   0   2   0   2   0   2   2   2   2   2   2   2   2   2   0   0   0   2   0   0   2   0   0   0   2   2   2   2   2   2   2   0   0   2   2   2   2   2   0
 MK-2-1                 0   2   2   0   2   0   2   0   0   0   0   2   0   0   2   0   0   2   2   0   2   2   2   2   0   2   2   2   0   0   0   2   0   0   2   0   0   0   2   0   2   0   2   0   0   0   0   0   0   0   2   0   2   0   2   2   0   0   2   2   2   0   0   0   2   0   0   2   2   0   2   0   0   0   2   0   2   0   2   0   0   0   2   2   0   2   0   2   0   2   0   0   0   0   0   0   0   0   0   2   2   2   2   2   2   0   0   2   0   0   0   0   2   2   0   2   0   2   0   0   2   0   2   0   2   2   0   2   0   2   2   2   2   2   2   0   2   0   0   2   2   0   0   2   0   2   0   0   2   2   2   2   2   0   0   2   2   2   2   0   0   0   2   0   2   0   2   2   0   0   0   0   0   0   0   2   2   2   2   2   0   2   0   0   0   2   2   0   0   0   0   0   2   2   2   2   0   0   2   2
 MK-2-2                 2   2   0   0   2   0   2   0   0   0   0   2   2   0   2   0   0   2   2   0   2   2   2   2   0   2   0   2   0   0   0   2   0   0   0   0   0   0   2   0   2   0   2   0   0   0   0   0   0   0   2   0   0   0   0   2   0   0   2   2   2   0   0   0   2   2   0   0   2   0   2   0   0   0   2   0   2   0   2   0   0   0   2   2   0   2   0   2   0   2   0   0   0   0   0   0   0   0   2   2   2   2   2   2   2   0   0   2   0   0   0   0   2   2   0   2   0   2   0   0   2   0   2   0   2   2   0   2   0   2   2   2   2   2   2   2   2   0   0   2   2   0   0   2   0   2   0   0   2   2   2   2   2   0   0   2   2   2   2   0   0   0   2   0   2   2   2   2   0   0   0   0   0   0   0   2   2   0   2   2   0   2   0   0   0   2   2   0   0   0   0   0   2   2   2   2   2   0   2   2
 MK-2-3                 2   2   2   0   2   0   2   0   0   2   0   0   0   0   2   0   2   2   2   0   2   2   2   2   0   2   0   2   0   0   0   2   0   2   0   0   0   0   2   0   2   0   2   0   0   0   0   0   2   0   2   0   0   0   0   2   0   0   2   0   2   0   0   0   2   2   0   0   2   0   2   0   0   0   2   0   2   0   2   0   0   2   2   0   0   2   0   2   0   2   0   0   0   0   0   2   0   0   2   2   2   0   2   2   2   0   0   0   0   0   0   0   2   2   0   2   0   2   0   0   2   2   0   2   2   2   0   2   0   2   2   2   2   2   2   2   2   0   0   2   2   0   0   2   0   2   0   0   2   2   2   2   2   0   0   2   2   2   2   0   0   0   2   0   2   2   0   2   0   0   0   0   0   0   0   2   0   0   2   2   0   2   0   0   0   2   2   0   0   2   0   0   2   2   2   2   2   0   2   2
 MK-2-4                 2   2   2   0   2   0   2   0   0   2   0   0   0   0   2   0   2   0   2   0   2   2   2   2   0   2   2   2   0   0   0   2   0   2   0   0   0   0   2   0   2   0   2   0   2   0   0   0   2   0   2   0   0   0   0   2   0   0   2   0   2   0   0   0   2   2   2   2   2   0   2   0   0   0   2   0   0   0   2   0   0   2   2   0   0   0   0   2   0   2   0   0   2   0   0   2   0   0   2   2   2   0   2   2   2   0   0   0   0   0   0   0   2   2   0   2   0   0   0   0   2   2   0   0   2   2   0   2   0   0   2   2   2   2   2   2   2   0   0   2   2   0   0   2   0   2   0   0   2   2   2   2   2   2   0   0   2   2   2   0   0   0   2   0   2   2   0   2   0   0   0   0   2   0   0   2   0   0   0   2   0   2   0   0   2   2   2   0   0   0   0   0   2   2   2   2   2   0   2   2
 MK-2-5                 2   2   2   0   2   0   2   0   0   0   0   0   0   0   2   0   2   0   2   0   2   2   2   0   0   2   2   2   0   0   0   2   0   2   0   0   0   0   2   0   2   0   0   0   2   0   0   0   2   0   2   0   0   0   0   2   0   0   2   0   2   0   0   0   2   0   2   2   0   0   2   0   0   0   2   0   0   0   2   0   0   2   2   0   0   0   2   2   0   2   0   0   2   0   2   2   0   0   2   2   0   0   2   2   2   2   2   0   0   0   0   0   2   2   0   0   0   0   0   0   2   0   0   0   2   2   0   2   0   0   2   2   2   2   2   2   2   0   0   0   2   0   0   2   2   2   0   0   0   2   0   2   2   2   0   0   2   2   2   0   0   0   2   0   2   2   0   2   0   0   0   0   2   0   0   2   2   0   0   2   2   2   0   0   2   2   2   0   0   0   0   0   2   2   2   2   0   0   2   2
 MK-2-6                 2   2   2   0   2   0   2   0   0   0   0   0   0   0   2   0   2   0   2   2   2   2   0   0   0   2   2   2   0   0   0   2   0   2   2   0   2   0   2   2   2   0   0   0   2   0   0   0   2   0   2   0   0   0   0   2   2   0   2   0   2   0   0   0   2   0   2   2   0   0   2   0   2   0   2   2   0   0   2   2   2   2   2   0   0   0   2   2   0   2   2   0   2   0   2   2   0   0   2   2   0   0   2   2   2   2   2   2   0   0   0   0   2   2   0   0   0   0   0   2   0   0   0   2   2   2   0   2   0   0   2   2   2   2   2   2   2   0   0   0   2   0   2   2   2   2   2   0   0   2   0   2   2   2   0   0   2   2   2   0   0   0   2   0   2   2   0   0   0   0   0   0   2   0   0   2   2   0   0   2   2   2   0   0   2   2   2   0   0   0   0   0   2   2   2   2   2   0   2   2
 MK-2-7                 2   2   2   0   2   0   0   0   0   0   0   0   0   0   2   0   2   0   2   0   2   2   0   0   0   2   2   2   0   0   0   2   0   2   2   0   2   2   2   2   2   0   0   0   2   0   0   2   2   2   2   2   0   0   0   2   2   0   2   0   2   0   0   0   2   0   2   2   0   0   2   0   2   0   2   2   0   0   2   2   2   2   2   0   2   0   0   2   0   2   2   0   2   0   2   0   0   0   2   2   0   2   2   2   2   2   2   2   0   0   0   0   2   2   2   0   0   0   0   2   0   0   0   2   0   2   2   2   0   2   0   2   2   2   2   2   2   0   0   2   2   0   2   2   2   2   2   0   0   2   0   0   0   2   0   0   2   2   2   0   0   2   0   0   2   2   0   0   0   0   0   0   2   2   0   2   2   0   0   2   2   2   0   0   2   2   2   0   0   0   0   0   2   2   2   2   2   2   2   2
 MK-2-8                 2   2   2   0   2   0   0   0   0   0   0   0   0   0   2   2   2   0   2   2   2   2   0   2   0   2   2   2   0   0   0   2   0   2   2   0   2   2   2   2   2   0   0   2   2   0   0   2   0   2   2   2   0   0   0   0   2   0   2   0   2   0   0   0   0   0   2   2   0   0   2   0   2   0   2   2   0   0   2   2   2   2   2   0   2   0   0   2   0   2   2   0   2   0   2   0   2   0   2   2   0   2   2   2   0   2   2   2   0   2   0   0   2   0   2   0   2   0   0   2   0   0   0   2   0   2   2   2   0   0   0   2   2   0   2   0   2   0   0   0   2   0   2   2   2   2   2   0   0   2   0   0   0   2   0   0   2   2   2   0   0   2   0   0   2   2   0   0   0   0   2   0   2   2   0   2   0   0   0   2   2   2   0   0   2   2   2   0   0   0   2   0   2   2   2   2   2   2   2   2
 MK-2-9                 2   2   2   0   2   0   0   0   0   0   0   0   0   0   2   2   2   0   2   2   2   0   0   2   0   2   2   2   0   0   0   2   0   2   2   0   2   2   2   2   2   0   0   2   2   0   0   2   0   2   0   2   0   0   0   0   2   0   2   2   2   0   0   0   0   0   2   0   0   0   2   0   2   0   2   2   0   0   0   2   2   2   2   2   2   2   0   2   0   2   2   2   2   0   2   0   2   0   2   2   2   2   2   2   0   2   2   2   0   2   0   0   2   0   2   0   0   0   0   2   0   0   0   2   0   2   2   2   2   0   0   2   2   0   2   0   2   0   0   0   2   2   2   2   2   2   2   0   0   2   0   0   0   2   0   0   2   2   2   0   0   2   0   0   2   2   0   0   0   0   2   0   2   2   0   2   0   0   0   2   2   2   0   0   0   2   2   0   0   0   2   0   2   2   2   2   2   2   2   2
 MK-2-10                2   2   2   0   2   0   0   0   0   2   2   0   0   0   2   2   2   0   2   2   2   0   0   0   0   2   2   2   0   2   0   2   0   2   2   0   2   2   2   2   2   0   0   2   2   0   0   2   0   0   0   2   0   0   0   0   2   0   2   2   2   0   0   2   0   0   2   0   0   0   2   0   0   2   2   0   0   0   0   2   2   2   2   2   2   0   0   2   0   0   2   2   2   0   2   0   2   0   2   2   2   2   2   2   0   0   2   2   0   2   0   0   2   0   2   0   0   0   0   2   0   0   0   2   2   0   2   0   2   0   2   2   2   0   2   0   2   0   0   2   2   2   2   2   0   2   2   0   0   2   2   0   0   2   0   0   2   2   2   0   2   2   2   0   2   2   0   0   2   2   2   0   2   2   0   2   0   0   0   2   2   2   0   0   0   2   2   0   0   0   2   0   2   2   2   2   2   2   2   2
 MK-2-11                2   2   2   0   2   0   0   0   0   2   2   0   0   0   2   2   2   0   2   2   2   0   0   0   0   2   2   0   0   2   0   2   0   2   2   0   2   2   2   2   2   0   0   2   2   0   0   2   0   0   0   2   0   0   0   2   2   0   2   2   2   0   0   2   0   0   2   0   0   0   2   0   0   2   2   0   2   2   0   2   2   0   2   2   2   0   0   2   0   0   2   2   2   0   2   0   2   0   2   2   2   2   2   2   0   0   2   2   0   2   0   0   0   2   2   0   0   2   0   2   0   0   0   2   2   0   2   0   2   0   2   2   2   0   2   0   2   2   0   2   2   2   2   2   0   2   2   0   0   2   2   0   0   2   0   0   2   2   2   0   2   2   2   2   2   2   0   2   0   2   2   0   2   2   0   2   0   0   0   2   2   0   0   0   0   2   2   0   0   0   2   0   2   0   2   2   2   2   2   2
 MK-2-12                2   2   2   0   2   0   0   0   0   2   2   0   0   0   2   2   2   0   2   2   0   0   0   0   0   0   2   0   0   2   0   2   0   2   2   0   2   2   2   2   2   0   0   2   2   0   0   2   0   0   0   2   0   0   0   2   2   0   2   2   2   0   0   2   2   0   2   0   2   0   2   0   0   2   2   0   2   2   0   2   0   0   2   2   2   0   2   2   0   2   2   2   2   0   0   0   2   0   2   2   2   2   2   2   0   0   2   2   0   2   0   0   0   2   2   0   0   2   0   2   0   0   0   2   2   0   2   0   2   0   0   2   2   0   2   0   2   2   0   2   2   2   2   2   0   0   2   0   0   2   2   2   0   2   0   0   2   2   2   2   0   2   2   2   2   2   2   2   0   2   2   0   2   2   0   2   0   0   0   2   2   0   0   0   0   2   2   0   2   0   2   0   2   0   2   2   2   2   2   2
 MK-2-13                2   2   2   0   2   0   0   0   0   2   2   0   0   0   2   2   2   0   2   2   0   0   2   0   0   2   2   0   0   2   0   2   0   2   2   0   2   2   2   2   2   0   0   2   2   0   0   2   2   0   0   0   2   0   0   2   2   0   0   2   2   0   0   2   2   0   2   0   2   0   2   0   0   0   2   0   2   2   0   2   0   0   2   2   2   0   2   2   0   2   2   0   2   0   0   0   2   0   2   2   2   2   2   2   0   0   2   2   0   2   0   0   0   2   2   0   0   2   0   2   0   0   0   2   2   0   2   0   2   0   0   0   0   0   2   0   2   2   2   0   2   2   2   2   0   0   2   0   0   2   2   2   2   0   0   0   2   0   0   2   2   2   2   2   2   2   2   2   0   2   2   0   2   2   0   2   0   0   0   2   2   0   0   0   0   2   2   0   2   0   2   0   2   0   2   2   2   2   2   0
 MK-2-14                2   2   2   0   2   0   0   0   0   2   2   0   0   0   2   2   2   0   2   2   0   0   2   0   0   0   2   0   2   2   0   0   0   2   2   2   2   2   2   2   2   0   0   2   2   0   0   2   2   0   0   0   2   0   0   2   2   0   0   2   2   0   0   2   2   0   2   0   2   0   2   0   0   0   2   0   2   2   0   2   0   0   2   2   2   0   2   2   0   2   2   0   2   0   0   0   2   0   2   2   2   2   0   2   0   0   2   0   0   2   0   0   0   2   2   0   2   2   0   2   0   0   0   2   2   0   2   0   2   0   0   0   0   0   2   0   0   2   2   0   0   2   2   2   0   0   2   0   0   2   0   0   2   0   0   0   2   0   0   2   2   2   2   2   2   2   2   2   0   2   2   0   2   2   0   2   0   0   0   2   2   2   0   2   0   2   2   0   2   0   2   0   2   0   2   2   0   2   2   0
 MK-2-15                2   2   2   2   0   0   2   0   0   2   2   0   0   0   2   2   0   0   2   2   2   0   2   0   0   0   2   0   2   2   0   0   0   2   2   2   2   2   2   0   2   0   0   2   2   0   0   2   0   0   0   0   2   0   0   2   0   0   0   2   2   0   0   2   2   0   2   0   2   0   2   0   2   0   2   0   2   2   2   2   0   0   2   0   2   0   2   2   0   2   2   0   2   0   0   0   0   2   0   2   2   2   0   2   0   0   2   0   0   2   0   0   0   2   2   0   2   2   2   2   0   2   2   2   2   0   2   0   2   0   0   0   0   0   2   0   0   2   2   0   0   2   2   2   0   0   2   0   0   2   0   0   2   0   0   0   2   0   0   2   2   2   2   2   2   2   0   2   0   2   0   0   2   2   0   2   0   0   0   2   2   2   0   2   0   2   2   0   2   0   2   2   2   0   0   2   0   2   2   0
 MK-2-16                2   2   2   2   0   0   2   2   0   2   2   0   0   0   2   2   0   2   2   2   2   2   2   0   0   2   2   0   2   2   0   0   0   2   2   2   2   2   2   2   2   0   0   2   2   0   0   2   0   0   0   0   2   0   0   2   0   0   0   2   2   0   0   2   2   0   0   0   2   0   2   0   2   0   2   0   2   2   2   2   2   0   2   0   2   0   2   2   0   2   2   0   2   0   0   0   2   2   0   2   2   0   0   2   2   0   2   0   0   2   0   0   0   2   2   0   0   2   2   2   0   2   2   2   2   0   2   0   2   0   0   0   0   0   2   0   0   2   2   0   0   2   2   2   0   0   2   0   0   0   0   0   2   2   0   0   2   2   0   2   2   2   2   2   2   2   0   2   0   2   0   0   2   2   0   2   0   0   0   0   2   2   0   2   0   2   2   0   2   0   2   2   2   0   0   2   0   0   2   0
 MK-3-1                 0   0   2   0   2   0   2   2   0   2   2   2   2   0   0   2   0   0   2   2   0   0   0   0   0   0   0   2   2   2   2   2   0   2   2   2   0   2   2   0   0   2   2   0   0   0   2   0   2   2   2   0   2   0   0   2   0   0   2   2   2   0   2   2   2   2   0   0   2   0   2   2   2   0   0   0   0   0   0   2   2   0   0   2   2   0   2   2   0   0   0   0   2   0   2   2   0   0   0   2   2   2   0   0   2   2   0   2   2   0   0   0   0   2   2   2   2   2   0   2   2   2   2   0   2   0   2   0   0   2   2   2   2   2   0   2   0   0   2   0   0   0   0   2   2   2   0   0   2   2   0   0   0   2   2   0   0   0   0   0   2   0   2   2   2   0   0   0   2   0   0   0   0   0   2   2   0   2   0   0   2   0   0   0   0   2   0   2   2   2   2   0   0   2   0   0   0   0   0   2
 MK-3-2                 0   0   2   0   2   0   2   2   0   2   2   2   2   2   2   2   0   0   2   2   0   0   0   0   0   0   0   2   2   2   2   2   0   2   2   0   0   2   2   0   0   2   2   0   0   2   2   0   0   2   2   0   2   0   0   2   0   0   2   2   0   0   2   0   2   2   0   0   0   0   2   0   2   0   0   0   0   0   2   0   2   0   0   2   2   0   2   0   0   0   0   0   2   0   2   2   0   0   0   2   0   2   0   0   2   2   0   2   2   0   2   0   0   2   2   2   2   0   0   2   2   2   2   0   2   0   2   0   0   2   2   2   2   2   0   2   0   0   0   0   0   0   2   0   2   2   0   0   2   2   0   0   0   2   2   0   0   0   0   0   2   0   2   2   2   0   0   0   2   0   2   0   2   0   2   2   0   0   0   0   2   0   0   0   0   2   0   2   2   2   2   0   0   2   0   0   0   0   2   0
 MK-3-3                 0   2   2   0   2   0   2   2   0   2   2   2   2   2   2   0   0   0   2   2   2   0   0   0   0   0   0   2   2   0   2   2   0   2   2   0   0   2   2   0   0   2   2   0   0   2   0   2   0   2   2   0   0   0   0   2   2   0   2   2   0   0   2   0   2   2   0   0   0   0   2   0   2   0   0   0   0   0   2   0   2   0   0   0   2   0   2   2   0   0   0   0   2   0   2   2   2   0   0   2   0   2   2   0   2   2   2   2   2   2   2   0   0   0   2   0   2   0   0   2   2   2   2   0   2   0   2   0   2   2   2   2   0   0   0   2   0   0   0   0   0   2   2   0   2   2   0   0   2   0   0   2   2   2   2   0   0   0   0   0   2   0   2   2   2   0   0   0   2   0   2   0   2   2   2   2   0   0   0   0   2   0   0   0   0   2   0   2   2   2   2   0   0   2   0   0   0   0   2   2
 MK-3-4                 0   2   2   0   2   0   2   2   0   2   2   2   2   2   2   2   0   0   2   2   2   0   0   0   0   0   0   2   2   0   2   2   0   2   2   0   2   2   2   0   0   2   2   2   2   2   0   2   0   2   0   0   0   0   0   2   2   0   2   2   0   0   2   0   2   2   0   2   0   0   2   0   2   0   0   0   0   0   2   0   2   0   0   0   2   0   2   2   0   0   0   2   2   0   2   2   2   0   0   2   0   2   2   0   2   2   2   2   2   2   0   0   0   0   2   0   2   0   0   2   2   0   2   0   2   0   2   0   2   2   2   2   2   0   0   2   0   0   2   0   0   2   2   0   2   2   2   0   2   2   0   2   2   2   2   0   0   0   0   0   2   0   2   2   2   0   0   0   2   0   2   0   2   2   2   2   0   0   0   0   2   0   0   0   0   2   0   2   2   0   2   0   0   2   0   0   2   0   2   2
 MK-3-5                 0   2   2   0   0   0   2   2   0   2   2   2   2   2   2   2   0   0   2   2   2   0   0   0   0   0   0   2   2   0   2   2   0   2   2   0   2   2   2   0   0   2   2   2   2   0   0   2   0   2   0   0   0   2   0   2   2   0   2   2   0   0   0   0   2   2   2   0   0   0   2   0   2   0   0   0   2   0   0   2   2   0   2   0   2   0   2   2   0   0   0   2   2   0   2   2   2   2   0   2   2   0   0   0   2   2   2   2   0   2   0   0   0   0   2   0   2   0   0   2   2   0   2   0   0   2   2   0   2   2   2   2   2   0   0   2   0   0   2   0   0   2   2   2   2   2   2   2   2   0   0   2   0   2   2   0   0   0   0   0   2   0   2   2   2   0   0   0   2   0   2   0   2   2   2   2   0   0   0   0   2   0   0   0   0   2   0   2   2   0   2   0   0   2   2   0   2   0   2   2
 MK-3-6                 0   2   2   2   0   0   2   2   0   2   2   2   2   2   2   2   0   0   2   2   2   0   0   0   0   0   0   2   2   0   2   2   0   2   2   2   2   2   2   0   0   2   2   2   2   0   0   2   0   0   0   0   0   2   0   2   2   0   2   2   0   0   0   0   2   2   2   0   0   0   2   2   0   0   0   0   2   0   0   2   2   0   2   0   2   0   2   2   0   0   0   2   2   0   2   2   2   2   0   2   2   0   0   0   2   2   2   2   2   2   0   0   2   0   2   0   2   0   2   2   2   0   2   0   0   2   0   0   2   2   2   2   2   0   0   2   0   0   2   0   0   2   2   2   0   2   2   2   2   0   2   2   0   2   2   0   0   0   0   0   2   0   2   2   2   0   0   0   2   0   2   0   2   2   2   0   0   0   0   0   2   0   0   0   0   2   0   2   2   0   2   0   0   0   0   0   2   0   2   2
 MK-3-7                 0   2   2   2   0   0   2   2   0   2   2   2   2   2   2   2   0   2   2   2   2   2   0   0   0   0   0   2   2   0   2   2   0   2   2   2   2   2   2   2   0   2   2   2   2   0   0   2   0   0   0   0   0   2   0   2   2   0   2   2   0   0   0   0   0   2   2   2   0   0   2   2   0   0   0   0   2   2   0   2   2   0   2   0   2   0   0   2   0   0   0   2   2   0   2   2   2   2   2   2   0   0   0   0   2   2   2   2   2   2   0   0   2   0   2   0   0   0   2   2   2   0   2   0   0   2   0   0   0   2   2   2   2   0   0   2   0   0   2   0   0   2   2   2   0   2   2   2   2   0   2   2   0   2   2   0   0   0   0   0   2   2   2   2   2   0   0   0   2   0   2   0   2   2   2   2   0   0   2   2   2   0   0   0   0   2   0   2   0   0   2   0   0   0   0   0   0   0   2   2
 MK-3-8                 2   2   2   2   0   0   2   0   0   2   2   2   2   2   2   2   0   2   2   2   2   2   0   0   2   0   0   2   2   0   2   2   2   0   2   2   2   2   2   2   2   2   2   2   2   0   0   2   0   0   2   2   0   0   0   2   2   0   2   0   0   0   0   0   0   2   2   2   0   0   2   2   0   0   2   0   2   2   0   2   2   0   2   0   2   0   0   2   0   0   0   2   2   0   2   2   2   2   2   2   0   0   0   0   2   2   2   2   2   2   0   0   2   0   2   0   0   2   2   0   0   0   2   0   0   2   2   0   0   2   2   2   2   0   0   2   0   0   2   2   0   2   2   2   0   0   2   2   2   0   2   2   0   2   2   0   0   2   0   0   0   2   0   2   2   0   0   0   2   0   2   0   2   0   2   2   0   0   2   2   2   0   0   0   0   2   0   2   0   0   2   0   0   0   0   0   0   0   2   2
 MK-3-9                 2   2   2   2   0   2   2   0   0   2   2   2   2   2   0   2   0   2   2   2   0   2   0   0   2   0   0   2   2   0   2   2   2   0   2   2   2   0   2   0   2   2   2   2   2   0   0   0   0   0   2   0   0   0   0   2   2   0   2   0   0   0   0   0   0   2   2   2   0   0   2   2   0   0   2   0   2   2   0   2   2   0   2   0   2   0   0   2   2   0   0   2   2   0   2   2   2   2   2   2   0   0   0   0   2   2   2   2   2   2   0   0   2   0   2   0   0   2   2   0   0   0   2   0   0   2   2   2   0   2   2   0   2   0   0   2   0   2   2   2   0   2   2   0   0   2   2   2   2   0   2   2   0   2   2   0   0   0   0   2   0   0   0   2   2   0   0   0   0   0   2   0   2   0   0   2   0   0   2   2   2   0   0   0   0   0   0   2   0   0   2   0   0   0   0   0   0   0   2   2
 MK-3-10                2   2   2   2   0   2   2   0   0   0   2   2   2   2   2   2   0   2   2   2   0   2   0   0   2   0   0   2   2   2   2   2   2   0   2   0   2   2   2   0   2   2   2   2   2   0   0   0   2   0   0   0   0   0   0   2   2   2   2   0   0   0   0   0   0   2   2   2   0   0   2   2   0   0   2   0   2   2   0   2   2   0   2   0   2   0   0   2   2   0   0   2   2   0   2   2   2   2   2   2   0   0   0   0   2   0   2   2   2   2   0   0   2   0   2   0   0   2   2   0   0   0   2   0   0   2   2   2   0   2   2   0   2   0   2   2   0   2   2   2   0   2   2   0   0   2   2   0   2   2   2   2   2   2   2   0   0   0   0   2   0   0   0   2   2   0   2   0   2   0   2   2   2   0   0   2   0   2   0   2   2   0   0   2   0   0   0   0   0   0   2   0   0   2   0   0   0   0   2   2
 MK-3-11                2   2   2   2   0   2   2   0   0   0   2   2   2   2   2   0   0   2   0   2   0   2   0   0   2   0   0   2   2   2   2   0   2   0   2   0   2   2   2   0   2   2   0   2   2   0   0   0   2   0   0   0   0   0   0   2   2   2   2   0   0   0   0   0   0   2   2   2   0   0   2   2   0   0   2   0   2   2   2   2   2   0   2   0   2   0   0   2   2   0   0   2   2   0   2   2   2   2   2   2   2   0   0   0   2   0   2   2   2   2   0   0   2   0   2   0   0   2   2   0   0   2   2   0   0   2   2   2   0   2   2   0   2   0   2   2   0   2   0   2   0   2   2   0   0   2   2   2   2   2   2   2   2   2   2   0   0   0   0   2   2   0   0   0   2   0   2   0   2   0   2   2   2   0   0   2   0   2   0   2   2   0   0   2   0   0   0   0   0   0   2   0   0   2   0   0   0   2   2   2
 MK-3-12                2   2   2   2   0   2   0   0   0   0   2   2   2   0   2   0   0   2   0   0   0   2   0   0   2   0   0   0   2   2   2   2   2   0   2   0   2   2   2   0   0   2   2   0   2   0   0   0   2   0   0   2   0   0   0   2   2   2   2   0   0   0   0   2   0   2   2   2   0   0   2   2   0   0   2   0   2   2   2   2   2   0   2   0   2   0   0   2   0   0   0   2   2   0   2   2   2   2   2   2   2   0   0   0   2   0   2   2   2   2   0   0   2   0   2   0   0   2   2   0   0   2   2   2   0   2   2   2   0   2   2   0   2   0   2   2   0   2   0   2   0   2   2   0   0   2   2   2   2   2   2   2   2   2   2   0   0   0   0   2   2   0   0   0   2   0   2   0   2   0   2   2   2   0   0   2   0   2   0   2   2   0   0   2   0   0   0   0   0   0   2   0   0   2   0   0   0   2   2   2
 MK-3-13                0   2   2   2   0   2   0   0   0   0   2   2   2   0   2   0   0   0   0   0   0   2   0   0   2   0   0   0   2   2   2   0   2   0   2   0   2   2   2   0   0   0   2   0   2   2   0   0   2   0   2   2   0   0   0   2   2   2   2   0   2   0   0   2   0   2   2   2   0   0   2   2   0   0   2   0   2   2   2   2   2   0   2   0   0   2   2   2   2   0   0   2   2   0   0   2   2   2   2   2   2   0   0   0   2   0   2   2   2   2   0   0   2   2   2   0   0   2   2   0   0   2   2   2   0   2   2   2   0   2   2   0   2   0   2   2   0   2   0   0   0   2   2   0   0   2   0   2   2   2   2   2   2   2   2   0   0   0   0   2   2   0   0   0   2   0   2   0   2   0   2   2   2   0   0   2   0   2   0   0   2   0   0   2   0   0   2   0   0   0   2   0   0   2   0   0   0   2   2   2
 MK-3-14                0   2   2   2   2   2   0   0   0   0   2   2   2   0   2   0   0   2   0   0   0   2   0   0   2   0   2   0   2   0   0   0   2   0   2   0   2   2   2   0   0   0   2   0   2   2   0   0   2   0   2   2   0   0   0   2   2   0   2   0   2   0   0   2   0   2   2   0   0   0   2   2   0   0   2   0   2   2   2   2   2   0   2   2   0   2   0   2   2   0   0   2   2   0   0   2   2   2   2   0   2   0   0   2   2   0   2   2   2   2   0   0   2   2   2   0   0   2   2   0   0   2   2   2   0   2   2   2   2   2   2   2   2   0   2   2   0   2   0   0   0   2   2   0   0   2   0   2   2   2   2   2   0   2   2   0   0   0   0   0   2   0   0   0   2   0   2   0   2   0   2   2   2   0   0   2   0   2   0   0   2   0   0   2   0   0   2   0   0   0   2   0   0   2   0   0   0   0   2   2
 MK-3-15                0   2   2   2   2   2   0   0   0   0   0   2   2   2   0   0   2   2   0   0   0   2   0   0   0   0   2   0   2   0   0   0   2   0   2   0   2   2   2   0   0   2   2   2   2   0   0   0   2   0   2   2   0   0   0   2   2   0   2   2   2   0   0   2   0   0   2   0   0   0   2   2   0   0   2   0   2   2   2   2   2   0   2   0   0   2   0   2   2   0   0   2   2   0   0   0   2   2   2   0   2   2   0   2   2   0   2   2   2   2   0   0   2   2   2   0   2   2   2   0   0   2   2   2   0   2   2   2   2   2   2   2   2   0   2   2   0   2   2   0   0   2   2   0   0   2   0   2   2   2   2   0   0   2   2   0   0   0   0   0   2   0   0   0   2   0   2   0   2   2   2   2   0   0   0   2   0   2   0   0   2   0   2   2   0   0   2   0   0   0   2   0   0   0   0   0   2   2   2   2
 MK-3-16                2   0   2   2   2   2   0   0   0   0   0   2   2   2   0   0   2   2   0   0   0   0   0   0   0   0   2   2   0   0   0   0   0   0   2   0   2   2   2   0   0   2   2   2   2   0   0   0   2   0   0   2   0   0   0   2   2   0   2   2   2   0   0   2   0   0   2   0   0   0   2   2   0   0   2   2   2   2   2   2   2   0   2   0   2   2   0   2   2   0   2   0   0   0   0   0   2   2   0   0   2   2   0   2   2   0   2   2   2   2   0   0   2   2   2   0   2   0   0   0   0   2   2   2   0   2   2   2   2   2   2   0   2   0   2   2   0   2   2   0   0   2   2   0   0   2   0   2   2   2   2   0   0   2   2   0   0   0   0   0   2   2   0   0   0   0   2   0   2   2   0   2   0   0   0   2   0   2   0   0   2   0   2   2   0   0   0   0   0   0   2   0   0   0   0   0   2   2   2   2
 MK-4-1                 2   0   2   0   2   0   0   0   2   0   0   0   0   2   0   2   2   2   0   0   0   0   2   0   2   2   0   2   2   0   2   0   0   2   0   0   0   0   2   0   2   0   2   0   2   2   2   2   2   2   2   2   2   2   0   0   0   0   0   0   2   2   0   2   0   0   0   0   0   0   0   0   2   0   0   0   0   2   2   2   2   2   0   2   0   0   0   2   2   2   2   2   2   0   0   2   0   2   2   0   0   0   0   2   2   0   2   0   0   2   0   0   2   2   2   2   0   0   0   2   2   0   0   0   0   0   2   0   0   2   0   2   2   0   0   2   0   0   0   2   0   2   2   2   2   0   0   2   2   2   0   2   2   2   0   2   0   2   0   2   0   0   0   2   2   2   0   0   0   2   0   0   0   2   0   0   2   2   2   0   0   0   0   2   0   2   0   2   2   2   0   0   2   2   2   0   2   0   0   2
 MK-4-2                 2   0   2   0   2   0   2   0   2   0   0   0   0   2   0   2   2   2   0   0   0   0   2   0   2   2   0   2   2   0   0   0   0   2   0   0   0   0   2   0   2   2   2   0   0   2   2   2   2   2   0   2   2   2   0   0   0   0   2   0   2   2   0   2   0   2   0   0   0   0   0   0   0   0   0   2   0   2   2   2   2   2   0   2   2   0   0   2   2   2   2   0   2   0   0   0   0   2   2   0   0   2   0   2   2   0   2   0   0   2   0   0   2   0   2   2   0   0   0   2   2   0   0   0   0   0   2   0   0   0   0   2   2   0   0   2   0   2   0   2   0   0   2   2   2   0   0   2   2   2   0   2   2   2   0   2   0   2   0   2   0   0   0   2   2   2   0   0   0   2   0   0   0   2   0   0   2   2   2   0   0   0   0   0   0   2   0   2   2   2   0   0   2   2   2   0   2   0   0   2
 MK-4-3                 2   0   2   0   2   0   2   0   2   2   0   0   0   2   2   2   2   2   0   2   0   0   2   0   2   0   0   2   2   0   0   0   0   2   0   0   0   0   2   0   2   2   2   0   0   2   2   2   2   2   0   2   2   2   0   0   0   0   2   0   2   2   0   2   0   2   0   0   0   0   0   2   0   0   0   2   0   2   2   2   2   2   2   2   2   0   0   2   2   2   2   0   2   0   0   0   0   2   2   0   0   2   0   2   0   0   2   0   0   2   0   0   2   0   2   2   0   0   2   2   2   0   0   0   0   0   2   0   0   2   0   2   2   0   0   2   0   2   0   2   0   0   2   0   2   0   0   2   2   2   0   2   2   2   0   2   0   2   0   2   0   0   0   2   2   2   0   2   0   2   0   0   0   2   0   0   2   2   2   2   0   0   0   0   2   2   0   2   2   2   0   0   0   2   2   2   2   2   2   2
 MK-4-4                 2   0   2   0   2   0   2   0   2   2   0   0   0   2   2   2   2   2   0   2   0   0   2   0   2   0   0   2   2   0   0   0   0   2   0   0   0   0   2   0   2   2   2   0   0   2   2   2   2   2   0   2   2   2   0   2   2   0   2   0   2   2   0   2   0   2   0   0   2   0   0   2   0   2   0   2   0   2   2   0   2   2   2   2   2   0   2   2   2   2   2   0   2   0   0   0   0   2   2   0   0   2   2   2   0   0   2   0   0   2   0   2   2   0   2   2   2   2   2   2   0   0   0   0   0   0   2   0   0   2   0   2   2   2   0   2   0   2   0   2   0   0   2   0   0   0   0   2   2   2   0   2   2   2   0   2   0   2   0   2   2   0   0   0   2   2   0   2   0   2   0   0   0   2   0   0   2   2   2   0   0   0   0   0   2   2   0   2   0   2   0   0   0   2   2   2   2   2   2   2
 MK-4-5                 2   2   2   0   2   0   2   0   2   2   0   2   0   2   2   2   2   2   0   0   0   0   2   0   2   0   0   2   2   0   0   0   0   2   0   0   0   0   2   0   2   2   2   0   0   2   2   2   0   2   0   2   0   2   0   2   2   0   2   0   2   2   0   2   0   2   0   0   2   0   0   2   0   2   0   2   0   0   2   0   2   2   2   2   2   2   2   0   2   2   2   2   2   0   0   0   0   2   2   0   0   2   2   2   0   0   2   0   0   2   0   2   2   0   2   2   2   2   2   2   0   0   0   0   2   0   2   0   0   2   0   0   2   2   0   2   0   2   0   0   0   0   2   0   0   0   2   2   2   2   0   2   2   2   0   2   0   2   0   2   2   0   0   0   2   2   0   2   0   2   0   0   0   2   2   0   2   2   2   0   0   0   0   0   2   2   0   2   2   2   0   0   0   2   2   2   0   2   2   2
 MK-4-6                 2   2   2   0   2   0   2   2   2   2   0   2   0   0   2   2   2   2   0   0   0   2   2   0   2   0   0   0   2   2   0   2   0   2   0   0   0   0   2   0   2   2   2   0   0   2   0   2   0   2   0   2   0   2   0   2   2   0   2   0   2   2   0   2   0   2   2   0   2   2   0   2   0   2   0   2   0   0   2   0   0   0   2   2   2   2   2   0   2   2   2   2   2   0   0   0   0   2   2   0   0   2   2   2   0   0   2   0   0   2   0   2   2   0   2   2   2   2   2   0   0   0   0   0   2   0   2   0   0   2   0   0   2   2   0   2   0   2   0   0   0   2   2   0   0   0   2   2   2   2   0   2   2   2   0   0   0   2   0   2   2   0   0   0   2   2   2   2   0   2   0   0   0   2   2   0   2   2   2   0   2   0   2   0   2   2   0   2   2   2   0   0   0   2   2   2   2   2   2   2
 MK-4-7                 2   0   2   0   2   0   2   2   2   2   0   2   0   0   2   2   2   2   0   0   0   2   2   0   2   0   0   0   2   2   0   2   0   0   0   0   0   0   2   0   2   2   2   0   2   2   0   2   0   0   0   2   0   2   0   2   2   0   2   0   0   2   0   2   0   2   2   0   2   2   0   2   0   2   0   2   2   0   2   0   0   2   2   2   2   2   2   0   0   2   2   2   2   0   0   0   0   2   2   0   0   2   2   2   0   0   2   0   0   2   0   2   2   0   2   2   2   2   0   0   0   0   0   2   2   0   2   0   0   2   0   0   2   2   0   2   0   2   0   0   0   2   2   0   0   0   2   2   2   2   0   0   2   2   0   0   2   0   0   2   2   0   0   0   2   2   2   2   0   2   0   0   0   2   2   2   0   0   2   0   2   0   2   0   0   2   0   2   2   0   0   2   0   2   2   2   2   2   2   2
 MK-4-8                 0   0   2   0   2   0   2   2   2   2   0   0   0   0   2   2   2   2   0   0   2   2   2   0   2   0   0   0   2   2   0   2   0   0   2   0   0   0   2   0   2   0   2   0   2   2   0   2   0   0   2   2   2   2   0   2   2   0   2   0   2   2   0   2   0   2   2   0   2   2   0   2   0   2   0   2   2   0   2   2   0   2   2   2   2   2   2   0   0   2   2   2   2   0   0   0   0   2   0   0   0   2   2   2   0   0   0   0   0   2   0   0   2   0   2   2   2   2   0   0   0   0   0   2   2   0   2   0   0   2   0   0   2   2   0   2   0   2   0   0   0   2   2   0   0   0   2   2   2   2   2   0   2   2   0   0   2   0   0   2   2   2   0   0   2   2   2   0   0   2   0   0   0   2   0   2   0   0   2   0   2   0   2   0   0   2   0   2   2   0   0   2   0   2   2   2   2   2   2   2
 MK-4-9                 0   2   2   0   2   0   2   2   2   2   0   2   0   0   2   2   2   2   0   0   2   2   2   0   2   0   0   0   2   2   0   2   0   0   2   0   0   2   2   2   2   0   2   0   2   0   0   2   0   0   2   2   2   2   0   2   2   0   2   0   2   2   0   2   0   2   2   0   2   2   0   2   0   2   0   2   0   2   2   2   0   2   2   0   2   2   2   0   0   2   2   2   2   0   2   0   0   2   0   0   0   2   2   2   0   0   0   0   0   2   0   0   2   0   2   2   2   2   0   0   0   0   0   2   2   0   2   0   2   2   0   0   2   2   0   2   0   2   0   0   0   2   0   0   0   0   2   2   2   0   2   0   2   0   0   0   2   0   0   2   2   0   0   0   2   2   2   0   0   2   2   0   0   2   0   2   0   0   2   0   2   0   2   0   0   2   2   2   2   0   0   2   0   2   2   2   2   2   2   2
 MK-4-10                0   2   2   0   0   0   2   2   2   2   0   2   0   0   2   2   2   2   0   0   2   2   2   0   2   0   0   0   2   2   0   2   0   0   2   0   0   2   2   2   2   0   2   0   2   0   0   2   0   0   0   2   2   2   0   2   2   0   2   2   2   2   0   2   2   2   2   0   2   2   2   2   0   2   0   2   0   2   2   2   2   2   0   2   2   0   2   0   0   2   2   2   2   0   2   0   0   2   0   0   0   2   2   2   0   0   0   0   0   2   0   0   2   0   2   2   2   2   0   0   2   0   2   2   2   0   2   0   2   2   0   0   2   2   0   0   0   2   0   0   2   2   0   0   0   0   2   2   0   0   2   0   2   0   0   0   2   0   0   2   2   0   0   2   2   2   2   2   2   2   2   0   0   2   0   2   0   0   2   0   2   0   2   0   0   2   2   0   2   0   0   2   0   2   2   2   2   2   2   2
 MK-4-11                0   2   2   0   0   0   2   0   2   2   0   2   0   0   2   2   2   0   0   0   2   2   2   0   2   0   0   0   2   2   0   2   0   0   2   0   2   2   2   2   2   0   2   0   2   0   0   2   0   0   0   2   2   2   0   2   2   0   2   2   0   2   0   2   2   2   0   0   2   2   2   2   0   2   0   2   0   2   2   2   2   2   0   0   2   0   2   0   0   2   0   2   2   0   2   0   0   2   0   0   2   2   2   2   2   0   0   0   0   2   2   0   2   0   2   2   2   2   0   0   2   0   2   0   2   2   2   0   2   2   0   0   2   2   0   0   0   2   0   0   2   0   0   0   0   0   0   0   2   0   2   0   2   2   0   0   2   0   0   2   0   0   0   2   0   2   2   2   2   2   2   0   0   2   0   2   0   0   2   0   2   0   2   0   2   2   0   0   2   0   0   2   2   2   2   2   2   2   2   2
 MK-4-12                0   2   2   0   0   0   2   0   2   2   0   2   0   0   2   2   2   0   2   0   2   2   2   0   2   0   0   0   2   0   0   2   0   0   2   0   2   2   2   2   2   0   2   0   2   0   0   2   0   0   0   2   2   2   2   2   2   0   2   2   0   2   0   2   2   2   0   0   2   2   2   2   0   0   0   2   0   2   0   2   2   2   0   0   2   0   0   0   0   2   0   2   2   0   2   0   0   2   0   0   0   2   2   2   2   0   0   0   0   2   0   0   2   0   2   2   2   2   0   0   2   0   2   0   2   2   2   0   2   0   0   0   0   2   0   0   0   2   2   0   2   0   0   0   0   0   0   0   2   0   2   0   2   2   0   0   2   0   2   2   0   2   0   2   0   2   0   2   2   0   2   0   0   2   2   2   0   0   2   0   2   0   2   0   0   2   0   0   2   0   0   2   2   2   2   2   2   2   2   2
 MK-4-13                2   2   2   0   0   2   2   0   2   2   0   0   0   0   2   0   2   0   2   0   2   2   0   0   2   2   0   0   2   0   2   2   0   0   2   0   2   2   2   2   2   0   2   0   2   0   0   0   0   0   0   2   2   2   2   2   2   0   2   2   0   2   0   2   2   2   0   0   2   2   2   2   0   0   0   2   0   2   0   2   2   2   0   0   2   0   0   0   0   2   0   2   2   0   0   0   0   2   0   0   0   2   2   0   0   0   0   0   2   2   0   0   0   0   2   2   0   2   0   0   2   0   2   0   2   2   2   0   2   0   0   0   2   2   0   0   0   2   2   0   2   0   0   0   0   0   0   0   2   0   2   0   0   2   0   0   2   0   2   2   0   0   0   2   0   2   0   2   2   0   2   0   0   0   2   2   0   0   2   0   2   2   2   0   0   2   0   0   2   0   0   2   2   2   2   2   2   0   2   0
 MK-4-14                2   2   0   0   2   0   2   0   2   2   0   0   0   0   2   0   2   0   2   0   2   2   0   0   2   2   0   0   2   0   2   2   0   0   2   0   0   2   2   0   2   0   0   0   2   0   0   0   2   0   0   2   2   2   2   2   2   0   2   2   0   2   0   2   2   2   0   0   2   2   2   2   0   0   0   0   0   2   0   2   2   2   2   0   2   0   0   0   2   2   0   2   2   0   0   0   0   2   0   0   0   2   2   0   0   0   0   2   2   2   0   2   0   0   2   2   0   2   0   0   2   0   2   0   0   2   2   0   2   0   0   0   2   2   0   0   0   2   2   2   2   0   0   0   2   0   0   0   0   0   0   0   0   2   0   0   2   0   2   2   0   0   0   2   0   2   0   2   2   0   2   0   0   0   2   0   0   0   2   0   2   2   2   0   0   2   0   0   2   0   0   2   2   2   2   2   0   0   2   0
 MK-4-15                2   2   0   0   2   0   2   0   2   2   0   0   0   2   2   0   2   0   2   0   2   2   0   0   2   2   0   0   2   0   2   2   0   2   2   2   0   2   2   0   2   0   0   0   2   0   0   0   2   0   0   2   2   2   2   2   0   0   2   2   0   2   0   0   2   2   2   0   2   0   2   2   2   0   0   0   0   2   0   2   2   2   2   0   2   0   0   0   2   0   0   2   2   0   0   0   0   2   0   0   0   2   2   0   0   0   0   2   2   2   0   2   2   0   2   2   0   2   0   0   2   0   2   0   0   2   2   0   2   2   0   0   2   2   0   0   0   2   2   2   2   0   0   0   2   0   0   0   0   2   0   0   0   2   0   0   2   0   2   2   0   0   0   2   0   2   2   2   2   0   2   0   0   0   2   0   2   0   2   0   2   2   2   0   0   2   0   0   2   0   0   2   2   2   2   2   0   0   0   0
 MK-4-16                2   2   0   0   2   0   2   0   2   2   0   0   0   2   2   0   2   0   2   0   2   2   0   0   2   2   0   0   2   0   2   0   0   0   2   2   0   2   2   0   2   0   2   0   2   0   0   0   2   0   0   2   0   0   2   2   0   0   2   2   0   2   0   2   2   2   2   0   2   0   0   2   2   0   0   0   0   2   0   2   2   2   2   0   2   0   0   0   2   0   2   2   2   0   0   0   0   2   0   0   0   2   2   0   0   0   0   0   2   2   0   2   2   0   2   2   0   2   0   0   2   0   2   2   0   2   2   0   2   0   0   0   2   2   0   0   0   2   2   2   2   0   0   0   0   0   2   0   0   2   0   0   0   2   0   0   2   0   2   2   0   0   0   2   0   2   2   2   2   2   2   0   0   0   2   0   2   0   2   0   2   2   2   0   0   2   0   0   2   2   0   2   2   2   2   2   2   0   0   2
 MK-5-1                 0   0   0   2   2   2   2   2   0   0   2   2   0   0   0   0   0   0   2   2   2   2   2   0   2   2   0   0   0   2   0   2   0   2   2   2   2   0   0   2   0   0   0   2   2   0   2   2   0   0   2   2   2   2   2   2   0   2   0   2   2   2   2   2   0   0   0   2   0   0   2   2   2   2   0   2   0   2   0   2   0   0   2   0   2   2   2   0   0   2   0   2   0   2   0   2   0   0   2   0   0   2   0   2   2   0   0   0   0   0   2   0   0   0   2   2   2   0   0   2   0   0   0   2   0   0   0   2   2   0   2   0   2   2   0   2   2   2   2   2   2   0   2   2   0   0   2   0   2   2   2   0   0   0   2   0   0   0   0   2   2   2   0   2   2   0   0   2   2   0   0   2   0   2   0   2   0   0   2   0   0   0   2   2   0   0   0   2   0   2   2   0   0   2   2   0   2   0   2   2
 MK-5-2                 0   0   0   2   2   2   2   0   0   0   2   2   0   0   0   0   0   0   2   2   2   2   2   0   2   2   0   0   0   2   0   2   0   2   2   0   2   0   0   2   0   0   0   2   2   0   2   2   0   0   2   2   2   2   2   2   0   2   0   2   2   2   2   2   0   2   0   2   2   0   2   2   2   2   0   2   0   0   0   2   0   2   2   0   2   2   2   0   0   2   0   2   0   2   0   2   0   0   2   2   2   0   0   2   2   2   0   0   0   0   2   0   0   0   2   2   2   0   0   2   2   0   0   0   0   0   0   0   2   0   2   0   2   2   2   0   2   2   0   0   2   0   2   2   0   0   2   0   2   2   2   2   0   0   2   2   0   0   0   2   2   0   0   2   2   0   0   2   0   0   0   0   0   2   0   2   0   0   2   0   2   0   2   2   0   0   0   2   0   2   2   0   0   0   2   0   2   0   2   2
 MK-5-3                 0   0   0   2   2   2   2   0   0   0   2   0   0   0   0   0   2   0   2   2   0   2   2   0   2   2   0   2   0   2   2   2   0   0   2   0   2   0   0   2   0   0   0   2   2   0   2   2   0   0   2   2   0   2   0   2   0   0   0   2   2   2   0   2   0   2   0   2   2   0   2   2   2   2   0   0   0   0   0   2   0   2   0   0   2   2   2   0   0   2   0   2   0   2   0   2   0   0   2   2   2   0   0   2   2   2   0   0   0   0   2   0   0   0   2   2   2   0   0   2   2   0   0   0   0   0   0   0   2   0   2   0   2   2   2   0   2   2   0   0   2   0   2   2   0   0   2   0   2   2   2   2   0   0   2   2   0   0   0   2   2   0   0   2   2   0   0   2   2   0   0   0   0   2   2   2   0   0   2   0   2   2   2   2   0   0   0   2   0   2   2   0   0   0   2   0   2   0   2   2
 MK-5-4                 0   0   0   2   2   2   2   0   0   2   0   0   0   0   0   0   2   0   2   0   0   2   2   0   0   2   0   2   0   2   2   2   0   0   2   0   2   0   0   2   2   0   0   2   2   0   2   2   0   0   2   0   2   2   0   2   0   0   0   0   2   2   0   2   0   2   2   2   2   0   2   2   2   2   0   0   0   0   0   2   0   2   0   0   2   2   2   0   0   2   0   2   0   2   0   2   0   0   2   2   2   0   0   2   2   2   0   0   0   0   2   0   0   0   2   2   2   0   0   2   2   2   0   0   0   0   0   2   2   0   2   0   2   2   0   0   2   2   0   0   2   0   2   2   0   0   2   0   2   2   2   2   0   2   2   2   0   0   0   2   2   0   0   2   2   0   2   2   2   0   0   0   0   2   2   2   0   0   2   0   2   2   2   2   0   0   0   0   0   2   2   0   0   0   2   0   2   0   2   2
 MK-5-5                 0   0   0   0   2   2   2   0   0   2   0   0   0   0   0   0   2   0   2   0   0   2   2   0   0   2   0   2   0   2   2   2   0   0   2   0   2   0   0   2   2   2   0   2   2   0   2   2   0   0   2   0   2   2   0   2   0   0   0   0   2   2   0   2   0   2   2   2   2   0   2   2   2   2   0   0   0   0   2   2   0   0   0   0   2   2   2   0   0   2   0   2   0   2   0   2   0   2   2   2   2   0   0   2   2   2   0   0   0   0   2   0   0   0   2   2   0   0   0   2   2   0   0   0   0   0   0   0   2   2   2   0   2   2   0   0   2   2   0   0   0   0   2   0   2   0   2   0   2   2   2   2   0   2   2   2   0   0   0   2   2   0   0   2   2   0   2   0   2   0   0   0   0   2   2   0   0   0   2   0   2   2   2   0   0   0   0   0   0   0   2   0   0   0   2   2   2   0   2   2
 MK-5-6                 2   0   0   0   2   0   2   2   0   2   0   0   0   0   0   0   2   0   2   0   0   2   2   0   0   2   0   2   0   2   2   0   0   0   2   0   2   0   0   2   2   2   0   2   2   0   2   2   0   2   2   2   2   2   0   2   0   0   0   2   2   2   2   2   0   2   2   2   2   0   0   2   2   2   0   0   0   0   2   2   0   0   0   0   2   2   2   0   2   2   0   2   0   2   0   0   0   2   2   2   2   0   0   2   0   2   0   0   0   0   2   0   0   0   2   2   0   0   0   2   2   0   0   0   0   0   0   0   2   2   2   0   2   2   0   0   2   2   2   0   0   0   2   2   2   0   2   0   2   0   2   2   0   2   2   2   0   0   2   2   2   0   2   2   2   0   2   0   2   0   0   0   0   2   0   0   0   0   2   0   2   2   2   0   2   0   0   2   0   0   0   0   0   0   2   2   0   0   2   0
 MK-5-7                 2   0   0   0   2   0   0   2   0   2   0   0   0   0   2   0   2   0   2   2   0   2   2   0   0   0   0   2   0   0   2   0   0   0   2   0   0   0   0   2   2   2   0   2   2   0   2   2   0   2   0   2   2   0   0   0   0   2   0   0   2   2   0   2   0   2   0   2   2   2   0   2   2   0   0   0   0   0   2   2   0   0   0   0   2   0   2   2   2   2   0   0   0   2   0   0   0   2   2   2   2   0   0   0   0   2   0   0   0   0   0   0   0   0   2   2   2   0   0   2   0   0   0   0   2   0   0   2   2   2   2   0   2   2   0   0   2   2   2   0   0   0   0   2   2   0   2   0   2   0   2   2   0   2   2   2   0   0   0   2   2   0   2   2   2   0   2   0   2   0   0   0   0   2   0   0   0   0   2   0   2   2   2   0   2   0   0   2   0   0   0   0   0   0   2   2   0   2   2   0
 MK-5-8                 2   0   0   2   2   0   0   2   2   2   0   0   0   0   2   0   2   0   2   2   2   2   2   0   0   0   0   2   0   0   2   0   0   2   2   0   0   2   0   2   2   2   0   2   2   0   2   2   0   0   0   2   2   2   0   0   0   2   0   0   2   2   0   2   0   2   0   2   2   2   0   2   2   0   0   2   0   0   2   2   0   0   0   0   2   0   2   2   2   2   0   0   2   2   0   0   0   2   2   2   2   0   0   0   0   2   0   0   0   0   0   0   0   0   0   2   2   0   0   2   0   0   0   0   2   0   0   2   2   2   0   2   2   2   0   0   2   2   2   0   0   0   0   2   2   0   2   0   2   0   0   2   0   0   2   2   0   0   0   2   2   0   2   2   2   2   2   0   2   0   0   0   2   2   0   0   0   0   2   0   2   2   2   0   2   0   0   2   0   0   0   0   0   0   2   2   0   2   2   0
 MK-5-9                 2   0   0   2   2   0   0   2   2   2   0   0   0   0   2   0   2   0   2   2   2   2   2   0   0   0   0   2   0   0   2   0   0   2   2   0   0   2   0   2   2   2   0   2   2   0   2   2   2   0   0   2   2   2   0   0   0   2   0   0   2   2   0   2   0   2   0   2   2   2   0   2   2   0   0   2   0   0   2   2   0   0   0   0   2   0   2   2   2   2   0   0   2   2   0   0   0   2   2   2   0   2   0   0   0   2   0   0   0   0   0   0   0   0   0   2   2   0   0   2   0   0   0   0   2   0   0   2   2   2   0   2   2   2   0   0   2   2   2   0   0   0   0   2   2   0   2   0   2   0   0   2   0   0   2   2   0   0   0   2   2   0   2   2   2   0   2   0   2   0   0   0   2   2   0   0   0   0   2   0   2   2   2   0   2   0   0   2   0   0   0   0   0   0   2   2   0   2   2   0
 MK-5-10                2   0   0   2   2   0   0   2   2   2   0   0   0   0   2   0   2   0   2   0   2   2   2   0   0   0   0   2   0   0   2   0   0   2   0   0   0   2   0   2   2   2   0   2   0   0   2   2   2   0   2   2   2   2   2   0   0   2   0   0   2   2   0   2   0   2   0   2   2   2   0   2   2   2   0   2   0   0   2   2   0   0   0   0   2   0   2   2   2   2   0   0   2   2   0   0   0   2   2   2   0   2   0   0   0   2   0   0   0   0   0   0   0   0   0   2   2   0   0   2   0   0   0   0   0   0   0   2   2   2   0   2   2   2   0   0   2   2   2   0   2   0   0   2   2   0   0   0   2   0   0   2   0   2   2   2   0   0   0   2   0   0   2   2   2   0   0   0   2   0   0   0   2   2   0   0   0   0   2   0   2   2   2   2   2   0   2   2   0   0   0   0   0   0   2   2   0   2   2   2
 MK-5-11                2   0   0   2   2   0   0   2   2   2   2   0   2   0   2   0   2   0   2   2   2   2   2   0   0   0   2   2   0   0   2   0   0   2   0   0   0   2   0   2   2   2   0   0   0   0   2   2   2   0   2   2   2   2   2   0   0   2   0   0   2   2   0   2   0   2   0   2   2   2   2   2   2   2   2   2   0   0   2   2   0   0   0   2   2   0   2   2   2   2   0   0   0   2   0   0   0   2   2   2   0   2   0   0   0   2   0   0   0   0   0   0   0   0   0   2   2   0   0   2   0   0   0   0   0   0   0   2   2   2   0   2   2   2   0   0   2   2   2   0   2   0   0   2   2   0   0   0   2   0   0   2   0   2   2   2   0   2   0   2   0   0   0   2   2   0   0   0   0   0   0   0   2   2   0   0   0   0   2   0   2   2   2   2   2   0   2   2   0   0   0   0   0   0   0   2   0   2   2   2
 MK-5-12                2   0   0   2   2   0   0   2   2   2   2   0   2   0   2   0   0   0   2   2   2   2   2   0   0   0   2   2   0   0   2   0   0   2   0   0   0   2   0   2   2   2   0   0   2   0   2   2   2   0   2   2   2   2   2   0   0   2   0   0   2   2   0   2   0   2   0   2   2   2   2   2   2   2   2   2   0   0   2   2   0   0   0   2   2   0   2   2   2   0   0   0   0   2   0   0   0   2   2   2   0   0   0   0   0   2   0   0   0   0   0   0   0   0   0   2   2   0   2   2   0   0   0   0   2   0   0   2   2   2   0   2   2   2   0   0   2   2   2   0   2   0   0   2   2   0   0   0   2   0   0   2   0   2   2   2   0   2   0   2   0   0   0   2   2   0   0   0   0   0   0   0   2   2   0   0   0   0   2   0   2   0   2   2   2   0   2   2   0   0   0   0   0   0   0   2   0   2   2   2
 MK-5-13                2   2   0   2   2   0   0   2   0   2   2   0   2   0   2   0   0   0   2   2   2   2   0   0   0   0   2   2   0   0   0   0   0   2   0   0   0   2   0   2   2   2   0   0   2   0   0   2   2   2   2   2   0   2   2   0   0   2   0   0   2   2   0   2   0   2   0   2   2   0   2   2   2   0   2   2   0   0   2   2   0   0   0   2   2   0   2   2   2   0   0   0   0   2   0   0   2   2   2   2   0   0   0   0   0   2   0   0   0   0   0   0   0   2   0   2   2   0   2   2   0   2   0   0   2   0   0   2   2   2   0   2   2   2   2   0   2   2   2   0   2   0   2   2   2   0   2   0   2   0   0   0   2   2   2   2   0   2   0   2   0   0   2   2   2   0   0   0   0   0   0   0   2   2   0   0   0   0   2   0   2   0   2   2   2   0   2   2   0   0   0   2   0   0   0   2   0   2   2   2
 MK-5-14                2   2   0   2   2   0   2   2   0   2   2   0   2   0   2   0   0   2   2   2   0   2   2   0   0   2   2   2   2   0   0   0   0   2   0   0   0   0   0   2   2   2   0   0   2   2   0   2   2   2   2   2   0   2   2   0   0   2   0   0   2   2   0   2   2   2   0   2   2   0   2   2   2   0   2   2   0   0   2   2   0   2   0   2   2   2   2   2   2   0   0   0   2   2   0   0   2   2   2   2   0   0   0   0   0   2   0   0   0   0   0   0   0   2   2   2   2   0   2   2   0   2   0   0   2   2   0   2   2   2   0   2   0   0   2   0   0   2   2   0   2   0   2   2   2   0   2   0   0   0   0   0   2   2   0   2   0   2   0   2   0   0   2   2   2   0   0   0   2   0   0   0   2   0   0   0   0   0   2   0   2   0   2   2   2   0   2   2   0   0   0   2   2   0   0   0   0   2   2   2
 MK-5-15                2   2   0   2   2   0   2   2   0   2   2   0   0   0   2   2   0   2   2   2   0   2   2   0   2   2   2   2   2   0   0   0   2   2   0   0   0   0   0   2   0   2   0   0   2   2   0   0   2   2   2   2   0   2   2   0   2   2   0   0   2   2   2   2   2   0   0   2   2   0   2   2   2   0   2   2   0   0   2   2   0   2   0   0   2   2   0   2   2   0   2   0   2   2   0   0   2   2   2   2   0   0   0   0   0   2   0   0   2   2   0   0   0   2   2   2   2   0   2   2   0   2   2   0   2   2   0   2   2   2   0   2   0   0   2   0   0   2   2   0   2   0   2   2   2   0   2   0   0   0   0   0   2   2   0   0   0   2   0   0   0   0   2   0   0   0   0   0   2   0   0   0   2   0   0   0   0   2   2   0   0   0   2   2   2   0   2   2   0   0   0   2   2   0   0   0   0   2   2   0
 MK-5-16                2   2   0   2   2   0   2   2   2   2   2   0   0   0   2   2   0   2   2   0   0   2   2   0   2   2   2   2   2   0   2   0   2   2   0   0   0   0   0   2   0   2   2   0   2   2   0   0   2   2   2   2   0   2   2   0   2   2   0   2   2   2   2   2   2   0   0   2   2   0   2   2   2   0   2   2   0   0   2   2   0   2   0   0   2   2   0   0   2   0   2   0   2   2   0   0   2   2   2   2   0   2   0   0   0   2   2   0   2   2   0   0   0   2   2   2   2   0   2   2   0   2   2   0   2   2   0   2   0   0   0   2   0   0   2   2   0   2   2   0   2   2   2   2   2   0   2   0   2   0   0   0   2   2   0   0   0   2   0   0   0   2   2   2   0   0   0   0   2   0   0   0   0   0   2   0   0   2   2   0   0   0   2   2   2   0   2   0   0   0   0   2   2   0   0   0   0   2   2   0
 MK-6-1                 2   2   0   2   2   2   0   0   0   2   0   0   0   2   2   0   2   2   2   0   0   2   0   2   2   0   0   0   2   2   0   0   0   2   0   2   2   0   0   0   0   0   2   0   0   0   2   0   2   2   0   0   0   2   0   0   2   2   0   2   2   2   2   0   2   2   2   0   2   0   2   2   2   2   2   2   2   2   0   2   2   2   2   2   0   0   0   0   0   0   0   0   0   2   2   2   2   0   2   2   0   0   0   2   0   0   2   0   0   2   2   0   0   0   0   0   2   0   0   0   2   0   0   0   2   0   2   2   2   0   2   2   2   0   2   2   0   2   0   2   0   2   0   2   0   2   0   0   0   2   0   2   0   2   0   0   0   2   0   2   2   0   2   2   0   2   2   0   0   0   0   0   0   0   2   2   2   0   2   2   0   2   0   2   0   0   0   2   0   2   0   2   0   0   2   2   0   0   2   2
 MK-6-2                 0   2   0   2   2   2   0   0   0   2   0   0   0   0   2   0   0   0   2   0   0   2   0   2   2   0   0   0   2   2   2   0   0   2   2   2   2   2   0   0   0   0   2   0   2   0   2   0   0   2   0   0   0   2   0   0   2   2   0   2   2   0   2   2   2   2   2   0   2   2   0   2   0   2   2   2   2   2   0   2   2   2   2   2   0   0   0   0   0   0   0   0   2   2   0   2   2   2   2   2   0   0   0   2   0   0   2   0   0   2   0   0   2   2   0   0   2   2   0   0   2   0   0   2   0   0   2   2   2   2   2   2   2   0   2   2   0   2   0   2   0   2   0   2   0   2   0   0   0   2   0   2   0   2   0   0   0   2   0   2   0   0   2   2   0   0   2   0   0   2   0   0   0   2   0   2   2   0   2   2   0   2   0   2   0   0   0   2   0   0   0   2   2   0   2   2   0   2   2   2
 MK-6-3                 0   2   0   2   0   2   2   0   0   2   0   0   0   0   2   0   0   0   2   0   0   2   0   2   2   0   0   0   2   0   2   0   0   2   2   2   2   2   0   0   0   0   2   0   2   0   2   0   0   2   0   0   0   0   0   2   2   2   0   2   2   0   2   2   2   2   2   0   2   2   0   2   0   2   2   2   2   2   0   2   2   2   2   2   0   0   0   0   0   0   0   0   2   2   0   2   2   2   2   2   0   0   2   2   2   0   2   2   0   2   0   0   2   2   0   0   2   2   0   0   2   0   0   2   0   0   2   2   2   2   0   2   2   0   2   2   0   2   0   2   0   2   0   2   0   0   0   2   0   2   0   2   0   2   0   0   0   2   0   2   0   0   2   2   0   0   2   0   0   2   2   2   0   2   0   2   2   0   2   2   0   2   0   2   0   0   0   2   2   0   2   2   0   2   0   2   0   2   2   2
 MK-6-4                 0   2   0   2   0   2   2   0   0   2   0   0   0   0   2   0   0   2   2   0   2   2   0   2   0   0   0   0   2   0   2   2   0   2   2   2   2   2   0   2   0   0   2   0   2   0   2   0   0   2   2   0   0   2   0   2   2   2   0   2   2   0   2   2   2   2   0   0   0   2   0   2   0   2   2   2   2   2   0   2   2   2   2   2   0   0   0   2   2   0   0   0   2   2   0   2   2   2   2   2   0   0   2   2   2   0   0   2   0   2   0   0   2   0   0   0   2   2   0   0   2   0   0   2   0   0   0   2   2   2   0   2   2   0   2   2   0   2   0   0   0   2   0   2   0   0   0   2   0   2   0   2   0   2   0   0   0   2   0   2   0   0   2   2   2   2   2   0   0   2   2   2   0   0   2   2   2   0   2   2   2   2   0   2   0   0   0   2   2   0   2   2   0   2   0   2   0   2   2   2
 MK-6-5                 2   2   0   0   0   2   2   0   0   2   0   0   0   0   2   0   0   2   2   0   2   2   0   2   0   0   0   2   0   2   2   2   0   2   2   2   2   2   0   2   0   2   2   0   2   0   2   0   0   2   2   2   0   2   0   2   2   2   0   2   2   0   2   2   2   2   0   0   0   2   2   2   0   2   0   2   2   2   0   0   0   2   2   2   0   0   2   2   0   0   0   0   2   2   0   2   2   2   2   2   0   0   2   2   2   0   0   2   0   0   0   2   2   0   0   0   2   2   0   0   2   0   0   2   0   0   0   2   2   2   0   2   2   0   2   2   0   2   0   0   0   2   0   2   0   0   0   2   0   2   0   2   0   2   0   0   0   0   0   2   0   0   2   2   2   2   2   0   0   2   2   2   0   0   2   2   2   0   2   2   2   2   0   2   0   0   0   2   2   0   2   2   0   2   0   2   0   2   2   2
 MK-6-6                 2   2   0   0   0   2   0   0   0   2   0   0   0   0   2   0   0   2   2   0   2   2   0   2   0   0   0   2   0   2   2   2   0   2   2   2   2   2   0   2   0   2   2   0   2   0   2   0   2   2   2   2   0   2   0   2   0   2   0   2   2   0   2   2   2   2   0   0   0   2   2   2   0   2   0   2   2   0   0   0   0   2   2   2   0   0   2   2   0   0   0   0   2   2   0   2   2   2   2   2   0   0   2   2   2   0   0   2   0   0   0   2   2   0   0   0   2   2   0   0   2   0   0   2   0   0   0   0   2   2   0   0   2   0   0   0   2   2   0   0   0   2   0   2   0   0   0   2   0   2   0   2   0   0   0   0   0   0   2   2   0   2   2   2   2   2   2   0   0   2   2   2   2   0   2   2   2   0   2   2   2   0   2   2   0   0   0   2   2   0   2   2   0   2   0   2   0   2   0   2
 MK-6-7                 2   2   0   0   0   2   0   0   0   2   0   0   0   0   2   0   0   2   2   0   2   2   0   2   0   2   0   2   0   2   2   2   0   2   2   2   2   2   0   2   0   2   2   0   2   0   2   0   2   0   2   2   0   2   0   2   0   2   0   2   2   0   2   2   2   2   0   0   0   2   2   2   0   2   0   2   2   0   0   0   0   2   2   2   0   0   0   0   0   0   0   0   2   2   0   2   2   2   2   2   2   0   2   2   2   0   0   2   0   0   0   0   2   0   2   0   2   0   0   0   2   0   0   2   0   2   0   0   2   2   0   0   2   0   0   0   0   2   0   0   0   0   0   2   2   0   0   2   0   2   0   2   0   0   0   0   0   0   2   2   0   2   0   2   2   2   2   0   0   2   2   2   2   0   2   2   2   0   2   2   0   0   0   2   0   0   0   2   2   0   2   2   0   0   0   2   0   2   2   2
 MK-6-8                 2   2   0   0   2   2   0   0   0   2   0   0   0   0   2   0   0   2   2   2   2   2   0   2   0   2   0   2   0   0   2   2   0   2   2   2   2   2   0   2   0   2   2   0   2   0   2   0   2   0   2   2   0   0   0   2   0   2   0   2   2   0   2   2   2   2   0   0   0   2   2   2   0   2   0   2   2   0   0   0   0   2   2   2   0   0   0   0   0   0   0   0   2   2   0   2   2   2   2   2   2   2   2   2   2   0   0   2   0   2   0   0   2   0   2   2   2   0   0   0   2   0   0   2   2   2   0   0   2   2   0   0   2   0   0   2   0   2   0   0   2   0   0   2   2   2   0   0   0   2   2   2   2   2   0   0   0   0   2   2   0   2   0   0   2   2   2   0   0   2   2   2   2   0   2   2   2   0   2   2   0   0   0   2   0   2   0   2   2   0   2   2   2   0   0   2   0   2   2   2
 MK-6-9                 2   2   0   0   2   2   0   0   0   2   0   0   0   0   2   2   0   2   2   2   2   2   0   2   0   2   0   2   0   0   0   2   2   2   2   2   2   0   0   2   0   2   2   0   2   0   2   0   2   0   2   0   2   2   0   0   0   2   0   2   2   0   2   2   2   0   0   0   0   0   2   2   0   2   0   2   2   0   0   0   2   2   2   2   2   2   0   0   0   0   0   0   2   2   0   2   2   2   0   2   2   2   2   2   2   0   0   2   2   2   0   0   2   0   2   0   0   0   0   0   2   0   0   2   0   2   0   0   2   2   2   0   2   0   0   2   0   2   0   0   2   0   0   2   2   2   0   0   0   2   2   2   2   2   0   0   0   0   2   2   0   2   0   0   2   2   2   0   0   2   0   2   2   0   0   2   2   0   2   2   0   0   0   2   0   2   2   2   2   0   2   2   0   0   0   2   0   2   2   2
 MK-6-10                2   2   2   0   2   2   0   0   0   2   0   0   0   0   2   2   0   2   2   0   2   2   0   2   0   2   0   2   0   0   0   2   2   2   0   2   2   0   0   2   0   2   2   0   2   0   2   0   0   0   2   0   2   2   0   0   2   2   2   2   2   0   2   2   2   0   0   0   0   0   2   2   0   2   0   2   2   0   0   0   2   2   2   2   2   2   0   0   2   0   0   0   2   2   0   2   2   2   0   2   2   0   2   2   2   0   0   2   2   2   0   2   2   0   2   0   0   0   0   0   2   0   0   2   0   2   0   0   2   0   2   0   0   0   2   2   0   0   0   0   2   0   0   2   2   2   0   0   2   2   2   2   0   2   0   0   0   2   2   2   0   2   0   0   0   2   2   0   0   2   0   2   2   0   0   2   2   0   2   2   0   0   0   2   0   2   2   2   2   0   2   2   0   0   0   2   0   2   2   2
 MK-6-11                2   2   2   0   2   2   0   0   0   2   2   0   0   0   2   2   0   0   2   0   2   2   0   2   0   2   0   2   0   0   0   2   2   2   0   2   2   0   0   2   0   2   2   0   2   0   2   0   0   0   0   0   2   2   0   0   2   2   2   2   2   0   0   2   2   0   2   0   0   0   2   2   0   2   0   2   2   0   0   0   2   2   2   2   0   2   0   2   2   0   0   0   2   2   0   2   2   2   0   2   2   0   2   2   2   0   0   2   2   2   0   2   2   0   2   0   0   0   0   2   2   0   0   2   0   2   2   2   2   0   2   0   0   0   2   2   0   0   0   0   2   0   0   0   2   2   0   0   2   2   2   2   0   2   0   0   0   2   2   2   0   2   0   0   0   2   0   0   0   2   0   2   2   0   2   2   2   0   2   2   0   0   0   2   0   2   2   2   2   0   2   2   2   0   0   2   0   2   2   2
 MK-6-12                2   2   2   0   2   2   0   0   0   2   2   0   0   0   2   2   0   0   2   0   2   2   0   2   0   2   0   2   0   0   0   2   2   2   0   2   2   0   2   2   0   2   0   0   2   0   2   0   0   0   0   0   2   2   0   0   2   2   2   2   2   0   0   2   2   0   0   0   0   0   2   2   2   2   0   2   2   0   0   0   2   2   0   2   0   2   0   2   2   0   0   0   2   2   0   2   2   2   0   2   2   0   2   2   2   0   0   2   2   2   0   2   2   0   2   0   2   0   0   2   2   0   0   0   0   2   2   2   2   0   0   0   2   2   2   2   0   0   0   0   2   0   0   0   2   2   0   0   0   2   2   2   0   2   0   0   0   2   2   2   0   0   0   0   0   2   0   0   0   2   0   2   2   0   2   2   2   0   2   2   0   0   0   2   0   2   2   2   2   0   2   0   2   0   0   2   0   2   0   2
 MK-6-13                2   2   2   0   2   2   0   2   0   2   2   0   0   0   0   0   0   0   2   0   2   2   0   2   0   2   0   2   0   0   0   0   2   2   0   2   2   0   2   2   0   2   0   0   2   0   0   0   0   2   0   0   2   2   0   0   2   0   2   2   2   0   2   2   2   0   0   0   0   0   2   2   2   2   0   0   2   2   0   0   0   2   0   2   0   2   0   2   2   0   0   0   2   0   0   2   0   2   0   2   2   0   2   2   2   0   0   2   2   2   0   2   2   0   0   0   2   0   0   2   2   0   0   0   0   2   2   0   2   0   0   0   2   2   2   2   2   0   0   0   2   0   0   0   2   2   0   0   0   2   2   2   0   2   0   0   0   2   0   2   2   2   0   0   0   2   0   2   0   2   0   2   2   0   2   2   2   0   2   2   0   0   0   2   0   2   2   2   2   0   2   0   2   0   0   2   0   2   0   0
 MK-6-14                2   2   0   2   2   2   0   2   0   2   2   0   0   0   0   0   0   0   2   0   2   2   0   2   0   2   0   2   0   0   0   0   2   2   0   2   2   0   2   2   0   2   0   0   2   0   0   0   0   2   0   0   2   2   0   0   0   0   0   2   0   0   2   2   2   0   0   0   0   0   2   2   2   0   0   0   2   2   0   0   0   0   0   2   0   2   0   0   2   0   0   0   2   0   0   2   0   2   2   2   0   0   2   2   2   0   0   2   2   2   0   2   2   0   0   0   2   0   0   2   2   0   0   0   0   2   2   2   2   0   2   0   2   2   0   2   2   0   0   0   2   0   0   0   2   2   0   0   0   2   0   2   0   2   0   0   0   2   0   2   2   2   0   0   0   2   0   0   0   2   0   2   2   0   2   2   2   0   2   2   0   0   0   2   0   2   2   2   2   0   2   0   2   0   0   2   0   2   0   0
 MK-6-15                2   2   0   2   2   2   0   2   0   2   2   0   0   0   0   0   0   0   0   0   0   2   0   2   0   2   0   0   0   0   0   0   2   2   0   2   2   0   2   2   0   2   0   0   2   0   0   0   0   2   0   0   0   2   0   0   0   2   0   2   0   0   2   2   2   0   0   0   0   0   0   2   2   0   0   0   2   2   0   0   0   0   0   0   0   2   0   0   2   0   0   0   2   0   0   2   0   2   2   2   0   0   2   2   2   0   0   2   2   2   0   2   2   0   0   0   2   0   2   2   2   0   0   2   0   2   2   2   2   0   2   0   2   2   0   2   2   0   0   0   2   0   0   0   2   2   0   2   0   2   0   2   0   2   0   0   0   2   0   2   2   2   0   0   0   2   0   0   0   2   0   2   2   0   2   2   2   0   2   2   0   2   0   2   0   2   0   2   2   0   2   0   2   0   0   2   0   2   0   0
 MK-6-16                2   2   0   2   2   2   0   2   0   2   2   2   2   0   0   0   2   0   0   0   0   2   0   2   2   2   2   0   2   2   0   0   0   2   0   2   2   0   2   2   0   2   0   0   2   0   0   0   0   2   0   0   0   2   0   0   0   2   0   2   0   0   2   2   2   0   0   0   0   0   0   2   2   0   2   0   2   2   0   0   0   0   0   0   0   2   0   0   2   0   0   0   2   0   0   2   0   2   0   2   0   0   2   2   2   0   0   2   2   2   0   2   2   0   2   0   2   0   0   2   2   0   0   2   0   2   2   2   2   0   2   0   2   2   0   0   2   0   0   0   2   0   0   0   2   2   0   2   0   2   0   2   0   2   0   0   0   2   0   2   2   2   0   0   0   2   0   0   0   0   0   2   2   0   2   2   0   0   2   2   0   2   0   2   0   2   0   2   0   0   2   0   2   0   0   2   0   2   2   0
 
!****************************************** Phenotypic Data **********************************************************
!-100.0 is resevred for missing phenotype
SimulatedTrait1        13.2690   14.5959   16.8622   16.5783   13.3275   13.6495   13.2112   17.5230   12.5747   14.3538   15.0883   15.2580   15.3815   14.6638   15.9382   14.5748   15.5270   13.2438   16.4058   13.7482   13.3868   15.0855   15.8733   12.4930   15.3642   17.9018   14.4105   16.8464   15.2996   13.9980   16.1055   15.4028   15.2750   16.0969   14.4812   15.8690   15.4715   15.6987   16.6670   15.4532   13.3489   14.3702   12.8971   15.1821   13.9516   16.4328   13.7937   16.1635   12.8714   17.4927   14.4192   15.1351   13.6431   15.7950   16.1580   15.8314   15.9805   16.1677   16.3481   15.5440   16.0690   16.3018   15.2350   14.2836   16.4673   16.1016   15.1922   17.5031   14.0254   14.2286   16.2141   14.2926   16.0966   12.6697   13.3702   14.6035   13.4844   15.7729   14.8862   17.2178   15.6207   14.5733   12.9309   14.6497   16.3440   14.8398   14.7212   17.3442   14.4093   13.9984   15.2335   16.2823   14.0314   15.0599   17.2529   16.8536   17.0777   15.3252   14.7222   18.3345   14.8605   14.7030   14.6368   17.0273   16.0660   14.4372   13.9207   12.9602   15.3993   13.0153   14.8313   15.3072   14.1416   14.5368   15.8678   14.3959   15.2211   13.9365   13.7773   17.5048   14.3670   14.7551   15.8873   15.1225   17.9995   16.1228   15.9967   14.1999   15.8178   12.9863   14.8227   16.6623   15.7106   14.1849   14.7756   13.8685   16.7645   17.0119   13.3267   16.3036   14.8914   15.8505   16.3961   18.7487   13.3295   15.9402   15.9664   15.8440   15.9031   13.7562   14.3695   16.4908   15.8242   16.3700   13.7084   15.4180   13.8365   12.9980   16.5661   17.7237   14.0185   13.9894   15.1379   17.4655   17.4077   14.8433   15.3171   14.8294   14.8946   14.8224   16.1267   15.9736   14.8363   15.1445   14.0931   17.0049   17.0575   17.0125   14.5885   13.8409   13.8719   14.8595   15.1597   14.8228   14.4009   16.1366   15.4523   13.7092   14.4645   14.3019   13.9807   14.8493   13.8067   17.0614   14.8177   13.2617   12.3067   15.6340   14.1362   14.4435
SimulatedTrait2        10.8121   10.4314    9.5995    9.4727   10.3636   10.1845   10.7242   10.1661   10.6842   10.6394   11.1184    9.3098    9.4639    9.0749   10.0272   11.2234   10.0701   11.2621    9.6925   10.4222   10.5417    9.2599   10.2927   10.7445    9.4829    9.3616   10.6155   10.0330    9.1653   10.1530    9.3992   10.5091    9.5271    9.4038   10.0526    9.3249    9.7738    9.2157   10.3491    8.9696   10.0069   10.9474   10.5504    9.3440   10.9281    8.5395   11.2699   10.7723    8.7271    8.7563   10.6641    9.0419   11.0682   10.0052    9.7035    9.6678   10.3739    8.8469    9.4200   10.2388    9.4442    9.4900   11.0036   10.8331   10.0947    9.5026   10.0147    9.5808   10.1718    9.4415    8.9084   10.2430    9.5746   10.7410   10.0539    9.6944   11.1599    8.9844   10.4339    9.5350   10.7251   10.3361   11.4561    9.8902    8.6993    9.7640   10.5370   10.3800   10.6379   10.4462   10.5821    9.5168   10.7070    8.9031    9.7288   10.3889    9.8780    9.3893    9.3621    9.4238    9.5237   11.0076   10.1403   10.6352   10.0463    9.7073    9.9336   10.9915    9.5246   10.4311   10.3505    8.7161   10.6390   10.3170    9.7887    9.8246   10.3410   10.2131   10.2913    9.7527    9.9758    9.5543    9.6213   10.0994    9.4138    9.3427    9.7664   11.2939    9.4249   10.5283   10.9298    9.5525   10.5985    9.8231    9.9199   10.2854   10.1447   10.2917   10.1846    9.1335   11.9013    9.7485    9.8372    9.3071   10.1040    9.4767    9.4901    9.3502    9.7986   11.1262   10.9781   10.3428    9.5809    9.3688   10.1000    9.8631   10.4911   10.5089   10.0121    9.3497   10.2131   10.7699   10.4669   10.1185    9.6546   10.0237   10.6671    9.9447    9.4785   10.5120    9.8753    9.8318   10.0003   10.3715   10.5310    9.6918    9.1922   10.0011    9.1204    9.9868   10.3437    9.4076   10.5643    9.9267    9.8195   10.9119    9.5835   10.7280    9.8503   10.7549   10.5694   10.7860   10.3822    9.4239   11.1053    9.7601   10.1714   10.7737   10.1163    9.8426
 
