# Supplementary material for: Inclusive Composite Interval Mapping of QTL by Environment Interactions in Biparental Populations
Source: PLoS One. 2015 Jul 10;10(7):e0132414. doi: 10.1371/journal.pone.0132414 (PMC4498613; doi:10.1371/journal.pone.0132414)
Supplement: S5 File — (ZIP) [file pone.0132414.s005.zip › H=0.5/L1/run_00024.met]

!**********************Note: lines staring with "!" are remarks and will be ignored in the program********************
!*********************************General Information**********************************
!Assuming F1 = P1 x P2, populations available in QTL IciMapping are: 
!  1, P1BC1F1 = P1 x F1, the first backcrossing where P1 is used as the recurrent parent;
!  2, P2BC1F1 = P2 x F1, the first backcrossing where P2 is used as the recurrent parent;
!  3, F1DH, F1-derived doubled haploids; 
!  4, RIL or F1RIL, recombination inbred lines through the repeated selfing of F1;
!  5, P1BC1RIL, recombination inbred lines through the repeated selfing of P1BC1F1;
!  6, P2BC1RIL, recombination inbred lines through the repeated selfing of P2BC1F1;
!  7, F2, the selfing generation of F1;
!  8, F3, the selfing generation of F2;
!  9, P1BC2F1, the second backcrossing where P1 is used as the recurrent parent; 
! 10, P2BC2F1, the second backcrossing where P2 is used as the recurrent parent;
! 11, P1BC2RIL, recombination inred lines through the repeated selfing of P1BC2F1; 
! 12, P2BC2RIL, recombination inred lines through the repeated selfing of P2BC2F1; 
! 13, P1BC1F2, the selfing generation of P1BC1F1; 
! 14, P2BC1F2, the selfing generation of P2BC1F1; 
! 15, P1BC2F2, the selfing generation of P1BC2F1; 
! 16, P2BC2F2, the selfing generation of P2BC2F1; 
! 17, P1BC1DH, P1BC1F1-derived doubled haploids; 
! 18, P2BC1DH, P2BC1F1-derived doubled haploids; 
! 19, P1BC2DH, P1BC2F1-derived doubled haploids; 
! 20, P2BC2DH, P2BC2F1-derived doubled haploids; 
   3      !Mapping Population (see remarks above)
   2      !Mapping Function (1 for Kosambi; 2 for Haldane; 3 for Morgan)
   2      !Marker Space Type (1 for intervals; 2 for positions)
   1      !Marker Space Unit(1 for centiMorgans; 2 for Morgan)
   6      !Number of Chromosomes (or Linkage Groups)
 200      !Size of the mapping population
   2      !Number of environments
 
!***************************************** Chromosomes and Linkage Maps **********************************************
!Chromosome                 NumMarkers
-CH1                        16
-CH2                        16
-CH3                        16
-CH4                        16
-CH5                        16
-CH6                        16
!Linkage map (Marker name followed by position or the interval length)
 MK-1-1                1     0.000
 MK-1-2                1    10.000
 MK-1-3                1    20.000
 MK-1-4                1    30.000
 MK-1-5                1    40.000
 MK-1-6                1    50.000
 MK-1-7                1    60.000
 MK-1-8                1    70.000
 MK-1-9                1    80.000
 MK-1-10               1    90.000
 MK-1-11               1   100.000
 MK-1-12               1   110.000
 MK-1-13               1   120.000
 MK-1-14               1   130.000
 MK-1-15               1   140.000
 MK-1-16               1   150.000
 MK-2-1                2     0.000
 MK-2-2                2    10.000
 MK-2-3                2    20.000
 MK-2-4                2    30.000
 MK-2-5                2    40.000
 MK-2-6                2    50.000
 MK-2-7                2    60.000
 MK-2-8                2    70.000
 MK-2-9                2    80.000
 MK-2-10               2    90.000
 MK-2-11               2   100.000
 MK-2-12               2   110.000
 MK-2-13               2   120.000
 MK-2-14               2   130.000
 MK-2-15               2   140.000
 MK-2-16               2   150.000
 MK-3-1                3     0.000
 MK-3-2                3    10.000
 MK-3-3                3    20.000
 MK-3-4                3    30.000
 MK-3-5                3    40.000
 MK-3-6                3    50.000
 MK-3-7                3    60.000
 MK-3-8                3    70.000
 MK-3-9                3    80.000
 MK-3-10               3    90.000
 MK-3-11               3   100.000
 MK-3-12               3   110.000
 MK-3-13               3   120.000
 MK-3-14               3   130.000
 MK-3-15               3   140.000
 MK-3-16               3   150.000
 MK-4-1                4     0.000
 MK-4-2                4    10.000
 MK-4-3                4    20.000
 MK-4-4                4    30.000
 MK-4-5                4    40.000
 MK-4-6                4    50.000
 MK-4-7                4    60.000
 MK-4-8                4    70.000
 MK-4-9                4    80.000
 MK-4-10               4    90.000
 MK-4-11               4   100.000
 MK-4-12               4   110.000
 MK-4-13               4   120.000
 MK-4-14               4   130.000
 MK-4-15               4   140.000
 MK-4-16               4   150.000
 MK-5-1                5     0.000
 MK-5-2                5    10.000
 MK-5-3                5    20.000
 MK-5-4                5    30.000
 MK-5-5                5    40.000
 MK-5-6                5    50.000
 MK-5-7                5    60.000
 MK-5-8                5    70.000
 MK-5-9                5    80.000
 MK-5-10               5    90.000
 MK-5-11               5   100.000
 MK-5-12               5   110.000
 MK-5-13               5   120.000
 MK-5-14               5   130.000
 MK-5-15               5   140.000
 MK-5-16               5   150.000
 MK-6-1                6     0.000
 MK-6-2                6    10.000
 MK-6-3                6    20.000
 MK-6-4                6    30.000
 MK-6-5                6    40.000
 MK-6-6                6    50.000
 MK-6-7                6    60.000
 MK-6-8                6    70.000
 MK-6-9                6    80.000
 MK-6-10               6    90.000
 MK-6-11               6   100.000
 MK-6-12               6   110.000
 MK-6-13               6   120.000
 MK-6-14               6   130.000
 MK-6-15               6   140.000
 MK-6-16               6   150.000
!*********************************** Marker Types ********************************************************************
!Co-dominant marker: When heterozygote F1 is present, P1 is coded as 2, F1 is coded as 1, and P2 is coded as 0; Otherwise, P1 is coded as 2, and P2 is coded as 0. 
!Dominant marker: When heterozygote F1 is present, P1 and F1 are coded as 12, and P2 is coded as 0; Otherwise, P1 is coded as 2, and P2 is coded as 0.  
!Recessive markers: When heterozygote F1 is present, P1 is coded as 2, and F1 and P2 are coded as 10; Otherwise, P1 is coded as 2, and P2 is coded as 0. 
!Missing marker is coded as -1. 
 MK-1-1                 0   0   0   2   2   2   0   0   0   2   2   2   2   0   2   2   2   2   0   0   2   2   0   2   2   2   2   0   0   0   0   2   0   0   0   0   0   2   0   0   2   2   2   0   2   2   2   0   0   0   0   2   2   2   0   2   0   2   2   2   0   2   2   2   0   2   2   0   0   2   0   0   2   0   0   2   0   0   2   2   2   0   0   2   0   2   0   0   2   2   0   2   2   0   0   0   2   2   2   0   0   0   0   2   0   2   0   0   0   0   0   2   0   0   0   2   0   0   0   0   2   0   0   0   0   2   0   2   2   2   0   2   0   0   2   0   0   2   0   2   2   2   2   0   2   0   2   2   0   0   2   2   2   0   0   2   0   2   0   0   0   0   2   2   2   0   0   2   2   2   2   2   2   0   2   2   0   0   0   2   2   0   2   0   2   0   0   2   0   0   0   2   2   0   0   0   2   0   0   0
 MK-1-2                 0   0   0   2   2   2   0   0   0   2   2   2   2   2   2   2   2   2   0   0   2   0   0   2   0   2   2   0   0   0   0   2   0   0   2   2   0   2   0   0   2   2   2   0   2   0   2   0   0   0   0   2   2   2   0   2   0   2   2   2   0   2   2   2   0   0   2   0   0   2   0   2   2   0   2   2   0   0   2   2   2   0   0   2   0   2   0   0   2   2   0   2   2   0   0   0   2   2   2   0   0   0   0   2   0   2   0   2   0   0   0   2   0   0   0   2   0   0   0   0   2   0   0   0   0   2   2   2   2   2   0   2   0   0   2   0   0   2   0   2   2   2   2   0   2   0   2   2   0   0   2   2   2   0   0   2   0   2   0   2   0   0   2   2   2   0   0   0   2   2   2   2   2   0   2   2   0   0   0   2   2   0   2   0   2   0   0   2   0   0   0   2   2   2   0   0   2   0   0   0
 MK-1-3                 0   2   0   2   2   2   0   0   2   0   2   2   2   2   2   2   2   2   0   0   2   0   0   2   0   2   2   0   0   0   0   2   0   0   2   2   0   0   0   0   2   2   2   0   2   0   2   0   0   0   0   2   2   2   2   0   0   2   2   0   0   2   2   2   0   0   2   0   0   0   0   2   2   0   2   2   0   0   2   2   2   0   0   2   0   2   0   0   2   2   2   2   2   0   0   0   2   2   2   0   0   0   0   2   2   2   0   2   0   0   0   2   0   0   0   2   2   0   0   0   2   0   0   0   0   2   2   2   2   2   0   2   0   0   2   0   0   2   0   2   2   2   2   0   2   0   2   2   0   0   2   2   2   0   2   0   0   0   2   2   0   0   2   2   0   0   0   0   2   2   2   2   2   0   2   2   0   0   0   2   2   2   2   0   2   0   0   2   2   0   0   2   2   2   0   2   0   0   0   0
 MK-1-4                 0   2   0   2   2   2   0   0   2   0   2   2   0   2   2   2   2   2   0   0   2   0   0   2   0   2   2   2   0   0   0   2   0   2   2   2   0   0   0   0   2   2   2   0   2   0   2   0   0   0   0   2   2   2   2   0   0   0   2   0   0   2   2   2   0   0   2   0   0   0   0   2   2   0   2   2   0   0   2   2   2   0   0   2   2   2   0   0   2   2   2   2   2   0   0   0   2   2   2   0   0   2   0   0   2   2   0   0   0   0   0   2   0   0   0   2   2   0   0   0   2   2   0   0   0   2   2   2   2   2   0   2   0   2   2   0   0   2   0   2   2   2   0   0   2   0   2   2   0   0   2   2   2   0   2   0   2   0   2   2   0   0   2   2   0   0   0   0   2   2   2   2   2   0   2   2   0   0   0   2   2   2   2   0   2   0   0   2   2   0   0   2   2   2   0   2   0   0   0   0
 MK-1-5                 0   2   2   2   2   2   0   0   2   2   2   2   0   2   2   0   2   2   0   0   2   0   0   2   0   2   2   2   0   0   0   2   0   2   2   2   0   0   0   0   2   2   0   2   2   0   2   0   0   0   0   2   2   2   2   0   0   0   2   0   0   2   2   2   0   0   2   0   0   0   0   2   2   0   2   2   0   0   2   0   2   2   0   2   2   0   0   0   2   2   0   2   2   0   2   0   2   2   2   2   0   2   0   0   2   0   0   2   2   0   0   2   0   0   0   2   2   0   0   0   2   2   0   0   0   2   2   2   2   2   0   2   0   2   2   0   0   2   0   2   2   2   0   0   2   0   2   2   0   0   2   2   2   0   2   2   2   0   2   2   0   2   2   2   0   0   0   0   2   2   2   2   2   0   2   2   0   0   0   2   2   2   2   0   0   0   0   2   2   0   0   2   2   0   0   2   0   0   2   0
 MK-1-6                 0   2   0   0   2   2   0   0   2   0   2   2   0   2   2   0   2   2   2   0   2   0   2   2   0   0   2   2   0   2   0   2   0   2   2   2   2   0   0   0   2   0   0   2   2   0   2   0   0   2   0   0   2   2   2   0   2   0   2   0   0   2   2   2   0   0   2   0   0   0   0   2   2   0   2   2   2   0   2   0   0   2   0   2   2   2   0   0   2   2   0   2   2   0   2   0   2   2   2   2   0   0   0   0   2   0   0   2   2   0   0   2   2   0   0   0   2   0   0   0   2   2   0   2   0   2   2   2   2   2   0   2   0   2   2   0   0   0   0   2   0   2   0   2   2   0   0   2   0   0   2   2   2   0   2   2   2   0   2   2   2   2   2   2   0   0   0   0   2   2   2   2   2   0   2   2   2   0   0   2   2   0   2   0   0   2   0   2   2   2   0   2   2   0   0   2   0   2   2   0
 MK-1-7                 0   2   0   0   2   2   0   0   2   0   2   2   0   2   2   0   2   2   2   0   2   0   2   2   0   0   2   0   0   2   0   2   0   2   2   2   2   0   0   0   2   0   0   2   2   0   2   0   0   2   0   0   2   2   2   0   2   0   2   2   0   2   2   2   0   0   2   2   0   0   0   2   2   2   2   2   2   0   2   0   0   2   0   2   2   2   2   0   2   2   0   2   2   0   2   0   2   2   2   2   2   0   0   0   2   0   0   2   2   0   0   2   2   0   0   2   2   0   0   0   2   2   0   2   0   2   2   2   2   2   0   2   0   2   2   0   0   0   0   2   0   2   0   2   2   2   0   2   0   0   2   2   2   2   2   2   2   0   2   2   2   2   2   2   0   0   0   0   2   2   2   2   2   0   2   2   2   0   0   2   0   0   2   0   0   2   0   2   0   2   0   2   2   0   0   2   0   2   2   0
 MK-1-8                 0   0   0   0   2   0   0   0   2   0   2   2   0   2   2   0   2   2   2   0   2   0   2   2   0   0   2   0   0   0   0   2   0   2   2   2   2   0   0   0   2   0   0   2   2   0   2   0   0   2   0   2   2   0   2   2   2   0   2   2   0   2   2   2   2   2   2   2   0   2   2   2   2   2   2   2   2   0   0   0   0   2   0   2   2   2   2   2   2   2   0   2   2   0   2   2   2   2   2   2   2   0   0   0   2   0   0   2   2   0   2   2   0   0   0   0   2   0   0   0   2   2   0   2   0   2   2   2   2   2   0   2   0   2   2   0   0   0   0   2   2   2   0   2   2   2   0   2   0   0   2   2   2   2   2   2   0   0   2   2   2   2   2   2   0   0   0   0   2   2   0   2   2   0   2   2   2   2   0   2   0   0   2   0   0   0   0   2   2   2   0   2   2   0   0   0   0   2   2   0
 MK-1-9                 2   0   0   0   0   0   0   0   2   2   2   2   0   2   2   0   2   2   2   0   2   0   2   2   0   2   0   0   0   0   0   2   0   2   2   0   2   0   2   0   2   0   2   0   0   0   2   2   0   2   0   2   2   0   2   2   2   2   2   2   0   2   0   2   2   2   2   2   0   2   2   2   2   2   2   2   2   0   0   0   0   2   0   2   2   2   2   2   2   2   0   0   0   0   0   2   2   2   2   2   2   0   0   0   2   2   0   0   2   0   2   2   0   0   0   2   2   0   0   0   2   0   0   2   0   2   2   2   2   2   0   2   0   2   2   0   0   0   0   2   2   2   0   2   2   0   0   2   0   0   2   2   2   2   2   2   0   0   2   2   2   2   2   2   0   0   0   0   2   2   0   2   2   0   2   2   0   2   0   2   0   0   2   0   2   2   0   2   2   2   2   0   2   0   0   0   0   2   2   0
 MK-1-10                2   0   0   0   0   0   0   0   2   2   2   2   0   2   0   2   2   2   2   0   2   0   2   2   0   2   0   0   0   0   0   2   0   2   2   0   0   0   2   0   0   0   0   0   0   0   2   2   0   2   0   2   2   0   2   2   2   2   2   2   0   2   0   2   2   2   0   2   0   2   2   2   2   2   2   2   2   0   0   0   0   2   0   2   2   0   2   2   2   2   0   0   0   0   0   0   2   2   2   2   2   0   0   0   2   2   0   0   2   0   2   2   0   0   0   2   0   0   0   0   2   0   0   2   0   2   2   2   2   2   0   2   0   2   0   0   0   0   0   2   2   2   0   0   2   0   0   2   0   0   2   2   2   2   2   2   0   0   2   2   2   2   2   2   0   0   0   0   2   2   0   2   2   0   0   0   0   2   2   2   0   0   0   0   2   2   2   2   2   2   2   0   2   0   0   0   0   0   2   0
 MK-1-11                2   0   0   0   0   0   0   0   2   2   2   2   0   2   0   2   0   2   2   0   2   0   0   2   2   2   0   0   2   0   0   2   0   2   2   0   2   0   2   0   0   0   0   2   0   0   2   0   0   2   0   0   2   0   2   2   2   2   2   2   0   2   0   2   2   2   0   2   0   0   2   2   2   2   2   2   2   0   0   0   0   2   0   2   2   2   2   2   2   2   0   0   0   0   0   0   2   2   2   2   2   2   2   0   2   2   0   0   2   0   0   2   0   0   0   2   0   2   0   0   2   0   0   2   0   2   2   2   2   2   0   2   0   2   0   0   0   0   0   2   2   2   0   0   2   0   0   2   0   0   2   2   2   2   2   2   0   0   0   2   2   2   2   2   0   0   0   2   2   2   2   2   2   0   0   0   0   2   2   2   0   0   0   0   2   2   2   2   2   2   2   0   2   0   0   0   0   0   2   0
 MK-1-12                2   0   0   0   0   0   0   0   0   0   2   2   0   2   0   2   0   2   0   2   2   0   0   2   2   2   0   0   2   0   0   0   0   2   2   0   2   0   2   2   0   0   0   2   0   0   2   0   0   2   0   0   2   0   2   2   0   2   2   2   0   2   0   0   2   2   0   2   0   0   2   2   2   2   2   2   2   0   0   0   0   0   2   0   2   2   0   2   2   2   0   0   0   0   0   0   0   2   2   2   2   2   2   0   2   2   0   0   2   0   0   2   0   0   0   2   0   2   0   0   2   0   0   2   0   2   2   2   2   2   0   2   0   0   0   0   0   0   0   2   2   2   0   0   2   0   0   2   0   0   2   0   2   2   2   2   0   0   2   2   2   2   2   2   0   0   0   2   0   2   2   2   2   0   0   2   0   2   0   2   0   0   0   0   2   2   2   2   0   2   2   0   0   0   0   0   0   0   2   0
 MK-1-13                2   0   0   0   0   0   0   0   0   0   2   0   0   2   0   2   0   2   0   2   2   0   2   2   2   2   2   0   2   0   0   2   0   2   2   0   2   0   2   2   0   0   0   2   0   0   2   0   2   2   0   0   2   0   2   2   2   2   0   2   0   2   0   0   2   2   0   2   2   2   2   2   2   2   2   2   2   0   0   0   0   0   0   0   0   2   0   2   2   2   0   0   0   2   0   2   0   2   2   2   2   2   2   0   2   2   0   0   2   0   0   2   0   0   0   2   0   2   0   0   2   0   2   0   0   2   2   0   2   0   0   2   0   0   0   0   0   0   0   2   2   2   0   0   2   0   0   2   0   0   2   0   0   2   2   2   2   0   2   2   2   2   2   2   0   0   0   2   0   2   2   2   2   0   0   2   0   2   0   2   0   0   0   0   0   0   2   2   0   2   2   2   0   0   0   0   0   0   2   0
 MK-1-14                2   0   0   0   2   0   0   0   0   0   2   0   0   2   0   0   0   2   2   2   2   0   2   2   2   2   2   0   2   0   0   2   0   2   2   0   2   2   2   0   0   0   0   2   0   2   2   0   2   2   2   0   2   0   2   2   2   2   2   2   0   0   0   0   2   2   2   2   0   2   2   2   0   2   2   2   2   0   0   0   0   0   0   0   0   2   0   2   2   2   0   0   0   2   0   0   0   2   2   2   2   2   0   0   2   2   0   0   2   0   2   2   0   0   0   2   0   2   0   0   2   0   2   0   0   2   2   0   2   2   2   2   2   0   2   0   0   0   0   2   0   2   0   0   2   0   0   2   0   0   2   0   0   2   2   2   2   0   2   2   2   2   2   2   0   0   0   2   0   2   2   0   2   0   0   2   0   2   0   2   0   0   0   0   0   0   2   2   0   2   2   2   0   0   0   2   0   0   2   0
 MK-1-15                2   0   0   2   2   2   0   0   0   0   2   0   0   2   0   0   0   2   2   2   2   0   2   2   2   2   2   0   2   0   0   0   0   2   2   2   2   2   2   0   0   0   0   2   2   0   2   0   2   2   2   0   2   0   2   2   2   2   2   2   0   0   0   0   2   2   2   2   0   2   0   2   0   2   2   2   2   0   2   0   2   0   0   0   0   2   0   2   2   2   0   0   0   2   0   0   0   2   2   2   0   2   0   0   2   2   2   0   2   0   2   2   0   0   0   2   2   0   0   0   2   0   2   0   0   2   2   0   2   2   2   2   2   0   2   0   0   0   0   2   0   2   0   0   2   0   0   2   0   0   2   2   0   2   2   2   2   0   2   2   2   2   2   2   0   0   0   2   2   0   2   0   2   0   0   2   0   0   0   2   0   0   0   0   0   0   2   2   2   2   2   2   0   0   0   2   0   0   2   0
 MK-1-16                2   0   0   2   2   2   0   0   0   0   0   0   0   0   0   0   0   2   2   2   2   0   2   0   0   2   0   0   2   0   0   0   0   2   0   2   2   2   2   0   0   0   0   2   2   0   2   0   2   0   2   0   0   0   2   0   2   2   2   2   0   0   0   0   2   2   2   2   0   2   0   0   2   2   2   2   2   0   2   0   2   0   0   0   0   2   0   2   2   2   0   0   0   2   0   0   0   2   2   2   0   2   0   0   2   2   2   0   2   0   2   2   0   2   0   2   2   0   0   0   2   0   2   0   0   2   2   2   2   2   2   2   2   0   2   0   0   0   0   2   0   2   0   0   2   0   0   2   0   2   2   2   0   2   0   2   2   0   0   2   2   2   2   2   0   0   0   2   2   2   2   0   2   0   0   2   0   2   0   2   0   0   0   0   0   0   2   0   2   2   2   2   0   0   0   2   0   0   2   0
 MK-2-1                 0   0   2   2   0   2   2   0   0   0   2   0   0   2   2   2   0   2   0   0   2   2   0   2   0   0   0   0   0   2   2   0   0   0   2   2   2   0   0   0   0   2   2   0   2   2   0   0   2   0   2   0   2   0   2   0   2   2   2   0   2   0   2   2   2   2   0   0   0   0   0   2   0   2   2   0   0   0   0   2   2   0   0   0   2   2   2   2   2   2   0   2   2   2   2   0   0   2   2   0   0   2   0   2   0   0   2   2   0   2   0   2   2   2   0   0   2   0   0   0   2   0   0   2   0   0   2   2   0   0   2   2   0   0   0   2   0   2   2   0   0   0   2   0   2   0   2   0   0   2   0   0   2   2   0   2   0   0   0   2   0   2   0   2   2   0   2   0   0   2   0   2   0   2   2   2   2   0   0   2   2   2   0   0   2   0   0   2   2   0   0   0   0   2   2   0   0   0   2   0
 MK-2-2                 0   0   2   2   0   2   0   0   0   0   2   0   0   2   2   2   0   2   0   0   2   2   0   2   0   0   0   0   0   2   2   0   0   0   2   2   2   0   0   0   0   2   2   0   2   2   0   0   2   0   2   0   2   0   2   0   2   2   2   0   2   0   2   2   2   2   0   0   0   0   0   2   2   2   2   0   0   0   0   2   2   0   0   0   0   2   2   2   2   2   0   2   2   2   2   0   0   2   2   0   0   2   0   2   0   0   2   2   0   2   0   2   2   2   2   0   0   0   2   0   0   0   0   2   0   0   2   2   0   0   2   2   0   0   0   2   0   2   2   0   0   0   2   0   2   0   2   0   0   2   0   0   2   2   0   0   2   0   0   2   0   0   0   2   2   0   2   0   0   0   0   0   0   2   0   2   2   0   0   2   2   2   0   0   2   0   0   2   2   0   0   0   0   2   2   0   0   0   2   0
 MK-2-3                 0   0   2   2   0   0   0   2   0   0   2   0   0   2   2   2   0   2   0   0   0   2   0   2   0   0   0   0   0   2   2   0   0   0   2   2   2   0   0   2   0   2   2   0   2   2   0   0   2   0   2   0   2   0   2   0   2   2   2   0   2   0   2   2   2   2   0   0   2   0   0   2   2   2   2   0   0   0   0   2   2   0   0   0   2   2   2   2   2   2   0   2   2   2   2   0   0   2   2   0   0   2   0   2   0   0   2   2   0   2   0   2   2   2   0   0   0   0   2   0   0   0   0   2   0   0   2   2   0   0   2   2   0   0   0   2   0   2   2   0   0   0   2   0   2   0   2   0   0   2   0   2   2   2   0   0   0   0   0   2   2   0   0   2   2   0   2   0   0   0   2   0   0   2   0   2   2   0   0   2   2   2   0   0   2   0   0   2   2   0   0   0   2   2   2   2   0   0   2   0
 MK-2-4                 0   0   0   2   0   0   0   2   0   0   2   0   0   2   2   2   0   2   0   0   0   2   0   2   0   0   0   0   0   2   2   0   0   0   2   0   0   0   0   2   0   2   2   2   2   2   0   0   2   0   2   0   2   0   2   0   0   2   2   0   2   0   0   2   2   2   0   0   2   0   0   2   0   2   2   0   0   0   0   2   2   0   0   0   2   2   2   2   2   2   0   2   2   2   2   0   0   0   2   0   0   2   0   2   2   0   2   2   0   2   0   2   2   2   0   0   0   0   2   0   0   0   0   0   0   0   2   2   2   0   2   2   0   0   0   2   0   2   2   0   0   0   2   0   2   0   2   0   0   2   0   2   2   0   0   0   2   0   0   2   2   0   0   2   2   0   2   0   0   0   2   0   0   2   2   0   2   0   0   2   0   2   0   0   2   0   2   2   2   0   0   0   2   2   2   2   2   0   2   0
 MK-2-5                 0   0   0   2   0   0   0   2   0   0   2   0   0   2   2   2   0   2   0   0   0   2   0   0   0   0   2   0   0   2   2   2   0   0   2   0   0   0   2   2   0   2   2   0   2   2   0   0   2   0   2   0   2   0   2   0   0   2   2   0   2   0   0   2   2   2   0   0   2   0   0   2   2   2   2   0   0   0   0   0   2   0   0   0   2   2   2   0   2   2   2   2   2   2   2   0   0   0   0   0   0   2   0   2   2   0   2   0   0   2   0   2   2   2   0   0   0   0   2   0   0   0   0   0   0   0   2   2   2   2   2   2   0   0   0   2   0   2   2   0   0   0   2   0   2   0   2   0   0   2   0   2   2   0   0   0   0   0   0   2   0   0   2   2   2   0   2   0   0   0   2   0   0   2   2   0   2   0   0   2   0   2   0   0   2   0   2   2   2   0   0   0   2   0   2   2   2   2   2   0
 MK-2-6                 0   0   0   2   0   0   0   2   0   2   2   0   0   2   2   2   0   2   0   0   0   2   0   0   0   0   2   0   0   2   2   2   0   0   2   0   0   0   2   2   0   2   0   0   2   0   0   2   2   0   2   0   2   0   2   0   0   2   2   0   2   0   0   2   2   2   0   0   2   0   0   2   2   2   2   0   0   0   0   0   2   0   0   0   2   2   2   0   2   2   2   2   0   2   2   2   0   0   0   0   0   2   0   2   0   0   2   0   0   2   0   2   2   2   0   0   0   0   2   0   0   0   0   0   0   0   2   2   2   2   2   2   0   0   0   2   0   2   2   0   0   0   2   0   2   0   2   0   0   2   0   2   2   0   0   0   0   0   0   2   0   0   2   2   2   0   0   0   0   0   2   0   0   2   2   0   2   2   0   0   0   2   0   0   2   0   2   2   2   0   0   0   2   0   2   2   2   2   2   0
 MK-2-7                 2   0   0   2   0   0   0   2   0   2   2   0   0   2   2   2   2   2   0   0   0   2   2   0   0   0   2   0   0   2   2   2   2   0   2   0   0   0   2   2   0   2   2   0   0   0   0   2   2   0   2   0   0   0   2   0   0   2   2   0   2   0   0   2   2   2   0   0   2   0   0   2   2   2   2   0   0   0   0   0   2   0   2   0   2   2   2   2   2   2   2   2   0   2   2   2   0   0   0   0   0   2   0   2   2   0   2   0   2   2   0   2   2   2   0   0   0   0   2   0   0   0   0   0   0   0   2   2   2   2   2   2   0   0   0   0   0   2   2   0   0   2   2   0   2   0   2   0   0   2   0   2   2   0   0   0   2   0   0   2   0   2   2   2   2   2   0   0   0   0   2   0   0   2   2   0   2   2   0   0   0   2   0   0   2   0   2   2   0   0   0   0   2   0   2   2   2   2   2   0
 MK-2-8                 2   0   0   2   0   0   0   2   0   2   2   0   0   2   2   2   2   2   0   2   0   2   2   0   0   0   2   0   0   2   2   2   2   0   0   0   0   0   2   0   0   2   2   0   0   0   0   2   0   2   2   2   0   0   0   0   0   2   2   0   2   0   0   2   2   2   0   0   2   0   0   2   2   2   2   0   0   0   0   2   2   2   2   0   2   2   2   2   2   2   2   2   0   2   2   0   0   2   0   0   0   2   0   2   2   0   2   0   0   2   0   2   2   2   0   0   0   0   2   0   0   2   0   0   0   0   2   2   2   2   2   0   0   0   0   0   0   2   0   0   0   2   2   0   2   0   2   0   2   2   0   2   2   0   0   0   2   0   0   2   0   2   2   2   2   2   0   0   0   0   2   0   0   2   2   0   2   2   0   0   0   2   0   0   2   0   2   2   2   0   0   0   2   0   2   2   0   0   2   0
 MK-2-9                 0   0   0   2   0   0   0   2   2   2   2   0   0   2   2   2   2   2   0   2   0   2   2   0   0   0   2   0   0   2   2   2   2   0   0   0   0   0   2   0   0   0   2   0   0   2   0   2   0   2   2   2   0   0   0   0   0   2   2   2   2   0   2   0   2   2   0   0   2   2   0   2   2   2   2   0   0   0   0   2   2   2   2   0   2   2   2   2   2   2   2   2   2   2   2   0   0   2   0   2   0   2   0   2   2   0   2   0   0   2   0   2   2   2   0   0   0   0   2   0   0   2   2   0   0   0   2   2   2   2   2   0   0   0   2   0   0   2   2   0   0   2   0   0   2   0   2   0   2   2   0   2   2   0   0   0   2   0   0   2   0   2   2   2   2   2   0   0   0   0   0   0   0   2   2   0   2   2   2   0   0   2   0   0   2   0   2   2   2   0   0   0   0   0   2   2   0   0   2   0
 MK-2-10                0   0   0   2   0   0   0   2   0   2   2   0   0   2   2   2   0   2   0   2   0   2   2   0   0   0   2   0   0   2   2   2   2   0   2   0   0   0   2   0   0   0   2   0   0   2   0   2   2   2   2   2   0   0   2   0   0   2   2   2   2   0   2   0   2   2   0   0   2   0   0   2   2   2   2   0   0   0   0   0   2   0   2   2   2   2   2   0   0   2   2   2   2   2   2   0   0   2   0   2   0   0   0   2   2   0   2   0   0   2   2   2   2   2   0   0   0   0   2   0   0   2   2   0   0   0   2   0   2   2   0   2   0   0   2   0   0   0   2   0   0   2   0   0   2   2   2   0   2   2   0   0   2   0   0   0   2   0   0   2   0   2   2   2   2   2   0   0   0   0   0   0   0   2   2   0   2   2   2   0   0   2   0   0   2   0   2   2   2   0   0   0   0   0   2   2   0   0   2   0
 MK-2-11                0   0   0   2   0   0   0   2   0   2   2   0   0   2   2   2   0   2   0   2   0   2   2   0   2   0   2   0   0   2   2   2   2   2   2   0   0   0   2   0   0   0   2   0   0   2   0   2   2   2   2   2   0   0   2   2   0   2   2   2   2   0   0   0   2   2   0   0   0   0   0   2   2   2   2   0   0   0   0   0   2   0   2   2   2   2   2   2   0   2   2   2   2   2   0   0   2   2   0   2   0   0   0   2   2   0   2   0   0   2   2   2   2   2   0   0   0   0   2   0   0   2   2   0   0   0   2   0   2   2   0   2   0   0   2   0   2   2   0   0   0   2   0   0   2   2   2   0   0   2   0   0   2   0   0   0   2   0   0   2   0   2   2   2   2   0   0   0   2   0   0   0   0   2   2   2   2   2   2   0   0   2   0   0   2   0   0   2   2   0   0   0   0   0   2   2   2   0   2   0
 MK-2-12                0   0   0   2   0   0   0   2   0   2   2   0   0   2   2   2   0   2   0   2   0   2   2   0   0   0   2   0   0   2   2   0   2   2   2   0   0   0   2   0   0   0   0   0   0   0   0   2   2   2   2   2   0   0   2   0   0   2   2   2   2   0   0   0   2   2   0   0   0   0   0   0   2   2   0   2   0   0   0   0   2   0   2   2   2   2   2   2   0   2   2   2   0   2   0   0   2   2   0   2   0   0   0   2   2   0   2   0   0   0   2   2   2   2   0   0   0   0   2   0   0   2   2   0   0   0   2   0   2   2   0   2   0   0   2   0   2   2   0   0   0   2   0   0   2   2   2   0   0   2   0   0   2   0   0   0   2   0   0   2   0   2   0   2   2   2   0   0   2   0   0   0   0   0   2   2   2   2   0   0   0   2   0   2   2   0   0   2   2   0   2   0   0   0   2   2   2   0   2   0
 MK-2-13                0   0   0   2   0   0   0   2   0   0   2   0   0   2   2   2   2   2   0   2   0   2   2   0   0   0   2   0   0   2   2   0   2   2   2   0   0   0   2   0   0   0   2   0   0   0   0   2   2   2   2   2   0   0   0   0   0   2   0   2   2   0   0   0   2   2   0   0   0   0   0   0   2   2   0   2   0   0   0   0   2   0   2   2   2   2   2   2   0   2   2   0   0   0   0   0   2   2   0   0   0   0   0   2   2   0   2   0   0   0   0   2   2   2   0   2   2   0   2   0   0   2   0   0   0   2   2   0   2   2   0   2   0   0   2   0   2   2   0   0   0   2   0   0   2   2   2   0   0   2   0   0   2   0   0   0   2   0   0   2   0   2   2   2   2   2   0   0   2   0   0   0   0   0   2   2   2   2   0   0   0   2   0   2   2   0   0   2   2   0   2   0   0   0   2   2   2   0   2   0
 MK-2-14                0   0   0   2   0   0   0   2   0   0   2   0   0   0   2   2   2   2   0   2   0   2   2   0   0   0   2   0   0   2   0   0   2   2   2   0   0   0   2   0   0   0   2   0   0   0   0   2   2   2   2   2   0   0   0   0   0   2   0   0   2   0   0   0   2   2   0   0   0   0   0   0   0   2   0   2   0   0   0   0   2   0   0   2   2   2   2   2   0   2   2   0   0   0   2   0   2   2   0   2   0   0   0   2   2   0   2   0   0   0   0   2   2   0   0   2   2   0   2   0   0   2   0   0   0   2   2   0   2   2   0   2   0   0   2   0   0   0   2   2   0   2   0   0   2   2   2   0   0   2   0   0   2   2   0   0   2   0   0   2   0   0   2   2   2   2   0   0   2   0   0   0   0   0   2   2   2   2   0   0   2   2   0   2   2   0   0   2   2   0   2   0   2   0   2   2   2   0   2   0
 MK-2-15                0   0   0   2   0   0   0   0   2   0   2   0   0   0   2   2   2   2   0   2   0   2   2   0   0   0   2   0   0   2   2   0   2   2   0   0   0   0   2   0   0   0   2   0   0   0   0   2   2   2   0   2   0   0   0   0   0   2   0   2   2   2   0   0   2   2   0   0   0   0   0   0   0   2   0   2   0   0   0   0   2   0   0   2   2   2   2   2   0   2   2   0   0   0   2   0   2   2   0   2   0   0   0   2   2   0   2   0   0   0   0   2   2   0   0   2   2   0   2   0   0   2   0   2   0   0   2   0   2   2   0   2   0   0   2   0   2   0   2   2   0   2   0   0   2   2   2   0   0   2   0   0   2   2   0   0   2   0   0   2   0   2   0   2   2   2   0   0   2   0   0   0   0   0   2   2   2   2   2   0   2   2   0   0   0   0   0   2   0   0   2   0   2   0   2   2   2   0   0   0
 MK-2-16                0   0   0   2   2   0   0   0   2   0   0   0   0   0   2   2   0   2   2   2   0   0   2   0   0   0   2   0   0   2   2   0   2   2   0   0   0   0   2   0   0   0   2   0   0   0   0   2   2   2   0   2   2   0   0   0   0   2   0   0   2   2   0   0   2   2   0   0   0   0   0   0   0   2   0   2   0   0   0   0   2   0   0   2   2   0   0   2   0   2   2   0   0   0   0   0   2   2   0   2   2   0   0   2   0   0   2   0   0   0   0   2   2   0   0   2   2   0   2   0   0   2   0   2   0   0   2   0   0   2   0   2   0   0   2   0   2   0   2   2   0   2   0   0   2   2   2   0   0   2   0   0   2   2   0   0   2   0   0   2   2   2   0   2   2   2   0   0   2   0   0   0   0   2   2   2   2   0   2   0   2   2   0   0   2   0   0   2   0   0   0   0   2   0   2   2   2   0   0   0
 MK-3-1                 0   0   2   0   0   0   0   0   2   2   0   0   0   0   0   2   2   0   0   2   0   2   0   0   0   2   2   2   2   0   0   0   0   0   0   2   0   0   0   0   2   0   0   0   2   2   0   2   0   0   0   0   0   0   2   0   2   0   2   0   2   2   0   0   0   0   0   0   0   0   0   2   2   0   2   0   0   0   0   0   0   2   0   0   0   2   0   0   0   2   2   0   2   2   2   2   2   0   0   2   0   2   0   2   0   0   0   2   0   2   0   2   0   2   2   0   0   0   2   0   2   2   0   2   0   0   2   0   2   2   0   2   2   2   0   2   2   2   2   0   2   2   0   0   2   0   2   0   0   0   2   2   2   2   0   0   0   2   0   2   0   2   2   0   2   2   2   0   0   0   0   2   0   2   0   0   0   0   2   2   0   2   0   0   2   0   2   0   0   2   0   0   2   2   0   2   0   2   0   0
 MK-3-2                 0   0   2   2   2   0   0   0   0   2   0   0   0   0   0   0   2   0   0   2   0   2   0   0   0   2   2   2   2   0   0   0   0   0   0   2   0   0   0   0   2   0   2   2   2   2   0   2   0   0   0   0   0   0   2   2   2   0   2   0   2   2   0   2   0   0   0   0   0   0   0   2   2   0   2   0   2   0   0   0   0   0   0   0   0   2   0   0   0   2   2   0   2   2   2   2   2   0   0   2   2   2   0   2   0   0   0   2   2   2   0   0   2   2   2   0   0   0   2   0   2   2   0   2   0   0   2   0   2   2   0   2   0   2   0   2   2   2   2   0   2   2   0   0   2   0   2   0   2   2   2   0   2   0   0   0   0   2   0   2   2   2   2   0   2   2   2   0   0   2   0   0   0   2   0   0   0   0   2   2   0   2   2   0   2   0   2   0   2   2   0   0   2   2   0   0   0   2   0   0
 MK-3-3                 0   0   2   2   2   0   2   0   0   2   0   0   0   0   0   0   0   0   0   2   0   2   0   0   0   0   2   2   2   0   0   0   0   0   0   2   0   0   0   0   2   0   2   2   2   2   0   0   0   0   0   0   0   0   2   0   0   0   2   0   2   2   0   2   0   0   2   0   0   0   2   2   2   2   2   0   2   0   0   2   0   2   2   0   0   2   2   0   0   2   2   0   2   2   2   0   2   0   0   2   2   2   0   2   0   0   2   2   2   2   0   0   2   2   2   0   0   0   0   0   2   2   0   2   0   0   0   0   2   2   2   2   0   0   0   2   0   2   2   0   2   2   0   2   2   0   0   0   2   2   2   0   2   0   0   0   0   0   0   2   2   2   2   2   2   0   2   0   0   2   0   0   0   2   0   2   0   0   2   2   0   2   2   0   2   0   2   0   2   0   0   0   2   2   0   0   0   2   0   0
 MK-3-4                 0   0   2   2   2   0   2   0   2   2   0   0   0   0   0   0   0   0   0   2   0   2   0   0   0   0   2   2   2   0   0   0   0   0   0   2   0   0   0   0   2   0   2   2   2   2   0   0   0   0   0   0   0   0   2   0   2   0   2   0   2   2   0   2   0   0   2   0   0   0   2   2   2   2   2   0   2   0   0   2   0   2   0   0   0   2   2   2   0   2   2   0   2   2   2   0   2   0   0   2   2   2   0   2   0   0   2   2   2   2   0   0   2   2   2   0   0   0   0   0   2   2   0   2   0   0   0   0   2   2   2   2   0   0   0   2   0   2   2   0   2   2   0   2   2   0   0   0   2   2   2   0   2   0   2   0   0   0   0   2   2   2   0   2   0   0   2   0   0   2   2   0   0   2   0   2   0   0   2   2   0   2   2   0   2   0   2   0   2   0   0   0   2   2   2   0   0   2   0   0
 MK-3-5                 0   0   2   2   2   0   0   0   2   2   0   0   0   0   0   0   0   0   0   2   0   2   0   0   0   0   2   2   2   0   0   0   0   0   0   2   0   0   0   0   2   0   0   2   2   2   0   0   0   0   0   0   0   0   2   0   2   0   2   0   2   2   0   2   0   2   2   0   0   0   2   2   2   2   2   0   2   0   0   2   0   2   0   0   0   2   0   2   0   0   2   2   2   2   2   0   2   0   0   2   2   2   0   2   0   0   2   2   2   2   0   2   0   2   2   0   0   0   0   2   2   2   0   2   0   2   0   0   2   2   0   2   0   0   0   2   0   2   2   0   2   2   0   0   2   0   0   0   2   2   2   0   0   0   2   0   0   0   0   2   2   2   0   2   0   0   2   0   0   2   2   0   0   2   0   2   0   0   0   2   2   2   2   0   2   0   2   0   2   0   0   0   2   2   2   0   0   2   0   0
 MK-3-6                 0   0   0   0   2   0   0   0   2   2   0   0   0   0   0   0   0   0   0   2   0   2   0   0   0   0   2   2   2   0   0   0   0   0   0   2   0   0   0   0   2   0   0   0   2   2   0   0   0   0   0   0   0   0   2   0   2   2   2   0   2   2   0   2   0   2   2   0   0   0   2   2   2   2   2   0   2   0   0   2   0   2   0   0   0   2   0   0   0   0   2   2   2   2   2   0   2   0   0   0   2   0   0   2   0   0   2   2   2   2   0   2   0   2   2   0   0   0   2   2   2   2   0   2   0   2   0   0   2   2   0   2   2   0   0   2   0   2   2   0   2   2   0   0   2   0   0   0   0   2   2   0   0   0   2   0   2   0   0   0   2   2   2   0   0   0   2   0   0   2   2   0   2   2   0   2   0   2   0   2   2   2   0   0   2   0   2   0   2   0   0   0   2   2   2   0   0   2   0   0
 MK-3-7                 2   0   0   0   2   0   2   0   2   0   0   0   0   0   0   0   0   0   0   2   0   2   0   0   0   0   2   2   2   0   0   0   0   0   0   0   0   0   0   2   2   0   0   0   2   2   2   0   0   0   0   0   0   0   2   0   2   2   2   2   2   0   0   2   0   2   2   0   0   0   2   2   2   2   2   0   2   0   0   2   0   2   0   0   0   0   0   0   0   0   2   2   2   2   0   0   2   0   0   0   2   0   0   2   0   0   2   2   2   2   0   2   0   2   2   0   0   0   2   2   2   2   0   2   2   2   0   0   2   2   0   0   2   0   0   2   0   2   2   0   2   2   0   0   2   0   0   0   0   2   2   0   0   0   2   0   2   0   2   0   2   2   0   0   0   0   2   0   0   2   2   0   2   2   0   2   0   2   0   0   2   2   0   0   2   0   2   0   2   0   0   0   2   2   2   0   0   2   0   0
 MK-3-8                 2   0   0   0   2   0   2   0   0   0   0   0   0   0   0   0   0   0   0   2   0   2   0   0   0   0   2   2   2   0   2   0   0   0   0   0   0   0   0   2   2   0   0   0   2   2   0   0   0   0   0   0   0   0   2   0   2   2   0   2   2   0   0   2   0   2   2   0   0   0   2   2   0   2   2   0   2   0   0   2   0   2   0   0   0   0   0   0   0   0   2   2   2   2   0   0   2   0   0   0   0   0   0   2   0   0   2   2   2   2   0   2   0   0   2   0   0   0   2   2   2   0   0   2   2   2   0   0   2   0   0   0   2   0   0   2   0   2   2   0   2   2   0   0   2   0   2   0   0   2   2   0   0   0   2   0   2   0   2   0   2   2   0   0   0   2   2   0   0   2   2   0   2   2   0   2   0   2   0   0   0   2   0   0   2   0   2   0   2   0   0   0   2   2   2   2   2   2   0   0
 MK-3-9                 2   0   0   2   2   0   2   0   0   0   0   0   0   0   2   0   0   0   0   2   0   2   0   0   0   0   2   2   2   0   2   0   0   0   0   2   0   0   0   2   2   0   2   0   2   0   0   0   0   0   0   0   0   0   0   2   2   2   0   2   2   0   0   2   2   2   2   0   0   0   2   2   0   2   2   0   2   0   0   0   0   2   0   2   0   0   0   0   0   0   2   2   0   2   0   0   2   0   0   0   0   0   0   2   0   0   2   2   2   2   2   2   0   0   2   2   0   0   2   2   2   0   0   2   2   2   0   0   2   0   0   0   2   2   0   2   0   0   2   0   2   0   0   2   0   0   2   0   0   2   2   0   2   0   2   0   2   0   2   0   2   2   0   0   0   2   2   0   0   2   2   0   2   2   0   2   0   2   0   0   0   2   0   0   2   2   0   0   2   0   0   0   2   2   2   2   2   2   0   0
 MK-3-10                2   0   2   2   2   0   2   0   0   0   0   0   0   0   2   2   0   0   0   2   0   2   0   0   0   0   2   2   2   0   2   0   0   0   0   2   0   0   2   2   2   0   2   0   2   0   0   0   0   0   0   0   0   2   0   2   2   2   0   2   2   0   0   2   2   2   2   2   0   0   0   2   0   2   2   2   2   0   0   0   0   2   0   0   0   0   0   0   0   0   2   2   0   2   0   0   2   0   0   0   0   0   0   2   0   0   2   2   2   2   2   2   0   0   2   2   0   0   2   2   2   0   0   2   2   2   2   0   2   0   0   0   2   2   0   2   0   0   2   0   2   0   0   2   0   0   2   0   0   2   2   0   2   0   2   0   2   0   2   0   2   2   0   0   2   2   2   0   2   2   2   0   2   2   0   2   0   2   0   0   0   2   0   0   2   2   0   0   2   0   2   0   2   2   2   2   2   2   0   0
 MK-3-11                2   0   2   2   2   0   2   0   0   0   0   0   0   0   2   2   0   0   0   2   0   2   0   2   0   0   2   2   2   0   2   0   0   0   0   2   0   0   2   0   2   0   2   0   2   0   0   0   0   0   0   0   0   2   0   2   2   2   0   2   2   2   0   2   2   2   2   2   0   0   0   2   0   2   2   0   2   0   0   0   0   0   0   0   0   2   2   0   2   0   2   2   0   2   0   0   2   2   0   0   0   0   0   2   0   0   2   2   2   0   2   2   2   2   2   2   0   0   2   2   2   0   0   2   2   2   2   0   2   0   0   0   2   0   0   2   0   0   2   0   2   0   0   2   0   0   2   0   0   2   2   0   2   0   2   2   2   0   2   0   2   2   0   0   0   2   2   2   2   2   2   0   2   2   0   2   0   2   0   0   0   2   0   2   0   2   0   0   2   0   2   0   2   2   2   2   2   2   0   0
 MK-3-12                2   0   2   2   2   0   0   0   0   0   0   0   2   0   2   2   0   0   0   0   0   2   0   0   0   0   2   2   2   0   2   0   0   0   0   0   0   2   2   0   2   0   2   0   2   0   0   2   0   2   0   0   0   2   0   2   2   2   0   2   2   2   0   2   2   2   2   2   0   0   2   2   0   2   2   0   2   0   0   0   0   0   0   0   0   2   2   0   2   0   2   2   0   2   0   0   2   2   0   0   0   0   0   2   0   0   2   2   2   0   2   2   2   2   2   2   0   0   2   2   2   2   0   2   2   2   2   0   2   0   0   2   2   0   0   2   0   0   0   0   2   0   2   2   0   2   2   0   0   2   2   0   0   0   2   2   2   0   2   0   2   2   0   0   2   2   2   2   2   2   2   0   2   2   0   2   0   2   2   0   0   2   0   2   0   2   0   2   2   0   2   0   2   2   2   2   2   2   2   0
 MK-3-13                0   0   2   2   2   2   0   0   0   0   0   0   0   0   2   2   0   0   0   0   0   0   0   0   0   0   2   2   2   2   2   0   0   0   0   0   0   2   2   0   2   0   2   0   2   0   0   2   0   2   0   0   0   0   0   2   2   2   0   0   2   2   0   2   2   2   2   2   0   0   2   2   0   2   2   0   2   0   2   0   0   0   0   0   0   2   2   0   2   0   2   2   0   2   0   0   2   2   0   0   0   0   2   0   0   0   0   2   2   0   2   2   2   2   2   2   0   0   2   2   2   2   0   2   2   2   2   0   2   0   0   2   2   0   0   2   0   0   0   0   2   0   2   2   0   2   2   2   0   0   2   0   0   0   2   0   2   0   2   0   2   2   0   2   2   2   2   2   2   2   2   0   2   2   2   2   0   2   2   0   0   2   0   2   0   2   0   2   2   0   2   0   2   2   2   2   2   2   2   0
 MK-3-14                0   0   2   2   2   2   0   0   0   0   0   0   0   2   2   2   0   0   0   0   0   0   0   0   0   0   2   0   2   2   2   0   2   2   0   0   0   2   2   0   0   0   0   0   2   0   0   2   0   2   0   0   0   2   0   2   2   2   0   0   2   0   0   2   2   2   2   2   0   0   2   2   2   2   2   0   2   0   2   2   0   2   0   0   0   2   2   0   2   0   2   2   0   2   0   0   2   2   0   0   0   0   2   0   0   2   0   2   2   0   2   2   2   2   2   2   0   0   2   2   2   2   0   2   2   2   2   0   0   0   0   2   2   0   0   2   0   0   0   0   2   0   2   2   2   2   2   0   0   0   2   0   0   0   2   0   0   0   2   0   2   2   0   2   0   2   2   2   2   2   2   0   2   2   2   2   0   2   2   0   0   2   0   2   0   2   2   2   2   0   2   0   0   2   2   0   2   2   2   2
 MK-3-15                0   0   2   2   0   2   0   0   0   0   0   0   0   2   2   0   0   0   0   2   0   0   0   0   0   0   2   0   2   2   0   0   2   2   0   0   0   2   0   0   0   0   0   0   2   0   0   2   0   2   0   0   0   2   0   2   2   2   2   0   2   0   0   2   2   2   2   2   0   0   2   0   2   2   2   0   2   0   2   2   2   2   0   0   2   2   0   0   2   0   2   2   2   2   0   0   2   2   0   0   0   0   2   0   2   2   0   2   2   0   0   2   2   2   2   2   0   0   0   2   2   2   0   2   2   0   0   0   0   0   0   2   2   0   0   2   0   0   0   0   2   0   2   2   2   0   0   0   0   0   2   0   0   0   2   0   0   0   2   0   2   2   0   2   0   2   2   2   2   2   2   0   2   2   2   2   0   2   2   0   0   2   0   2   0   2   2   2   0   0   2   0   0   2   2   0   2   2   2   2
 MK-3-16                0   0   2   2   0   2   0   0   0   0   0   0   0   2   2   0   0   0   0   2   0   0   2   0   0   0   2   0   2   2   0   2   2   2   0   0   0   2   0   2   0   0   0   0   2   0   0   2   0   2   0   0   2   2   0   2   2   2   2   0   2   0   0   2   2   2   2   2   0   0   2   0   2   2   2   0   2   0   2   2   2   2   0   0   2   2   0   2   2   0   2   2   2   2   0   0   2   2   2   0   0   0   2   0   2   2   0   2   2   0   0   2   2   0   2   2   0   0   0   2   2   2   0   2   0   0   0   0   0   0   0   2   2   0   0   2   0   0   0   0   0   0   2   2   2   0   0   0   0   0   2   2   0   0   2   0   0   0   2   0   2   0   2   2   0   2   2   2   2   2   2   0   2   2   2   2   0   2   0   0   0   2   0   2   2   2   2   2   2   0   2   0   0   2   2   0   2   2   2   2
 MK-4-1                 2   0   2   2   0   2   2   0   2   0   2   0   2   0   0   2   0   2   2   2   2   2   0   0   2   2   0   0   0   0   2   2   0   0   0   2   0   2   2   0   0   0   0   2   0   2   2   2   0   0   0   0   0   2   0   2   0   0   2   0   2   2   2   0   0   2   0   2   2   2   2   2   0   2   2   0   0   0   2   0   0   2   0   0   0   2   2   0   0   2   2   0   0   0   2   2   2   0   0   0   0   2   2   2   0   0   0   0   2   2   0   2   0   0   2   0   2   0   0   2   2   2   0   2   0   2   2   0   2   0   0   0   0   0   2   0   2   0   0   2   2   0   2   2   0   2   0   0   0   2   0   0   0   2   0   0   2   0   0   2   0   0   2   2   0   2   0   0   0   0   0   2   2   2   2   2   0   2   0   0   0   2   0   2   2   2   2   0   2   2   0   0   0   0   2   0   0   2   2   2
 MK-4-2                 2   0   2   2   0   2   0   0   2   0   2   0   2   0   0   2   0   2   2   2   2   2   0   0   2   2   0   0   0   0   2   2   0   0   0   2   0   2   2   0   0   2   0   2   0   2   2   2   0   0   0   0   0   2   0   2   0   0   2   0   2   2   2   0   0   2   0   0   2   2   2   2   0   2   2   0   0   0   2   0   0   2   2   2   0   2   2   0   0   2   2   0   0   0   2   2   2   0   0   0   0   2   2   2   0   0   0   0   2   2   0   0   0   2   2   0   2   0   0   2   2   2   0   2   0   2   2   0   2   0   0   2   0   0   2   0   2   0   0   2   2   0   2   2   0   2   0   0   0   2   2   0   2   2   0   0   2   0   0   2   0   0   2   0   0   2   0   0   0   0   0   2   2   2   2   2   0   0   0   0   0   2   0   2   0   2   2   0   2   2   0   0   0   0   2   0   0   2   2   2
 MK-4-3                 2   0   2   2   0   2   0   0   2   0   2   0   2   0   0   2   0   2   2   2   2   2   0   0   2   2   0   0   0   0   2   2   0   0   0   2   0   2   2   0   0   2   0   2   0   2   2   2   0   0   0   0   0   2   0   2   0   0   2   0   2   2   2   0   0   2   0   0   2   2   2   2   0   2   2   0   0   0   2   0   0   2   2   2   0   2   2   0   0   2   2   0   0   2   2   2   2   0   0   0   0   2   2   2   0   0   0   0   2   2   0   0   0   2   2   0   2   0   0   0   2   2   0   0   0   2   0   0   2   0   0   2   0   0   2   0   2   0   2   2   2   0   2   2   0   2   0   0   2   2   2   0   2   2   0   0   2   2   0   2   0   0   2   0   0   2   2   0   0   0   0   2   2   0   2   2   0   0   0   2   0   0   0   2   0   2   2   0   2   2   0   0   0   0   0   0   0   2   2   2
 MK-4-4                 2   0   2   2   0   2   0   0   2   0   2   0   2   0   0   2   0   2   2   2   2   2   0   0   2   2   0   0   0   0   2   2   0   0   0   2   0   2   2   0   0   2   0   2   0   2   2   2   0   0   0   0   0   2   0   2   2   0   2   0   2   0   2   0   0   2   0   0   0   2   2   2   0   2   2   0   0   0   2   0   0   2   2   2   0   2   2   0   0   2   2   0   0   2   2   2   2   0   0   0   0   2   2   2   0   0   0   0   2   2   0   0   0   2   2   0   2   0   2   0   2   2   0   0   0   2   0   0   2   0   0   2   0   2   2   0   2   0   2   2   2   0   2   2   0   2   0   0   2   2   2   0   2   2   0   0   2   2   2   2   0   0   2   2   0   2   0   0   0   0   0   2   0   0   2   2   0   0   0   2   0   2   0   2   0   2   2   0   2   0   0   0   0   2   0   0   2   2   2   0
 MK-4-5                 2   0   2   2   2   0   0   0   2   0   2   0   0   0   0   2   0   2   0   2   2   2   2   0   2   2   0   0   0   0   2   2   0   0   0   2   0   2   2   0   0   2   0   2   0   2   2   0   0   0   0   0   0   2   0   2   2   0   0   0   2   0   2   0   0   2   0   0   0   0   2   2   0   0   2   0   0   0   2   0   0   2   2   2   0   2   2   0   0   2   2   0   0   2   2   2   2   0   0   0   0   2   2   2   0   0   0   0   2   2   0   0   2   2   2   0   2   2   0   2   2   2   0   0   0   2   0   0   2   0   0   2   0   2   2   0   2   0   2   2   2   2   2   2   0   2   0   0   2   2   2   2   2   2   0   0   2   2   2   2   0   0   2   2   0   2   0   0   0   0   0   2   0   0   2   2   0   0   0   2   0   2   0   2   0   2   0   0   2   0   0   0   0   0   0   0   2   2   2   0
 MK-4-6                 2   0   2   2   2   0   0   0   2   2   2   0   0   0   0   2   0   2   0   2   2   2   0   0   2   2   0   0   0   0   0   2   0   0   2   2   2   0   2   0   0   2   0   2   0   2   2   0   0   2   0   2   2   2   0   2   2   0   2   0   2   0   2   0   0   2   0   0   0   0   2   2   0   0   2   2   0   0   2   0   2   2   2   0   0   2   2   0   0   2   2   0   0   2   2   2   2   0   2   0   0   2   2   0   0   0   0   2   2   2   0   0   2   2   2   2   2   2   0   2   2   2   2   0   0   2   0   2   2   0   0   2   0   2   2   0   2   0   2   2   2   0   2   2   0   2   0   0   2   2   2   2   2   2   0   0   2   2   2   0   0   2   2   2   0   2   0   2   0   0   0   2   0   0   2   0   0   0   0   2   0   2   2   2   0   2   0   0   2   0   2   0   0   2   0   0   0   2   2   2
 MK-4-7                 2   0   2   2   2   0   0   0   2   2   2   0   2   0   0   2   0   2   2   2   2   2   0   0   2   2   0   0   0   0   0   2   0   0   2   2   0   0   2   0   0   2   0   2   0   2   2   0   0   2   0   2   2   2   0   2   2   0   2   0   0   0   2   0   0   2   0   0   0   0   2   0   0   0   2   0   0   0   2   0   2   2   2   0   0   2   0   0   0   2   2   0   0   2   2   2   2   0   2   2   0   2   2   2   0   0   0   2   2   2   0   0   0   2   2   2   2   2   0   2   2   0   2   0   0   2   0   2   2   0   0   2   0   2   2   0   2   0   2   0   2   0   2   2   0   2   0   0   2   2   2   2   2   2   0   0   2   2   2   0   0   2   2   2   0   2   2   2   0   2   2   2   2   0   2   0   0   0   2   2   0   2   2   2   0   2   0   0   2   0   2   0   0   2   0   0   0   2   2   2
 MK-4-8                 2   0   2   2   0   0   0   0   2   2   2   0   2   0   2   2   0   2   2   2   2   2   0   2   2   2   0   0   0   0   0   2   0   0   2   2   0   0   2   0   0   2   0   0   0   0   2   0   0   2   0   2   2   2   0   2   2   0   2   0   0   0   2   0   0   2   0   2   0   0   2   0   0   0   2   0   0   0   2   0   2   2   2   0   0   0   0   0   0   2   2   0   0   2   2   2   2   0   2   2   0   2   2   2   0   0   0   2   2   2   0   2   0   2   2   2   2   2   0   2   0   0   2   0   0   2   0   2   2   2   0   2   0   2   2   0   2   2   2   0   2   0   2   2   0   2   0   0   2   0   2   0   2   2   2   0   2   2   2   0   0   2   2   2   0   2   2   2   0   2   2   0   2   0   2   0   0   0   2   2   0   2   2   2   0   2   0   0   2   0   2   0   0   2   0   0   0   2   2   2
 MK-4-9                 2   0   2   2   0   0   2   0   2   2   2   0   2   0   0   2   0   0   2   2   2   2   0   2   2   2   0   2   0   0   0   2   0   0   2   2   0   0   2   2   0   2   0   2   0   0   2   0   0   2   0   2   2   2   0   2   2   0   2   0   0   0   2   0   0   2   0   2   0   0   2   0   0   0   2   0   0   0   2   0   2   2   2   0   0   0   0   0   0   2   0   0   0   0   2   2   2   0   2   0   0   2   2   2   2   0   2   2   2   2   0   2   0   2   2   2   2   2   0   2   0   0   2   2   0   2   0   0   2   2   0   2   0   2   2   0   2   2   2   0   2   0   0   2   0   2   0   0   2   0   2   0   2   2   2   0   2   2   2   0   0   2   2   2   0   2   2   2   0   2   2   0   2   0   2   0   0   0   2   2   0   2   2   2   0   0   0   2   2   0   0   0   0   2   0   0   0   2   2   0
 MK-4-10                2   0   2   2   0   0   2   0   2   2   2   0   2   0   0   2   0   0   2   2   2   2   0   2   2   2   2   2   0   0   0   0   0   0   0   2   0   0   2   2   0   2   2   2   0   0   2   0   2   0   0   2   0   2   0   0   2   0   2   0   0   0   2   0   2   2   2   2   0   2   2   0   0   0   2   0   0   0   0   2   2   2   2   0   2   0   0   0   0   2   0   0   0   0   2   2   2   0   2   0   0   2   2   2   0   0   2   2   2   2   0   2   0   2   2   2   2   2   2   2   0   0   2   2   0   2   0   0   2   2   0   2   2   0   2   0   2   2   0   0   2   2   0   2   2   2   2   0   2   0   2   0   2   2   2   0   2   2   2   0   0   2   2   2   0   0   2   2   0   2   2   0   2   0   2   0   0   0   2   2   0   2   2   2   0   0   0   2   2   0   0   0   0   2   0   0   0   2   2   0
 MK-4-11                2   0   2   2   0   0   2   2   2   2   2   0   2   2   0   0   0   0   2   2   2   2   0   2   2   2   2   2   0   0   0   0   0   0   0   2   0   0   2   2   2   2   2   2   0   0   0   0   2   0   0   2   0   0   0   2   2   0   2   0   0   0   2   0   2   2   2   2   0   2   2   0   0   0   2   0   0   0   2   2   2   2   2   0   2   0   0   0   0   2   0   0   0   0   2   2   2   2   2   2   0   2   2   2   0   0   2   2   2   2   0   2   0   2   2   2   2   2   2   2   0   2   2   2   0   2   0   0   2   2   0   2   2   0   2   0   2   2   0   2   0   2   0   2   2   2   0   0   0   0   2   0   2   2   2   0   2   2   0   0   0   2   2   2   2   0   2   2   0   2   2   0   2   0   2   0   2   0   2   2   0   0   2   2   0   0   0   2   2   0   2   0   0   2   0   0   0   2   2   0
 MK-4-12                2   0   2   2   0   0   2   2   2   2   2   0   2   2   0   0   0   0   0   2   2   2   0   2   2   2   2   2   0   0   0   0   0   0   0   2   0   0   2   2   2   2   2   2   0   0   0   0   0   0   0   0   0   0   0   0   2   0   2   0   2   2   2   0   2   2   2   2   0   2   0   0   0   0   2   0   0   0   2   2   0   2   2   0   2   0   0   0   0   2   0   0   2   0   0   2   0   2   2   2   0   2   2   0   0   0   2   2   2   2   0   2   0   2   2   2   2   2   2   2   0   0   2   2   0   2   0   2   2   2   0   2   2   0   2   2   2   2   0   0   0   2   0   2   2   2   0   2   0   0   2   0   2   2   2   0   0   2   0   0   0   2   2   2   2   0   2   2   0   2   2   0   0   0   2   0   0   0   2   2   2   0   2   2   0   2   0   0   2   0   2   0   2   2   0   0   0   2   2   0
 MK-4-13                0   2   2   2   2   0   2   2   2   2   2   0   2   2   0   0   0   0   0   2   2   2   0   2   2   2   2   2   0   0   0   0   0   0   0   0   0   0   2   2   2   2   2   2   0   0   0   0   0   0   0   0   2   0   0   0   2   0   2   0   2   2   2   0   2   2   2   2   0   2   2   0   0   0   2   0   0   0   2   2   0   0   2   0   2   0   0   0   0   2   0   0   2   2   0   2   0   2   2   2   0   0   0   0   0   0   0   2   2   2   0   2   0   2   2   2   2   2   2   2   0   0   2   2   0   2   0   2   2   2   0   2   2   2   2   2   2   2   0   0   0   2   0   2   2   2   0   0   0   0   2   0   2   2   2   2   0   2   0   0   0   0   2   2   2   0   2   2   0   0   2   0   2   0   2   0   2   0   2   2   2   0   2   2   0   2   2   0   2   0   2   0   2   2   0   0   0   2   0   0
 MK-4-14                0   2   2   2   2   0   2   2   0   2   2   0   2   2   0   0   0   0   0   2   2   2   0   0   2   0   2   2   0   0   0   0   0   0   0   0   2   0   2   2   2   0   2   2   0   0   0   0   0   0   0   0   2   0   0   0   2   0   2   0   2   0   2   2   2   2   2   2   0   2   2   0   0   0   2   0   0   0   2   2   0   0   0   0   2   0   0   0   0   2   0   0   2   2   0   2   0   2   2   2   0   0   0   0   0   0   0   2   2   2   0   2   0   2   2   2   2   2   2   2   0   0   2   2   0   2   0   2   2   2   2   2   0   2   2   2   2   2   0   0   0   2   0   0   2   2   0   0   0   0   2   0   2   2   2   2   0   2   0   0   0   0   2   2   2   0   2   2   0   0   2   0   2   0   2   0   2   0   2   0   2   2   0   2   0   2   2   0   2   0   0   0   2   2   0   0   0   2   0   0
 MK-4-15                0   2   2   0   2   0   0   2   0   2   2   0   2   2   0   0   0   0   0   2   2   2   0   0   2   0   2   2   2   0   2   0   0   0   0   0   2   0   2   2   2   0   0   2   0   0   0   0   0   0   0   0   2   0   0   0   2   2   2   0   2   0   0   2   2   2   2   2   0   2   2   0   2   0   2   0   0   0   2   2   0   0   0   0   2   0   0   0   0   0   0   0   2   2   0   2   0   2   0   2   0   0   0   0   2   0   0   0   2   0   0   0   0   2   2   2   2   2   2   2   0   0   0   2   2   2   0   2   2   2   2   2   0   2   2   2   0   2   0   0   0   2   0   0   0   2   0   0   0   2   2   0   2   0   2   2   0   2   0   0   0   0   2   2   2   0   2   2   0   0   0   0   2   0   2   0   2   0   2   0   2   2   2   2   0   2   2   0   2   0   0   0   0   0   0   0   0   2   0   0
 MK-4-16                0   2   2   0   2   0   0   2   0   2   2   0   2   2   0   0   0   0   0   2   2   2   0   0   2   0   2   2   0   0   2   0   0   0   0   0   2   0   2   0   0   2   0   2   0   0   0   0   0   0   0   0   0   2   2   0   2   2   2   0   2   0   0   2   2   2   2   2   0   2   2   0   2   0   2   0   0   0   2   2   0   0   0   0   2   0   0   0   2   0   2   0   2   2   0   2   0   2   2   2   0   0   0   0   2   0   0   0   0   0   0   2   2   2   2   2   2   2   2   2   0   0   0   2   2   2   0   2   2   2   2   2   2   2   2   0   0   2   0   0   0   2   0   0   0   0   0   0   0   2   2   0   2   0   2   2   2   2   2   0   0   0   2   2   2   0   2   2   0   2   0   0   2   0   2   0   0   0   2   0   2   2   2   2   0   2   2   0   2   0   2   2   0   2   0   0   2   2   0   0
 MK-5-1                 0   0   2   2   2   2   2   0   0   2   2   2   0   2   0   0   2   2   2   0   0   0   2   2   0   0   0   2   2   0   2   2   0   0   0   0   0   2   0   2   2   2   0   0   2   2   2   0   0   2   2   2   2   2   2   2   2   0   2   0   2   2   2   0   0   2   2   2   0   0   2   2   0   2   0   0   0   0   0   2   2   2   2   2   2   0   0   0   2   0   2   2   0   2   2   2   0   0   2   0   0   2   2   0   0   2   0   2   2   2   0   2   2   0   0   0   0   2   2   0   0   2   2   2   0   0   0   2   2   0   0   0   0   2   0   0   2   0   0   2   0   0   2   0   2   2   0   2   0   0   2   0   2   0   2   2   0   2   2   2   0   2   2   2   2   0   0   2   0   2   0   2   0   0   0   2   2   0   2   2   0   0   0   0   0   2   2   0   0   2   2   0   0   0   2   2   0   0   0   0
 MK-5-2                 0   0   2   2   2   0   2   0   0   0   2   2   0   2   0   0   2   2   2   0   0   0   2   2   0   0   0   2   2   0   2   0   0   0   0   0   2   2   0   2   2   2   0   0   2   2   2   0   0   0   2   2   2   2   2   2   0   0   2   0   2   2   2   0   0   0   2   2   0   0   2   2   0   2   0   0   0   0   0   2   2   2   2   2   2   0   0   0   2   0   2   2   0   2   2   2   0   0   0   0   0   2   2   0   0   2   0   2   2   2   0   2   2   0   0   0   0   2   2   0   0   0   2   2   0   0   2   2   2   0   0   0   0   2   0   0   2   2   0   0   2   0   2   0   2   2   0   2   0   0   2   0   2   0   2   2   2   2   2   2   0   2   2   2   2   2   0   2   2   2   0   2   0   0   0   2   2   0   2   2   0   2   0   0   0   2   0   0   0   2   0   0   0   0   2   2   0   0   0   0
 MK-5-3                 0   2   2   2   2   0   2   0   0   0   2   2   0   2   0   2   2   2   2   0   0   0   2   2   0   0   0   0   2   0   2   0   0   0   0   0   2   2   0   2   2   0   0   0   2   2   2   0   0   0   0   2   2   2   2   2   2   0   2   0   2   2   2   0   0   0   2   2   0   0   2   2   0   2   0   0   0   0   0   2   2   2   0   2   2   0   0   0   2   2   2   2   0   2   2   2   0   2   0   0   0   2   2   0   0   0   0   2   2   2   0   2   2   2   0   0   0   2   2   0   0   0   2   2   0   0   2   2   2   0   0   0   0   2   0   0   2   2   0   0   2   0   2   0   0   2   0   2   0   0   2   0   2   0   2   2   2   2   2   2   0   2   2   2   2   2   0   2   2   2   0   0   0   0   0   2   2   0   2   2   0   2   0   0   0   2   0   0   2   0   0   0   0   0   2   2   0   0   0   0
 MK-5-4                 0   2   2   2   2   0   2   0   0   0   2   2   0   2   0   2   2   2   2   0   0   2   2   2   0   0   2   2   2   0   2   0   0   2   0   0   0   2   0   2   2   0   0   0   0   2   2   0   0   0   0   2   2   2   2   2   2   0   0   0   2   2   2   0   0   0   2   2   0   0   2   2   0   2   0   0   0   0   0   2   2   2   0   2   2   0   0   0   2   2   2   2   0   2   2   2   0   2   0   0   0   0   2   0   0   0   0   2   2   2   0   2   2   2   0   0   0   2   2   2   0   0   2   2   0   0   2   2   2   0   0   0   0   2   0   0   2   0   0   0   0   0   2   0   0   2   0   2   0   0   2   0   2   0   2   2   2   2   0   2   0   2   2   2   2   2   2   2   2   2   0   0   0   0   0   2   2   0   2   2   0   2   0   0   0   2   0   0   2   0   0   0   0   0   2   2   0   0   0   0
 MK-5-5                 0   0   2   0   2   0   2   0   0   0   2   2   0   2   0   2   2   2   2   0   0   2   2   2   0   0   2   2   2   0   2   0   0   0   0   0   0   2   0   2   0   0   0   0   0   2   2   0   0   0   0   2   2   2   2   2   2   2   0   0   2   2   2   2   0   0   2   2   0   0   2   2   2   2   0   0   0   0   2   2   2   2   0   2   2   0   0   0   2   2   2   2   2   2   2   2   2   2   0   0   0   0   2   0   0   0   0   2   2   2   0   2   2   2   0   0   0   2   2   2   0   0   2   2   0   0   2   2   2   0   0   2   0   2   0   0   2   2   0   0   2   2   2   0   0   2   0   2   0   0   2   0   2   0   2   2   2   0   0   2   0   2   2   2   2   2   2   2   2   2   0   0   0   0   2   2   2   0   2   2   0   2   0   2   0   2   0   2   2   0   0   0   0   0   2   0   0   0   0   0
 MK-5-6                 0   0   2   0   0   0   2   2   0   0   2   2   0   2   0   2   2   2   2   0   0   2   2   2   0   0   2   2   2   0   2   0   0   0   0   0   0   2   0   2   0   0   0   0   0   2   2   0   0   0   0   2   0   2   2   2   2   2   0   0   2   2   2   2   0   0   2   2   0   0   2   2   0   2   2   0   0   0   2   0   2   2   0   2   0   0   0   0   0   2   2   2   2   2   2   2   2   2   0   0   0   0   2   0   0   0   0   2   2   2   0   2   2   2   0   0   0   2   2   2   0   0   2   2   0   0   2   2   2   0   0   2   0   2   0   0   2   2   2   0   2   2   2   0   0   2   2   2   0   0   2   0   2   2   2   0   0   0   0   2   0   2   0   2   2   2   2   2   2   2   0   0   0   0   2   2   2   0   2   2   0   2   2   2   0   2   0   0   2   0   0   0   0   0   2   0   0   0   0   0
 MK-5-7                 0   0   2   0   0   0   2   2   0   0   2   2   0   2   0   2   2   2   2   0   2   2   2   2   2   0   2   2   2   0   2   0   0   0   0   0   0   2   0   2   0   0   0   0   0   0   0   0   0   0   0   2   0   2   2   2   0   2   0   0   2   2   2   2   0   0   2   2   0   0   2   2   0   2   0   0   2   0   2   2   2   2   2   2   0   2   0   0   0   2   2   2   2   2   2   2   2   2   0   0   0   2   2   0   0   0   0   2   2   2   0   2   2   2   0   0   0   2   0   2   0   0   2   2   0   0   2   2   2   2   0   2   0   2   0   0   2   2   2   0   2   2   2   0   0   2   2   2   0   0   2   0   2   2   0   0   0   0   0   2   2   2   0   2   2   2   2   2   2   2   0   0   0   2   0   2   2   0   2   2   0   2   2   2   0   2   0   0   2   0   0   0   0   0   2   0   0   0   0   0
 MK-5-8                 0   0   2   0   0   0   2   2   2   0   2   2   0   2   0   2   2   0   2   0   2   2   2   2   2   0   0   2   2   0   2   0   0   0   0   0   0   2   2   2   0   2   0   0   0   0   0   0   0   0   0   2   0   0   2   2   0   0   0   0   2   0   2   2   0   0   0   2   0   0   2   2   0   2   0   0   2   0   2   0   2   2   0   2   0   2   0   0   0   2   2   2   2   2   2   2   2   2   2   0   0   0   2   0   0   0   0   2   2   2   0   2   2   2   0   0   0   2   0   2   0   0   2   2   2   0   2   2   2   2   0   2   0   2   0   0   0   2   2   0   2   2   2   0   2   2   2   2   0   0   2   0   2   2   0   0   0   0   0   2   2   0   0   2   2   2   2   2   2   2   0   0   0   2   0   2   2   0   2   0   0   2   2   2   2   2   0   0   0   0   0   0   0   0   2   0   2   0   0   0
 MK-5-9                 0   2   2   0   0   0   2   0   2   0   2   2   2   2   0   0   2   0   2   0   2   2   2   0   2   0   0   2   0   0   2   0   0   0   0   0   2   2   2   2   0   2   0   0   0   0   0   0   0   0   0   2   0   0   2   2   0   0   0   0   2   0   2   0   0   0   2   2   0   0   2   2   0   2   0   0   2   0   2   0   2   2   0   2   0   2   0   0   0   2   2   2   2   2   2   2   2   2   2   0   0   0   2   0   0   0   0   2   2   2   0   2   2   2   0   2   0   2   2   2   0   0   2   2   2   0   2   2   0   2   0   2   0   0   0   2   0   2   2   0   2   2   2   0   2   2   2   2   0   0   2   0   2   2   2   0   0   0   2   2   2   0   0   2   2   2   2   2   2   2   0   0   0   2   0   2   2   0   2   0   0   2   2   2   2   2   0   0   0   0   0   0   0   0   2   0   2   0   2   0
 MK-5-10                0   2   2   0   0   0   2   0   2   0   2   2   2   2   0   0   2   0   2   2   2   2   2   0   2   2   0   2   0   0   2   0   0   0   0   0   2   2   2   2   2   2   0   0   0   0   0   0   0   0   0   2   0   0   2   2   0   0   0   0   2   0   0   0   0   0   2   2   0   0   2   2   0   2   0   2   2   2   2   0   2   2   0   2   0   2   0   0   0   0   2   2   2   2   2   2   0   0   2   0   0   2   0   0   0   0   0   2   2   2   2   2   2   2   0   0   2   2   2   2   0   2   2   2   2   0   2   2   0   2   0   2   2   0   0   2   0   2   2   0   2   2   2   0   2   2   0   2   0   0   2   0   2   2   2   2   0   0   2   2   2   0   0   2   2   2   2   0   2   2   2   0   0   2   0   2   2   0   0   0   0   2   2   2   2   2   0   0   0   2   0   0   0   0   2   2   2   0   0   0
 MK-5-11                0   2   2   0   2   2   2   0   2   2   2   2   0   2   0   0   2   0   2   2   2   2   2   0   2   2   0   2   0   0   2   0   0   0   0   0   2   2   0   0   2   2   0   0   0   0   0   0   0   0   0   2   0   0   2   2   0   0   0   0   2   0   0   0   0   0   2   2   0   0   2   2   0   2   0   2   2   2   2   2   2   2   0   2   0   2   0   0   0   2   2   2   2   2   2   2   0   0   2   0   0   2   2   0   0   0   0   2   2   2   0   2   2   0   0   0   2   2   2   2   0   2   2   2   2   0   0   2   0   2   0   2   2   0   0   2   0   2   2   0   2   2   2   0   2   2   0   2   0   0   2   0   2   2   2   2   0   0   0   2   2   0   0   2   2   2   2   0   2   2   2   0   0   2   0   0   2   0   0   0   2   2   2   2   2   2   0   0   0   2   0   0   0   0   2   2   2   0   0   0
 MK-5-12                0   2   2   0   2   2   2   0   2   2   2   2   0   2   0   2   2   0   2   2   2   2   2   0   2   2   0   2   0   0   2   0   0   0   0   0   2   2   0   0   2   2   0   0   0   0   0   0   0   0   0   2   0   0   2   2   2   0   0   0   2   0   0   0   0   0   2   0   2   0   2   2   0   2   0   2   2   2   2   2   2   2   0   2   0   2   0   0   0   2   2   2   2   2   0   2   0   0   2   2   0   2   2   2   0   0   0   2   2   2   0   2   2   0   0   0   2   2   2   0   0   2   2   2   2   0   0   2   0   0   0   2   2   0   0   2   0   2   2   0   2   2   2   0   2   2   0   2   0   0   2   0   2   2   2   2   2   0   0   0   2   0   0   2   2   2   2   0   2   2   2   0   0   2   0   2   2   0   0   0   2   2   2   2   0   2   0   0   0   2   0   0   0   0   2   2   2   0   0   0
 MK-5-13                0   2   0   0   2   2   2   0   2   2   2   2   0   2   0   2   2   0   2   2   2   2   2   0   2   2   0   2   0   0   0   2   0   0   0   0   2   2   0   0   2   2   0   0   0   0   0   0   2   0   0   0   0   0   0   2   2   0   0   0   2   0   0   2   0   0   2   0   2   0   2   0   0   2   0   2   2   2   2   0   2   2   0   2   0   2   2   0   0   2   2   2   2   2   0   2   0   0   2   2   0   2   2   2   0   0   0   2   2   2   0   2   2   0   0   2   2   2   0   0   0   2   2   2   2   0   0   2   0   0   0   2   2   0   0   2   0   2   0   0   0   2   2   0   2   2   0   2   0   0   2   0   2   2   2   2   2   0   0   0   2   0   0   2   2   2   2   2   2   2   2   0   0   0   0   2   2   0   2   0   2   2   2   2   0   0   0   0   0   0   2   0   2   0   2   2   2   0   0   0
 MK-5-14                0   2   0   0   2   2   0   2   2   2   0   2   0   2   0   2   2   0   0   2   2   2   2   0   2   2   0   2   0   0   0   2   2   0   0   0   2   2   0   0   2   2   2   0   0   0   2   0   2   0   0   0   0   2   0   2   2   0   0   0   2   0   0   2   0   0   2   0   2   0   2   2   0   2   0   2   0   2   2   0   0   0   0   2   0   2   2   0   0   2   2   2   2   2   0   2   0   0   2   2   0   2   2   2   0   0   0   2   2   2   0   2   2   2   0   2   2   2   2   0   0   2   2   2   2   0   2   2   0   0   0   2   2   0   0   2   0   2   0   0   0   2   2   0   2   2   0   2   2   0   2   0   2   0   2   2   2   0   0   0   2   2   0   2   2   2   2   2   2   2   2   0   0   0   0   2   2   0   0   0   0   2   2   2   0   0   0   0   0   0   2   0   2   0   2   2   2   0   0   0
 MK-5-15                2   2   0   0   2   2   2   2   2   2   0   2   0   2   0   2   2   2   0   2   2   2   2   2   2   2   0   2   0   0   0   2   2   0   0   0   2   2   0   0   2   2   2   2   2   0   2   0   2   0   0   0   0   2   0   0   2   0   0   0   0   0   0   2   0   0   2   0   2   0   2   2   0   0   0   2   0   2   2   0   2   0   0   2   0   2   2   0   0   2   2   2   2   2   0   2   0   0   0   2   0   2   2   2   0   0   0   0   2   2   0   2   2   2   0   2   2   2   2   0   0   2   2   2   2   2   0   2   0   0   0   2   2   0   0   2   0   2   2   0   2   0   2   0   2   2   0   2   2   0   2   0   0   2   2   0   2   0   0   0   2   2   0   2   2   0   0   2   2   2   2   0   0   0   0   2   2   2   0   0   0   0   2   2   0   0   2   0   0   0   2   0   2   0   2   2   2   0   0   0
 MK-5-16                2   2   0   0   2   2   2   2   2   2   0   0   0   2   0   2   2   2   0   0   2   2   2   2   2   2   0   2   0   0   0   2   0   0   0   0   0   2   2   2   2   2   2   2   2   0   2   2   2   2   0   0   0   2   0   0   2   0   2   0   0   0   0   2   2   0   2   0   2   0   2   2   0   0   0   2   0   2   0   0   2   0   0   2   0   2   2   0   0   2   2   2   2   2   0   2   2   0   0   0   0   2   2   2   0   0   0   0   2   2   0   2   0   2   0   2   2   2   2   2   2   2   2   2   2   2   0   0   0   0   0   2   2   0   0   0   0   2   2   0   2   0   2   0   2   2   0   2   2   0   2   0   0   2   2   0   2   0   0   0   2   2   0   2   2   0   0   2   2   2   0   0   0   0   0   2   2   0   0   0   0   0   2   2   0   0   2   0   0   0   2   0   2   0   2   2   0   0   0   0
 MK-6-1                 2   0   0   2   0   0   0   2   2   0   0   2   2   0   2   0   0   0   2   2   2   2   0   2   0   0   0   2   2   2   0   2   0   0   0   2   2   2   2   2   2   0   0   2   2   2   0   2   2   2   2   0   2   0   0   2   2   0   0   0   0   0   0   0   0   0   0   0   2   2   0   2   2   0   0   2   2   0   2   0   0   0   2   2   2   2   0   2   2   2   0   0   0   0   2   0   0   0   2   2   0   2   2   2   0   2   0   0   2   0   2   0   2   0   2   0   2   0   0   0   0   2   2   2   0   0   0   0   2   2   2   2   2   0   2   0   2   2   2   0   2   0   2   2   2   2   0   0   0   0   0   0   0   0   2   2   2   0   2   0   0   2   2   2   0   0   2   2   2   0   2   2   2   0   0   2   0   0   0   0   2   2   2   0   2   0   2   0   2   0   0   0   0   0   2   0   2   2   2   2
 MK-6-2                 2   0   0   2   0   0   0   2   2   0   0   2   2   0   2   0   0   0   2   2   2   2   0   2   0   0   0   2   2   2   2   2   0   2   0   2   2   2   2   2   2   0   0   2   2   2   0   2   2   2   2   0   2   0   2   2   2   2   0   0   0   0   0   0   0   0   0   2   2   2   0   2   0   0   0   2   2   0   2   0   0   0   2   2   2   2   0   2   2   2   0   0   2   0   0   0   0   2   2   2   0   2   2   2   0   2   0   0   2   0   2   0   2   0   2   0   2   0   2   0   0   2   2   2   0   0   0   2   2   2   2   2   2   0   2   0   2   2   2   0   2   0   2   2   2   2   0   0   0   0   0   0   0   0   2   2   0   0   2   0   0   2   2   2   0   0   2   2   2   0   2   2   2   0   0   2   0   0   0   2   2   2   2   2   2   0   2   2   2   0   0   0   0   0   2   0   2   2   2   2
 MK-6-3                 2   0   0   2   0   0   0   2   2   0   0   2   0   0   0   0   0   0   2   0   0   2   0   2   0   0   0   2   2   2   0   2   0   2   0   2   2   2   2   2   2   0   0   2   2   2   0   2   2   2   2   0   2   0   2   2   2   2   2   0   0   0   0   2   0   0   0   2   2   2   0   2   0   0   0   2   2   0   2   0   0   0   2   2   2   2   2   2   2   2   0   0   0   0   0   0   0   0   2   2   0   2   2   2   0   2   0   0   2   2   2   0   2   0   2   0   2   0   2   0   0   2   2   2   0   0   0   2   2   2   2   2   2   2   2   0   2   2   2   0   2   0   2   2   0   2   0   0   0   0   0   0   0   0   2   0   0   0   2   0   0   2   2   0   2   2   2   2   2   2   2   2   2   2   0   2   2   0   0   2   2   2   2   2   2   0   2   2   2   0   0   0   0   0   0   0   2   2   0   2
 MK-6-4                 0   0   0   0   0   0   0   2   2   0   0   2   0   0   0   0   0   0   2   0   2   2   0   2   0   0   2   0   0   2   0   0   0   2   0   2   2   2   2   2   2   0   2   2   2   0   0   2   2   2   2   2   2   0   0   2   2   2   2   0   0   0   0   2   0   0   0   2   2   2   0   2   2   0   0   2   2   0   2   0   0   0   2   2   2   2   2   2   2   2   0   0   0   0   2   0   0   0   0   2   0   2   2   2   0   2   0   2   2   2   2   0   2   2   2   0   2   0   2   0   0   2   2   2   0   0   0   2   2   2   0   2   2   2   2   0   2   2   2   0   2   0   2   2   0   2   0   0   0   0   0   0   0   0   2   0   0   0   2   0   0   2   2   0   2   2   2   2   2   2   2   2   2   2   0   2   2   0   0   2   2   2   2   0   2   0   2   2   2   2   0   0   0   0   0   0   2   2   0   2
 MK-6-5                 0   0   0   0   0   0   0   0   2   0   0   2   0   0   0   0   0   0   2   0   2   2   0   2   0   2   2   0   0   2   2   0   0   2   0   2   2   2   2   2   2   0   2   2   2   0   0   2   2   2   2   2   2   0   0   2   2   2   2   0   2   0   0   2   0   0   0   2   2   2   0   2   2   0   0   2   2   0   2   0   0   0   2   2   2   2   2   2   2   2   0   0   0   0   2   2   0   0   0   0   0   2   2   2   0   2   0   2   0   2   2   0   2   2   2   2   2   0   2   0   0   2   0   2   0   0   0   2   2   2   0   2   2   2   2   0   2   2   2   0   2   0   0   0   0   2   0   0   0   0   0   0   0   0   2   0   0   0   2   0   0   2   2   0   2   2   2   2   0   2   2   2   2   2   0   2   2   0   0   2   2   2   2   0   2   2   2   2   0   2   0   0   0   0   0   2   2   2   0   2
 MK-6-6                 0   2   0   0   0   0   0   2   2   0   0   2   0   2   0   0   2   0   2   0   2   2   0   2   0   2   2   0   0   2   2   0   0   0   0   2   2   2   2   2   0   0   2   2   2   2   0   0   2   2   2   2   2   0   0   2   2   2   0   0   2   0   0   2   0   0   0   2   2   2   0   2   2   0   0   2   2   0   2   0   0   0   0   2   2   2   2   2   2   2   0   0   0   0   2   2   0   0   0   0   0   2   2   2   0   2   0   0   0   2   0   2   2   2   2   2   2   2   2   0   0   2   0   2   0   0   0   2   2   2   0   2   2   2   2   0   2   2   0   0   2   0   0   2   0   2   0   0   0   2   0   0   0   0   0   0   0   0   2   0   2   2   2   0   2   2   2   2   0   2   2   2   2   2   0   0   0   0   2   2   2   2   2   0   2   2   2   2   0   2   0   0   0   0   0   2   0   2   0   2
 MK-6-7                 0   2   0   0   2   0   0   2   2   0   0   2   0   0   0   2   2   0   2   0   2   2   0   2   0   0   2   0   0   2   2   0   0   0   0   2   2   2   2   2   0   0   2   2   2   2   0   0   2   2   2   2   2   0   2   0   2   2   0   0   2   0   0   2   0   0   0   2   2   2   0   2   2   0   0   0   2   0   2   0   0   0   0   2   2   2   2   2   2   2   0   0   2   0   2   2   0   0   0   0   2   2   2   2   0   2   2   0   2   0   0   2   2   2   2   2   2   2   2   0   0   2   0   2   0   2   0   2   0   2   0   2   2   2   2   0   0   2   0   0   2   2   0   2   0   2   0   0   0   2   0   0   0   0   0   0   0   0   0   0   2   2   2   2   2   2   2   2   0   2   2   2   2   2   0   0   0   2   2   2   2   2   2   0   2   2   2   2   0   2   2   0   0   0   0   2   2   2   0   2
 MK-6-8                 0   2   2   0   2   0   0   2   2   0   0   2   0   0   0   2   2   0   2   0   0   2   0   2   2   0   2   2   0   2   2   0   0   0   2   2   2   2   2   2   0   0   2   2   2   2   0   0   2   2   2   2   2   0   2   0   0   2   0   0   2   0   0   0   2   0   0   2   2   2   0   2   2   0   2   0   2   0   2   0   0   0   0   2   2   2   2   2   2   2   0   0   2   0   2   2   0   0   0   0   2   2   2   2   0   2   2   0   2   0   0   2   2   2   2   2   2   0   2   0   0   2   0   2   0   2   0   2   0   2   0   2   2   2   2   0   0   2   0   0   0   2   0   2   0   2   0   0   0   0   0   0   0   0   0   0   0   0   0   0   2   2   2   2   2   2   2   2   2   2   0   2   2   2   0   0   0   0   2   0   2   2   2   0   2   2   2   2   0   2   2   0   0   0   0   2   2   2   0   2
 MK-6-9                 0   2   2   0   2   2   0   2   2   0   0   2   0   0   0   2   2   0   2   0   0   2   0   0   2   0   2   2   0   2   2   0   0   0   2   2   2   0   2   2   0   0   2   2   2   2   0   0   2   0   2   2   2   2   2   2   0   2   0   0   2   0   0   0   2   0   0   2   2   0   0   2   2   0   0   2   2   0   2   0   0   0   0   2   2   0   2   2   2   2   0   0   2   0   2   2   0   0   0   0   2   2   2   2   0   2   2   0   0   0   0   2   2   2   2   2   2   0   2   0   0   2   0   2   0   2   0   2   0   2   0   2   2   2   2   0   0   2   0   0   0   2   0   2   0   2   0   0   0   0   0   0   0   2   0   2   0   0   0   0   2   2   2   0   2   2   2   2   2   2   2   2   2   0   0   0   0   0   2   0   0   2   2   2   2   2   2   2   0   2   2   0   0   0   0   2   2   2   0   2
 MK-6-10                0   2   2   0   2   2   2   2   2   0   0   2   0   0   2   2   0   0   2   0   0   2   0   0   2   0   0   2   0   2   2   0   0   0   0   2   0   2   2   2   0   0   2   2   2   0   0   0   2   0   0   2   2   2   2   2   0   2   0   0   2   0   0   0   2   0   0   2   2   0   0   2   2   2   0   2   2   0   2   0   2   0   0   0   2   0   2   2   2   2   0   0   2   0   2   2   0   0   0   0   2   2   2   2   0   2   2   0   0   0   0   2   2   2   2   2   2   0   2   0   0   2   0   2   0   2   0   2   0   0   0   2   2   2   2   0   0   2   0   0   0   2   2   0   2   2   0   0   0   0   0   2   2   2   0   2   0   0   0   0   2   2   2   0   0   2   2   2   2   2   2   2   2   0   0   0   0   0   2   0   2   0   2   2   2   2   2   2   0   2   2   0   2   0   2   0   2   2   0   2
 MK-6-11                0   2   2   0   2   2   0   2   2   0   0   2   0   0   2   2   0   0   2   2   0   2   0   0   2   0   0   2   0   2   2   0   2   0   0   2   0   2   2   2   0   2   2   2   2   2   0   0   2   0   2   0   2   2   2   2   0   2   0   0   2   2   2   2   2   0   0   2   2   0   0   2   2   2   0   0   2   0   2   0   2   0   0   0   2   0   2   2   2   2   0   0   2   0   2   2   0   0   0   0   2   2   2   2   2   2   2   0   0   0   0   2   0   2   2   2   2   2   2   0   0   2   2   2   0   2   0   2   0   0   0   2   2   2   2   0   0   2   0   0   0   2   2   0   2   2   0   0   0   0   0   0   2   2   0   0   0   0   2   0   2   2   2   0   0   2   2   2   2   0   2   2   2   0   0   0   0   0   2   0   2   0   2   2   0   0   2   2   0   0   2   0   2   0   2   0   2   2   0   0
 MK-6-12                0   2   0   0   0   2   0   2   2   0   0   2   0   0   2   2   2   0   2   2   0   2   0   0   2   0   2   2   0   2   2   0   2   0   0   0   0   2   2   2   2   2   2   2   0   2   0   0   2   2   2   0   2   2   2   2   0   0   0   0   2   2   0   2   2   0   0   2   2   0   0   2   2   2   0   2   2   0   2   0   2   0   0   0   2   0   2   2   2   0   0   0   2   0   2   2   0   0   0   2   2   2   2   2   2   2   2   0   0   0   0   2   0   2   2   2   2   0   2   0   0   2   2   2   0   0   2   2   0   0   0   2   0   2   2   0   0   2   0   0   2   2   2   0   2   2   0   2   0   0   0   0   2   2   0   0   0   0   2   2   2   0   2   0   0   2   2   2   2   0   2   2   0   0   0   0   0   2   0   0   2   0   2   2   0   0   2   2   0   0   2   0   2   0   2   0   2   2   0   0
 MK-6-13                0   2   0   0   0   2   0   2   2   2   0   2   0   0   2   2   2   0   2   0   2   2   0   0   2   0   2   2   0   2   2   0   2   0   0   0   0   2   2   2   2   2   2   2   2   2   0   0   2   2   2   0   2   2   2   0   0   2   0   0   2   2   2   2   2   0   0   2   0   0   0   2   2   2   0   2   2   0   2   0   2   0   0   0   2   0   2   2   2   0   0   2   2   0   2   2   2   0   0   2   2   2   2   2   2   2   2   2   2   0   2   2   0   2   2   2   0   0   2   2   0   2   2   2   0   0   0   2   0   0   0   2   0   2   2   0   0   2   0   0   2   2   2   0   2   2   0   0   2   0   0   0   2   2   0   0   0   0   2   2   2   0   2   0   0   0   2   2   2   0   2   2   0   0   0   0   0   2   0   0   2   2   0   2   0   0   2   2   2   0   2   0   2   2   2   0   2   2   0   0
 MK-6-14                0   2   0   0   0   2   0   2   2   2   0   2   2   0   2   2   2   0   2   0   2   2   0   0   2   0   2   2   0   2   2   0   2   0   2   2   0   2   2   2   2   2   2   2   0   2   0   0   2   2   2   0   2   0   2   2   0   2   0   0   2   2   2   2   2   0   0   0   2   0   0   2   2   2   0   2   2   0   2   0   2   0   0   0   2   0   2   2   2   0   0   2   2   2   2   2   0   0   0   2   2   2   2   2   2   2   2   2   2   0   2   2   0   0   2   2   0   0   2   2   0   2   2   2   0   0   0   2   0   0   0   2   0   2   2   0   0   2   0   0   2   2   2   0   2   2   0   0   2   0   0   0   2   2   0   0   2   0   0   2   2   0   0   2   0   0   2   2   2   0   0   0   2   0   0   0   0   2   0   0   2   2   0   2   0   0   2   2   2   0   2   0   0   2   2   0   2   2   0   0
 MK-6-15                0   2   0   0   0   2   0   2   2   2   0   2   2   2   0   2   2   0   2   0   2   2   0   0   2   0   2   2   0   2   0   2   2   0   2   2   0   2   2   2   2   2   2   2   0   2   0   0   2   2   2   0   2   0   2   2   0   2   0   0   2   2   2   2   2   0   0   0   2   0   0   2   2   2   0   2   2   0   2   2   2   0   0   0   2   0   2   2   0   0   0   2   2   2   2   2   2   0   0   2   2   2   2   2   2   2   2   2   2   0   2   2   0   0   2   2   0   0   2   0   0   2   2   0   0   2   0   2   0   0   0   2   0   2   2   0   0   2   0   2   2   2   2   0   2   0   0   0   2   2   0   0   2   0   0   0   2   0   0   2   2   0   0   2   0   0   2   2   2   0   0   0   0   0   0   0   0   2   2   0   2   2   0   2   0   0   0   2   2   0   2   0   0   2   2   2   2   2   0   2
 MK-6-16                0   2   0   0   0   2   0   2   2   2   0   2   2   2   0   2   2   0   2   2   2   0   0   0   2   0   2   2   0   0   0   2   2   0   2   2   0   2   2   2   2   2   2   0   0   2   2   0   2   0   2   0   2   0   2   2   0   2   0   0   0   2   2   2   2   0   0   0   2   0   0   2   2   2   0   0   2   0   2   2   2   0   0   0   2   0   2   2   0   0   0   2   2   2   2   2   0   0   0   2   2   2   2   2   2   2   2   2   2   2   2   2   0   2   2   2   0   0   2   0   0   2   2   0   0   2   0   2   0   2   0   2   0   2   2   0   0   2   0   0   2   2   2   0   0   2   0   2   2   2   2   0   0   0   0   0   2   0   2   2   2   0   0   2   0   0   2   2   2   0   0   0   0   0   0   0   0   2   2   0   2   2   2   2   0   0   0   0   2   0   2   0   0   0   2   2   2   0   0   2
 
!****************************************** Phenotypic Data **********************************************************
!-100.0 is resevred for missing phenotype
SimulatedTrait1        14.1389   15.1955   13.6611   14.9735   15.8832   16.1926   13.1170   14.4795   16.7413   14.0523   14.8209   15.9635   14.5045   14.9151   16.6172   15.2964   16.3358   16.1054   15.8817   14.1468   14.6364   14.1850   14.1433   17.2029   13.2653   14.7299   16.8405   13.4290   14.0926   15.1144   13.2205   17.2144   13.8681   14.7087   16.3962   15.8893   15.2670   13.7990   14.0261   15.1909   15.3887   15.6343   13.8527   16.8922   15.5706   14.8210   16.9615   13.7511   15.0136   15.2263   14.9427   15.9252   15.7249   15.1390   14.2167   13.9879   15.1291   15.0121   16.7235   15.1298   13.8969   15.0629   16.9966   13.7896   13.3363   13.4218   15.6010   12.1434   13.9284   14.9621   12.8437   15.9906   16.1190   13.4231   14.4927   14.5095   14.2214   15.4870   15.0520   15.3484   13.4188   14.1497   13.1793   16.2579   15.9048   16.3774   16.0483   15.0327   14.4961   15.7397   15.2902   16.0517   15.8599   14.6851   14.0629   14.5253   16.7325   16.0734   15.2682   15.1750   15.4231   14.9789   13.5516   14.3683   17.0724   15.4149   14.4916   15.7856   14.6599   14.5528   14.5624   17.0381   15.1732   14.0701   13.9666   14.1988   16.8842   14.2018   14.0273   12.0446   16.8001   14.7772   14.4725   15.3516   12.9674   17.0515   16.2865   16.4463   16.9845   16.7285   13.7160   18.7437   13.6614   13.4228   15.9296   13.4048   13.2366   15.6781   13.5801   16.5180   14.0350   15.8985   12.9522   14.2721   14.3465   14.6646   13.4744   16.1140   13.9437   12.6096   16.4639   14.7036   16.0886   13.9457   16.6961   14.7861   16.9363   14.1420   16.1434   15.3491   14.4918   14.7095   16.9999   15.9464   14.0582   13.7485   13.5287   14.4292   15.1552   15.7917   16.0200   16.5421   16.2311   14.3320   14.0719   16.4680   13.6105   13.6185   14.6793   16.9201   15.5902   14.9051   16.3174   14.1433   14.3105   16.0944   14.1058   15.1779   14.3878   13.7206   15.2839   17.2158   16.5431   15.0265   14.3906   14.9719   13.4303   16.6518   15.7202   14.8405
SimulatedTrait2        10.6084    9.1768    9.7043    9.8458   10.1632    9.5144   10.5545   11.1035    9.5008   10.3994    9.2941    9.5422   10.2253    8.8837   10.3131    9.6797    9.6457    9.1582   10.5961    9.7125    9.7744   10.2663   10.1842    8.7814    9.4628    9.1736    9.8096   10.5073   11.0146   10.3752    9.5477    9.5768   10.3748   10.5962    9.1392    8.7945   11.1950   10.5141    9.9445   10.3667    8.9818    9.6420    9.5408   10.7101    9.8679   11.5984    8.8356   10.6033   10.9791   10.6682   11.3974    9.1484    9.4681    9.3950    9.7560   10.6606    9.9858    9.1207    9.1997   10.4590    9.9959    8.7717   10.2521    9.2043   10.2912    9.4033   10.1736   10.5226    9.7390   10.6319   11.0818    8.5710    9.4921   10.9616    9.0205    9.3410   10.4243    9.8594    9.0958    9.3938    9.4858   10.6741   11.0486    9.4685   10.9222   10.4622   11.2812   10.1315    9.6452    9.1891    9.5753    9.3313    9.1792   11.0853   10.8105   10.8864    9.8764   10.4075    9.3805   10.5836   11.2081    9.2881   11.1790    9.4564    9.0297    9.6156   10.8159   10.0277   10.0895   10.2070   10.4067    9.2453   10.7936    9.7064   10.9720    8.9512    9.5969    9.8256    9.9014    9.9933    9.7793    9.3866   10.7392   10.8695   11.4203    9.8499    8.8064    9.8622    8.9137    9.2466   10.6133    9.0782   10.2498   10.1092    9.4725    9.8712   10.1114    8.5675   10.2188    9.8076    9.5821    9.6799    9.7297    9.9604    9.6696    9.3654    9.2526    9.1856    9.6914   10.8691   10.3053    9.9577    9.9105   10.5145    9.4221   10.6068   10.0458   10.4834    9.4893    8.9323   11.2202   11.1996    9.0242    9.5195   10.8771   11.1485   10.5242   10.3570    9.6672    8.0105    8.4598    9.4089    9.7587   10.8088   10.5957    8.9572   11.2283   10.5602   11.6279    9.7033    9.6522    9.6419    8.9278   11.1429    9.5720   11.0402   11.1864    9.3851    9.7322   10.0975   10.2104    9.7439    9.7859    9.8122   10.0582    8.8921   10.4297    9.7912   10.7692   10.7087
 
