# Supplementary material for: Inclusive Composite Interval Mapping of QTL by Environment Interactions in Biparental Populations
Source: PLoS One. 2015 Jul 10;10(7):e0132414. doi: 10.1371/journal.pone.0132414 (PMC4498613; doi:10.1371/journal.pone.0132414)
Supplement: S5 File — (ZIP) [file pone.0132414.s005.zip › H=0.5/L1/run_00025.met]

!**********************Note: lines staring with "!" are remarks and will be ignored in the program********************
!*********************************General Information**********************************
!Assuming F1 = P1 x P2, populations available in QTL IciMapping are: 
!  1, P1BC1F1 = P1 x F1, the first backcrossing where P1 is used as the recurrent parent;
!  2, P2BC1F1 = P2 x F1, the first backcrossing where P2 is used as the recurrent parent;
!  3, F1DH, F1-derived doubled haploids; 
!  4, RIL or F1RIL, recombination inbred lines through the repeated selfing of F1;
!  5, P1BC1RIL, recombination inbred lines through the repeated selfing of P1BC1F1;
!  6, P2BC1RIL, recombination inbred lines through the repeated selfing of P2BC1F1;
!  7, F2, the selfing generation of F1;
!  8, F3, the selfing generation of F2;
!  9, P1BC2F1, the second backcrossing where P1 is used as the recurrent parent; 
! 10, P2BC2F1, the second backcrossing where P2 is used as the recurrent parent;
! 11, P1BC2RIL, recombination inred lines through the repeated selfing of P1BC2F1; 
! 12, P2BC2RIL, recombination inred lines through the repeated selfing of P2BC2F1; 
! 13, P1BC1F2, the selfing generation of P1BC1F1; 
! 14, P2BC1F2, the selfing generation of P2BC1F1; 
! 15, P1BC2F2, the selfing generation of P1BC2F1; 
! 16, P2BC2F2, the selfing generation of P2BC2F1; 
! 17, P1BC1DH, P1BC1F1-derived doubled haploids; 
! 18, P2BC1DH, P2BC1F1-derived doubled haploids; 
! 19, P1BC2DH, P1BC2F1-derived doubled haploids; 
! 20, P2BC2DH, P2BC2F1-derived doubled haploids; 
   3      !Mapping Population (see remarks above)
   2      !Mapping Function (1 for Kosambi; 2 for Haldane; 3 for Morgan)
   2      !Marker Space Type (1 for intervals; 2 for positions)
   1      !Marker Space Unit(1 for centiMorgans; 2 for Morgan)
   6      !Number of Chromosomes (or Linkage Groups)
 200      !Size of the mapping population
   2      !Number of environments
 
!***************************************** Chromosomes and Linkage Maps **********************************************
!Chromosome                 NumMarkers
-CH1                        16
-CH2                        16
-CH3                        16
-CH4                        16
-CH5                        16
-CH6                        16
!Linkage map (Marker name followed by position or the interval length)
 MK-1-1                1     0.000
 MK-1-2                1    10.000
 MK-1-3                1    20.000
 MK-1-4                1    30.000
 MK-1-5                1    40.000
 MK-1-6                1    50.000
 MK-1-7                1    60.000
 MK-1-8                1    70.000
 MK-1-9                1    80.000
 MK-1-10               1    90.000
 MK-1-11               1   100.000
 MK-1-12               1   110.000
 MK-1-13               1   120.000
 MK-1-14               1   130.000
 MK-1-15               1   140.000
 MK-1-16               1   150.000
 MK-2-1                2     0.000
 MK-2-2                2    10.000
 MK-2-3                2    20.000
 MK-2-4                2    30.000
 MK-2-5                2    40.000
 MK-2-6                2    50.000
 MK-2-7                2    60.000
 MK-2-8                2    70.000
 MK-2-9                2    80.000
 MK-2-10               2    90.000
 MK-2-11               2   100.000
 MK-2-12               2   110.000
 MK-2-13               2   120.000
 MK-2-14               2   130.000
 MK-2-15               2   140.000
 MK-2-16               2   150.000
 MK-3-1                3     0.000
 MK-3-2                3    10.000
 MK-3-3                3    20.000
 MK-3-4                3    30.000
 MK-3-5                3    40.000
 MK-3-6                3    50.000
 MK-3-7                3    60.000
 MK-3-8                3    70.000
 MK-3-9                3    80.000
 MK-3-10               3    90.000
 MK-3-11               3   100.000
 MK-3-12               3   110.000
 MK-3-13               3   120.000
 MK-3-14               3   130.000
 MK-3-15               3   140.000
 MK-3-16               3   150.000
 MK-4-1                4     0.000
 MK-4-2                4    10.000
 MK-4-3                4    20.000
 MK-4-4                4    30.000
 MK-4-5                4    40.000
 MK-4-6                4    50.000
 MK-4-7                4    60.000
 MK-4-8                4    70.000
 MK-4-9                4    80.000
 MK-4-10               4    90.000
 MK-4-11               4   100.000
 MK-4-12               4   110.000
 MK-4-13               4   120.000
 MK-4-14               4   130.000
 MK-4-15               4   140.000
 MK-4-16               4   150.000
 MK-5-1                5     0.000
 MK-5-2                5    10.000
 MK-5-3                5    20.000
 MK-5-4                5    30.000
 MK-5-5                5    40.000
 MK-5-6                5    50.000
 MK-5-7                5    60.000
 MK-5-8                5    70.000
 MK-5-9                5    80.000
 MK-5-10               5    90.000
 MK-5-11               5   100.000
 MK-5-12               5   110.000
 MK-5-13               5   120.000
 MK-5-14               5   130.000
 MK-5-15               5   140.000
 MK-5-16               5   150.000
 MK-6-1                6     0.000
 MK-6-2                6    10.000
 MK-6-3                6    20.000
 MK-6-4                6    30.000
 MK-6-5                6    40.000
 MK-6-6                6    50.000
 MK-6-7                6    60.000
 MK-6-8                6    70.000
 MK-6-9                6    80.000
 MK-6-10               6    90.000
 MK-6-11               6   100.000
 MK-6-12               6   110.000
 MK-6-13               6   120.000
 MK-6-14               6   130.000
 MK-6-15               6   140.000
 MK-6-16               6   150.000
!*********************************** Marker Types ********************************************************************
!Co-dominant marker: When heterozygote F1 is present, P1 is coded as 2, F1 is coded as 1, and P2 is coded as 0; Otherwise, P1 is coded as 2, and P2 is coded as 0. 
!Dominant marker: When heterozygote F1 is present, P1 and F1 are coded as 12, and P2 is coded as 0; Otherwise, P1 is coded as 2, and P2 is coded as 0.  
!Recessive markers: When heterozygote F1 is present, P1 is coded as 2, and F1 and P2 are coded as 10; Otherwise, P1 is coded as 2, and P2 is coded as 0. 
!Missing marker is coded as -1. 
 MK-1-1                 0   0   0   2   0   2   2   2   0   2   0   0   2   2   0   0   0   0   0   2   0   2   2   2   0   2   2   0   0   0   0   2   2   0   0   0   2   0   2   2   2   0   2   0   2   0   2   2   2   2   0   2   2   0   0   0   0   2   0   2   2   0   0   0   2   2   0   2   2   0   0   0   2   2   2   2   2   2   2   0   2   0   0   2   2   2   2   2   0   0   2   2   2   0   2   2   2   0   2   2   0   0   2   0   2   0   2   2   0   0   0   2   0   2   2   0   0   2   0   2   2   2   0   0   2   0   0   2   2   0   0   2   0   0   0   2   2   0   0   0   2   2   2   0   2   0   2   2   2   0   0   0   0   0   2   0   0   2   2   2   0   2   0   0   2   0   2   2   2   2   2   0   2   2   2   0   2   0   2   2   2   2   0   0   2   2   2   2   0   0   0   0   2   0   0   2   2   2   0   2
 MK-1-2                 0   0   0   2   0   2   0   2   0   2   0   0   2   2   0   0   0   0   0   2   0   2   2   2   0   2   2   0   0   0   0   2   2   0   0   0   2   0   2   2   2   0   2   0   2   0   2   2   2   0   0   2   2   0   0   0   2   2   0   2   2   0   0   0   2   2   2   2   2   0   0   0   0   2   2   2   2   2   2   0   2   0   0   2   2   2   2   2   0   0   2   2   0   0   2   0   2   0   2   0   0   0   2   0   2   0   2   0   0   0   0   2   0   2   2   0   0   0   0   2   0   2   0   0   2   2   0   0   2   0   0   2   0   0   0   2   2   0   0   0   2   2   0   0   2   0   2   0   2   0   0   0   0   0   2   2   0   2   2   2   0   2   0   0   2   0   2   2   2   2   2   0   2   2   2   0   2   0   2   2   2   2   0   0   2   2   2   2   0   0   0   0   2   0   0   0   0   2   0   2
 MK-1-3                 0   0   0   2   0   2   0   2   2   2   2   0   0   2   0   2   0   0   2   2   0   2   2   2   0   2   2   0   0   0   0   0   2   0   0   0   2   0   2   2   2   0   2   0   2   0   2   2   2   0   0   2   2   0   0   0   2   2   0   2   2   0   0   0   2   2   2   2   0   0   0   0   0   2   2   2   2   0   2   0   2   2   0   2   0   2   2   2   0   0   2   2   0   0   2   0   2   0   2   0   0   0   2   0   2   0   2   0   0   0   0   2   0   2   2   0   0   0   0   2   0   0   0   0   2   2   0   2   2   0   0   2   0   0   0   2   2   0   0   0   2   2   0   0   2   0   2   0   2   0   0   0   0   0   2   2   0   2   2   2   0   2   0   0   2   0   2   2   2   2   2   0   0   2   2   0   2   0   2   2   0   2   0   0   0   2   0   0   0   0   0   0   2   0   0   0   2   2   0   2
 MK-1-4                 0   0   0   2   0   0   0   2   2   2   2   2   0   2   0   0   0   0   2   2   0   2   2   0   0   2   2   0   0   0   0   0   2   0   0   0   2   0   0   2   2   0   2   0   2   0   2   2   2   0   0   2   2   0   0   0   2   2   0   2   2   0   0   0   2   2   2   2   0   0   0   0   0   2   2   0   2   0   2   0   2   2   0   2   0   2   2   2   0   0   2   2   2   0   2   0   2   0   2   0   0   0   2   0   2   0   2   2   2   0   2   2   0   2   2   0   0   0   0   2   2   0   0   0   2   2   0   2   2   0   0   2   0   2   0   2   2   0   0   0   2   2   2   0   2   0   2   2   2   0   0   0   0   0   2   2   0   2   2   2   0   2   0   0   2   0   2   2   2   2   2   0   0   2   2   0   2   0   2   2   2   2   0   0   0   2   0   0   0   0   0   0   2   0   2   0   2   2   0   2
 MK-1-5                 0   0   0   2   0   0   0   2   2   2   2   2   0   2   0   0   0   0   2   2   0   0   2   0   0   2   2   0   0   0   0   0   2   0   0   0   2   0   0   2   2   0   2   0   2   0   2   2   2   0   0   0   2   0   0   0   2   2   0   2   2   0   0   0   2   2   2   2   0   0   0   0   0   2   2   2   2   0   2   0   2   2   0   2   0   2   2   2   0   2   2   2   2   0   2   0   0   0   2   0   0   0   2   0   2   0   2   2   2   0   2   2   0   2   2   0   0   0   0   0   2   0   0   0   2   2   2   2   2   0   0   2   0   2   2   2   2   0   2   0   2   2   2   0   2   0   2   2   2   0   0   0   0   0   2   2   0   2   2   2   0   2   0   0   2   0   2   2   2   2   2   0   0   2   2   0   2   0   2   2   2   2   0   0   2   2   0   0   0   0   2   0   2   0   2   0   2   2   0   2
 MK-1-6                 0   0   0   2   0   0   0   2   2   2   2   2   0   2   0   0   0   0   2   2   0   2   2   0   0   2   2   0   0   0   0   0   2   0   0   0   2   2   0   2   2   0   2   0   0   0   2   2   2   0   0   0   2   0   0   0   0   2   0   2   2   0   0   0   2   2   2   2   0   0   0   0   0   2   2   2   2   0   2   0   2   2   2   2   0   2   2   2   0   2   2   2   0   2   2   0   0   0   0   0   0   0   2   0   2   2   2   2   2   0   2   2   0   2   2   0   0   0   0   0   2   2   0   0   2   2   2   2   2   2   0   2   0   2   2   2   2   0   2   0   2   2   2   0   2   0   2   0   2   0   2   0   2   0   2   2   0   2   2   2   0   2   0   0   2   0   2   2   2   2   2   2   0   0   2   0   2   0   2   2   2   2   0   0   2   2   0   0   2   0   2   0   2   0   2   2   2   2   0   2
 MK-1-7                 0   0   0   2   0   0   0   2   2   2   2   2   0   2   2   0   0   0   2   2   0   2   2   0   0   2   2   0   2   0   0   0   0   0   0   0   2   0   2   2   2   0   2   0   0   0   2   0   2   0   0   0   2   0   0   0   0   2   0   2   2   0   0   0   2   2   0   2   0   0   0   0   0   2   2   2   2   0   2   0   2   2   2   0   0   2   0   2   0   2   2   2   0   2   2   0   0   0   0   0   0   0   2   0   2   2   2   2   2   2   2   2   0   2   2   0   2   0   0   0   2   2   0   0   2   2   2   2   2   2   0   2   0   2   2   2   2   2   2   0   2   2   2   0   2   0   2   0   2   0   2   0   2   0   2   2   0   2   2   2   2   2   0   0   2   0   2   2   2   2   2   2   0   0   0   0   2   0   2   2   2   2   0   0   2   2   0   0   2   0   2   0   2   0   0   2   2   2   0   2
 MK-1-8                 0   2   0   2   0   0   0   2   2   2   2   2   0   2   2   0   0   0   2   2   2   2   2   0   0   2   2   0   2   0   0   0   2   0   0   0   2   0   2   2   2   0   2   0   2   0   2   0   2   0   0   0   2   0   0   0   0   2   0   0   2   0   0   0   2   0   0   2   0   0   0   0   0   2   2   2   2   0   2   0   2   2   2   0   0   2   0   0   2   2   2   2   0   2   2   0   0   2   0   0   0   0   2   0   2   2   2   2   2   0   2   2   0   2   2   0   2   0   0   0   2   2   0   0   2   2   2   2   2   2   0   2   0   2   0   2   2   2   2   0   2   0   2   0   2   0   2   0   2   0   2   0   2   2   2   2   0   2   2   2   0   2   0   0   2   0   2   2   2   2   2   2   0   0   0   0   2   0   2   2   2   2   2   0   2   2   0   0   2   0   2   2   2   0   0   2   2   2   0   2
 MK-1-9                 0   2   0   2   0   0   0   2   2   2   2   2   0   2   2   0   0   0   0   0   2   2   2   0   0   0   2   0   2   0   0   0   2   0   2   0   2   0   2   2   2   0   2   0   2   0   2   2   2   0   2   0   2   0   0   0   0   2   0   0   2   2   0   0   0   0   0   2   0   0   0   0   0   2   2   2   2   0   2   0   2   0   2   0   0   2   0   0   2   2   2   0   0   2   2   0   0   2   0   0   0   0   2   0   2   2   2   2   2   2   2   2   0   0   2   0   2   0   0   0   2   2   0   0   0   2   2   2   2   2   0   2   0   2   0   2   0   2   2   0   2   0   2   2   2   0   2   0   2   0   2   0   2   2   2   2   0   2   2   2   2   2   2   0   2   0   2   2   2   2   2   2   0   0   0   2   2   0   2   2   2   2   2   0   2   2   0   0   2   0   0   2   2   0   2   2   2   2   0   2
 MK-1-10                0   2   0   2   0   0   0   2   2   2   2   2   0   2   2   0   0   0   0   0   2   2   2   0   0   0   2   0   2   0   0   0   2   0   2   0   2   0   2   2   2   0   2   0   2   2   0   2   2   0   2   0   2   0   0   0   0   0   0   2   2   2   0   0   0   2   0   2   0   0   0   0   0   2   2   2   2   0   2   0   2   0   2   0   0   2   0   0   2   2   2   0   0   2   2   0   0   0   0   2   0   0   2   0   2   0   2   2   2   2   2   2   0   0   2   0   2   0   0   0   2   2   0   0   0   2   2   2   2   2   0   2   0   2   0   2   0   2   2   0   2   0   2   2   0   0   2   2   2   2   2   0   2   2   2   2   0   2   2   2   2   2   2   0   2   2   2   2   2   2   2   2   0   0   0   2   2   0   2   2   2   2   2   0   0   2   0   0   2   2   0   2   2   0   2   0   0   2   0   2
 MK-1-11                0   2   0   2   0   0   0   0   2   2   2   2   0   2   2   0   0   0   0   0   2   2   2   0   0   0   2   0   2   0   0   0   2   0   2   0   2   0   2   2   2   0   2   0   2   2   0   2   2   0   2   0   2   0   0   0   0   0   0   2   2   2   0   0   0   2   0   2   0   0   0   0   0   2   2   2   2   0   2   2   2   0   2   0   0   2   0   2   2   2   2   0   2   2   2   0   0   0   0   0   0   0   2   0   2   0   2   2   2   2   2   2   0   0   2   0   0   0   0   0   2   2   0   0   0   2   2   0   2   2   2   2   0   2   0   2   0   2   2   0   2   0   2   2   0   0   2   2   2   2   0   0   0   2   0   2   0   2   2   2   0   2   2   0   2   2   2   2   2   2   2   2   0   0   2   2   2   0   2   2   2   2   2   2   0   2   0   0   2   2   2   0   2   0   0   0   0   2   0   2
 MK-1-12                0   2   0   2   0   0   0   0   2   2   2   2   0   2   2   2   0   0   0   0   2   2   2   0   0   0   2   0   2   0   0   0   2   0   2   0   2   2   2   2   2   0   2   0   2   2   2   2   2   0   2   0   2   0   0   0   0   0   0   2   2   2   2   0   0   2   2   2   2   0   0   0   0   2   2   0   0   0   2   2   2   0   2   2   0   0   0   2   2   2   2   0   2   2   2   0   0   2   0   0   0   0   2   0   2   2   0   2   2   2   2   2   0   0   2   0   0   0   0   0   2   2   0   0   0   2   2   0   2   2   2   2   0   0   0   2   0   2   2   2   2   0   2   2   0   0   2   2   2   2   0   0   0   2   0   2   2   2   0   2   0   2   2   2   2   2   2   2   2   2   2   2   0   2   2   2   2   2   2   2   2   0   2   0   0   2   0   0   2   2   0   0   2   0   0   0   0   2   0   2
 MK-1-13                0   2   0   2   0   0   0   0   2   2   2   2   2   2   0   2   0   0   0   0   2   2   2   2   0   0   2   0   2   0   0   0   2   2   2   0   2   2   2   2   2   0   2   0   2   2   2   0   2   0   2   0   2   2   0   0   0   0   0   2   2   2   2   2   2   0   2   2   2   0   0   0   0   2   2   0   0   0   2   2   2   0   2   0   0   0   0   2   2   2   2   0   2   2   2   0   2   2   0   2   0   2   2   0   2   2   0   2   2   2   2   2   0   0   2   0   0   0   0   0   2   2   0   0   0   2   2   0   2   2   2   2   0   0   0   2   2   2   2   2   2   2   2   2   2   0   2   2   0   2   0   0   2   0   2   0   2   2   0   2   0   2   2   2   2   2   2   2   2   2   0   2   0   2   2   2   2   2   2   2   2   0   2   0   0   2   0   0   2   2   0   2   2   2   0   2   0   2   0   2
 MK-1-14                0   0   0   2   0   0   0   0   2   0   2   2   2   2   0   2   0   0   0   0   2   2   2   2   0   0   2   0   0   0   0   0   0   2   2   0   2   2   0   2   0   0   2   0   2   2   2   0   2   0   2   0   2   2   0   0   0   0   0   2   2   0   2   2   2   0   2   2   2   0   0   0   0   2   2   0   0   0   2   2   2   0   2   0   0   0   0   2   2   2   0   0   2   2   2   0   2   2   0   2   0   2   2   0   2   2   0   2   2   2   0   2   0   2   2   0   0   0   0   0   2   2   0   0   0   2   2   0   2   2   2   2   2   0   0   2   2   2   2   0   2   2   0   2   2   0   2   2   2   2   2   0   2   0   2   0   2   2   0   2   0   2   2   2   0   2   2   2   2   2   0   2   0   0   2   2   2   2   0   0   2   0   0   0   0   2   0   0   2   2   0   2   2   2   0   2   0   2   2   2
 MK-1-15                0   0   0   2   2   0   0   0   2   0   2   0   2   0   0   2   0   0   0   2   2   2   2   2   0   0   2   0   0   2   0   0   0   0   2   0   2   2   0   2   0   0   2   0   2   2   2   0   0   0   2   0   2   2   0   0   2   0   2   2   2   0   2   2   2   0   2   2   2   0   0   0   0   2   2   0   0   0   2   2   0   0   2   0   0   0   0   2   2   2   0   0   2   0   2   0   2   2   0   2   0   2   2   0   2   2   0   2   2   2   0   2   0   2   2   0   0   0   0   0   2   2   0   0   0   2   2   0   2   2   2   0   2   0   0   2   2   2   2   0   2   2   0   2   2   0   2   2   2   2   2   0   2   0   2   0   2   2   0   2   0   2   0   2   0   2   2   2   2   2   0   2   0   0   2   2   2   2   0   0   2   0   0   0   0   2   2   0   0   2   0   2   2   0   0   2   0   2   2   2
 MK-1-16                0   0   0   2   2   0   0   0   2   0   2   0   2   0   2   2   0   0   0   2   2   2   2   2   0   0   2   0   0   2   0   0   2   0   2   0   2   2   0   0   0   0   2   0   2   0   2   0   0   0   2   0   2   2   0   0   2   0   2   2   2   0   2   2   2   2   2   2   2   0   0   0   0   2   2   0   0   2   2   2   0   0   2   0   2   0   0   2   2   2   0   0   2   0   2   0   2   2   0   2   0   2   2   0   2   0   0   2   2   2   2   2   2   2   2   0   0   0   0   0   2   2   0   0   0   2   2   0   2   2   2   0   2   0   0   2   2   2   2   2   2   2   0   2   2   0   2   2   0   0   2   0   2   0   2   0   2   2   0   2   0   2   0   2   0   2   2   2   2   2   0   2   0   0   2   2   2   2   2   0   2   0   2   0   0   2   2   0   0   2   0   2   2   0   0   2   0   2   2   2
 MK-2-1                 2   2   0   2   0   0   2   2   0   2   0   0   2   0   0   0   0   2   2   2   0   0   2   2   0   0   0   0   0   2   2   0   0   0   2   0   0   0   2   0   2   0   2   2   0   2   2   0   2   0   0   0   0   0   0   0   0   0   0   0   2   2   0   0   2   0   0   0   2   2   0   0   2   0   0   0   2   2   2   2   0   0   0   2   0   2   2   0   2   0   0   2   2   2   2   0   0   0   0   2   2   0   2   0   2   2   2   2   0   0   0   0   2   0   0   2   2   0   2   2   0   0   0   2   0   2   2   0   2   2   2   0   0   2   2   2   0   2   0   0   2   2   0   0   2   0   0   0   2   0   2   2   0   0   2   0   0   0   0   0   0   0   2   0   2   0   2   2   0   0   0   2   2   0   0   2   2   0   2   0   0   2   2   2   2   0   2   0   0   2   2   2   2   0   2   0   2   0   0   0
 MK-2-2                 2   2   2   2   2   0   2   2   0   2   2   0   2   0   0   0   0   2   2   2   0   0   2   2   0   0   0   2   0   2   2   0   0   0   2   0   0   0   2   0   2   0   2   2   0   2   2   0   2   0   0   0   0   0   0   0   0   0   0   0   2   2   0   0   2   0   0   0   2   2   0   2   2   0   0   0   2   2   2   2   0   0   0   0   0   2   2   0   2   0   0   2   2   2   2   0   0   0   0   2   0   0   2   2   2   2   2   2   0   0   0   0   2   0   0   2   2   0   2   0   0   0   0   2   0   2   2   0   2   2   2   0   0   2   2   2   0   2   0   0   2   0   0   0   2   0   0   2   2   0   2   2   0   0   2   2   0   0   0   0   0   0   2   0   2   0   2   2   0   0   0   2   2   0   0   0   2   0   0   0   0   0   2   2   2   0   0   0   0   2   2   0   2   0   2   0   2   2   0   0
 MK-2-3                 0   2   0   2   2   2   2   2   2   0   2   0   2   0   0   0   0   2   2   2   0   0   2   2   0   0   0   2   0   2   2   0   0   0   2   0   0   2   2   0   2   0   2   2   0   2   2   2   2   0   0   2   0   0   0   0   0   0   0   0   2   2   0   0   2   0   0   0   2   2   2   2   2   0   0   0   2   2   2   2   0   0   0   0   0   2   2   0   2   2   0   2   2   2   2   0   0   0   0   2   0   0   2   2   2   2   2   2   0   0   0   0   2   0   0   0   2   0   2   0   0   0   0   0   2   2   2   0   2   2   2   0   0   2   2   2   0   2   0   0   2   0   0   0   2   0   0   2   2   0   2   2   0   0   2   2   0   0   0   2   0   0   2   0   2   0   2   2   0   0   0   2   2   0   0   0   2   0   0   0   0   0   2   0   2   0   0   0   0   2   0   0   2   0   2   0   2   2   0   0
 MK-2-4                 0   2   0   2   2   0   2   2   2   0   2   0   2   0   0   0   0   2   2   2   0   0   0   2   0   0   0   2   0   2   2   0   0   0   2   2   0   2   2   0   2   2   2   2   0   2   2   2   2   0   0   2   0   0   0   0   2   0   0   0   2   2   0   0   2   0   0   0   2   2   2   2   2   0   0   0   2   2   2   2   0   0   0   0   0   2   0   0   2   0   0   2   2   2   2   0   0   0   0   2   0   0   2   2   2   2   2   2   0   0   0   0   2   0   0   0   2   0   2   0   0   0   0   0   2   2   2   0   2   2   2   2   0   2   2   2   0   2   0   0   2   2   0   0   2   0   0   2   2   0   2   0   0   0   2   2   0   0   0   2   0   0   2   0   2   0   2   0   0   2   0   0   2   0   0   0   2   0   0   0   0   0   2   0   2   0   0   0   2   0   2   0   0   0   2   0   2   2   0   0
 MK-2-5                 0   2   0   2   2   0   0   2   2   0   2   0   2   0   0   0   0   2   2   2   0   0   0   2   0   0   0   2   0   2   2   0   0   0   2   2   0   2   2   0   2   2   2   0   0   2   2   2   2   0   2   2   0   0   0   0   2   0   0   0   2   2   0   0   2   0   0   2   2   2   2   2   2   0   0   0   0   2   2   2   2   0   0   0   0   2   0   0   2   0   0   2   2   2   0   0   0   0   0   2   0   0   2   2   2   2   2   2   0   0   0   0   2   0   0   0   2   0   2   0   0   0   0   0   2   2   2   0   2   2   2   0   0   2   2   2   0   0   0   0   2   2   0   0   2   0   0   2   0   0   2   0   0   0   2   2   0   0   0   2   0   0   2   0   2   0   2   0   0   2   0   0   2   0   0   0   2   0   0   0   0   0   2   0   2   2   0   0   2   0   2   0   0   0   2   0   2   2   0   0
 MK-2-6                 2   2   0   0   2   0   2   2   2   0   0   0   2   0   0   0   0   2   2   2   0   0   0   2   0   0   0   2   0   2   2   0   0   2   2   2   0   2   2   0   2   2   2   0   0   2   2   2   2   0   2   2   0   0   0   0   0   0   0   0   2   2   0   0   2   0   0   2   2   2   2   2   2   0   2   0   0   2   2   2   2   0   0   0   0   2   0   0   0   0   2   2   2   2   0   0   0   2   0   2   0   0   2   2   0   2   0   2   0   0   0   2   0   0   0   0   0   2   2   0   0   2   0   0   2   2   2   0   2   2   2   0   0   2   2   0   0   0   0   0   2   2   0   0   2   0   0   2   0   0   0   0   0   0   2   2   0   0   0   0   0   0   0   0   0   2   2   0   0   2   0   0   2   0   0   0   2   0   0   0   0   0   2   0   2   2   0   0   2   0   2   0   0   0   2   0   2   2   2   0
 MK-2-7                 2   2   0   0   2   0   2   2   0   0   0   0   2   0   0   0   0   2   2   2   2   0   0   2   0   0   0   2   0   2   2   0   0   2   2   0   0   2   2   0   2   2   2   2   0   2   2   2   2   0   2   2   0   0   0   0   0   0   0   0   2   2   2   0   2   0   0   2   0   2   2   2   0   2   0   0   0   2   2   0   0   0   0   0   0   2   0   0   0   0   2   2   2   2   0   0   0   2   0   2   0   0   0   2   0   2   0   2   0   0   0   2   2   0   0   0   0   2   2   0   0   0   0   0   2   2   2   2   2   0   2   0   0   2   2   0   0   0   0   0   2   2   0   0   2   0   2   2   0   0   0   0   0   0   2   2   0   0   0   2   0   0   0   0   0   2   2   0   0   2   0   0   2   0   0   0   2   0   0   0   0   0   2   0   2   2   0   0   2   0   2   0   0   0   2   0   0   2   2   0
 MK-2-8                 0   2   0   0   2   0   2   2   0   2   0   0   2   0   0   0   0   2   2   2   2   0   0   2   0   0   0   2   0   2   2   0   2   2   2   0   0   2   2   0   2   2   2   2   0   2   2   2   2   0   2   2   0   0   0   0   0   0   0   0   2   2   2   0   2   0   0   2   2   2   2   2   0   2   0   0   0   2   2   0   2   0   0   0   0   2   0   0   0   0   2   2   0   2   0   0   0   2   0   0   0   0   0   2   0   2   0   2   0   0   0   2   2   0   0   0   0   2   2   0   0   0   0   0   2   0   0   2   2   0   2   0   0   2   2   0   0   0   0   2   0   2   0   0   2   0   2   2   0   0   0   0   0   0   2   2   0   0   0   2   0   0   0   0   0   2   2   0   0   2   0   0   0   0   0   2   2   0   0   0   0   0   2   0   2   2   0   0   2   0   2   0   0   0   2   0   0   2   2   0
 MK-2-9                 0   2   0   0   2   0   2   2   0   2   0   0   2   0   0   2   0   2   2   0   2   0   0   2   0   0   0   2   2   2   2   2   0   2   2   0   0   0   2   0   2   2   2   0   0   2   2   2   2   0   2   2   0   0   0   0   0   0   0   0   2   2   2   0   2   0   0   2   2   2   2   2   0   2   0   0   0   0   2   0   2   0   0   0   0   2   0   0   0   0   2   2   0   2   0   0   0   2   2   0   0   0   0   2   0   2   0   2   0   0   0   2   2   0   0   0   0   2   2   0   0   2   2   0   2   0   0   0   2   0   2   0   2   0   2   2   0   0   0   2   0   2   0   0   2   0   2   2   0   0   0   0   0   2   2   2   0   0   0   2   2   0   0   0   0   2   2   0   0   2   0   0   0   0   0   2   2   0   2   0   0   0   2   0   2   2   0   0   2   0   2   0   0   0   2   0   0   2   2   0
 MK-2-10                0   2   2   0   2   2   2   2   0   2   0   0   2   0   2   2   0   2   2   0   2   0   0   2   0   0   0   2   2   2   0   2   0   2   2   0   0   0   2   0   2   2   2   0   0   2   0   0   2   0   2   2   0   0   0   0   0   0   0   0   2   0   2   0   2   0   0   2   2   0   2   0   0   2   0   2   0   0   2   0   2   0   2   0   0   2   0   0   0   0   2   2   0   0   0   0   0   2   2   0   0   0   0   2   0   2   0   2   0   0   0   2   2   0   0   0   0   0   2   0   2   2   2   2   2   0   0   0   2   0   2   0   2   0   2   2   0   0   0   2   0   2   0   0   2   2   2   2   2   0   2   0   0   2   2   2   0   0   0   2   2   0   0   0   0   0   2   0   0   2   0   0   0   0   0   2   0   0   0   0   0   0   2   0   2   2   0   0   2   0   2   0   0   2   2   0   0   2   2   2
 MK-2-11                0   2   2   0   0   2   2   0   0   2   0   2   2   0   2   2   0   2   2   0   2   0   0   2   2   0   0   2   2   2   0   2   0   2   2   0   0   0   2   2   2   2   2   0   0   2   2   0   2   0   0   2   0   0   0   0   0   0   2   0   0   0   2   0   2   0   0   2   2   0   2   0   0   2   0   2   0   0   2   0   2   0   2   0   0   2   0   0   0   0   2   2   2   0   0   2   0   2   2   0   0   0   0   2   0   2   0   2   0   0   0   2   2   0   0   0   0   0   2   0   2   2   2   2   2   0   0   0   2   0   2   0   2   0   2   2   0   0   0   2   2   2   2   0   2   2   2   2   2   0   2   2   0   2   2   2   0   0   0   2   2   0   0   0   0   0   2   0   0   2   0   0   0   0   0   2   0   0   0   0   0   0   0   0   2   2   0   0   2   0   2   0   0   2   2   0   2   2   2   2
 MK-2-12                0   2   2   0   0   2   2   2   0   2   0   2   2   0   2   2   0   2   2   0   2   0   0   2   2   0   0   2   2   2   0   2   2   2   2   0   0   0   2   2   0   2   2   0   0   2   2   0   2   0   0   2   0   0   0   0   2   0   2   0   0   0   2   2   2   0   0   2   2   0   2   0   2   2   0   2   0   0   2   0   2   0   2   0   0   2   0   0   0   0   2   2   2   0   0   2   0   2   2   0   0   0   0   2   0   2   0   2   0   0   0   2   2   0   0   0   0   0   2   0   2   2   0   2   2   0   0   0   2   0   0   2   0   0   2   2   0   0   0   2   2   0   2   0   2   2   2   2   0   0   2   2   2   2   2   2   0   0   0   2   2   0   0   0   0   0   2   0   0   2   0   0   0   0   0   2   0   0   0   0   2   0   0   0   2   2   2   0   2   0   0   0   2   2   2   0   2   2   2   2
 MK-2-13                0   2   2   0   2   2   0   2   0   2   0   2   2   0   2   2   0   0   2   2   2   0   0   2   0   2   0   2   0   2   0   2   2   2   2   0   0   0   2   2   0   2   2   0   0   2   2   0   2   0   0   2   0   0   0   0   2   0   2   0   0   0   0   2   2   0   0   2   2   0   2   0   2   2   2   2   0   0   2   0   2   0   2   0   0   0   0   0   0   0   0   2   2   2   0   2   0   2   2   0   0   0   0   0   0   2   0   0   0   0   0   2   2   0   0   0   0   0   2   0   2   2   2   2   2   0   0   0   2   0   0   2   0   0   2   2   0   0   0   2   2   0   2   0   2   2   2   2   0   0   2   2   2   2   2   2   0   0   0   2   2   0   0   0   0   0   2   0   0   2   0   2   2   0   0   2   0   0   0   0   0   0   2   0   2   2   2   2   2   0   0   0   2   2   2   0   2   2   2   2
 MK-2-14                0   2   2   0   2   2   0   2   0   2   0   2   2   0   2   0   0   0   2   2   2   0   0   2   0   2   0   2   0   2   2   2   2   2   2   0   0   0   2   2   0   2   2   0   0   2   2   0   2   0   0   2   0   0   0   0   2   0   2   0   0   0   0   2   2   0   0   2   2   0   2   0   2   2   2   2   0   0   2   0   2   2   2   2   0   0   0   0   0   0   0   2   2   2   2   2   2   2   2   0   0   0   0   0   0   2   0   0   2   0   0   2   2   0   0   0   0   0   2   0   2   2   2   2   2   0   0   0   0   0   0   2   0   0   2   2   0   0   0   2   2   0   2   0   2   2   2   2   0   0   2   2   2   2   2   0   0   0   0   2   2   0   0   0   0   0   2   0   0   2   0   2   2   0   0   2   0   0   0   0   0   0   2   2   2   2   2   0   2   0   0   0   2   2   2   0   2   2   2   2
 MK-2-15                0   2   2   0   2   2   0   2   0   2   2   2   2   2   2   0   0   0   2   0   2   0   0   2   2   0   0   2   0   2   2   2   0   2   2   0   0   0   2   2   0   2   2   0   0   2   2   0   2   0   0   2   0   0   0   2   2   0   2   0   0   0   2   2   2   2   0   2   2   0   2   0   2   2   2   2   0   0   2   0   2   2   2   2   0   0   0   0   0   0   0   0   2   2   2   2   2   2   2   2   0   0   0   2   0   0   0   0   2   0   0   2   2   2   2   0   0   0   2   0   2   2   2   2   2   0   0   0   0   0   0   2   2   0   0   2   0   0   0   2   0   0   2   2   2   2   2   2   0   0   2   2   0   2   2   0   2   0   0   2   2   0   0   0   0   2   2   0   0   2   0   2   2   0   0   2   0   0   0   2   2   0   2   2   2   2   2   0   2   0   0   0   2   2   2   0   2   2   2   2
 MK-2-16                0   2   2   0   0   2   0   2   0   2   2   2   2   2   2   0   0   0   2   0   2   0   0   2   2   2   0   2   0   2   2   2   0   2   2   0   0   0   2   2   0   2   2   0   0   2   2   0   2   0   0   2   0   0   0   0   2   0   2   0   0   0   2   2   2   2   2   2   2   2   2   2   0   2   2   2   0   0   2   0   2   2   0   2   0   0   0   0   0   0   0   0   2   2   2   2   2   0   2   2   0   0   0   2   0   0   0   0   0   0   0   2   2   2   0   0   0   0   2   0   2   0   2   2   0   0   0   0   0   0   0   2   2   0   0   2   0   2   0   2   0   0   2   2   2   2   2   2   0   0   2   2   0   2   2   0   2   0   0   2   2   0   0   2   0   2   2   0   0   2   2   2   2   0   0   2   0   0   0   2   2   0   2   0   2   2   2   0   2   0   0   0   2   2   2   0   2   2   2   2
 MK-3-1                 2   0   0   0   0   2   0   0   2   0   2   2   2   0   0   2   0   2   2   0   0   2   0   0   2   2   2   0   0   2   0   0   2   2   2   2   2   2   2   0   2   0   2   0   2   0   2   0   2   2   0   0   0   2   2   0   2   2   2   0   0   2   0   2   0   0   0   2   2   2   0   0   2   2   2   2   0   0   0   2   0   0   0   2   2   0   0   0   2   2   0   2   0   2   0   2   0   2   2   0   2   0   0   0   0   2   2   2   0   2   0   0   0   2   2   0   0   0   0   0   2   2   0   2   0   2   2   0   0   0   2   0   2   0   2   2   2   0   2   2   0   2   0   2   0   0   0   0   0   0   2   2   0   2   0   2   0   0   2   2   2   0   2   0   2   2   0   2   0   2   0   0   2   2   0   0   0   0   0   0   0   2   2   2   2   2   0   0   2   0   2   2   0   0   0   2   0   0   2   0
 MK-3-2                 2   0   2   2   0   2   0   0   2   0   2   2   2   0   0   2   0   2   2   0   0   2   0   0   2   2   2   0   0   2   0   0   2   2   2   0   2   2   2   0   2   0   2   0   2   0   2   0   2   2   0   0   0   2   2   0   2   2   2   0   0   2   0   2   0   0   0   2   2   2   0   0   0   2   2   2   0   0   0   2   0   0   0   0   2   0   0   0   2   2   0   0   0   2   0   2   0   2   0   0   0   0   0   0   0   0   2   2   0   0   0   2   0   0   2   2   0   0   0   0   2   2   2   2   0   2   2   0   0   0   2   0   2   0   2   2   2   0   0   2   0   2   0   2   0   0   0   0   0   0   2   2   0   0   0   2   0   0   2   2   2   0   2   0   2   2   0   2   0   2   0   0   2   0   0   0   0   0   0   0   0   2   2   2   2   2   0   0   2   0   2   2   2   0   0   2   0   0   2   0
 MK-3-3                 2   0   0   2   0   2   0   0   2   0   2   2   2   0   0   2   0   2   2   0   0   0   0   0   0   2   0   0   0   2   0   2   2   2   2   2   2   2   2   0   2   0   2   0   2   0   2   0   2   2   0   0   0   0   2   2   0   0   2   0   0   2   0   2   0   0   0   0   2   2   2   0   0   2   2   2   0   0   0   2   2   2   0   2   2   0   0   0   2   2   0   0   0   2   0   2   0   2   0   0   0   0   0   2   0   2   2   2   0   0   0   2   0   0   2   2   0   0   0   0   2   2   2   0   0   2   2   0   0   0   2   0   2   0   2   2   2   0   0   2   0   2   0   2   0   0   0   0   0   0   2   0   0   0   0   2   0   0   0   2   0   0   2   0   2   2   2   2   0   2   0   0   2   0   0   0   0   0   0   0   0   2   2   2   2   2   0   0   2   0   2   2   2   0   0   2   0   0   2   0
 MK-3-4                 2   0   0   2   0   2   0   0   2   0   2   2   2   0   0   2   0   2   2   0   0   0   2   2   0   2   0   0   0   2   0   2   2   2   0   2   2   2   2   0   2   2   2   0   2   2   2   0   2   2   0   0   0   0   2   2   0   0   2   0   0   2   0   2   0   0   0   0   2   2   2   0   0   2   2   2   0   0   0   2   2   2   0   2   2   0   0   0   2   2   0   0   0   2   0   2   0   2   0   0   0   0   0   2   0   2   2   2   0   0   0   2   0   0   2   2   0   0   0   0   2   2   2   0   0   2   2   0   0   0   2   0   2   0   2   2   2   0   0   2   0   2   0   2   0   0   0   0   0   0   2   2   2   0   2   2   0   0   0   2   0   2   2   0   2   2   2   2   0   2   0   0   2   0   0   2   0   0   0   0   0   2   2   2   2   2   0   0   2   2   0   2   2   0   2   2   0   0   2   0
 MK-3-5                 2   0   0   2   0   2   0   0   2   0   0   2   2   0   0   2   0   2   2   0   0   0   0   2   0   2   0   0   0   0   2   2   2   2   0   2   2   2   2   2   2   2   0   0   2   2   2   0   2   2   0   2   0   0   2   2   0   0   2   0   0   2   0   2   0   0   0   2   2   2   2   0   0   0   2   2   0   0   0   2   2   2   0   2   2   0   0   0   0   2   0   2   0   2   2   2   0   2   0   0   0   0   0   2   0   0   2   2   0   0   0   2   2   0   2   2   0   0   0   0   2   2   2   0   0   0   2   0   0   0   2   2   2   0   2   2   2   0   0   2   0   2   0   2   0   0   0   0   0   0   2   2   2   0   2   2   0   0   0   2   0   2   2   0   2   2   2   2   0   2   0   0   2   2   0   2   0   2   0   0   0   2   2   2   2   0   0   0   2   2   0   2   2   0   2   2   0   0   2   0
 MK-3-6                 2   0   0   2   0   0   0   0   0   2   0   2   0   0   0   2   0   0   2   0   0   0   0   2   0   2   0   0   2   0   0   2   2   2   0   2   2   2   2   2   2   0   0   0   2   2   2   0   0   2   0   2   0   2   0   2   0   0   2   0   0   2   0   2   0   0   2   2   2   2   2   0   0   2   2   2   0   0   0   2   2   2   0   2   2   0   0   0   0   2   0   0   0   2   2   2   0   2   0   0   0   0   0   2   0   0   2   2   0   0   0   0   2   0   2   2   0   0   0   0   2   0   2   2   0   2   2   0   0   0   2   2   2   0   2   2   2   0   0   2   0   2   0   2   0   0   0   0   0   0   2   2   2   0   2   2   0   0   0   2   0   2   2   2   2   2   0   2   0   2   0   0   2   2   0   2   0   2   0   0   2   2   2   0   2   0   0   0   2   2   0   2   2   0   2   0   0   2   2   0
 MK-3-7                 2   0   0   2   0   0   0   0   0   2   2   2   0   0   0   2   0   0   2   0   0   0   0   2   0   2   0   0   2   2   0   2   2   2   0   2   2   2   2   2   2   0   0   0   2   2   2   0   0   2   0   2   2   2   0   2   0   0   2   0   0   2   2   2   0   0   2   2   2   2   2   0   2   2   2   2   0   0   0   2   2   2   0   2   2   0   0   0   0   2   0   0   0   2   2   2   0   2   0   0   0   0   0   2   0   0   2   2   0   0   0   0   2   0   2   2   0   0   0   0   2   0   2   2   0   2   2   0   0   0   0   2   2   0   2   2   2   0   0   2   0   2   0   2   0   0   0   0   0   0   2   2   2   0   2   2   0   0   0   0   0   2   2   2   2   2   0   2   2   2   0   0   2   2   0   2   2   2   0   0   2   2   2   0   2   0   0   0   2   2   0   2   2   0   2   0   0   2   0   0
 MK-3-8                 2   0   0   2   0   0   0   2   0   2   2   2   0   0   0   2   0   0   2   0   0   0   2   2   0   2   0   0   2   0   0   2   2   2   2   2   2   2   2   2   2   0   0   0   2   2   2   0   0   2   0   2   2   2   0   2   0   0   2   0   0   2   2   2   0   0   2   2   2   2   2   0   2   2   2   2   0   2   0   2   2   2   0   2   2   0   0   0   0   2   0   0   0   2   2   2   2   2   0   0   0   0   0   2   0   0   2   2   0   0   2   0   2   0   2   2   0   0   0   2   2   0   2   2   0   2   2   0   0   0   0   2   2   2   2   2   2   0   0   2   0   2   0   2   0   0   0   0   0   0   0   2   2   0   2   2   0   0   0   0   0   2   0   2   2   2   0   2   2   2   0   0   2   2   0   2   2   2   0   0   2   2   0   0   2   0   0   0   2   2   0   2   2   2   2   0   0   2   0   0
 MK-3-9                 2   0   0   2   0   0   2   2   0   2   2   2   0   2   0   2   0   0   2   0   0   0   2   2   0   2   0   0   2   0   0   2   2   2   2   2   2   2   2   2   2   0   0   0   2   2   2   0   0   2   0   2   2   2   0   2   0   0   2   0   0   2   2   2   0   0   2   2   2   2   0   0   2   2   2   2   0   2   0   2   2   2   0   2   2   0   0   0   0   2   0   0   0   2   2   2   0   2   0   0   0   0   2   2   0   2   2   0   0   0   2   0   2   0   2   2   0   0   0   2   2   0   2   2   0   2   2   0   0   2   0   2   2   2   2   2   2   0   0   2   0   2   0   2   0   0   0   0   0   0   2   2   2   0   2   2   0   0   0   0   0   2   0   2   2   2   0   2   2   2   0   0   2   0   0   2   2   2   0   0   0   2   2   0   2   0   2   0   2   2   2   2   2   2   2   0   0   0   0   0
 MK-3-10                2   0   0   2   0   2   2   2   0   2   2   2   0   0   0   2   0   0   2   0   0   2   2   0   0   2   0   0   2   0   0   2   2   2   2   2   2   2   0   2   2   2   0   2   2   2   2   2   0   2   0   2   2   0   0   2   0   0   2   2   0   2   2   2   0   0   0   2   2   2   0   0   2   2   2   2   0   0   0   2   2   2   0   2   2   0   0   0   0   2   0   0   0   2   2   2   0   2   0   0   0   2   2   2   2   2   0   0   0   0   2   0   2   0   2   2   0   0   0   2   2   0   2   2   0   2   2   0   0   2   0   2   2   2   2   2   2   0   0   2   0   2   0   2   0   0   0   0   0   0   2   2   2   0   2   2   0   0   0   0   0   2   0   0   2   2   0   2   2   2   0   0   2   0   0   2   2   2   0   0   0   2   0   0   0   0   2   0   2   2   2   2   2   2   2   0   0   0   0   0
 MK-3-11                2   0   0   2   0   2   2   2   0   2   2   2   0   0   0   2   0   2   2   0   0   2   0   0   0   2   0   0   2   0   0   0   2   2   2   2   2   2   0   2   2   2   0   2   2   2   0   2   0   2   0   2   2   0   0   0   0   0   2   2   0   2   2   2   0   0   0   2   2   2   0   2   2   2   2   2   0   0   2   0   2   2   0   2   2   0   2   0   0   2   0   0   0   0   2   2   2   2   0   0   0   2   2   2   2   2   0   0   0   0   2   0   2   0   2   2   0   0   0   2   2   0   2   0   0   2   2   0   0   2   0   0   2   2   2   2   2   0   0   0   0   0   0   2   0   0   0   0   0   0   0   2   2   0   2   2   0   0   0   0   0   2   0   0   2   2   0   2   2   2   0   0   2   0   0   2   2   2   0   0   2   2   2   0   0   0   2   0   2   2   2   2   2   2   2   0   0   0   0   0
 MK-3-12                2   0   0   2   0   2   2   2   0   2   2   2   0   0   0   2   0   2   2   0   0   2   0   0   0   2   0   0   2   2   0   0   2   2   2   2   2   2   0   2   2   2   0   2   2   2   0   2   0   2   0   2   2   0   0   0   0   0   2   2   0   2   2   2   0   0   0   2   0   2   0   2   2   2   2   2   0   0   2   0   2   2   0   2   2   0   2   0   0   2   2   0   0   0   2   2   2   2   0   2   0   2   0   2   2   2   0   0   0   0   2   0   2   2   2   2   0   0   0   0   2   2   2   0   0   2   2   0   0   2   0   0   2   2   0   2   2   0   0   0   0   0   0   2   0   0   0   2   0   0   0   2   2   0   2   2   0   0   0   0   0   2   0   0   2   2   0   0   2   2   0   0   2   2   0   2   2   2   0   0   2   2   2   0   0   0   2   0   2   2   2   2   2   2   2   0   0   0   0   0
 MK-3-13                2   0   0   2   0   2   2   2   0   2   2   2   0   0   0   2   0   2   2   0   2   2   2   0   0   0   0   0   2   2   0   0   2   2   2   2   2   2   2   2   0   2   0   2   2   2   0   2   0   2   0   2   2   0   0   0   0   0   2   2   0   2   2   2   0   0   0   2   0   2   2   2   2   2   2   2   0   0   2   0   2   2   0   2   2   0   2   0   0   2   2   0   0   0   2   2   2   2   2   2   0   2   0   2   2   2   0   0   0   0   2   0   2   2   2   2   0   0   0   0   2   2   2   0   0   2   2   0   0   2   0   0   2   2   0   2   2   0   0   2   0   0   0   2   0   0   0   2   0   0   0   2   2   2   2   2   0   0   0   0   0   0   0   0   2   0   0   0   2   0   0   0   2   2   0   2   2   2   0   0   2   2   2   2   0   0   2   0   2   2   0   2   2   0   2   0   0   0   0   0
 MK-3-14                2   0   0   2   0   2   2   2   0   2   2   2   0   0   0   2   0   2   2   0   2   2   2   0   0   0   0   0   2   2   0   0   2   2   2   2   2   2   2   2   0   2   0   2   2   2   0   2   0   2   0   2   0   0   0   0   0   0   2   0   0   2   0   2   0   0   0   0   0   2   2   2   0   2   2   2   0   0   2   0   2   2   0   2   2   0   2   0   0   2   0   0   0   0   0   2   2   2   2   2   0   2   2   2   2   2   0   0   0   0   2   0   2   2   2   2   0   0   0   0   2   2   2   0   0   0   2   0   0   2   0   0   2   2   0   0   2   0   0   2   2   0   0   2   0   0   0   2   0   0   0   0   2   2   2   2   0   0   0   2   2   0   0   0   2   0   2   0   2   0   2   0   2   0   0   0   0   2   0   0   2   2   2   2   0   0   2   0   2   2   0   2   2   0   2   0   0   0   0   0
 MK-3-15                2   0   2   2   0   2   2   2   0   2   2   2   0   0   0   2   0   2   2   0   2   2   2   0   0   0   0   0   2   2   0   0   2   2   0   2   2   2   2   2   0   2   2   2   0   2   0   2   2   2   0   2   0   0   0   0   0   0   2   0   0   2   2   2   0   0   0   0   0   2   2   2   0   2   2   2   2   0   2   0   2   2   0   2   2   0   2   0   2   2   0   0   0   2   0   2   2   0   2   2   0   2   2   2   0   2   0   0   0   0   2   0   2   2   2   2   0   0   0   0   2   2   2   0   0   2   0   0   0   2   0   2   2   2   0   0   2   0   2   2   2   0   0   2   0   0   0   2   0   0   0   0   2   2   2   2   0   0   2   2   2   0   0   0   2   0   2   0   0   0   2   0   0   0   2   0   0   2   0   0   2   2   2   2   0   0   2   0   2   2   0   2   2   0   2   0   0   0   0   0
 MK-3-16                2   0   2   0   0   2   2   2   2   2   0   2   0   0   0   2   0   2   2   0   2   2   2   0   0   0   0   0   2   2   0   2   2   2   0   2   2   2   2   2   0   2   2   2   0   2   0   2   2   2   0   0   0   0   0   0   0   0   2   0   0   2   2   2   0   0   0   0   0   2   2   2   0   2   2   0   2   0   2   0   2   2   0   2   2   0   2   0   2   2   0   0   0   2   0   2   2   0   2   2   0   2   2   2   0   2   0   0   0   0   2   0   2   2   2   2   0   0   0   0   2   2   2   2   0   0   0   0   0   2   0   2   2   0   0   0   2   0   2   2   2   0   0   2   0   0   0   2   0   0   0   0   2   2   2   2   0   0   2   2   2   0   0   0   2   0   2   0   0   0   2   0   2   2   2   0   0   2   2   0   2   0   2   2   0   0   0   0   2   2   0   2   0   0   2   0   0   0   0   0
 MK-4-1                 0   2   0   2   2   2   2   2   2   2   0   2   0   0   0   2   0   2   0   2   0   0   0   0   2   0   0   2   0   0   0   0   0   0   0   0   2   0   0   0   2   2   0   2   2   0   2   0   2   2   0   2   0   2   2   0   0   2   0   0   0   2   2   0   2   0   0   0   2   0   2   2   0   0   0   2   2   2   2   0   2   0   2   0   0   2   2   0   2   2   2   0   0   0   2   0   0   0   2   2   2   2   0   2   0   2   0   0   0   2   0   2   0   2   0   0   0   2   2   0   2   0   0   2   0   2   2   2   0   0   2   0   0   2   0   2   2   0   2   0   2   2   2   2   0   2   0   0   0   0   0   0   2   2   2   2   0   2   2   2   0   2   0   0   2   0   0   0   2   2   2   0   0   0   0   2   2   2   2   2   0   0   2   2   0   2   2   2   2   0   0   0   2   0   0   2   0   2   2   0
 MK-4-2                 0   2   2   2   2   2   2   2   2   2   0   2   0   0   0   2   0   2   0   2   0   0   2   0   2   0   0   2   0   0   0   0   0   0   0   0   2   0   0   2   2   0   0   2   2   0   0   0   0   2   0   2   0   2   0   2   0   2   0   2   0   2   2   0   2   0   0   0   2   0   0   2   0   0   0   2   2   2   2   0   2   0   2   0   0   2   2   0   2   2   0   0   0   0   0   0   2   0   2   2   2   2   0   2   0   2   0   0   0   2   0   0   0   2   0   0   0   2   2   0   2   0   0   2   0   2   2   2   0   0   2   2   0   2   0   2   2   0   2   0   2   2   2   2   0   2   0   0   0   0   0   0   2   2   0   2   0   2   2   2   0   2   0   0   2   0   2   0   2   2   2   0   0   0   0   2   2   0   2   2   0   0   2   2   0   2   2   2   2   0   0   0   0   0   0   2   0   2   2   0
 MK-4-3                 0   2   0   2   0   2   2   2   2   0   0   2   0   0   0   2   0   2   0   0   0   0   2   0   2   0   0   0   0   0   0   0   0   0   0   0   2   2   2   2   2   0   0   0   2   0   0   0   0   2   2   2   0   0   0   2   0   2   0   2   0   2   0   0   2   0   0   0   2   0   0   2   0   0   0   2   2   2   0   0   2   0   2   0   0   2   2   0   0   2   0   0   0   0   0   0   2   0   2   2   2   2   0   0   0   2   2   0   0   2   0   0   0   2   0   0   0   2   2   0   2   0   0   2   0   0   2   2   0   0   2   2   0   2   0   0   2   0   2   0   2   2   2   2   0   2   2   0   0   0   0   0   2   2   0   2   0   2   2   2   0   2   0   0   2   0   2   0   2   2   2   0   0   0   0   2   2   0   2   0   0   0   2   2   0   2   2   2   2   0   0   0   0   2   0   2   0   2   2   0
 MK-4-4                 0   2   0   2   0   2   2   2   0   0   0   2   0   0   0   2   0   2   0   0   0   2   2   0   2   0   0   0   0   0   0   0   0   0   0   0   2   0   2   2   2   0   0   0   2   0   0   0   0   2   2   2   0   0   2   2   0   2   0   2   0   2   0   0   2   0   0   0   2   0   0   2   0   0   0   2   2   2   0   0   2   0   0   2   0   2   2   0   0   2   0   0   0   0   0   0   2   0   2   2   0   2   0   0   0   2   2   0   0   2   0   0   0   2   0   2   0   2   2   0   2   0   0   2   0   0   2   2   0   0   2   2   0   2   0   0   2   0   2   0   2   2   2   2   2   2   2   0   0   0   0   0   0   2   0   2   0   2   2   2   0   2   0   0   2   0   2   0   2   2   2   0   0   0   0   2   2   0   2   0   2   0   2   2   2   2   2   2   2   0   0   2   0   2   0   2   0   2   2   0
 MK-4-5                 2   2   2   2   0   2   2   2   2   0   0   2   0   0   0   2   0   2   0   0   0   2   2   0   2   0   0   0   0   0   2   0   0   0   0   0   2   0   2   2   2   0   0   0   2   2   0   0   0   2   2   2   0   0   2   2   0   2   0   2   0   2   0   0   2   2   0   0   2   0   0   2   0   2   0   2   2   2   0   0   2   0   0   2   0   2   2   2   0   2   0   0   0   0   2   0   2   0   0   2   0   2   2   0   0   2   2   0   0   2   0   0   0   2   2   2   2   2   2   0   2   0   0   0   0   0   0   2   0   0   2   2   0   2   0   2   2   0   2   0   2   2   2   2   2   2   2   2   0   0   0   0   0   2   0   2   0   2   2   2   0   0   0   0   2   0   2   0   2   2   2   0   0   0   0   2   2   0   2   0   2   0   2   2   2   2   2   2   2   0   0   2   2   2   0   2   0   2   2   0
 MK-4-6                 2   2   2   2   0   2   2   2   2   0   0   2   0   0   0   0   0   2   0   0   0   2   2   2   0   0   0   0   0   0   2   0   0   0   0   0   2   0   2   0   2   0   0   2   2   2   0   0   0   2   2   2   0   0   2   2   2   2   0   2   0   2   0   0   2   2   0   0   2   0   0   2   0   2   2   2   2   2   2   0   2   0   0   2   0   2   0   2   0   2   0   0   0   0   2   0   2   0   0   2   0   2   2   0   0   2   2   0   0   2   0   2   0   2   0   2   2   2   2   2   2   0   0   0   0   0   0   2   2   0   0   2   0   2   0   2   2   0   2   0   2   2   2   2   2   2   2   0   0   2   0   0   0   2   0   2   0   2   2   2   0   0   0   0   2   0   2   0   2   2   2   0   0   0   0   2   0   0   2   0   2   0   2   2   2   2   2   2   2   0   0   2   2   2   0   2   0   2   2   0
 MK-4-7                 2   2   2   2   2   2   2   2   2   0   0   2   2   0   0   0   0   2   0   0   0   2   2   2   0   0   0   2   0   0   2   0   0   0   0   0   0   0   2   0   2   0   0   2   2   2   0   2   0   2   2   2   0   0   2   2   0   2   0   2   0   2   0   0   2   2   0   0   2   0   0   2   0   2   2   2   0   2   2   0   2   0   0   0   0   2   0   2   0   2   2   0   2   0   2   0   2   0   0   2   0   2   2   0   0   2   2   0   0   0   0   2   0   2   0   2   2   2   0   2   2   0   2   0   0   0   0   2   2   0   0   2   0   2   0   2   2   0   2   0   2   2   2   2   2   2   2   0   0   2   0   0   2   2   0   2   2   2   2   2   0   0   0   0   2   0   2   0   2   2   2   0   0   0   0   2   0   0   2   2   2   0   2   2   2   2   0   2   2   0   2   2   2   2   0   2   0   2   2   0
 MK-4-8                 2   2   2   2   2   2   2   2   2   0   0   2   2   0   0   0   0   2   0   0   0   2   2   0   0   0   0   2   0   0   2   2   0   0   0   0   0   0   2   0   2   0   0   2   2   2   0   2   0   2   2   0   0   0   2   2   2   2   0   2   0   2   0   0   2   0   0   0   2   0   0   2   0   2   2   0   0   2   2   0   2   2   0   2   0   2   0   2   0   2   2   2   2   0   0   0   2   0   0   2   0   2   2   2   0   2   0   0   0   0   0   2   0   2   0   2   2   2   0   2   2   0   2   0   0   0   0   2   2   0   0   2   0   2   0   2   2   0   2   0   2   2   2   0   2   2   2   0   0   2   0   0   2   2   0   2   2   2   2   2   0   0   0   0   0   0   2   2   2   2   2   0   0   0   0   2   0   0   2   2   2   2   2   2   2   2   0   2   2   0   2   2   2   0   2   2   0   2   0   2
 MK-4-9                 2   2   2   2   2   2   2   2   0   0   0   2   2   0   0   0   0   2   0   0   0   2   2   0   0   0   0   2   0   0   0   2   0   2   0   0   0   0   2   0   2   0   0   2   2   2   2   2   0   2   2   0   0   0   2   2   2   2   0   2   2   2   0   0   2   0   0   0   0   0   0   2   0   2   2   2   0   2   2   2   2   2   0   2   0   2   0   2   0   2   2   2   2   0   0   0   2   0   0   2   0   2   2   2   0   2   0   0   2   0   0   0   0   0   0   0   2   2   0   0   2   0   2   0   2   0   0   2   2   0   0   2   0   2   0   2   2   0   2   0   2   2   2   0   2   2   2   0   2   2   0   2   0   2   0   2   2   2   2   2   0   0   0   0   0   0   2   2   2   2   2   0   0   0   0   2   0   0   2   2   2   2   2   2   2   2   2   2   0   0   2   2   2   0   2   2   0   2   0   2
 MK-4-10                2   2   2   2   0   2   2   2   0   0   0   2   2   0   0   0   0   2   0   0   0   0   2   0   0   0   0   2   0   0   0   2   0   0   0   2   2   2   2   0   2   2   0   0   2   2   2   2   0   2   2   0   2   0   2   2   2   2   0   2   2   2   0   0   2   0   0   0   0   0   0   2   0   2   2   2   0   2   2   2   2   2   0   2   0   2   0   2   0   2   2   2   2   0   0   0   0   0   0   2   0   2   2   2   0   2   0   0   2   0   0   0   0   2   0   2   2   2   0   2   2   0   2   0   2   0   0   2   2   0   2   2   0   2   0   2   2   0   2   0   2   2   2   0   2   2   2   2   0   2   0   2   0   2   0   2   2   2   2   2   0   0   0   0   0   0   2   2   2   2   0   2   0   0   0   2   0   0   2   2   0   2   2   2   0   2   2   2   0   2   2   2   2   0   2   2   0   2   2   0
 MK-4-11                2   2   2   2   0   2   0   2   0   0   0   2   2   0   0   0   0   2   0   0   0   0   2   0   0   0   0   2   0   2   0   2   2   0   0   2   2   2   2   0   2   2   2   0   2   2   2   2   0   2   2   0   2   0   2   2   2   2   0   2   2   2   0   0   2   0   0   0   0   0   0   2   0   2   2   2   0   2   2   2   2   2   0   2   0   2   0   0   0   2   2   2   2   2   0   0   0   0   0   2   0   2   2   0   0   2   0   0   2   2   0   0   0   0   0   2   2   2   0   2   2   0   2   0   2   0   0   2   2   0   2   2   0   2   0   2   2   0   2   0   0   2   2   0   2   2   0   2   0   2   0   2   0   0   0   2   2   2   2   2   0   2   0   0   0   0   2   2   2   0   0   2   0   0   2   0   0   2   2   2   0   2   2   2   2   0   2   2   0   2   2   2   2   0   2   0   2   2   2   0
 MK-4-12                2   2   2   2   0   2   0   0   0   0   0   2   2   0   0   0   0   2   0   0   0   0   2   2   0   0   0   2   0   2   0   2   2   0   0   2   2   2   2   0   2   2   2   0   2   2   2   2   0   2   2   0   2   0   2   2   2   2   0   2   2   2   0   2   2   0   0   0   0   0   0   2   0   2   2   2   0   2   2   2   2   2   0   2   2   2   0   0   0   2   2   2   2   2   0   0   0   0   2   2   0   2   2   0   0   0   0   0   2   2   0   0   0   0   0   2   2   2   0   2   2   0   2   0   2   2   0   2   2   0   2   2   0   2   0   2   2   2   2   0   0   2   2   0   2   2   0   2   0   2   0   2   0   0   0   2   2   0   2   2   0   2   0   0   0   0   2   2   2   0   0   2   0   0   2   0   0   2   2   2   2   2   2   2   2   2   2   0   0   2   2   0   2   0   2   0   2   2   2   0
 MK-4-13                2   2   2   2   0   2   0   0   0   2   0   2   2   0   0   0   0   2   0   2   0   0   2   2   0   0   0   2   2   2   0   2   2   0   0   2   0   2   2   2   2   2   2   0   2   2   2   2   0   2   0   0   0   0   2   2   0   2   0   2   2   2   0   2   2   0   2   0   0   0   0   2   0   2   2   2   0   2   2   2   2   2   0   2   2   2   0   0   0   2   2   2   2   2   0   2   0   0   2   0   0   2   2   0   0   0   2   0   2   2   0   0   0   0   0   2   2   2   0   2   2   2   2   0   0   2   0   2   2   2   2   2   0   2   0   2   2   2   2   0   0   2   2   0   2   2   0   2   0   2   2   2   0   0   0   2   2   0   2   0   0   0   2   0   0   0   2   2   2   2   0   2   0   0   2   0   0   2   2   2   0   2   2   2   2   2   2   0   0   2   2   0   2   0   2   0   2   2   2   0
 MK-4-14                2   2   2   0   0   2   0   0   0   2   0   2   2   0   0   0   0   2   0   2   0   0   2   2   0   0   0   2   0   2   0   2   2   0   0   2   2   2   2   2   2   2   2   0   0   2   2   2   0   2   0   0   0   0   2   2   2   2   0   2   2   2   0   0   2   0   2   0   0   0   0   2   0   2   2   2   0   2   2   2   2   2   2   2   2   2   0   0   0   2   2   0   2   2   0   2   0   0   2   0   0   2   2   0   0   2   2   0   2   2   0   0   2   0   0   2   2   2   0   2   2   2   2   0   0   2   0   2   2   2   2   2   0   2   2   2   2   0   2   0   0   2   2   0   2   2   0   2   0   2   2   2   0   0   0   2   2   0   2   2   0   0   2   0   0   0   2   2   2   2   0   0   0   0   2   0   0   2   2   2   0   2   2   0   2   2   0   0   0   2   2   2   2   0   2   0   2   2   2   0
 MK-4-15                2   2   2   0   0   2   0   2   0   2   0   0   2   0   0   0   0   2   0   2   0   0   2   2   0   0   0   2   0   2   0   2   2   0   0   2   2   2   2   2   2   2   2   2   0   0   2   2   0   2   0   0   0   2   0   2   2   2   0   2   0   2   0   0   2   0   2   0   0   0   0   2   0   2   2   2   0   2   2   2   2   2   2   2   2   2   0   0   0   2   2   0   2   2   0   0   0   0   2   0   0   2   2   0   0   2   2   0   2   2   2   0   2   0   0   2   2   2   0   2   0   2   2   0   0   2   0   2   2   2   2   2   0   2   2   2   2   0   2   0   0   0   2   0   2   2   2   2   0   2   2   2   0   2   0   0   2   0   2   2   0   0   2   0   0   0   2   2   2   2   0   2   0   0   2   2   0   2   2   2   0   2   2   0   2   0   0   0   0   2   0   2   2   0   2   0   2   2   2   0
 MK-4-16                2   2   2   0   0   0   0   2   0   0   0   0   2   0   0   0   2   2   0   2   0   0   2   2   0   0   0   2   0   2   0   2   2   0   0   2   2   0   2   2   2   2   2   0   0   0   0   2   0   2   0   0   0   2   0   2   0   2   0   2   0   0   0   0   2   0   2   0   0   0   0   2   2   2   2   0   0   2   2   2   2   2   2   2   2   2   0   2   2   2   2   0   2   2   0   0   0   0   2   0   0   2   0   0   2   2   2   0   2   2   2   0   2   0   0   2   2   2   0   2   0   2   0   0   0   2   0   2   2   2   2   2   0   2   2   2   2   0   2   0   0   0   2   0   2   2   2   2   0   2   2   2   0   2   0   2   2   0   2   2   0   0   2   0   0   0   2   2   2   2   2   2   0   0   2   2   2   2   0   2   0   2   2   0   2   0   0   0   2   2   2   2   2   0   2   0   0   2   2   0
 MK-5-1                 2   2   0   0   2   2   0   0   2   2   0   2   0   2   2   0   0   2   2   2   2   0   2   2   0   0   2   0   0   0   2   0   2   0   0   0   2   2   2   2   2   0   2   2   2   2   2   2   0   2   0   2   0   0   2   2   2   0   2   0   2   2   0   2   2   2   0   0   2   2   2   0   0   2   0   2   0   2   2   0   0   0   2   0   2   0   0   2   0   2   0   2   2   2   2   0   2   0   0   0   0   0   0   0   2   0   0   0   2   2   2   0   2   0   2   2   0   0   0   0   0   0   2   0   0   2   2   2   0   2   2   2   0   2   0   2   0   0   2   2   0   0   2   0   0   0   2   2   2   2   2   0   2   2   0   2   2   2   0   2   0   2   2   0   0   2   2   2   0   2   2   2   2   2   0   2   0   2   2   2   2   0   0   0   2   2   2   2   0   2   0   2   2   2   0   0   2   2   2   2
 MK-5-2                 2   2   0   0   2   2   0   0   2   2   0   2   0   2   2   2   0   2   2   2   2   0   2   2   0   0   2   0   2   0   2   0   0   0   0   0   2   0   2   2   2   0   2   2   2   2   2   0   0   2   2   2   2   0   2   2   2   0   2   0   2   2   0   0   2   0   0   2   2   2   2   0   0   0   0   0   0   2   2   0   0   2   2   0   0   0   0   2   0   2   0   2   2   2   2   0   2   0   0   0   0   0   0   0   2   0   0   0   2   2   2   0   0   0   2   2   0   2   0   0   0   0   2   2   0   2   2   0   0   2   2   2   0   2   0   2   2   0   2   2   0   0   2   0   0   0   2   2   2   0   2   0   2   2   0   2   2   0   0   2   0   2   2   2   0   2   2   2   0   2   2   2   2   2   0   2   0   2   0   2   2   0   0   0   2   2   2   2   0   2   0   2   2   2   0   0   2   2   2   0
 MK-5-3                 2   2   0   0   2   2   0   0   2   2   0   2   2   0   2   2   0   0   2   2   2   0   2   2   0   0   2   2   2   0   2   0   0   0   0   0   2   0   2   0   2   0   2   2   2   0   2   0   0   2   2   2   2   2   2   2   2   0   2   0   2   0   0   2   0   0   0   2   2   2   2   0   0   0   0   0   0   2   2   0   0   0   2   0   0   0   0   2   0   2   0   2   2   2   2   0   2   2   0   0   0   2   0   2   2   0   0   0   2   2   2   0   0   0   0   2   2   2   0   0   0   2   2   2   0   0   2   0   0   2   2   2   0   2   0   2   2   0   2   2   0   0   2   0   0   0   2   2   2   0   2   0   2   2   0   2   2   0   0   2   0   2   2   2   0   2   2   2   0   2   2   2   2   2   0   2   2   2   0   2   2   0   0   0   2   2   2   2   0   2   0   2   2   2   0   0   2   2   2   0
 MK-5-4                 2   2   0   0   2   2   0   0   2   2   2   2   2   2   2   2   0   0   2   2   2   0   2   2   0   0   2   2   2   0   2   0   0   0   0   2   0   0   0   0   2   0   2   2   2   0   2   0   0   0   2   2   2   2   0   2   2   0   2   0   2   0   0   2   0   0   0   2   2   2   2   0   0   0   0   0   0   2   2   0   0   0   2   0   0   2   0   2   0   2   2   0   2   2   2   0   2   2   0   0   0   2   0   2   2   2   0   2   2   0   2   0   0   0   0   2   2   2   0   0   0   2   2   2   0   2   2   0   2   2   2   2   0   2   0   2   2   0   2   2   0   0   2   0   0   0   2   2   2   2   0   0   2   2   0   2   2   2   0   2   0   2   0   0   0   2   2   0   0   2   2   2   2   2   0   2   2   2   0   0   2   0   0   0   2   2   2   2   2   2   0   2   2   2   0   0   2   2   2   2
 MK-5-5                 2   2   0   0   2   2   0   0   2   2   2   2   2   2   2   2   0   0   2   2   2   0   2   0   0   0   2   2   0   0   2   0   0   0   0   2   0   0   0   2   2   0   2   0   2   2   2   0   0   0   2   2   2   2   0   2   2   0   2   0   2   0   0   2   0   0   0   2   2   2   2   2   0   0   0   0   0   2   2   0   0   0   0   0   0   2   0   2   0   0   2   0   2   2   2   2   2   2   0   0   0   2   0   2   2   2   0   2   2   0   2   0   0   0   0   2   2   2   0   0   0   2   2   2   0   2   0   0   0   0   2   2   0   2   0   2   2   0   2   2   0   0   2   0   0   0   2   2   2   2   0   0   0   2   0   2   0   2   0   2   0   2   0   0   0   2   0   0   0   2   2   2   2   2   0   2   2   2   0   0   2   0   0   0   2   2   2   2   2   0   0   2   2   2   0   0   2   2   2   2
 MK-5-6                 2   0   0   0   2   2   2   0   2   2   2   2   2   2   2   2   0   0   2   2   2   0   0   0   0   0   2   2   0   0   0   0   0   0   0   2   0   0   0   0   2   0   0   0   2   2   2   0   0   0   2   2   2   2   0   2   2   0   2   0   2   0   0   2   0   2   0   2   2   2   2   2   0   0   0   0   0   2   2   0   0   0   0   0   2   2   2   2   0   2   2   0   2   2   2   2   0   2   0   2   0   2   0   2   2   2   0   2   2   0   2   0   0   0   0   2   2   2   0   0   0   2   2   0   0   0   0   0   0   2   2   2   0   0   0   2   2   0   2   2   0   0   2   0   0   0   2   2   2   2   0   0   0   2   2   2   0   2   0   2   0   2   0   0   0   2   0   0   0   0   2   2   0   2   0   2   2   2   0   0   2   0   0   0   2   2   2   2   2   0   0   2   2   2   0   0   2   2   2   2
 MK-5-7                 2   0   0   0   2   2   2   0   2   0   2   2   2   2   2   2   0   0   2   2   2   2   0   2   0   0   2   2   0   0   2   0   0   0   0   2   0   0   0   0   2   2   0   0   2   0   2   0   0   2   2   2   2   2   0   2   2   0   2   0   2   0   0   2   0   0   0   2   2   2   2   2   0   0   0   0   0   2   2   0   0   0   0   0   2   2   2   2   0   2   2   0   2   2   2   2   0   2   2   2   0   2   2   2   2   2   0   2   0   0   2   0   2   0   0   2   2   2   2   0   0   2   2   0   0   0   0   0   0   2   2   2   0   0   0   2   2   0   2   2   0   0   2   2   0   0   2   2   2   2   0   0   0   2   2   0   0   2   0   2   0   2   0   2   0   2   0   0   0   0   2   0   0   2   0   2   2   2   0   0   2   0   0   0   2   2   2   2   2   0   0   2   2   2   2   0   2   2   2   2
 MK-5-8                 2   2   0   0   2   2   2   0   2   0   0   2   2   2   2   2   0   0   2   2   2   2   0   0   0   0   2   2   0   0   2   0   0   0   0   2   0   0   0   0   2   2   0   2   2   0   2   0   0   2   2   2   2   2   0   2   2   2   2   0   2   0   0   2   0   0   0   2   0   2   2   2   0   0   0   0   0   2   2   0   0   0   0   0   0   2   2   2   0   2   2   0   2   2   0   2   0   2   2   2   0   2   2   2   2   2   0   0   0   0   2   0   2   0   0   2   2   2   2   0   0   2   0   0   0   0   0   0   0   0   2   2   0   0   0   2   2   0   2   2   2   0   2   2   0   2   2   2   2   0   0   0   0   2   2   0   0   2   0   2   0   2   0   2   0   2   0   0   0   0   2   0   0   2   2   2   2   2   0   0   2   0   2   0   2   2   2   0   2   0   0   2   2   2   2   0   2   2   2   2
 MK-5-9                 2   2   0   2   2   2   2   0   2   0   0   2   0   2   2   2   0   0   2   2   2   2   0   0   0   0   2   2   0   0   2   0   0   2   2   2   0   0   0   0   2   2   2   2   2   0   2   0   0   2   0   2   2   2   0   0   2   2   2   0   0   0   0   2   0   0   0   2   0   2   2   2   0   0   0   0   0   2   2   0   0   0   2   0   0   2   2   2   0   0   2   0   2   2   0   2   0   2   2   2   0   2   2   2   0   2   0   0   0   0   2   2   2   0   0   2   2   0   2   0   0   0   0   0   0   0   0   0   0   0   0   2   0   0   0   2   2   0   2   2   2   0   2   2   0   2   2   2   2   0   0   0   0   0   2   0   0   2   0   2   0   2   0   2   0   2   0   0   0   0   2   0   2   2   2   2   2   2   0   0   2   0   2   2   2   2   2   0   0   0   0   2   2   0   2   0   2   2   2   2
 MK-5-10                2   2   2   2   2   2   2   0   0   0   0   2   0   2   2   2   0   0   2   2   2   2   0   0   2   0   2   2   0   0   2   0   0   0   2   2   0   0   0   0   2   2   2   2   2   0   2   0   0   2   0   2   2   2   0   0   2   2   2   0   0   0   0   2   0   0   0   2   0   2   2   2   0   0   0   0   0   2   2   0   0   0   2   0   0   2   2   2   0   0   2   0   2   2   0   2   0   2   2   0   0   2   2   2   0   2   0   0   0   0   2   2   2   0   0   2   2   0   0   0   0   0   0   0   0   0   0   0   0   0   2   2   0   0   2   2   2   0   2   2   2   0   2   2   0   2   2   0   2   0   0   0   0   0   2   0   0   2   0   2   2   2   0   2   0   2   0   0   0   0   2   0   2   2   0   2   2   2   0   0   2   0   2   2   2   2   2   0   0   0   2   2   2   0   2   0   2   2   2   2
 MK-5-11                2   2   2   2   2   2   2   0   0   2   0   2   0   2   2   2   0   0   2   2   2   2   0   0   0   2   2   2   0   0   2   0   0   0   2   2   0   0   0   0   2   2   2   2   2   0   2   0   0   2   0   2   2   2   0   0   2   2   0   0   2   0   2   2   0   0   0   2   0   2   2   2   0   0   0   0   0   2   2   0   0   0   2   0   0   2   2   2   0   0   2   0   2   0   0   2   0   2   2   0   2   2   2   2   0   2   0   0   0   0   2   2   2   0   0   2   2   0   2   0   0   0   0   2   0   0   2   0   0   0   2   2   0   0   2   0   2   0   2   2   2   2   2   2   0   2   2   0   2   0   0   0   0   0   2   0   0   2   0   2   2   2   0   2   0   2   0   0   2   0   2   0   2   2   0   2   2   2   0   0   2   0   2   2   2   2   2   0   2   0   2   2   2   0   2   0   2   2   2   2
 MK-5-12                2   2   2   2   2   2   2   2   0   2   0   2   0   2   2   2   0   0   2   2   2   2   0   2   0   2   2   2   0   0   0   0   0   0   2   2   0   0   0   0   2   2   2   2   2   0   2   0   2   2   0   2   2   2   0   0   2   2   0   0   2   0   2   2   0   2   0   2   0   2   2   0   0   0   0   0   2   2   2   0   0   0   2   0   2   2   2   2   0   0   2   0   2   0   0   2   0   2   2   0   2   2   2   2   2   2   0   0   0   0   2   2   2   0   0   2   2   0   2   0   0   0   0   2   2   2   2   0   0   2   2   2   0   0   2   0   2   0   2   2   2   2   2   2   0   2   2   0   2   0   2   0   0   0   2   0   0   2   0   2   2   2   0   2   0   2   2   0   2   0   2   2   2   0   0   2   2   2   0   2   2   0   2   0   2   2   2   0   2   0   2   2   2   0   2   0   2   2   2   2
 MK-5-13                2   2   2   2   2   2   2   2   0   2   0   2   0   2   2   2   0   0   2   2   0   2   2   2   0   2   2   2   0   0   0   0   0   2   2   2   0   0   0   0   2   2   2   2   2   0   2   0   2   2   2   2   2   2   0   0   2   2   0   0   2   0   2   2   0   2   0   2   0   2   2   0   0   0   0   0   2   2   2   0   0   0   2   0   2   2   2   2   0   0   2   2   2   0   0   2   0   2   2   0   2   2   2   2   2   2   0   0   0   0   0   2   2   0   0   2   2   2   2   0   0   0   0   2   0   2   2   0   0   2   2   2   0   0   2   0   0   0   2   2   2   0   2   2   0   2   2   0   2   0   0   2   0   2   2   0   0   2   0   0   0   2   0   2   0   2   2   0   2   0   2   2   2   0   0   2   2   2   0   2   2   0   2   0   2   0   2   0   2   0   2   2   2   0   2   0   2   2   2   2
 MK-5-14                2   2   2   2   2   2   2   2   0   0   0   2   0   2   2   2   0   0   2   2   0   2   2   2   0   2   2   2   2   0   0   0   0   2   2   2   0   0   0   0   2   2   2   2   2   0   2   0   2   2   2   2   2   2   0   0   2   2   0   0   2   0   2   2   0   2   0   2   0   2   2   0   0   0   0   0   2   0   2   2   0   2   2   0   2   2   2   2   2   2   2   0   2   0   0   2   0   2   2   0   2   2   2   2   2   2   0   0   0   0   0   2   2   0   0   0   2   2   2   0   0   0   2   0   0   2   2   0   2   2   2   2   0   0   2   0   0   0   2   2   2   0   2   2   0   2   2   0   0   0   0   2   0   2   2   0   0   2   0   2   0   2   0   2   0   2   2   0   2   0   0   2   2   0   0   2   2   2   0   2   2   0   2   2   2   0   2   0   2   0   2   2   2   0   2   2   2   0   2   2
 MK-5-15                2   2   2   2   2   2   2   2   0   0   0   2   0   2   2   2   0   0   2   2   0   2   2   2   0   2   2   2   2   0   2   0   0   2   2   2   0   0   0   0   0   2   2   2   2   0   2   0   2   2   2   2   2   2   0   0   2   2   0   0   2   0   2   2   0   2   0   2   0   2   2   0   0   0   0   0   2   0   2   2   0   2   2   0   2   2   2   2   2   0   2   2   2   0   0   2   0   2   2   0   2   2   2   2   2   2   0   0   0   0   0   2   2   0   0   0   2   2   2   0   0   0   2   0   0   2   2   0   2   2   2   2   0   2   2   0   0   2   0   0   2   0   2   2   0   0   2   0   0   0   2   2   0   2   2   0   0   2   0   2   0   2   0   2   0   2   2   0   2   0   0   2   0   0   0   0   2   2   0   2   2   0   2   2   2   0   2   0   2   2   2   2   0   0   2   2   2   0   2   0
 MK-5-16                2   2   2   2   2   2   2   2   0   2   0   2   2   2   2   2   0   0   2   2   0   2   2   2   0   2   2   2   0   0   2   0   0   2   2   2   0   0   0   0   2   2   2   2   2   0   2   0   2   2   2   2   2   2   0   0   2   2   0   0   2   0   2   2   0   2   0   2   0   2   2   0   0   0   0   0   2   0   2   2   0   2   2   0   2   2   2   2   2   0   2   2   2   0   0   2   0   2   2   0   2   2   2   2   2   2   0   0   0   0   0   0   2   0   0   0   2   2   2   0   0   0   0   2   0   2   2   0   2   2   2   2   2   2   0   0   0   2   2   0   0   0   2   2   0   0   2   0   0   0   2   2   0   2   0   0   0   2   0   2   2   2   0   2   0   2   2   0   2   0   0   2   0   0   0   0   2   2   0   2   2   0   2   2   2   0   2   0   2   2   2   2   0   2   0   2   2   0   2   0
 MK-6-1                 2   2   0   0   0   0   2   2   2   2   0   2   2   0   2   2   2   0   2   2   0   2   0   0   2   0   2   0   0   2   2   0   0   2   0   0   0   2   0   2   2   2   2   0   2   0   2   0   2   0   0   2   0   0   0   0   2   0   0   2   0   0   2   0   0   0   2   0   2   0   2   0   2   0   0   0   0   2   2   2   2   0   2   0   0   0   2   2   2   2   2   0   0   0   2   2   2   0   0   0   0   2   2   0   0   2   0   2   0   2   0   2   2   2   0   2   0   0   0   2   2   2   0   2   0   2   2   0   0   0   2   2   2   0   0   0   2   2   0   2   2   2   0   0   2   2   0   0   0   2   2   0   2   2   2   2   2   2   0   0   2   2   2   0   2   2   0   2   2   0   2   0   2   0   0   0   0   0   2   2   0   2   0   2   0   0   2   2   0   2   0   0   2   2   2   2   0   2   2   2
 MK-6-2                 0   2   0   2   0   0   2   2   0   2   0   2   2   0   2   2   2   0   2   2   0   2   0   0   2   0   2   0   2   2   0   0   0   2   0   0   0   2   0   2   2   2   2   0   2   0   2   0   2   2   0   2   0   0   0   2   2   0   0   2   0   0   0   0   0   0   2   0   2   0   2   0   2   0   0   0   0   2   0   2   0   0   2   0   2   0   2   0   2   2   2   0   0   0   2   2   2   0   0   0   0   2   2   0   0   2   0   2   0   2   2   2   2   2   0   2   0   0   0   2   0   2   0   2   0   2   2   0   0   0   2   2   2   0   0   0   2   2   0   2   2   2   0   0   0   2   0   0   0   2   2   0   2   2   2   2   2   2   0   0   2   2   2   0   2   2   0   2   2   0   2   0   2   2   2   0   0   0   2   2   0   0   0   2   0   0   2   2   0   0   0   0   2   2   2   2   0   2   2   2
 MK-6-3                 0   2   0   0   0   0   2   0   0   0   0   2   2   0   0   2   2   0   2   2   0   2   0   0   2   0   2   0   2   0   0   0   0   2   2   0   0   2   0   2   2   2   2   0   2   0   2   0   2   2   0   2   0   0   0   0   2   0   0   2   0   0   0   0   0   0   2   0   2   0   2   0   2   0   0   0   0   2   0   2   0   0   2   0   0   0   2   0   2   2   2   0   0   0   2   2   2   0   0   0   0   2   2   0   0   2   0   2   0   2   2   2   2   2   0   2   0   0   0   2   0   2   0   2   0   2   0   0   0   0   2   2   2   0   0   0   2   2   0   2   2   2   0   0   0   2   0   0   0   2   2   0   2   2   2   0   2   2   0   2   2   2   2   2   2   2   0   2   2   0   2   0   2   2   2   0   0   2   0   2   0   0   0   2   0   0   2   2   0   0   0   0   2   2   2   2   0   2   2   2
 MK-6-4                 0   0   2   0   0   0   2   0   0   0   0   2   2   0   0   2   2   0   2   2   0   2   0   0   2   0   2   0   2   0   0   0   0   0   2   0   0   2   0   2   2   2   2   0   2   0   2   0   2   2   0   0   2   0   0   0   0   0   0   2   0   0   0   0   0   0   2   0   2   0   2   0   0   0   0   0   0   2   0   2   2   0   2   0   0   0   2   0   2   2   2   0   0   0   2   2   2   0   0   0   0   2   2   0   0   0   0   2   0   2   2   2   2   2   0   2   0   0   0   2   0   2   0   2   0   2   0   0   0   0   2   2   2   0   0   0   2   2   0   2   2   2   0   0   0   2   0   0   0   0   2   0   2   0   2   2   2   2   2   2   2   2   2   2   2   2   0   2   2   0   2   0   2   2   0   0   0   2   0   2   0   0   0   2   0   0   2   2   0   0   0   0   2   2   2   2   0   2   2   2
 MK-6-5                 0   0   2   0   0   2   2   2   0   0   0   2   2   0   0   2   2   0   2   2   0   2   0   0   0   0   2   0   2   2   0   0   0   0   2   0   0   2   0   2   2   2   2   0   2   0   2   0   2   2   0   0   0   0   0   0   0   0   0   2   0   0   0   2   0   0   2   2   2   0   2   2   0   0   0   0   0   2   0   2   2   0   2   0   0   0   2   0   2   2   2   0   0   0   2   2   2   0   0   2   0   2   2   0   0   0   0   2   2   2   2   0   2   2   0   0   0   2   0   2   2   2   0   0   0   2   0   0   0   0   2   2   2   0   0   0   2   2   0   2   2   2   0   0   0   0   0   0   0   0   0   0   2   0   2   2   2   2   2   2   2   2   2   2   2   2   0   2   2   0   2   0   2   2   0   0   0   2   0   2   0   2   0   2   0   0   2   2   0   0   0   0   2   2   0   2   0   2   2   2
 MK-6-6                 0   0   2   2   0   2   2   0   0   0   0   2   2   0   0   2   2   0   2   2   0   2   0   0   0   0   2   0   2   2   2   0   0   2   2   2   2   0   0   2   2   2   2   0   2   0   2   0   2   2   0   0   0   0   2   0   0   0   2   2   0   0   0   2   0   0   2   2   0   0   2   2   2   0   0   0   0   0   0   2   2   2   2   0   0   0   2   0   2   2   2   0   0   0   2   2   2   0   0   2   0   2   2   0   2   0   0   2   2   2   2   0   2   2   0   0   0   0   2   2   2   2   0   0   0   2   0   0   0   0   2   2   2   0   0   0   2   2   0   2   0   0   0   0   0   0   0   0   2   0   0   0   2   0   2   0   2   2   2   0   0   2   2   2   2   2   0   2   2   0   2   0   2   2   0   0   0   2   0   0   0   2   0   2   0   0   2   0   0   0   0   0   2   2   0   2   0   2   2   2
 MK-6-7                 0   0   2   2   0   2   2   0   0   0   0   2   2   0   0   2   2   0   2   2   0   0   0   0   2   0   2   0   2   2   2   0   2   2   2   2   2   0   0   2   2   2   2   0   2   0   2   0   2   2   0   0   0   0   2   0   0   0   2   2   0   0   2   2   0   0   2   2   0   0   2   2   2   0   0   0   0   0   0   2   2   2   2   0   0   0   2   0   2   2   2   0   0   0   2   2   2   0   0   0   0   2   2   0   2   0   0   2   2   2   2   0   2   2   0   2   0   0   0   2   2   2   0   0   0   2   0   0   0   0   2   2   2   0   0   0   2   2   2   2   0   0   0   0   0   0   2   0   0   2   0   0   2   0   2   0   2   2   2   0   0   2   2   2   2   2   0   2   2   0   2   0   2   2   0   0   0   2   0   0   0   0   0   2   0   0   0   0   0   0   2   0   2   2   0   2   0   2   2   2
 MK-6-8                 0   2   2   2   0   2   2   0   0   0   0   2   2   0   0   2   0   0   2   2   0   0   0   2   2   0   2   0   2   2   2   0   2   2   2   2   2   0   0   2   0   2   2   0   2   0   2   0   2   2   0   2   2   0   2   0   0   0   2   2   0   0   2   2   0   2   2   2   0   0   2   0   2   0   0   0   0   0   0   2   2   2   2   0   0   0   2   0   2   2   2   0   0   0   2   0   2   0   0   0   0   2   2   0   2   0   0   2   2   0   2   0   2   2   0   2   0   0   0   0   2   2   0   0   0   2   0   0   0   0   2   2   2   0   0   0   2   2   2   2   0   0   2   0   0   0   2   0   0   2   0   0   2   0   2   0   2   2   2   0   0   2   2   2   2   2   0   2   2   0   2   0   0   2   0   0   0   2   0   0   0   0   0   2   0   0   0   0   0   0   2   0   2   2   2   2   0   2   2   0
 MK-6-9                 2   2   2   0   0   2   2   0   0   0   0   2   0   2   0   2   0   0   2   2   0   0   0   0   2   0   2   0   2   2   2   0   0   2   2   2   2   0   0   2   0   2   2   0   2   0   2   0   2   2   0   0   2   0   2   0   0   0   0   2   2   0   2   2   0   2   2   2   0   2   2   0   2   0   0   0   0   0   0   2   2   2   2   2   0   0   2   0   2   2   2   0   0   0   2   0   2   0   0   0   0   2   2   0   2   0   0   2   2   2   2   0   2   2   0   2   0   0   0   0   2   2   0   0   0   2   0   2   0   0   2   2   2   0   0   0   2   2   2   2   0   0   0   0   0   0   2   0   0   2   0   0   2   0   2   0   0   2   2   0   0   0   2   2   2   2   0   2   2   0   2   0   0   2   0   0   0   0   2   0   0   0   0   0   0   0   0   0   0   0   2   0   2   2   0   2   0   2   2   0
 MK-6-10                2   2   0   0   0   2   2   0   0   0   0   2   0   2   0   2   0   0   2   0   0   0   0   0   2   0   2   0   2   2   0   0   0   2   2   2   2   0   0   2   0   2   0   0   2   0   0   0   2   2   0   0   2   0   2   0   0   0   0   2   2   0   2   2   0   2   2   2   0   2   2   0   2   0   0   0   0   0   0   2   2   2   2   2   0   0   0   0   2   2   2   0   0   0   2   0   2   0   0   0   0   2   2   0   2   0   0   2   2   2   2   0   2   2   0   2   0   0   0   0   2   2   0   0   0   2   0   2   0   0   2   2   2   0   0   0   2   2   2   2   0   0   0   0   2   0   2   2   0   2   2   2   2   0   2   0   0   2   0   0   0   0   2   2   2   0   0   2   2   2   2   0   0   2   0   0   0   0   2   0   0   0   0   2   0   0   2   2   0   0   0   2   2   2   0   2   0   2   2   0
 MK-6-11                2   2   0   0   0   2   2   0   0   0   2   2   0   2   2   2   0   0   2   0   0   0   0   0   2   0   2   0   2   2   0   0   0   2   2   2   2   0   0   2   0   2   0   0   2   0   0   0   2   2   0   0   2   0   2   0   0   0   0   2   2   2   2   2   0   2   2   2   0   0   2   0   2   0   0   0   0   0   0   2   2   0   2   2   0   0   0   0   2   2   2   0   0   0   2   0   2   0   0   2   0   2   2   2   2   0   0   2   2   2   2   0   2   2   0   2   0   0   0   0   0   2   0   0   0   2   2   2   0   0   2   2   2   0   0   0   2   2   2   2   0   0   0   0   0   2   0   0   0   2   2   2   2   0   0   0   0   2   0   0   0   2   0   2   2   0   0   2   2   2   2   0   0   2   0   0   0   0   2   0   2   2   0   2   2   0   2   2   0   0   0   2   2   2   0   2   0   2   2   0
 MK-6-12                2   2   0   2   0   0   2   2   0   0   0   2   0   2   2   2   0   0   2   0   0   0   0   0   2   0   2   0   2   2   0   0   0   2   2   2   2   0   0   2   0   2   0   0   2   2   0   2   2   2   0   0   2   0   0   0   0   0   0   2   2   2   2   0   0   2   2   2   0   0   2   0   2   0   0   0   0   0   0   2   2   2   0   2   0   0   0   0   2   0   2   0   0   0   2   0   2   0   2   2   0   2   2   2   2   0   0   2   2   2   2   0   2   2   0   2   0   2   0   0   0   2   0   0   0   2   2   2   0   2   2   2   2   0   0   0   2   2   0   2   0   0   0   0   0   2   2   0   0   2   2   0   2   0   2   0   0   2   2   0   0   2   0   2   2   0   0   2   0   2   2   0   0   2   0   0   0   0   2   0   2   0   0   2   2   0   2   2   0   0   0   2   2   2   0   2   0   2   2   0
 MK-6-13                0   2   0   0   0   0   2   2   2   0   0   2   0   2   2   2   2   0   2   0   0   0   0   0   2   0   2   0   0   2   0   0   0   2   2   2   2   0   0   2   0   2   0   0   2   0   0   2   2   2   0   2   2   0   0   0   0   0   0   2   2   2   2   0   2   2   0   2   0   0   2   0   2   0   0   2   0   0   0   2   2   2   0   2   0   0   0   0   2   0   2   0   0   0   2   2   2   0   2   2   0   2   2   2   2   0   0   0   2   0   2   0   0   2   0   2   0   2   0   0   0   2   0   0   0   2   2   2   0   2   2   2   2   2   0   0   2   2   0   2   0   0   0   0   0   2   2   0   0   2   2   0   2   0   2   0   0   2   0   0   0   2   0   2   2   0   0   2   0   0   2   0   0   2   0   0   0   0   2   0   2   0   2   2   2   2   0   2   0   0   0   2   2   0   0   2   0   2   2   2
 MK-6-14                0   2   2   2   0   0   2   2   2   0   0   2   0   2   2   2   2   0   2   2   0   0   2   0   2   0   2   0   0   2   0   0   2   2   2   2   2   0   0   2   0   2   0   0   2   0   0   0   2   2   0   2   0   0   2   0   0   2   0   2   2   2   2   2   2   2   0   2   0   0   2   2   2   0   0   2   0   0   0   2   2   2   0   2   0   0   0   0   2   0   2   0   0   0   0   2   2   0   2   2   0   2   2   2   2   0   0   0   2   0   2   0   0   0   0   2   0   0   2   0   0   0   2   0   0   2   2   0   0   2   2   0   2   2   0   0   2   2   0   2   0   2   0   2   0   2   2   0   0   2   2   0   2   0   2   0   0   2   0   0   0   2   0   2   2   0   0   2   0   0   2   0   0   2   0   2   0   0   2   0   2   0   2   0   2   2   0   2   0   0   0   2   2   0   0   2   0   2   2   2
 MK-6-15                0   2   2   0   0   0   2   2   2   0   0   2   0   2   2   2   2   0   2   2   0   0   2   0   2   0   2   0   0   2   0   0   2   2   2   2   2   0   0   2   0   2   0   0   2   0   0   0   2   2   0   2   0   0   2   0   0   2   0   2   2   2   2   2   0   2   0   2   0   0   2   2   2   0   0   2   0   0   0   2   2   2   0   2   0   0   0   0   2   0   2   0   0   2   0   2   2   0   2   2   0   2   2   2   2   0   0   2   2   0   0   0   0   0   0   2   0   0   2   0   0   0   2   0   0   2   2   0   0   2   2   0   2   2   0   0   2   2   0   2   0   2   2   0   0   2   2   0   0   2   2   0   2   0   2   0   0   2   0   0   0   2   0   0   2   0   0   2   0   0   2   0   0   2   0   2   0   0   2   2   2   0   0   0   2   2   0   0   0   0   0   2   2   0   2   2   0   2   2   2
 MK-6-16                0   0   0   0   0   0   2   2   2   0   0   2   0   0   2   2   2   0   2   2   0   0   2   0   2   0   2   0   2   2   0   0   2   2   2   2   2   2   0   2   0   2   0   2   2   2   0   0   2   2   0   0   0   0   2   0   0   2   2   2   2   2   2   2   0   2   0   2   0   0   2   0   2   0   0   2   0   0   0   2   2   2   0   2   0   2   0   0   2   0   2   0   0   2   0   2   2   2   2   2   0   0   2   0   2   0   0   2   2   2   0   0   2   0   0   0   0   0   2   0   0   0   2   0   0   0   2   0   0   2   2   0   2   2   0   0   0   2   0   2   0   2   2   0   0   2   2   0   0   0   2   0   2   0   2   0   0   2   0   0   0   2   0   0   2   0   0   2   0   0   2   2   0   2   2   2   0   0   2   2   2   0   0   0   2   2   0   0   0   0   2   2   0   0   2   2   0   2   2   2
 
!****************************************** Phenotypic Data **********************************************************
!-100.0 is resevred for missing phenotype
SimulatedTrait1        14.2460   14.1556   14.1714   16.3856   13.5305   14.4820   14.5784   15.1587   15.2739   17.1371   16.7497   16.2724   15.4340   16.4038   15.3580   14.8109   12.9088   14.4432   16.6264   17.8915   13.8828   16.6023   15.8764   15.3416   15.6828   15.3007   15.0010   14.5055   13.6694   14.2622   13.3326   15.9442   14.6360   14.0528   13.4920   14.4190   16.5322   14.8479   13.4748   16.7879   15.9951   14.5433   15.8057   16.3420   14.8648   14.5284   17.1555   13.9054   16.2866   13.1901   15.7181   14.9529   16.9477   14.1746   12.9751   14.4595   15.6871   14.6375   13.9755   15.3761   17.1698   14.5652   14.3768   14.1748   16.6209   16.4806   15.7972   15.2410   15.6868   13.3188   15.0432   14.8451   14.1081   17.6209   15.3717   16.3650   15.1838   13.1250   15.8191   13.1976   16.7410   16.3249   16.0108   16.9255   12.7409   15.2140   15.0770   16.5950   12.7773   16.0271   16.4584   15.7221   14.1657   14.7301   15.6093   13.5120   14.6055   14.1096   14.0900   12.9293   14.1466   12.9095   16.7287   14.3896   15.7009   15.4828   14.9214   15.2632   15.4278   13.4506   16.2791   16.8498   14.8579   15.8952   14.9260   14.7130   15.0698   15.7700   13.5523   15.0008   15.5310   15.2435   13.2034   14.8608   16.6558   16.9867   15.2870   15.6713   15.5418   14.0724   14.4121   16.9070   11.9129   15.0957   15.4000   16.8532   15.2120   14.5534   14.6210   12.6114   16.8366   14.0650   14.4771   14.7675   15.5735   14.6254   16.3130   15.3910   15.4048   13.1660   14.8089   15.9072   15.5782   13.7890   15.7957   17.5662   13.2166   17.4756   16.2796   16.6335   14.7897   17.2549   14.9515   14.3707   15.8483   14.6421   15.8094   16.5996   16.2936   14.7880   15.4607   15.9900   15.2541   14.4529   16.9971   13.7158   15.8684   14.4368   16.6707   16.1026   14.6285   16.0340   13.2341   13.0977   15.5044   17.7353   13.3452   13.8090   16.9617   14.2073   14.0526   14.0617   15.0710   12.9225   15.1345   14.0874   17.9215   16.9484   13.6834   14.8239
SimulatedTrait2        10.7208   10.6613   10.8193    8.7874   10.6843   10.0610   10.5856    9.1926    9.2206    9.1590    9.3862   10.8805   10.3608    9.8878   10.8401    8.8123   10.8773   10.8128    9.9767    8.7706   10.4355    9.0477    9.4557   10.1971   10.5973    9.2813    9.8487   10.7745   11.2775   11.0378   10.4794   10.7436    9.1115    9.4199   10.3154   10.3518    9.6500   10.5643   11.0368   10.0548    9.1204   10.8089    8.8044    9.6135   10.2513   10.3093    8.8323    9.6607    9.9234   11.6110   10.3932    9.9570    9.1306   10.0153   10.9321   10.2135    9.5602    9.6011   10.6292    9.2823    9.3421   10.5636   10.7015   10.7938    9.2763    9.3397    9.8506    8.9961   10.5287   10.3788   10.5423   10.9125   10.3104    8.6570    9.7860    9.2126    9.6153   11.3073    9.3600   10.8538    9.9233    9.9519   10.3226   10.5942   10.3649   10.9056    9.7137    9.0986   10.5710   11.1164    8.9581    9.5614   11.5217    9.9656    9.2850   10.4077    9.8810   11.1943    9.5681    9.1918   11.2585    9.6591    9.2424   10.7508    9.4446   10.4283   10.5868    9.6439   11.0318    9.6522    8.9821   10.0839    9.9377    9.2748    9.0360   10.4815   10.9235   11.0957   10.2059   10.1036   10.4197   10.3795    9.7562   10.6402    9.3180    8.8722   10.8112    8.8651    9.1478   11.1426   10.8931    9.7717   10.5140   11.1617   10.0809    8.9951    9.4757   10.0366    9.8905   10.2470    9.7516    9.7359    9.5695   10.7281    9.3220   10.3525    9.0470    9.7650    9.5382   10.8465   10.6067   10.1516   10.0391    8.9773    8.9366    8.9701   10.6642    9.9452    9.2415    9.2671    9.0081    9.8820   10.8855   11.1659    9.4444    9.9209    8.8975    9.2327    9.1755   10.1586    8.8321   10.5797   11.1164    9.4224    9.0584    9.5396    8.5077    9.9203    9.6527    9.1839    9.9724    9.3749   11.2649   10.0957   11.1919    9.4103   10.1817    9.8956   11.0500   10.5407   10.7600   10.8202    9.4278   11.2832    9.7426   10.6699    9.4130    8.5067   10.7310    8.5694
 
