# Supplementary material for: Inclusive Composite Interval Mapping of QTL by Environment Interactions in Biparental Populations
Source: PLoS One. 2015 Jul 10;10(7):e0132414. doi: 10.1371/journal.pone.0132414 (PMC4498613; doi:10.1371/journal.pone.0132414)
Supplement: S5 File — (ZIP) [file pone.0132414.s005.zip › H=0.5/L1/run_00026.met]

!**********************Note: lines staring with "!" are remarks and will be ignored in the program********************
!*********************************General Information**********************************
!Assuming F1 = P1 x P2, populations available in QTL IciMapping are: 
!  1, P1BC1F1 = P1 x F1, the first backcrossing where P1 is used as the recurrent parent;
!  2, P2BC1F1 = P2 x F1, the first backcrossing where P2 is used as the recurrent parent;
!  3, F1DH, F1-derived doubled haploids; 
!  4, RIL or F1RIL, recombination inbred lines through the repeated selfing of F1;
!  5, P1BC1RIL, recombination inbred lines through the repeated selfing of P1BC1F1;
!  6, P2BC1RIL, recombination inbred lines through the repeated selfing of P2BC1F1;
!  7, F2, the selfing generation of F1;
!  8, F3, the selfing generation of F2;
!  9, P1BC2F1, the second backcrossing where P1 is used as the recurrent parent; 
! 10, P2BC2F1, the second backcrossing where P2 is used as the recurrent parent;
! 11, P1BC2RIL, recombination inred lines through the repeated selfing of P1BC2F1; 
! 12, P2BC2RIL, recombination inred lines through the repeated selfing of P2BC2F1; 
! 13, P1BC1F2, the selfing generation of P1BC1F1; 
! 14, P2BC1F2, the selfing generation of P2BC1F1; 
! 15, P1BC2F2, the selfing generation of P1BC2F1; 
! 16, P2BC2F2, the selfing generation of P2BC2F1; 
! 17, P1BC1DH, P1BC1F1-derived doubled haploids; 
! 18, P2BC1DH, P2BC1F1-derived doubled haploids; 
! 19, P1BC2DH, P1BC2F1-derived doubled haploids; 
! 20, P2BC2DH, P2BC2F1-derived doubled haploids; 
   3      !Mapping Population (see remarks above)
   2      !Mapping Function (1 for Kosambi; 2 for Haldane; 3 for Morgan)
   2      !Marker Space Type (1 for intervals; 2 for positions)
   1      !Marker Space Unit(1 for centiMorgans; 2 for Morgan)
   6      !Number of Chromosomes (or Linkage Groups)
 200      !Size of the mapping population
   2      !Number of environments
 
!***************************************** Chromosomes and Linkage Maps **********************************************
!Chromosome                 NumMarkers
-CH1                        16
-CH2                        16
-CH3                        16
-CH4                        16
-CH5                        16
-CH6                        16
!Linkage map (Marker name followed by position or the interval length)
 MK-1-1                1     0.000
 MK-1-2                1    10.000
 MK-1-3                1    20.000
 MK-1-4                1    30.000
 MK-1-5                1    40.000
 MK-1-6                1    50.000
 MK-1-7                1    60.000
 MK-1-8                1    70.000
 MK-1-9                1    80.000
 MK-1-10               1    90.000
 MK-1-11               1   100.000
 MK-1-12               1   110.000
 MK-1-13               1   120.000
 MK-1-14               1   130.000
 MK-1-15               1   140.000
 MK-1-16               1   150.000
 MK-2-1                2     0.000
 MK-2-2                2    10.000
 MK-2-3                2    20.000
 MK-2-4                2    30.000
 MK-2-5                2    40.000
 MK-2-6                2    50.000
 MK-2-7                2    60.000
 MK-2-8                2    70.000
 MK-2-9                2    80.000
 MK-2-10               2    90.000
 MK-2-11               2   100.000
 MK-2-12               2   110.000
 MK-2-13               2   120.000
 MK-2-14               2   130.000
 MK-2-15               2   140.000
 MK-2-16               2   150.000
 MK-3-1                3     0.000
 MK-3-2                3    10.000
 MK-3-3                3    20.000
 MK-3-4                3    30.000
 MK-3-5                3    40.000
 MK-3-6                3    50.000
 MK-3-7                3    60.000
 MK-3-8                3    70.000
 MK-3-9                3    80.000
 MK-3-10               3    90.000
 MK-3-11               3   100.000
 MK-3-12               3   110.000
 MK-3-13               3   120.000
 MK-3-14               3   130.000
 MK-3-15               3   140.000
 MK-3-16               3   150.000
 MK-4-1                4     0.000
 MK-4-2                4    10.000
 MK-4-3                4    20.000
 MK-4-4                4    30.000
 MK-4-5                4    40.000
 MK-4-6                4    50.000
 MK-4-7                4    60.000
 MK-4-8                4    70.000
 MK-4-9                4    80.000
 MK-4-10               4    90.000
 MK-4-11               4   100.000
 MK-4-12               4   110.000
 MK-4-13               4   120.000
 MK-4-14               4   130.000
 MK-4-15               4   140.000
 MK-4-16               4   150.000
 MK-5-1                5     0.000
 MK-5-2                5    10.000
 MK-5-3                5    20.000
 MK-5-4                5    30.000
 MK-5-5                5    40.000
 MK-5-6                5    50.000
 MK-5-7                5    60.000
 MK-5-8                5    70.000
 MK-5-9                5    80.000
 MK-5-10               5    90.000
 MK-5-11               5   100.000
 MK-5-12               5   110.000
 MK-5-13               5   120.000
 MK-5-14               5   130.000
 MK-5-15               5   140.000
 MK-5-16               5   150.000
 MK-6-1                6     0.000
 MK-6-2                6    10.000
 MK-6-3                6    20.000
 MK-6-4                6    30.000
 MK-6-5                6    40.000
 MK-6-6                6    50.000
 MK-6-7                6    60.000
 MK-6-8                6    70.000
 MK-6-9                6    80.000
 MK-6-10               6    90.000
 MK-6-11               6   100.000
 MK-6-12               6   110.000
 MK-6-13               6   120.000
 MK-6-14               6   130.000
 MK-6-15               6   140.000
 MK-6-16               6   150.000
!*********************************** Marker Types ********************************************************************
!Co-dominant marker: When heterozygote F1 is present, P1 is coded as 2, F1 is coded as 1, and P2 is coded as 0; Otherwise, P1 is coded as 2, and P2 is coded as 0. 
!Dominant marker: When heterozygote F1 is present, P1 and F1 are coded as 12, and P2 is coded as 0; Otherwise, P1 is coded as 2, and P2 is coded as 0.  
!Recessive markers: When heterozygote F1 is present, P1 is coded as 2, and F1 and P2 are coded as 10; Otherwise, P1 is coded as 2, and P2 is coded as 0. 
!Missing marker is coded as -1. 
 MK-1-1                 0   2   0   2   2   2   2   2   2   2   0   0   0   0   0   0   0   0   0   0   0   2   0   2   2   2   0   2   2   2   2   2   0   0   0   2   2   0   0   0   2   0   2   0   2   2   0   2   0   0   2   0   2   0   0   0   2   0   2   0   0   2   2   2   2   0   2   2   2   2   0   0   0   0   2   2   0   2   0   2   2   2   0   2   2   0   0   2   0   0   0   0   0   0   0   2   2   2   0   2   2   2   2   2   2   2   2   0   0   2   0   2   0   0   2   0   0   2   2   2   0   2   2   0   0   0   2   2   2   0   0   2   0   0   2   2   0   2   0   0   0   0   0   0   0   2   0   0   2   0   0   0   0   2   0   0   0   0   0   2   0   0   2   0   0   2   2   2   0   0   2   0   2   0   0   0   2   2   2   0   0   2   0   2   0   0   2   0   0   0   2   2   2   2   0   2   0   2   0   2
 MK-1-2                 0   2   0   2   2   2   2   2   2   2   0   0   0   0   0   0   0   0   0   0   0   2   2   2   2   2   0   2   2   2   2   2   0   0   2   0   2   0   2   0   2   0   2   0   2   0   0   2   2   0   2   0   2   0   0   0   2   0   2   0   0   2   2   2   2   0   2   2   2   2   0   0   0   0   2   2   0   0   0   2   2   2   0   2   2   2   0   2   0   0   0   0   0   0   0   2   2   2   0   2   2   0   2   2   2   2   2   0   0   2   0   2   0   0   2   0   0   2   2   2   0   0   2   0   0   0   2   2   2   0   0   2   0   0   2   2   0   2   0   0   0   0   0   0   0   0   0   0   2   0   0   0   0   2   0   0   0   0   0   2   0   0   2   0   0   2   2   0   0   0   2   0   2   0   0   2   2   2   2   0   0   2   0   2   0   0   2   0   0   0   2   2   2   2   0   2   0   2   2   2
 MK-1-3                 0   0   0   2   2   0   2   2   2   2   0   0   0   0   2   0   0   0   0   0   0   2   0   2   2   2   0   2   2   2   2   2   0   0   2   0   2   0   2   2   2   0   2   0   2   0   0   2   2   0   2   0   2   0   0   0   2   0   2   0   0   2   2   0   2   0   2   2   2   2   0   0   0   0   2   2   0   0   0   2   0   2   0   2   2   0   0   0   0   0   0   0   0   0   0   2   2   2   0   2   2   0   2   0   2   2   2   0   0   2   0   2   0   0   2   2   0   2   2   2   0   0   2   0   0   2   2   2   2   0   0   2   0   0   2   2   0   2   0   0   0   0   0   0   0   0   0   2   2   0   2   0   0   0   2   0   0   0   0   2   0   0   2   0   2   2   2   0   0   0   2   0   0   0   0   2   2   2   2   0   0   2   0   2   0   0   2   2   0   0   2   0   0   2   0   0   0   2   2   2
 MK-1-4                 0   0   2   2   2   0   2   2   2   2   0   0   0   0   2   2   0   0   0   0   0   2   0   2   2   2   0   2   2   2   2   2   2   0   2   0   2   0   0   2   2   2   0   0   2   0   0   2   2   0   2   0   2   0   0   0   2   0   2   0   0   2   2   0   2   0   2   2   2   2   0   2   0   2   2   2   0   0   2   2   0   0   0   2   2   0   0   0   0   0   2   0   2   0   2   2   2   2   2   2   2   0   2   0   2   2   2   0   0   2   0   2   0   0   2   2   0   2   2   2   0   0   2   0   0   2   2   2   2   0   0   2   0   0   2   2   0   2   0   0   0   0   0   0   0   0   0   2   2   0   2   0   0   0   0   0   0   0   0   2   0   0   2   0   2   2   2   0   0   0   2   0   2   2   0   2   2   2   2   0   0   2   0   2   0   0   2   2   0   0   2   0   0   2   0   0   0   2   2   2
 MK-1-5                 0   0   2   2   2   0   2   0   2   2   0   0   0   2   2   2   0   0   0   0   0   2   0   2   2   0   0   2   2   2   2   2   0   0   2   0   2   0   0   0   2   2   0   0   0   0   0   2   2   0   2   0   2   0   0   2   2   0   2   0   0   2   2   0   2   0   2   2   2   2   0   2   0   2   2   2   0   0   2   2   0   0   0   2   2   0   0   0   0   0   2   0   2   0   2   2   2   2   2   2   2   0   2   0   2   2   2   0   2   2   0   2   0   0   2   2   0   2   2   2   0   0   2   0   0   2   2   2   2   0   0   2   0   0   2   2   0   2   0   0   0   0   0   0   0   0   0   2   0   0   0   0   0   0   0   0   0   0   0   0   0   0   2   0   2   2   2   0   0   0   0   0   0   2   2   2   2   2   2   0   0   2   0   2   0   0   2   2   0   2   2   0   0   2   0   0   0   2   2   2
 MK-1-6                 0   0   2   2   2   0   2   0   2   2   0   0   2   0   2   2   0   0   0   0   0   2   0   0   2   0   0   2   2   2   2   2   0   0   2   0   2   2   0   0   2   2   0   0   0   0   0   2   2   0   0   0   2   0   0   2   2   0   2   0   0   2   2   2   2   2   2   2   2   2   0   2   0   2   2   2   0   0   2   2   0   0   0   2   2   0   0   0   0   0   0   0   2   0   2   2   2   2   2   2   2   0   0   0   2   2   2   0   2   2   0   0   0   0   2   2   0   2   2   2   0   0   2   0   0   2   2   2   2   0   0   2   0   0   0   2   0   2   0   0   0   0   0   0   0   0   0   2   0   0   0   0   0   0   0   0   0   0   0   0   0   0   2   0   2   0   2   0   2   0   0   0   0   2   2   0   2   2   2   0   0   2   0   2   0   0   2   2   0   2   2   0   0   2   0   0   0   2   2   2
 MK-1-7                 0   0   2   2   2   0   2   0   0   2   0   0   2   2   2   2   2   0   0   0   0   2   0   0   2   0   0   2   2   2   2   2   2   0   2   0   0   2   0   0   2   2   0   0   0   0   0   2   2   0   0   0   2   0   0   2   2   0   0   0   0   2   2   2   2   2   2   0   2   2   0   2   0   2   2   2   0   0   2   2   2   0   0   2   2   0   0   0   0   0   0   0   2   0   0   0   2   2   2   2   2   0   0   2   0   2   2   0   0   0   0   0   0   0   0   2   0   2   2   2   0   0   2   0   0   2   0   2   2   0   2   2   0   0   0   2   0   2   0   0   0   0   0   0   2   0   0   2   0   0   0   0   0   2   0   0   0   0   0   0   0   0   2   0   2   0   0   2   2   0   0   0   0   2   2   0   2   2   2   0   2   2   0   2   0   0   2   2   0   2   2   0   0   2   0   0   0   0   2   2
 MK-1-8                 0   0   2   2   2   0   2   0   0   2   0   0   2   2   2   2   2   0   0   0   0   0   0   0   0   0   0   2   2   2   2   2   2   0   2   0   0   2   0   0   2   2   0   0   0   0   0   2   2   0   0   0   2   0   2   2   2   2   0   0   0   2   2   2   2   0   2   0   2   2   0   2   0   2   2   2   0   0   0   2   2   0   0   2   2   0   0   0   0   0   0   0   2   0   0   0   2   2   2   2   2   0   2   2   0   0   2   0   0   0   0   2   0   0   0   2   0   2   2   2   0   0   2   0   0   0   0   2   2   0   2   2   0   2   0   2   0   2   0   0   0   0   0   0   2   0   0   2   0   0   0   0   0   2   2   2   0   0   0   0   0   0   2   0   2   0   0   2   2   0   0   0   0   2   2   0   2   2   2   0   2   2   0   2   0   0   2   0   0   2   2   0   0   2   0   0   0   0   2   2
 MK-1-9                 0   0   2   2   2   2   2   0   0   2   0   0   2   2   2   2   2   0   2   0   0   0   0   0   2   0   0   2   2   2   2   2   2   2   2   0   0   2   0   0   2   2   0   0   0   0   0   0   2   0   0   0   2   0   2   2   2   2   0   0   0   2   2   2   2   2   2   0   2   2   0   2   0   2   2   2   0   0   0   2   2   0   0   2   2   0   0   0   0   0   0   0   2   2   0   2   2   2   2   2   2   0   2   0   2   0   2   0   0   0   0   2   0   0   0   2   0   2   0   2   0   0   2   0   2   0   0   2   2   0   2   2   0   0   2   2   0   2   0   0   0   0   0   0   2   0   0   2   0   0   0   0   0   0   2   2   0   0   0   0   0   0   2   0   2   0   2   0   2   0   0   0   0   2   2   0   2   2   2   2   2   2   0   2   0   0   2   0   0   2   2   0   0   2   0   0   0   0   0   2
 MK-1-10                0   0   0   2   2   2   2   0   0   0   0   0   2   2   2   2   0   0   2   0   0   0   0   0   2   0   0   2   2   2   2   2   2   2   2   0   0   2   0   2   2   2   0   0   0   0   0   0   2   0   0   0   2   0   2   2   2   2   0   0   2   2   2   2   2   2   2   0   2   2   2   2   2   2   2   2   0   0   0   2   2   0   0   2   2   0   0   2   0   0   0   0   2   2   0   2   2   2   2   2   0   0   0   0   2   0   2   0   2   0   0   2   0   0   0   2   0   2   0   2   0   0   2   0   2   0   0   2   2   0   2   2   0   2   2   2   0   2   0   0   2   0   0   0   2   0   2   2   2   0   0   0   0   0   2   2   0   0   0   0   0   0   2   0   2   0   2   2   2   0   0   0   0   2   2   0   2   2   2   2   2   2   0   2   0   0   2   0   2   2   2   0   0   0   0   0   0   0   0   2
 MK-1-11                0   0   0   2   2   0   2   0   0   0   0   0   2   2   2   2   0   0   0   2   0   0   0   0   2   2   0   2   2   2   2   2   2   2   2   0   0   2   0   0   2   2   0   0   0   0   0   0   2   0   0   0   2   0   2   2   2   2   0   0   2   2   2   2   2   2   2   0   2   2   2   2   2   2   0   2   0   0   0   2   2   0   2   2   2   0   0   2   0   0   0   0   2   2   2   2   2   2   2   2   2   0   0   2   2   0   2   0   2   0   0   2   0   0   0   0   2   2   0   2   0   2   2   0   2   0   0   2   2   0   2   2   0   2   2   2   0   2   0   0   2   0   0   0   2   2   2   2   2   0   0   0   0   0   2   2   2   0   0   0   0   0   2   0   2   0   2   0   2   0   2   0   0   2   2   0   0   2   2   2   2   2   0   2   2   0   2   0   2   2   2   0   2   0   2   0   0   0   0   2
 MK-1-12                0   0   0   2   2   0   2   0   0   0   0   0   2   2   2   2   0   0   0   2   0   0   0   0   2   0   0   2   0   0   2   0   2   2   2   0   0   2   0   0   2   2   0   0   0   0   0   2   2   0   0   0   2   0   0   0   2   2   0   0   2   2   2   2   2   2   2   0   0   2   2   2   2   2   0   2   0   2   0   2   0   0   2   0   2   0   0   2   0   0   0   0   2   0   2   2   2   2   2   2   2   0   0   2   2   0   2   2   0   0   0   0   0   0   0   0   2   2   0   2   0   2   2   0   2   0   0   0   0   0   2   2   0   2   2   2   0   2   2   0   2   0   0   0   2   2   2   2   2   0   0   0   0   0   2   2   2   0   0   0   0   0   0   0   2   0   2   2   2   2   2   0   0   2   0   0   0   2   2   2   2   0   0   2   2   0   2   0   2   2   2   0   2   0   0   0   0   0   0   2
 MK-1-13                0   0   0   2   2   0   0   0   0   0   0   0   2   0   2   2   0   0   0   2   2   0   0   0   2   0   0   2   0   0   2   0   2   2   2   0   0   2   0   2   2   2   0   0   0   0   0   2   2   0   0   0   2   2   0   0   2   2   0   0   2   2   2   2   2   2   2   0   0   2   2   2   2   2   0   2   0   0   0   2   0   0   2   0   2   0   0   2   0   0   2   0   2   0   2   2   2   0   2   2   2   0   0   2   2   0   2   2   0   0   0   0   0   0   2   0   2   2   0   2   0   2   2   0   2   0   0   0   0   0   2   2   0   2   2   2   0   2   2   2   0   0   2   2   2   2   2   2   2   0   0   0   0   0   2   2   2   0   0   0   0   0   0   0   2   0   2   2   2   2   2   0   0   2   0   0   0   2   2   2   2   0   0   2   2   0   2   0   2   2   2   0   2   0   2   0   0   0   0   2
 MK-1-14                0   0   0   2   2   0   0   0   0   0   0   0   2   0   2   2   0   0   0   2   2   0   0   0   2   0   0   2   0   0   2   0   2   2   2   0   0   2   0   2   0   2   0   0   0   0   0   2   2   0   0   0   0   2   0   0   2   2   0   0   2   2   2   2   2   2   2   0   0   2   2   2   2   2   0   2   0   2   0   2   0   2   2   0   0   2   0   2   2   0   2   0   2   0   0   2   0   0   2   2   2   0   2   2   0   0   2   2   0   0   0   0   0   0   2   0   2   2   0   0   0   2   2   0   2   0   0   0   0   0   2   2   0   2   2   2   0   2   2   2   0   0   2   2   2   2   2   2   2   0   0   0   0   0   2   0   2   0   0   0   0   0   2   0   2   0   2   2   2   2   2   0   0   0   0   0   0   2   2   2   0   2   0   2   2   0   2   0   2   2   2   0   2   0   2   0   0   0   0   2
 MK-1-15                0   0   2   2   2   0   0   2   0   0   0   0   2   0   2   2   0   0   0   2   2   0   0   0   2   0   0   0   0   2   2   0   2   0   2   0   0   2   0   2   0   2   0   2   0   0   0   0   2   0   0   2   0   2   0   0   2   2   0   0   2   2   2   2   2   2   2   0   0   2   2   2   2   2   0   2   0   2   0   2   0   2   2   2   0   2   0   2   2   0   2   0   2   0   0   2   0   0   2   2   2   0   2   2   0   2   2   0   0   0   0   0   0   0   2   0   2   2   0   0   0   0   2   0   2   0   0   0   0   0   0   2   0   2   2   2   0   2   2   2   0   0   2   2   2   2   2   2   2   0   0   0   0   0   2   2   2   0   0   0   0   0   2   0   2   0   2   2   2   2   2   0   0   0   0   0   2   2   2   2   2   2   0   2   2   0   2   0   2   2   2   0   2   0   2   2   0   0   0   2
 MK-1-16                0   0   2   2   0   0   2   2   2   0   0   0   2   0   2   2   0   0   0   0   2   0   0   0   2   0   0   0   0   2   2   0   2   0   0   0   0   2   0   2   0   2   0   2   0   0   0   0   2   0   0   2   0   2   0   0   2   2   0   0   2   2   2   2   2   2   2   0   0   2   2   2   2   2   0   2   0   2   0   2   0   2   2   2   0   2   0   2   2   0   2   0   0   0   0   2   0   0   2   2   2   2   2   2   0   2   2   0   2   0   2   0   0   0   2   0   2   2   0   0   0   0   2   0   2   0   0   0   0   0   0   2   0   2   2   2   0   0   2   2   0   0   0   2   2   2   2   0   2   0   0   2   0   0   2   2   2   0   0   0   0   0   2   2   2   0   2   2   2   0   2   0   0   0   0   0   2   2   2   2   2   2   2   2   2   0   2   0   2   2   2   0   0   0   2   2   0   0   0   2
 MK-2-1                 0   2   0   2   0   2   0   2   0   2   0   2   0   2   0   0   0   2   0   2   0   2   2   0   2   2   0   0   2   0   0   0   0   0   2   2   0   0   2   2   2   2   0   2   0   2   2   2   0   2   2   0   0   2   2   2   0   2   0   0   2   0   2   2   2   0   0   0   2   0   2   2   2   0   2   0   0   0   2   0   0   0   0   0   2   2   2   0   2   0   0   2   0   2   2   0   0   0   2   0   0   0   2   0   2   0   0   0   2   2   2   0   0   0   0   0   2   0   2   2   0   0   2   0   0   2   0   0   2   2   2   2   0   2   2   2   0   2   2   2   2   2   0   2   2   2   2   2   0   2   2   2   0   0   0   0   0   0   2   0   0   2   2   2   0   0   0   0   0   2   2   0   0   0   2   0   2   0   2   0   2   2   0   2   0   2   0   2   0   2   2   2   2   2   2   0   0   0   0   0
 MK-2-2                 2   2   0   2   0   2   0   2   0   2   0   2   2   2   0   0   0   2   0   2   0   2   0   0   2   2   0   0   2   0   0   0   0   0   2   2   0   0   2   2   0   2   0   2   0   2   0   2   0   2   2   0   0   2   2   2   0   2   0   0   2   2   2   2   0   0   0   2   2   0   2   2   2   0   2   0   0   0   2   0   0   0   0   2   2   2   2   0   2   2   0   2   0   2   2   0   0   0   0   0   0   0   2   0   2   0   0   0   2   0   2   0   0   0   0   0   0   0   2   2   0   0   2   0   0   2   0   2   2   2   2   2   0   2   0   2   2   2   2   2   2   2   0   2   0   2   2   2   0   2   2   2   0   0   0   0   0   0   2   0   0   2   2   2   0   0   0   2   0   2   2   0   0   0   2   0   2   0   2   0   0   2   0   2   0   2   0   2   0   2   2   2   2   2   0   0   0   0   0   0
 MK-2-3                 2   2   2   2   0   0   0   2   0   2   0   2   2   2   0   0   0   2   0   2   0   2   0   0   2   2   0   0   2   0   2   0   0   0   2   0   0   0   2   2   0   2   0   2   0   2   0   2   0   2   2   0   0   2   2   2   0   2   2   0   2   2   2   2   0   0   0   2   0   0   2   2   2   0   2   0   0   0   2   0   0   0   0   2   2   2   2   0   2   2   0   2   0   2   2   2   0   0   0   0   0   0   2   0   2   2   2   0   2   0   2   0   0   0   0   0   0   0   2   2   0   0   2   0   2   2   0   2   2   2   2   2   0   2   2   2   2   2   2   2   2   2   0   2   0   2   2   2   0   2   2   0   2   0   0   0   0   0   0   0   0   2   2   2   0   2   0   2   0   2   2   2   0   0   2   0   2   2   2   0   0   2   0   2   2   2   0   2   0   2   0   2   2   2   0   0   0   0   0   0
 MK-2-4                 2   2   2   2   0   0   0   2   0   2   0   2   0   2   0   0   0   2   0   2   0   2   0   0   2   2   0   2   2   0   2   2   0   0   2   0   0   0   2   2   0   2   0   2   0   2   2   2   0   2   2   0   0   2   2   2   0   2   2   0   2   2   2   2   0   0   0   2   0   0   2   2   2   0   2   2   0   0   2   0   0   0   0   2   2   2   2   0   2   2   0   2   0   2   2   2   0   0   0   0   0   0   2   0   2   2   2   0   2   0   2   0   0   0   0   0   0   0   2   2   0   0   2   0   2   2   0   2   2   2   2   2   0   2   2   0   2   2   2   2   2   2   0   2   0   2   2   2   0   2   2   0   0   0   0   0   0   0   2   0   0   2   2   2   0   2   0   2   0   2   2   2   0   0   2   0   2   2   2   0   0   2   0   2   2   2   0   2   0   2   0   2   2   2   0   0   0   0   0   0
 MK-2-5                 2   2   2   2   0   0   0   2   0   2   0   0   0   2   0   0   0   0   0   0   0   2   0   0   2   2   0   2   2   0   2   2   0   0   0   0   0   0   2   2   0   2   0   2   0   2   2   2   0   0   2   0   0   2   2   2   0   2   2   0   2   2   2   2   0   0   0   2   0   0   2   2   2   0   2   2   0   0   2   0   0   0   0   2   2   2   2   0   2   2   0   2   0   2   2   2   0   2   0   0   0   0   2   2   2   0   0   0   2   0   2   0   0   0   0   0   0   2   2   2   0   0   2   0   2   2   0   2   2   2   2   2   0   0   2   0   2   2   2   2   2   2   0   2   0   2   2   2   0   2   2   0   2   0   0   0   0   0   2   0   0   2   2   2   0   2   2   2   0   2   2   2   0   0   2   0   0   2   2   0   0   2   0   2   2   2   0   2   0   2   0   2   0   2   0   2   0   0   0   0
 MK-2-6                 2   2   0   0   0   0   0   2   0   0   0   0   0   2   0   0   0   0   0   0   0   2   0   0   0   0   0   2   2   0   2   2   0   0   0   0   0   0   0   2   0   2   0   2   0   2   2   2   0   0   2   0   0   2   2   2   0   2   0   0   0   0   2   0   0   2   2   0   0   0   2   2   0   0   2   2   0   0   2   0   0   0   0   2   2   2   0   0   2   2   0   2   0   2   2   2   0   2   0   0   0   0   2   0   2   0   2   0   2   0   2   0   0   0   0   0   0   2   2   2   0   0   2   0   2   0   0   2   2   2   2   2   0   0   2   2   2   2   2   2   2   2   0   2   0   0   2   2   0   2   2   0   0   0   0   0   0   0   2   0   0   2   0   2   0   2   2   2   0   2   2   0   0   0   2   0   0   2   0   2   0   2   0   2   2   2   0   2   0   2   0   2   0   2   0   2   0   0   0   2
 MK-2-7                 0   2   0   0   2   0   0   2   0   0   0   0   0   0   0   2   0   0   0   0   0   2   0   0   0   0   0   2   2   0   2   2   0   0   0   0   0   0   0   2   0   2   0   2   0   0   2   2   0   0   2   0   0   2   2   2   0   2   0   0   0   0   2   0   0   2   2   0   0   0   2   2   0   0   2   2   2   2   2   0   0   0   0   2   2   2   0   0   2   2   0   2   0   0   2   2   0   2   0   0   0   0   2   0   2   0   2   0   2   0   2   0   0   0   0   2   0   2   2   2   0   2   2   0   2   0   0   2   2   2   2   0   0   0   2   2   0   2   2   2   0   2   0   2   0   2   2   2   0   2   2   0   0   0   0   0   0   0   2   0   0   2   0   2   0   2   2   0   0   2   2   0   0   0   2   0   0   2   0   2   0   2   0   2   2   2   0   2   0   2   0   2   0   2   0   2   0   0   0   2
 MK-2-8                 0   2   0   0   2   0   0   2   0   0   0   0   0   2   0   2   0   0   0   0   0   2   0   0   2   0   2   2   2   0   2   2   2   0   0   0   0   0   2   2   0   2   0   2   0   0   2   2   0   0   2   0   0   2   0   2   0   2   0   0   0   2   2   0   0   2   2   0   0   0   2   2   0   0   2   2   2   2   2   0   0   0   0   2   2   2   2   2   2   2   0   2   0   2   2   2   0   0   0   0   0   0   2   0   2   0   2   2   2   0   2   0   0   0   0   2   0   2   0   2   0   2   2   0   2   0   0   2   2   2   2   0   0   0   2   2   0   2   2   2   0   0   0   0   0   2   2   2   2   2   2   0   0   0   0   0   0   0   2   0   0   2   0   0   0   2   2   0   0   2   2   0   0   0   2   0   0   2   0   2   0   0   0   2   0   2   0   2   0   2   0   2   0   2   0   2   0   0   0   2
 MK-2-9                 0   2   0   2   0   0   0   2   0   0   0   0   0   2   0   2   0   0   0   0   0   2   0   0   2   0   2   2   2   0   2   2   0   0   0   0   0   0   2   0   0   2   0   2   0   0   2   2   0   0   2   0   0   2   0   2   0   2   0   0   0   2   2   0   0   2   2   0   0   0   2   2   0   0   2   2   2   2   2   0   0   0   0   2   0   2   2   2   2   2   0   2   0   2   0   2   0   0   0   0   0   0   2   2   2   0   2   0   2   0   2   0   0   0   0   2   2   2   0   2   0   2   0   0   2   0   0   0   2   2   2   0   0   0   2   2   0   2   2   2   0   0   0   0   0   2   2   2   2   2   2   0   2   0   0   0   0   2   2   0   0   2   0   0   0   2   2   0   2   2   2   0   0   2   2   0   0   2   0   2   0   0   0   2   2   2   0   0   2   0   0   2   0   2   0   2   0   0   0   2
 MK-2-10                0   2   0   2   0   0   0   2   0   0   0   2   0   2   0   2   0   0   0   0   2   2   0   2   2   0   2   2   2   0   2   2   2   0   0   0   0   0   2   0   0   2   0   2   0   0   2   2   0   2   0   0   0   2   0   2   0   2   0   0   0   2   2   0   0   2   2   0   2   0   2   0   0   0   2   2   2   2   2   0   0   0   0   2   0   2   2   2   2   2   0   2   0   2   0   2   0   0   0   0   2   0   2   2   2   0   2   0   2   0   2   0   0   0   0   2   2   0   2   2   0   2   0   0   0   0   0   0   2   2   2   2   0   0   2   2   0   0   2   2   0   0   0   0   0   2   2   2   2   0   2   0   0   0   0   0   0   0   2   0   0   2   2   0   0   2   2   0   2   2   2   0   0   2   2   0   0   2   0   2   0   2   0   2   2   2   0   0   2   0   0   2   0   2   0   2   0   0   0   2
 MK-2-11                0   2   0   2   0   0   0   2   0   0   0   2   0   2   0   2   0   0   0   0   2   2   0   2   2   0   2   2   2   0   0   2   0   0   0   0   0   0   2   0   0   2   0   2   0   0   2   0   0   2   0   0   0   2   0   2   0   2   0   0   0   2   2   0   0   2   2   2   2   0   2   0   0   0   2   0   2   2   2   2   0   2   0   2   0   2   2   2   2   2   0   2   0   2   0   2   0   0   0   0   2   0   2   2   2   0   2   2   0   0   2   0   0   0   0   2   2   0   2   2   0   2   0   0   0   0   0   2   2   2   2   2   0   0   2   0   0   0   2   2   0   0   0   0   0   2   2   2   2   2   2   0   0   0   0   0   0   0   2   0   0   2   2   0   0   2   2   0   2   2   2   0   0   2   2   0   0   2   0   2   0   0   0   2   2   2   0   0   2   0   0   2   0   2   0   2   0   2   0   2
 MK-2-12                0   2   0   0   0   0   2   2   0   0   0   2   0   0   0   2   0   0   0   0   2   2   0   2   2   0   2   2   2   0   0   2   2   0   0   2   0   0   2   0   0   2   0   2   0   0   2   2   0   2   0   0   2   2   2   2   0   2   0   0   2   2   2   0   0   2   0   2   0   0   2   0   0   0   2   0   2   2   2   2   0   0   0   2   0   2   2   2   2   2   2   2   0   2   0   0   0   0   2   0   2   0   2   2   2   0   0   0   0   0   2   0   0   0   0   2   2   2   2   2   0   2   0   0   0   0   0   2   2   2   2   2   0   0   2   0   0   2   0   2   0   0   0   0   0   2   2   2   2   2   2   0   0   0   0   0   0   0   2   0   0   2   2   0   0   2   2   0   0   2   2   0   0   2   2   0   0   2   0   2   0   0   2   2   2   2   2   0   2   2   0   2   2   2   0   2   0   2   0   2
 MK-2-13                0   2   0   0   0   2   2   2   0   0   0   2   0   0   0   2   0   0   0   0   2   2   0   2   2   0   0   2   0   0   0   2   2   0   0   2   0   0   2   0   0   2   0   2   0   0   2   2   0   2   0   0   2   2   2   2   0   2   0   0   0   2   2   0   0   0   0   2   0   0   2   0   0   0   2   0   2   2   2   2   0   0   0   2   0   2   2   0   2   2   2   2   0   2   0   2   0   0   2   0   2   0   2   2   2   0   0   0   0   0   2   0   0   2   0   0   2   2   2   2   2   2   0   0   0   0   0   2   2   2   2   2   0   0   2   0   2   2   0   2   0   0   0   0   0   2   2   2   2   2   2   0   0   0   0   0   0   0   2   0   2   2   2   0   0   2   0   0   0   2   2   0   0   2   2   0   0   2   0   2   0   0   2   2   2   2   0   0   2   2   0   2   2   2   0   2   0   2   0   2
 MK-2-14                2   2   0   0   0   2   2   2   0   0   0   2   0   0   0   0   0   0   2   0   2   2   0   0   0   0   0   2   0   0   2   2   2   0   0   2   0   0   2   0   0   2   0   0   0   0   2   2   0   2   0   0   2   2   2   2   0   2   0   0   0   2   2   0   0   2   0   2   0   0   0   0   2   0   2   2   0   2   2   2   0   0   0   2   0   2   2   0   2   2   2   2   0   2   0   2   0   0   2   0   0   0   2   2   2   0   0   0   0   0   2   0   0   2   0   0   2   2   2   2   2   2   0   0   0   0   0   2   2   2   2   2   0   0   2   0   2   2   0   2   0   0   0   0   0   2   2   2   2   2   2   0   0   2   0   0   0   0   2   0   2   2   2   0   0   2   0   2   0   2   2   0   0   2   2   0   0   2   2   2   2   0   2   2   0   2   0   0   2   2   0   2   2   2   0   2   0   2   0   2
 MK-2-15                2   2   0   0   0   2   2   2   0   0   0   2   0   0   0   0   0   0   2   0   2   2   0   0   0   0   0   2   0   0   2   2   2   2   0   2   0   0   2   0   0   2   0   0   0   0   2   2   0   2   0   2   0   2   2   2   0   2   0   0   0   2   2   0   0   2   0   2   0   0   0   0   2   0   2   2   0   2   2   2   0   0   0   2   0   2   0   0   2   2   0   2   0   2   0   2   2   0   2   0   0   0   0   2   2   0   0   0   2   0   2   0   0   2   0   0   2   2   2   0   2   2   0   0   0   0   0   2   2   2   0   2   0   0   2   0   2   2   0   2   0   0   0   0   0   2   2   2   2   2   2   0   0   2   0   0   0   2   2   0   2   2   2   0   0   2   0   2   0   2   2   2   0   2   0   0   0   2   2   2   2   0   2   2   0   2   0   0   2   2   0   2   2   2   0   2   0   2   0   2
 MK-2-16                2   2   0   0   0   2   2   2   0   0   0   2   2   0   0   0   0   0   2   0   2   2   0   0   0   0   0   2   0   2   2   2   2   2   2   2   0   0   0   0   0   0   0   0   0   0   2   2   0   2   0   2   0   2   2   2   0   2   0   0   0   2   0   0   2   2   0   2   0   0   0   0   2   0   2   2   0   2   2   0   0   0   0   2   0   2   0   0   2   2   0   2   0   2   0   2   2   0   2   0   0   2   0   2   2   0   0   0   2   0   2   0   0   2   0   0   2   2   2   0   2   2   0   0   0   2   0   2   2   2   0   2   0   0   2   0   2   0   0   2   0   0   0   0   0   2   2   2   2   2   2   0   0   2   0   0   0   2   2   0   2   2   2   0   0   0   0   2   0   2   2   0   2   2   0   0   0   2   2   2   2   0   2   2   0   2   0   0   0   2   0   2   2   0   0   2   0   0   0   2
 MK-3-1                 2   0   0   2   2   2   2   2   0   2   0   2   2   0   0   2   0   2   0   2   0   2   0   0   0   0   2   0   0   2   0   0   2   2   0   0   0   2   2   2   2   2   0   2   0   2   0   2   2   0   2   2   0   2   0   2   2   2   2   0   2   2   2   0   0   2   0   2   2   0   0   2   2   0   2   0   0   2   0   2   0   0   2   2   2   0   0   0   0   2   2   2   2   0   0   0   2   0   2   2   0   0   2   2   0   0   2   2   2   2   2   2   0   2   2   2   2   0   2   2   0   2   2   2   0   2   2   2   2   2   0   0   0   2   0   0   2   0   2   2   2   2   0   0   2   2   2   2   0   0   0   0   2   0   2   0   2   0   2   0   2   2   2   2   0   2   0   0   0   0   0   2   2   0   2   2   0   0   2   0   2   2   0   2   0   2   0   0   2   0   2   0   0   2   2   0   2   2   2   0
 MK-3-2                 2   0   0   2   2   2   2   2   0   0   0   0   0   2   2   2   0   2   0   0   2   2   0   0   2   0   2   0   0   2   0   0   0   2   0   0   0   2   2   2   2   2   0   2   0   2   0   2   2   0   2   2   0   2   0   2   2   2   2   2   2   2   2   0   0   2   0   2   2   0   0   2   0   0   2   0   2   2   0   2   0   0   2   2   2   0   0   0   0   2   2   2   2   0   0   0   2   0   2   2   2   0   2   2   0   0   2   2   2   2   2   2   0   2   2   0   2   0   2   2   0   0   2   2   0   2   2   2   0   2   0   0   0   0   2   0   0   0   2   2   2   0   0   0   2   0   2   2   0   0   0   0   2   0   2   0   2   0   2   0   2   2   2   2   0   2   0   0   2   0   0   2   2   0   2   2   0   0   2   0   2   2   0   2   0   2   0   2   2   0   2   2   0   2   2   0   2   2   2   0
 MK-3-3                 2   0   0   2   2   2   0   2   0   0   0   0   0   2   2   2   0   2   2   0   2   2   0   0   2   0   2   0   0   2   0   0   0   0   0   0   0   2   2   2   2   2   0   2   0   2   0   2   2   0   2   2   0   2   0   2   0   2   2   2   2   2   2   0   0   2   0   2   2   0   0   2   0   0   2   0   2   2   0   2   0   0   2   2   2   0   0   0   0   2   2   2   2   2   0   0   2   0   2   0   2   0   2   2   0   0   2   2   2   2   2   2   0   2   2   2   2   0   2   2   0   0   2   2   0   2   2   2   0   2   0   0   0   0   2   0   0   0   2   0   2   0   0   0   2   0   2   2   0   0   0   0   2   0   2   0   2   0   2   0   2   2   2   2   0   2   0   0   2   0   0   2   2   0   0   2   0   0   2   0   2   2   0   2   0   2   0   2   2   0   2   2   0   2   2   0   2   2   2   0
 MK-3-4                 2   0   0   2   2   2   0   2   2   0   0   0   0   2   2   2   0   2   2   0   2   0   2   0   2   0   2   0   0   2   0   0   2   0   0   0   0   2   2   0   2   2   2   2   0   2   2   2   2   0   2   2   0   2   0   2   0   2   2   2   2   2   2   0   0   2   0   0   2   0   0   2   0   0   2   0   2   0   0   2   0   0   2   2   2   0   0   0   2   2   2   2   2   2   0   0   2   2   2   2   2   0   2   2   0   0   2   2   2   2   0   2   0   2   2   2   2   0   2   2   2   0   2   2   0   2   2   2   0   2   0   0   0   0   0   0   0   0   2   0   2   0   0   0   2   0   2   2   0   0   0   0   2   0   2   0   0   0   2   0   2   2   2   2   0   0   0   0   2   0   0   2   2   0   0   2   0   0   2   0   2   2   0   2   0   2   0   2   2   0   2   2   0   2   2   2   2   2   2   0
 MK-3-5                 2   0   0   2   2   2   0   0   2   2   0   0   0   0   2   2   0   2   2   0   2   0   2   0   0   0   0   0   0   2   0   0   0   0   0   0   0   2   0   0   2   2   2   0   0   2   2   2   2   0   2   2   0   2   0   2   0   2   2   2   2   2   2   2   0   2   0   0   2   0   0   2   0   0   2   0   2   0   0   2   2   0   2   2   2   0   0   0   2   2   2   2   2   2   0   0   2   2   2   2   2   0   2   2   0   0   2   2   2   2   2   2   0   2   2   2   2   0   2   2   2   0   2   2   0   2   2   2   0   2   0   0   0   0   0   0   0   0   2   2   2   0   0   0   2   0   2   2   2   2   2   0   2   0   0   0   0   0   2   0   2   2   2   2   0   0   0   0   2   0   2   2   2   0   0   2   0   0   2   0   0   2   0   0   0   2   2   2   2   0   2   2   0   2   2   2   2   2   0   0
 MK-3-6                 2   0   0   2   2   2   0   0   2   2   0   0   0   0   2   2   0   2   2   0   2   0   2   0   0   0   0   0   0   2   0   0   0   2   0   0   0   2   0   0   2   2   2   0   0   2   2   2   2   0   2   2   0   2   0   2   0   2   2   2   2   2   2   2   0   2   0   0   2   2   0   2   0   0   2   2   2   0   0   2   0   0   2   2   2   0   0   0   2   0   2   2   2   2   0   0   2   2   2   2   2   0   2   2   0   0   0   2   2   2   2   2   2   2   2   2   2   0   2   2   2   0   2   2   0   2   2   2   0   2   0   0   0   0   0   0   0   0   2   2   0   0   0   2   2   0   2   2   2   0   2   2   2   0   0   2   0   0   2   2   2   2   2   2   2   0   0   0   2   0   2   2   2   0   0   2   0   0   2   0   0   2   0   0   0   2   2   2   2   0   2   0   0   2   2   2   2   2   0   0
 MK-3-7                 2   0   0   2   2   2   0   0   2   2   0   0   0   0   2   2   0   2   2   0   2   0   2   0   0   0   0   0   0   2   0   0   2   2   0   0   0   2   0   0   2   2   2   0   0   2   2   2   2   0   2   2   2   0   0   0   0   2   2   2   2   2   2   0   0   2   0   0   2   2   0   2   0   0   2   2   2   0   0   2   0   0   2   2   2   2   0   0   2   0   0   0   2   2   0   0   2   2   2   2   2   0   0   2   0   0   0   2   2   2   2   2   2   2   2   0   2   0   2   2   0   0   2   2   0   2   2   2   2   2   0   0   0   2   0   0   0   0   2   2   0   0   0   2   2   0   0   2   2   0   2   2   2   0   0   2   0   0   2   2   2   2   2   2   2   0   0   0   2   0   2   2   2   0   0   2   2   0   2   0   0   2   0   0   0   2   2   2   2   0   2   0   0   2   2   2   2   2   0   0
 MK-3-8                 2   0   0   2   2   2   2   0   2   2   2   0   0   0   2   2   0   0   2   0   2   0   0   0   0   0   0   0   0   2   2   0   2   2   0   0   0   2   0   0   2   2   2   0   0   2   2   2   2   0   2   2   2   0   0   2   0   2   2   2   2   2   0   0   0   2   0   0   2   2   0   2   0   0   2   2   2   0   2   2   0   0   2   2   2   2   0   0   2   0   0   0   2   2   0   0   2   2   2   0   2   0   0   2   0   0   0   2   2   2   2   2   2   2   2   0   2   0   2   2   0   2   2   2   2   2   2   0   2   2   0   0   0   2   0   0   0   0   2   2   0   0   0   2   2   0   0   2   2   0   2   2   0   0   0   2   0   0   0   2   2   2   2   2   2   0   2   2   2   0   2   2   0   0   0   2   2   0   2   0   0   2   2   0   0   2   2   2   2   0   2   2   0   0   2   2   2   2   0   0
 MK-3-9                 2   2   0   2   2   0   2   0   2   2   2   0   0   0   2   2   2   0   2   0   2   0   2   0   0   0   0   0   0   2   2   0   2   2   0   0   0   2   0   0   0   2   2   0   0   2   2   2   2   0   2   2   2   0   2   2   0   2   0   2   2   2   0   0   0   2   0   0   2   2   0   2   2   0   2   2   2   2   2   2   0   0   2   2   2   2   0   0   2   0   0   0   2   2   0   0   2   2   2   2   2   0   0   2   0   0   0   2   2   2   2   2   2   2   2   0   2   0   2   2   0   2   2   2   2   2   2   0   2   2   0   0   0   0   0   0   0   2   2   2   0   0   0   2   2   0   0   2   2   0   0   2   0   0   0   0   0   0   0   2   2   0   2   0   2   0   2   0   2   0   2   0   0   0   0   2   2   0   2   0   0   2   2   0   0   2   2   2   0   2   2   2   2   0   2   2   2   2   0   0
 MK-3-10                2   2   0   2   2   0   2   2   2   2   2   0   0   2   2   2   2   0   2   0   2   0   2   0   0   0   0   0   0   2   2   2   2   2   0   0   0   2   0   0   0   2   2   0   0   2   2   2   2   0   2   2   2   2   2   2   0   2   0   2   2   2   0   2   0   2   0   0   2   2   0   2   2   0   2   2   2   2   2   2   0   0   2   2   2   2   0   0   2   0   0   0   0   2   0   0   2   2   2   2   2   0   0   2   0   0   0   2   2   2   2   2   2   2   2   0   2   0   0   2   0   2   2   2   0   2   0   0   2   2   0   0   0   0   0   0   0   0   2   2   0   0   0   2   2   0   2   0   2   0   0   2   0   0   0   0   0   0   0   2   2   0   2   0   2   0   2   0   2   0   2   0   0   0   2   2   2   0   2   0   0   2   2   0   2   2   2   2   0   2   2   2   2   0   2   2   2   2   0   0
 MK-3-11                2   0   0   0   2   0   2   2   2   2   2   0   0   2   2   2   2   0   2   0   2   0   2   0   0   0   2   0   0   2   2   2   2   2   0   2   0   2   0   0   0   2   2   0   0   0   2   0   2   0   2   2   2   0   2   2   0   2   0   2   2   2   0   2   0   2   0   0   2   2   0   2   2   0   2   2   2   2   2   2   0   0   2   2   2   2   0   0   2   0   0   2   0   2   0   0   2   2   2   2   2   0   2   2   0   0   0   2   2   2   0   2   2   2   2   0   2   0   2   2   0   0   2   2   2   2   2   0   2   2   0   0   0   0   0   0   0   0   2   2   0   0   0   2   0   0   2   0   0   0   0   2   0   0   2   0   2   0   0   2   2   0   2   0   2   0   2   0   2   0   2   0   0   0   2   2   2   0   2   0   2   2   2   0   0   2   2   2   0   2   2   0   2   0   2   2   2   2   0   0
 MK-3-12                2   0   0   0   2   0   2   2   2   2   2   0   0   2   2   2   2   0   2   2   2   0   2   0   0   0   2   0   0   0   2   2   2   2   0   2   2   2   0   0   0   2   0   0   0   0   2   0   2   0   2   0   2   0   2   2   0   2   0   2   2   2   0   2   0   2   0   0   2   2   0   2   0   0   2   2   0   2   2   2   0   0   2   2   2   2   0   0   2   0   0   2   0   2   0   0   2   2   2   2   2   0   2   2   0   0   0   2   2   0   0   2   2   2   2   0   2   0   2   2   0   0   2   2   2   2   2   0   2   2   0   0   0   0   0   0   0   0   2   2   0   0   0   2   2   0   0   0   0   0   0   2   0   0   2   0   2   0   0   2   2   0   2   0   2   0   2   0   2   0   2   0   0   0   2   2   2   0   2   0   2   2   2   2   0   2   2   2   0   2   2   0   2   0   2   2   2   2   0   2
 MK-3-13                2   0   0   0   2   0   2   2   2   2   2   0   0   2   2   2   0   0   2   2   2   0   2   0   2   0   2   0   0   0   2   2   2   2   0   2   2   2   0   2   0   2   0   0   0   0   0   0   2   0   2   0   2   0   2   2   0   2   0   2   0   2   0   2   2   2   0   0   2   2   0   2   0   0   0   2   0   2   2   2   0   0   2   2   2   2   0   0   2   0   2   2   0   2   0   2   2   2   0   2   0   0   2   0   0   0   0   2   2   0   0   2   2   2   2   2   2   0   2   2   0   0   2   2   2   0   2   0   2   2   0   0   0   0   0   0   0   0   2   2   2   0   0   2   2   0   0   0   0   0   2   2   0   0   0   2   2   0   0   2   2   0   2   0   2   0   2   0   2   0   2   0   0   0   2   2   2   0   2   0   0   0   2   0   0   2   2   2   0   0   2   0   2   0   2   2   2   2   0   0
 MK-3-14                2   0   0   0   2   0   2   2   2   2   2   0   0   2   2   2   0   0   2   2   2   0   2   2   2   0   2   0   0   0   2   2   2   2   0   2   2   2   0   2   0   2   0   0   0   0   0   0   2   2   2   0   2   0   2   2   0   0   0   2   0   2   0   2   2   0   2   0   2   2   0   2   0   0   0   0   2   2   0   2   0   0   2   2   2   2   0   0   2   0   2   2   0   2   0   2   2   2   0   2   0   0   2   0   2   0   2   2   2   0   0   2   2   2   2   2   2   0   2   0   0   0   2   2   2   0   0   0   0   2   0   0   2   0   0   0   0   0   2   2   2   0   0   2   2   0   0   0   0   0   0   0   0   0   0   2   2   0   0   2   2   0   2   0   2   0   2   0   2   0   2   0   0   0   2   2   2   0   2   0   0   0   2   0   0   2   2   2   0   0   2   0   2   0   0   2   2   2   0   0
 MK-3-15                0   0   0   0   2   0   2   2   2   0   2   0   0   2   2   2   0   2   0   2   2   0   2   2   2   0   2   0   0   2   2   0   2   2   0   2   2   2   2   2   0   0   0   0   0   0   0   0   2   2   2   0   2   0   2   2   2   0   0   2   0   2   0   2   2   0   0   0   2   2   0   0   0   2   2   2   2   2   0   2   0   0   2   2   0   2   0   0   2   0   2   2   0   2   0   2   2   2   0   0   0   0   2   0   2   0   2   2   2   0   0   2   2   2   2   0   2   0   2   2   0   0   2   2   2   0   0   0   0   2   0   0   0   0   0   0   0   0   2   2   2   0   0   2   2   0   0   0   0   0   0   2   0   0   0   2   2   0   0   2   2   0   2   0   2   0   0   0   2   0   2   0   2   0   2   2   2   0   2   0   0   0   2   0   2   2   2   0   2   0   2   0   2   0   0   2   2   2   0   0
 MK-3-16                2   0   0   0   2   0   2   0   0   0   2   0   0   2   2   2   0   2   0   2   2   2   2   2   2   0   2   0   0   2   2   0   2   0   0   2   2   2   2   2   0   0   0   0   0   0   0   0   2   2   2   0   2   0   2   2   2   2   0   0   0   2   0   2   0   0   0   0   2   2   2   0   0   2   2   2   2   2   0   2   0   0   2   2   0   2   0   0   2   0   2   2   0   2   0   2   2   2   2   0   0   0   2   0   2   2   2   2   2   0   2   2   2   2   2   0   2   0   2   2   0   0   2   2   2   0   2   0   0   2   2   0   0   0   0   0   0   0   2   0   2   0   0   0   0   0   0   0   0   0   2   2   0   0   0   2   2   0   0   0   0   0   2   0   2   0   0   0   2   0   2   0   2   0   2   2   2   0   2   0   0   0   2   0   2   2   2   0   2   0   2   0   2   0   0   0   2   2   0   0
 MK-4-1                 0   0   2   2   2   0   2   2   0   2   2   0   2   2   2   2   0   0   0   2   2   2   0   2   0   2   2   2   0   2   0   2   0   0   0   0   2   2   2   0   0   0   2   2   0   2   2   2   2   2   0   2   2   0   0   0   0   2   2   0   0   2   0   0   2   0   2   0   2   2   2   2   0   0   2   0   2   0   0   2   2   0   0   0   0   2   0   2   2   2   0   0   0   0   0   0   2   2   0   2   2   2   0   0   2   0   0   0   2   2   2   0   0   2   0   0   2   0   0   0   0   2   2   0   0   0   2   2   0   0   2   0   2   2   0   2   0   0   2   0   0   2   2   2   0   0   2   2   2   2   2   2   0   2   0   0   0   2   0   2   0   0   2   0   2   0   0   0   2   0   0   2   2   2   2   2   0   0   0   2   0   0   0   0   2   0   0   2   2   0   0   0   2   0   0   2   2   0   2   2
 MK-4-2                 0   2   2   2   2   2   2   0   0   2   2   0   2   2   2   2   0   0   0   0   2   2   0   2   0   2   0   2   0   2   0   2   0   0   0   2   2   2   2   0   0   0   2   2   0   2   2   2   0   2   0   2   2   0   2   0   0   2   2   0   0   2   0   0   2   0   2   0   2   2   2   2   0   0   2   0   2   0   0   2   2   0   0   0   0   2   2   0   2   2   0   2   2   2   0   0   2   2   0   2   2   2   0   2   2   0   0   0   2   2   2   0   0   0   0   0   2   0   0   0   2   2   2   0   0   0   2   2   0   0   0   0   2   2   0   2   0   0   2   0   0   2   2   2   0   0   2   2   2   2   2   2   0   2   0   0   0   2   0   2   0   0   2   0   2   0   0   0   2   0   0   2   2   2   2   2   0   2   0   2   0   0   0   0   2   0   2   2   2   0   0   0   2   0   0   2   2   0   2   2
 MK-4-3                 0   2   2   2   2   2   2   0   0   2   2   0   2   2   2   2   0   0   0   0   2   2   0   2   0   2   0   2   0   2   0   2   0   0   0   2   2   2   2   0   0   0   2   2   0   2   2   2   0   2   0   2   2   0   2   0   0   2   2   0   0   2   0   0   2   0   2   2   2   2   2   2   0   0   2   0   2   0   0   0   2   0   0   0   2   2   2   0   2   2   0   2   2   2   0   0   2   2   0   2   2   2   0   2   2   2   0   2   0   0   2   0   0   0   0   0   2   0   0   0   2   2   2   0   0   0   2   2   0   0   0   0   2   2   2   2   0   0   2   0   2   2   2   2   0   0   2   2   0   0   2   2   2   2   0   0   0   2   2   2   0   0   2   0   2   2   0   0   2   0   0   2   2   2   2   2   0   0   0   2   0   0   0   0   2   0   2   2   2   0   0   0   2   0   0   2   2   0   0   0
 MK-4-4                 0   2   2   2   2   0   2   0   0   2   2   0   2   2   2   2   0   2   0   0   2   2   0   2   0   2   0   2   0   2   0   2   2   2   0   2   2   0   2   0   0   0   0   2   0   2   2   2   0   2   0   2   2   0   2   0   0   2   2   0   0   2   0   0   2   0   2   2   2   2   2   2   0   0   0   0   2   0   0   0   2   0   0   0   2   2   2   0   2   2   0   2   2   2   0   0   2   0   0   2   2   2   0   2   2   2   0   2   0   0   2   0   0   0   0   0   2   0   0   2   2   2   2   0   0   0   2   2   0   0   0   0   2   2   2   0   0   0   2   0   2   2   2   2   0   0   2   0   0   0   2   2   2   2   0   0   0   2   2   2   0   0   2   0   2   2   0   0   2   0   0   0   0   2   2   2   0   0   0   2   0   0   0   0   2   0   2   2   2   0   2   0   2   0   0   2   2   0   0   0
 MK-4-5                 0   2   2   2   2   0   2   0   0   2   2   0   2   2   2   2   0   2   0   0   2   2   0   2   0   2   0   2   0   2   2   2   2   2   0   2   2   0   2   0   0   2   0   2   0   2   2   2   0   2   0   2   2   0   2   0   0   2   2   0   0   2   0   0   2   0   0   2   2   0   2   2   2   0   0   0   0   0   0   0   0   0   0   0   2   2   0   0   2   0   0   2   2   2   0   0   2   0   0   2   2   2   0   2   2   2   0   2   0   0   2   0   0   0   0   0   2   0   0   0   2   2   2   0   0   0   0   2   0   0   0   0   2   2   2   0   0   0   0   0   2   2   2   2   0   0   2   0   0   0   2   2   2   2   0   0   0   2   2   2   0   0   2   0   2   2   0   0   2   0   0   0   0   2   2   2   0   0   0   2   0   0   0   0   2   0   2   0   2   0   2   0   2   0   2   2   2   0   0   0
 MK-4-6                 0   0   2   2   2   0   2   0   0   2   2   0   2   2   2   2   0   0   0   0   2   2   0   2   0   2   0   2   0   2   2   2   2   2   0   2   2   0   2   0   0   2   0   2   0   2   2   2   0   2   0   2   2   0   2   0   2   2   2   0   0   2   0   0   2   0   0   2   2   0   2   2   2   2   0   0   2   0   0   0   0   2   2   0   2   2   0   0   2   0   0   2   2   2   2   0   2   0   0   0   2   2   0   2   2   0   0   2   0   2   2   0   0   0   0   0   2   2   0   0   2   2   2   0   0   0   0   2   0   0   0   2   2   0   2   0   0   0   0   2   2   2   2   2   2   0   2   0   0   0   2   2   0   2   0   0   0   2   2   2   0   0   2   0   0   2   0   0   2   0   0   0   0   2   2   2   2   0   0   2   0   2   0   0   2   0   2   2   2   0   2   0   2   0   2   2   2   0   0   0
 MK-4-7                 0   0   2   2   2   0   2   2   0   2   2   0   2   2   2   2   0   0   0   0   2   2   0   2   0   2   0   2   0   2   2   2   2   0   0   2   2   0   2   0   0   2   0   2   0   2   2   2   0   2   0   0   2   0   2   0   2   2   2   0   0   2   0   0   2   0   0   2   2   0   2   2   2   2   0   0   2   0   0   0   0   2   2   2   2   2   0   0   2   0   0   2   2   2   2   2   2   0   0   0   2   2   0   2   2   0   0   2   0   2   2   2   0   0   0   0   2   2   0   0   2   2   2   0   0   0   2   2   0   0   2   2   2   0   2   0   0   0   0   2   2   2   2   2   2   2   2   0   0   0   2   2   0   2   0   0   0   2   2   2   0   0   2   0   0   2   2   0   2   0   0   0   0   2   0   2   2   0   0   0   0   2   0   0   2   0   2   0   2   0   2   0   2   0   2   2   2   0   0   0
 MK-4-8                 0   0   2   2   2   0   0   2   0   2   2   0   2   2   2   2   0   0   0   0   2   2   0   2   0   2   0   2   0   2   2   2   2   0   0   2   2   0   2   0   0   2   0   2   0   2   2   2   0   2   0   0   2   0   2   0   2   2   0   0   0   2   0   0   2   0   0   0   2   0   2   2   2   2   0   0   2   2   2   0   0   2   2   2   2   2   0   0   2   0   0   2   2   2   2   0   0   2   0   0   2   2   0   2   2   0   0   2   0   2   0   2   0   0   0   0   2   2   0   0   2   2   2   0   0   0   2   2   0   2   2   2   2   0   0   0   0   0   0   2   2   2   2   2   2   2   2   0   0   0   2   0   0   2   0   0   0   2   2   2   0   0   2   0   2   2   2   0   2   0   0   0   0   2   0   2   0   0   2   0   0   2   0   0   2   2   2   0   2   0   2   0   2   0   2   2   2   0   0   0
 MK-4-9                 0   0   0   2   2   0   0   0   0   2   2   0   2   2   2   2   0   0   0   0   2   2   0   2   0   2   0   2   2   2   2   2   0   0   0   2   2   0   2   0   0   2   0   2   0   2   2   0   2   2   0   0   2   0   0   0   2   2   0   0   0   2   0   0   2   0   0   0   2   0   2   0   2   2   2   2   2   2   2   0   0   2   2   2   2   2   0   0   2   0   0   2   0   2   2   0   0   2   0   0   0   0   0   2   2   0   0   0   0   2   0   2   0   0   0   0   2   0   0   0   2   2   2   0   0   0   2   2   0   2   0   2   2   0   0   0   0   0   0   2   2   2   2   2   2   2   2   0   0   0   0   0   0   2   0   0   0   0   2   2   2   0   2   0   2   2   2   0   2   0   0   0   0   2   0   0   0   0   2   0   0   2   0   0   2   2   2   0   2   0   2   0   2   0   2   2   2   0   0   0
 MK-4-10                0   0   0   2   0   0   0   0   0   2   2   0   2   2   2   2   0   0   0   0   2   2   0   2   0   2   0   2   2   2   2   2   0   0   0   2   2   0   2   0   0   2   0   2   0   0   2   2   2   2   0   0   2   0   0   0   2   2   0   0   0   2   0   0   2   0   0   2   2   0   2   0   0   2   0   2   2   2   2   0   0   2   0   2   0   2   0   0   0   0   0   2   0   2   2   0   0   2   0   0   0   0   0   2   0   0   0   0   0   2   0   2   0   0   0   0   0   0   0   0   2   2   2   0   0   0   2   0   0   0   0   2   2   0   0   0   0   0   0   2   2   2   2   2   2   2   2   2   0   0   0   0   0   2   0   0   0   0   2   2   2   0   2   0   2   2   2   0   2   0   0   2   0   2   0   0   0   0   2   0   0   2   0   2   2   2   2   0   2   0   2   0   2   0   2   2   2   2   0   0
 MK-4-11                0   2   0   2   0   0   2   0   0   2   2   0   2   2   2   2   0   0   2   0   2   2   0   2   0   2   0   2   2   2   2   2   0   2   0   2   2   0   2   0   0   2   0   2   0   0   2   2   2   2   0   0   2   0   0   0   2   2   0   0   0   2   0   0   2   0   0   2   2   0   2   0   0   2   0   2   2   2   2   0   0   2   0   2   0   2   0   0   0   0   2   2   0   2   2   0   0   2   0   0   0   0   2   2   0   0   0   0   0   2   0   2   0   0   0   0   0   0   0   2   2   2   2   0   0   0   2   0   0   0   0   2   2   0   0   0   0   0   0   0   2   2   2   2   2   2   2   2   0   0   0   0   0   2   0   0   0   0   2   2   2   0   0   0   0   2   2   0   2   0   0   2   0   2   0   0   0   0   2   0   0   2   2   2   2   2   2   0   2   0   0   0   2   0   2   2   2   2   0   0
 MK-4-12                2   2   0   2   0   0   2   0   0   0   2   0   2   0   2   2   2   2   2   2   0   2   0   2   2   2   0   2   2   2   2   2   0   2   0   2   2   0   2   0   0   2   0   2   0   0   2   2   2   2   0   0   2   0   0   0   2   2   0   0   0   2   2   0   0   0   2   2   2   0   2   0   0   2   0   2   2   2   2   0   0   2   0   0   0   2   0   0   0   0   2   2   0   2   2   0   0   2   0   0   0   0   2   2   0   0   0   0   0   2   0   2   2   0   0   0   0   0   0   2   2   2   2   0   0   2   2   2   2   0   0   2   2   0   0   0   0   0   2   0   2   0   2   2   2   2   2   2   0   0   0   0   0   2   0   0   0   0   2   2   2   2   0   0   0   2   2   0   0   0   0   2   0   2   0   0   0   0   2   0   0   2   2   2   2   2   2   0   2   0   2   0   2   0   2   2   2   2   0   2
 MK-4-13                2   2   0   2   0   0   2   0   0   0   2   2   2   0   2   2   2   2   2   2   0   2   0   2   2   2   0   2   2   2   2   2   0   0   0   2   2   2   2   0   0   0   0   2   0   2   2   2   2   2   0   0   0   0   0   2   2   2   0   0   0   2   2   0   0   0   0   0   2   0   2   2   2   2   0   2   2   2   2   2   2   2   0   0   2   0   0   2   0   0   2   0   0   2   2   0   0   2   0   0   0   0   2   2   0   0   0   0   0   2   0   2   2   0   0   0   0   0   0   2   2   2   0   2   2   2   0   2   2   0   0   0   2   0   0   0   0   2   2   0   2   0   2   2   0   2   2   2   0   0   0   0   0   2   0   0   0   0   2   0   2   2   0   0   0   2   2   0   0   0   0   2   0   0   0   0   0   0   2   0   0   2   2   2   0   2   2   0   0   0   2   0   2   0   2   0   2   2   0   2
 MK-4-14                2   2   0   2   0   0   2   0   0   0   2   2   2   0   2   2   2   2   2   2   0   2   0   2   2   2   0   2   0   2   2   2   2   0   0   2   2   2   2   0   0   0   0   0   0   2   2   2   2   2   0   0   0   2   0   2   2   2   0   0   0   2   2   0   0   0   0   0   2   0   2   2   2   2   0   2   2   0   0   2   2   2   0   2   2   0   0   2   0   0   2   0   0   2   2   0   2   2   0   0   0   0   2   2   0   0   0   0   0   2   0   2   2   0   0   0   0   0   0   2   2   2   0   2   2   2   0   2   2   0   0   0   2   0   0   0   0   2   2   0   2   0   2   2   0   2   2   2   0   0   0   0   0   2   2   0   0   0   2   0   2   2   0   2   0   2   2   0   0   0   0   2   2   0   0   0   0   0   2   0   2   2   2   2   0   2   2   0   0   0   2   0   2   0   2   0   2   2   0   2
 MK-4-15                0   2   0   2   0   0   2   0   0   0   2   2   2   2   2   2   2   0   2   2   0   2   0   2   0   2   0   2   0   2   2   2   2   0   0   2   2   2   2   0   0   0   0   0   0   2   2   2   2   2   0   0   0   2   2   2   2   2   2   0   0   2   2   0   0   0   0   0   2   0   2   2   2   2   0   2   2   0   0   0   2   2   0   2   2   2   0   2   0   0   2   0   0   2   2   0   2   2   0   0   0   2   2   2   2   0   0   0   0   2   0   2   2   0   0   0   0   0   0   2   2   0   0   2   2   2   0   2   2   0   0   0   0   0   0   0   0   2   2   0   2   0   2   2   0   2   2   2   0   0   0   0   0   2   2   0   0   0   2   2   2   2   0   2   0   2   2   0   2   0   0   2   2   0   0   0   0   0   0   0   2   2   2   2   0   2   2   0   0   0   2   0   2   0   2   0   2   2   0   2
 MK-4-16                0   2   0   2   0   0   0   2   0   0   2   2   2   2   2   0   2   0   2   2   0   2   0   2   0   0   0   2   0   2   2   2   2   0   0   2   2   0   0   0   0   2   0   0   0   2   2   2   2   2   2   0   0   2   2   2   2   2   2   0   0   2   2   0   0   0   0   0   2   2   2   2   2   2   0   2   2   0   2   0   2   2   0   2   2   2   0   2   0   0   2   0   0   2   2   0   2   0   0   0   0   2   2   2   2   0   0   0   0   2   0   2   2   0   0   0   0   2   0   2   0   2   0   2   2   2   0   2   2   0   0   2   0   0   0   0   0   2   0   0   2   0   2   2   0   2   2   2   0   0   0   0   0   2   2   0   0   0   2   0   2   2   0   2   0   2   2   0   2   0   0   2   2   2   0   0   0   0   0   0   2   2   2   2   0   2   2   2   0   0   2   0   2   0   2   0   2   0   0   2
 MK-5-1                 2   2   0   0   2   2   0   2   2   2   0   0   2   0   2   0   2   0   2   0   2   2   2   0   0   2   2   0   0   2   2   2   2   0   2   0   0   2   2   2   0   0   2   0   2   0   0   0   2   0   0   0   2   0   2   2   2   2   2   2   2   2   0   0   2   2   2   0   2   2   0   2   0   2   0   0   0   0   0   0   0   0   0   0   2   0   2   2   0   2   2   2   0   2   0   0   2   0   0   0   2   0   0   0   2   2   0   0   2   2   2   2   2   2   2   2   2   2   2   2   0   0   2   2   2   0   2   0   2   2   2   2   0   2   0   0   0   0   2   2   2   0   2   2   0   2   0   2   2   2   0   2   2   2   2   2   0   2   0   0   2   0   2   2   2   2   2   0   2   0   2   2   2   2   2   2   0   0   2   0   2   2   2   2   2   0   0   2   0   0   0   2   0   2   2   2   2   2   2   0
 MK-5-2                 2   2   0   0   2   2   0   2   2   2   0   0   2   0   2   0   0   0   0   0   2   2   2   0   0   2   2   0   0   2   2   2   2   0   2   0   0   2   2   0   2   0   2   0   2   0   0   0   2   0   0   0   2   0   2   2   2   2   2   0   2   2   0   2   2   2   2   0   2   2   0   2   0   2   0   0   0   0   0   0   0   0   0   0   2   0   2   2   0   0   0   2   0   2   0   0   2   0   0   0   2   0   0   0   2   0   0   0   2   2   2   0   2   0   2   2   2   2   2   2   2   0   2   2   2   0   2   0   2   2   2   2   2   2   0   0   2   0   2   2   2   0   2   2   0   2   0   0   2   2   0   2   2   2   2   2   0   2   0   0   2   0   2   2   2   2   2   2   2   0   2   2   0   2   2   2   0   0   2   0   2   2   2   2   2   2   0   2   0   0   0   0   2   2   2   2   0   2   2   0
 MK-5-3                 2   2   0   0   2   2   0   2   2   2   0   0   2   2   2   0   0   2   0   0   2   2   2   0   0   2   2   2   0   2   2   2   2   0   2   0   0   2   2   0   2   0   2   0   2   0   0   0   0   0   0   0   2   0   0   0   0   2   2   0   2   2   0   2   2   2   2   0   2   2   0   2   0   2   0   2   0   0   0   0   0   0   0   0   2   0   2   2   0   0   0   2   0   0   0   0   2   0   0   0   2   0   0   0   2   0   0   0   2   2   2   0   2   0   2   2   2   2   2   2   2   0   2   2   2   0   2   0   2   2   2   2   2   2   0   0   0   0   0   2   2   0   2   2   0   2   0   0   2   2   0   2   2   2   2   2   0   2   0   0   2   0   2   2   2   2   2   2   2   0   2   2   0   2   2   2   2   0   2   0   0   0   2   2   2   0   0   2   0   0   0   0   2   2   2   2   0   2   2   0
 MK-5-4                 0   2   0   0   2   2   0   2   2   2   0   0   2   2   2   0   0   2   0   0   2   2   2   0   0   2   2   2   0   2   2   2   0   0   2   0   0   2   2   2   2   0   2   0   2   0   0   0   0   0   0   0   2   0   0   0   0   2   2   0   2   2   0   2   2   2   2   0   2   2   0   2   0   2   0   2   0   0   2   0   2   0   0   0   2   0   2   2   0   0   0   2   0   0   2   0   2   0   0   2   2   0   0   0   2   0   0   0   2   2   2   0   2   0   2   2   2   2   2   2   2   0   2   2   2   0   2   0   2   2   2   2   2   2   0   0   0   0   0   2   2   0   2   2   0   2   0   2   2   2   0   2   2   2   2   2   0   2   0   0   2   2   2   2   2   2   2   2   2   0   2   2   2   2   2   2   2   0   2   0   0   0   2   2   2   0   0   2   0   0   0   0   2   2   2   2   0   2   2   0
 MK-5-5                 0   2   0   0   2   2   0   0   2   2   0   0   2   2   2   0   0   2   0   0   2   2   2   2   0   2   2   2   0   2   2   2   0   0   0   0   0   2   2   2   2   0   2   0   2   2   0   0   0   2   0   0   0   0   0   0   0   2   2   0   2   2   0   2   0   2   2   0   2   2   0   2   0   0   0   2   0   0   2   0   2   0   0   0   2   0   2   2   0   0   0   2   0   2   2   0   2   0   0   2   2   0   0   0   2   0   0   0   2   2   2   0   2   2   2   2   0   2   2   2   2   0   2   2   2   0   2   0   2   2   2   2   2   0   0   0   0   0   0   2   2   0   2   2   0   2   0   2   2   0   0   2   2   2   2   2   2   2   0   0   2   2   2   2   2   2   2   2   2   2   2   2   2   0   0   2   2   0   2   0   0   0   0   2   2   0   0   2   0   0   0   0   2   2   2   2   0   2   2   0
 MK-5-6                 0   2   0   0   2   0   0   0   2   2   0   0   2   0   2   0   2   2   0   0   2   2   2   2   0   2   2   2   0   2   2   2   0   0   0   2   0   2   2   2   2   0   0   0   2   0   0   0   0   2   0   0   0   0   0   0   0   2   2   2   2   2   2   2   0   2   2   0   2   2   0   0   0   0   0   2   0   0   2   0   2   0   0   0   0   0   2   2   2   0   0   2   0   2   2   0   2   0   0   0   2   0   0   0   2   0   0   0   2   2   2   0   2   2   2   0   0   2   2   2   2   0   2   2   2   0   2   0   2   2   2   2   2   0   0   0   0   2   0   2   2   0   2   2   0   2   2   2   2   0   0   2   2   2   2   0   2   2   0   0   2   0   2   2   2   2   2   2   2   2   2   2   2   0   2   2   2   2   2   0   0   0   0   2   2   0   2   2   0   0   0   0   2   2   2   2   0   2   2   0
 MK-5-7                 0   2   0   0   2   2   0   0   2   2   0   0   2   0   2   0   2   2   0   0   2   2   2   2   0   2   2   2   2   2   2   2   0   0   0   2   2   0   2   2   2   0   0   0   2   0   0   0   0   2   0   0   2   0   0   0   0   2   2   2   2   2   2   2   0   2   2   0   2   2   0   2   0   0   0   0   0   0   2   0   2   0   0   0   0   0   2   2   2   0   0   2   0   2   2   0   2   0   2   0   2   0   0   0   2   0   0   0   2   0   2   0   2   2   2   2   0   2   0   2   2   2   2   2   2   0   2   0   2   2   2   2   2   2   0   0   0   0   0   2   2   0   2   2   0   2   2   2   2   0   0   2   2   2   2   0   2   2   2   0   2   0   2   0   2   2   2   2   2   2   2   2   2   0   2   2   2   2   2   0   0   0   0   2   2   0   2   2   0   0   0   0   2   2   2   0   2   2   2   0
 MK-5-8                 0   2   0   0   2   2   0   0   2   2   0   0   2   0   2   0   2   2   0   0   2   2   0   2   0   2   2   2   2   2   0   2   0   0   0   2   2   0   2   2   2   0   0   0   2   0   0   0   0   2   0   0   2   0   0   0   0   2   2   2   2   2   2   2   0   2   2   2   2   2   0   2   2   0   0   0   0   0   2   0   2   0   0   0   0   0   0   2   2   0   0   2   0   2   2   0   2   0   0   2   2   0   0   0   2   2   0   0   2   0   2   0   2   2   2   2   0   2   0   2   2   2   2   2   2   0   2   0   2   2   2   2   2   2   0   2   0   0   0   2   2   0   2   0   0   2   2   2   2   0   0   2   2   2   2   0   2   2   0   0   2   2   2   0   2   2   2   2   2   2   2   2   2   0   2   2   2   2   2   0   0   0   2   2   2   0   0   2   0   0   0   2   2   2   2   0   2   2   2   0
 MK-5-9                 0   2   0   0   2   2   2   0   2   0   2   2   2   0   0   0   2   2   0   0   2   2   0   2   0   2   2   2   2   0   0   2   0   0   0   2   0   0   2   2   2   0   0   2   2   2   0   2   0   2   0   0   2   0   0   0   0   2   2   2   2   2   2   2   0   2   2   2   2   2   0   2   2   2   0   0   2   0   2   0   0   0   0   0   0   0   0   2   2   0   0   0   0   0   2   0   2   0   0   2   2   0   0   2   2   2   0   0   2   0   2   0   2   2   2   2   0   0   0   2   2   2   0   2   2   0   2   0   2   2   2   2   2   2   0   2   0   0   0   0   2   0   2   0   0   2   2   2   2   0   0   2   2   2   2   0   2   2   0   2   2   2   0   0   2   2   2   2   2   2   2   2   2   0   2   0   2   2   0   0   0   0   2   2   2   0   0   2   0   0   2   2   2   2   0   0   2   2   2   0
 MK-5-10                0   2   0   0   0   2   2   0   0   2   2   2   2   0   0   2   0   2   0   0   2   2   2   2   0   2   2   2   2   0   0   2   0   0   0   2   0   0   2   2   2   0   0   2   2   2   0   2   0   2   2   0   2   0   0   0   2   2   2   2   2   2   2   2   0   2   2   2   2   2   0   2   2   2   0   0   2   0   0   0   0   0   0   0   0   0   0   2   0   0   0   0   0   0   2   0   2   0   0   2   2   0   0   2   2   2   0   0   2   0   2   0   2   2   2   2   0   0   0   2   2   2   0   2   2   2   2   0   2   2   2   2   2   2   0   0   0   0   0   0   2   0   2   0   0   2   2   2   2   0   0   2   2   2   2   0   2   2   0   2   2   0   2   0   2   2   2   2   2   2   0   2   2   0   0   0   2   2   0   0   0   0   2   2   2   0   0   0   0   0   2   2   2   2   0   0   2   2   2   0
 MK-5-11                0   2   0   0   0   2   2   0   0   0   2   2   2   0   0   2   0   2   2   0   2   2   2   2   2   0   2   2   2   0   0   2   0   0   0   2   0   0   2   2   2   0   0   2   2   2   0   2   0   2   2   0   2   0   0   0   2   0   2   2   2   2   2   2   0   0   2   2   2   2   0   2   2   2   2   0   2   0   0   0   2   0   0   0   0   0   0   2   2   0   2   0   0   0   2   0   2   0   0   2   2   0   0   2   2   2   0   0   0   0   2   0   0   2   2   2   0   0   0   2   2   2   0   2   2   2   2   0   2   2   2   2   2   2   0   2   0   0   0   0   2   0   2   0   0   2   0   2   0   0   0   2   2   2   2   0   2   2   0   2   2   0   2   0   2   2   2   2   2   2   0   2   2   0   2   0   2   2   0   0   0   2   2   2   2   0   0   0   0   0   2   2   2   2   0   0   2   2   0   0
 MK-5-12                0   2   0   0   0   2   2   0   0   0   2   2   2   0   2   2   0   2   2   0   2   2   2   2   2   2   2   0   2   0   2   2   0   0   0   2   0   0   0   2   2   0   0   2   2   2   0   2   0   2   2   0   2   0   0   2   0   0   2   2   2   0   2   2   0   0   2   2   2   2   2   2   2   2   2   0   2   2   0   0   0   0   0   0   0   0   0   2   0   2   2   0   0   0   2   0   0   0   0   2   2   0   2   2   2   2   0   0   0   2   2   0   2   2   2   0   0   0   0   2   2   2   0   2   2   2   2   0   2   2   0   2   2   2   0   0   0   2   2   0   2   0   2   0   0   0   0   2   0   0   0   2   2   2   2   0   2   2   0   2   2   0   2   0   2   2   2   2   0   2   0   2   2   0   2   0   2   2   0   0   0   0   2   2   2   0   0   0   0   0   2   2   2   2   0   0   2   2   0   0
 MK-5-13                2   2   0   0   0   2   2   0   0   2   2   2   2   0   2   2   0   2   2   0   2   2   0   2   2   2   2   0   2   2   2   2   0   2   0   2   2   0   0   2   2   0   2   0   2   2   0   0   0   0   2   0   2   0   0   2   0   2   2   2   2   0   2   2   0   0   2   2   2   0   2   2   2   2   2   0   2   2   0   0   0   0   0   0   0   0   0   2   0   2   2   0   0   0   2   0   0   0   0   2   2   0   2   2   2   2   0   0   0   2   2   0   2   2   2   0   0   0   0   2   2   2   0   2   0   2   0   0   2   2   2   2   2   2   0   0   0   2   2   0   2   0   2   0   0   0   0   2   0   0   0   2   2   2   2   0   2   2   0   2   2   0   2   0   2   2   2   2   0   2   0   2   2   0   2   0   2   2   0   0   0   0   0   2   2   2   0   2   0   0   2   2   2   2   0   0   2   2   0   0
 MK-5-14                2   2   0   0   0   2   2   0   0   2   2   2   2   0   2   2   0   2   0   0   2   2   0   2   2   2   2   2   2   2   2   2   0   2   0   2   2   0   0   2   2   0   2   2   2   2   0   0   0   2   2   0   2   0   0   2   0   2   2   2   2   0   2   2   0   0   0   2   2   0   2   2   2   2   0   0   2   2   0   0   0   0   0   0   0   0   0   2   0   2   2   2   2   0   2   0   0   0   0   2   2   0   2   2   2   2   0   0   0   2   2   0   0   2   0   2   0   0   0   2   2   2   0   2   0   2   0   0   2   2   2   2   2   2   0   0   0   2   2   0   2   0   2   0   0   0   0   2   0   0   0   0   2   2   2   0   2   2   0   2   2   2   2   0   2   2   2   2   0   2   0   2   2   0   0   0   2   2   0   0   0   0   0   0   2   2   0   2   0   2   2   2   2   2   0   0   2   2   0   0
 MK-5-15                2   2   0   0   0   2   2   0   0   2   2   2   2   0   2   2   0   2   0   0   2   2   0   2   0   2   2   2   2   2   2   2   0   2   0   2   2   0   0   2   2   0   2   2   2   2   0   0   0   2   2   0   2   0   0   2   2   2   2   2   2   2   2   0   2   0   0   2   2   0   2   0   2   2   0   0   2   2   0   0   0   0   0   0   2   2   0   2   0   2   2   2   2   0   2   0   0   0   0   2   2   0   2   2   2   2   0   2   0   2   2   0   0   2   0   2   0   0   0   2   2   2   0   2   2   2   0   0   2   0   2   2   2   2   0   0   0   2   2   0   2   0   2   0   0   0   0   2   0   2   0   2   2   2   2   2   2   2   0   2   2   2   2   0   2   2   2   2   2   2   2   2   2   0   0   0   2   2   0   2   0   0   0   2   2   2   0   2   0   2   2   2   2   2   0   0   2   2   0   0
 MK-5-16                2   2   0   0   0   0   2   0   0   2   2   2   2   0   2   2   0   2   0   0   2   2   0   2   0   2   0   2   2   2   2   2   0   2   0   0   2   0   0   2   2   0   2   2   2   2   0   0   0   2   0   0   2   0   0   2   2   2   2   2   2   0   2   2   2   0   0   2   2   0   2   0   2   2   0   0   2   0   0   2   0   0   0   0   2   2   0   2   0   2   2   2   2   0   2   0   0   0   0   2   2   0   2   2   2   2   0   2   0   2   2   0   0   2   0   2   0   0   0   2   2   2   0   2   0   2   0   0   2   0   2   2   0   2   2   2   0   2   2   0   2   0   2   0   0   0   0   2   0   2   0   2   2   2   2   2   2   2   0   2   2   2   2   0   2   2   2   2   2   2   2   2   2   0   0   0   2   0   0   0   0   0   0   0   2   2   0   2   0   2   2   2   2   2   0   0   2   2   0   2
 MK-6-1                 0   2   0   0   2   2   0   2   2   0   0   2   0   2   2   2   0   0   2   2   0   0   2   2   2   2   2   0   0   0   2   0   0   2   0   2   0   2   0   2   0   0   2   0   0   2   0   2   0   2   0   0   2   0   0   2   0   2   0   2   0   2   2   2   0   0   2   0   2   2   2   2   2   0   0   2   0   0   2   0   2   0   0   2   2   0   0   0   0   2   2   0   0   2   0   0   0   2   2   2   0   0   2   0   2   0   2   0   2   0   0   2   0   2   0   0   0   2   2   2   0   2   0   2   2   0   2   0   2   2   0   2   0   2   0   2   0   2   2   0   0   2   2   0   0   2   0   2   2   2   0   2   2   2   2   0   0   0   2   0   2   2   0   2   0   2   2   0   2   2   0   0   0   2   2   0   2   2   2   0   2   0   2   0   2   0   2   0   0   2   0   0   2   2   0   0   0   2   2   0
 MK-6-2                 0   2   0   0   2   2   0   2   2   0   0   2   0   0   0   2   0   0   2   2   0   2   2   2   2   2   2   0   0   0   2   0   0   2   0   2   0   2   0   2   0   0   2   0   2   2   2   2   0   2   0   2   2   0   0   2   0   2   0   2   0   2   2   2   0   0   2   0   2   2   2   2   2   0   0   2   0   0   2   0   2   0   0   2   0   0   0   0   0   2   2   0   0   2   0   0   0   2   2   2   0   0   0   0   2   2   2   0   2   0   0   2   0   2   0   0   0   2   2   2   0   0   0   2   2   0   2   0   2   2   0   2   0   2   0   2   0   2   2   0   0   2   2   0   0   2   0   0   2   2   0   2   2   2   2   0   0   0   0   0   2   2   2   2   0   2   2   0   0   2   0   0   2   2   2   0   2   0   2   0   2   0   2   0   2   0   2   0   0   2   0   0   2   2   0   0   2   2   2   0
 MK-6-3                 0   2   0   0   0   2   0   2   2   0   0   2   0   0   0   2   0   0   0   2   0   0   2   0   2   2   2   0   0   0   2   2   0   2   0   2   0   2   0   2   0   0   0   0   2   2   2   2   0   2   0   2   2   0   2   2   0   2   0   2   0   2   2   0   0   2   2   0   2   2   2   2   2   0   0   2   0   0   2   0   2   0   0   2   0   0   0   0   0   2   2   0   0   2   2   0   0   2   2   2   0   0   0   0   2   2   0   0   2   0   0   2   0   2   0   0   0   2   0   2   0   0   0   2   2   0   2   0   0   2   0   2   0   0   0   2   0   2   2   0   2   2   2   0   0   2   2   0   2   2   0   2   2   2   2   0   0   0   0   0   2   2   2   2   0   2   2   0   0   2   0   0   2   2   2   0   2   0   2   0   2   0   2   0   0   0   2   2   0   2   0   2   2   2   0   0   0   2   2   0
 MK-6-4                 0   2   0   0   0   2   0   0   0   2   2   2   2   0   0   2   0   0   0   2   0   0   0   0   2   2   2   0   0   0   2   2   0   2   0   2   0   2   0   2   0   0   0   2   2   2   2   2   0   2   0   2   2   0   2   0   0   2   0   2   2   2   0   0   0   2   2   0   2   2   2   2   2   0   0   2   0   0   2   2   2   0   0   2   0   0   0   0   0   2   2   0   0   2   2   0   0   2   2   2   0   0   0   0   2   2   0   0   2   0   0   2   0   2   0   0   0   2   0   2   0   0   0   0   2   0   2   2   0   2   0   0   0   0   0   2   0   2   2   2   2   2   2   0   0   2   0   0   2   2   0   2   2   2   2   0   0   2   0   0   2   2   2   2   0   2   2   0   2   2   0   0   2   2   2   0   0   0   2   0   2   0   2   0   0   2   2   2   0   2   0   0   0   2   0   2   0   2   2   0
 MK-6-5                 0   2   0   0   0   2   0   0   0   2   2   2   2   0   0   0   0   0   0   2   0   2   0   0   2   2   2   0   0   0   2   2   0   2   2   2   0   2   2   2   2   0   2   2   2   2   0   2   0   2   2   2   2   0   2   0   0   0   2   2   2   2   0   0   0   2   0   0   2   2   2   2   2   0   0   2   0   0   2   2   0   0   0   2   0   0   0   2   0   0   2   0   0   2   2   0   0   2   2   0   0   0   2   0   2   2   0   0   2   0   0   2   0   2   0   0   0   2   0   2   2   0   0   0   2   0   2   2   0   2   0   0   0   0   0   2   0   2   2   2   0   2   2   0   0   2   0   0   2   2   0   2   0   2   2   2   2   2   0   0   2   2   2   2   0   2   2   0   2   2   0   0   0   2   2   0   0   0   2   0   2   0   2   0   0   0   2   2   0   2   0   0   2   2   0   2   0   2   2   2
 MK-6-6                 0   0   0   0   0   0   0   0   0   2   2   2   2   0   0   0   0   0   0   2   0   2   0   0   2   2   2   0   0   0   2   2   0   2   2   2   0   2   0   2   2   0   2   2   2   2   0   2   0   2   2   2   2   0   2   0   2   0   2   2   2   0   0   2   0   2   0   0   2   2   2   2   2   0   0   2   0   0   2   2   0   2   0   2   0   0   0   2   0   0   2   2   0   2   2   2   0   0   2   0   0   2   2   0   2   2   2   0   2   0   0   2   0   2   0   0   0   2   0   2   2   0   0   0   2   0   2   2   0   2   0   0   0   0   0   2   0   0   2   2   0   2   2   0   0   2   0   0   2   2   0   2   2   0   2   2   2   2   0   0   2   2   2   2   0   2   2   0   2   2   0   0   0   2   2   2   0   0   2   0   2   0   2   0   0   0   2   2   0   2   0   0   2   2   0   2   0   2   2   2
 MK-6-7                 0   0   0   0   0   0   0   0   0   0   2   0   0   0   0   2   0   0   0   2   0   2   0   0   2   2   2   0   0   0   2   2   0   2   2   2   0   2   0   2   2   2   2   2   2   2   0   2   0   0   2   2   2   0   2   0   2   0   2   2   0   0   2   2   0   2   0   2   2   2   2   2   2   0   0   2   0   0   2   0   0   2   0   2   0   0   0   2   0   0   2   2   0   0   2   2   0   0   2   0   2   2   2   0   2   2   2   0   2   0   0   2   0   2   0   0   0   2   0   0   2   0   0   0   2   0   2   2   0   2   0   0   0   0   0   2   0   0   2   2   0   2   2   0   0   0   0   2   2   2   0   0   2   0   0   2   2   2   0   0   2   2   2   2   0   2   2   0   2   2   0   0   0   0   2   0   0   0   0   0   2   0   2   0   0   0   2   2   0   2   0   0   2   0   0   2   0   2   2   2
 MK-6-8                 0   2   0   0   0   0   0   2   0   0   2   0   0   0   2   2   0   0   2   2   0   2   0   0   2   2   2   0   0   0   2   2   0   2   2   0   0   2   0   0   2   2   2   2   2   2   0   0   0   0   2   2   2   0   0   0   2   0   2   2   0   0   2   2   0   2   0   2   2   2   2   2   2   0   0   2   0   0   2   0   0   2   0   2   0   0   0   2   0   0   2   2   0   0   2   0   0   0   2   0   0   2   2   0   0   2   0   0   2   0   0   2   0   2   0   0   0   2   0   2   2   0   0   0   2   0   2   2   0   2   0   0   0   0   0   2   0   0   2   2   0   0   2   0   0   0   0   2   2   2   0   0   2   0   0   2   0   2   0   0   2   0   2   0   0   2   2   0   2   0   0   0   0   0   2   0   0   0   0   0   2   0   2   0   0   0   2   2   0   0   0   0   2   0   0   2   0   2   2   2
 MK-6-9                 2   2   2   0   0   0   0   2   0   0   2   0   0   0   2   0   0   0   2   2   0   0   0   0   0   2   2   0   0   0   2   0   0   2   2   0   0   2   0   0   2   2   2   2   2   0   0   0   0   0   2   2   2   0   0   0   2   0   2   2   0   0   2   2   0   2   0   2   2   0   0   2   2   0   0   2   0   0   2   0   0   2   0   2   0   2   0   2   0   2   0   2   0   0   0   0   0   0   2   0   0   2   2   0   0   2   0   0   2   0   0   2   0   2   0   0   0   0   0   2   2   0   0   0   2   0   0   2   0   2   0   0   0   0   0   2   0   2   2   2   0   0   2   0   0   0   0   2   2   2   0   0   2   0   0   2   0   2   0   0   2   0   2   0   0   2   2   0   0   0   0   0   2   0   0   0   0   2   0   0   2   0   2   0   0   0   2   2   0   0   0   0   2   0   0   2   0   2   0   2
 MK-6-10                2   2   2   0   0   0   0   2   0   0   2   0   2   0   2   0   0   0   2   2   0   0   0   0   0   2   2   0   0   0   2   0   0   2   2   0   0   0   0   0   2   2   2   2   2   2   0   0   0   0   2   2   2   0   0   0   2   0   2   0   0   2   2   2   0   2   0   2   2   0   0   2   2   0   0   2   0   0   2   2   0   0   0   2   0   2   0   2   0   2   0   2   0   0   0   0   2   0   2   0   0   2   2   0   0   2   0   0   2   0   0   2   0   2   0   0   0   0   0   2   2   0   0   0   2   0   0   2   0   2   0   0   0   0   0   2   0   2   0   2   0   0   2   0   0   0   0   2   2   2   0   0   2   0   0   2   0   2   0   0   2   0   0   0   0   2   0   0   0   2   0   2   0   0   0   2   0   2   0   2   2   0   2   0   0   0   2   2   0   0   0   0   2   0   0   2   0   2   0   0
 MK-6-11                2   0   2   0   0   0   0   2   0   0   2   0   2   0   2   0   0   0   2   2   0   0   0   0   0   2   2   0   0   0   2   0   0   2   2   0   0   0   0   0   0   2   2   2   2   2   0   0   0   0   2   2   2   2   0   0   0   0   2   0   0   2   2   0   0   2   0   2   2   0   0   2   2   0   0   2   0   0   2   2   0   2   0   2   2   2   0   2   0   2   0   0   0   0   0   0   2   0   2   0   0   0   2   0   0   2   0   0   2   0   0   2   0   2   0   0   0   0   0   2   0   0   0   0   2   0   0   2   0   2   0   0   0   0   0   2   0   2   0   2   0   0   2   0   0   0   0   2   2   0   0   0   0   0   0   2   0   2   2   0   2   0   0   0   2   2   0   0   0   2   0   2   0   0   0   2   0   2   0   2   2   0   2   0   0   0   2   2   0   0   0   0   2   0   0   2   0   2   0   2
 MK-6-12                2   0   2   0   0   0   2   2   0   0   2   2   2   0   2   0   0   0   0   2   0   0   0   0   0   2   2   0   2   0   2   0   0   2   0   2   0   0   2   0   0   2   2   2   2   2   0   0   0   0   2   2   2   2   0   0   0   0   2   0   0   2   2   0   0   2   0   2   2   0   0   2   2   0   0   2   0   0   2   2   0   2   0   2   2   2   0   2   0   2   0   0   0   0   0   0   2   0   2   0   0   0   2   0   0   2   0   0   2   2   0   0   0   2   0   0   0   0   0   2   0   0   0   0   2   0   0   2   0   2   2   0   0   0   0   2   0   2   0   2   0   0   2   0   0   2   0   2   2   0   0   0   2   0   0   2   0   2   2   0   2   0   0   0   2   2   0   0   0   2   0   2   0   0   0   2   0   2   0   2   2   0   2   0   0   0   2   2   2   0   0   0   2   0   0   2   0   2   0   2
 MK-6-13                2   0   2   2   0   0   2   2   0   0   2   2   2   0   2   0   0   2   0   2   0   0   0   0   0   2   2   2   2   0   2   0   0   2   0   2   0   2   2   0   2   2   2   2   2   0   0   0   0   0   2   2   2   2   0   0   0   0   2   0   0   2   2   0   0   2   0   2   2   0   0   2   2   0   0   0   0   0   2   2   0   2   0   2   2   2   0   2   2   2   0   0   0   0   0   0   2   0   2   0   0   0   2   0   2   2   0   0   2   2   0   0   0   2   0   0   0   0   0   2   0   0   0   0   2   2   0   2   2   2   2   0   0   0   2   2   0   2   0   2   0   0   2   0   0   2   0   2   2   0   0   0   2   0   0   2   0   2   2   0   2   0   0   0   2   2   0   0   0   0   0   2   0   0   0   2   0   2   2   2   2   2   2   0   2   0   2   2   2   0   0   0   0   0   0   2   0   2   0   2
 MK-6-14                2   0   2   2   0   0   2   2   0   0   2   2   2   0   2   0   0   0   0   2   0   0   0   0   0   2   2   2   2   0   2   0   0   0   0   2   0   2   2   0   2   2   2   2   0   0   0   0   0   0   2   2   2   2   0   0   0   0   0   0   2   2   2   0   0   2   2   2   2   0   0   2   2   0   0   0   0   0   2   2   2   2   0   2   2   2   0   2   0   2   0   0   0   0   0   0   2   0   2   0   2   0   2   0   2   2   0   0   2   2   2   0   0   2   0   0   0   0   0   2   0   0   0   2   2   2   0   2   2   2   2   0   0   0   2   2   0   2   2   2   0   0   2   0   0   2   0   2   2   0   0   0   0   0   0   2   0   2   2   0   2   0   0   0   2   2   0   0   0   0   0   2   0   0   0   2   0   2   2   0   2   2   2   0   2   0   2   2   2   0   0   0   0   0   0   2   0   2   0   2
 MK-6-15                2   0   0   2   0   0   0   2   0   0   2   2   2   0   2   2   0   0   2   2   0   0   0   0   0   2   2   2   2   0   2   0   0   0   0   2   0   2   2   0   2   2   2   2   0   0   0   2   0   0   2   2   2   2   0   0   0   0   0   0   2   2   2   0   0   2   2   2   2   0   0   2   2   0   0   2   0   2   2   2   2   2   0   2   2   2   0   2   0   2   0   0   2   0   0   0   2   0   2   0   2   0   2   0   2   2   0   2   2   2   0   0   0   2   0   0   0   0   0   2   0   0   0   2   2   2   0   2   2   2   2   0   0   0   2   2   0   2   2   2   0   0   2   0   0   2   0   2   2   0   0   0   0   0   0   2   0   2   2   2   0   0   0   0   0   0   0   0   0   0   0   2   0   0   0   2   0   2   2   0   2   2   0   0   2   0   2   2   2   0   0   0   0   0   0   2   0   2   0   2
 MK-6-16                2   0   0   2   0   0   2   0   0   0   2   2   2   0   2   2   0   0   2   2   0   0   0   0   0   2   2   2   2   0   2   0   0   0   0   0   0   2   2   0   2   2   2   2   0   0   0   2   0   0   2   2   0   2   0   0   2   0   0   0   2   2   2   0   0   2   2   2   2   0   0   0   2   0   0   2   0   2   2   2   2   2   0   2   2   2   0   2   0   2   0   0   2   0   0   0   2   0   2   0   2   0   2   0   2   2   0   2   2   2   0   0   0   2   0   0   0   0   0   2   0   0   0   2   2   2   0   2   2   2   2   0   0   2   2   2   0   2   2   2   0   0   0   0   0   2   0   2   2   0   0   0   0   0   0   2   0   2   2   2   0   0   0   0   0   0   0   0   0   0   0   2   2   0   0   2   0   2   2   0   2   0   0   0   2   2   2   2   2   0   0   0   0   0   2   2   0   2   0   2
 
!****************************************** Phenotypic Data **********************************************************
!-100.0 is resevred for missing phenotype
SimulatedTrait1        14.1388   12.4801   14.4586   16.9191   15.5144   13.5186   14.4404   15.2986   13.2571   15.7357   13.2879   13.1504   15.3774   14.4891   14.4863   16.1519   14.4361   14.0941   13.8334   14.1913   13.1594   17.2109   14.2163   14.3752   17.0082   15.8670   14.5447   15.3843   15.1721   17.0640   16.8400   14.8806   14.5138   14.5477   16.1913   14.2104   15.3236   15.7106   15.2894   14.0652   15.9055   16.2915   14.3352   13.0657   15.3350   13.1676   13.8265   15.3596   14.7637   14.9160   14.8209   12.8899   14.8991   13.7751   12.9050   15.5637   15.1212   14.0988   15.0177   14.8430   14.4134   16.0502   17.3677   14.8477   16.6682   15.7081   16.0439   16.4464   16.2282   14.1391   14.2385   17.5926   13.2565   14.8304   15.3016   15.2785   13.2691   14.0061   15.2125   17.4643   14.3045   13.9295   13.0832   16.7802   16.1594   13.9538   14.5021   15.0917   13.2373   13.7151   13.8067   12.9700   16.5893   12.4168   14.1915   16.8074   16.4175   17.9588   16.0438   15.7274   16.3306   13.1730   15.3315   13.8756   15.6187   16.6307   15.3228   14.7150   14.4235   15.8835   13.1817   13.8815   14.7547   13.4877   13.8710   16.1567   13.2806   15.2746   16.1427   17.3810   13.7789   12.6211   17.5774   14.5143   14.1830   16.9567   15.1890   16.7260   14.7998   13.2857   12.6592   15.3189   13.4634   13.9286   15.5597   17.3580   13.6516   15.6891   14.2237   14.9753   14.1041   14.9218   13.7210   14.1178   15.2810   12.8851   15.6376   16.7701   16.6789   14.4202   14.2618   13.1501   13.5199   13.2365   14.3897   14.2045   13.8192   14.8435   14.0176   15.7295   14.4560   13.5206   16.3124   13.6814   14.8062   14.9961   15.6469   13.2940   14.6934   14.2359   15.3511   15.0008   15.3553   16.7230   14.2491   16.5621   15.9572   14.7025   16.3937   14.5447   14.1876   15.3429   14.1081   15.6551   13.0174   13.3476   17.7025   17.3244   13.7175   14.9122   16.6303   13.7090   13.7312   17.7209   13.7905   15.5439   13.5070   15.7551   16.6563   16.3303
SimulatedTrait2        10.6228   10.7254   10.4752    9.7910    9.6935   10.8219    9.5080    9.4092   10.5309    9.9671   10.2264   10.1840   10.2215   10.6986    9.4031   10.6722   10.5560    8.9585   10.3379   10.1626   10.4902   10.1416   10.1948    9.0932    9.3654    8.6508   10.7949    9.8703    9.4497    9.4592    9.7988    9.3659    9.2363   10.1950    9.8338    9.4304    9.7601   10.8920    9.7401   10.0199   10.2228   10.5180    9.5333   10.4593    9.6439   11.3630   11.0852    8.8747   10.1873   10.3063    8.9629   10.1482    8.9661   11.0665   11.0836   10.8848    9.0961   10.6545    9.7426   10.4885   10.1260    9.2316   10.0646   10.1936    9.7376    9.3839    9.8452   10.0120   10.6023    9.5822   10.3604    9.4357   10.7698   10.7945   10.0863    9.5847   10.8441   11.0813    9.6476    9.6265   10.1765   10.6570   10.5087    9.9378    9.2217   10.2389   10.9785   10.8689   11.0346   10.0907   10.3053   10.5618    9.7810   10.4455    9.4993    9.4687    8.4789    9.8239   10.1713    9.9440    9.3135   11.0573    9.3988   10.9460    9.5576    8.8433   10.5658   11.2209   10.5690    8.7578   11.1539    9.2478   10.7819   10.4214    9.7112    9.3407   11.2686   10.0707    8.2525    9.6348   10.5503   10.2858    8.7490   10.1267   10.1493   10.2431    9.5718    9.3897   10.3749   10.9102   10.2955    9.8197   10.5771   10.9978    9.8867   10.0036   10.7808   10.3215   10.9525   11.5940   10.4016   10.0243   10.3239    9.8871   10.4987    9.1166   10.2475    8.5513    9.8885   10.7443    9.5512   10.6471   11.2195   10.9110    9.3904   10.6812   10.2297   10.4466    9.7443    8.9620   10.4832   11.0193   10.3404   10.3946    9.6165    9.0475    9.6757   10.1416    9.9703   10.3972    9.3799   11.1522   10.1787    8.8232   10.0373    9.5663    9.5998   10.0492    9.9578   10.8401   10.0512    8.8045   10.5389   10.1037   10.4308   10.7034   10.3441    9.3843   10.2293   10.2060    9.1427   10.1485   10.9560    9.4140   10.2804   10.8948   10.4924   10.0249    7.9784    9.5129
 
