# Supplementary material for: Inclusive Composite Interval Mapping of QTL by Environment Interactions in Biparental Populations
Source: PLoS One. 2015 Jul 10;10(7):e0132414. doi: 10.1371/journal.pone.0132414 (PMC4498613; doi:10.1371/journal.pone.0132414)
Supplement: S5 File — (ZIP) [file pone.0132414.s005.zip › H=0.5/L1/run_00027.met]

!**********************Note: lines staring with "!" are remarks and will be ignored in the program********************
!*********************************General Information**********************************
!Assuming F1 = P1 x P2, populations available in QTL IciMapping are: 
!  1, P1BC1F1 = P1 x F1, the first backcrossing where P1 is used as the recurrent parent;
!  2, P2BC1F1 = P2 x F1, the first backcrossing where P2 is used as the recurrent parent;
!  3, F1DH, F1-derived doubled haploids; 
!  4, RIL or F1RIL, recombination inbred lines through the repeated selfing of F1;
!  5, P1BC1RIL, recombination inbred lines through the repeated selfing of P1BC1F1;
!  6, P2BC1RIL, recombination inbred lines through the repeated selfing of P2BC1F1;
!  7, F2, the selfing generation of F1;
!  8, F3, the selfing generation of F2;
!  9, P1BC2F1, the second backcrossing where P1 is used as the recurrent parent; 
! 10, P2BC2F1, the second backcrossing where P2 is used as the recurrent parent;
! 11, P1BC2RIL, recombination inred lines through the repeated selfing of P1BC2F1; 
! 12, P2BC2RIL, recombination inred lines through the repeated selfing of P2BC2F1; 
! 13, P1BC1F2, the selfing generation of P1BC1F1; 
! 14, P2BC1F2, the selfing generation of P2BC1F1; 
! 15, P1BC2F2, the selfing generation of P1BC2F1; 
! 16, P2BC2F2, the selfing generation of P2BC2F1; 
! 17, P1BC1DH, P1BC1F1-derived doubled haploids; 
! 18, P2BC1DH, P2BC1F1-derived doubled haploids; 
! 19, P1BC2DH, P1BC2F1-derived doubled haploids; 
! 20, P2BC2DH, P2BC2F1-derived doubled haploids; 
   3      !Mapping Population (see remarks above)
   2      !Mapping Function (1 for Kosambi; 2 for Haldane; 3 for Morgan)
   2      !Marker Space Type (1 for intervals; 2 for positions)
   1      !Marker Space Unit(1 for centiMorgans; 2 for Morgan)
   6      !Number of Chromosomes (or Linkage Groups)
 200      !Size of the mapping population
   2      !Number of environments
 
!***************************************** Chromosomes and Linkage Maps **********************************************
!Chromosome                 NumMarkers
-CH1                        16
-CH2                        16
-CH3                        16
-CH4                        16
-CH5                        16
-CH6                        16
!Linkage map (Marker name followed by position or the interval length)
 MK-1-1                1     0.000
 MK-1-2                1    10.000
 MK-1-3                1    20.000
 MK-1-4                1    30.000
 MK-1-5                1    40.000
 MK-1-6                1    50.000
 MK-1-7                1    60.000
 MK-1-8                1    70.000
 MK-1-9                1    80.000
 MK-1-10               1    90.000
 MK-1-11               1   100.000
 MK-1-12               1   110.000
 MK-1-13               1   120.000
 MK-1-14               1   130.000
 MK-1-15               1   140.000
 MK-1-16               1   150.000
 MK-2-1                2     0.000
 MK-2-2                2    10.000
 MK-2-3                2    20.000
 MK-2-4                2    30.000
 MK-2-5                2    40.000
 MK-2-6                2    50.000
 MK-2-7                2    60.000
 MK-2-8                2    70.000
 MK-2-9                2    80.000
 MK-2-10               2    90.000
 MK-2-11               2   100.000
 MK-2-12               2   110.000
 MK-2-13               2   120.000
 MK-2-14               2   130.000
 MK-2-15               2   140.000
 MK-2-16               2   150.000
 MK-3-1                3     0.000
 MK-3-2                3    10.000
 MK-3-3                3    20.000
 MK-3-4                3    30.000
 MK-3-5                3    40.000
 MK-3-6                3    50.000
 MK-3-7                3    60.000
 MK-3-8                3    70.000
 MK-3-9                3    80.000
 MK-3-10               3    90.000
 MK-3-11               3   100.000
 MK-3-12               3   110.000
 MK-3-13               3   120.000
 MK-3-14               3   130.000
 MK-3-15               3   140.000
 MK-3-16               3   150.000
 MK-4-1                4     0.000
 MK-4-2                4    10.000
 MK-4-3                4    20.000
 MK-4-4                4    30.000
 MK-4-5                4    40.000
 MK-4-6                4    50.000
 MK-4-7                4    60.000
 MK-4-8                4    70.000
 MK-4-9                4    80.000
 MK-4-10               4    90.000
 MK-4-11               4   100.000
 MK-4-12               4   110.000
 MK-4-13               4   120.000
 MK-4-14               4   130.000
 MK-4-15               4   140.000
 MK-4-16               4   150.000
 MK-5-1                5     0.000
 MK-5-2                5    10.000
 MK-5-3                5    20.000
 MK-5-4                5    30.000
 MK-5-5                5    40.000
 MK-5-6                5    50.000
 MK-5-7                5    60.000
 MK-5-8                5    70.000
 MK-5-9                5    80.000
 MK-5-10               5    90.000
 MK-5-11               5   100.000
 MK-5-12               5   110.000
 MK-5-13               5   120.000
 MK-5-14               5   130.000
 MK-5-15               5   140.000
 MK-5-16               5   150.000
 MK-6-1                6     0.000
 MK-6-2                6    10.000
 MK-6-3                6    20.000
 MK-6-4                6    30.000
 MK-6-5                6    40.000
 MK-6-6                6    50.000
 MK-6-7                6    60.000
 MK-6-8                6    70.000
 MK-6-9                6    80.000
 MK-6-10               6    90.000
 MK-6-11               6   100.000
 MK-6-12               6   110.000
 MK-6-13               6   120.000
 MK-6-14               6   130.000
 MK-6-15               6   140.000
 MK-6-16               6   150.000
!*********************************** Marker Types ********************************************************************
!Co-dominant marker: When heterozygote F1 is present, P1 is coded as 2, F1 is coded as 1, and P2 is coded as 0; Otherwise, P1 is coded as 2, and P2 is coded as 0. 
!Dominant marker: When heterozygote F1 is present, P1 and F1 are coded as 12, and P2 is coded as 0; Otherwise, P1 is coded as 2, and P2 is coded as 0.  
!Recessive markers: When heterozygote F1 is present, P1 is coded as 2, and F1 and P2 are coded as 10; Otherwise, P1 is coded as 2, and P2 is coded as 0. 
!Missing marker is coded as -1. 
 MK-1-1                 2   0   0   2   0   2   0   0   0   0   0   0   2   2   2   2   2   0   2   0   0   0   0   0   0   0   0   0   0   2   0   0   0   0   2   0   0   2   2   2   2   0   0   0   0   0   2   2   2   0   0   2   2   2   0   2   2   0   2   2   0   0   2   0   0   0   0   2   2   2   2   0   2   0   0   0   0   0   2   0   2   0   2   0   2   2   0   2   0   2   0   2   2   0   0   0   2   2   0   0   0   0   2   2   2   2   0   0   0   2   2   0   2   2   2   0   2   2   0   0   2   0   0   0   2   2   2   0   2   2   0   0   0   0   2   2   0   2   2   2   2   2   0   2   0   0   2   0   2   0   2   2   0   2   0   2   0   2   2   0   0   0   0   2   2   2   0   0   0   0   0   0   0   0   0   2   0   2   2   0   2   0   2   2   2   2   0   0   0   2   0   0   2   0   0   2   2   2   0   0
 MK-1-2                 2   0   0   0   0   2   0   0   0   0   0   0   2   2   2   2   2   0   2   0   0   0   0   0   0   0   0   2   0   2   0   0   0   0   0   0   0   2   0   2   2   0   0   0   0   0   2   2   2   0   0   2   2   2   0   2   2   0   2   2   0   0   2   0   2   0   0   0   2   2   0   0   2   0   0   0   0   2   2   0   2   0   2   0   2   2   0   2   0   2   0   2   0   0   2   0   2   2   0   0   0   0   2   2   2   2   0   0   0   2   2   0   2   2   2   0   2   2   0   2   2   0   0   0   2   2   2   0   2   0   0   0   0   0   2   2   0   2   2   2   2   2   0   2   0   0   2   0   2   0   2   2   0   2   0   0   0   2   2   0   0   0   0   2   2   2   0   0   0   0   0   0   0   0   0   2   0   2   2   0   2   2   2   2   2   2   0   0   0   2   0   0   2   0   0   2   2   2   0   0
 MK-1-3                 2   0   0   0   0   2   0   0   0   0   0   2   2   2   0   2   2   0   2   0   0   0   0   0   0   0   0   2   0   2   0   0   0   0   0   0   0   2   0   2   2   0   0   0   0   0   2   2   2   0   0   0   2   2   0   2   2   0   2   2   0   0   2   0   2   0   0   0   2   2   0   2   2   0   0   0   0   0   2   0   2   0   2   0   2   2   2   0   0   2   0   2   0   2   2   0   2   2   0   0   0   0   2   2   2   2   0   0   0   2   2   0   2   2   2   0   2   2   0   2   2   2   0   0   2   2   2   0   2   0   2   0   0   0   2   2   2   2   2   2   2   2   0   2   0   0   2   0   0   0   2   2   0   2   0   0   0   2   2   0   0   0   2   2   2   2   0   0   0   0   0   0   0   0   0   2   2   2   2   0   2   2   2   2   2   2   0   0   0   2   0   0   2   0   0   2   2   2   0   0
 MK-1-4                 2   0   0   0   0   0   0   0   0   0   0   2   2   2   0   2   2   0   2   0   0   0   0   0   0   0   0   2   0   0   0   0   0   0   0   0   2   2   0   2   2   0   2   0   0   0   0   2   2   0   0   0   2   2   0   2   2   0   2   2   0   0   2   0   2   0   0   0   2   2   0   2   0   0   0   0   0   0   2   0   2   0   2   0   2   2   2   0   2   0   0   2   0   2   2   0   2   2   0   0   0   2   2   2   2   0   0   0   0   2   0   0   2   2   2   2   2   2   0   2   2   2   0   0   2   2   0   2   2   0   2   0   0   0   2   2   2   2   2   0   2   2   0   2   0   0   2   2   0   0   0   2   0   2   0   0   0   2   2   0   0   0   2   2   2   2   2   0   0   0   0   0   0   0   0   2   2   2   2   0   2   2   2   2   2   2   0   0   0   2   0   0   2   0   0   0   2   2   0   2
 MK-1-5                 2   0   0   0   0   0   0   0   0   0   0   0   2   2   0   2   0   0   0   0   0   0   0   0   0   0   0   2   0   0   0   0   0   0   0   0   2   2   2   2   2   0   2   0   0   0   0   2   2   0   0   0   0   2   2   2   2   0   0   2   0   0   2   0   2   0   0   0   2   2   0   2   0   2   0   0   0   0   0   2   2   0   0   0   2   2   2   0   2   0   0   2   0   2   0   0   2   2   0   0   2   2   2   2   2   0   0   0   0   2   0   2   2   2   0   2   2   2   0   2   2   2   2   0   2   2   0   2   2   0   2   0   0   0   2   2   0   2   2   0   0   2   0   0   0   0   2   2   0   0   0   2   2   2   0   0   0   2   2   0   0   0   2   2   2   2   2   0   0   0   0   2   0   0   0   2   2   2   2   2   2   2   2   2   2   2   0   0   0   2   0   0   2   0   0   2   2   2   0   0
 MK-1-6                 2   0   0   0   0   0   0   0   0   2   0   0   2   2   0   2   0   0   0   0   0   0   0   0   0   0   0   2   2   0   0   2   2   0   0   0   2   2   2   2   2   0   2   0   0   0   0   2   2   0   2   0   0   2   2   2   2   0   0   2   0   0   2   0   2   0   0   0   2   2   0   2   0   2   0   0   0   0   0   2   0   0   0   0   0   2   2   0   2   0   0   2   0   2   0   0   2   2   0   0   2   2   2   2   2   0   0   0   2   2   0   2   2   2   0   2   2   2   0   2   0   2   2   0   2   2   2   2   2   0   2   0   2   0   2   2   0   0   2   0   0   0   0   0   0   0   2   2   0   0   0   2   2   2   0   0   0   0   2   0   0   0   2   2   2   2   2   2   0   0   0   0   0   0   0   2   2   2   0   2   0   2   2   2   2   2   0   0   0   2   0   0   2   0   0   2   2   2   2   0
 MK-1-7                 2   0   0   0   2   0   0   0   0   2   0   0   2   2   0   2   0   0   0   0   0   0   0   0   2   0   2   2   2   0   0   2   2   0   0   0   2   2   2   2   2   0   2   0   0   0   0   2   2   0   2   2   0   2   2   2   2   2   0   2   0   0   2   0   0   0   0   0   2   2   0   2   0   2   0   0   0   0   0   2   0   2   0   0   0   2   0   0   2   0   0   0   0   2   0   0   2   2   0   0   2   2   2   2   2   0   0   2   0   2   0   2   2   2   2   2   2   2   0   2   0   2   2   0   2   2   0   2   2   0   0   0   2   0   2   2   0   0   2   0   0   0   0   0   0   0   2   2   0   0   0   2   2   2   0   0   0   0   2   0   0   2   2   2   2   2   2   2   0   0   0   0   0   0   2   2   2   0   0   2   0   0   2   2   2   2   2   0   0   2   0   0   2   0   2   2   2   2   2   0
 MK-1-8                 0   0   0   0   2   0   0   0   0   2   0   0   0   2   0   2   0   0   0   0   0   0   0   0   2   0   2   2   2   0   0   2   2   0   0   2   2   2   2   0   2   2   2   0   0   0   0   2   2   0   2   2   0   2   2   2   2   2   0   2   0   0   2   0   0   0   0   0   2   2   0   2   0   2   0   0   0   2   0   2   0   0   0   0   0   2   0   0   2   0   0   0   0   2   0   0   2   2   0   0   2   2   2   2   2   0   0   2   0   2   0   2   2   2   2   2   2   2   0   2   2   2   2   0   2   2   0   2   2   0   0   0   0   0   2   2   0   2   2   0   2   0   0   0   0   0   2   2   0   0   0   2   2   2   0   0   0   0   0   0   0   0   2   2   2   0   2   2   0   0   2   0   0   0   2   2   0   0   0   2   0   0   2   2   2   2   2   0   0   2   0   0   2   0   2   2   0   2   2   0
 MK-1-9                 0   0   0   0   2   2   0   0   0   2   2   0   0   2   0   2   0   2   0   0   0   2   2   0   2   0   2   2   2   0   0   2   2   0   0   2   2   2   2   0   0   2   2   0   0   0   0   2   2   0   2   2   0   2   2   2   2   2   0   2   0   0   2   0   0   0   0   0   2   2   0   2   2   2   2   0   0   2   0   0   0   0   0   0   0   2   0   0   0   0   0   0   0   2   2   0   2   2   0   0   2   2   2   2   2   0   0   2   0   2   0   2   2   2   2   2   2   2   0   2   2   2   2   0   2   2   0   2   2   2   0   0   2   0   0   2   0   0   2   0   2   0   0   0   0   0   2   2   0   0   0   2   2   0   0   0   0   0   0   0   0   0   2   2   2   0   2   2   0   2   2   0   0   2   2   2   0   0   0   0   0   0   2   2   2   2   2   2   0   2   0   0   2   0   2   2   0   2   2   0
 MK-1-10                2   0   0   0   2   2   0   0   0   0   2   0   0   2   0   2   2   2   0   0   0   2   2   0   2   0   2   2   0   0   0   2   2   0   0   2   2   2   2   0   0   2   0   0   0   0   0   2   2   0   2   2   0   2   2   2   2   2   2   0   0   0   2   0   0   0   0   0   2   2   0   2   2   2   2   0   0   2   0   0   0   0   0   0   0   2   0   0   0   0   0   0   0   2   2   0   2   2   0   0   2   2   2   2   2   0   0   2   0   0   0   2   2   2   0   2   2   2   0   2   2   0   2   0   2   2   0   2   0   2   0   2   2   0   0   2   0   0   2   0   2   0   2   0   2   0   2   2   0   2   0   2   2   0   0   0   0   0   0   0   0   0   2   2   2   0   2   2   0   2   2   0   0   2   2   2   0   0   0   0   2   0   2   2   2   2   2   2   0   2   0   0   2   0   2   2   0   2   0   0
 MK-1-11                2   0   0   0   2   2   0   0   0   0   2   0   0   2   0   2   2   2   0   2   0   0   2   0   2   0   2   2   2   0   0   2   2   0   2   2   2   2   2   0   0   2   0   0   0   0   0   2   2   2   2   2   0   2   2   2   2   2   2   0   0   0   2   0   0   0   0   0   2   2   2   2   2   2   2   0   0   2   0   0   0   0   0   0   0   2   0   0   0   0   0   0   0   2   2   0   2   2   0   0   2   2   2   2   2   0   0   2   0   0   0   2   2   2   0   0   2   0   0   2   0   0   2   0   2   2   0   2   0   2   0   2   2   0   0   2   0   0   2   2   2   0   0   0   2   0   2   2   0   2   0   2   0   0   0   0   2   0   0   0   0   0   2   2   2   2   2   2   0   2   2   0   0   2   0   2   0   0   2   0   2   2   2   0   2   2   2   2   2   2   0   0   2   0   2   2   0   2   0   0
 MK-1-12                2   0   0   0   2   2   0   0   0   0   2   0   0   2   0   2   2   2   0   2   0   2   2   2   2   0   2   2   2   0   0   2   2   0   2   2   2   2   2   0   0   2   0   0   0   0   0   0   2   2   2   2   2   2   2   2   2   2   2   0   0   0   2   0   0   0   0   0   2   2   2   2   2   2   2   0   0   2   0   0   0   0   0   0   0   2   0   0   2   0   0   0   2   2   0   0   2   2   0   0   2   2   2   2   2   2   0   2   2   0   0   0   2   2   0   0   2   0   0   0   0   0   2   0   2   2   0   2   0   2   0   2   0   0   0   2   0   0   2   2   0   0   0   0   2   0   2   2   0   2   0   2   0   0   0   0   2   0   0   0   0   2   2   2   2   2   2   2   0   2   2   0   0   2   0   2   0   0   2   0   2   2   2   0   0   0   2   2   2   2   0   0   2   0   2   2   0   2   0   0
 MK-1-13                2   0   0   0   2   2   0   0   0   0   2   2   0   2   0   2   0   2   0   2   0   0   2   2   2   0   2   2   2   0   0   2   2   0   2   2   2   2   2   0   0   2   0   0   0   0   0   0   2   2   2   0   2   2   2   2   2   2   2   0   2   0   2   0   0   0   0   0   2   2   0   2   2   2   2   0   0   2   0   0   0   0   0   0   0   2   0   0   2   0   0   0   2   2   0   0   0   0   0   0   2   2   2   0   2   2   0   2   2   0   0   0   2   2   0   0   2   0   2   0   0   2   2   0   2   2   0   2   0   2   0   0   0   0   0   2   0   0   2   2   0   0   0   0   2   0   2   2   0   2   0   2   0   0   0   2   2   0   0   0   0   2   2   2   0   2   2   0   0   2   2   0   0   2   2   2   0   0   2   0   2   2   2   2   0   0   2   2   0   2   0   0   2   0   2   2   0   2   0   0
 MK-1-14                2   0   0   0   2   2   0   0   0   0   0   2   0   2   0   0   0   2   0   2   0   0   2   2   2   0   0   2   2   0   0   2   2   0   0   0   2   2   2   0   0   2   0   2   0   0   2   0   2   2   2   0   2   2   0   2   2   2   2   0   2   2   2   0   0   0   0   0   2   2   0   2   2   2   2   0   0   2   0   0   0   0   0   0   0   2   0   0   2   0   0   0   2   2   2   0   0   0   0   2   2   2   2   0   2   2   0   2   2   0   0   2   2   2   2   0   2   0   2   0   0   2   2   0   2   2   0   2   0   2   0   0   0   0   0   2   0   0   0   0   0   2   0   0   2   2   2   2   0   2   0   2   0   0   0   0   2   0   0   0   2   2   0   2   0   2   2   0   0   0   2   0   0   2   2   2   0   0   2   2   2   0   0   2   2   0   2   2   0   0   0   0   2   0   2   2   0   2   0   0
 MK-1-15                2   0   2   2   2   2   0   0   0   0   0   2   0   2   0   0   0   2   0   2   0   0   2   2   2   0   0   2   2   0   0   2   2   0   0   0   2   2   2   2   0   2   0   2   0   0   2   0   2   2   2   0   2   2   2   2   2   2   2   0   2   2   2   0   0   0   0   0   2   2   2   2   2   2   2   0   0   2   0   0   0   0   0   0   0   2   0   0   2   0   0   2   2   2   2   0   0   0   0   2   2   2   2   0   2   2   0   2   2   0   0   2   2   2   2   0   2   2   2   0   0   2   2   0   2   2   0   2   0   2   0   0   0   0   0   2   0   0   0   0   0   2   0   0   2   2   0   2   0   2   0   2   0   0   0   0   2   0   0   0   2   2   2   2   0   2   2   0   0   0   2   0   0   2   2   2   0   0   2   2   2   0   0   2   2   0   2   2   0   0   0   0   2   0   2   2   0   2   0   0
 MK-1-16                0   0   2   2   2   2   0   0   0   2   0   2   0   2   0   0   2   2   0   2   2   0   2   2   2   0   0   2   2   0   0   2   2   0   0   0   2   2   2   2   0   2   0   2   0   0   0   0   2   2   2   0   0   2   0   2   2   2   2   0   0   2   2   0   0   0   0   0   2   2   2   2   2   2   2   0   0   2   0   0   0   0   0   0   0   2   0   2   2   0   0   2   2   2   0   2   0   0   0   2   2   2   2   0   2   0   0   2   0   0   0   2   2   2   2   0   2   2   2   2   0   2   2   0   2   2   0   2   0   2   0   0   0   0   0   2   0   0   0   0   0   2   2   0   0   2   0   2   0   2   0   2   0   0   2   0   2   0   2   0   2   0   2   2   0   2   2   0   0   0   2   0   0   2   2   2   0   0   2   2   2   0   0   0   2   0   2   2   0   2   0   0   2   0   2   2   0   2   0   0
 MK-2-1                 2   0   2   2   2   2   0   0   2   2   2   0   2   2   2   0   2   0   0   2   0   0   2   0   2   2   0   2   0   0   0   2   0   2   0   0   2   2   0   0   2   2   0   0   2   2   2   0   0   2   2   2   2   2   0   2   2   2   0   2   0   0   2   2   2   2   0   2   2   0   2   2   2   2   2   2   2   0   0   2   0   2   0   2   0   0   2   2   0   0   0   2   2   0   2   2   0   0   2   0   0   2   2   2   0   2   0   0   2   2   2   0   2   0   2   2   2   2   0   0   0   2   2   2   0   0   2   0   0   0   0   2   0   0   2   2   0   2   0   0   2   0   0   2   2   0   2   2   2   0   2   2   0   2   0   0   0   0   0   2   0   2   0   2   2   0   0   2   0   2   0   0   2   0   0   0   2   2   0   2   0   2   2   0   0   2   2   0   0   2   0   2   0   0   2   2   0   0   0   2
 MK-2-2                 2   0   2   2   2   2   0   0   2   2   2   0   2   2   2   0   2   0   0   2   0   0   2   0   2   2   0   2   0   0   0   2   0   0   0   0   2   2   0   0   2   2   0   0   2   2   2   0   0   2   2   2   2   2   2   2   2   2   0   2   0   0   2   2   2   2   0   2   2   0   2   2   2   2   2   2   2   0   0   0   0   2   0   2   0   0   2   2   0   0   0   2   2   0   2   2   0   0   2   0   0   2   2   2   0   2   0   0   0   2   2   0   2   0   2   2   2   2   0   0   0   2   2   2   0   0   2   2   0   0   0   2   0   0   2   0   0   2   0   2   2   0   0   2   2   0   0   2   2   0   2   2   0   2   0   0   0   0   0   2   2   2   0   2   2   0   0   2   0   2   0   0   2   0   0   0   2   2   0   2   0   0   2   0   2   2   2   0   0   0   0   2   0   0   2   2   0   0   0   2
 MK-2-3                 0   0   2   2   2   2   0   0   0   0   2   0   2   2   0   0   2   2   2   2   0   0   2   0   2   2   2   0   0   0   0   2   0   0   0   2   2   2   0   0   0   2   0   0   2   2   0   0   0   2   2   2   2   2   2   2   2   2   0   2   0   0   2   2   2   2   2   2   2   0   2   2   2   2   2   2   2   0   0   0   0   2   0   2   0   0   2   0   0   0   2   2   2   0   2   2   0   0   2   0   0   2   0   0   0   2   0   0   0   2   2   0   2   0   2   2   2   2   0   0   0   2   2   2   0   0   2   2   0   0   0   0   0   0   2   0   0   2   0   0   0   0   0   2   2   2   0   0   0   0   2   2   0   2   0   0   0   0   0   2   2   2   0   2   2   2   0   2   0   2   0   0   2   0   0   0   2   2   0   2   0   0   2   0   2   2   2   0   0   0   0   0   0   0   2   0   0   0   2   2
 MK-2-4                 0   0   0   2   2   0   0   0   2   0   2   0   2   2   0   0   2   2   2   0   0   0   2   0   2   2   2   0   0   0   0   2   0   2   2   2   0   2   0   0   0   2   0   0   2   2   0   0   0   2   2   2   2   2   2   2   2   2   0   2   0   0   2   2   2   2   2   2   2   0   2   2   2   2   2   2   2   2   2   0   0   2   0   2   0   0   2   0   2   0   2   0   2   0   2   2   0   0   2   2   0   2   2   0   0   2   0   0   0   2   2   0   2   0   2   2   2   2   0   0   0   2   2   2   0   0   2   2   0   0   0   0   0   0   2   0   0   2   0   0   0   0   0   2   2   2   0   0   0   2   2   2   0   2   0   0   0   0   2   2   2   2   0   2   2   2   0   0   0   2   0   2   2   0   0   0   2   2   0   0   2   0   2   2   2   2   2   2   0   0   0   2   0   0   2   0   0   0   2   0
 MK-2-5                 2   0   0   2   2   0   0   0   2   0   2   0   2   2   0   0   0   2   2   0   2   0   2   0   2   2   2   0   0   0   0   0   0   2   2   2   0   2   0   0   0   2   0   0   2   2   0   0   0   2   2   2   2   2   2   2   2   2   0   2   0   0   2   2   2   2   2   2   2   0   2   2   2   2   2   2   2   2   2   0   0   2   0   2   0   0   2   0   0   0   2   0   2   0   2   2   0   0   2   2   2   2   2   0   0   0   0   0   0   2   2   2   2   0   2   2   2   0   0   0   0   2   2   2   0   0   2   2   0   0   0   0   2   0   0   0   0   2   0   0   0   2   0   0   2   2   0   0   0   2   2   2   0   2   0   0   0   0   2   2   2   2   0   2   2   2   0   0   0   2   0   2   2   0   0   0   2   2   0   0   2   0   0   2   2   2   2   2   0   0   2   2   0   0   2   0   0   2   0   0
 MK-2-6                 2   0   0   2   2   0   2   0   2   0   2   0   2   2   0   0   0   2   2   0   0   0   2   0   2   2   0   0   0   0   0   0   0   2   2   2   0   2   0   0   0   2   0   0   2   2   0   0   2   2   2   2   2   2   2   2   2   2   0   2   0   2   0   2   2   2   2   0   2   0   2   2   2   2   2   2   0   2   2   0   0   0   0   2   0   0   2   0   0   0   2   0   2   0   2   2   0   0   2   2   0   2   2   0   0   0   0   0   2   0   2   2   2   0   2   2   0   0   0   0   0   2   2   2   0   2   2   2   0   0   0   0   2   2   0   0   0   2   0   0   0   2   0   0   2   2   0   0   0   0   2   2   0   2   2   0   0   0   2   2   2   2   2   2   2   2   0   0   0   2   0   2   2   0   0   0   2   0   0   0   2   0   0   0   2   0   2   2   0   0   2   2   0   0   2   0   0   2   0   0
 MK-2-7                 2   2   0   2   2   0   2   0   2   0   2   0   2   2   0   0   0   2   0   2   0   0   2   0   2   2   2   0   0   0   0   0   0   2   2   2   0   2   0   0   0   2   2   0   2   0   0   2   2   2   2   2   2   2   2   2   2   2   0   2   0   0   0   2   2   2   2   0   2   0   2   2   2   2   2   0   2   2   0   0   0   0   0   2   0   0   2   0   0   0   2   0   2   0   2   2   0   0   2   2   0   0   2   0   0   0   0   0   0   0   2   0   2   0   0   2   2   0   0   0   0   2   2   2   0   2   2   2   0   0   0   0   2   2   2   0   2   2   0   0   0   2   0   0   2   2   0   0   0   0   2   2   0   2   2   2   0   0   0   0   2   2   2   2   2   2   0   0   0   2   0   2   2   0   0   0   2   0   0   0   2   0   0   0   2   0   2   0   0   2   2   2   0   0   2   0   0   2   0   0
 MK-2-8                 2   2   0   0   2   0   2   0   2   0   2   0   0   2   0   0   0   2   0   2   0   0   0   2   2   2   2   0   0   0   0   0   0   2   2   2   0   2   0   2   0   2   2   0   2   0   0   2   2   2   2   2   2   2   2   2   2   0   0   2   0   0   0   2   2   2   2   0   2   0   2   0   2   2   2   0   0   2   0   0   0   2   0   2   0   0   2   0   0   0   2   0   2   0   0   2   0   0   2   2   2   0   2   0   0   0   0   0   0   0   2   0   2   0   0   2   2   2   0   0   0   2   2   2   0   2   2   2   0   0   0   0   2   2   2   0   2   2   0   2   0   2   0   0   2   0   0   0   0   2   2   2   0   2   2   2   0   0   2   0   2   2   2   0   2   2   0   0   0   2   0   2   2   0   0   0   2   0   0   0   2   0   0   0   2   0   2   0   0   2   2   2   0   0   2   0   0   2   0   0
 MK-2-9                 2   2   0   0   2   0   0   2   2   0   2   0   0   2   0   0   0   2   0   2   2   0   0   2   2   2   2   0   2   0   0   0   0   2   2   2   0   2   0   2   0   2   2   0   2   0   0   2   2   2   2   2   2   2   2   2   2   0   0   2   0   0   0   2   2   0   2   0   2   0   0   0   2   2   2   0   0   2   0   0   0   2   0   2   0   0   2   2   2   0   2   0   2   0   0   2   0   2   2   2   2   0   2   0   0   0   0   2   0   2   2   0   2   0   0   2   2   2   0   0   0   2   2   2   2   2   0   0   0   0   0   0   2   2   2   0   0   2   0   2   0   2   0   0   2   0   0   0   0   2   2   2   0   2   2   2   0   0   2   0   2   2   2   0   2   2   0   0   0   2   0   2   2   0   0   0   2   0   0   0   2   0   0   0   2   0   2   0   0   2   2   2   0   0   2   0   0   0   0   0
 MK-2-10                2   0   2   0   2   0   0   2   2   0   2   2   0   2   2   0   0   2   0   0   2   0   0   2   0   2   2   0   2   0   0   2   0   2   0   2   0   2   2   2   0   2   0   0   2   0   0   2   2   2   0   2   2   2   2   2   2   0   0   2   0   0   2   2   2   2   2   2   2   0   0   0   2   2   0   0   0   2   0   0   0   2   0   2   0   0   0   2   2   0   2   0   2   2   0   2   0   2   2   2   2   0   2   0   0   0   0   0   0   2   2   0   2   0   0   2   2   2   2   2   0   2   2   2   2   2   0   0   0   0   0   0   2   2   2   0   0   2   0   0   0   2   0   0   2   0   0   2   0   2   2   2   0   2   0   2   0   2   2   0   2   2   2   0   2   2   0   0   0   2   0   2   2   0   0   0   2   0   0   0   2   2   0   0   2   0   2   0   0   2   2   2   0   0   2   0   0   2   0   0
 MK-2-11                2   0   2   0   2   0   2   2   2   0   2   2   0   2   2   0   0   2   2   0   0   0   0   2   0   2   2   0   2   0   0   2   0   2   0   2   0   2   2   0   0   2   0   0   2   0   0   2   2   2   0   2   2   2   2   2   2   0   0   2   0   0   2   2   2   2   2   2   2   2   0   0   2   2   0   0   0   0   0   0   0   2   2   0   0   0   0   2   2   0   2   0   2   2   0   2   0   2   2   2   2   0   2   0   0   0   0   0   2   2   2   0   2   0   0   2   0   2   0   2   2   2   2   2   2   2   2   0   0   0   0   0   2   2   0   0   0   2   0   2   0   2   0   0   2   0   0   2   0   2   2   2   2   2   0   2   0   2   2   0   2   2   0   0   2   2   0   0   0   2   0   2   2   0   0   0   2   2   0   0   2   2   0   0   0   2   2   0   0   2   2   2   0   0   2   0   0   2   0   0
 MK-2-12                2   0   2   0   2   0   2   2   2   0   2   2   0   2   2   0   0   2   2   0   0   0   0   2   0   2   2   0   0   0   0   2   0   2   0   2   2   2   2   0   0   2   0   0   2   0   0   2   2   2   0   2   2   2   0   2   2   0   0   2   0   0   2   0   0   2   2   0   2   2   0   0   2   2   0   0   0   0   0   0   0   2   2   0   0   0   0   2   2   0   2   0   2   2   2   2   0   2   2   2   2   0   2   0   0   0   0   0   2   2   2   0   2   0   0   2   0   2   0   2   2   2   2   2   2   2   2   0   0   0   2   2   2   2   0   0   2   2   0   2   0   2   0   0   2   0   0   2   0   2   2   2   2   2   0   2   0   2   2   0   2   0   0   0   2   0   0   2   0   2   0   2   2   0   0   0   2   2   0   0   2   2   0   0   0   2   2   2   0   2   2   2   0   0   0   0   0   2   0   0
 MK-2-13                0   0   0   0   2   0   2   2   2   0   2   2   2   2   2   0   0   2   2   0   0   0   0   2   0   2   2   0   0   0   0   0   0   2   0   2   0   2   2   0   0   2   0   0   2   0   0   2   2   2   0   2   2   2   0   2   2   0   0   2   0   0   2   0   0   2   2   0   2   2   0   0   2   2   0   0   0   2   2   0   0   2   2   0   2   2   0   2   2   0   2   0   2   2   2   2   0   2   2   2   2   0   2   0   0   0   0   0   2   2   2   0   2   0   0   2   0   2   0   2   2   2   2   2   2   2   0   0   0   0   2   0   2   2   2   0   2   0   0   2   0   2   0   0   2   0   0   2   0   2   2   2   2   2   0   2   0   2   2   0   2   0   0   0   2   0   0   2   0   2   0   2   2   0   0   0   2   0   0   0   2   2   0   0   0   2   2   2   0   2   2   2   0   0   2   0   0   2   0   0
 MK-2-14                0   0   2   0   2   0   2   2   2   0   2   2   0   2   2   0   0   2   2   0   0   0   0   2   2   2   2   0   0   0   0   2   0   2   0   2   0   2   2   0   0   2   0   2   2   0   0   2   2   2   0   2   2   2   0   0   0   0   0   2   0   0   2   0   0   2   2   0   2   2   0   0   2   2   0   0   0   2   2   0   2   2   2   0   2   0   0   2   2   0   2   0   2   2   0   0   2   0   2   0   2   0   2   0   0   0   0   0   2   2   2   0   2   0   0   2   0   2   0   2   2   2   2   0   2   2   0   0   0   0   0   0   2   2   2   0   2   0   0   2   2   2   2   0   2   0   2   2   0   2   2   2   2   2   0   2   0   2   2   0   2   0   0   0   2   0   2   2   2   2   0   2   2   0   0   0   2   0   0   0   0   2   0   0   0   2   2   2   0   2   2   0   0   0   2   0   0   2   0   0
 MK-2-15                0   0   2   0   2   0   2   2   0   0   2   2   0   0   2   0   0   2   0   0   2   0   0   2   2   2   2   0   0   0   0   2   0   0   0   2   0   2   2   0   0   2   2   2   2   0   0   2   2   2   0   2   2   2   0   0   2   0   0   2   0   0   2   0   2   2   2   0   0   2   0   0   2   2   0   0   0   2   2   0   0   2   2   0   2   0   0   2   0   0   0   0   2   2   0   0   2   0   2   0   2   0   2   0   0   2   0   0   2   2   2   0   2   0   2   2   0   2   0   2   2   2   2   0   0   2   0   0   0   2   0   0   2   2   2   0   2   0   0   2   2   2   2   0   2   0   2   2   0   2   2   2   2   2   0   0   0   2   2   0   2   0   0   0   2   0   2   2   0   2   0   2   2   0   0   0   2   0   0   0   0   2   0   0   0   2   2   2   0   2   2   0   0   2   2   0   0   2   0   0
 MK-2-16                0   0   2   0   2   0   2   2   0   0   2   2   0   0   2   0   0   2   0   0   2   2   0   2   2   2   2   0   0   0   0   2   2   0   0   2   0   2   2   0   0   2   2   2   2   0   0   2   2   2   0   2   2   2   0   0   2   0   0   2   0   0   0   0   2   2   0   0   0   2   0   0   2   2   0   0   0   2   2   0   2   2   2   0   2   0   2   2   0   0   0   2   2   2   0   0   2   0   2   0   2   0   2   0   0   2   0   0   2   2   2   2   2   0   2   2   0   2   0   2   2   2   2   0   0   2   0   0   0   2   0   0   2   2   0   0   2   0   0   2   0   2   2   0   2   0   2   2   0   2   2   2   2   2   0   0   0   2   2   0   2   0   0   0   2   0   2   2   0   2   0   2   2   0   0   0   2   0   0   0   0   2   0   0   0   2   2   2   0   0   2   0   0   2   2   0   0   2   0   2
 MK-3-1                 0   0   0   2   0   2   2   0   2   2   0   0   2   2   2   0   0   0   2   0   0   0   0   2   2   2   0   2   0   2   2   2   2   2   2   2   2   2   0   0   0   2   0   2   2   0   2   0   2   2   0   2   0   2   0   0   2   0   0   0   0   0   0   2   2   0   2   2   0   0   2   2   0   2   2   0   2   0   0   0   2   0   2   2   2   0   0   2   0   2   0   0   0   0   0   0   2   2   2   2   0   2   2   0   2   2   2   0   0   0   2   2   2   0   2   2   0   0   0   0   2   0   2   0   0   2   2   2   0   0   2   0   2   0   2   0   2   0   0   0   0   0   0   0   0   2   2   2   0   2   2   0   0   0   0   0   2   2   2   2   2   2   2   0   2   2   2   0   2   0   0   0   2   2   0   2   2   2   0   0   2   2   0   0   0   0   2   0   0   2   2   2   0   2   0   2   0   2   2   0
 MK-3-2                 0   2   0   2   0   2   2   0   2   2   0   0   2   2   2   0   0   0   2   0   2   2   0   2   2   2   0   2   0   2   2   0   2   2   2   2   2   2   0   0   0   2   0   2   2   0   2   0   2   2   0   2   0   2   0   0   2   0   0   0   0   0   0   2   2   0   2   2   0   0   2   2   0   2   2   0   2   0   0   0   2   0   2   2   2   0   0   2   0   2   0   0   2   0   0   0   2   2   2   2   0   2   2   2   2   2   2   0   0   0   2   2   2   0   2   2   0   0   0   2   2   0   2   0   0   2   2   2   0   0   2   0   2   0   2   0   2   0   0   0   0   0   0   0   2   2   2   2   0   2   2   0   0   0   0   0   2   2   2   0   2   2   2   0   2   2   2   0   2   2   0   0   2   2   0   2   0   0   0   2   2   2   0   0   0   0   2   0   0   2   2   2   0   2   0   2   0   2   2   0
 MK-3-3                 0   2   2   0   0   2   2   0   2   0   0   0   2   2   2   0   2   0   2   0   2   2   0   2   2   2   0   2   0   2   2   0   2   2   2   2   2   2   0   0   0   2   0   2   2   0   2   0   2   2   0   2   0   2   2   0   0   2   0   0   0   0   0   2   2   2   2   2   0   0   2   2   0   0   2   0   2   0   2   0   2   0   2   2   2   0   0   2   0   2   0   0   2   2   0   0   2   2   2   0   0   2   2   2   2   2   2   0   0   0   2   2   2   0   2   2   0   0   0   0   2   0   2   0   0   2   2   2   2   0   2   0   2   0   2   0   2   0   0   0   0   0   0   0   2   2   2   2   0   2   2   0   0   0   0   0   2   2   2   0   2   2   2   0   2   0   2   0   2   2   0   0   0   2   0   2   0   0   0   2   2   2   0   0   0   0   0   2   2   2   2   2   0   2   0   2   0   2   2   0
 MK-3-4                 0   0   2   0   0   2   2   0   2   0   0   0   2   2   2   0   2   2   0   0   2   2   0   2   2   2   0   2   0   2   0   0   2   2   0   2   2   2   0   0   0   2   0   2   2   0   2   2   2   2   0   2   0   2   2   0   0   2   0   0   0   0   0   2   2   2   2   2   0   0   2   2   2   0   2   0   2   0   2   0   2   0   2   2   2   0   0   2   0   2   2   0   2   2   0   0   2   2   2   0   0   2   2   2   2   2   2   0   0   0   2   2   2   0   2   2   0   0   0   0   2   0   2   0   0   2   2   2   2   0   0   0   2   0   2   0   2   0   0   0   0   0   0   0   2   2   2   2   0   2   2   0   0   0   0   0   2   0   2   0   2   2   2   0   2   0   2   0   2   2   0   2   0   2   0   2   0   0   2   2   0   0   0   2   0   0   0   2   2   2   2   0   0   0   2   2   0   2   2   0
 MK-3-5                 0   0   2   0   0   2   2   0   2   2   0   0   2   0   2   0   2   2   0   0   2   2   0   2   2   0   0   2   2   2   0   0   2   2   0   2   2   2   0   0   0   2   0   2   2   0   2   2   2   2   0   0   0   2   2   2   0   2   2   0   0   0   0   2   2   2   2   2   0   0   2   2   2   0   2   0   0   0   2   0   2   0   2   2   2   2   0   2   0   2   2   0   2   2   0   0   2   2   2   0   0   2   2   2   2   2   2   0   0   2   2   2   2   0   2   2   0   2   0   0   2   0   2   0   2   2   2   2   2   0   2   2   2   0   2   0   2   0   0   0   0   0   0   0   2   2   2   2   0   0   2   0   2   0   0   0   2   0   2   0   2   2   2   0   2   0   2   0   2   2   0   0   0   0   2   0   2   0   2   2   0   0   0   2   0   0   0   2   2   2   2   2   0   0   2   2   0   2   2   0
 MK-3-6                 0   0   2   0   0   2   2   0   2   2   0   0   0   0   2   0   2   2   0   0   0   2   0   2   2   0   0   2   2   2   0   0   2   2   0   2   2   2   0   0   0   2   0   2   2   0   2   0   2   2   0   0   0   2   2   2   0   2   2   2   0   0   2   2   2   2   2   2   0   0   2   2   2   2   2   0   0   0   2   0   2   0   2   2   2   2   0   2   0   2   2   0   2   0   0   0   2   0   2   0   0   2   2   2   0   2   2   0   0   2   2   2   2   0   2   2   0   2   0   0   2   0   2   2   2   2   2   2   2   0   2   2   0   0   2   0   2   0   0   0   0   0   0   0   2   2   0   0   0   0   2   0   2   0   0   0   2   0   2   0   2   2   2   0   2   0   2   0   2   2   0   0   0   0   2   0   2   0   2   2   0   0   2   2   0   0   0   2   2   2   2   2   0   0   2   2   0   2   2   0
 MK-3-7                 0   0   2   0   0   2   2   0   2   2   0   0   0   0   2   0   2   2   0   0   0   2   0   2   2   2   0   2   2   2   0   0   2   2   0   2   2   2   0   0   0   2   0   2   2   0   2   0   2   2   0   0   0   2   2   2   0   2   2   2   2   0   2   2   2   2   2   2   0   0   2   2   2   2   2   0   0   0   2   0   0   0   2   2   2   2   0   2   0   2   2   0   2   0   0   0   2   2   2   0   0   2   2   2   0   2   2   2   0   2   2   2   2   0   0   2   2   2   0   0   2   0   2   2   2   2   2   2   2   0   2   2   0   0   2   0   2   0   0   0   0   0   0   0   2   2   0   0   0   0   2   0   2   0   0   0   2   0   2   0   2   2   2   0   2   0   2   0   2   2   0   0   0   0   2   2   2   2   2   2   0   0   2   2   0   0   0   2   2   2   2   2   0   0   2   2   2   2   2   0
 MK-3-8                 0   0   2   0   0   2   2   0   2   0   0   0   0   0   2   0   2   2   0   0   0   2   0   2   2   2   0   0   2   2   0   0   2   2   0   2   2   2   0   0   2   2   0   2   2   0   2   0   2   2   0   0   0   0   2   2   0   2   2   2   2   0   2   2   2   2   2   2   0   2   2   2   2   0   2   0   0   0   2   0   0   0   2   2   2   0   0   2   0   2   2   0   2   0   0   0   2   2   2   0   0   0   2   2   2   2   2   2   0   2   0   2   0   2   2   2   2   2   0   2   2   0   2   2   2   2   2   2   2   0   2   2   0   0   2   0   2   2   0   0   0   0   0   0   2   2   0   2   0   2   2   0   2   0   0   0   2   0   2   0   2   2   2   0   2   0   2   0   2   2   0   0   0   0   2   2   2   0   2   2   0   0   2   2   0   0   0   2   2   2   2   2   0   0   2   2   2   2   2   0
 MK-3-9                 0   0   2   2   0   2   2   0   2   0   0   0   0   0   2   0   2   2   0   0   0   2   0   2   2   0   0   0   2   2   0   0   2   2   0   2   2   0   0   0   2   2   0   2   2   0   2   0   2   2   0   0   2   0   2   2   2   2   2   2   2   0   2   0   2   2   2   2   0   2   2   2   2   0   2   2   0   2   0   2   0   0   2   2   2   0   0   2   0   2   2   0   2   0   0   0   2   0   2   0   0   2   2   2   2   2   2   2   0   0   0   2   0   2   2   2   2   2   0   2   2   2   2   2   2   2   2   2   2   0   2   2   0   0   2   0   2   2   2   0   0   0   0   0   2   2   0   2   2   0   2   0   2   0   0   2   2   0   2   0   2   2   2   0   2   2   2   0   0   2   0   0   2   0   2   2   2   0   2   0   0   0   0   2   0   0   0   2   2   2   2   2   0   0   0   2   2   2   2   0
 MK-3-10                0   2   2   2   0   2   2   0   0   0   0   0   0   0   2   0   2   0   2   0   0   2   0   2   2   0   0   2   2   2   0   0   0   2   0   2   2   2   0   0   2   2   0   2   2   0   2   0   2   2   0   0   2   0   2   2   2   2   2   2   2   0   2   2   2   2   2   2   0   2   2   2   2   0   2   2   0   2   0   2   2   0   2   2   2   0   0   2   0   2   2   0   2   0   0   0   2   0   2   2   0   2   2   2   2   2   2   2   0   2   0   2   0   0   2   2   2   2   0   2   2   2   2   2   2   2   2   2   2   0   2   2   2   0   2   0   2   0   2   0   0   0   0   0   2   2   0   2   0   0   2   0   0   0   0   2   2   0   2   0   2   0   2   0   2   2   2   0   0   2   0   0   2   0   2   0   2   0   2   0   0   0   0   2   0   0   0   2   2   2   2   2   0   0   0   2   2   2   2   0
 MK-3-11                2   2   2   2   0   2   2   0   0   0   0   0   0   0   2   0   2   0   2   0   0   2   0   2   2   0   0   2   2   2   0   0   0   2   2   2   2   2   0   0   2   2   0   2   2   0   2   0   0   2   0   0   2   0   0   2   0   2   2   2   2   0   2   2   2   2   0   2   0   2   2   2   2   0   2   2   0   2   0   2   2   0   2   2   2   2   0   2   0   2   2   0   2   0   2   0   2   2   2   0   0   2   2   2   2   2   2   2   0   2   0   2   2   0   2   2   2   2   0   2   2   2   2   2   2   2   2   2   2   0   2   2   2   0   2   0   2   0   2   0   0   0   0   0   2   2   0   2   0   0   2   0   0   0   0   2   0   0   2   0   2   2   2   0   2   2   2   0   0   2   2   0   2   0   0   0   0   0   2   0   0   0   0   0   2   0   0   2   0   2   2   2   0   0   0   2   2   2   0   2
 MK-3-12                2   2   2   2   0   2   2   0   0   0   0   0   0   0   2   0   2   0   2   0   0   2   0   2   2   0   0   2   2   2   0   0   0   2   2   2   2   2   0   0   2   2   0   2   2   0   2   0   0   2   0   0   2   0   0   2   0   2   2   2   0   0   2   2   2   2   0   2   0   2   2   0   2   0   2   2   0   2   0   0   2   2   2   2   2   2   0   2   0   2   2   2   0   0   2   0   2   2   2   0   0   2   2   2   2   2   2   2   0   2   0   2   2   0   0   2   2   2   0   2   2   2   0   2   2   2   2   2   2   0   2   2   2   0   2   0   2   0   2   0   0   0   0   2   2   0   0   2   0   0   2   0   0   0   2   2   0   0   2   0   2   2   2   0   2   2   0   0   0   2   2   0   2   0   0   0   0   0   2   0   0   0   0   0   2   0   0   2   2   2   2   2   0   2   0   2   2   2   0   0
 MK-3-13                2   2   2   2   0   2   2   0   0   0   0   2   0   0   2   0   2   0   2   0   0   2   0   2   2   0   0   2   2   0   0   0   0   0   2   2   2   2   0   0   2   2   0   0   2   0   2   0   0   0   0   2   2   0   0   2   0   2   2   2   0   0   2   2   0   2   0   2   0   2   2   0   2   0   2   2   0   2   0   0   2   0   2   2   2   2   0   2   0   2   2   2   0   0   2   2   2   2   2   0   0   0   2   2   2   0   2   2   0   2   0   2   2   0   0   2   2   2   0   2   2   2   0   2   0   2   2   2   2   0   2   0   2   2   2   0   2   0   2   0   0   0   0   2   2   0   0   2   0   0   2   0   2   0   2   2   0   0   2   0   2   2   2   0   2   2   2   0   0   2   2   0   2   0   0   0   0   0   2   0   2   0   0   2   2   0   0   2   0   0   0   2   0   2   0   2   2   2   2   0
 MK-3-14                2   2   0   2   0   2   2   0   0   0   0   2   0   0   2   0   2   0   2   0   0   0   0   2   2   0   0   2   2   0   0   0   0   0   2   2   2   2   2   0   2   2   0   0   2   0   2   0   0   0   0   2   2   0   0   0   0   0   2   2   0   0   2   0   0   0   0   2   0   2   2   0   2   0   0   2   0   2   0   0   2   0   2   2   2   2   0   2   0   2   2   2   0   0   2   2   2   2   2   2   0   0   2   2   2   0   0   2   0   2   0   2   2   0   0   2   2   2   0   2   2   0   0   2   0   2   2   2   2   0   2   0   2   2   2   0   2   0   2   0   0   0   0   2   2   0   2   2   0   0   2   0   2   0   2   2   0   2   2   0   2   2   2   0   2   2   2   0   0   2   2   0   2   0   0   0   2   0   2   0   2   0   0   2   2   0   0   2   0   0   0   0   0   0   0   0   2   2   2   0
 MK-3-15                2   2   0   2   0   2   0   0   2   0   0   2   0   0   2   0   0   0   2   0   0   0   0   2   2   0   0   2   2   0   0   0   0   0   2   2   2   0   2   0   0   2   2   0   2   0   2   0   0   0   0   2   2   0   0   0   0   0   2   2   0   0   2   0   0   0   0   2   0   2   2   0   2   0   0   2   2   2   2   2   2   0   2   2   2   2   0   2   0   2   2   2   0   0   2   2   2   0   2   2   0   2   2   2   2   0   0   2   0   2   0   2   2   0   2   2   2   2   0   2   2   0   0   2   2   2   2   2   2   0   0   0   2   2   2   0   2   0   2   0   0   0   0   2   2   0   2   2   0   0   2   0   2   2   2   2   0   2   0   0   2   2   2   0   2   2   2   0   0   0   2   0   2   0   0   2   2   0   2   2   2   2   0   2   2   0   0   2   0   0   0   0   0   0   0   0   2   0   2   0
 MK-3-16                2   2   2   0   0   2   0   0   2   0   0   2   0   0   2   0   0   0   2   0   0   0   0   0   2   0   0   2   2   2   0   0   0   2   2   2   2   0   2   0   0   0   2   0   2   0   2   0   0   0   0   2   2   0   0   0   0   0   2   0   0   0   2   0   0   0   0   2   0   0   2   0   0   0   0   2   2   2   2   2   2   0   2   2   2   2   0   0   0   2   2   2   0   0   2   2   2   0   2   2   0   2   2   2   2   0   0   2   0   2   0   2   2   0   2   2   0   2   0   2   2   0   0   2   2   2   2   2   2   0   0   0   2   2   2   0   2   2   2   0   0   0   0   2   2   0   0   2   0   2   2   0   2   2   0   2   0   2   0   0   2   2   2   0   2   2   2   0   0   0   2   0   2   0   0   2   2   0   2   2   2   2   0   2   2   2   0   0   0   0   0   0   2   0   0   0   2   2   0   0
 MK-4-1                 0   2   0   0   2   0   2   0   0   0   0   0   0   0   0   0   0   0   0   0   0   0   0   2   2   2   0   0   2   2   2   0   0   0   0   2   2   0   0   0   2   2   2   0   0   2   2   2   2   0   2   2   2   2   0   2   2   2   2   0   0   0   0   2   2   0   2   2   0   2   0   0   0   2   0   2   2   2   0   0   2   2   2   2   2   0   0   2   0   2   0   2   2   0   2   2   2   2   2   2   2   2   0   0   0   2   0   2   0   2   2   2   0   2   2   0   2   0   0   0   2   2   0   0   0   0   0   2   0   0   2   2   0   2   0   0   0   2   0   0   2   2   2   0   2   2   0   0   2   2   0   2   0   2   0   0   0   0   0   0   0   0   0   2   2   0   2   0   2   2   0   2   0   2   0   0   0   2   0   2   0   2   0   2   0   2   0   2   0   2   2   0   0   0   2   0   0   0   2   0
 MK-4-2                 0   2   0   0   2   0   2   0   0   0   0   0   0   0   0   0   0   0   0   0   0   2   0   2   2   2   0   0   2   2   2   0   0   0   0   2   2   0   0   0   2   2   2   0   2   2   2   2   2   0   2   2   2   2   0   2   2   0   2   0   2   0   0   2   0   0   2   2   0   2   0   2   0   2   0   2   2   2   0   0   2   2   2   2   2   0   0   2   0   2   0   2   2   0   2   2   2   2   2   2   2   2   0   0   0   2   0   2   0   0   2   2   0   0   2   0   2   0   0   0   2   2   0   2   0   0   0   0   0   0   2   2   0   2   0   0   0   0   2   0   2   2   2   0   2   0   0   0   2   2   2   0   0   2   0   0   0   0   0   0   2   2   0   2   2   0   2   0   2   2   0   2   0   2   0   0   0   2   2   2   0   2   0   2   2   2   0   2   0   2   2   0   0   0   2   0   0   0   2   2
 MK-4-3                 0   2   0   0   2   0   2   0   0   0   0   0   0   0   0   0   0   0   0   0   0   2   0   2   2   2   2   0   2   2   2   0   0   2   0   2   2   0   0   2   2   2   2   2   2   2   2   2   2   0   0   2   2   2   0   0   2   0   2   0   2   0   0   2   0   0   2   2   0   2   0   2   0   2   0   2   2   2   0   0   2   2   2   2   0   0   0   2   0   2   0   0   2   2   2   2   2   2   2   2   2   2   0   0   0   2   2   2   0   0   2   0   0   0   2   0   2   0   0   0   2   2   0   2   0   0   0   0   0   0   2   2   0   2   0   0   0   0   2   2   2   2   0   0   2   0   0   0   2   2   2   0   0   2   0   0   0   0   0   0   2   2   2   2   2   0   2   0   2   2   0   2   0   2   2   0   0   2   2   2   0   2   0   2   2   2   0   2   0   0   0   0   0   0   2   2   0   0   2   2
 MK-4-4                 0   2   0   0   2   0   2   0   0   0   0   0   0   0   0   0   0   0   0   0   0   2   0   2   2   2   2   0   2   2   2   0   0   2   0   2   2   0   2   2   2   0   2   2   0   2   2   2   2   0   0   2   2   2   0   0   2   0   2   2   2   0   0   2   0   0   2   2   0   2   0   2   0   2   0   0   2   2   0   0   2   2   2   2   0   0   0   2   0   2   0   0   2   2   0   2   2   2   2   2   2   2   0   0   0   2   2   2   0   0   0   0   0   0   2   0   2   0   0   0   0   2   0   2   0   0   0   0   0   0   2   2   0   2   0   0   0   0   2   2   2   2   0   0   2   2   0   0   0   2   2   0   0   2   0   0   0   0   0   0   2   2   2   2   0   0   0   0   2   2   0   2   0   0   2   2   0   2   2   2   0   0   0   2   2   2   0   0   0   0   0   0   0   0   0   2   0   0   0   2
 MK-4-5                 0   2   0   0   2   0   2   0   0   0   0   0   0   0   2   0   0   0   0   0   0   2   0   2   0   2   2   0   2   2   2   0   0   2   0   2   2   0   2   2   2   0   2   2   0   2   2   2   2   0   0   2   0   2   0   0   2   0   2   2   2   2   0   2   0   0   2   2   0   2   0   2   0   2   0   0   2   0   0   0   0   2   2   2   0   0   0   2   2   2   0   0   2   2   0   2   2   2   2   2   2   2   0   0   0   2   2   2   2   0   0   0   0   0   2   0   2   0   2   0   0   2   0   2   2   0   0   2   0   0   2   2   2   2   0   0   0   0   2   2   2   2   2   0   2   2   0   0   0   2   2   0   0   2   0   0   0   0   0   0   0   2   2   2   0   2   0   0   2   2   0   2   0   0   2   2   0   2   2   2   0   0   2   2   0   2   0   0   0   0   0   0   0   0   0   2   0   0   2   2
 MK-4-6                 2   2   0   2   2   2   2   0   0   0   0   0   0   0   2   0   2   2   2   0   0   2   2   2   0   2   2   0   2   2   0   2   0   2   0   2   2   0   2   2   2   0   2   2   0   2   2   2   2   0   2   2   0   2   0   0   2   0   2   2   2   2   0   0   0   0   2   2   0   2   0   2   0   0   0   0   2   0   0   2   0   2   2   2   0   0   0   2   2   0   0   0   2   2   0   2   2   0   2   2   0   2   0   0   0   2   2   2   0   0   0   0   0   0   2   0   2   0   2   0   0   2   0   2   2   0   0   2   0   0   2   2   2   2   0   0   0   2   2   2   2   2   2   0   2   2   0   0   0   2   2   0   0   2   0   0   0   0   0   0   2   2   2   2   0   2   0   0   2   2   0   2   0   0   2   2   0   2   2   2   0   0   2   2   2   2   0   0   0   0   0   0   0   0   0   2   0   0   2   2
 MK-4-7                 2   0   0   2   2   0   2   0   0   0   0   0   0   2   2   0   2   2   2   0   0   2   2   2   0   2   2   0   2   2   0   2   0   2   0   2   2   0   2   2   2   0   2   2   0   2   2   2   2   0   2   2   0   2   0   0   2   0   2   2   2   2   0   0   0   0   0   2   2   2   0   2   0   0   0   0   2   0   0   2   0   0   0   0   0   0   0   2   2   0   0   0   2   2   0   2   2   0   2   2   0   2   0   0   2   2   2   2   0   0   0   0   0   0   2   0   2   0   2   0   0   2   0   2   2   0   0   2   0   0   2   2   2   2   0   0   0   2   2   2   2   2   2   0   2   2   0   0   0   0   2   0   0   2   0   0   0   2   0   0   2   2   2   2   0   2   0   0   2   2   0   2   0   0   2   2   0   2   2   2   0   0   2   2   2   2   0   0   0   0   0   0   0   0   0   2   0   0   2   2
 MK-4-8                 2   0   0   2   2   0   2   0   0   0   2   0   0   2   2   0   2   2   2   0   0   2   2   2   0   2   2   0   2   2   0   2   0   2   0   2   2   0   2   2   2   0   0   0   0   2   2   2   0   0   2   2   0   2   0   2   2   0   2   2   2   2   0   0   0   0   0   2   2   2   0   2   0   0   0   2   2   0   0   2   0   0   0   0   0   0   0   2   2   0   0   0   2   2   0   2   2   0   2   2   0   2   0   2   2   2   2   2   0   0   0   0   0   0   2   0   2   0   2   0   2   2   0   2   2   2   0   2   0   0   2   2   2   2   0   0   0   2   0   2   2   0   0   2   2   2   0   0   0   2   2   0   0   2   0   0   0   2   0   0   0   2   2   2   0   2   0   0   0   2   2   2   0   0   2   0   0   2   0   2   0   0   2   2   2   2   2   0   0   0   0   0   0   0   0   2   0   0   2   2
 MK-4-9                 2   0   0   0   2   0   0   0   0   0   2   0   0   2   2   2   2   0   2   0   0   2   2   2   0   0   2   0   2   2   0   2   0   0   0   2   0   0   2   2   2   0   0   0   0   2   2   2   0   0   2   2   0   2   0   0   2   2   2   2   2   2   0   0   0   2   0   2   2   2   0   2   2   0   0   2   2   0   0   2   0   0   0   0   0   0   0   2   2   0   0   2   2   2   0   2   2   0   2   2   0   2   0   2   2   2   2   2   0   0   2   0   0   0   2   0   0   0   2   0   2   2   0   0   2   2   0   2   0   0   2   2   2   0   0   0   0   2   0   2   2   0   0   2   0   2   0   0   0   2   2   0   0   2   0   0   0   2   2   0   0   2   2   2   2   2   0   0   0   2   2   2   0   0   0   0   2   2   0   2   0   0   2   2   2   2   2   0   0   0   0   2   0   0   0   2   0   2   2   2
 MK-4-10                2   0   0   0   2   0   0   0   0   0   2   0   0   2   2   2   2   0   2   0   0   2   2   2   0   0   2   0   2   0   0   0   0   0   0   2   0   0   2   2   2   0   0   0   0   2   2   2   0   0   2   2   0   2   0   2   2   2   2   2   2   2   0   0   0   2   0   2   2   2   0   2   2   0   0   2   2   0   2   2   0   0   0   0   0   0   0   2   2   0   0   2   2   2   0   2   0   0   0   0   0   2   0   2   2   2   2   0   0   0   2   0   0   2   2   0   0   0   2   0   2   2   0   0   2   2   0   2   0   0   2   2   2   0   0   0   0   2   0   2   2   0   0   2   0   2   0   0   0   2   2   0   0   2   0   0   0   2   2   0   0   2   2   2   2   2   0   0   0   2   2   2   0   0   2   0   2   2   0   2   0   2   2   2   2   2   2   0   0   0   0   2   0   0   0   0   0   2   2   2
 MK-4-11                2   0   0   0   2   0   0   0   0   2   2   0   0   2   2   0   2   0   2   0   0   0   2   2   0   0   2   2   0   0   0   0   0   0   0   2   2   0   2   2   2   0   0   0   0   2   2   2   0   0   2   2   0   2   0   2   2   2   2   2   2   2   0   0   0   2   0   2   2   2   0   2   2   0   2   2   2   0   2   2   0   0   0   0   0   0   0   2   2   0   0   2   2   2   0   2   0   0   2   0   0   2   0   2   2   2   2   0   0   0   2   0   0   2   2   0   0   0   2   0   2   2   0   0   0   2   0   2   2   0   2   2   2   0   0   0   2   0   0   2   2   0   0   0   0   2   0   2   0   0   2   0   2   2   0   0   0   2   0   0   0   2   2   2   2   2   2   0   0   2   2   2   0   0   2   0   2   2   0   2   2   2   2   0   2   2   0   0   0   0   2   2   0   2   0   0   0   2   2   2
 MK-4-12                2   0   0   0   2   0   0   0   0   2   2   0   0   2   2   0   2   0   2   0   0   0   2   0   0   0   2   2   0   0   0   0   0   0   0   2   0   0   2   2   2   0   0   0   0   2   2   2   0   0   2   2   0   2   0   2   2   2   2   2   0   2   0   2   0   2   0   2   2   0   0   2   2   0   2   2   0   2   2   2   0   0   0   2   0   0   0   2   2   0   0   2   2   2   0   2   0   0   2   0   0   2   0   2   2   2   2   2   0   0   2   2   0   2   2   0   0   0   2   0   2   0   0   0   0   2   0   2   2   0   2   2   2   2   2   0   0   0   0   2   2   0   0   0   0   2   2   2   0   0   2   0   2   2   0   0   0   2   0   0   0   2   2   2   2   2   2   0   0   2   2   2   0   0   2   0   2   2   0   2   2   2   0   0   0   2   0   2   0   0   0   2   0   2   0   0   0   2   2   2
 MK-4-13                2   0   0   0   2   0   0   0   0   2   2   0   0   2   2   0   0   0   2   0   0   0   2   0   0   0   2   2   0   0   2   0   0   0   0   2   0   0   2   2   2   0   0   0   0   2   2   2   0   0   2   2   0   2   0   0   2   2   2   2   0   2   0   2   0   0   0   2   2   0   0   2   2   0   2   2   0   2   2   2   2   2   2   2   0   0   2   2   2   0   0   2   2   2   0   2   0   0   2   0   0   2   0   0   0   2   2   0   0   0   0   2   0   2   0   0   2   2   2   0   2   2   0   2   0   2   0   2   2   0   2   2   2   2   2   0   0   0   2   2   2   0   0   0   0   2   2   2   0   2   2   0   0   2   0   0   0   2   0   0   0   2   2   0   2   2   2   0   0   2   2   2   0   0   2   0   2   2   0   2   2   2   0   0   0   2   0   0   0   0   0   2   0   2   0   0   0   2   2   2
 MK-4-14                2   0   0   0   2   0   0   0   0   2   2   0   0   2   2   0   0   0   2   0   0   0   2   0   0   0   0   2   0   0   2   0   0   0   0   2   0   0   2   2   2   0   0   0   0   0   2   2   0   0   2   2   0   2   0   0   2   2   2   2   0   2   0   2   0   0   0   2   2   0   0   2   2   0   2   2   0   2   2   2   2   2   2   2   0   0   2   2   2   0   0   2   2   2   0   2   0   0   2   0   0   2   0   0   2   2   2   0   0   0   0   2   0   2   0   0   2   2   2   2   2   2   0   2   0   2   0   2   2   0   2   2   2   0   2   0   0   0   2   2   2   2   0   0   2   0   2   2   0   2   2   0   2   2   0   0   2   0   0   0   0   2   2   0   2   2   0   0   0   2   2   2   0   0   2   0   2   2   0   2   2   2   0   0   0   2   0   0   0   0   0   2   0   2   0   0   0   2   2   2
 MK-4-15                2   0   2   0   2   0   0   0   0   2   2   0   0   2   0   0   0   0   2   0   0   0   2   0   0   0   0   2   0   2   2   0   2   0   0   2   0   0   2   2   2   0   0   0   2   0   2   2   0   0   2   0   0   2   0   0   0   0   2   2   0   2   0   2   0   0   0   2   0   0   0   2   2   0   2   2   0   0   2   2   2   2   2   2   2   0   2   2   2   2   0   2   2   2   0   2   0   0   2   0   0   2   2   0   2   2   2   0   0   0   0   2   0   2   2   0   2   2   0   0   2   2   0   2   0   2   0   2   2   0   2   2   2   0   2   0   2   0   2   2   2   2   0   0   2   0   0   2   0   2   0   0   2   2   2   0   2   0   2   0   0   2   0   0   2   2   0   0   0   2   2   2   0   0   2   0   2   0   0   2   2   2   0   0   0   0   0   0   0   0   0   0   0   0   0   0   0   2   2   2
 MK-4-16                2   0   2   2   2   0   0   0   0   2   2   0   0   2   0   0   0   0   2   0   2   0   2   0   0   0   0   2   0   2   2   0   2   0   0   2   0   0   2   2   2   0   0   0   2   0   2   2   0   0   0   0   0   2   0   0   0   0   2   2   0   2   0   2   2   0   0   0   0   0   0   2   2   0   2   2   0   0   0   2   2   2   2   2   2   0   2   2   2   2   2   2   2   0   0   2   0   0   2   0   0   2   2   0   2   2   2   0   0   0   0   2   0   2   2   0   2   2   0   0   2   2   0   2   0   2   0   2   2   0   2   2   2   0   2   0   0   0   2   2   2   2   0   0   2   0   0   2   0   2   0   0   2   2   2   0   2   2   0   0   0   2   0   0   0   2   0   0   0   2   2   2   0   0   2   0   2   0   0   2   2   2   0   0   0   0   0   2   0   0   0   0   0   2   0   0   0   2   2   2
 MK-5-1                 2   0   2   0   2   2   2   2   2   0   2   0   0   0   2   2   2   2   2   0   0   0   0   0   0   2   2   0   0   2   2   0   2   2   0   2   2   2   2   0   2   2   2   0   2   2   0   0   2   2   0   0   0   2   0   2   0   0   0   0   0   2   0   0   0   0   0   0   0   0   0   0   0   2   0   2   0   2   2   2   0   0   0   2   0   0   0   2   2   0   0   0   2   2   0   2   2   2   2   0   2   2   2   0   0   0   0   0   2   2   0   0   0   0   2   2   2   2   2   2   2   0   0   0   0   0   0   0   0   2   2   2   0   0   0   2   0   0   0   0   0   0   0   2   2   0   0   2   2   2   0   0   2   0   2   0   2   0   0   0   2   0   0   2   2   2   0   2   2   2   0   2   2   2   0   2   2   2   2   2   2   0   0   0   0   0   0   2   0   2   2   2   2   0   0   0   2   0   2   2
 MK-5-2                 2   0   2   0   2   2   2   2   2   0   0   0   0   0   0   2   2   2   2   0   0   0   0   0   0   2   2   0   0   2   2   0   2   2   0   2   2   0   2   0   2   2   2   0   2   0   0   0   2   2   0   2   0   2   0   2   0   0   2   0   2   2   0   0   0   0   0   0   0   0   2   0   0   2   0   2   0   2   2   2   0   0   0   2   0   0   0   2   2   0   0   0   2   2   0   2   2   2   2   0   2   2   2   0   0   0   2   0   2   0   0   0   0   0   2   2   2   2   0   2   2   0   0   0   0   0   0   0   0   2   0   2   0   0   0   2   0   0   0   0   0   0   2   0   2   0   2   2   2   2   0   0   2   0   2   0   2   0   0   0   2   0   0   2   2   2   0   2   2   2   0   2   2   2   0   2   2   0   2   2   2   0   0   0   0   0   2   2   0   2   2   2   2   0   2   0   2   0   2   0
 MK-5-3                 2   0   2   0   2   2   2   2   2   0   0   0   0   0   0   2   2   2   2   0   0   0   0   0   0   2   2   0   2   0   2   0   0   2   0   2   2   0   2   0   2   2   2   0   0   2   0   0   2   2   0   2   0   2   0   2   0   0   2   0   2   2   0   0   0   0   0   0   0   0   0   0   0   2   0   2   0   2   2   2   0   0   0   2   0   0   0   2   2   0   0   0   2   2   0   2   2   2   2   0   2   0   2   0   0   0   2   2   2   0   0   0   0   0   2   2   2   2   0   2   2   0   0   0   0   0   0   0   0   2   0   0   0   0   0   2   0   0   0   0   0   2   2   0   2   0   2   2   2   2   0   0   2   0   2   0   2   0   0   0   2   0   0   2   2   0   0   2   2   2   0   2   2   2   0   2   2   0   2   2   2   0   0   0   0   0   2   2   0   2   2   2   2   0   2   0   2   0   2   0
 MK-5-4                 2   0   2   0   2   2   2   2   2   0   0   0   0   0   0   2   0   2   2   0   0   0   0   0   2   2   2   0   2   0   2   0   0   0   0   2   2   0   2   0   2   2   2   0   0   0   0   0   2   2   0   2   0   2   0   2   0   0   2   0   2   2   0   2   0   0   0   0   2   0   0   2   0   2   2   2   0   2   2   2   0   0   0   2   2   0   0   2   2   0   2   0   2   2   0   2   2   2   2   0   2   0   2   0   0   0   2   2   2   0   0   0   0   0   2   2   2   2   0   2   2   0   0   0   2   0   0   0   0   2   0   0   0   0   0   2   0   0   0   0   0   2   2   0   2   0   2   2   2   2   0   0   2   0   2   0   2   0   0   0   0   0   0   2   2   0   0   0   2   2   0   2   2   2   0   2   2   0   2   2   2   0   0   0   2   0   0   2   0   2   2   2   2   0   2   0   2   0   2   0
 MK-5-5                 0   0   2   0   2   2   2   2   2   2   0   0   0   0   0   2   2   2   0   0   0   0   0   0   0   2   2   0   2   0   0   0   0   0   0   2   2   0   2   0   2   0   2   0   0   0   0   0   2   2   2   2   0   2   0   2   0   0   2   0   2   2   0   2   0   2   0   2   2   0   0   2   0   2   2   2   0   2   2   2   0   0   0   2   2   2   0   2   2   0   2   0   2   2   0   2   0   2   2   0   2   0   2   2   2   0   2   2   2   0   0   0   0   0   0   2   2   2   0   0   2   0   0   2   0   0   0   0   0   2   0   0   0   0   0   0   0   0   0   0   0   2   2   2   2   0   2   0   0   2   0   0   2   0   2   0   2   0   0   0   0   0   0   2   2   0   2   0   2   2   0   2   2   2   2   2   2   0   2   2   2   0   0   0   2   0   0   2   0   2   2   2   2   0   2   0   2   0   2   0
 MK-5-6                 0   0   2   0   2   2   2   2   2   2   0   0   0   0   0   2   2   2   0   0   0   0   0   0   0   2   2   0   2   0   0   0   0   0   0   2   2   0   2   0   0   0   2   0   0   2   0   0   2   0   2   2   0   2   0   2   0   0   2   0   2   2   0   2   0   0   0   2   2   0   0   2   0   2   2   2   0   2   2   2   0   0   0   2   2   2   0   0   2   0   2   0   2   2   0   2   0   2   2   0   2   0   2   2   2   0   2   0   2   0   0   0   0   0   0   2   0   2   0   0   2   0   0   2   0   0   0   0   0   2   0   0   2   0   0   0   2   0   0   0   0   2   2   2   2   0   2   0   0   2   0   0   2   0   2   0   2   0   0   0   0   0   0   0   2   0   2   0   2   2   0   2   2   2   2   2   2   0   2   2   2   0   0   0   2   0   0   2   0   2   2   2   2   0   2   0   2   0   2   0
 MK-5-7                 0   0   2   0   2   0   2   2   2   0   0   0   0   0   0   0   2   2   0   0   0   0   0   0   0   2   2   0   2   0   2   0   0   2   2   2   2   0   2   0   0   0   2   0   0   2   0   0   2   0   2   2   0   2   0   2   0   0   2   2   2   2   0   2   0   0   0   2   2   0   0   0   0   2   2   2   0   0   2   2   0   0   0   2   2   2   0   0   2   0   2   0   2   2   0   0   0   2   2   0   2   0   2   2   2   0   2   2   2   0   0   0   0   0   0   2   0   2   0   0   2   0   0   2   0   2   0   0   0   2   0   0   2   0   0   0   2   0   0   0   0   2   2   0   2   0   2   2   0   2   0   0   2   0   2   0   2   0   0   0   0   0   0   0   0   0   2   0   2   2   0   2   0   2   2   2   2   0   2   2   2   0   0   0   2   0   0   2   0   2   2   2   2   0   2   0   0   0   2   0
 MK-5-8                 0   0   2   0   2   0   2   2   2   0   0   0   0   0   0   0   2   2   0   0   0   0   0   0   0   2   2   0   2   0   2   0   0   2   2   2   2   0   2   0   0   0   2   0   0   0   0   0   2   2   2   0   0   2   0   2   0   0   2   2   2   2   0   2   0   0   0   2   2   0   2   0   0   0   2   2   0   0   2   2   0   0   0   2   2   0   0   0   0   0   2   0   2   2   0   0   0   2   2   0   2   0   2   2   2   2   2   2   2   0   0   0   0   0   0   2   0   2   0   0   2   0   0   2   0   2   2   0   0   2   0   0   2   0   0   0   2   2   0   2   0   2   0   0   2   0   2   2   0   2   0   0   2   0   2   0   2   0   0   0   0   0   0   0   2   0   2   0   2   2   0   2   0   2   2   2   2   0   0   0   2   0   0   0   2   0   0   2   0   2   2   2   2   0   2   0   0   0   2   0
 MK-5-9                 0   0   0   0   2   0   2   2   0   0   0   0   0   0   0   0   2   2   0   0   0   0   0   0   0   0   2   0   2   0   2   0   0   2   2   2   2   0   2   0   0   0   0   0   0   0   0   2   0   2   2   0   0   2   2   2   0   0   2   2   2   2   0   2   0   0   0   2   0   0   2   0   0   0   0   2   2   0   2   2   0   2   0   2   2   0   0   0   0   0   2   0   2   0   0   0   0   2   2   0   2   0   2   2   2   0   2   2   2   0   2   0   0   0   0   2   2   2   0   0   2   0   0   2   0   2   2   0   0   0   0   0   2   0   0   2   2   2   0   2   0   2   0   0   2   2   2   2   0   2   0   0   2   0   2   0   2   0   0   0   0   0   0   0   2   0   2   0   2   2   0   2   0   2   2   2   2   0   0   0   2   0   0   0   2   0   0   2   0   2   2   2   2   0   2   0   0   0   2   2
 MK-5-10                0   0   0   0   2   0   2   2   2   0   0   0   0   0   0   0   2   2   0   0   0   0   0   0   0   0   2   2   2   0   2   0   0   2   2   0   2   2   2   2   0   0   0   0   0   0   0   2   0   2   2   0   0   2   2   0   0   0   2   0   2   2   0   2   0   0   0   2   0   0   2   0   0   0   0   2   2   0   2   2   0   2   0   2   2   0   0   0   0   0   2   0   2   0   0   0   0   2   2   0   2   0   2   2   2   0   2   2   2   2   2   0   0   0   2   0   0   2   0   0   2   0   0   2   0   2   2   2   0   0   0   0   2   0   0   2   2   2   0   2   0   2   0   0   2   2   0   0   2   2   0   0   0   2   2   0   2   0   0   0   0   0   0   0   2   0   2   0   2   2   0   2   0   2   2   2   2   0   0   0   2   0   2   0   2   2   0   2   0   2   2   2   2   0   2   0   0   0   0   2
 MK-5-11                2   0   0   0   2   0   2   2   2   0   0   2   0   0   0   0   2   2   0   0   0   0   0   0   2   0   2   2   2   0   2   0   0   2   2   0   2   2   2   0   0   0   0   0   0   0   0   2   0   2   2   0   0   2   2   0   0   0   2   0   2   2   0   2   2   0   0   2   2   0   2   0   0   0   0   2   2   0   2   2   0   2   0   2   2   0   2   0   0   0   2   0   2   2   2   0   0   2   2   0   2   0   0   2   2   0   2   2   2   2   0   0   0   0   2   0   0   2   0   0   2   0   0   2   0   2   2   0   0   0   0   0   2   0   0   2   0   2   0   2   0   2   0   0   2   2   0   0   2   2   0   0   0   2   2   0   2   0   0   0   0   0   0   0   2   0   2   0   2   2   0   2   0   2   2   2   2   0   0   0   2   0   0   0   2   2   0   2   0   2   2   0   2   0   2   0   0   0   0   2
 MK-5-12                2   0   0   0   2   0   2   2   2   2   0   2   2   0   0   0   2   0   2   2   0   0   0   0   2   0   2   2   2   0   2   0   0   2   0   0   0   2   2   0   0   0   0   0   0   0   0   2   0   2   2   0   0   2   2   0   0   0   2   0   2   2   2   2   2   0   0   2   2   0   2   0   0   0   2   2   2   0   2   2   0   0   2   0   2   0   2   0   0   0   2   0   0   2   2   0   0   2   2   0   2   0   0   2   2   0   2   2   2   2   0   0   0   0   2   2   0   2   0   0   2   0   0   2   0   2   2   2   0   0   0   2   2   2   0   2   2   2   0   2   0   2   0   0   2   2   0   0   2   2   0   0   0   2   2   0   2   0   0   0   0   0   0   0   2   0   2   0   0   2   2   2   0   2   2   2   2   0   0   0   2   0   0   0   2   2   0   2   0   2   2   0   2   2   2   0   0   0   0   2
 MK-5-13                2   0   0   0   2   0   2   2   2   2   0   2   2   0   0   0   0   0   2   2   0   0   0   0   2   0   2   2   0   2   0   0   0   2   0   0   0   2   2   0   0   0   0   0   0   0   0   0   0   2   2   0   0   2   0   0   2   0   2   0   2   2   2   2   2   0   0   2   2   0   2   0   0   2   2   2   0   0   2   2   0   0   2   0   2   0   2   0   2   0   2   0   0   2   2   0   0   2   2   0   2   0   2   2   2   0   2   2   2   2   0   0   0   0   2   2   0   2   0   2   2   0   0   2   0   0   2   2   0   2   0   2   2   2   2   2   2   2   0   2   0   2   0   0   2   2   0   2   2   2   0   0   0   0   2   0   2   0   0   0   0   0   0   0   2   2   2   0   2   2   2   2   0   2   2   2   2   0   0   0   2   0   0   2   2   2   2   2   0   2   2   0   2   0   2   0   0   0   0   2
 MK-5-14                2   0   0   0   2   0   2   2   2   2   0   2   2   0   0   0   0   0   2   2   0   0   0   0   2   0   2   2   0   2   0   0   0   2   0   0   0   0   2   0   0   0   0   0   0   0   0   0   0   2   2   0   0   2   0   0   2   0   2   0   2   2   0   2   2   2   0   2   2   0   2   0   0   2   2   2   0   0   2   2   0   0   2   0   2   0   2   0   2   0   2   2   0   2   2   0   0   2   2   0   2   0   2   2   2   0   2   2   0   2   0   0   0   0   2   2   0   2   0   2   2   0   0   2   2   0   2   2   2   2   0   2   2   2   2   2   2   2   0   2   0   2   0   0   2   0   0   2   2   2   0   2   0   0   2   0   2   0   0   0   0   0   0   0   2   2   2   2   2   2   2   2   0   2   2   2   2   0   2   0   2   0   0   2   2   2   2   2   2   2   2   0   2   0   0   0   0   0   2   2
 MK-5-15                2   0   0   0   2   0   2   2   2   2   0   2   0   0   0   0   0   2   2   2   0   0   0   0   2   0   2   2   0   2   0   0   0   0   0   0   0   2   2   2   0   0   0   0   2   0   0   0   0   2   2   0   0   2   2   0   2   2   2   0   2   2   0   2   2   2   0   2   0   0   2   0   2   2   2   2   0   0   2   2   0   0   2   0   0   0   2   0   2   0   2   2   0   2   0   0   0   2   2   0   2   0   2   2   2   0   2   2   0   2   0   0   0   0   2   2   0   2   0   2   2   0   0   2   2   2   0   2   2   2   0   2   2   2   2   2   2   2   0   2   0   2   0   0   2   0   0   2   2   2   2   2   0   0   2   0   2   0   0   0   0   0   0   0   2   2   2   2   2   2   2   2   0   2   2   2   2   0   2   0   2   0   0   2   2   2   2   2   2   2   2   0   2   2   0   0   0   0   2   2
 MK-5-16                2   0   0   0   2   0   2   2   2   2   0   0   0   0   0   0   0   2   2   2   0   0   0   0   2   0   2   2   0   2   0   0   0   2   0   0   0   2   2   2   0   0   0   0   2   0   0   0   0   2   2   0   0   2   2   2   2   2   2   0   2   2   0   2   2   2   0   2   0   0   2   0   2   2   2   2   0   0   2   2   0   0   2   0   0   0   2   2   2   0   2   2   2   2   0   0   0   2   2   2   2   0   2   2   2   0   2   2   0   2   0   0   0   0   2   0   0   2   0   2   2   0   0   2   2   0   0   2   2   2   0   2   2   2   2   2   2   2   0   2   0   2   0   0   2   2   0   2   2   2   2   2   0   0   2   0   0   0   2   0   0   0   0   0   2   2   2   2   2   2   2   2   0   2   2   2   2   0   2   0   2   0   0   2   2   2   2   2   2   2   2   0   2   2   0   0   2   0   2   2
 MK-6-1                 2   0   2   2   0   0   0   2   2   0   0   0   2   0   2   0   0   2   2   0   0   0   0   0   2   2   2   2   0   0   2   0   2   2   0   2   0   0   2   0   2   0   2   2   0   0   0   2   2   2   0   2   2   0   0   0   2   0   2   0   2   0   0   2   2   0   2   0   0   0   0   2   0   0   0   0   0   0   2   0   2   2   0   2   0   0   2   2   2   2   2   0   0   2   2   2   0   2   0   0   0   2   0   0   0   0   0   0   2   2   2   2   0   0   2   0   2   0   0   0   0   2   2   0   0   2   0   0   0   0   2   2   0   0   0   2   0   0   2   0   2   2   0   2   0   2   0   0   2   2   2   0   2   0   0   0   0   2   0   0   2   0   0   2   0   0   2   0   0   2   2   2   0   2   0   2   2   0   2   0   2   2   0   2   2   0   2   0   2   2   2   0   0   2   0   2   0   2   0   0
 MK-6-2                 0   0   2   2   0   0   0   2   2   0   0   0   2   0   2   0   0   2   2   0   0   0   0   0   2   2   2   0   0   0   2   2   2   2   0   2   0   0   2   0   2   0   2   2   0   0   0   2   2   2   0   2   2   0   0   0   2   0   0   0   2   2   0   2   2   0   2   0   0   0   0   2   0   0   0   0   2   0   2   0   2   2   2   2   0   2   2   2   2   0   2   2   0   2   2   2   0   2   0   0   0   2   0   0   0   0   0   0   2   2   0   2   0   0   2   0   2   0   0   0   2   2   2   0   0   2   0   0   0   0   2   2   0   0   0   2   0   0   2   0   2   2   0   2   0   2   0   0   2   2   2   0   2   0   0   0   0   2   0   0   2   0   0   2   0   0   2   0   0   2   0   2   0   2   0   2   2   0   2   0   2   2   0   2   2   0   2   0   2   2   2   0   0   0   0   2   0   2   0   0
 MK-6-3                 0   0   2   2   0   0   0   2   2   0   0   0   2   0   2   0   0   2   0   0   0   0   0   0   2   2   2   2   0   0   2   2   2   2   0   2   2   0   2   0   2   2   2   0   0   0   0   2   2   2   0   2   2   0   0   0   2   0   0   0   2   2   0   2   2   0   2   0   0   0   0   2   2   0   0   0   2   0   2   0   2   2   2   2   0   2   2   2   2   0   2   2   0   0   2   2   0   2   0   0   0   0   0   0   0   0   0   0   2   2   0   2   0   0   2   0   2   0   0   0   2   2   2   0   0   2   0   0   0   0   2   2   0   0   0   2   0   2   2   0   2   2   0   2   0   2   0   0   2   2   2   0   2   0   2   0   2   2   0   0   2   0   0   2   0   0   2   0   0   2   0   2   0   2   0   2   2   0   2   0   2   2   0   0   2   0   2   0   2   2   0   0   0   0   0   2   0   2   0   0
 MK-6-4                 0   0   2   2   0   0   2   2   2   0   0   0   2   0   2   2   0   2   0   0   0   2   0   0   2   2   2   0   0   2   2   2   2   2   0   2   2   0   2   0   2   2   2   0   0   0   0   0   2   2   0   2   2   0   0   0   2   0   0   0   2   2   0   2   2   0   0   0   0   0   0   2   2   0   0   0   2   0   2   0   2   2   2   2   0   2   0   2   2   0   2   2   0   0   2   2   0   2   0   0   0   0   0   0   0   0   0   0   2   2   0   2   0   2   2   0   2   0   2   0   2   2   2   0   0   2   0   0   0   0   2   2   0   0   0   2   0   2   2   0   2   2   0   2   0   2   0   0   2   2   2   0   2   0   0   0   2   2   0   0   2   0   0   2   0   0   2   0   0   2   0   2   0   2   0   2   2   0   2   0   2   2   2   0   2   0   2   0   0   2   0   0   0   0   0   2   0   2   0   0
 MK-6-5                 0   0   2   2   0   0   2   2   2   0   0   0   0   0   2   0   0   2   2   2   0   2   0   0   2   2   2   0   0   0   0   2   2   2   0   2   2   0   2   0   0   2   2   0   0   0   0   0   2   2   0   0   2   0   0   0   2   2   0   2   2   2   0   2   2   0   0   0   2   0   0   2   2   0   0   0   2   0   2   2   2   2   2   2   0   2   0   2   2   0   2   2   0   0   2   2   0   2   0   0   0   0   0   2   0   0   0   0   2   0   0   2   0   2   0   0   2   0   2   0   0   2   0   0   2   2   0   0   0   0   0   2   0   0   0   2   2   2   2   0   2   2   0   2   0   2   0   0   2   2   2   0   2   0   0   0   2   2   0   0   2   0   0   2   0   0   2   0   0   2   0   2   0   2   0   2   2   0   2   0   2   2   2   0   0   0   2   0   0   2   0   0   0   0   0   0   0   2   0   0
 MK-6-6                 0   0   2   2   0   0   2   2   2   0   0   0   2   0   2   0   0   0   2   2   0   2   0   0   2   0   2   0   2   0   0   0   0   2   2   2   2   0   2   0   0   2   2   0   0   0   0   0   2   2   0   0   2   0   0   0   2   2   0   2   2   2   0   0   2   0   0   0   2   0   0   2   2   0   0   0   2   0   2   2   2   2   2   2   0   2   0   2   0   0   2   2   0   0   2   2   0   2   2   0   0   0   0   2   0   0   0   0   2   0   0   2   2   2   0   0   0   0   2   0   0   0   0   0   2   2   0   0   2   0   2   2   0   0   0   2   2   2   2   2   2   2   0   2   0   2   0   0   2   2   2   0   2   0   2   0   2   2   0   0   2   0   0   2   0   0   2   0   0   2   0   2   0   2   0   2   2   0   2   0   2   2   2   0   2   0   2   0   0   2   0   0   0   0   0   0   2   2   0   2
 MK-6-7                 0   0   2   2   0   0   2   2   2   0   0   0   2   2   2   0   0   0   2   2   0   2   0   0   2   0   2   0   2   0   0   2   0   2   2   2   2   0   2   0   0   0   2   0   0   2   0   0   2   2   0   0   2   0   0   0   2   0   0   2   2   2   0   0   2   0   2   0   2   0   0   2   2   0   0   0   2   0   0   2   2   2   2   2   0   0   2   0   0   0   2   2   0   2   2   2   0   2   2   0   2   0   0   2   0   2   0   0   2   0   2   2   2   2   0   0   0   0   2   2   0   0   0   0   2   2   0   0   2   0   2   2   0   0   0   2   2   2   2   2   2   2   0   2   0   2   0   0   2   2   2   0   2   0   2   0   2   2   0   0   2   0   0   2   0   0   2   0   0   2   0   2   0   2   0   0   2   0   2   0   2   2   2   0   0   0   2   0   0   2   2   0   0   0   0   0   2   2   0   0
 MK-6-8                 0   0   2   0   0   0   2   2   0   0   0   0   2   2   2   0   0   0   2   2   2   2   0   0   2   0   2   0   2   0   0   2   0   2   2   2   2   2   2   0   0   0   2   0   0   2   0   0   2   2   0   0   2   2   0   0   2   0   0   2   2   2   2   0   2   0   2   2   2   0   0   2   2   0   0   0   2   0   0   2   2   2   2   0   0   0   2   0   0   0   2   2   2   2   2   2   0   2   2   0   2   0   0   2   0   2   0   0   2   0   2   2   2   2   0   0   0   0   2   0   0   0   0   0   2   2   2   0   2   0   2   2   0   0   0   2   2   2   2   2   0   2   0   2   0   2   2   0   0   2   2   0   2   0   2   0   2   2   2   0   2   0   0   2   0   2   2   0   2   2   0   2   0   2   2   0   2   0   2   0   0   2   2   0   0   0   2   2   0   2   2   0   0   0   0   0   2   2   0   0
 MK-6-9                 0   0   2   0   0   0   2   2   0   0   0   0   2   2   2   0   0   0   2   0   2   0   2   0   2   2   2   0   2   0   0   2   0   2   0   2   2   2   2   0   0   0   2   0   0   2   0   0   2   2   2   2   0   2   0   0   2   0   0   2   2   0   2   0   2   0   2   2   0   0   0   2   2   0   0   0   2   2   0   2   2   2   2   0   0   0   2   2   2   0   2   2   2   0   2   2   0   0   2   0   2   0   0   2   0   0   0   0   2   0   2   2   2   2   0   0   0   0   2   0   0   0   0   0   0   2   0   0   2   0   2   2   0   0   0   2   2   2   2   2   0   2   0   2   0   2   2   0   0   2   2   0   0   0   2   0   2   2   2   0   2   0   0   2   0   2   2   0   2   2   0   2   0   2   2   0   0   0   2   0   0   2   2   0   0   0   2   2   0   2   2   0   0   0   0   0   2   2   0   0
 MK-6-10                0   0   2   0   0   0   2   2   0   0   0   0   2   2   2   0   0   0   2   0   2   0   2   0   2   2   2   0   2   0   0   2   0   2   0   2   2   2   2   0   0   0   0   0   0   2   0   0   2   2   2   2   0   0   0   0   2   0   0   2   2   0   2   2   2   0   2   2   2   0   0   2   2   0   0   0   2   2   0   2   2   2   2   0   0   0   2   2   2   0   2   2   2   0   2   2   0   0   2   0   2   0   0   2   0   0   0   0   2   0   2   2   2   0   0   0   0   0   2   0   2   0   0   0   0   2   0   0   2   0   2   2   0   0   0   2   0   2   2   2   0   2   0   2   0   2   2   0   0   2   2   0   0   0   2   0   2   2   2   0   2   0   0   2   0   2   2   0   2   2   0   2   0   2   2   0   0   2   2   0   0   2   2   2   0   0   2   2   0   2   2   0   0   0   0   0   2   2   0   0
 MK-6-11                0   0   2   0   0   0   2   2   0   0   0   0   2   2   2   0   0   0   2   0   2   0   2   0   2   2   2   0   2   0   0   2   2   2   0   0   2   2   2   0   2   0   0   0   0   0   0   0   2   2   2   2   0   0   0   0   2   0   0   2   0   0   2   2   2   0   2   2   2   0   0   2   2   0   0   0   2   2   0   2   2   2   2   0   0   0   2   0   2   0   2   2   2   2   2   2   0   0   2   0   2   0   0   2   0   0   0   0   2   0   2   2   2   0   0   2   0   0   2   0   2   0   0   0   0   2   0   0   2   0   2   0   0   2   0   2   0   2   2   2   2   2   0   2   0   2   2   0   0   2   2   0   0   2   2   0   2   2   2   2   0   0   0   2   0   2   0   0   2   0   0   0   0   2   2   0   0   2   2   2   0   2   2   2   0   0   0   2   2   2   2   0   0   0   0   0   2   2   0   0
 MK-6-12                0   0   2   0   2   0   2   2   0   0   0   0   2   0   2   0   0   0   0   0   2   0   2   0   2   2   2   0   0   0   0   0   2   2   0   0   2   2   2   0   2   0   0   0   0   0   0   0   2   2   2   2   0   0   0   0   2   2   0   2   0   0   2   2   2   0   2   2   2   0   0   2   2   0   0   0   2   0   0   2   0   2   2   0   0   0   2   0   2   2   2   0   2   2   2   2   0   0   2   0   2   0   0   2   0   0   0   0   2   0   2   2   2   0   0   2   0   0   2   0   2   2   0   0   0   2   0   0   2   0   2   0   0   2   0   2   0   2   2   2   2   2   0   2   0   2   2   0   2   0   2   2   0   0   2   0   2   2   2   2   0   0   2   2   0   2   0   0   2   2   0   0   2   2   2   0   0   2   2   2   0   2   2   0   2   0   2   2   0   2   0   0   2   0   0   0   0   2   0   0
 MK-6-13                0   0   2   0   2   0   2   2   0   0   0   0   2   0   2   0   0   0   0   0   2   0   2   0   2   2   2   0   0   0   0   0   2   2   0   0   2   2   2   0   2   0   0   0   0   0   0   0   2   2   2   2   2   0   0   2   2   2   0   2   0   0   2   2   2   0   2   2   2   0   0   2   2   2   0   0   2   0   2   2   0   2   2   0   0   0   2   0   2   2   2   0   2   2   2   2   0   0   2   0   2   0   0   2   0   0   0   0   2   0   2   2   2   2   0   2   0   0   2   0   0   2   0   0   0   2   0   0   2   0   2   0   0   2   0   2   0   2   2   2   2   2   0   2   0   2   0   0   2   0   2   2   0   0   2   0   2   2   2   2   0   0   2   2   0   2   0   0   2   0   0   0   2   2   0   0   0   2   2   0   0   2   2   0   2   2   2   2   0   2   2   0   2   0   0   2   0   2   0   0
 MK-6-14                0   0   2   2   2   0   2   2   0   0   0   0   2   0   2   0   0   0   0   0   2   0   2   0   2   0   0   0   0   0   0   0   2   2   0   0   2   2   2   0   2   0   0   0   0   0   0   0   2   2   2   2   2   0   0   2   2   2   2   2   0   0   2   0   2   0   2   2   0   0   2   2   2   2   0   0   2   0   2   2   0   2   0   0   0   0   2   0   2   2   2   0   2   2   2   2   0   0   2   0   2   0   0   2   0   0   2   2   2   0   0   2   2   2   2   2   0   0   2   0   0   2   0   0   0   2   0   0   2   0   2   0   2   2   0   2   0   2   2   2   2   2   0   2   0   0   0   0   2   0   2   2   0   0   0   0   2   2   2   2   0   0   2   2   0   2   0   2   2   2   0   0   0   0   0   0   0   2   2   0   0   2   2   0   2   2   2   0   0   2   2   0   2   0   0   2   0   2   0   0
 MK-6-15                0   0   2   2   2   0   2   2   0   0   0   2   2   0   2   0   0   0   2   0   2   0   2   0   2   0   0   0   0   0   0   0   0   2   0   0   2   2   0   0   2   0   0   2   0   0   2   2   2   2   2   2   2   0   0   2   2   2   2   2   0   0   2   0   2   0   2   2   0   0   2   2   2   2   0   0   2   0   2   2   0   2   0   0   0   0   2   0   2   2   2   0   2   0   2   2   0   0   2   0   2   0   0   2   0   0   2   2   2   0   0   2   2   2   2   2   0   0   2   0   2   2   0   0   0   2   0   0   2   0   2   0   2   2   2   2   0   2   2   2   2   2   0   2   0   0   2   0   2   0   2   2   0   0   0   0   2   2   2   2   0   0   2   2   0   2   0   2   2   2   0   0   0   0   2   0   0   2   2   0   0   2   2   0   2   2   2   0   0   0   2   0   2   0   0   2   0   2   0   0
 MK-6-16                0   0   0   2   2   0   2   2   0   0   0   2   2   0   2   0   0   0   2   0   2   0   2   0   0   0   0   0   2   0   2   0   0   2   0   0   2   2   0   0   2   0   0   0   0   0   2   0   2   2   2   2   2   0   0   2   0   2   2   2   0   0   2   0   2   0   2   2   0   0   2   0   2   2   0   0   2   0   2   2   0   2   2   0   0   0   0   0   2   2   2   0   2   0   2   2   2   0   2   0   2   0   0   0   0   0   2   2   2   0   2   2   2   2   2   2   0   0   2   0   2   2   0   0   0   2   0   0   2   0   2   0   2   2   2   2   0   2   2   2   2   0   0   2   0   2   2   0   2   0   2   2   0   0   0   0   2   2   0   2   0   0   0   2   0   2   0   2   2   2   0   0   0   0   0   2   0   2   2   0   0   2   2   0   2   2   2   0   0   0   2   0   0   0   0   2   0   2   2   0
 
!****************************************** Phenotypic Data **********************************************************
!-100.0 is resevred for missing phenotype
SimulatedTrait1        16.4364   15.8179   14.8241   14.9121   14.3659   15.4201   13.7711   13.5162   13.7309   16.7696   12.9302   15.0916   16.9016   15.0138   14.5706   15.7154   14.9980   13.5837   13.8296   15.2213   14.6697   14.1546   13.4864   13.7847   12.6685   14.3547   14.7648   14.9366   14.8914   15.2335   14.2965   14.7572   15.9791   13.9712   15.0157   13.2712   13.7727   15.4372   14.7386   16.3691   14.6945   12.9079   14.0188   13.4244   14.9224   14.3518   13.5567   17.1200   15.9043   14.6715   16.5366   14.2590   14.4042   14.8867   14.3230   15.9894   14.6247   15.0201   14.6427   14.8769   12.4229   13.9612   14.9740   13.1302   15.5932   15.4177   14.7655   12.3234   15.9779   15.7710   14.7825   15.2002   14.8491   14.8122   14.3538   13.2379   14.3046   13.1700   13.7174   14.4843   15.6930   14.8859   13.8493   13.4776   15.9471   14.9879   16.8746   13.7334   13.5229   13.3763   13.4925   17.0173   14.3541   17.7124   16.1774   12.7544   13.9964   15.3235   13.1993   12.9951   14.9481   15.5269   16.0959   18.0903   16.5471   16.1595   13.3657   15.3888   14.5823   17.2001   14.1553   14.4360   15.7875   14.6574   16.2603   15.6271   16.0779   15.3551   15.8246   16.2441   14.5254   17.5698   16.3438   14.1730   15.6889   15.3701   17.1607   15.3777   15.6410   14.7662   14.8730   13.6696   16.0054   12.4167   17.0263   17.0321   14.8358   16.4003   14.4603   15.1699   15.4396   15.2597   15.2970   14.7393   12.8626   14.1976   16.0660   15.4221   13.4220   15.2570   15.1633   15.3439   14.4492   15.0569   12.7323   13.3160   14.5145   15.4317   16.2277   13.7908   13.6067   14.6631   15.2596   17.3809   15.5621   16.1786   14.9751   15.4796   13.9218   14.7012   13.6493   15.1877   15.1898   14.7154   14.3172   14.0279   16.4706   14.4162   15.3311   16.3362   15.7102   16.7925   16.3442   16.0199   15.9566   17.1150   14.4339   13.9012   14.4714   14.8693   13.7353   13.6264   17.9224   14.6655   12.1217   16.8481   16.3989   16.2295   16.3704   14.2310
SimulatedTrait2         9.3273    9.9190    9.8814   10.5583   10.1579    8.8599   11.1333   11.0857   10.9963   10.2878   10.9850    9.0823    9.6312    9.1429   11.8053    9.0279    9.4902   10.8170    9.7095   11.6689   11.1214   10.5224   10.9629   10.9679   11.1108    9.9699   11.2346   10.0757   10.9135    8.3504   11.0204   10.1411   10.9819   10.2308   10.8893   11.0872   10.1485    9.3288   11.2189    9.2807    8.8321   11.1787   10.5691   10.8236   11.0699    9.5793    9.5884    9.3678    9.3977   10.3196    9.8907    9.6517   10.1870    9.3797   11.1755    9.1761    9.5914   10.6232    9.8474    9.1376   10.7746   11.0408   10.5649   10.1176    8.9114   10.5792   11.4883   10.4465    9.7065   10.2716    9.4447    9.3932    8.7812   10.4822   11.5584    9.2330   10.8959   10.8330    8.9928   11.0498    9.5006   11.0620    9.8257   10.6093    9.7220    8.7771    9.5693   10.7323   10.3848   10.1039   10.3347   10.0086   10.7994    9.2912    9.3021   10.0671    9.8235    9.3384   10.4218   11.1276    9.7540    9.3513    9.1362    9.6869    8.4392   10.0566    9.4452   10.7887   10.5211    9.1843   10.5472   10.8123    9.5082    9.4965    9.8966    9.2413    9.9291    9.4745   10.0876    9.9017    9.7196    8.0377   10.1997   10.1119    8.7548    9.5658   10.2339    9.9965    9.4936   10.4063    8.7740   10.1204   10.7058   11.1181    9.9453   10.1172    8.9380    9.8106    9.6988    9.3663    8.9436   10.1383   11.8612    9.3354   10.0262   10.0592   10.5425   11.2069    9.9848   10.3890   11.1693    9.0393   10.3429    9.5809   10.6260    9.7871   10.8704   10.2091    9.5441   10.1917   11.1831   10.5128    9.7653    9.3175   10.3794    9.5982   10.4496   10.7674   10.8232    9.8629   11.0442   11.2098    9.7216   11.2993   10.5334    9.6902    9.2847    9.3529    9.4554   10.6051   10.2834    9.1790    9.8009   10.5507    9.6008    8.7620   10.5809   10.2277   10.4269    9.8777   11.1526   11.0074    9.7963   11.1010   10.5551   10.0091    9.3304    9.6373   10.4904    9.7404
 
