# Supplementary material for: Inclusive Composite Interval Mapping of QTL by Environment Interactions in Biparental Populations
Source: PLoS One. 2015 Jul 10;10(7):e0132414. doi: 10.1371/journal.pone.0132414 (PMC4498613; doi:10.1371/journal.pone.0132414)
Supplement: S5 File — (ZIP) [file pone.0132414.s005.zip › H=0.5/L1/run_00029.met]

!**********************Note: lines staring with "!" are remarks and will be ignored in the program********************
!*********************************General Information**********************************
!Assuming F1 = P1 x P2, populations available in QTL IciMapping are: 
!  1, P1BC1F1 = P1 x F1, the first backcrossing where P1 is used as the recurrent parent;
!  2, P2BC1F1 = P2 x F1, the first backcrossing where P2 is used as the recurrent parent;
!  3, F1DH, F1-derived doubled haploids; 
!  4, RIL or F1RIL, recombination inbred lines through the repeated selfing of F1;
!  5, P1BC1RIL, recombination inbred lines through the repeated selfing of P1BC1F1;
!  6, P2BC1RIL, recombination inbred lines through the repeated selfing of P2BC1F1;
!  7, F2, the selfing generation of F1;
!  8, F3, the selfing generation of F2;
!  9, P1BC2F1, the second backcrossing where P1 is used as the recurrent parent; 
! 10, P2BC2F1, the second backcrossing where P2 is used as the recurrent parent;
! 11, P1BC2RIL, recombination inred lines through the repeated selfing of P1BC2F1; 
! 12, P2BC2RIL, recombination inred lines through the repeated selfing of P2BC2F1; 
! 13, P1BC1F2, the selfing generation of P1BC1F1; 
! 14, P2BC1F2, the selfing generation of P2BC1F1; 
! 15, P1BC2F2, the selfing generation of P1BC2F1; 
! 16, P2BC2F2, the selfing generation of P2BC2F1; 
! 17, P1BC1DH, P1BC1F1-derived doubled haploids; 
! 18, P2BC1DH, P2BC1F1-derived doubled haploids; 
! 19, P1BC2DH, P1BC2F1-derived doubled haploids; 
! 20, P2BC2DH, P2BC2F1-derived doubled haploids; 
   3      !Mapping Population (see remarks above)
   2      !Mapping Function (1 for Kosambi; 2 for Haldane; 3 for Morgan)
   2      !Marker Space Type (1 for intervals; 2 for positions)
   1      !Marker Space Unit(1 for centiMorgans; 2 for Morgan)
   6      !Number of Chromosomes (or Linkage Groups)
 200      !Size of the mapping population
   2      !Number of environments
 
!***************************************** Chromosomes and Linkage Maps **********************************************
!Chromosome                 NumMarkers
-CH1                        16
-CH2                        16
-CH3                        16
-CH4                        16
-CH5                        16
-CH6                        16
!Linkage map (Marker name followed by position or the interval length)
 MK-1-1                1     0.000
 MK-1-2                1    10.000
 MK-1-3                1    20.000
 MK-1-4                1    30.000
 MK-1-5                1    40.000
 MK-1-6                1    50.000
 MK-1-7                1    60.000
 MK-1-8                1    70.000
 MK-1-9                1    80.000
 MK-1-10               1    90.000
 MK-1-11               1   100.000
 MK-1-12               1   110.000
 MK-1-13               1   120.000
 MK-1-14               1   130.000
 MK-1-15               1   140.000
 MK-1-16               1   150.000
 MK-2-1                2     0.000
 MK-2-2                2    10.000
 MK-2-3                2    20.000
 MK-2-4                2    30.000
 MK-2-5                2    40.000
 MK-2-6                2    50.000
 MK-2-7                2    60.000
 MK-2-8                2    70.000
 MK-2-9                2    80.000
 MK-2-10               2    90.000
 MK-2-11               2   100.000
 MK-2-12               2   110.000
 MK-2-13               2   120.000
 MK-2-14               2   130.000
 MK-2-15               2   140.000
 MK-2-16               2   150.000
 MK-3-1                3     0.000
 MK-3-2                3    10.000
 MK-3-3                3    20.000
 MK-3-4                3    30.000
 MK-3-5                3    40.000
 MK-3-6                3    50.000
 MK-3-7                3    60.000
 MK-3-8                3    70.000
 MK-3-9                3    80.000
 MK-3-10               3    90.000
 MK-3-11               3   100.000
 MK-3-12               3   110.000
 MK-3-13               3   120.000
 MK-3-14               3   130.000
 MK-3-15               3   140.000
 MK-3-16               3   150.000
 MK-4-1                4     0.000
 MK-4-2                4    10.000
 MK-4-3                4    20.000
 MK-4-4                4    30.000
 MK-4-5                4    40.000
 MK-4-6                4    50.000
 MK-4-7                4    60.000
 MK-4-8                4    70.000
 MK-4-9                4    80.000
 MK-4-10               4    90.000
 MK-4-11               4   100.000
 MK-4-12               4   110.000
 MK-4-13               4   120.000
 MK-4-14               4   130.000
 MK-4-15               4   140.000
 MK-4-16               4   150.000
 MK-5-1                5     0.000
 MK-5-2                5    10.000
 MK-5-3                5    20.000
 MK-5-4                5    30.000
 MK-5-5                5    40.000
 MK-5-6                5    50.000
 MK-5-7                5    60.000
 MK-5-8                5    70.000
 MK-5-9                5    80.000
 MK-5-10               5    90.000
 MK-5-11               5   100.000
 MK-5-12               5   110.000
 MK-5-13               5   120.000
 MK-5-14               5   130.000
 MK-5-15               5   140.000
 MK-5-16               5   150.000
 MK-6-1                6     0.000
 MK-6-2                6    10.000
 MK-6-3                6    20.000
 MK-6-4                6    30.000
 MK-6-5                6    40.000
 MK-6-6                6    50.000
 MK-6-7                6    60.000
 MK-6-8                6    70.000
 MK-6-9                6    80.000
 MK-6-10               6    90.000
 MK-6-11               6   100.000
 MK-6-12               6   110.000
 MK-6-13               6   120.000
 MK-6-14               6   130.000
 MK-6-15               6   140.000
 MK-6-16               6   150.000
!*********************************** Marker Types ********************************************************************
!Co-dominant marker: When heterozygote F1 is present, P1 is coded as 2, F1 is coded as 1, and P2 is coded as 0; Otherwise, P1 is coded as 2, and P2 is coded as 0. 
!Dominant marker: When heterozygote F1 is present, P1 and F1 are coded as 12, and P2 is coded as 0; Otherwise, P1 is coded as 2, and P2 is coded as 0.  
!Recessive markers: When heterozygote F1 is present, P1 is coded as 2, and F1 and P2 are coded as 10; Otherwise, P1 is coded as 2, and P2 is coded as 0. 
!Missing marker is coded as -1. 
 MK-1-1                 2   0   2   2   0   2   2   2   2   0   2   0   0   2   2   0   0   2   2   0   0   0   2   0   2   2   2   0   0   0   0   2   2   0   0   2   2   2   2   0   0   0   0   2   0   0   2   2   2   2   2   2   2   2   2   0   2   0   0   0   2   2   0   2   0   2   0   2   0   0   2   2   0   0   2   2   0   0   0   2   2   0   0   0   0   0   2   0   2   2   2   0   2   0   0   2   2   0   0   2   2   0   2   2   0   2   0   0   2   2   2   0   0   0   2   0   0   2   2   0   0   0   0   0   0   2   0   2   2   0   2   2   2   2   2   2   2   0   0   0   2   0   0   0   0   0   2   0   0   2   0   0   0   0   2   2   0   2   2   0   0   2   0   0   2   0   2   0   2   0   2   2   2   2   0   0   0   2   2   0   2   2   0   0   0   0   0   2   0   2   2   2   2   0   0   0   2   0   2   2
 MK-1-2                 2   0   2   2   0   2   2   2   2   0   2   0   2   2   2   0   0   2   2   2   0   0   2   0   2   2   2   0   2   0   0   2   2   2   0   0   2   2   2   0   0   0   0   2   0   0   2   0   2   2   2   2   2   2   2   0   2   0   2   0   2   2   0   2   0   2   0   2   0   0   2   2   0   0   2   2   0   0   0   2   2   0   0   2   0   0   2   0   2   2   2   0   2   0   0   2   2   2   0   2   2   0   2   2   0   2   0   0   2   0   2   0   2   0   2   0   0   2   2   0   0   0   0   0   2   2   0   0   2   0   0   2   2   2   2   0   2   0   0   0   0   0   0   0   0   2   2   0   0   0   2   0   0   0   2   2   0   2   2   0   0   2   0   0   2   0   2   0   2   0   2   2   2   2   0   0   0   2   0   0   0   2   0   0   0   0   0   2   0   2   0   2   2   0   0   0   2   0   2   2
 MK-1-3                 2   0   2   2   0   0   2   2   0   2   2   0   2   2   2   0   0   0   2   2   0   0   2   0   2   2   2   0   2   0   0   2   2   2   0   0   2   2   2   0   2   0   0   2   0   0   2   0   2   2   2   2   2   2   0   0   2   0   2   0   2   0   0   2   0   2   0   2   0   2   2   2   0   0   2   2   0   0   0   2   2   0   2   2   0   0   2   0   2   2   2   2   2   0   0   2   2   2   0   2   2   0   2   2   0   2   2   0   2   0   2   0   2   0   2   0   0   2   0   0   2   0   0   0   2   2   0   0   2   0   0   2   2   2   2   0   0   0   0   0   0   0   0   0   0   2   2   0   0   0   2   0   0   0   2   2   2   2   0   0   0   0   0   0   2   0   2   0   2   0   2   2   2   0   0   2   0   2   0   0   0   2   0   0   2   0   0   2   0   2   0   2   2   2   0   0   2   0   2   0
 MK-1-4                 2   0   0   2   0   0   2   2   0   2   0   0   2   2   2   0   0   2   2   2   0   0   2   0   2   2   2   2   2   0   0   2   2   2   0   0   2   2   2   0   2   0   0   2   2   0   2   0   2   2   2   2   2   2   0   0   2   0   2   0   2   0   0   2   0   2   0   2   2   2   0   2   0   0   2   0   0   0   0   2   2   0   2   2   0   0   2   0   2   2   2   2   0   0   0   0   2   2   0   2   2   0   2   2   0   2   2   0   2   0   2   0   2   0   2   0   2   2   0   0   2   0   0   0   2   2   0   0   2   0   0   2   2   0   0   0   0   0   0   0   0   0   2   0   0   2   2   0   0   2   2   0   0   0   2   2   2   2   0   0   0   0   0   0   2   0   2   2   2   2   2   2   2   0   0   2   0   0   0   0   0   2   0   0   2   0   0   2   0   2   0   2   0   2   0   0   2   0   0   0
 MK-1-5                 2   0   0   2   0   0   0   2   0   2   0   0   2   2   2   0   0   2   2   2   0   0   2   0   2   2   2   0   2   0   0   2   2   2   0   0   2   2   2   0   2   0   0   2   2   0   2   0   0   2   2   2   2   2   0   0   2   2   2   0   2   0   0   2   0   2   2   2   2   2   2   0   0   0   2   0   0   0   0   2   2   0   2   2   0   0   2   0   2   2   2   0   0   0   0   0   2   2   2   2   2   0   2   2   0   2   0   0   0   0   2   2   2   0   2   0   2   2   0   0   2   0   0   0   2   2   0   2   2   0   0   2   2   0   0   0   0   0   0   2   0   2   2   2   2   2   2   0   0   2   2   2   0   0   2   2   2   2   0   0   0   0   2   0   2   0   2   2   0   2   2   2   2   0   0   2   0   0   0   0   0   2   0   0   2   0   0   2   0   2   0   2   0   2   0   0   2   0   2   2
 MK-1-6                 2   0   0   2   0   0   0   2   0   2   0   0   2   2   2   0   0   2   2   2   0   0   2   0   2   2   2   0   2   0   0   2   2   2   0   0   2   2   2   0   2   0   0   2   2   0   2   0   0   2   2   2   2   2   0   0   2   2   2   0   2   0   0   2   0   2   2   2   2   2   2   0   0   0   2   0   0   0   0   2   2   0   2   2   0   0   2   0   2   2   2   0   0   2   0   0   2   2   2   2   2   0   2   2   0   2   0   2   0   0   2   2   2   0   2   0   2   2   2   0   2   0   2   2   2   2   0   2   2   2   0   2   0   0   0   0   0   0   0   2   0   2   0   2   2   2   2   0   0   2   2   0   0   0   2   2   2   2   0   0   0   0   2   0   2   0   2   2   0   2   2   2   2   0   0   2   2   0   0   0   0   2   0   0   2   0   0   2   0   2   0   2   0   2   2   0   2   0   2   2
 MK-1-7                 2   0   0   2   2   0   0   2   0   2   0   0   0   2   2   2   0   2   2   2   0   0   2   0   2   0   2   0   2   0   0   2   2   2   0   0   2   2   2   0   2   0   0   2   2   0   2   0   0   2   2   0   2   2   0   0   2   2   2   0   2   0   0   2   0   2   2   0   2   2   2   0   0   0   2   0   0   0   0   2   2   0   2   2   0   0   2   0   2   2   2   0   0   2   0   0   2   2   2   2   2   0   2   2   0   2   0   2   0   0   2   2   2   0   2   0   2   2   2   2   2   0   2   2   2   2   0   0   2   2   0   0   0   0   0   0   0   0   0   0   0   2   0   2   2   2   2   2   0   0   2   0   0   0   0   2   2   2   0   0   0   0   2   0   2   0   2   2   0   2   2   2   2   0   0   2   2   0   0   2   0   2   0   0   2   0   0   2   0   2   0   2   0   2   0   0   2   0   2   2
 MK-1-8                 2   0   0   2   2   0   0   0   0   2   0   0   0   0   2   0   0   2   2   2   0   0   2   0   2   0   2   0   0   0   0   0   2   2   0   0   2   2   0   0   2   0   0   2   2   0   2   0   0   2   2   0   2   2   0   0   0   2   2   0   2   0   0   2   0   2   2   0   2   2   2   0   0   0   2   0   0   0   0   2   2   0   2   2   0   0   2   0   2   2   2   0   0   2   0   0   2   2   2   2   2   0   2   2   0   2   0   2   0   0   2   2   2   0   2   0   2   2   2   2   2   0   2   2   2   2   0   0   2   2   0   0   0   0   0   0   0   0   0   0   0   2   0   2   2   2   2   2   0   0   2   0   0   0   0   0   2   2   0   0   0   0   2   0   2   0   2   2   0   2   2   2   0   2   2   2   2   0   0   2   0   2   0   0   2   0   0   2   0   2   0   2   0   0   0   0   2   0   0   2
 MK-1-9                 2   0   0   2   2   0   0   0   0   0   0   0   0   0   2   0   0   2   2   0   0   0   2   0   2   2   2   0   0   0   0   0   2   2   0   0   2   2   0   0   2   0   0   0   2   0   2   0   0   2   2   0   2   2   2   0   0   0   2   0   0   0   0   2   0   2   2   0   2   0   2   0   0   0   2   2   0   0   0   0   2   0   2   2   0   0   2   0   0   2   0   2   0   2   0   0   2   2   2   2   0   0   2   2   2   2   0   2   2   2   2   2   2   0   2   0   2   0   2   2   2   0   2   2   2   2   0   0   0   2   0   2   2   0   0   0   0   0   0   0   0   2   0   2   2   0   0   0   2   0   2   0   0   0   0   0   2   2   0   0   0   0   0   0   2   0   2   2   0   2   2   2   0   2   0   2   2   0   0   2   0   0   0   0   2   0   0   0   0   0   0   2   0   0   0   0   0   0   0   2
 MK-1-10                2   0   0   2   2   0   0   0   0   0   0   0   0   0   2   0   0   2   2   0   0   0   2   0   2   2   0   0   0   0   0   0   0   2   0   0   2   2   0   0   2   0   0   0   2   0   2   0   0   2   2   2   2   2   2   0   0   0   0   0   0   0   0   2   0   0   2   0   2   0   2   0   0   0   2   2   0   0   0   0   0   0   2   2   2   0   2   0   0   2   0   2   0   2   0   0   2   2   2   2   2   0   2   2   2   2   0   0   0   0   2   2   2   0   0   0   2   0   2   2   2   0   2   2   2   2   2   0   0   2   0   2   2   0   0   0   0   2   0   0   0   2   0   2   2   0   0   0   2   0   2   0   0   0   2   0   2   2   0   0   0   0   0   0   2   0   2   2   0   2   2   2   0   2   0   2   2   0   0   2   0   0   0   0   2   0   0   0   0   0   0   2   0   0   0   0   0   0   0   2
 MK-1-11                2   0   0   2   2   0   0   0   2   0   0   0   0   0   2   0   0   2   2   2   0   0   2   0   2   2   0   0   0   0   0   0   0   2   0   0   2   2   0   0   2   0   0   0   0   0   2   0   2   2   0   2   0   2   2   0   0   0   2   0   0   0   0   2   0   2   2   0   2   0   2   0   0   0   2   2   2   0   0   2   0   0   2   2   2   0   2   0   0   2   0   2   0   2   0   2   2   2   2   2   2   0   2   2   2   2   0   0   2   0   2   2   2   2   0   0   0   0   2   2   2   0   2   2   2   0   2   0   0   2   0   2   2   0   0   0   0   0   0   0   0   2   0   2   2   2   0   0   2   0   2   0   2   0   2   0   2   2   0   0   0   0   0   0   2   0   2   2   0   2   2   2   0   2   0   2   0   0   0   0   0   0   0   0   2   0   0   0   0   0   0   2   0   0   0   0   0   0   0   2
 MK-1-12                2   0   0   2   2   0   2   0   0   0   0   0   0   0   2   0   0   2   2   2   0   0   2   0   0   2   0   0   0   0   0   0   2   2   0   0   2   2   0   0   2   0   0   0   2   0   2   0   2   2   0   0   0   2   2   0   0   0   2   0   0   0   0   2   0   2   2   0   2   0   2   0   0   0   2   2   2   0   2   2   0   0   2   2   2   0   2   0   0   2   0   2   0   2   0   2   0   2   0   0   2   0   2   2   2   2   0   0   0   0   0   2   2   2   2   0   0   0   2   2   2   0   0   2   2   0   2   0   0   2   0   2   2   0   0   0   0   0   0   0   2   2   2   2   2   2   0   0   2   0   2   0   2   0   0   0   0   2   0   2   0   0   0   0   0   0   2   2   0   2   2   2   0   2   0   2   0   0   0   0   0   0   0   2   2   0   0   0   0   0   0   2   0   0   0   0   2   0   0   2
 MK-1-13                2   0   2   2   2   0   2   0   0   0   0   0   2   2   2   0   0   2   2   2   0   0   2   2   0   2   0   2   0   0   0   0   2   2   0   0   2   2   2   0   2   0   0   0   0   0   2   0   2   2   0   0   0   2   2   0   0   0   2   0   0   0   0   2   0   2   2   2   2   0   2   0   2   2   2   2   2   2   2   2   0   2   0   2   0   0   2   0   2   0   0   2   2   2   2   0   0   2   0   0   2   0   2   0   2   2   0   0   0   0   0   0   2   2   2   0   0   0   2   2   2   0   0   2   0   0   0   0   0   2   0   2   0   0   0   0   0   0   0   0   2   2   2   2   2   2   0   0   2   0   0   0   2   0   0   0   0   2   2   2   0   0   2   0   0   2   2   2   0   2   2   0   0   2   0   2   0   0   0   0   0   0   0   2   2   0   0   0   0   0   0   2   0   0   0   0   2   0   0   2
 MK-1-14                2   0   2   2   2   0   2   0   0   2   0   0   2   2   0   0   0   2   2   2   0   0   2   2   0   2   0   2   0   0   0   0   2   2   0   0   2   2   2   0   2   2   0   0   2   0   2   0   2   2   0   0   0   2   2   0   0   0   2   0   0   0   0   2   0   2   2   2   2   0   2   0   2   2   2   0   2   2   2   2   0   2   0   2   0   0   2   0   2   0   0   2   2   2   2   0   0   2   0   0   2   0   2   0   2   2   0   0   0   0   0   0   2   2   2   0   0   0   2   2   2   0   0   2   0   0   0   0   0   2   0   2   0   0   0   0   0   2   2   0   2   2   2   2   2   0   0   0   2   0   0   2   2   0   0   0   0   2   2   2   0   0   2   0   0   2   2   2   0   2   2   0   0   2   0   2   0   0   0   0   0   0   2   0   2   0   0   2   0   2   0   2   0   0   2   0   2   0   0   2
 MK-1-15                2   2   2   2   2   2   2   0   0   2   0   0   2   0   0   0   0   2   2   2   0   0   2   2   0   2   0   0   0   0   0   0   2   2   0   0   2   2   2   0   2   2   0   0   2   0   2   0   2   2   0   0   0   2   2   0   0   0   2   0   0   0   0   2   0   2   2   2   2   0   2   0   2   0   2   0   2   0   2   2   0   2   0   2   0   0   2   0   2   0   0   2   2   2   2   0   0   2   0   0   2   0   2   0   2   0   0   0   0   0   0   0   2   2   0   0   0   0   2   2   2   0   2   2   2   0   0   0   0   2   0   0   0   0   0   0   0   2   0   0   2   2   2   2   2   0   2   2   2   0   0   2   2   0   0   0   0   2   2   2   0   0   2   0   0   2   2   2   0   2   2   0   0   2   0   2   0   0   0   0   0   0   0   0   2   0   0   2   0   2   0   2   0   0   2   0   2   0   0   2
 MK-1-16                2   2   2   2   2   2   2   0   0   2   0   2   2   0   0   0   0   2   2   2   0   0   2   2   0   2   2   2   0   0   2   0   2   2   0   0   0   2   2   0   2   2   2   0   0   0   2   0   2   2   0   0   0   2   2   2   0   0   0   0   0   0   0   2   0   0   2   2   2   0   0   0   2   0   2   2   2   2   2   2   0   2   0   2   0   2   0   0   2   0   0   0   2   2   0   0   2   2   0   0   2   0   2   0   2   0   0   2   0   0   2   0   2   2   0   0   0   0   2   2   2   0   2   2   2   2   0   0   0   2   0   0   0   0   0   2   0   2   0   2   2   2   2   2   2   0   0   2   0   0   0   2   2   0   0   0   0   2   2   2   0   0   2   0   0   2   0   2   0   0   2   2   0   2   0   2   0   0   0   0   0   0   0   0   2   0   0   2   0   2   2   0   0   0   2   0   2   0   0   2
 MK-2-1                 2   0   0   0   0   0   0   2   0   2   0   0   2   2   2   0   0   0   2   2   2   2   2   2   2   0   2   2   2   0   2   0   0   2   2   2   0   0   0   2   2   2   0   2   2   2   2   0   0   2   0   2   2   2   0   0   0   0   2   2   2   0   2   2   0   2   0   0   0   2   0   2   0   0   0   0   2   0   2   2   0   2   0   0   0   2   2   2   0   0   2   2   2   0   2   2   0   2   0   2   0   2   0   0   0   0   2   0   0   2   0   0   0   0   2   2   0   2   2   0   0   0   0   0   2   0   0   0   2   2   0   2   0   0   2   0   0   0   0   0   0   2   0   2   2   2   0   2   0   2   2   0   0   0   0   0   2   2   2   2   0   0   2   2   0   0   0   2   0   0   0   2   2   0   2   2   0   2   2   0   0   2   0   2   2   2   2   0   0   0   2   0   0   2   2   0   0   0   2   2
 MK-2-2                 2   0   0   0   0   0   0   2   0   2   0   0   2   2   2   0   0   0   2   2   2   2   2   2   2   0   2   2   0   0   2   0   0   2   2   2   0   0   0   2   2   2   0   0   2   2   2   0   0   2   0   2   2   2   0   0   0   0   2   2   0   0   2   2   0   2   0   0   0   2   0   2   0   0   0   0   2   0   2   0   0   2   0   2   0   0   2   0   0   0   2   2   2   0   2   2   2   0   0   0   0   2   0   0   0   0   2   0   0   2   0   2   0   2   2   2   0   2   2   0   0   0   2   0   2   0   0   0   2   2   0   2   0   2   2   0   0   0   0   0   0   2   0   2   2   2   0   2   0   0   2   0   0   0   0   0   2   2   2   2   0   0   0   2   2   0   0   2   0   0   0   2   2   2   2   2   0   0   2   0   0   2   0   2   2   2   0   0   2   0   2   0   0   2   2   0   0   0   2   2
 MK-2-3                 2   0   0   0   0   2   0   2   0   2   0   0   2   2   2   0   0   0   2   2   2   2   2   2   2   0   2   2   0   0   2   0   0   2   2   0   0   0   0   2   0   2   2   0   2   2   2   0   0   2   0   2   2   2   0   0   0   0   0   2   0   0   2   2   0   2   0   0   0   2   0   2   0   0   0   0   2   0   2   0   0   2   0   2   0   0   2   0   0   0   2   2   2   0   2   2   2   0   2   2   0   2   0   0   0   0   2   0   0   2   0   2   0   2   2   2   0   2   2   0   0   2   2   0   2   2   0   0   2   2   0   2   2   2   2   0   0   0   0   0   0   2   0   2   2   2   0   2   0   0   2   0   0   0   0   0   2   2   2   2   0   0   0   2   0   0   0   0   0   0   0   2   2   2   2   2   0   0   2   0   0   2   0   2   2   0   0   0   2   0   2   0   0   2   2   2   0   0   2   2
 MK-2-4                 2   0   0   0   0   2   0   2   0   2   0   0   2   2   0   0   0   0   2   2   2   2   2   2   2   0   2   2   0   0   2   0   0   2   2   0   2   0   0   2   0   0   2   2   2   2   2   0   0   2   0   2   2   2   0   0   0   0   0   2   0   0   2   2   0   2   0   0   0   2   0   2   0   0   0   0   2   0   2   0   0   2   0   2   0   0   2   0   0   2   2   2   2   0   2   2   2   0   2   2   2   2   2   0   0   0   2   0   0   2   0   2   0   2   2   2   0   2   2   0   0   0   2   0   2   2   0   0   2   2   0   2   2   2   2   0   0   0   0   0   0   2   2   2   2   2   0   0   0   0   2   2   0   0   0   0   2   2   2   2   0   0   0   2   0   0   0   0   0   0   0   0   2   2   2   0   0   0   2   2   0   2   0   2   2   0   0   2   2   0   2   0   0   2   2   2   0   0   2   2
 MK-2-5                 2   0   0   0   0   2   0   2   0   2   0   0   2   2   0   0   0   0   2   2   2   2   2   2   2   0   0   2   0   0   2   0   0   2   2   0   2   0   0   2   0   0   2   2   2   2   2   0   0   2   0   2   2   2   0   0   0   0   0   2   0   0   2   0   0   2   2   0   0   2   0   2   0   0   0   2   2   0   0   0   0   2   0   2   0   0   0   0   0   2   2   2   2   0   2   2   2   2   2   2   2   2   2   0   0   0   2   0   0   2   0   2   0   2   2   2   0   2   2   0   0   0   2   0   2   2   2   0   2   2   0   2   2   2   0   0   0   0   0   0   0   2   2   2   2   2   0   0   0   0   2   2   0   0   0   0   2   2   2   0   0   0   0   2   0   2   0   0   0   0   0   0   2   2   2   0   2   0   2   0   0   2   0   2   0   2   0   2   2   0   2   0   0   2   2   2   0   0   2   2
 MK-2-6                 2   0   0   0   0   2   0   2   0   2   0   0   2   2   0   0   0   0   0   2   2   2   0   2   2   0   0   2   0   0   2   0   0   2   2   0   2   0   0   2   0   0   2   0   2   2   2   0   0   2   0   2   0   2   0   0   0   0   0   2   0   0   0   0   0   2   2   0   2   2   0   2   0   0   0   2   2   0   0   0   0   2   0   2   2   0   0   0   0   2   2   2   2   0   2   2   2   2   2   2   2   0   2   0   2   0   2   0   0   2   0   2   0   2   2   2   0   2   0   0   0   0   2   0   2   2   2   0   2   0   0   2   2   2   0   0   0   0   0   0   0   2   2   2   2   0   0   0   0   0   2   2   0   0   0   0   2   2   2   0   0   2   0   2   0   2   0   0   0   0   0   0   2   2   0   0   2   0   2   0   2   2   0   2   0   2   0   2   2   0   2   0   2   2   2   2   0   2   2   2
 MK-2-7                 2   0   0   2   2   2   2   2   0   2   0   0   2   2   0   0   2   0   0   2   0   2   0   2   2   0   0   2   0   0   2   0   0   2   2   0   2   0   0   2   0   0   2   0   2   2   2   0   0   2   2   0   0   2   0   0   0   0   0   2   0   0   0   2   0   0   0   0   2   2   0   2   0   0   0   2   2   0   0   0   0   2   0   2   2   0   0   0   2   2   2   2   2   0   2   0   2   2   2   2   0   2   2   0   2   0   0   0   0   2   0   0   0   2   2   2   0   0   0   0   0   0   2   0   2   2   2   0   2   0   0   2   2   2   0   0   2   0   0   0   0   2   2   2   2   0   0   0   0   0   2   2   0   0   0   0   2   2   2   0   0   2   0   2   0   2   0   0   0   0   0   0   2   2   0   0   2   0   2   0   2   0   0   0   0   2   2   2   2   0   2   0   2   2   2   2   0   2   2   2
 MK-2-8                 2   0   0   0   2   2   2   2   0   2   0   0   2   2   0   0   2   0   0   2   0   2   0   0   2   0   0   2   2   0   2   0   0   2   2   0   0   0   0   2   0   0   2   0   2   2   2   2   0   2   2   0   0   2   2   0   0   2   0   2   2   0   0   0   2   0   0   2   2   2   0   2   0   0   0   2   2   2   2   0   0   2   0   2   2   0   2   0   2   2   2   2   2   0   2   0   2   2   2   0   2   2   2   0   2   0   0   0   0   2   0   0   0   2   2   2   0   0   0   0   0   0   2   0   2   2   2   0   2   0   0   2   2   2   0   0   2   0   0   0   2   2   2   2   0   0   0   2   0   0   2   0   0   0   0   0   2   2   2   0   0   0   0   2   0   2   0   0   0   0   2   0   2   2   0   0   2   0   0   0   2   0   0   0   0   0   2   2   2   0   2   0   2   2   2   0   0   2   2   2
 MK-2-9                 2   0   0   0   0   2   2   2   0   2   0   0   2   2   0   0   2   0   0   0   0   2   0   0   2   0   2   2   2   0   0   0   0   2   2   0   0   0   0   2   0   0   2   0   2   2   2   0   0   2   2   0   0   0   2   0   0   2   0   2   2   0   2   2   2   0   0   2   2   2   0   2   0   0   0   2   2   2   2   0   0   0   2   2   2   0   2   0   2   2   2   2   2   0   2   0   2   2   2   0   2   2   2   2   2   2   2   0   0   2   0   0   0   2   2   2   0   0   0   0   0   0   0   0   2   2   2   2   2   0   0   2   2   2   0   0   2   0   0   0   2   2   2   2   0   0   0   2   2   0   2   0   0   0   0   0   2   2   2   0   0   0   0   0   2   2   0   0   0   0   2   0   2   2   0   2   2   2   0   0   2   0   0   0   0   0   0   2   0   0   2   0   2   2   2   0   0   2   2   0
 MK-2-10                2   0   0   0   0   2   2   2   0   2   0   0   2   2   0   0   2   2   0   0   0   2   0   0   2   2   2   2   2   0   0   0   0   0   2   0   0   0   0   0   0   0   2   0   2   2   0   0   0   2   2   0   0   0   2   0   0   2   0   2   2   0   2   2   2   0   0   2   2   2   2   0   0   0   0   2   2   2   2   2   0   0   2   0   2   0   2   0   2   2   2   2   2   0   2   0   2   2   2   0   0   2   2   0   2   2   2   0   0   2   0   0   0   2   0   2   0   2   0   2   0   0   0   0   2   2   0   2   2   2   0   2   2   2   0   0   2   0   0   0   2   2   2   2   0   0   0   2   2   0   0   0   0   0   2   0   2   0   2   0   0   0   0   0   2   2   0   0   0   0   2   0   0   2   0   2   0   0   0   0   2   0   0   0   0   0   0   2   0   0   2   0   2   2   2   0   0   2   2   0
 MK-2-11                2   2   0   0   0   2   2   2   0   2   0   0   2   2   0   0   2   2   0   0   0   2   0   0   2   2   2   2   2   0   0   0   0   0   2   0   0   0   2   0   0   0   2   0   2   2   0   0   0   2   2   0   0   0   2   2   0   2   0   2   0   0   2   2   0   0   0   2   2   2   2   0   0   0   0   2   2   0   0   2   0   0   2   0   2   0   0   0   2   2   2   2   2   0   2   0   2   2   2   0   0   2   2   2   2   2   2   0   0   2   0   0   0   0   0   2   2   2   0   2   0   0   0   2   2   2   0   2   2   2   2   2   2   2   0   0   2   0   0   0   2   2   2   2   0   2   0   2   2   0   0   0   0   0   2   0   2   0   2   0   0   0   0   0   2   2   0   0   0   0   2   0   0   2   0   2   0   2   0   2   2   0   0   0   0   0   0   2   0   0   2   0   2   2   2   0   0   2   2   2
 MK-2-12                2   2   0   0   0   2   2   2   0   2   0   0   2   2   0   2   2   2   0   2   0   2   0   0   2   2   0   2   2   0   0   0   0   0   2   0   0   0   0   0   0   0   2   0   2   2   0   0   0   2   2   2   0   0   2   2   0   2   0   2   0   0   2   2   0   0   0   2   2   2   0   0   0   0   0   2   2   0   0   2   0   0   2   0   2   0   0   0   2   2   2   2   2   0   2   0   2   2   2   0   0   2   2   2   2   2   2   0   0   0   0   0   0   0   0   2   2   2   0   2   0   0   0   2   2   2   0   2   2   2   2   2   0   2   0   2   2   0   0   0   0   0   2   2   0   2   0   2   2   0   0   0   0   0   2   0   2   0   2   2   0   0   0   0   2   2   0   0   0   0   2   0   0   2   0   0   0   2   0   2   2   0   0   0   0   0   0   2   0   0   2   0   0   2   2   0   0   2   2   2
 MK-2-13                2   2   0   2   0   2   2   2   0   0   0   0   2   2   0   2   2   2   2   2   2   2   2   0   2   0   0   2   2   0   0   0   0   0   2   0   0   2   2   2   0   0   2   0   2   2   0   0   0   2   2   2   0   0   2   2   0   2   0   2   0   0   2   2   0   0   0   2   2   2   0   0   0   0   0   2   2   0   0   2   0   0   2   0   2   2   0   0   0   2   2   2   2   0   2   0   2   0   2   0   0   2   2   2   2   2   2   0   2   0   0   0   0   0   0   2   2   2   0   0   0   0   0   2   2   0   0   2   2   0   2   2   0   2   0   2   2   2   2   0   0   2   2   2   0   2   0   2   2   0   0   0   0   0   2   0   2   0   2   2   0   0   0   0   2   2   0   0   0   0   2   0   0   0   0   0   0   2   0   2   2   0   0   0   0   2   0   2   0   0   2   0   0   2   2   0   0   2   2   2
 MK-2-14                2   0   0   2   0   2   2   2   0   0   0   0   0   2   0   2   2   2   0   2   2   2   2   0   2   0   0   2   2   0   0   0   0   0   2   2   2   2   2   2   0   0   2   0   2   2   0   0   0   2   2   2   2   0   2   2   0   2   0   2   0   2   2   2   0   0   2   2   2   2   0   0   0   0   0   2   2   0   0   2   0   0   2   0   2   2   0   2   0   2   2   2   2   0   2   0   2   0   2   0   0   2   2   2   2   2   2   0   2   0   0   0   0   0   2   2   2   2   0   0   0   0   0   2   2   0   0   2   2   0   2   2   0   2   0   2   2   2   2   0   0   2   2   2   0   2   0   2   2   0   0   2   0   0   2   0   2   0   2   2   0   0   0   0   2   2   0   0   2   0   2   0   2   0   0   0   0   0   0   2   2   0   0   0   0   2   0   2   0   0   2   0   0   2   0   0   0   2   2   2
 MK-2-15                2   0   0   2   0   2   2   2   0   0   0   0   0   2   0   2   2   2   0   2   2   2   2   0   2   0   0   2   0   0   0   0   0   0   2   2   2   0   2   2   0   0   2   0   2   2   0   0   0   2   2   2   2   0   2   2   0   2   0   2   2   2   2   2   0   0   2   2   2   2   0   0   0   0   0   2   2   0   0   2   0   0   2   0   2   2   0   2   0   2   0   0   2   0   2   0   2   0   2   0   0   2   2   2   2   2   2   0   2   0   2   0   2   0   2   0   2   0   0   0   0   2   0   2   2   0   0   2   2   0   2   2   0   2   0   2   2   2   2   0   0   2   2   2   0   2   2   2   0   0   2   0   0   0   2   0   2   0   2   2   0   0   0   0   2   2   0   0   2   0   0   0   2   0   0   0   0   0   0   2   2   0   0   0   0   0   0   2   0   0   2   0   0   2   0   0   0   2   2   2
 MK-2-16                2   0   0   2   0   2   2   2   0   0   0   0   0   0   2   2   2   2   0   2   2   0   2   0   2   0   0   2   0   0   0   0   0   0   2   2   2   2   2   2   0   0   2   0   2   2   0   0   0   2   2   2   2   0   2   2   0   2   0   2   2   2   2   2   0   0   2   2   2   2   0   0   0   0   0   2   2   0   0   2   0   2   2   0   2   0   0   2   0   0   0   2   2   0   2   0   2   0   2   0   0   0   2   2   0   2   2   0   2   2   0   0   2   0   2   0   2   0   2   0   0   2   0   2   2   0   2   2   0   0   2   2   0   2   0   2   2   2   2   0   0   2   2   2   0   2   2   2   2   0   2   2   0   0   2   0   2   0   2   2   0   0   0   0   2   2   0   0   2   0   0   0   0   0   0   0   0   0   0   2   2   2   0   0   0   0   0   2   0   0   2   0   0   2   0   0   0   2   0   2
 MK-3-1                 0   0   0   0   0   2   0   0   0   0   2   2   0   0   0   0   0   2   2   2   0   0   0   2   0   2   2   0   2   0   0   2   2   2   0   0   0   0   2   0   0   2   2   0   0   0   0   0   2   0   2   2   2   2   0   2   2   2   2   0   0   2   0   0   0   2   0   0   2   0   0   0   2   2   0   0   2   2   2   0   2   0   0   2   2   2   2   0   0   0   2   0   0   2   2   2   0   2   0   2   2   0   2   0   2   2   2   2   0   0   0   2   2   2   0   2   0   0   2   2   2   0   0   2   2   2   0   2   2   0   0   0   0   2   2   0   2   2   0   0   2   2   2   0   2   0   2   2   0   2   2   0   2   0   0   2   2   0   2   2   2   2   0   0   0   0   0   2   0   2   2   0   2   2   0   2   2   0   0   2   0   0   2   0   0   0   2   2   2   0   0   0   2   2   2   2   2   0   0   2
 MK-3-2                 0   0   2   0   0   2   0   0   0   0   2   2   0   0   0   0   0   2   2   2   0   0   2   2   0   2   2   0   2   0   0   2   0   2   0   0   0   0   2   0   0   2   2   0   0   0   0   0   2   0   2   2   0   2   0   2   2   2   2   0   0   2   0   0   0   2   0   0   2   0   0   0   2   2   0   0   2   2   2   0   2   0   0   2   2   2   0   0   0   0   2   2   0   0   2   2   0   2   0   2   2   0   2   2   2   2   2   2   0   0   0   2   2   0   0   2   0   0   2   2   2   0   0   2   2   2   0   2   2   0   0   0   0   2   2   0   2   2   0   2   2   2   2   0   2   0   2   2   0   2   2   0   2   0   0   2   2   0   2   2   0   2   0   0   0   0   0   2   0   2   2   0   2   2   0   2   2   0   0   2   0   0   2   0   0   2   2   2   2   0   0   0   2   2   2   2   2   0   0   2
 MK-3-3                 0   0   0   0   0   2   0   0   0   2   2   2   0   0   0   2   0   2   2   2   0   0   2   2   2   2   2   0   2   0   0   2   0   2   0   0   0   0   2   0   0   2   2   0   0   0   0   0   0   0   2   0   0   2   0   2   2   2   2   0   0   2   0   0   2   2   0   0   2   2   0   0   2   2   0   0   2   2   2   0   2   0   0   2   2   2   0   0   0   0   2   2   0   0   2   2   0   2   0   2   0   0   2   2   2   2   2   2   0   0   0   2   2   0   0   2   0   0   2   2   2   0   0   2   2   2   0   2   2   0   0   0   0   2   2   0   2   2   0   0   2   2   2   0   2   0   2   2   0   2   2   0   2   0   0   2   2   0   2   0   0   2   2   0   0   0   0   2   0   2   2   0   2   2   0   2   0   0   0   2   0   0   2   0   0   2   2   0   2   0   0   0   2   0   2   0   2   0   0   2
 MK-3-4                 0   0   0   0   0   2   2   0   0   2   2   2   0   0   0   2   0   2   2   2   0   0   2   2   2   2   2   0   2   0   0   2   0   2   0   0   0   0   2   0   0   2   2   0   0   0   0   0   0   0   2   0   0   2   0   2   2   2   2   0   0   2   0   0   2   2   0   0   2   2   0   0   2   2   0   2   2   2   2   0   2   0   0   2   2   2   0   2   0   0   0   0   2   0   2   2   0   2   0   2   0   0   2   2   2   2   2   2   0   0   0   2   2   0   0   2   0   0   2   2   0   0   0   2   2   0   0   2   0   0   0   0   2   2   2   0   2   2   0   0   2   2   2   0   2   0   2   2   0   2   2   0   2   0   0   0   2   0   2   0   0   2   2   0   0   0   0   2   2   2   2   2   2   2   0   2   0   2   0   2   0   0   2   0   0   2   2   0   2   0   0   0   0   0   2   0   2   0   0   2
 MK-3-5                 0   0   2   2   0   2   2   2   0   2   2   0   0   0   0   2   0   2   2   2   2   0   2   2   2   2   2   2   2   0   0   2   0   2   0   0   0   0   2   0   0   0   2   2   0   0   0   0   0   0   2   0   0   0   0   2   2   2   2   2   0   2   0   2   2   2   0   0   2   2   0   0   2   2   0   2   2   0   2   0   2   0   0   2   2   2   0   2   0   2   0   0   2   0   2   2   0   2   0   2   0   2   2   2   2   2   2   2   0   0   2   2   2   0   0   2   0   0   2   2   0   0   0   2   2   0   0   2   0   0   2   0   0   0   2   0   2   2   2   2   2   0   2   2   2   0   2   2   0   2   2   2   2   0   0   0   2   0   2   0   0   2   2   0   0   0   0   2   2   2   2   2   0   2   0   2   0   2   0   2   0   0   0   0   0   2   2   0   2   0   0   2   0   0   2   0   2   0   0   2
 MK-3-6                 0   0   2   0   2   2   2   2   0   2   2   0   0   0   0   2   0   2   2   2   2   2   2   2   2   2   2   2   2   0   2   2   2   2   0   0   0   0   2   2   0   0   2   2   0   0   0   0   0   0   2   0   0   0   0   2   2   2   2   2   0   2   0   2   2   2   0   0   2   2   0   0   2   2   2   2   2   0   2   0   2   0   0   2   2   2   0   2   0   2   0   0   2   2   0   2   0   2   0   0   0   2   2   2   2   2   2   2   0   0   2   2   2   0   0   2   0   0   2   2   0   0   0   2   2   0   0   2   0   0   2   0   0   0   2   0   2   2   2   2   2   0   2   2   2   0   2   2   0   2   2   2   2   0   0   0   2   0   2   0   0   0   2   0   0   0   0   2   2   2   2   2   0   0   0   2   0   2   0   2   0   0   0   0   0   2   2   0   0   0   0   2   0   0   2   0   2   0   0   2
 MK-3-7                 0   0   2   0   2   2   2   2   0   2   2   0   0   0   0   0   0   2   2   2   2   2   2   2   2   2   2   0   2   0   0   2   2   2   0   0   0   0   2   2   0   0   2   0   0   0   0   0   0   0   2   0   0   0   2   2   0   2   2   2   0   2   0   2   2   2   0   0   2   2   0   0   2   2   2   2   2   0   2   0   2   2   0   0   2   2   0   0   0   2   0   0   2   2   0   0   0   2   0   0   0   2   2   2   2   2   2   2   0   2   0   2   2   0   0   2   0   0   2   2   0   0   2   2   2   0   0   2   0   0   2   0   0   0   2   0   0   2   2   2   2   0   2   2   2   0   2   2   0   2   2   2   2   0   0   0   0   0   2   0   0   0   2   0   0   0   0   2   2   2   2   2   0   0   0   2   0   2   2   2   0   0   0   2   0   2   2   0   0   0   0   2   2   0   2   0   2   0   0   2
 MK-3-8                 0   0   0   0   2   2   0   2   0   2   2   0   0   0   0   0   0   2   2   2   2   2   2   2   2   2   2   0   0   0   0   2   0   0   0   0   0   0   2   2   0   0   2   2   2   0   0   0   0   2   2   0   2   0   2   2   0   2   2   0   0   2   0   2   2   2   0   0   2   2   0   0   2   2   2   2   0   0   2   0   2   2   0   0   2   2   0   0   0   2   0   0   2   2   0   0   0   2   0   0   0   2   2   2   2   2   2   2   0   2   0   2   2   0   0   2   2   0   2   2   2   0   2   2   2   0   0   2   0   2   2   0   0   0   2   0   0   2   0   2   0   0   2   2   2   0   2   0   0   0   2   2   2   0   0   0   0   0   0   0   0   0   2   0   0   0   0   2   2   2   2   2   0   0   0   2   0   2   2   2   0   0   0   2   2   2   2   0   0   0   0   2   2   0   2   2   2   0   0   2
 MK-3-9                 0   0   0   0   2   2   0   2   2   2   2   0   0   0   0   0   2   2   2   2   2   2   2   2   2   2   2   0   0   0   0   2   0   0   0   0   0   0   2   2   0   0   2   2   2   0   0   2   2   2   2   2   2   0   0   2   0   2   2   0   0   2   0   2   2   2   0   0   2   2   0   0   2   2   2   2   0   0   2   0   2   0   0   0   2   2   0   0   0   0   0   0   2   2   0   0   2   2   0   0   0   2   2   2   2   2   2   2   2   2   0   2   2   0   0   2   2   0   2   2   2   0   2   0   2   0   0   2   0   2   2   0   0   0   2   0   0   2   0   2   0   0   2   2   2   0   2   0   0   0   2   2   2   0   0   0   0   0   0   0   0   0   2   2   2   0   2   2   2   2   2   2   0   0   0   2   0   0   2   0   0   0   0   2   2   2   2   0   0   0   0   2   2   0   2   2   2   0   0   2
 MK-3-10                0   0   0   0   2   2   0   2   2   2   2   0   0   2   0   0   2   2   2   2   2   0   0   2   0   2   0   0   0   0   0   2   0   0   0   2   0   0   2   2   0   0   2   2   2   0   2   2   2   2   2   0   2   0   0   2   0   2   2   0   0   2   0   0   2   2   0   0   2   2   0   0   2   2   2   0   0   0   2   0   2   0   0   0   2   2   0   0   0   0   0   0   2   2   0   0   2   2   0   0   0   2   2   2   2   2   2   2   2   2   0   2   2   0   0   2   2   0   0   2   2   0   2   0   2   0   0   2   0   2   2   0   0   0   2   0   0   2   0   2   0   0   2   2   2   0   2   0   0   0   2   2   2   0   0   2   0   0   0   0   0   0   2   0   2   0   2   2   2   2   2   2   0   0   0   2   0   2   2   2   0   2   0   2   2   2   2   0   0   0   0   2   2   0   2   2   2   0   0   2
 MK-3-11                0   0   0   0   0   2   0   2   2   2   2   0   0   2   0   0   2   0   2   2   2   0   0   2   0   2   0   0   2   0   0   2   0   0   0   2   0   0   2   2   0   0   2   2   2   0   2   2   2   2   2   0   0   0   0   2   2   0   2   0   0   2   0   0   2   2   0   0   2   2   0   0   2   2   0   2   0   0   2   0   2   0   0   0   2   2   0   0   0   0   0   0   2   2   0   0   2   2   0   0   0   2   0   2   2   2   2   2   2   2   0   2   2   0   0   2   2   0   0   0   2   0   2   0   2   0   0   2   0   2   2   0   2   0   2   0   0   0   0   2   0   0   2   2   0   0   0   0   0   0   2   2   2   0   0   2   0   0   0   0   2   2   2   0   2   0   0   0   2   2   2   2   0   0   0   2   0   2   2   2   0   2   0   2   2   2   2   0   0   0   0   2   2   2   2   2   2   0   0   2
 MK-3-12                0   0   0   0   0   2   0   2   2   2   2   0   0   2   0   0   0   0   2   2   2   0   0   2   0   0   2   0   2   0   0   2   0   0   0   2   0   0   0   2   0   0   2   2   2   0   0   2   2   2   2   0   0   0   0   2   2   0   2   0   0   2   0   0   2   2   0   0   2   2   0   2   2   0   0   2   0   0   2   0   2   0   0   2   2   2   0   0   0   0   2   0   2   2   0   0   0   2   0   0   0   2   0   2   2   2   2   2   0   2   0   2   2   0   0   2   2   0   0   0   2   0   2   0   2   0   0   2   0   2   0   0   2   0   2   0   2   0   0   2   2   0   2   2   0   0   0   0   2   2   2   2   2   0   0   2   0   0   0   0   2   2   0   2   2   0   0   0   2   2   2   2   0   0   2   2   0   2   2   2   2   2   0   2   0   2   2   0   0   0   0   2   2   2   0   2   2   0   0   0
 MK-3-13                0   0   0   0   0   2   0   2   2   0   2   0   0   2   0   0   0   2   2   2   2   0   0   2   0   0   2   0   2   0   0   2   0   0   0   2   0   0   0   2   0   0   2   2   2   0   2   2   0   2   2   0   0   0   0   2   2   0   2   0   0   2   0   0   0   2   0   0   2   2   0   2   2   0   0   2   0   0   2   0   2   2   0   2   2   2   0   0   0   0   2   0   2   0   2   0   0   0   0   0   0   2   0   2   2   2   2   0   2   2   0   2   2   0   0   2   2   2   0   0   2   0   2   0   2   0   0   0   0   2   0   0   2   2   0   0   2   2   2   2   2   0   0   2   0   0   0   0   2   2   0   2   2   0   0   0   0   0   2   0   2   2   0   2   2   0   2   0   2   0   2   2   0   0   2   0   0   2   2   2   2   2   0   2   0   2   2   0   0   0   0   2   2   2   0   2   2   0   0   0
 MK-3-14                0   2   0   0   0   2   0   2   2   0   2   0   0   2   0   0   0   2   2   2   2   2   2   0   2   0   2   0   2   0   0   2   0   2   0   2   0   0   0   2   0   2   2   2   2   0   2   2   0   2   2   0   0   0   0   2   2   0   2   0   0   2   0   2   0   2   0   0   2   0   0   2   2   0   0   2   0   0   2   0   2   0   0   2   2   0   0   0   0   0   2   0   2   0   2   0   0   0   0   0   0   2   2   2   2   2   2   0   0   0   0   2   2   0   0   2   0   2   0   0   2   0   2   0   0   2   0   0   0   2   0   0   2   2   0   2   2   2   2   2   2   0   0   2   0   0   0   0   2   2   0   2   2   0   2   0   0   0   2   0   2   2   0   2   2   0   2   0   2   0   2   2   0   0   2   0   0   2   2   2   0   2   0   2   0   2   2   0   0   0   0   2   2   2   0   2   2   0   0   0
 MK-3-15                0   2   0   0   0   2   0   2   2   0   2   0   0   2   0   0   2   0   2   2   2   2   2   0   2   0   2   0   2   0   0   2   2   2   0   2   0   2   0   2   0   0   2   2   2   0   2   2   0   2   2   0   0   0   0   2   2   2   2   0   0   2   2   2   0   2   0   0   2   0   0   2   2   0   0   2   0   0   2   0   2   0   0   2   0   0   0   0   0   0   2   0   2   0   2   0   0   0   0   0   0   2   2   0   2   2   2   0   0   0   0   2   2   0   2   2   0   2   0   0   0   2   2   0   0   2   0   0   0   2   0   0   2   2   0   2   2   0   2   0   0   0   0   2   0   0   0   0   2   2   0   2   2   0   2   0   0   2   2   0   2   2   0   2   2   0   2   0   0   0   2   2   0   0   2   0   0   2   2   2   0   2   0   2   0   2   0   2   0   0   0   2   2   2   0   2   2   0   0   0
 MK-3-16                0   2   0   0   0   2   0   2   2   0   2   0   0   2   0   0   2   0   2   2   2   2   0   0   0   0   2   0   2   0   0   2   2   2   2   2   0   2   0   2   0   0   2   2   2   2   2   0   0   2   2   0   0   2   0   2   2   2   2   0   0   2   2   2   0   2   0   2   2   0   0   2   2   0   0   2   0   0   2   0   2   2   0   2   0   0   2   0   0   0   2   0   2   0   2   2   0   0   0   0   0   2   2   0   2   2   2   0   0   2   0   2   2   0   2   0   0   2   2   0   2   2   2   0   0   2   0   0   0   2   0   2   2   2   0   2   2   0   2   0   0   0   0   2   0   0   0   0   2   2   0   2   2   0   2   0   0   0   2   0   2   2   0   2   2   0   2   0   0   0   2   2   0   0   2   0   0   2   2   2   0   2   0   2   0   2   0   2   0   0   0   2   0   2   0   0   2   0   0   0
 MK-4-1                 2   0   0   2   0   2   0   2   0   2   0   2   2   2   0   2   2   0   2   2   0   0   2   2   0   0   0   2   2   0   0   0   2   2   2   0   2   0   0   2   2   2   2   0   2   2   0   0   2   2   2   0   2   2   0   0   0   0   0   0   0   0   2   0   2   2   2   0   2   0   0   2   0   2   2   2   0   0   2   0   0   2   2   2   0   2   0   2   2   2   0   2   2   2   0   2   0   2   2   0   0   2   0   0   2   0   2   0   2   2   2   0   0   0   2   0   2   2   0   2   0   0   2   0   0   0   0   0   0   2   2   2   0   0   2   0   2   0   0   2   2   2   0   2   2   2   0   2   2   0   2   2   2   0   0   0   0   0   0   0   2   2   2   0   0   2   2   0   0   0   0   2   0   0   2   2   0   0   2   2   2   2   2   0   2   2   2   0   0   2   2   0   0   0   0   2   0   2   0   2
 MK-4-2                 2   0   2   2   0   2   0   2   0   2   0   2   2   2   0   2   2   0   2   2   0   2   2   2   0   0   0   2   2   0   0   0   2   2   2   0   2   0   0   2   2   2   2   0   2   2   0   0   2   2   2   0   2   2   0   0   0   0   0   0   0   0   2   0   2   2   2   2   2   0   0   2   0   2   2   2   0   0   2   0   0   2   2   2   0   2   0   2   2   2   0   0   2   2   0   2   0   0   2   2   0   2   0   2   2   0   2   0   2   2   2   0   0   0   2   0   2   2   0   2   0   0   2   0   2   0   0   0   0   2   2   2   0   0   2   0   2   0   0   2   2   2   0   2   2   2   0   2   2   2   2   2   2   0   0   0   0   0   0   0   2   0   2   0   2   0   2   0   0   0   0   2   0   0   2   2   0   0   2   2   2   2   2   0   0   2   2   2   0   2   2   0   0   0   0   2   0   2   0   2
 MK-4-3                 2   0   2   2   0   2   0   2   0   2   0   2   2   0   0   2   2   0   2   2   0   2   2   2   0   0   0   2   2   0   0   0   2   2   2   0   2   0   0   2   2   0   2   0   2   2   0   0   2   2   2   0   2   0   2   0   0   0   0   0   0   0   2   0   2   2   2   2   2   0   0   2   0   2   2   2   0   2   0   0   0   2   2   2   0   2   0   2   2   2   0   0   2   2   0   2   0   0   2   2   0   2   0   2   2   0   2   0   2   2   2   0   0   0   2   2   2   2   0   2   0   0   0   0   2   0   0   0   0   2   2   2   0   0   2   0   2   0   0   2   2   0   0   2   2   2   0   2   0   2   2   2   2   0   0   0   2   0   0   2   0   0   2   0   2   2   2   2   0   0   0   2   0   0   2   2   0   0   2   2   2   2   2   0   0   2   2   2   0   2   0   0   0   0   2   0   0   2   0   2
 MK-4-4                 2   0   2   2   2   2   2   2   0   2   0   0   2   0   0   2   2   0   2   2   0   2   2   0   0   0   0   2   2   0   0   0   2   2   2   0   2   0   0   2   2   0   2   0   2   2   0   0   2   2   2   2   2   0   2   0   0   0   2   0   0   0   2   0   2   2   2   2   2   0   0   2   2   2   2   2   0   2   0   0   0   2   2   2   0   2   0   2   2   2   0   2   2   2   0   2   0   0   2   2   0   2   2   2   2   0   2   0   2   2   2   0   0   0   2   2   2   2   0   2   0   0   0   0   2   0   0   0   0   2   2   2   0   0   2   2   2   0   0   2   2   0   0   2   2   2   0   2   0   2   2   0   0   0   0   0   2   0   0   2   2   0   2   0   2   2   2   2   0   0   0   2   0   0   2   2   0   0   2   2   2   2   2   0   0   2   2   2   0   0   2   0   0   0   2   0   0   2   0   2
 MK-4-5                 2   0   2   2   2   2   2   2   0   2   0   0   2   0   0   2   2   0   2   2   0   2   0   0   0   0   2   2   2   0   0   0   2   2   2   0   2   0   0   2   2   0   2   0   2   2   0   0   2   2   2   2   2   0   2   0   0   0   2   0   2   0   2   0   2   2   2   2   2   0   0   2   0   2   2   2   0   2   0   0   0   2   2   2   0   2   0   0   2   0   0   2   2   2   0   2   2   0   2   2   0   2   2   2   2   0   2   0   2   2   2   0   0   0   2   2   2   2   0   2   0   0   0   0   2   0   0   0   0   2   2   0   0   0   2   2   2   0   0   2   2   0   0   2   2   2   0   2   0   2   2   0   0   0   0   0   2   0   0   2   2   0   2   0   2   2   0   2   0   0   0   2   0   0   2   2   0   0   2   2   2   2   2   0   0   0   2   2   0   0   2   0   0   0   2   2   2   2   0   2
 MK-4-6                 2   0   2   2   2   2   2   2   0   2   0   0   2   0   0   2   2   0   2   2   0   2   0   0   0   0   2   2   2   0   0   0   2   2   2   0   2   0   0   2   2   0   2   2   2   2   0   0   2   2   2   2   2   2   2   0   0   0   2   0   2   0   2   2   2   2   2   2   2   0   0   0   2   2   2   2   0   2   0   0   0   2   2   2   0   2   0   0   2   0   0   2   2   2   0   2   2   0   2   2   0   2   0   2   0   0   2   0   2   2   2   0   2   0   2   2   2   2   0   2   0   2   0   0   2   2   0   2   0   2   2   0   0   0   0   2   2   0   2   2   2   0   0   2   2   2   0   2   0   2   2   0   0   0   0   0   2   0   0   2   2   2   2   0   2   2   0   2   0   0   0   2   0   0   2   2   2   0   0   0   2   2   2   0   2   0   2   0   2   0   0   0   0   0   0   2   2   2   0   2
 MK-4-7                 2   0   2   2   2   2   2   0   0   2   0   0   2   0   0   2   2   0   2   2   2   0   0   0   0   0   2   2   2   0   0   0   0   2   2   0   2   0   0   2   2   0   2   2   2   2   0   0   2   2   2   2   0   2   2   0   0   0   2   0   2   0   0   2   2   2   2   2   2   0   0   0   2   2   2   2   0   2   0   0   2   2   0   2   0   2   0   0   2   0   0   2   2   2   0   2   2   0   2   2   0   2   0   2   0   0   2   0   0   2   2   0   0   0   2   2   2   2   0   2   0   2   0   0   2   2   0   2   0   2   2   0   2   0   0   2   2   0   2   2   2   0   0   2   2   0   0   2   0   2   2   0   0   0   0   0   2   2   2   2   2   2   2   0   2   2   0   2   0   0   0   2   0   0   2   2   2   0   0   0   2   2   2   0   2   2   2   2   2   0   0   0   0   0   0   0   2   2   0   0
 MK-4-8                 2   0   2   2   2   2   2   0   0   2   0   2   2   0   0   2   2   0   2   2   2   0   0   0   0   0   2   2   2   0   0   0   2   2   2   0   2   0   0   2   2   0   2   2   2   2   0   0   2   2   2   2   0   0   2   0   0   0   2   0   2   2   0   2   2   2   0   2   2   0   0   0   2   2   2   2   0   2   0   0   2   2   0   2   0   2   0   0   2   0   0   2   2   0   0   2   2   0   2   2   0   2   0   2   0   0   2   0   0   2   2   0   0   0   2   2   0   2   0   2   0   2   2   0   2   2   0   2   0   2   2   0   2   0   0   2   0   0   2   2   2   0   0   0   2   0   0   2   2   2   2   0   0   0   0   0   2   2   2   2   2   2   2   0   2   2   0   2   0   0   0   2   0   0   2   2   2   2   0   0   2   2   2   2   2   2   2   2   2   0   0   0   0   0   0   0   2   2   0   0
 MK-4-9                 2   0   0   2   2   2   2   2   2   2   0   2   2   0   0   2   2   0   2   2   2   0   0   0   0   0   2   2   2   0   0   2   2   2   2   0   2   0   0   2   2   0   2   2   2   2   0   0   2   2   2   2   0   0   2   0   0   0   2   0   2   2   0   2   2   2   0   2   2   0   0   0   2   2   2   2   2   2   0   0   2   2   0   2   0   2   0   0   2   0   0   0   2   0   0   2   2   0   2   2   0   2   0   0   0   0   0   0   0   2   2   0   0   0   0   2   2   2   0   2   0   2   2   0   2   2   0   2   0   2   0   0   2   0   0   2   0   0   2   2   2   0   0   0   2   0   0   2   2   2   2   0   0   0   0   0   2   2   2   2   2   2   2   0   2   2   0   2   0   0   0   2   0   0   2   2   2   2   0   0   2   2   2   2   2   2   2   2   2   0   0   0   2   0   0   0   2   2   0   0
 MK-4-10                2   0   0   0   0   2   0   2   2   2   0   2   2   0   0   2   2   0   2   2   2   0   0   0   0   0   0   2   2   0   0   2   2   2   2   0   0   0   0   2   2   0   2   2   2   2   0   0   2   2   2   2   2   0   2   0   0   0   2   0   2   2   0   2   2   2   0   2   2   0   0   0   2   2   0   2   2   2   0   0   0   0   0   2   0   2   0   0   2   0   0   0   2   0   0   2   2   0   2   2   0   2   0   0   0   2   0   0   2   2   2   0   0   0   0   2   2   2   0   2   0   2   2   0   2   2   0   2   0   0   0   0   2   0   0   0   0   2   2   2   2   2   0   0   2   0   0   2   2   2   2   0   0   0   0   0   2   2   2   2   2   2   2   2   2   2   0   2   0   0   0   0   0   0   2   2   2   2   0   2   2   2   2   2   2   2   2   2   2   0   0   0   2   0   2   0   2   2   0   0
 MK-4-11                2   0   0   0   0   0   2   2   2   2   0   2   2   0   0   2   2   0   2   2   2   0   0   0   0   0   0   2   2   0   0   2   2   2   2   0   0   0   0   2   2   0   2   2   2   2   0   2   2   2   2   2   2   0   2   2   0   0   2   0   2   2   0   2   2   2   2   2   2   0   0   0   2   0   0   0   2   2   0   0   0   0   0   2   0   2   2   0   2   0   0   0   2   0   0   2   2   0   0   2   0   0   2   2   0   2   0   0   2   2   2   0   0   0   0   2   2   2   0   2   0   2   2   0   2   2   2   2   0   0   0   0   2   0   0   0   0   2   2   2   0   2   0   0   2   2   2   2   2   2   2   0   2   0   0   0   2   2   2   2   2   2   2   0   2   2   0   2   0   0   0   0   0   0   2   0   2   2   0   2   2   2   2   2   2   2   2   2   2   0   0   0   2   0   0   0   2   2   0   0
 MK-4-12                0   0   0   0   0   0   2   2   2   2   0   2   2   0   0   2   2   0   2   2   2   0   0   0   2   0   0   2   0   0   0   0   2   2   2   0   0   0   0   2   2   0   2   2   2   2   0   2   0   2   2   2   2   0   2   2   0   0   2   0   2   2   0   2   2   2   2   2   0   0   0   0   2   0   0   0   0   2   0   2   0   0   0   2   0   2   2   0   2   0   0   0   2   0   0   2   2   0   0   2   2   0   2   2   2   0   2   0   2   2   2   0   0   0   0   2   0   2   2   2   0   2   2   0   2   2   2   2   0   0   0   0   2   0   2   0   2   2   2   2   0   2   0   0   2   2   2   2   2   2   2   0   2   0   0   0   2   2   2   2   2   2   2   0   2   0   0   2   0   0   0   0   0   0   2   0   2   2   0   2   2   2   2   2   2   2   2   2   2   0   0   0   2   0   0   0   2   2   0   0
 MK-4-13                0   2   0   0   0   0   2   2   2   2   0   2   2   0   0   2   2   0   2   0   2   0   0   0   2   0   2   0   2   0   0   0   2   2   0   2   0   0   0   2   2   0   2   2   2   2   0   0   0   2   2   2   2   0   2   2   0   0   2   0   2   2   0   2   2   2   2   2   0   0   2   0   2   0   0   2   0   2   0   2   0   2   0   2   0   2   2   0   2   0   0   0   2   0   0   2   2   0   0   2   2   0   2   2   2   0   2   0   2   0   2   0   0   0   0   2   0   2   2   2   0   2   2   0   0   2   2   2   0   0   0   0   2   0   2   0   2   2   2   2   0   2   0   0   0   0   2   2   2   2   2   0   2   0   0   0   2   2   2   2   2   2   2   0   2   0   0   2   0   0   0   0   0   0   2   0   2   2   0   2   2   2   2   2   2   2   2   2   2   0   0   2   2   2   0   0   2   2   0   0
 MK-4-14                0   2   0   0   0   0   2   2   2   2   0   2   2   0   0   0   2   0   2   0   2   0   0   0   2   0   2   0   2   0   0   0   2   2   0   2   0   0   0   2   2   0   2   2   2   2   0   0   0   0   2   2   2   0   0   0   0   0   2   0   2   2   0   2   2   2   0   2   0   0   2   0   2   0   0   2   0   2   0   2   2   2   0   2   0   2   2   0   2   0   0   0   2   0   0   2   2   0   0   2   2   0   2   2   2   0   2   0   2   0   0   0   2   0   0   2   0   2   0   2   0   2   2   0   0   2   2   2   0   0   0   0   2   0   2   0   2   0   2   2   0   2   0   0   0   0   2   2   0   2   2   0   2   0   0   0   2   2   2   2   2   2   2   0   2   0   0   2   0   0   0   0   0   0   2   0   2   2   0   2   2   2   2   2   2   2   2   2   2   0   0   0   2   2   0   0   2   2   2   0
 MK-4-15                0   2   0   0   0   0   2   0   2   2   0   2   2   0   0   0   2   0   2   0   2   0   0   0   2   2   2   0   2   0   0   0   2   2   0   2   0   0   0   2   2   0   2   2   2   2   0   0   0   0   2   2   2   0   0   0   2   0   2   0   2   2   2   2   2   2   0   2   0   0   2   2   2   0   0   2   0   2   0   2   2   2   0   2   0   0   2   0   2   0   2   2   2   0   0   2   2   0   0   2   2   0   2   2   2   0   2   0   2   0   0   0   2   0   0   0   0   2   0   2   2   2   2   0   0   2   0   2   0   0   2   0   2   0   2   0   2   0   2   2   0   2   0   0   0   0   2   2   0   2   2   0   2   0   2   0   2   2   2   2   2   2   2   0   2   0   0   2   0   0   0   0   0   0   2   0   2   2   0   2   2   0   2   2   2   2   2   0   2   0   0   0   2   2   0   0   2   2   2   0
 MK-4-16                0   2   0   0   2   0   2   0   2   2   0   2   0   0   0   2   2   2   2   0   2   0   0   0   2   2   2   0   2   2   0   0   2   2   0   2   0   0   0   2   2   2   2   2   2   2   0   0   0   0   2   2   2   0   0   2   2   0   2   0   0   2   2   0   2   2   0   2   0   0   0   2   2   0   0   2   0   2   0   2   2   2   0   2   0   0   2   0   2   2   2   2   2   0   0   2   2   0   0   2   2   0   2   2   2   0   2   0   2   0   0   0   2   0   0   0   0   2   0   2   0   2   2   0   0   2   0   2   0   0   2   0   2   0   2   0   2   0   2   2   0   2   0   2   0   0   0   2   0   2   0   0   2   0   2   0   2   2   2   0   2   2   2   0   2   0   0   2   0   0   0   0   0   0   2   0   0   0   0   2   2   0   2   2   2   2   2   0   2   0   0   0   2   2   0   0   2   2   2   0
 MK-5-1                 0   0   2   2   0   0   2   2   0   0   0   0   0   2   2   0   0   2   0   2   0   2   2   0   0   0   2   2   0   0   0   2   0   0   0   2   2   0   2   2   2   0   2   2   2   2   2   2   2   0   2   2   0   2   0   0   2   2   2   2   2   0   0   2   0   0   2   0   0   2   2   0   2   0   2   0   2   0   2   0   0   2   0   2   2   2   2   2   0   0   0   2   0   2   2   2   2   0   2   2   2   0   2   2   2   0   2   2   0   2   0   0   2   0   0   0   2   0   0   2   0   2   0   2   2   2   2   0   2   2   0   2   2   2   0   2   2   2   2   0   0   0   2   2   0   0   0   2   2   2   2   2   2   2   0   2   0   0   0   0   0   0   0   2   2   0   0   0   0   2   2   2   2   0   2   0   0   0   2   0   0   2   0   0   0   2   0   0   2   0   0   0   2   0   0   2   2   2   2   0
 MK-5-2                 0   0   2   2   2   0   2   2   0   0   0   0   0   2   2   0   0   2   0   2   0   2   2   0   0   2   2   2   2   0   0   2   0   2   0   2   2   0   2   2   2   0   2   2   0   2   2   2   2   0   2   2   0   2   0   0   2   0   2   2   2   0   0   2   0   0   2   0   0   2   2   0   2   0   2   2   2   0   2   2   0   2   0   2   2   2   2   2   0   0   0   2   0   2   2   2   2   0   2   2   2   0   2   2   2   0   2   2   0   2   0   0   2   0   0   0   2   0   0   2   0   2   2   2   2   2   2   2   2   2   0   2   2   2   0   2   2   2   2   0   0   0   0   2   0   0   0   2   2   2   2   2   2   2   0   2   0   0   0   0   2   0   0   2   2   0   0   0   2   2   2   2   2   0   2   0   0   0   2   0   0   2   0   0   0   0   0   0   2   0   0   0   2   0   0   2   2   2   2   0
 MK-5-3                 0   2   2   0   2   0   2   2   0   0   0   2   0   2   2   0   0   2   0   2   2   2   2   0   0   2   2   2   2   0   0   0   0   2   0   2   2   0   2   0   0   0   2   2   0   2   2   2   2   0   2   2   0   2   0   2   2   0   2   2   2   0   0   0   0   0   2   0   0   2   2   0   2   0   2   2   2   0   2   2   0   2   0   2   2   2   2   2   2   0   0   2   0   2   2   2   2   0   2   2   2   0   2   2   2   2   2   2   0   2   0   0   2   0   2   0   2   0   0   2   0   2   2   2   2   2   2   2   2   2   0   2   2   2   0   2   2   2   2   0   0   0   0   2   2   0   0   2   2   2   2   2   2   2   0   2   0   0   0   0   2   0   0   2   2   0   0   0   2   2   2   2   2   0   2   0   0   0   2   0   0   2   0   0   0   0   2   0   2   0   0   0   2   0   0   2   2   2   2   0
 MK-5-4                 0   2   0   0   2   0   2   0   0   0   0   2   0   2   2   0   0   2   2   2   2   2   2   0   0   2   2   2   2   0   0   0   0   0   0   2   2   0   2   0   0   0   2   2   0   2   2   2   2   0   2   2   0   2   0   2   2   0   2   2   2   0   0   0   0   0   2   0   2   2   2   0   2   0   2   2   2   0   2   2   2   2   0   2   2   2   2   2   0   0   0   2   0   2   2   2   0   0   2   2   2   0   2   2   2   0   2   2   0   2   0   2   2   0   2   0   2   2   0   2   0   2   2   2   2   2   2   2   2   2   0   2   2   0   2   2   2   2   2   0   0   0   2   2   2   0   0   2   2   2   2   2   2   2   0   2   0   0   0   0   2   0   2   2   2   2   0   0   2   0   2   2   2   0   2   0   0   0   2   0   0   2   0   0   0   0   2   0   2   0   0   2   2   0   0   2   2   2   2   0
 MK-5-5                 0   2   0   0   2   0   2   0   2   0   0   2   0   2   2   0   0   2   2   2   2   2   2   0   0   2   2   2   2   0   0   0   0   0   0   2   2   0   0   2   0   0   2   2   0   0   2   2   2   0   2   2   0   2   0   2   2   0   2   2   2   0   0   2   0   0   2   0   2   2   2   0   2   0   2   2   2   0   2   2   0   2   0   2   2   2   2   2   0   0   2   2   0   2   0   2   0   0   2   2   2   0   2   2   2   0   2   2   0   2   0   2   0   0   2   0   2   2   0   2   0   2   2   2   2   2   2   2   2   2   0   2   2   0   2   0   2   2   2   0   0   0   2   2   2   0   0   2   2   2   2   2   2   2   0   2   0   2   0   0   2   0   2   2   2   0   0   0   2   0   2   2   2   0   2   0   2   0   2   0   0   2   0   0   2   0   2   0   2   0   0   2   2   0   0   2   0   2   2   0
 MK-5-6                 2   2   0   0   2   0   2   0   2   0   0   2   2   2   2   0   0   2   2   2   2   2   2   2   0   2   2   2   2   0   0   0   0   0   0   2   2   0   0   2   0   0   2   2   0   0   2   2   2   0   2   2   0   2   0   2   2   0   2   2   2   0   0   2   0   0   2   0   0   2   2   0   2   0   2   0   2   0   2   2   0   2   0   2   2   2   0   2   0   0   2   2   0   0   0   2   0   0   2   2   2   0   2   2   2   0   2   2   0   2   0   2   0   0   2   0   2   0   0   2   0   2   2   2   2   2   2   0   2   2   0   2   2   2   2   0   2   2   2   2   2   0   2   2   2   0   0   0   2   2   2   2   2   0   0   2   0   2   0   0   2   0   2   2   2   0   0   0   2   0   2   2   2   0   2   0   2   0   0   0   0   2   0   0   2   0   0   0   2   0   0   2   2   0   0   2   0   2   2   2
 MK-5-7                 2   0   0   0   0   2   0   0   2   0   0   2   2   2   2   0   0   2   2   2   2   2   2   2   0   2   2   2   2   0   0   0   0   0   0   2   2   0   0   2   0   0   2   0   0   0   2   2   2   0   0   2   2   2   0   2   2   0   2   2   2   0   0   2   0   0   2   0   0   2   2   2   2   0   2   0   2   0   2   2   0   2   0   2   0   2   0   2   0   0   2   2   0   2   0   2   0   0   2   2   2   0   2   2   2   2   2   2   0   0   0   2   0   0   2   2   0   0   0   2   0   2   0   2   2   2   2   2   2   2   0   2   2   2   2   0   2   2   2   2   2   0   2   2   2   0   2   0   2   2   2   2   2   0   0   0   0   2   0   0   2   0   2   2   2   2   0   2   2   0   2   2   2   0   0   0   2   0   0   0   0   2   0   0   2   0   0   0   2   2   0   2   2   0   0   0   0   2   0   2
 MK-5-8                 2   0   0   0   0   2   0   0   2   0   0   2   2   2   2   0   0   2   2   2   2   2   0   2   0   2   2   2   2   0   0   0   0   0   0   2   2   0   0   2   0   0   2   0   0   0   2   0   2   0   0   2   2   2   0   0   2   0   2   2   2   0   0   2   2   0   0   0   0   2   2   2   2   0   2   0   2   2   2   2   0   2   2   2   0   2   0   2   0   0   2   2   0   2   0   2   0   0   2   2   2   0   2   2   2   2   2   2   0   2   0   2   0   0   2   0   0   0   0   2   0   2   0   2   0   2   2   2   2   2   0   2   2   2   2   0   2   2   2   2   2   0   0   2   2   0   0   0   2   2   2   0   2   0   0   0   0   2   0   0   2   0   2   2   2   2   0   2   2   0   2   2   2   0   0   0   2   0   2   0   0   0   2   2   2   0   0   0   2   2   0   2   2   0   0   0   0   2   0   2
 MK-5-9                 2   0   0   0   0   2   0   0   2   0   0   2   2   2   2   0   0   2   2   2   2   2   0   2   0   2   2   2   2   0   0   0   0   0   2   0   2   0   0   2   2   0   2   0   0   0   2   0   2   2   0   2   2   2   0   0   2   0   2   2   2   0   0   2   2   0   0   0   0   2   2   2   2   0   2   0   2   2   0   2   0   2   2   2   0   2   0   2   2   0   0   0   0   0   0   2   0   0   2   2   2   0   2   2   2   2   2   2   0   2   0   2   0   0   2   0   2   0   0   2   0   2   0   2   0   2   2   2   0   2   0   2   2   2   2   0   2   2   2   2   2   0   0   2   2   0   0   0   2   2   2   0   2   0   0   2   0   2   0   0   2   0   2   2   2   2   0   2   2   0   2   2   2   0   0   0   2   0   2   0   0   0   2   2   2   0   0   0   2   2   0   2   2   0   0   0   0   2   0   2
 MK-5-10                2   0   0   0   0   2   0   0   2   0   0   2   2   2   2   0   0   2   2   2   2   2   0   2   0   2   2   2   2   0   0   2   0   0   2   0   2   0   0   0   2   0   2   0   0   0   0   0   2   2   0   2   2   2   0   0   2   0   2   2   0   0   0   2   2   0   0   0   0   0   2   2   0   0   2   0   2   2   0   2   2   2   2   2   0   2   0   2   2   0   2   0   0   0   0   2   2   0   2   2   2   0   2   2   0   2   2   2   0   2   0   2   0   0   2   0   0   0   0   0   0   2   0   2   0   2   2   2   0   2   0   2   2   2   0   0   2   2   2   2   0   0   0   2   0   0   0   2   2   0   2   0   2   0   0   2   0   2   0   0   2   0   0   2   2   2   0   2   2   2   2   2   2   0   0   0   2   0   2   0   2   2   2   2   2   0   0   0   2   2   0   2   2   2   0   0   2   2   0   2
 MK-5-11                2   2   0   0   0   2   0   0   2   0   0   0   2   0   2   0   0   2   2   2   2   2   0   2   0   2   2   2   2   2   0   2   2   0   2   2   2   0   0   0   2   0   2   0   0   0   0   0   0   2   0   2   2   2   0   0   2   0   2   2   0   0   0   2   2   0   0   0   0   0   2   2   0   0   2   0   2   2   0   2   2   2   2   2   0   2   0   2   2   2   2   0   0   0   0   0   2   0   2   0   2   0   2   2   0   2   2   2   0   2   0   2   2   0   2   0   0   2   0   2   0   2   0   2   0   2   2   0   0   2   0   2   2   2   2   0   2   2   2   2   0   0   0   2   0   0   0   2   2   2   2   0   2   0   0   2   0   2   0   0   0   0   0   2   2   2   0   2   2   2   0   2   0   0   0   0   0   0   2   2   2   2   2   2   2   2   0   0   2   2   0   2   2   2   0   0   2   2   0   2
 MK-5-12                2   2   0   0   0   2   0   0   2   0   0   0   2   0   2   0   0   2   0   2   2   0   0   2   0   0   2   0   2   2   0   2   2   0   2   2   2   0   0   2   2   0   2   0   0   0   0   2   2   2   0   2   2   2   0   0   2   0   2   2   0   0   0   2   2   0   0   0   0   0   2   2   0   0   2   0   0   2   0   2   2   2   2   2   0   2   0   2   2   2   2   0   0   0   0   0   2   0   0   0   2   0   2   2   0   2   2   0   0   2   0   2   2   0   2   0   0   2   0   2   0   2   0   2   2   2   2   0   2   2   0   2   0   2   2   0   0   2   2   2   0   0   0   2   0   0   0   2   2   2   2   0   2   2   0   2   0   0   0   2   2   0   0   2   2   2   0   2   2   2   0   2   0   2   0   0   0   0   2   2   2   2   2   2   2   0   0   2   2   2   0   2   2   2   0   2   2   2   0   2
 MK-5-13                2   2   0   0   0   2   0   0   2   0   0   0   2   0   2   0   0   0   0   2   2   0   2   2   0   0   2   2   2   2   0   2   2   0   2   0   2   0   0   2   2   0   2   0   2   0   0   2   2   2   0   2   2   2   0   0   2   0   2   2   0   0   0   2   0   0   2   0   0   0   2   2   0   0   2   0   0   2   0   2   2   2   2   2   0   2   0   2   0   2   2   0   0   0   0   0   0   2   0   0   2   0   2   2   0   2   0   0   0   2   0   2   2   0   2   0   0   2   0   2   0   0   0   2   2   2   2   0   2   0   0   2   0   2   2   0   0   2   2   2   0   0   0   2   0   0   0   2   2   2   0   0   2   2   0   0   0   0   0   2   2   0   0   2   2   2   0   2   2   2   0   2   0   2   0   0   0   0   2   2   2   2   0   2   2   2   0   2   2   2   0   2   2   2   0   2   2   2   0   2
 MK-5-14                2   2   0   0   0   2   0   0   2   0   0   2   2   0   2   0   0   2   0   2   2   0   2   2   0   2   2   2   2   2   0   2   2   0   2   0   2   0   0   2   2   0   2   0   2   2   0   2   2   2   0   2   2   2   0   0   2   0   2   2   0   0   0   2   0   0   2   0   0   0   2   2   0   0   2   0   0   2   0   2   2   2   2   2   0   2   0   2   0   0   2   0   0   0   0   0   0   2   0   0   2   0   2   0   0   2   0   0   0   2   0   2   2   0   2   0   0   2   0   2   0   0   0   2   2   2   2   2   2   0   2   2   0   2   2   0   0   2   2   2   0   0   0   0   0   0   0   2   2   2   0   0   2   2   0   0   0   2   0   2   2   0   0   2   2   0   0   2   2   2   0   2   0   2   0   0   0   0   2   2   2   2   0   2   2   2   0   0   2   2   0   2   2   2   0   2   2   0   0   2
 MK-5-15                2   2   0   0   0   0   0   0   2   0   0   2   0   0   2   0   0   2   0   0   2   0   2   2   0   2   2   0   2   2   0   2   2   0   2   0   0   0   0   2   2   0   0   0   2   0   0   2   2   2   0   0   0   2   0   0   2   0   2   2   0   0   0   0   0   0   0   0   2   0   2   2   0   0   2   0   2   2   0   2   2   2   2   2   0   2   0   2   0   0   0   2   0   0   0   0   2   2   0   2   2   0   0   0   0   2   0   2   0   2   0   2   0   0   2   0   0   2   0   2   0   0   0   2   2   2   2   2   2   0   2   2   0   2   2   0   0   2   2   2   0   0   0   0   0   0   0   2   2   2   0   0   0   2   0   2   0   2   0   2   2   0   0   2   2   0   0   2   2   2   0   2   0   2   0   0   2   0   2   2   2   2   0   2   2   2   0   0   0   2   0   2   2   2   0   2   2   0   0   2
 MK-5-16                2   2   0   0   2   0   0   0   2   0   0   2   0   0   2   0   0   2   0   0   2   0   2   2   0   2   2   0   0   2   0   2   2   0   2   0   0   0   0   0   2   0   0   0   2   0   0   2   2   2   0   0   0   2   0   0   2   0   2   2   0   0   0   0   0   0   0   0   2   0   2   2   0   0   2   0   2   2   0   2   2   2   2   2   0   2   0   2   0   0   0   2   2   0   0   0   2   2   2   2   2   0   0   0   0   2   0   2   0   2   0   2   0   0   2   0   0   2   2   2   0   0   0   2   2   2   2   2   2   0   2   2   2   2   2   0   0   2   2   2   0   0   0   0   0   0   0   2   2   2   0   0   0   2   0   2   0   2   0   2   2   0   0   2   2   0   0   2   2   2   0   2   0   2   2   0   2   0   2   2   2   2   0   2   2   2   0   0   0   2   0   2   2   2   0   2   0   0   0   2
 MK-6-1                 0   2   2   2   0   2   0   2   2   2   2   2   2   0   0   0   0   0   0   0   2   0   2   0   2   0   0   2   2   0   2   2   0   0   0   0   2   2   0   0   2   0   0   2   0   2   2   0   2   0   2   2   0   2   0   0   2   2   2   2   0   0   2   2   2   2   0   2   2   2   2   0   2   0   0   2   2   0   0   0   2   2   0   0   2   2   2   2   2   0   2   2   2   2   0   2   0   2   2   2   2   0   0   0   2   2   0   2   0   2   2   2   2   0   2   0   2   2   0   2   0   2   2   0   0   0   2   2   2   0   0   0   0   0   2   0   2   2   0   2   2   2   2   2   2   2   0   2   0   0   2   2   2   2   2   0   2   2   0   0   2   0   0   2   0   2   0   0   0   2   2   2   2   0   0   0   2   0   2   0   2   0   0   2   2   0   0   0   0   2   0   0   0   0   2   2   0   0   0   0
 MK-6-2                 0   2   2   2   0   2   0   2   2   2   0   2   2   0   0   2   2   0   0   0   2   0   2   0   2   0   0   2   2   0   2   0   0   0   0   0   2   2   0   0   2   0   0   2   0   2   2   0   2   0   2   2   0   2   0   0   2   2   2   2   0   0   2   0   2   2   0   2   2   2   2   0   2   0   0   2   2   0   0   0   2   2   0   0   2   2   2   2   0   0   2   2   2   2   0   2   0   2   2   2   2   0   0   0   2   2   0   2   0   2   2   2   2   0   2   0   2   2   2   2   0   2   2   0   0   0   2   2   2   0   0   0   0   0   2   0   2   0   0   2   0   2   2   2   2   2   0   2   0   0   2   2   2   2   2   0   2   2   0   0   2   0   0   2   0   2   0   0   0   2   2   2   2   0   0   0   2   0   2   2   2   0   0   2   2   0   0   0   0   2   0   0   0   0   0   0   0   0   0   0
 MK-6-3                 0   2   2   2   0   2   0   2   2   2   0   2   0   0   0   2   2   0   0   0   2   0   2   2   2   0   0   2   2   0   2   0   2   0   0   0   2   2   2   0   2   0   0   2   0   2   2   0   2   0   2   2   0   2   0   0   2   2   2   2   0   2   2   0   2   2   0   2   2   2   2   0   2   0   2   2   2   0   0   0   0   2   0   0   2   2   2   2   0   0   2   2   2   2   0   2   2   2   2   2   2   0   0   2   2   2   2   2   0   2   2   2   2   0   2   0   2   2   2   2   0   2   2   0   0   0   2   2   2   0   0   0   0   0   2   0   2   0   0   2   0   2   2   2   2   2   0   2   0   0   2   0   2   2   2   0   2   2   0   0   2   0   0   2   0   2   0   0   0   2   2   2   2   0   2   0   2   0   2   2   2   0   0   2   2   0   0   0   2   2   0   0   2   0   0   0   0   0   0   0
 MK-6-4                 0   2   2   2   0   2   0   2   2   2   0   2   0   0   0   2   2   0   0   0   0   0   2   2   2   0   0   2   2   0   2   0   2   0   0   0   2   2   2   0   2   2   0   2   0   2   2   0   2   0   2   2   0   2   0   0   2   2   2   2   2   2   2   0   2   2   0   2   0   2   2   0   2   0   2   2   0   0   0   0   2   2   0   0   2   2   2   2   0   0   2   2   0   0   0   2   2   2   2   2   2   0   0   2   2   2   2   2   2   0   2   2   2   0   2   0   0   2   2   2   0   2   2   0   0   0   2   2   2   0   0   0   0   0   2   2   0   2   0   2   0   2   2   2   2   2   0   2   2   0   2   0   2   2   2   0   2   2   0   0   2   0   0   2   0   2   0   0   0   2   0   2   2   2   2   0   2   0   2   2   2   0   0   2   2   0   2   2   2   2   0   0   0   0   0   0   0   0   0   0
 MK-6-5                 2   2   2   2   0   2   0   2   2   2   0   2   0   0   0   2   2   0   0   0   0   0   2   2   2   2   0   2   0   0   2   0   2   0   0   0   2   2   2   2   2   2   0   2   0   2   2   0   2   0   2   2   0   2   2   0   0   2   2   2   2   2   2   0   2   2   0   0   0   2   2   0   2   0   2   2   0   0   0   2   2   2   0   0   0   2   2   2   0   0   2   0   0   0   0   2   2   2   2   2   2   0   0   2   2   2   2   2   2   0   0   2   2   0   2   0   0   2   2   2   0   2   2   0   0   0   2   2   2   0   0   0   0   0   2   2   2   2   0   2   0   2   2   2   2   2   2   2   2   0   2   0   2   2   2   0   0   2   0   0   2   0   0   2   0   0   0   0   0   2   0   2   2   2   2   0   2   0   2   2   2   0   0   2   2   0   2   2   2   2   0   0   0   0   0   0   0   0   2   0
 MK-6-6                 2   2   2   2   2   2   0   2   2   2   0   2   0   0   0   2   2   0   0   0   0   0   2   2   2   2   0   2   0   0   2   0   2   0   0   0   2   2   2   2   2   2   0   2   0   2   2   0   2   0   2   2   0   2   2   0   0   2   2   2   0   2   2   0   2   2   0   0   0   2   2   0   2   0   2   2   0   0   0   2   2   2   0   0   0   2   0   2   0   0   2   0   0   0   2   2   2   2   2   2   2   0   0   2   2   2   2   2   2   0   0   2   2   0   2   0   0   2   2   2   0   2   0   0   0   0   2   2   2   0   2   0   0   2   2   2   2   2   0   2   0   2   2   2   2   2   2   2   2   0   2   0   2   2   2   0   0   2   0   0   2   0   0   2   0   0   2   0   0   2   0   2   2   2   2   0   2   0   2   0   2   0   0   2   2   0   2   2   2   2   0   0   2   0   0   0   0   0   2   0
 MK-6-7                 2   2   2   2   2   2   0   0   2   2   0   0   2   0   0   0   2   0   0   0   0   0   2   2   2   2   0   2   0   0   2   0   0   0   0   0   2   2   0   2   2   2   0   2   0   2   2   0   2   0   2   2   0   2   2   0   0   2   2   2   0   2   0   0   0   2   0   0   0   2   2   0   2   0   2   2   0   0   0   2   2   2   0   0   0   0   0   2   0   0   2   0   0   0   2   2   2   2   2   2   0   2   0   0   2   2   2   2   2   0   0   2   2   0   2   0   0   2   2   0   0   2   0   0   0   0   2   2   2   0   2   2   0   2   2   2   2   2   2   2   0   0   2   2   2   2   2   2   2   0   2   0   2   2   2   0   0   2   0   0   2   0   2   2   0   0   2   0   0   2   0   2   2   2   0   0   2   0   2   0   2   2   0   2   2   0   0   2   2   2   2   0   2   0   0   0   0   0   2   0
 MK-6-8                 2   2   2   2   2   2   0   0   2   2   0   0   2   0   0   0   2   0   0   0   2   0   2   2   2   2   0   2   0   0   2   0   0   0   0   0   2   2   0   2   2   2   0   2   2   2   2   0   2   2   2   2   0   2   2   2   0   2   2   2   0   2   2   0   0   0   0   0   0   2   2   0   2   0   2   2   0   0   0   2   2   2   0   0   0   0   0   2   0   0   2   0   0   0   2   0   0   2   2   2   2   2   0   0   2   2   0   2   2   0   0   2   2   0   2   0   0   2   2   0   2   2   0   0   0   0   2   2   2   2   2   2   0   2   0   2   2   2   2   2   2   0   2   2   2   2   2   2   2   0   2   0   2   2   2   0   0   2   0   0   0   0   2   2   0   0   2   2   0   2   0   2   0   2   0   0   2   0   2   0   2   2   0   2   2   0   0   2   2   2   2   0   2   0   0   0   0   0   2   0
 MK-6-9                 2   2   2   2   0   2   0   0   2   2   0   0   2   0   0   0   2   0   0   0   2   0   0   2   2   2   0   0   0   0   2   0   0   0   0   0   2   2   0   2   2   2   0   2   2   2   0   0   2   2   2   2   0   2   2   0   0   2   2   2   0   2   2   0   0   0   0   0   0   2   2   0   2   0   0   2   0   0   0   2   2   2   0   0   0   0   0   2   0   0   2   0   0   0   2   2   0   2   2   2   2   2   0   0   2   2   0   2   2   0   0   2   2   0   2   0   0   2   2   0   2   0   0   0   0   0   2   0   2   2   2   2   2   2   0   2   0   2   2   0   2   2   2   2   2   2   2   2   2   0   0   0   2   2   2   0   0   2   0   0   0   0   2   2   0   0   2   0   0   2   0   2   0   2   0   0   2   0   2   2   2   0   0   2   2   0   2   2   2   2   2   0   2   0   0   2   0   0   0   0
 MK-6-10                2   2   2   2   0   2   0   0   2   2   0   0   2   0   2   0   2   0   0   0   2   0   0   2   2   2   0   0   2   0   2   2   0   0   2   0   2   2   0   2   2   2   0   2   0   2   0   0   2   2   2   2   0   2   2   0   0   2   2   2   2   0   2   0   2   0   2   2   0   2   2   0   2   0   0   2   0   0   0   2   0   2   0   0   0   0   0   2   0   0   2   0   0   0   2   2   0   2   0   0   2   2   0   0   2   2   0   2   2   0   0   0   0   0   2   0   0   2   2   2   2   0   0   0   2   0   2   0   2   2   2   0   2   2   0   2   0   2   2   0   2   2   2   2   2   2   0   2   2   0   0   0   2   2   2   0   0   0   0   0   0   0   2   2   2   0   2   0   0   2   2   2   0   2   0   0   2   0   2   2   0   0   0   2   2   0   2   2   2   2   0   0   2   0   0   2   0   0   0   0
 MK-6-11                2   2   2   2   0   2   0   0   2   2   0   2   2   0   2   0   2   0   0   0   2   0   0   2   0   2   0   0   2   0   2   2   0   0   2   0   0   0   2   2   2   2   0   2   0   2   2   0   2   2   2   2   0   2   2   0   0   0   2   2   2   0   2   0   2   0   2   0   0   2   2   0   2   0   0   2   0   0   0   2   0   2   0   0   2   0   0   2   0   0   2   0   0   0   2   2   0   2   0   0   2   0   2   0   0   2   0   0   2   0   0   0   0   0   2   0   0   2   2   2   2   0   0   0   2   0   2   0   2   0   2   0   2   2   0   2   0   2   2   0   0   2   2   2   2   2   0   2   0   0   0   2   2   2   2   0   0   0   0   0   0   0   2   2   2   0   2   0   0   2   2   2   0   2   0   0   2   2   2   2   0   0   2   2   2   0   2   2   2   2   0   0   2   0   0   2   0   0   0   0
 MK-6-12                0   2   2   2   0   2   0   0   2   2   0   2   2   0   2   0   2   0   2   0   2   0   0   2   0   2   0   0   2   0   2   2   0   0   0   0   0   0   2   2   2   2   0   2   0   2   0   0   2   2   2   2   0   2   2   0   0   0   2   0   2   0   0   0   2   0   2   0   0   2   2   0   2   0   0   0   0   0   0   2   0   2   2   0   2   0   0   2   0   0   2   0   0   0   2   2   0   2   0   0   2   0   0   0   0   2   2   0   2   0   0   2   0   0   0   0   2   2   0   2   2   0   0   0   2   0   2   0   2   0   2   2   2   2   0   2   0   2   0   0   0   2   2   2   2   2   0   2   0   0   0   2   2   2   2   2   0   0   2   0   0   0   2   2   2   0   2   0   0   0   2   2   0   2   0   0   2   2   2   2   0   0   2   2   2   0   2   0   2   2   0   0   0   0   0   2   0   0   0   2
 MK-6-13                0   0   2   0   0   2   0   0   2   2   0   0   2   0   2   0   0   2   2   0   2   0   0   2   0   2   0   0   2   0   2   2   0   0   2   2   0   0   0   2   2   2   0   0   0   2   0   2   2   2   2   0   0   2   2   0   0   2   0   0   0   0   2   0   2   0   2   0   0   2   2   0   2   0   0   0   0   0   0   2   0   2   0   2   2   0   0   2   0   0   0   0   0   0   2   2   0   2   0   0   2   0   2   0   0   2   2   0   2   0   0   2   0   0   0   0   0   2   0   2   2   0   0   0   2   0   2   0   2   0   2   2   2   2   0   2   0   2   0   0   0   2   2   0   2   2   0   2   0   0   2   2   2   2   2   0   0   0   2   0   0   0   2   2   2   0   0   0   0   0   2   2   0   2   0   0   2   2   2   2   0   0   0   2   2   0   2   0   2   2   0   0   0   0   0   2   0   0   0   2
 MK-6-14                0   0   2   0   0   2   0   0   2   2   0   0   2   0   2   0   0   2   2   0   2   0   0   2   0   2   0   0   2   0   2   2   0   0   2   2   0   0   0   2   2   2   0   0   0   0   0   0   2   2   2   0   0   2   2   0   0   2   0   0   0   0   2   0   2   0   2   0   0   2   2   0   2   0   0   0   0   0   0   2   0   2   0   2   2   0   2   0   0   0   0   0   0   0   2   2   0   2   0   0   2   0   2   0   0   2   2   0   0   2   0   2   0   0   0   0   0   2   0   0   2   0   0   0   2   0   2   0   2   0   2   2   2   2   0   2   0   2   0   2   0   0   2   0   2   2   0   2   0   0   2   2   2   2   2   0   0   0   2   0   0   0   2   2   2   0   0   0   0   0   2   2   0   2   0   0   2   2   2   2   0   0   0   2   2   0   2   2   0   0   0   0   0   0   0   2   0   0   0   2
 MK-6-15                0   0   2   0   2   2   0   2   2   2   0   2   0   0   2   0   0   2   2   0   2   0   0   0   0   2   0   0   2   0   2   2   0   0   2   2   0   0   0   2   2   2   0   0   0   0   0   0   0   0   2   0   0   2   2   0   0   2   0   0   0   0   2   0   2   0   2   2   0   2   2   0   2   0   0   0   0   0   0   2   0   2   0   2   2   0   2   0   0   0   0   0   0   0   2   2   2   2   0   0   2   0   2   0   0   2   2   0   0   2   0   2   0   0   0   0   0   2   0   0   2   0   0   0   2   0   2   0   2   0   2   0   2   0   0   2   0   2   0   2   2   0   2   0   2   2   0   2   0   0   0   0   2   2   2   0   0   0   0   0   0   0   2   2   2   0   0   0   0   0   2   2   0   2   0   0   2   2   2   2   0   2   0   2   2   0   2   2   0   0   0   0   0   0   0   2   0   0   0   0
 MK-6-16                0   2   2   0   2   2   0   2   2   2   0   2   0   0   2   0   0   2   2   0   2   0   0   0   0   2   0   0   2   2   2   0   0   0   2   0   0   0   2   2   2   0   2   2   0   0   0   0   0   0   2   0   0   2   2   2   0   2   0   0   0   2   0   0   2   0   2   2   0   2   2   0   2   0   0   0   0   0   0   2   0   2   2   0   2   0   2   2   0   0   0   0   0   0   2   2   0   0   0   0   2   0   2   0   0   2   2   2   0   2   0   2   0   0   0   0   0   2   0   0   2   0   0   0   2   0   0   0   2   0   2   0   2   0   0   2   0   2   0   2   2   2   2   0   2   2   0   2   0   2   2   0   2   2   2   0   2   0   0   0   0   0   2   2   2   0   2   0   0   2   2   2   0   2   0   0   2   0   2   2   0   2   0   2   2   2   0   2   0   0   0   0   0   0   0   2   0   0   0   0
 
!****************************************** Phenotypic Data **********************************************************
!-100.0 is resevred for missing phenotype
SimulatedTrait1        14.9061   15.8180   14.5627   16.0864   13.8226   13.0017   15.9916   16.0690   13.4909   15.5579   14.2424   12.6914   14.8967   16.7991   13.9929   15.3456   14.7797   14.0196   17.8289   15.1765   15.4205   12.7548   15.9746   13.3524   17.9402   14.5505   16.2336   16.0611   16.7851   13.6845   13.7004   15.7852   14.8054   15.5248   14.4548   15.0178   16.0844   14.2670   15.8952   14.0725   15.5934   14.1228   12.9645   15.8009   15.9991   14.7610   15.5116   14.5244   14.8369   16.2727   14.3123   16.3692   14.4528   15.9686   12.7106   14.2605   16.1376   12.4556   15.3309   14.0964   15.9428   13.0138   14.7749   15.5957   13.5087   17.4077   15.3754   15.2370   14.7000   17.0055   14.8756   15.8762   13.5879   12.5438   16.7592   13.2700   14.9303   13.6351   14.6561   14.8622   15.3393   15.7560   16.1953   14.9095   12.2717   14.8910   17.6633   13.0947   16.1362   16.6308   17.8478   14.8369   13.4119   14.8673   13.6964   16.9323   16.6208   14.0456   15.5730   16.2263   15.7193   13.4983   17.2623   15.3688   13.4680   15.9846   16.4628   14.0348   16.8011   13.8579   16.0969   14.1300   15.3359   13.7625   16.3421   13.9804   15.6126   15.4994   15.1954   14.8566   16.6198   13.1590   15.9126   12.8751   16.6406   17.6931   13.7583   15.1524   15.4386   15.0809   13.7553   14.6606   14.2029   13.0817   15.4191   14.3982   14.6439   14.1102   13.7812   16.1935   15.7431   13.4159   13.9435   14.6554   14.6450   16.0458   14.5732   15.9033   14.4096   15.8969   16.3581   15.3842   13.9207   14.7254   15.1964   16.4669   16.8453   16.6198   14.9231   15.3397   12.9972   13.7070   14.6859   13.0650   16.1482   14.7505   16.1227   16.0372   14.7161   16.3243   17.9315   15.7389   15.9184   13.6249   13.4607   17.6852   14.3104   15.5122   13.8808   15.2733   15.2295   14.1111   13.1992   12.8072   15.3624   12.8163   14.0442   15.6598   14.1356   16.6183   12.9079   15.6067   14.1868   15.4727   12.0825   14.3439   16.9361   12.6003   13.3770   15.2397
SimulatedTrait2         8.7250   11.0146    9.2771   10.7044   10.2388   10.1293    9.6783    9.4840   10.9978    9.1920   10.4191   10.6941    9.7500    8.9560    9.1538   10.8281   10.2377   10.4878   10.5983    9.7270   10.0822   10.7208    9.6653   10.9401    9.0227    8.5610    9.2064    9.8139   10.0574   10.8888   10.5167   10.3705   10.2616    9.8274    9.9295   10.6367    9.7559   10.0795    9.8678   10.5494    9.5937    9.1967   11.0074    9.5274   10.7891   10.1250    9.5713   11.0051    9.2523    8.2172    9.4956    9.5544    9.1951   10.3228   10.6578   10.4707    9.0939   10.1702    8.7627   10.2752   10.3003   11.3449    9.4077    8.4400   10.0657    8.5854   10.0287    9.8030    8.5354    9.0795    9.6703    9.7706   10.2717   10.9168   10.1135    8.8385   10.4240   10.2976   10.9247    8.9310    8.6980    9.7927    9.2106   10.2855    9.8595   10.6366   10.0660   10.7336    9.6658    9.4067    8.5436    9.3095   10.7867   10.5442   10.1868   10.0161    9.3581    9.4468   10.1086    9.4053    8.5339   11.7889    9.4116    9.4603   10.9100    8.9531   10.0066    9.9219   10.9718    9.8819    9.1094   10.9892    8.6693   10.4549    8.8370   10.6668   10.9472   10.3661   10.6613   10.7893    9.6125   11.3930   10.0940    9.7646    9.3511    9.8141   10.5056   11.8461    9.6662   10.4943    9.9728   10.0161    9.4239   10.4412   10.6189   11.0736   10.1974   10.9587   10.8910   11.1788   10.8100    9.8599    9.9695   10.4123   11.4924    8.7014   10.4233   10.3658   10.3429   10.9112    8.4115   10.1713   10.6607   10.6290    9.7656    9.4975    9.3058    8.9723   10.3454    9.9889   10.8769   10.0684   10.1951   11.3111    9.7225   10.6756    9.2857    8.8797    8.9530    9.5027    9.1939    9.8986    9.5381   10.7154   10.1691    9.4600   10.6424    9.8874   10.3327   10.4937   11.5295    9.7817   10.8169   10.2900   10.4297   10.7249   10.8350    8.6363    9.9661    8.8642   10.4184    9.9355    9.7453   10.1760   10.1168   10.2355    9.6616   10.1733   10.4648   10.9054
 
