# Supplementary material for: Inclusive Composite Interval Mapping of QTL by Environment Interactions in Biparental Populations
Source: PLoS One. 2015 Jul 10;10(7):e0132414. doi: 10.1371/journal.pone.0132414 (PMC4498613; doi:10.1371/journal.pone.0132414)
Supplement: S5 File — (ZIP) [file pone.0132414.s005.zip › H=0.5/L1/run_00030.met]

!**********************Note: lines staring with "!" are remarks and will be ignored in the program********************
!*********************************General Information**********************************
!Assuming F1 = P1 x P2, populations available in QTL IciMapping are: 
!  1, P1BC1F1 = P1 x F1, the first backcrossing where P1 is used as the recurrent parent;
!  2, P2BC1F1 = P2 x F1, the first backcrossing where P2 is used as the recurrent parent;
!  3, F1DH, F1-derived doubled haploids; 
!  4, RIL or F1RIL, recombination inbred lines through the repeated selfing of F1;
!  5, P1BC1RIL, recombination inbred lines through the repeated selfing of P1BC1F1;
!  6, P2BC1RIL, recombination inbred lines through the repeated selfing of P2BC1F1;
!  7, F2, the selfing generation of F1;
!  8, F3, the selfing generation of F2;
!  9, P1BC2F1, the second backcrossing where P1 is used as the recurrent parent; 
! 10, P2BC2F1, the second backcrossing where P2 is used as the recurrent parent;
! 11, P1BC2RIL, recombination inred lines through the repeated selfing of P1BC2F1; 
! 12, P2BC2RIL, recombination inred lines through the repeated selfing of P2BC2F1; 
! 13, P1BC1F2, the selfing generation of P1BC1F1; 
! 14, P2BC1F2, the selfing generation of P2BC1F1; 
! 15, P1BC2F2, the selfing generation of P1BC2F1; 
! 16, P2BC2F2, the selfing generation of P2BC2F1; 
! 17, P1BC1DH, P1BC1F1-derived doubled haploids; 
! 18, P2BC1DH, P2BC1F1-derived doubled haploids; 
! 19, P1BC2DH, P1BC2F1-derived doubled haploids; 
! 20, P2BC2DH, P2BC2F1-derived doubled haploids; 
   3      !Mapping Population (see remarks above)
   2      !Mapping Function (1 for Kosambi; 2 for Haldane; 3 for Morgan)
   2      !Marker Space Type (1 for intervals; 2 for positions)
   1      !Marker Space Unit(1 for centiMorgans; 2 for Morgan)
   6      !Number of Chromosomes (or Linkage Groups)
 200      !Size of the mapping population
   2      !Number of environments
 
!***************************************** Chromosomes and Linkage Maps **********************************************
!Chromosome                 NumMarkers
-CH1                        16
-CH2                        16
-CH3                        16
-CH4                        16
-CH5                        16
-CH6                        16
!Linkage map (Marker name followed by position or the interval length)
 MK-1-1                1     0.000
 MK-1-2                1    10.000
 MK-1-3                1    20.000
 MK-1-4                1    30.000
 MK-1-5                1    40.000
 MK-1-6                1    50.000
 MK-1-7                1    60.000
 MK-1-8                1    70.000
 MK-1-9                1    80.000
 MK-1-10               1    90.000
 MK-1-11               1   100.000
 MK-1-12               1   110.000
 MK-1-13               1   120.000
 MK-1-14               1   130.000
 MK-1-15               1   140.000
 MK-1-16               1   150.000
 MK-2-1                2     0.000
 MK-2-2                2    10.000
 MK-2-3                2    20.000
 MK-2-4                2    30.000
 MK-2-5                2    40.000
 MK-2-6                2    50.000
 MK-2-7                2    60.000
 MK-2-8                2    70.000
 MK-2-9                2    80.000
 MK-2-10               2    90.000
 MK-2-11               2   100.000
 MK-2-12               2   110.000
 MK-2-13               2   120.000
 MK-2-14               2   130.000
 MK-2-15               2   140.000
 MK-2-16               2   150.000
 MK-3-1                3     0.000
 MK-3-2                3    10.000
 MK-3-3                3    20.000
 MK-3-4                3    30.000
 MK-3-5                3    40.000
 MK-3-6                3    50.000
 MK-3-7                3    60.000
 MK-3-8                3    70.000
 MK-3-9                3    80.000
 MK-3-10               3    90.000
 MK-3-11               3   100.000
 MK-3-12               3   110.000
 MK-3-13               3   120.000
 MK-3-14               3   130.000
 MK-3-15               3   140.000
 MK-3-16               3   150.000
 MK-4-1                4     0.000
 MK-4-2                4    10.000
 MK-4-3                4    20.000
 MK-4-4                4    30.000
 MK-4-5                4    40.000
 MK-4-6                4    50.000
 MK-4-7                4    60.000
 MK-4-8                4    70.000
 MK-4-9                4    80.000
 MK-4-10               4    90.000
 MK-4-11               4   100.000
 MK-4-12               4   110.000
 MK-4-13               4   120.000
 MK-4-14               4   130.000
 MK-4-15               4   140.000
 MK-4-16               4   150.000
 MK-5-1                5     0.000
 MK-5-2                5    10.000
 MK-5-3                5    20.000
 MK-5-4                5    30.000
 MK-5-5                5    40.000
 MK-5-6                5    50.000
 MK-5-7                5    60.000
 MK-5-8                5    70.000
 MK-5-9                5    80.000
 MK-5-10               5    90.000
 MK-5-11               5   100.000
 MK-5-12               5   110.000
 MK-5-13               5   120.000
 MK-5-14               5   130.000
 MK-5-15               5   140.000
 MK-5-16               5   150.000
 MK-6-1                6     0.000
 MK-6-2                6    10.000
 MK-6-3                6    20.000
 MK-6-4                6    30.000
 MK-6-5                6    40.000
 MK-6-6                6    50.000
 MK-6-7                6    60.000
 MK-6-8                6    70.000
 MK-6-9                6    80.000
 MK-6-10               6    90.000
 MK-6-11               6   100.000
 MK-6-12               6   110.000
 MK-6-13               6   120.000
 MK-6-14               6   130.000
 MK-6-15               6   140.000
 MK-6-16               6   150.000
!*********************************** Marker Types ********************************************************************
!Co-dominant marker: When heterozygote F1 is present, P1 is coded as 2, F1 is coded as 1, and P2 is coded as 0; Otherwise, P1 is coded as 2, and P2 is coded as 0. 
!Dominant marker: When heterozygote F1 is present, P1 and F1 are coded as 12, and P2 is coded as 0; Otherwise, P1 is coded as 2, and P2 is coded as 0.  
!Recessive markers: When heterozygote F1 is present, P1 is coded as 2, and F1 and P2 are coded as 10; Otherwise, P1 is coded as 2, and P2 is coded as 0. 
!Missing marker is coded as -1. 
 MK-1-1                 2   2   2   0   0   2   2   0   2   2   0   2   0   2   2   2   0   2   0   2   2   2   0   0   0   0   2   0   0   2   0   2   2   0   2   2   2   0   2   0   2   0   2   2   0   2   0   2   0   2   2   0   0   2   2   0   0   2   2   2   0   0   2   2   0   0   0   2   0   0   0   0   0   0   0   0   0   2   0   0   2   0   2   0   2   2   2   0   2   0   2   0   0   0   0   2   0   0   2   0   0   2   0   2   2   2   0   0   0   0   2   0   0   2   0   2   0   0   0   0   2   0   0   2   2   0   2   2   0   2   2   0   0   0   2   0   0   2   2   2   0   2   2   0   2   0   2   2   2   2   2   2   2   2   0   2   0   2   2   0   0   0   0   0   2   2   2   2   2   0   0   2   2   0   0   0   0   0   2   0   0   2   0   2   2   2   2   0   2   0   2   2   0   0   0   0   2   2   2   0
 MK-1-2                 2   2   2   2   0   2   2   0   2   2   0   2   0   2   2   2   0   2   0   2   2   0   0   0   0   0   2   0   0   0   0   2   2   0   2   2   2   0   2   2   2   0   2   2   0   2   0   2   0   2   2   0   0   2   2   0   0   2   2   2   0   0   2   0   0   0   0   2   2   0   2   2   0   0   0   0   0   2   0   0   2   0   2   0   2   2   2   0   2   0   2   0   0   0   2   2   0   2   0   0   0   2   0   2   2   2   0   0   0   0   2   0   0   2   0   2   0   2   0   0   2   0   0   2   2   0   2   2   0   2   2   2   0   0   0   0   0   2   2   2   0   2   2   0   2   0   2   2   2   2   2   2   2   0   0   2   0   2   2   2   0   0   0   0   2   2   0   2   2   0   2   2   0   0   0   0   0   0   2   0   0   2   0   2   2   0   2   0   2   0   2   0   0   2   2   0   2   2   0   0
 MK-1-3                 2   2   2   2   0   2   2   0   2   2   0   0   0   2   2   0   0   2   0   0   2   0   0   0   0   0   2   0   0   0   0   2   2   0   2   2   2   0   2   2   2   0   2   2   0   2   0   2   2   2   2   0   0   2   2   0   2   0   2   2   0   2   0   2   0   0   0   2   2   0   2   2   0   0   0   0   0   0   2   0   2   0   0   0   2   0   2   2   2   0   2   0   0   0   2   2   0   2   0   0   0   2   0   2   2   2   0   0   0   0   2   0   0   2   2   2   0   2   0   0   2   0   0   2   2   0   2   2   0   2   2   0   0   0   0   0   0   2   2   2   0   0   2   0   2   2   2   2   2   2   2   0   2   0   0   2   0   2   2   2   0   0   0   0   2   2   0   2   2   2   2   2   0   0   0   0   0   0   2   0   0   2   0   2   2   0   2   2   2   0   2   0   0   2   2   0   2   2   0   0
 MK-1-4                 2   2   2   2   0   0   2   0   2   0   0   0   0   0   2   0   2   2   0   0   2   0   2   0   0   0   2   0   0   0   0   2   2   0   2   2   2   0   2   2   2   0   2   2   0   2   0   2   2   2   0   0   0   2   2   0   2   0   2   2   0   2   0   2   0   0   0   2   2   0   0   2   0   0   0   0   0   0   2   0   2   0   0   0   0   2   2   2   2   0   2   2   0   0   2   2   0   2   0   0   0   2   0   2   2   2   0   0   0   0   2   0   0   2   2   2   0   0   0   0   2   0   0   2   2   2   2   2   0   2   2   0   0   0   0   0   0   2   2   2   0   2   2   0   2   2   2   2   2   2   2   0   2   0   0   2   0   2   0   2   0   0   0   0   2   2   0   2   2   2   2   2   0   0   0   0   0   0   2   2   0   2   0   0   2   0   2   2   2   0   2   0   0   2   2   0   2   0   0   0
 MK-1-5                 2   2   2   2   0   0   2   0   2   0   0   2   0   0   2   0   2   2   0   0   2   0   2   0   0   0   2   0   0   0   0   2   2   0   2   2   2   0   2   2   2   0   2   2   0   2   0   2   2   2   0   0   0   2   2   0   2   0   2   2   0   2   0   2   0   0   0   0   2   0   0   2   0   0   0   0   2   0   2   0   2   0   0   0   0   2   2   2   2   0   2   2   2   0   2   2   0   2   0   0   0   2   0   2   2   2   0   2   0   0   2   0   0   2   2   2   0   0   0   0   2   0   0   2   2   2   2   2   0   2   2   0   0   2   2   0   0   0   2   2   0   2   2   0   2   2   2   2   2   2   2   0   2   0   0   2   0   2   0   2   0   0   0   0   2   2   0   2   2   2   2   0   0   0   0   0   2   0   2   0   0   2   2   0   0   0   2   2   2   0   2   2   0   2   2   0   2   0   0   0
 MK-1-6                 2   2   2   0   0   0   2   0   2   0   0   2   0   0   2   2   2   2   0   0   2   0   2   0   0   0   2   0   0   0   0   2   2   2   0   2   2   0   2   2   2   0   0   2   0   2   0   2   2   2   0   0   0   2   2   0   2   0   2   2   0   2   0   2   0   0   0   0   2   0   0   2   0   0   0   0   2   0   2   0   2   0   0   0   2   2   2   2   2   0   2   2   0   0   2   2   0   2   0   0   0   2   0   2   2   2   2   2   0   0   2   0   0   2   2   2   0   0   0   0   2   0   0   2   2   2   2   2   0   2   2   0   0   2   2   0   0   0   2   2   0   2   2   0   0   2   2   2   2   2   2   0   2   0   2   0   0   0   0   2   0   0   0   0   2   2   0   2   2   2   2   0   0   0   0   0   2   0   2   0   0   2   2   0   0   2   2   2   2   0   2   2   0   2   2   0   2   0   0   0
 MK-1-7                 2   2   2   0   2   0   2   0   2   0   2   2   0   0   2   2   2   2   2   0   2   0   2   0   0   0   2   0   0   0   0   2   2   0   0   2   2   0   2   2   2   0   0   2   0   2   0   2   2   2   0   2   0   2   2   0   2   0   0   2   0   2   2   2   0   0   0   0   2   0   0   2   2   0   0   0   2   0   2   0   2   0   0   0   2   2   0   2   2   0   2   2   0   0   2   2   0   2   0   0   0   2   0   2   2   2   2   2   2   0   2   0   0   2   2   2   0   0   0   0   2   0   0   2   2   2   2   2   0   2   2   2   0   2   2   0   0   0   2   2   2   2   2   0   0   2   2   2   2   2   2   0   2   0   2   0   0   2   0   2   0   0   0   0   2   2   0   2   2   2   2   0   0   0   0   0   2   0   2   0   0   2   2   0   0   2   2   2   0   0   2   2   0   2   2   0   2   0   0   0
 MK-1-8                 2   2   2   0   2   0   2   0   2   0   2   2   0   0   2   2   0   2   2   0   2   0   2   0   2   0   2   0   0   0   0   2   2   0   0   2   2   0   0   2   2   0   0   2   0   2   0   0   2   2   0   0   0   2   2   0   2   0   0   0   2   2   2   2   0   0   0   0   0   0   0   0   2   0   0   0   0   0   2   0   2   0   0   0   2   2   0   2   2   0   2   2   0   0   2   2   2   2   0   2   0   2   0   2   2   2   2   2   0   0   0   0   0   2   2   2   0   0   0   0   0   0   0   2   2   2   2   2   0   2   2   2   0   2   2   0   0   0   0   2   2   2   2   0   2   2   2   2   2   2   2   0   2   0   2   0   0   2   0   2   0   0   0   0   2   2   0   2   2   2   2   0   0   0   2   0   2   0   2   0   0   2   2   0   0   2   2   2   0   0   2   2   0   2   2   0   2   0   0   2
 MK-1-9                 2   2   0   0   2   0   2   2   2   0   2   2   0   0   2   2   0   2   2   0   2   0   2   0   2   0   2   0   0   0   2   2   0   0   0   2   2   0   0   2   2   2   0   0   0   2   0   0   2   2   0   0   0   2   2   0   2   0   0   0   2   2   2   2   0   0   0   0   2   0   0   0   2   0   0   0   2   0   2   0   2   0   0   0   2   2   0   2   2   0   2   2   0   0   2   2   2   2   0   0   0   2   0   2   2   2   2   2   0   0   0   0   0   2   2   2   0   0   0   0   2   2   0   2   2   0   2   2   0   2   0   2   0   0   2   0   0   0   2   2   2   0   2   0   2   2   2   2   2   2   2   0   0   0   2   0   0   2   0   2   0   0   2   0   2   0   0   2   2   0   2   0   0   0   0   0   2   0   2   0   0   2   2   2   0   2   2   2   0   0   2   2   0   2   2   0   2   0   0   2
 MK-1-10                2   2   0   0   2   0   2   2   2   2   2   2   0   0   2   2   2   0   2   0   2   0   2   0   2   0   2   0   0   0   2   2   0   0   0   2   2   0   0   2   2   2   0   0   0   2   0   0   2   0   0   0   0   2   2   0   2   0   0   0   2   2   2   2   0   0   0   0   2   0   0   0   2   0   0   0   2   0   2   0   2   0   0   0   2   2   2   2   2   0   2   2   0   0   2   2   2   2   0   0   0   2   0   0   2   2   2   2   0   0   0   0   0   2   2   2   0   0   0   0   2   2   2   2   2   0   2   2   0   2   0   2   0   0   2   0   0   0   2   2   2   0   2   0   0   2   2   0   2   2   0   0   0   0   2   0   2   2   0   2   0   0   2   0   2   0   0   2   0   0   0   0   0   0   0   0   2   2   2   0   0   2   2   2   0   2   2   2   2   0   2   2   0   2   2   2   2   0   0   2
 MK-1-11                2   2   0   0   2   0   2   2   2   2   2   2   0   0   2   2   0   0   2   0   2   0   2   0   2   0   2   2   0   0   2   2   0   0   0   2   2   0   0   2   2   2   0   0   0   2   2   0   2   0   0   0   0   2   2   0   2   0   0   0   2   2   2   2   0   2   0   0   2   0   0   0   2   0   2   0   2   0   2   0   2   0   0   0   2   2   0   2   2   0   2   2   0   0   2   2   2   2   0   2   2   2   0   0   2   0   2   0   0   0   0   0   0   2   0   2   0   0   0   2   2   2   2   2   2   0   2   2   0   2   0   2   0   2   2   0   0   0   2   2   2   0   2   0   0   2   2   0   2   2   0   0   0   0   2   0   2   2   0   2   0   2   2   0   2   0   0   2   0   0   0   0   0   0   0   2   2   2   2   0   0   2   2   2   0   2   2   2   2   0   2   2   0   2   2   2   2   0   0   2
 MK-1-12                2   2   0   0   2   0   2   2   2   2   2   2   0   2   2   2   0   0   2   0   2   0   2   0   2   2   2   2   0   0   2   2   0   0   0   0   2   0   0   2   2   2   0   2   0   2   2   0   2   0   0   0   0   2   2   0   2   0   2   0   2   2   2   2   0   2   0   0   2   0   0   0   2   0   2   0   2   0   2   0   2   0   0   0   2   2   0   0   2   0   2   2   0   0   2   2   2   0   0   0   2   2   0   0   2   0   2   0   0   0   0   0   0   2   0   2   0   0   0   2   2   2   2   2   0   0   2   2   0   2   0   2   0   2   2   0   0   0   2   2   2   2   0   0   0   2   2   0   2   2   2   2   0   0   0   0   0   2   0   2   0   2   2   0   2   0   0   0   0   0   0   0   0   0   0   2   2   2   0   0   0   2   2   2   0   0   2   2   0   0   2   2   0   2   2   2   2   0   0   0
 MK-1-13                2   2   0   0   2   0   2   2   0   0   2   2   0   2   2   2   2   0   2   0   2   0   2   0   2   2   2   2   0   0   2   2   0   2   0   0   2   2   0   2   2   0   0   2   0   2   2   0   2   0   0   0   0   2   2   0   2   0   2   0   2   2   2   2   0   2   2   0   0   0   0   0   2   0   2   2   0   0   2   0   2   0   0   0   2   2   0   0   2   2   2   0   0   0   0   2   2   0   0   0   2   2   0   0   2   0   2   0   0   2   0   0   0   2   0   2   0   0   2   2   2   2   2   2   0   0   2   0   0   2   0   2   0   2   2   0   2   0   2   2   2   2   0   0   0   2   2   0   2   2   2   2   0   0   0   0   0   2   2   2   0   2   0   2   2   0   0   0   0   0   0   0   0   0   0   2   2   2   2   0   0   2   2   2   0   0   2   2   0   0   2   2   0   2   2   2   2   0   0   0
 MK-1-14                2   2   2   0   2   0   2   2   0   0   2   2   0   2   2   2   2   0   2   0   2   0   2   0   2   2   2   2   0   0   2   2   2   2   0   0   2   2   0   2   0   0   0   2   0   2   2   0   2   0   0   0   0   2   2   0   2   2   2   0   2   2   0   2   0   2   2   0   0   0   0   0   2   0   2   2   2   0   2   0   0   2   0   0   2   2   0   0   0   2   2   0   0   0   0   2   0   0   0   0   2   2   2   0   0   0   0   0   0   0   0   0   0   2   0   2   0   0   2   2   2   2   2   2   0   0   2   2   0   2   0   2   2   2   0   0   2   2   2   2   2   2   0   2   2   0   2   0   0   2   2   2   0   2   0   0   0   2   2   2   0   2   0   2   2   0   0   0   0   0   0   0   2   0   2   2   2   2   2   0   2   2   2   2   0   0   2   2   0   0   2   0   0   2   2   2   2   0   0   0
 MK-1-15                2   2   2   0   2   0   2   2   0   0   2   2   0   2   2   2   2   0   2   0   0   0   2   0   2   2   2   2   0   0   2   2   2   2   0   0   2   2   0   2   0   0   0   2   0   2   2   0   2   0   0   0   0   2   2   2   2   2   2   0   2   2   0   2   0   2   2   0   0   0   0   0   2   0   2   2   2   0   2   2   0   2   0   0   2   2   0   2   0   2   2   0   0   0   0   2   0   0   0   0   0   2   2   0   0   0   0   0   0   0   0   0   0   2   0   2   0   0   2   2   2   2   2   2   0   2   2   2   0   2   0   2   0   2   0   0   2   2   2   2   2   2   0   2   2   0   2   0   0   2   2   2   0   2   0   0   0   0   0   2   0   2   0   2   2   0   0   0   0   0   0   0   2   0   2   2   2   2   2   0   2   2   2   2   0   0   2   2   2   0   2   0   0   2   2   0   2   0   0   0
 MK-1-16                2   2   2   0   2   0   2   0   0   0   2   2   0   2   2   2   2   0   2   0   0   0   2   0   2   2   2   2   0   0   0   2   2   2   0   0   2   2   0   2   0   0   0   2   2   2   2   0   2   0   0   2   0   2   2   2   0   2   2   0   2   2   0   2   0   2   2   0   2   0   0   2   2   2   2   2   0   0   2   2   0   2   0   0   2   2   0   2   0   2   2   0   0   0   0   2   2   0   0   0   0   2   2   0   0   0   0   0   0   2   0   0   2   2   2   2   2   0   2   2   2   2   2   2   0   2   2   2   0   2   0   2   0   2   0   0   2   2   2   2   0   2   0   2   2   0   2   0   0   2   2   2   0   2   0   0   0   0   0   2   0   2   0   2   2   0   0   0   2   0   0   0   2   0   0   2   2   2   2   0   0   0   2   2   0   0   2   2   2   0   2   0   0   2   2   0   2   0   0   0
 MK-2-1                 0   2   2   0   2   0   0   2   2   2   2   2   0   0   0   0   2   0   0   2   0   0   2   0   0   2   0   0   0   0   0   2   2   0   0   0   0   0   0   2   2   0   0   2   2   2   0   2   2   2   2   2   2   2   2   0   2   0   2   2   2   2   0   0   2   0   2   2   0   2   2   2   0   0   2   0   2   2   0   2   0   0   2   0   0   0   0   2   2   0   2   2   2   0   0   2   2   0   2   0   2   2   0   0   0   2   0   0   0   2   2   0   2   0   0   0   2   2   0   0   0   2   0   2   0   0   0   2   0   0   0   0   0   2   0   0   0   0   2   2   0   0   0   2   2   0   0   0   0   2   2   2   2   2   2   2   0   2   2   2   0   2   0   0   0   2   0   0   2   2   2   2   0   0   2   0   2   0   0   0   2   2   2   0   2   2   2   2   2   2   2   0   0   0   0   2   0   2   2   2
 MK-2-2                 0   0   2   0   2   0   0   2   2   2   2   2   0   0   0   0   2   0   0   2   0   0   2   0   0   2   0   0   0   0   0   2   2   0   0   0   0   0   0   2   2   0   0   2   2   2   0   0   2   2   2   2   2   2   2   0   2   0   2   0   2   0   0   0   2   0   2   2   0   2   2   2   0   0   0   0   2   2   0   2   0   2   2   0   0   0   0   2   2   0   2   2   2   0   0   2   2   0   2   0   2   2   0   0   0   2   0   0   0   0   2   0   2   0   0   0   2   2   0   0   0   2   0   2   0   0   0   2   0   0   0   0   0   0   0   0   0   0   0   2   2   0   0   2   2   0   0   0   0   2   2   2   2   0   2   2   0   2   2   2   2   2   0   0   0   2   0   0   2   2   2   2   0   0   2   0   2   0   0   0   2   2   0   0   2   2   2   2   2   2   2   0   2   0   0   2   0   2   2   2
 MK-2-3                 0   0   0   0   2   0   0   0   2   2   2   2   0   0   0   0   2   0   0   2   2   0   2   0   0   2   0   2   0   0   0   2   0   0   0   0   0   0   0   2   2   0   0   0   2   2   0   0   2   2   2   2   0   2   2   0   2   0   2   0   2   0   0   0   0   0   2   2   0   2   2   2   0   0   0   0   2   2   0   2   0   0   2   2   2   0   0   2   2   0   2   2   2   2   0   2   2   0   2   0   2   2   0   0   0   2   0   0   0   2   2   0   2   0   0   0   2   0   0   0   0   2   0   2   0   0   0   2   0   0   0   0   0   2   0   0   2   0   0   2   2   0   0   2   2   0   0   0   0   2   2   0   2   0   2   2   0   2   2   2   2   2   0   0   0   2   0   0   2   2   2   2   0   0   2   0   2   0   0   0   2   2   0   0   2   2   2   2   2   2   2   0   2   0   0   2   0   2   2   2
 MK-2-4                 0   0   0   0   2   0   0   0   2   2   2   2   0   0   0   0   2   0   0   2   2   0   2   0   0   2   0   2   0   0   0   2   0   0   0   0   0   0   2   2   2   0   2   0   2   2   0   0   0   2   2   2   0   2   0   0   2   0   0   0   2   0   0   0   0   2   2   0   0   2   2   2   0   0   0   0   2   2   0   2   0   0   2   0   2   2   0   2   2   0   2   2   0   2   2   2   0   0   0   0   2   2   0   0   0   2   0   0   0   2   2   0   2   0   0   0   2   0   0   0   0   2   0   2   0   0   0   2   0   0   0   0   0   2   0   0   2   0   0   2   2   0   0   2   2   2   0   0   0   2   2   0   2   0   2   2   2   2   2   2   2   2   0   0   0   2   0   0   0   2   2   2   0   0   0   0   2   0   0   0   2   0   0   0   2   2   2   2   2   2   2   0   2   0   0   2   0   2   2   2
 MK-2-5                 0   0   0   0   2   0   0   0   2   2   2   2   0   0   0   0   2   0   0   2   2   0   0   0   2   0   0   2   0   0   0   2   0   0   0   0   0   0   0   2   2   0   2   0   2   2   0   0   0   2   2   2   2   2   0   0   2   0   0   0   2   0   0   0   0   2   0   0   0   2   0   2   0   0   0   0   2   2   0   0   0   2   2   0   2   2   0   2   2   0   2   2   0   2   2   2   0   0   2   0   2   2   0   0   0   2   0   0   0   2   2   0   2   0   2   0   2   0   0   2   2   2   0   2   0   0   0   2   0   0   0   2   0   0   0   0   2   0   0   2   2   0   0   2   0   2   0   2   2   0   2   0   2   0   2   2   2   2   2   2   2   2   0   0   0   2   0   0   0   2   2   2   0   0   0   0   0   2   0   0   2   0   0   0   2   2   2   2   0   2   2   0   2   0   0   0   0   2   2   2
 MK-2-6                 0   0   0   0   0   0   0   0   2   2   2   2   2   0   2   0   2   0   0   2   2   0   0   0   2   0   0   2   0   0   0   2   0   0   0   0   0   0   0   2   2   0   2   0   2   2   0   0   0   2   2   2   2   2   0   0   2   0   0   0   2   0   0   0   0   2   0   0   0   2   0   2   0   0   0   2   2   2   0   0   0   2   2   0   2   2   2   2   2   0   2   2   0   2   2   2   0   0   2   0   2   2   0   0   0   2   2   0   0   2   2   0   2   0   2   0   2   0   0   2   2   2   0   0   0   0   0   2   0   0   0   2   0   0   0   0   0   0   0   2   2   0   0   2   0   2   0   0   2   0   2   0   2   0   2   2   2   2   2   2   2   2   0   0   0   2   0   0   0   2   2   2   0   0   2   0   0   2   0   0   2   0   0   0   2   2   2   2   0   0   2   0   0   0   2   0   0   2   2   2
 MK-2-7                 0   0   0   0   0   0   0   2   2   2   2   2   2   0   2   2   2   0   0   2   2   0   0   0   2   0   0   0   0   0   0   2   0   0   0   0   0   0   0   2   0   0   2   0   2   2   0   0   2   2   2   2   0   2   0   0   2   0   0   0   2   2   0   0   0   2   0   0   0   2   0   2   0   0   0   2   2   2   0   2   0   2   0   0   2   2   2   2   2   2   2   2   0   0   2   2   0   0   2   0   2   2   0   0   0   2   2   0   0   2   2   2   2   0   2   0   2   0   0   2   2   2   0   0   0   2   0   2   0   2   0   2   0   0   0   0   0   0   0   0   2   0   0   2   0   2   0   0   2   0   2   0   2   0   2   0   2   2   0   2   2   2   2   0   0   2   0   2   0   2   2   2   0   0   0   0   0   2   0   0   2   0   0   0   2   2   0   2   0   0   0   0   0   0   0   0   0   2   2   2
 MK-2-8                 0   2   0   0   2   2   0   2   0   2   2   2   2   0   2   2   2   0   0   2   2   0   0   0   2   0   0   0   0   0   0   2   0   0   0   0   0   0   0   2   0   0   2   0   2   2   0   0   2   2   2   2   0   2   0   0   2   0   0   0   2   2   0   0   0   2   0   0   0   2   0   2   0   0   0   2   2   2   0   2   0   2   0   0   2   2   2   2   0   2   2   2   0   0   2   2   0   0   2   0   2   2   0   0   0   2   2   0   2   2   0   2   2   0   0   0   2   0   0   2   2   2   0   0   0   2   0   2   0   2   0   2   0   0   0   0   0   0   2   0   2   0   0   2   0   2   0   0   2   0   2   0   0   0   2   0   2   2   0   2   2   2   2   0   0   2   0   2   0   2   2   2   0   0   0   0   0   2   0   0   2   0   0   0   2   2   0   2   0   0   0   0   0   0   0   0   0   2   2   0
 MK-2-9                 0   2   0   0   2   2   0   2   0   2   2   2   2   0   2   2   2   0   0   2   2   0   0   0   2   0   0   0   0   0   0   2   0   0   0   0   0   0   0   2   0   2   2   0   2   2   0   0   2   0   2   2   0   0   0   0   2   0   0   0   2   0   0   0   0   2   0   0   0   2   0   2   0   0   0   2   2   2   0   2   0   2   0   0   2   2   2   2   0   2   2   2   0   0   2   2   0   0   2   0   2   2   2   0   0   0   2   0   2   2   0   2   2   2   0   0   2   0   0   2   2   2   0   0   0   2   0   2   0   2   0   2   0   0   0   0   0   0   2   0   2   2   0   2   0   2   0   0   2   0   2   0   0   0   2   0   2   2   0   2   2   2   2   0   0   2   0   2   0   2   0   2   0   0   0   0   0   2   0   0   2   0   0   0   2   2   0   2   0   0   0   0   0   0   0   0   0   2   2   0
 MK-2-10                0   2   0   0   2   2   0   2   0   2   2   2   2   0   0   2   2   0   0   2   2   0   0   0   2   0   0   0   0   0   0   2   0   0   0   0   0   2   0   2   0   2   2   0   2   2   0   2   2   0   2   2   0   0   0   0   2   0   0   0   2   0   0   0   0   2   0   0   0   2   0   2   0   0   0   2   2   2   0   2   0   2   0   0   0   2   2   2   0   2   2   2   0   0   2   2   0   0   2   0   2   2   2   0   0   0   2   0   2   2   0   2   2   2   0   0   2   2   0   2   2   0   0   0   0   2   0   2   0   2   0   2   0   0   0   0   0   0   2   0   2   2   0   2   0   2   0   0   2   0   0   0   0   0   2   0   2   2   0   0   2   0   2   0   0   2   0   2   0   2   0   2   0   0   0   0   0   0   0   2   2   0   0   0   2   2   0   2   0   0   0   0   0   0   0   0   2   2   2   0
 MK-2-11                0   2   0   0   2   0   0   2   0   2   2   2   2   0   0   2   2   0   0   2   2   0   0   0   2   0   0   0   0   0   0   2   0   0   0   0   0   2   0   2   0   2   2   0   2   2   0   2   2   0   2   2   0   0   0   0   2   0   0   0   2   0   0   0   0   2   0   0   0   2   2   2   2   0   0   2   2   2   0   2   0   2   0   0   0   2   2   0   0   2   2   2   0   0   2   2   0   0   2   0   2   2   2   0   0   0   2   0   2   2   2   2   2   2   2   0   2   2   0   2   2   0   0   0   0   2   0   2   0   2   0   2   0   0   0   0   0   0   2   0   2   2   0   2   0   2   0   0   2   0   0   0   0   2   0   0   2   2   0   0   2   2   2   0   2   2   0   2   0   2   0   0   0   0   0   0   0   0   0   2   2   0   0   0   2   2   2   0   0   0   0   0   0   2   0   0   2   2   2   0
 MK-2-12                0   2   0   0   2   0   2   2   0   2   2   2   2   0   0   2   2   0   0   2   2   0   0   0   0   0   0   0   0   2   0   2   0   0   0   0   0   2   0   2   2   2   2   0   2   2   0   0   2   0   2   2   0   0   0   0   2   0   2   2   2   0   0   0   0   0   0   2   2   2   2   2   2   2   0   2   2   2   0   2   0   2   0   0   2   2   2   2   0   2   2   2   0   0   2   2   0   0   2   0   0   0   2   0   0   0   2   0   2   2   2   0   2   0   2   0   2   2   0   2   2   0   0   0   0   2   0   2   0   2   0   0   0   0   0   0   0   0   2   0   2   2   0   0   0   2   0   0   2   0   0   0   0   0   0   2   2   2   0   0   2   2   2   0   2   2   0   2   0   0   0   0   0   0   0   0   0   0   0   2   2   0   0   0   2   0   2   0   0   2   0   0   0   2   0   0   2   2   2   0
 MK-2-13                0   0   0   0   2   0   2   0   0   2   2   2   2   0   0   2   2   2   0   2   2   0   0   0   0   0   0   0   0   2   0   2   0   0   0   2   0   2   2   2   2   2   2   0   2   2   0   0   2   0   2   2   0   2   0   0   2   0   2   2   2   0   0   0   0   0   0   2   2   2   2   2   2   2   2   0   0   2   0   2   0   2   0   0   2   2   2   2   2   2   2   2   0   0   2   2   0   0   2   0   0   0   2   0   0   0   0   0   2   2   2   0   2   0   2   0   2   2   0   2   0   0   2   0   0   2   0   2   0   2   0   2   0   0   0   0   0   0   2   0   0   2   0   0   0   2   0   0   2   0   0   0   0   0   0   2   2   2   0   2   2   2   2   0   2   2   0   2   0   2   0   0   2   0   0   2   2   0   0   2   2   0   0   0   2   0   2   0   0   2   0   0   0   2   2   0   2   2   2   0
 MK-2-14                0   0   0   0   2   0   2   0   0   2   2   2   2   0   0   2   2   2   0   0   2   0   0   0   0   0   0   0   0   2   0   2   0   0   0   2   0   2   2   0   2   2   2   0   2   2   0   0   2   0   0   2   0   2   0   0   2   0   2   2   2   0   0   0   2   2   0   2   2   2   2   2   2   2   2   0   0   2   0   2   0   2   0   0   2   0   2   2   2   2   2   2   0   2   2   2   0   0   2   0   0   0   0   0   0   0   0   0   2   2   2   0   2   2   2   0   2   2   0   2   0   0   2   0   0   2   0   2   0   2   2   2   0   0   0   0   0   0   2   0   2   2   0   0   0   2   0   0   2   0   0   2   0   2   0   2   2   2   0   2   2   0   2   0   2   2   0   2   2   2   2   0   2   0   0   2   2   0   0   2   0   0   0   0   2   0   2   0   0   0   0   0   0   2   2   0   2   2   2   0
 MK-2-15                2   0   0   0   2   0   2   0   0   2   0   2   2   0   0   2   2   2   0   2   2   0   0   2   0   0   0   0   0   2   2   2   0   0   0   2   0   2   2   0   2   2   2   0   2   2   0   2   2   0   2   2   0   2   2   0   0   0   2   2   2   0   2   0   2   2   0   2   2   0   0   2   2   2   2   0   0   0   0   2   0   2   0   0   0   0   2   2   2   2   2   2   0   2   2   2   0   2   2   0   0   0   0   0   0   0   0   0   2   2   2   0   2   0   2   0   2   2   2   2   0   2   2   0   0   2   0   2   0   0   2   2   0   0   0   0   0   0   2   0   2   2   0   0   0   2   0   0   2   0   0   2   0   2   0   2   2   2   0   2   2   0   2   0   0   2   0   0   2   2   2   0   2   2   0   2   2   0   0   2   0   0   0   0   0   0   2   0   0   0   0   0   2   2   2   0   2   2   2   0
 MK-2-16                2   0   0   0   2   0   2   0   0   2   2   2   2   0   0   2   2   2   0   0   2   0   0   2   0   0   0   0   0   2   2   2   0   0   0   2   0   2   2   0   2   2   2   0   2   2   2   2   2   0   2   2   0   0   2   0   2   0   2   2   2   0   2   0   2   0   0   2   2   0   0   2   2   2   2   0   0   0   0   2   0   2   0   0   0   0   2   2   2   2   2   0   0   2   2   2   0   0   2   0   0   0   0   0   0   0   0   0   2   2   2   0   2   2   2   0   2   2   2   2   0   2   0   0   0   0   0   2   0   0   2   2   0   2   0   0   0   0   2   0   2   2   0   0   0   2   0   0   2   0   0   2   0   0   0   2   2   2   0   2   2   0   2   0   0   2   0   0   2   2   2   0   2   2   0   2   2   0   0   2   0   0   0   0   0   0   2   2   0   0   0   0   2   2   2   0   2   2   2   0
 MK-3-1                 0   0   2   0   0   0   2   0   0   0   2   0   2   0   2   2   2   0   2   0   0   2   0   2   0   2   2   0   0   0   0   2   0   2   2   0   2   2   0   0   0   0   2   2   2   2   0   0   0   0   0   0   0   0   2   2   0   0   0   2   0   0   0   2   2   2   0   2   2   0   0   2   2   0   2   0   0   0   0   2   2   0   2   2   2   0   2   0   2   0   2   0   2   0   2   0   2   0   0   2   2   0   0   0   0   0   2   0   0   2   0   0   0   0   0   2   2   2   0   0   2   2   0   2   0   2   0   2   2   2   0   2   2   2   0   0   2   0   0   2   0   0   0   2   0   0   2   0   0   0   0   2   2   0   2   2   2   2   2   0   0   0   2   0   2   0   2   2   2   0   2   0   0   2   2   0   0   0   0   2   0   2   0   2   0   0   2   0   2   2   0   2   2   2   0   0   2   0   0   0
 MK-3-2                 0   0   2   0   0   0   2   2   0   0   2   0   0   0   2   2   2   0   2   0   0   2   0   2   0   2   2   0   0   0   0   0   0   2   2   0   2   2   0   0   0   0   2   2   2   2   0   0   0   0   0   0   0   0   2   0   0   0   0   2   0   0   0   0   2   2   0   2   2   0   0   2   2   0   2   0   0   0   0   2   2   0   0   0   2   0   2   0   2   0   2   0   0   0   2   0   2   0   0   2   2   0   0   0   0   0   2   2   0   2   0   2   0   0   2   2   2   2   0   0   2   2   0   2   0   2   0   2   2   2   0   2   2   2   0   2   0   0   0   2   2   0   0   2   0   0   2   0   0   2   0   2   2   0   2   2   2   2   2   0   0   0   2   2   2   0   2   2   2   0   2   0   0   2   2   0   0   0   0   2   2   2   0   2   0   0   2   0   2   2   0   2   2   2   0   2   2   0   0   0
 MK-3-3                 0   0   2   0   2   0   2   2   2   0   2   0   0   0   2   2   2   0   2   0   0   2   0   2   0   2   2   2   0   0   0   0   0   2   2   0   2   2   0   2   2   0   2   0   2   2   0   0   0   0   0   0   0   2   2   0   0   0   0   0   0   0   0   0   2   2   0   2   2   0   0   2   2   0   2   0   0   0   0   2   2   0   0   2   2   0   2   0   2   0   2   0   0   0   2   0   2   0   0   2   2   0   0   0   0   0   0   2   0   2   0   2   0   0   2   2   2   2   0   0   2   2   0   2   0   2   0   2   2   0   0   2   2   2   0   2   0   0   0   2   2   0   0   2   0   0   2   0   0   2   0   2   2   2   2   2   2   0   2   0   0   0   2   2   2   0   0   2   2   0   2   0   0   2   2   0   0   2   0   2   2   2   0   2   0   0   2   0   2   2   0   2   2   2   0   2   2   0   2   0
 MK-3-4                 0   0   2   0   2   0   0   2   0   0   2   0   0   2   2   2   2   0   2   0   0   2   0   2   0   0   0   2   0   0   0   0   0   2   2   0   0   2   0   2   2   0   2   0   2   2   0   0   0   0   0   0   0   2   2   0   0   2   0   0   0   0   0   0   2   2   0   2   2   0   0   2   2   0   2   0   0   0   0   2   2   0   0   0   2   0   2   0   2   0   0   0   0   0   2   0   0   0   0   2   2   0   0   0   0   0   0   2   0   2   0   2   0   0   2   2   2   2   0   0   2   2   0   2   0   0   0   2   0   0   2   2   2   2   2   2   0   2   0   2   2   0   0   2   0   2   2   0   0   2   0   2   2   2   2   2   2   0   2   0   0   0   2   0   2   0   0   2   2   0   2   0   0   2   2   0   0   2   0   2   2   2   0   2   0   0   2   0   2   2   0   2   2   2   0   2   2   0   2   0
 MK-3-5                 0   0   0   0   2   0   0   2   0   2   2   0   0   2   2   2   2   0   2   0   0   2   0   2   0   0   2   2   0   0   0   0   0   2   2   0   0   2   0   2   2   0   2   0   2   2   2   0   0   0   0   0   0   2   2   2   0   2   0   0   0   0   0   0   2   2   0   2   2   0   0   2   2   0   2   0   0   0   0   2   2   0   0   0   0   0   2   0   2   0   2   0   0   0   2   0   0   0   0   2   2   2   2   0   0   0   2   2   0   2   0   2   0   0   2   2   0   2   2   2   2   2   0   2   0   0   0   2   0   0   2   2   2   2   2   2   0   2   0   2   2   0   0   2   0   2   2   0   0   2   0   2   2   2   2   2   2   0   2   0   0   0   2   0   2   0   2   2   2   0   2   0   0   2   2   0   0   2   0   2   2   0   0   2   0   0   2   0   2   2   0   2   2   0   0   0   2   0   2   0
 MK-3-6                 0   0   0   0   2   0   0   2   0   0   2   0   0   2   2   2   2   2   2   0   0   2   0   2   0   0   2   2   0   0   0   0   0   2   2   2   0   2   0   2   2   0   2   2   2   2   2   0   0   0   0   0   0   2   2   2   0   0   0   0   0   0   0   0   2   2   0   2   2   0   0   2   2   0   2   0   0   0   0   2   2   0   0   0   0   0   2   0   2   0   2   0   0   0   0   0   0   0   0   2   2   2   2   0   0   0   2   0   0   2   0   2   0   0   2   2   0   2   2   2   2   2   0   2   0   0   0   2   0   0   2   2   2   2   2   2   0   2   0   2   2   0   0   2   0   2   0   0   2   2   0   0   2   2   0   2   2   0   2   0   0   0   2   0   2   0   2   2   2   0   2   0   0   2   2   0   0   2   0   2   2   0   0   2   0   0   2   0   2   2   0   2   2   0   0   0   2   0   2   0
 MK-3-7                 2   0   0   0   2   0   0   2   0   0   2   2   0   0   2   2   0   2   0   0   0   2   0   2   0   0   2   2   0   0   0   0   0   2   2   2   0   2   0   2   2   0   2   2   2   2   0   0   0   0   0   0   0   2   2   2   2   0   0   0   2   0   0   2   2   2   0   2   0   0   0   0   2   0   2   0   0   0   0   2   2   0   0   0   0   0   2   0   2   0   2   0   0   0   0   2   0   0   0   2   2   2   2   0   2   0   2   0   0   2   0   2   0   0   2   2   0   2   0   2   2   2   0   2   0   0   0   2   0   0   2   2   2   2   2   2   0   2   2   2   2   0   0   2   0   2   0   0   2   2   0   0   2   2   0   2   2   0   2   2   0   0   0   0   2   0   0   2   2   0   2   2   0   2   2   0   0   2   2   2   2   0   2   2   0   0   2   0   2   2   0   2   2   0   0   0   2   0   2   0
 MK-3-8                 2   0   0   0   2   0   0   2   0   0   2   2   0   0   0   2   0   2   0   0   0   2   0   2   0   0   0   2   0   0   0   0   0   2   2   2   0   2   0   2   2   0   2   2   2   2   0   0   0   0   2   0   0   2   2   2   2   0   0   0   2   0   0   2   2   0   0   2   0   0   0   0   2   0   2   2   0   0   0   2   0   0   0   0   0   0   2   0   2   0   2   0   0   0   0   2   0   0   0   2   2   2   2   0   2   0   2   0   0   2   0   2   0   0   2   2   0   2   0   2   2   2   0   2   0   2   0   2   0   0   2   0   2   2   2   2   0   2   2   2   2   0   0   2   2   2   0   0   2   2   0   0   2   2   0   2   2   0   0   2   2   0   0   0   2   0   0   2   2   0   0   2   0   0   2   0   0   2   2   2   2   0   2   2   2   0   2   0   2   2   0   2   2   0   0   0   2   0   2   0
 MK-3-9                 2   0   0   0   2   2   0   2   0   2   2   2   0   0   0   2   2   2   0   0   0   2   0   2   2   0   0   2   0   0   0   0   0   0   2   2   0   0   0   2   2   0   2   2   2   2   0   0   0   0   2   2   0   2   0   2   2   2   0   0   2   0   0   2   2   0   0   2   0   0   0   0   2   2   2   2   0   2   0   2   0   0   0   0   0   0   2   2   2   0   2   0   0   0   0   2   0   0   0   2   2   0   2   2   2   0   2   2   0   2   0   2   0   0   2   2   0   2   0   2   2   2   0   2   0   2   0   2   0   0   2   2   2   2   2   2   2   2   2   2   2   0   0   2   2   2   2   0   2   2   0   0   2   2   0   2   2   0   0   2   2   0   0   0   2   0   2   2   2   0   2   2   0   2   2   0   0   2   2   2   2   0   2   2   2   0   2   0   0   2   2   0   2   0   0   0   2   0   0   0
 MK-3-10                2   0   2   0   2   2   0   0   0   2   2   2   0   0   0   2   2   2   0   0   0   2   0   2   2   0   0   2   0   2   0   0   0   0   2   2   0   0   0   2   2   0   2   2   2   2   0   0   0   0   2   2   0   2   2   2   2   2   0   0   2   0   0   2   2   0   0   2   0   0   0   0   2   2   2   2   0   2   0   2   0   0   0   0   0   2   2   2   2   0   2   0   0   0   0   2   0   0   0   2   2   0   2   2   2   0   2   2   0   2   0   2   0   0   2   2   0   2   0   2   2   2   0   0   0   2   0   2   0   0   2   2   2   2   2   2   2   2   0   2   2   0   0   2   2   2   2   0   2   2   0   0   2   2   0   2   2   0   0   2   2   2   0   0   2   0   2   2   2   2   2   2   0   2   2   0   0   2   2   2   2   0   2   2   2   2   2   0   0   2   0   0   2   0   0   2   2   0   0   0
 MK-3-11                2   0   0   0   0   2   0   0   0   2   2   2   0   2   0   2   2   2   0   0   0   2   0   2   2   0   0   2   0   2   0   0   0   0   2   2   0   2   0   2   2   2   2   2   2   2   0   0   0   0   2   2   0   0   2   2   2   2   0   0   2   0   0   2   2   0   0   2   0   0   0   0   2   2   2   2   0   2   0   2   0   0   0   0   0   0   2   2   2   0   2   0   0   0   0   2   0   0   0   2   2   0   0   2   2   0   2   2   0   2   0   2   2   0   2   2   0   2   0   2   2   0   0   0   0   2   0   2   0   0   2   2   2   2   2   2   2   2   0   2   2   0   0   2   2   2   2   0   2   2   2   0   2   2   0   2   2   0   2   2   2   0   0   0   2   0   2   2   0   2   2   2   0   2   2   0   0   2   2   2   2   2   2   2   2   2   2   0   0   2   0   0   2   0   0   2   2   0   0   0
 MK-3-12                2   0   0   0   0   2   0   0   0   2   2   2   0   2   0   2   2   0   0   0   0   2   0   2   2   0   0   2   0   2   0   0   0   0   2   2   0   2   2   2   2   2   2   2   2   2   0   0   0   2   2   2   0   0   2   2   2   2   0   0   2   2   0   2   0   2   0   2   0   0   0   0   2   2   2   2   0   2   2   2   0   2   0   0   0   0   2   2   2   0   2   0   0   0   0   2   0   0   0   0   2   0   0   2   2   0   2   2   0   2   0   2   2   0   2   2   0   2   0   2   2   0   0   0   2   0   0   2   0   0   2   2   2   2   2   2   2   0   0   2   2   0   0   2   2   2   2   0   2   2   2   0   2   2   0   2   2   2   0   2   2   0   0   0   2   0   2   2   0   2   2   2   0   2   2   0   0   2   2   2   2   2   2   2   2   2   2   0   0   2   0   0   2   2   0   0   2   0   0   0
 MK-3-13                2   0   0   0   0   2   0   0   0   2   2   2   0   2   0   2   2   0   0   0   0   2   0   0   2   0   0   2   2   2   0   0   0   0   2   2   0   2   0   2   2   2   2   2   2   2   0   0   0   2   2   2   0   0   2   0   2   2   0   0   2   2   0   2   0   2   0   2   0   0   0   0   2   2   2   2   0   2   2   2   0   2   0   0   0   0   0   2   2   2   2   0   0   0   0   0   0   0   0   0   0   2   0   2   2   0   2   0   0   2   0   2   2   0   2   2   0   2   2   2   2   0   0   0   2   0   0   2   0   0   2   2   2   2   2   2   2   0   0   2   2   0   0   2   2   2   2   0   0   2   2   0   2   2   0   2   2   0   2   2   2   0   0   0   2   0   2   2   0   2   2   2   0   2   2   2   0   2   2   2   2   2   0   2   2   2   2   0   0   2   0   0   2   2   0   2   2   0   0   0
 MK-3-14                2   0   0   0   2   2   0   0   0   2   0   2   0   2   0   2   0   0   0   0   0   2   0   0   2   0   0   2   2   2   0   0   0   0   2   0   0   0   0   2   2   2   2   2   2   2   0   0   0   2   2   2   0   0   2   0   2   2   0   0   2   2   0   2   0   2   0   2   0   0   0   0   2   2   2   2   0   2   2   2   0   2   0   0   0   0   0   2   2   2   2   0   0   0   0   0   0   0   2   0   0   2   0   2   2   0   2   0   0   2   0   2   2   0   0   0   0   2   2   2   2   0   0   0   2   0   0   2   0   0   2   2   2   0   2   2   2   0   0   2   2   2   0   2   0   2   2   0   2   2   2   0   2   2   0   2   2   0   2   2   2   0   0   0   2   0   2   2   0   2   2   2   0   2   0   2   0   2   2   2   2   2   0   2   2   2   2   0   0   0   0   0   2   2   0   2   2   0   0   2
 MK-3-15                2   0   0   0   0   2   0   0   0   2   0   2   0   2   0   2   0   0   0   0   0   2   0   0   2   0   0   2   2   2   0   0   0   0   2   0   0   0   0   2   2   2   2   2   2   2   0   2   0   2   2   2   0   0   2   0   2   2   0   0   2   2   0   2   0   0   2   2   0   0   0   0   2   0   2   2   0   2   2   2   0   0   0   0   0   0   0   2   2   2   2   0   0   0   2   0   0   0   2   0   0   2   0   2   2   2   2   0   0   2   0   2   2   0   0   0   0   2   2   2   2   0   2   0   2   0   0   2   0   0   2   0   2   0   2   2   2   0   2   2   2   2   0   2   2   2   2   0   2   2   2   0   2   2   0   0   2   2   2   2   0   0   0   0   2   0   2   2   0   0   2   2   0   2   0   2   0   2   2   2   2   2   0   2   2   2   2   0   0   0   0   0   0   2   0   2   2   0   0   2
 MK-3-16                2   0   0   0   0   2   0   0   0   2   0   2   0   2   0   2   0   0   2   0   0   2   0   0   2   0   0   2   2   2   0   0   2   0   2   0   0   0   0   2   2   2   2   2   2   2   0   2   0   2   2   2   0   0   2   0   2   2   0   0   2   2   0   2   0   0   2   2   2   0   0   0   2   0   2   2   0   2   2   2   0   0   0   0   0   2   0   2   2   2   2   0   0   0   2   0   0   0   2   0   0   2   0   2   2   2   2   0   0   0   0   2   2   0   0   0   0   0   2   2   2   0   2   0   2   0   2   2   0   0   2   0   2   0   2   2   2   2   2   2   2   2   0   2   2   2   2   0   2   2   2   0   2   2   0   2   2   2   2   2   0   0   0   0   2   0   0   2   0   0   2   2   0   2   0   2   0   0   2   2   2   2   0   2   2   2   2   0   0   0   0   0   0   2   0   2   2   0   0   2
 MK-4-1                 0   0   0   2   0   2   0   0   0   2   0   0   2   2   2   2   0   2   2   2   0   2   0   0   2   0   0   0   2   0   0   0   0   2   2   2   2   0   2   0   0   0   2   2   0   2   2   2   2   0   2   0   2   0   2   0   2   2   2   0   0   2   2   2   0   2   0   0   2   0   0   2   2   0   2   2   0   0   0   2   2   0   0   0   2   2   0   0   2   0   2   2   2   2   0   2   2   0   0   0   0   2   0   2   2   0   0   2   0   2   2   2   2   0   2   0   2   0   0   2   2   0   2   0   0   2   2   0   2   0   2   2   2   2   0   0   0   0   2   0   2   2   2   0   0   2   0   2   0   2   0   2   2   2   2   0   2   2   0   2   0   2   2   0   2   0   2   2   2   2   0   0   0   2   0   2   0   0   0   0   2   0   2   2   0   0   2   0   2   2   2   0   2   0   2   0   2   0   0   2
 MK-4-2                 2   0   0   2   0   0   2   0   0   0   0   0   2   2   2   2   0   0   2   2   0   2   0   0   2   2   0   2   0   0   0   0   2   2   2   2   2   0   2   0   0   0   2   2   0   2   2   2   2   0   2   0   2   0   2   0   2   2   2   0   0   2   2   0   0   2   0   0   2   0   0   2   2   0   2   2   0   0   0   2   0   0   0   0   2   2   0   0   2   0   2   2   2   2   0   2   2   0   0   0   2   2   0   2   0   0   0   2   0   2   2   2   2   2   2   0   2   0   0   2   2   0   2   0   0   2   2   0   2   0   2   2   2   2   0   0   0   0   2   0   2   2   2   0   0   2   0   2   0   2   0   0   2   2   2   0   2   2   0   2   0   2   2   0   2   0   0   2   2   2   0   0   0   2   0   2   2   0   0   0   2   2   2   2   0   0   2   0   2   2   2   0   2   2   2   0   2   0   0   2
 MK-4-3                 2   0   0   2   0   2   2   2   2   0   0   0   0   2   2   2   0   0   2   2   0   2   0   2   2   0   0   2   0   0   0   0   2   2   2   0   0   0   2   0   0   0   2   2   0   2   2   2   2   0   2   2   2   0   2   0   2   2   2   0   0   2   0   0   0   2   2   0   0   0   2   2   2   0   2   2   0   0   0   2   0   0   0   2   2   2   0   0   2   0   2   0   2   2   0   2   2   0   0   0   2   2   0   2   0   0   0   2   0   2   2   2   2   2   2   0   2   2   0   2   2   2   0   0   0   2   2   2   2   0   2   2   2   2   0   0   0   2   0   2   2   2   2   0   0   2   0   2   0   2   0   0   2   2   0   0   2   2   0   2   0   2   2   0   2   0   0   0   2   0   0   0   0   2   0   2   2   0   0   0   2   2   2   2   0   0   0   0   2   2   2   0   2   0   2   0   2   0   0   2
 MK-4-4                 2   0   0   2   0   2   2   0   2   0   0   0   0   2   2   2   0   0   2   2   0   2   0   2   2   0   0   2   0   0   0   0   2   2   2   0   0   0   2   0   0   0   2   2   0   2   0   2   2   0   2   0   2   2   2   0   2   0   2   0   0   2   0   0   0   0   2   0   0   0   2   2   2   0   2   2   0   0   0   2   0   0   0   2   2   2   0   0   2   0   2   0   2   2   0   2   2   2   0   0   2   2   0   0   0   0   0   2   0   2   2   2   2   2   2   0   0   2   0   2   2   2   0   0   0   2   2   2   2   0   2   2   2   0   0   0   0   2   0   2   2   2   2   0   0   2   2   2   0   2   2   2   0   2   0   0   2   2   0   2   0   2   2   0   2   0   0   0   2   0   0   2   0   2   0   2   2   0   0   0   2   2   2   2   0   0   0   2   2   2   2   0   2   0   2   0   2   0   0   2
 MK-4-5                 2   0   0   2   0   2   2   0   2   0   0   0   0   2   2   0   0   0   2   2   0   2   2   2   2   0   0   2   0   0   0   0   2   2   2   0   0   0   2   0   0   0   0   2   0   0   0   2   2   0   0   0   2   2   2   0   2   0   2   0   0   2   0   0   0   0   2   0   0   0   2   2   2   0   2   2   0   0   0   0   0   0   0   2   2   0   0   0   2   0   2   0   2   2   2   2   2   2   0   0   2   2   0   0   0   2   0   2   2   2   2   0   0   2   2   2   0   2   0   2   2   0   0   0   0   0   2   2   2   0   2   2   2   0   0   0   0   2   0   2   2   2   2   0   0   2   0   2   0   2   2   0   0   2   0   0   2   2   0   2   0   0   0   0   2   0   0   0   2   0   0   2   0   2   0   2   2   0   0   0   2   2   2   0   0   0   0   2   2   2   0   0   2   0   2   0   2   2   2   2
 MK-4-6                 2   2   0   2   0   2   2   0   2   0   0   0   0   2   2   0   0   0   2   2   0   2   2   2   2   0   2   2   0   0   0   0   2   2   2   0   0   2   2   0   0   0   0   2   0   0   0   2   2   0   0   2   2   2   2   0   2   0   2   0   0   2   0   2   0   0   2   0   0   0   0   2   2   0   2   2   0   0   0   0   0   0   0   2   2   0   0   0   2   0   2   0   2   2   2   2   2   2   0   0   2   0   0   0   0   2   0   0   2   2   2   0   0   2   2   2   0   2   2   2   2   0   2   0   0   0   2   2   2   0   2   2   2   0   0   0   0   2   0   2   2   2   2   0   0   0   0   2   0   2   2   0   0   2   0   0   2   2   0   2   0   0   0   0   2   2   0   0   2   0   0   2   0   0   0   2   2   0   2   0   2   2   2   2   0   0   0   2   2   2   0   0   2   0   2   0   2   2   2   2
 MK-4-7                 2   2   0   2   0   2   2   0   2   0   0   0   0   2   2   0   0   0   2   2   0   2   2   2   2   0   2   2   0   0   0   0   2   2   2   0   0   2   2   0   0   0   0   2   0   0   0   2   2   0   0   2   2   0   2   0   2   0   2   0   0   2   0   2   0   0   2   0   0   0   0   2   2   0   2   2   0   0   0   2   2   2   0   2   2   0   2   0   0   2   2   0   0   2   2   2   2   2   2   0   2   0   0   0   0   0   0   0   2   2   2   0   0   2   2   2   2   2   2   2   2   2   2   0   0   0   2   0   0   0   2   2   2   0   0   0   0   2   0   2   2   2   2   2   2   2   0   2   0   2   2   0   2   2   0   0   2   2   0   2   2   0   0   0   2   2   0   2   2   0   0   2   0   0   0   2   0   0   2   0   2   2   2   2   0   0   2   0   0   2   0   0   2   0   2   0   0   2   2   2
 MK-4-8                 2   2   0   2   0   2   2   2   2   0   0   2   0   0   2   0   0   0   2   2   2   2   2   2   2   0   2   2   0   0   2   0   2   2   2   0   0   2   2   0   0   0   0   2   0   0   0   2   2   0   2   2   2   2   2   0   2   0   2   0   0   0   0   2   0   2   2   2   0   0   0   2   2   0   2   2   0   0   0   2   0   2   0   2   2   2   2   0   0   2   2   0   0   2   2   2   2   2   0   0   2   0   0   0   0   0   0   0   2   2   2   0   0   0   0   2   2   0   2   2   2   2   2   0   0   0   2   0   0   2   2   2   2   0   0   0   0   2   2   2   2   2   2   2   2   2   0   2   0   2   2   0   2   2   0   0   2   2   0   2   2   0   2   2   2   2   2   2   2   0   0   0   0   0   0   0   0   0   2   0   2   2   2   2   0   0   2   0   0   2   0   0   2   0   2   0   0   2   2   2
 MK-4-9                 2   2   0   2   0   2   2   2   2   0   0   2   0   0   2   0   0   0   2   2   2   2   2   2   2   0   2   2   0   0   2   0   2   2   2   0   0   2   2   0   0   0   0   2   0   0   0   2   2   0   2   2   2   2   2   0   2   0   2   0   0   0   0   2   0   2   2   2   0   0   0   2   2   0   2   2   0   0   0   2   0   2   0   2   2   2   2   0   2   2   2   0   0   2   2   2   2   2   0   2   2   0   0   0   0   0   0   0   2   2   0   0   0   0   0   2   2   0   2   2   2   2   2   0   0   0   2   0   0   2   2   2   2   0   0   0   0   2   2   2   2   0   2   2   2   2   0   2   0   2   2   0   2   0   2   0   2   2   2   2   2   0   2   2   2   2   2   2   2   0   0   0   0   0   0   0   0   0   2   0   2   2   2   2   0   0   2   0   0   2   2   0   2   2   2   0   0   2   2   2
 MK-4-10                2   2   0   0   0   2   2   2   2   0   0   2   0   0   2   0   0   0   2   2   2   2   2   2   2   0   2   2   0   0   2   0   2   2   2   2   2   2   2   0   2   0   0   2   0   0   0   2   2   0   2   0   2   2   2   0   2   0   2   0   0   0   0   2   0   2   0   2   0   0   0   2   2   0   2   0   2   0   0   2   0   2   0   2   2   2   2   2   2   2   0   0   0   2   2   2   2   2   0   2   2   0   0   0   0   0   0   0   2   0   0   2   0   0   0   2   0   0   0   0   2   2   2   0   2   0   2   0   2   2   2   2   2   0   0   0   0   2   2   2   2   0   2   2   2   2   0   2   0   2   2   0   2   0   2   2   2   2   2   2   2   0   2   2   2   2   2   2   2   0   0   0   0   0   0   0   0   0   2   0   0   2   2   2   0   0   2   0   2   2   2   0   2   2   2   0   0   2   2   2
 MK-4-11                2   2   0   0   0   2   2   2   2   0   0   2   0   0   2   0   0   0   2   2   2   2   2   2   2   0   0   2   0   0   2   0   2   2   2   2   2   0   2   0   0   2   0   2   0   0   0   2   2   0   2   0   2   0   2   0   2   0   2   0   0   0   0   2   0   2   0   2   0   2   0   2   2   0   2   2   2   0   0   2   0   2   0   2   0   2   0   2   2   2   0   0   0   2   2   2   2   2   2   2   2   0   0   0   0   0   0   0   2   0   0   2   2   0   0   2   0   0   0   0   2   2   2   0   2   0   0   0   2   0   2   0   2   0   0   0   0   2   2   0   2   0   2   2   2   2   0   2   0   2   2   0   2   0   2   2   0   0   2   0   2   0   2   2   2   2   2   2   2   0   0   0   2   0   0   0   0   0   2   0   0   2   2   2   0   0   2   0   2   2   2   0   2   2   2   0   0   2   2   2
 MK-4-12                2   2   0   2   0   2   2   2   2   0   0   2   0   0   2   0   0   0   2   2   2   2   2   2   0   0   0   2   0   0   2   2   2   2   2   2   2   0   2   0   0   0   0   2   0   2   0   2   2   0   2   0   2   0   2   0   2   0   2   0   0   0   0   2   0   2   0   2   0   0   0   2   2   0   0   2   2   0   0   2   0   2   0   2   0   2   0   2   2   2   0   0   0   2   2   2   2   2   2   2   2   0   0   2   2   0   0   0   2   0   2   2   2   2   0   2   0   0   0   0   2   2   0   0   2   0   0   0   2   0   2   0   2   0   0   0   0   2   2   0   2   0   2   2   2   2   0   2   0   2   2   0   2   0   0   2   2   2   2   0   2   0   2   2   2   2   0   2   2   0   0   0   2   0   0   2   0   0   2   0   0   2   2   2   0   0   2   0   2   2   2   0   2   2   2   0   0   0   2   2
 MK-4-13                2   2   0   2   0   0   2   2   2   0   2   2   0   0   2   0   0   0   2   2   0   2   2   2   0   2   0   2   0   0   2   2   2   2   2   2   2   0   2   0   0   0   0   0   2   2   0   0   2   0   2   0   0   0   2   0   2   0   2   0   0   0   0   2   0   0   0   2   0   0   2   2   2   0   0   0   2   0   0   2   2   2   0   2   2   2   0   2   0   0   0   0   2   2   2   2   2   2   2   2   2   2   0   2   2   2   0   2   2   0   2   2   2   2   0   0   0   0   0   0   2   2   0   0   0   0   2   0   2   2   2   0   0   2   0   0   0   2   2   0   2   0   2   2   2   2   0   2   0   2   2   0   2   0   0   2   2   2   2   0   0   0   2   2   2   0   0   2   2   0   0   0   2   0   0   2   0   0   2   0   0   2   2   2   0   0   2   0   0   2   2   0   2   2   0   2   0   0   2   2
 MK-4-14                2   2   0   0   2   2   2   2   2   0   2   0   0   0   2   0   0   0   2   0   0   0   2   2   0   2   0   2   0   0   2   2   0   2   2   2   0   0   2   2   2   0   0   0   2   2   0   0   2   0   2   2   0   0   2   0   2   0   2   0   0   0   2   2   0   0   0   0   0   0   2   2   2   0   0   0   2   0   0   0   2   0   0   2   2   2   0   2   0   0   0   2   2   2   2   2   2   2   2   2   0   2   0   2   2   2   0   2   2   0   2   2   2   2   0   0   0   0   0   0   2   2   0   0   0   0   2   0   2   2   0   2   0   2   0   0   2   2   2   0   0   0   2   2   2   2   0   2   0   2   2   0   0   0   0   2   2   2   2   0   0   2   2   2   2   2   0   2   0   0   0   0   2   0   2   2   0   0   2   0   0   0   2   2   0   0   2   0   0   2   2   0   2   2   0   2   0   0   2   2
 MK-4-15                2   2   0   0   0   2   2   2   2   0   2   0   0   0   0   0   0   0   2   2   0   0   0   2   0   2   0   2   0   0   2   2   0   0   2   2   0   0   2   2   2   0   0   0   2   2   0   0   2   0   0   2   2   0   2   0   2   0   2   0   0   0   2   2   0   0   0   0   0   0   2   2   2   0   0   0   2   0   0   0   2   0   0   2   2   0   0   2   0   2   0   2   2   0   2   2   2   2   2   2   0   2   0   2   2   2   2   2   2   0   2   2   2   2   0   0   0   0   0   0   2   2   0   0   2   0   2   0   2   2   0   2   0   0   0   0   2   2   2   0   0   0   2   2   2   2   2   2   0   2   2   0   0   0   0   2   2   2   2   0   0   2   2   2   2   2   0   0   0   2   2   0   2   0   2   0   0   0   2   0   2   0   2   2   0   0   2   0   0   2   2   0   2   0   0   2   0   0   2   2
 MK-4-16                2   2   0   0   0   0   0   0   2   0   2   0   0   0   0   0   0   0   2   2   0   0   0   2   0   0   0   2   0   0   2   2   0   0   2   2   0   0   2   2   2   2   0   0   2   2   0   0   2   0   0   2   2   0   0   0   2   0   2   0   0   0   2   0   0   0   0   0   0   0   0   0   2   0   2   2   2   0   2   0   2   0   0   2   2   0   0   2   0   2   0   2   2   2   2   2   2   2   2   2   0   2   0   2   2   2   2   2   2   0   2   2   2   2   0   0   0   0   0   0   2   0   0   0   2   0   2   0   2   2   0   2   0   2   0   0   2   2   0   0   0   0   2   2   2   2   2   2   0   2   0   2   0   0   0   2   2   2   2   0   0   2   2   2   2   2   2   0   0   2   2   0   2   0   2   0   0   0   2   0   2   2   2   2   2   0   2   0   0   2   0   0   2   0   0   2   0   2   2   2
 MK-5-1                 2   0   2   0   2   2   0   2   0   2   0   0   2   2   2   2   2   0   2   2   2   2   2   2   2   0   0   0   2   2   2   0   0   0   0   0   0   2   2   2   2   0   2   0   0   0   2   2   0   0   0   2   2   0   0   0   2   0   0   2   0   2   2   2   0   0   0   2   0   2   2   0   0   2   2   0   0   0   2   2   0   2   2   0   0   2   0   0   0   2   2   0   2   2   0   2   0   0   0   0   0   2   0   2   2   0   2   0   2   2   0   2   2   2   2   0   0   2   0   0   2   2   0   0   2   2   0   2   0   2   0   2   0   2   0   2   0   2   0   0   0   0   0   2   0   2   2   0   0   2   2   0   2   2   0   2   2   2   2   2   0   2   2   2   2   0   0   2   0   2   0   0   2   2   0   0   0   0   0   0   2   0   0   0   0   0   2   0   0   0   0   2   2   2   2   0   0   2   0   2
 MK-5-2                 2   0   2   0   2   2   0   2   0   2   0   0   2   2   2   2   2   0   0   2   2   0   2   2   0   0   0   2   0   2   2   0   0   0   0   0   0   2   2   2   2   0   2   0   0   0   2   2   0   0   0   2   2   0   0   0   2   2   0   2   0   2   2   2   2   0   0   2   0   2   0   0   0   2   2   0   0   0   2   2   0   2   2   0   0   2   0   0   0   2   2   0   2   2   0   2   0   0   0   0   0   2   0   0   2   0   2   0   2   2   0   2   2   0   2   0   0   2   0   0   2   2   2   0   2   2   0   2   0   2   0   2   0   2   0   2   0   0   0   0   0   0   0   2   0   0   2   0   0   2   2   0   2   2   2   2   2   2   2   2   0   0   2   2   2   2   0   2   0   2   2   0   2   2   0   0   0   2   0   0   2   0   0   0   0   2   2   0   0   0   0   2   2   2   0   0   0   2   0   2
 MK-5-3                 2   2   2   0   2   2   0   2   0   2   0   0   2   2   2   2   2   0   0   2   2   0   2   2   2   0   0   0   0   2   2   0   2   0   0   0   0   0   2   2   2   0   2   0   0   0   2   2   0   0   0   2   2   0   2   0   2   2   0   2   0   2   2   2   2   2   0   2   0   0   0   0   0   2   2   0   0   0   2   2   0   2   2   0   0   2   0   0   0   2   2   0   2   0   0   2   0   0   0   0   0   2   0   0   2   0   2   0   2   2   0   2   2   0   2   0   0   2   0   0   2   2   0   2   2   2   0   2   0   2   0   2   0   2   0   2   0   0   0   0   0   0   0   0   0   0   2   2   0   2   2   0   2   2   2   2   2   2   2   2   0   0   2   2   2   2   0   2   0   2   2   0   2   2   0   0   2   2   0   0   2   0   0   0   0   2   2   2   0   2   0   2   2   2   0   0   0   2   0   2
 MK-5-4                 2   2   2   0   2   2   0   2   0   2   0   2   2   2   2   2   2   0   0   2   2   0   2   2   0   0   0   0   0   2   2   0   2   0   0   0   0   0   2   2   2   0   0   0   0   0   2   2   0   0   0   2   0   0   2   0   2   2   0   2   0   2   2   2   2   2   0   0   0   0   0   0   0   2   2   0   0   0   2   2   2   0   2   0   0   2   0   0   0   2   2   0   2   0   2   2   0   0   0   0   0   2   0   0   2   0   2   0   2   2   2   0   0   0   2   0   0   0   0   2   2   2   0   2   2   2   0   2   0   2   0   2   0   2   0   2   0   2   0   0   0   0   0   0   0   0   2   2   2   2   2   0   2   2   2   2   2   2   2   2   2   0   2   2   2   2   0   2   0   0   2   0   2   2   0   0   2   2   0   0   2   0   0   0   0   0   0   2   0   2   0   2   2   2   0   0   0   2   0   2
 MK-5-5                 2   2   2   0   2   2   0   2   0   2   0   2   0   2   2   2   2   2   0   2   2   0   2   0   2   0   0   0   0   0   2   0   0   0   0   0   0   0   2   2   2   2   0   0   0   0   2   2   0   0   0   2   2   0   2   0   2   2   0   2   0   0   2   2   2   2   0   0   0   0   0   0   0   2   0   0   0   0   2   2   2   2   2   0   0   2   0   0   0   2   2   0   2   0   2   2   0   0   0   0   0   2   0   0   2   0   2   0   2   2   2   0   0   0   2   0   0   0   0   2   2   2   0   2   2   2   0   2   0   2   0   2   0   2   0   2   0   2   0   0   2   0   0   0   0   0   2   2   2   2   2   0   2   2   2   2   2   2   2   2   2   0   2   0   2   2   0   2   0   0   2   0   2   2   0   0   2   2   0   0   2   0   0   0   0   0   0   2   0   2   0   2   2   2   0   0   0   2   0   2
 MK-5-6                 2   2   2   0   2   2   0   2   0   0   0   2   0   2   2   2   2   2   0   2   2   0   2   0   2   0   0   0   0   2   2   0   0   0   2   0   0   0   2   2   2   2   0   0   0   0   2   2   0   2   0   2   2   0   2   0   2   2   0   2   0   0   2   2   2   2   0   0   0   2   0   0   0   2   0   0   0   0   2   2   2   2   2   0   0   2   2   0   0   2   2   0   2   0   2   2   0   0   0   0   0   2   0   0   2   2   2   0   0   2   2   0   0   0   2   0   0   0   0   2   2   2   0   2   2   0   0   2   0   2   0   2   0   0   0   2   0   2   0   0   2   0   0   0   0   0   2   2   2   2   0   0   2   2   2   2   2   2   2   2   2   0   0   0   2   2   2   2   0   0   2   0   0   2   0   0   2   2   0   2   2   0   2   0   2   0   0   2   0   0   0   2   2   2   0   0   0   2   0   2
 MK-5-7                 2   2   2   0   2   2   0   2   0   0   0   2   2   2   2   2   2   2   0   2   0   0   2   0   2   0   0   0   0   2   2   0   0   0   2   0   0   0   2   2   2   2   0   0   0   0   2   2   0   2   0   2   2   0   2   0   2   2   2   2   0   0   0   2   2   2   0   2   0   2   0   0   0   2   0   0   0   0   0   2   2   2   2   0   0   2   2   0   0   2   2   0   2   0   2   2   0   0   0   0   0   0   0   0   2   2   2   0   0   2   2   0   0   0   2   0   0   0   0   2   2   0   0   2   2   0   0   0   0   2   0   2   0   0   0   2   0   2   0   2   2   0   0   0   0   0   2   2   2   2   0   0   2   2   2   2   2   2   2   2   2   0   0   0   2   2   2   2   2   0   2   0   2   2   0   0   2   2   0   2   2   0   2   0   2   0   0   2   0   2   0   0   2   2   0   0   0   2   0   2
 MK-5-8                 2   2   2   0   2   2   0   2   0   2   0   0   2   2   2   2   2   2   0   2   0   0   2   0   2   2   0   0   2   2   2   0   0   0   2   2   0   0   2   2   2   0   0   0   0   0   2   2   0   2   0   2   2   2   2   2   2   2   2   2   0   0   0   2   2   2   2   2   0   2   0   0   0   2   0   2   0   0   0   2   2   2   2   0   0   2   2   0   0   2   2   0   0   0   2   2   0   0   2   0   0   0   0   0   0   2   0   0   2   2   2   0   0   2   2   0   0   0   0   2   2   0   0   2   2   0   0   0   0   2   0   2   0   0   2   2   0   2   0   0   2   0   2   0   0   0   2   2   2   2   0   0   2   2   2   2   2   2   2   0   2   0   0   0   2   2   2   2   2   0   2   0   2   2   0   0   2   2   0   2   2   0   2   2   2   0   2   0   0   2   0   0   2   2   0   0   0   2   2   2
 MK-5-9                 2   2   2   0   2   2   2   2   0   2   2   0   2   2   2   2   2   0   0   0   0   2   2   0   2   2   0   0   2   2   2   0   0   0   0   0   0   0   2   2   2   0   0   0   0   0   2   2   0   0   0   0   2   2   0   2   2   2   2   2   0   0   0   0   2   2   2   2   0   2   0   0   0   2   0   2   0   0   0   2   2   2   2   0   0   2   2   2   0   2   2   0   2   0   2   2   0   0   2   0   0   0   2   0   0   2   0   0   0   2   2   0   0   2   2   0   0   2   0   2   2   0   0   2   2   0   0   0   0   2   0   2   0   0   2   2   0   0   2   0   2   0   2   0   0   0   2   2   2   2   0   0   2   2   2   2   2   2   2   0   2   0   0   0   2   2   2   2   0   0   2   2   2   2   0   0   2   2   0   2   0   0   0   2   0   0   2   0   0   2   0   0   2   2   0   0   0   2   2   2
 MK-5-10                2   2   2   0   0   2   2   2   0   2   2   0   2   2   2   2   2   0   0   0   0   2   2   0   0   2   0   0   2   2   2   0   2   0   0   0   0   0   2   2   2   0   0   0   0   0   2   2   0   2   0   0   2   2   0   2   2   0   2   2   0   0   0   0   2   0   2   2   0   2   0   0   0   2   0   2   0   0   0   2   2   2   2   0   0   2   2   2   0   2   2   0   2   0   0   2   0   0   2   0   0   0   2   0   0   2   0   0   0   2   2   0   0   2   2   2   2   2   0   2   2   0   2   2   2   2   0   2   2   0   0   2   0   0   2   0   0   0   2   0   2   0   2   0   0   0   2   2   2   0   0   0   2   2   2   2   2   2   2   0   2   0   0   0   2   0   2   2   0   0   2   2   0   2   0   0   2   2   0   2   0   0   0   2   0   0   2   0   0   2   0   0   2   0   0   0   0   2   2   2
 MK-5-11                2   2   2   0   0   2   0   2   0   2   2   0   2   2   2   2   2   0   0   0   0   2   0   0   0   2   0   0   2   2   2   0   2   0   0   0   0   0   2   2   2   0   0   0   0   0   2   2   0   2   0   2   2   2   0   2   2   0   2   2   0   2   0   0   2   0   2   2   0   2   2   0   0   2   0   2   0   0   0   2   2   2   2   0   0   2   2   2   0   2   2   0   0   0   0   2   0   0   2   0   0   0   2   2   0   2   0   0   2   2   2   2   0   2   2   2   2   2   0   2   2   0   2   2   2   0   0   2   2   0   0   2   0   0   2   0   0   0   2   0   2   0   2   0   0   0   2   0   2   0   0   0   2   2   0   2   2   2   2   0   2   0   0   0   2   0   2   2   0   0   2   2   0   2   0   0   2   2   0   2   2   0   0   0   0   0   2   0   0   2   0   0   2   0   0   0   0   2   2   2
 MK-5-12                2   2   2   0   0   2   0   2   0   2   0   0   2   2   2   2   2   2   0   0   0   2   0   0   0   2   0   0   2   0   2   0   2   0   2   2   2   0   2   2   2   0   0   0   0   0   2   2   0   0   0   2   2   2   0   2   2   0   2   2   0   2   0   0   2   0   2   0   0   2   2   0   0   2   0   0   0   0   0   2   0   2   2   0   0   2   2   2   0   2   2   0   0   0   0   2   0   0   2   0   0   0   2   2   2   2   0   0   2   2   2   2   0   2   2   2   2   0   0   2   2   0   2   0   2   0   0   2   0   0   0   2   0   0   0   0   0   0   2   0   2   0   0   0   0   0   2   0   2   0   0   0   2   2   0   2   2   2   2   0   2   0   0   0   2   0   2   2   0   0   2   2   2   2   0   0   0   2   0   2   2   0   0   0   0   0   2   0   0   0   0   0   0   0   0   0   0   2   2   2
 MK-5-13                0   2   0   0   0   2   0   2   2   2   0   0   2   2   2   2   2   2   0   0   0   2   0   0   0   2   0   0   2   0   2   0   2   0   2   2   2   0   2   2   0   0   0   0   0   0   2   2   0   0   0   2   2   2   0   2   2   0   2   2   0   2   0   0   2   0   2   2   0   2   2   0   0   2   2   0   0   0   0   2   0   2   2   2   0   2   2   2   0   2   2   0   0   0   0   0   0   0   2   0   0   0   2   2   2   2   0   0   2   2   2   2   0   2   2   2   2   2   0   2   2   0   2   0   2   0   0   2   0   0   0   2   0   0   0   0   2   0   2   0   2   0   0   0   0   0   2   0   2   0   0   2   2   2   0   2   2   2   2   0   2   0   0   0   2   0   2   2   0   0   2   2   0   2   0   0   0   2   0   2   2   0   0   0   0   2   2   0   0   0   2   0   0   0   0   0   2   2   0   2
 MK-5-14                2   2   0   0   0   0   0   2   2   2   0   0   2   2   2   2   2   2   0   0   0   2   0   0   0   2   0   0   2   0   0   0   2   0   2   2   2   0   0   2   0   0   0   0   0   0   2   2   0   0   0   0   2   0   0   2   2   0   2   2   0   2   0   0   2   0   2   2   0   2   2   0   2   2   2   0   0   2   2   2   2   2   2   2   0   2   2   2   0   2   2   0   0   0   0   2   0   0   2   0   0   0   2   2   2   0   0   0   2   2   2   2   0   2   2   2   0   2   0   2   2   0   2   0   2   2   0   0   0   0   2   2   0   0   0   0   2   0   2   0   2   0   0   0   0   0   2   0   2   0   0   2   2   2   0   2   2   2   2   0   2   0   0   0   2   0   2   2   0   0   2   2   2   2   0   0   0   2   0   2   2   0   0   0   0   2   2   0   0   0   2   2   0   0   0   0   2   2   0   2
 MK-5-15                2   2   0   0   2   0   0   2   2   2   2   0   2   2   2   2   2   2   0   0   0   2   2   0   0   2   2   0   2   0   0   0   2   0   2   2   2   0   0   2   0   0   0   0   0   0   2   2   2   0   0   0   2   0   0   0   2   0   2   2   0   2   0   0   2   0   2   2   0   2   2   0   2   2   0   2   0   2   2   2   2   2   2   2   0   2   2   2   0   2   2   0   0   0   0   2   0   0   2   0   0   0   2   0   0   2   0   0   2   2   2   2   0   2   2   2   0   2   0   2   2   0   2   0   2   2   0   0   0   0   2   0   0   0   0   0   2   0   2   2   2   0   0   0   0   0   2   0   2   0   0   2   2   2   2   2   2   2   2   2   2   0   0   0   2   0   0   2   0   2   2   2   0   2   0   2   2   2   0   2   2   0   0   0   0   2   2   2   0   0   2   2   0   0   0   0   0   2   0   2
 MK-5-16                2   2   0   2   2   0   2   2   2   2   2   0   2   0   2   2   2   2   0   0   0   2   2   0   2   2   0   0   2   2   0   0   0   0   2   2   2   0   0   2   0   0   2   0   0   0   2   2   2   0   0   0   2   0   0   0   2   0   2   2   0   2   0   0   2   2   2   2   0   2   2   0   0   2   0   0   0   2   2   2   2   2   0   2   0   2   2   2   2   2   2   0   0   0   0   2   0   0   2   0   0   0   2   0   0   2   0   0   2   2   0   2   0   2   2   0   0   2   0   2   2   0   2   0   2   2   0   0   0   0   2   0   0   0   0   0   0   0   2   0   2   0   0   2   0   0   2   0   2   0   0   2   2   2   2   2   2   2   2   2   2   0   0   0   2   0   0   2   0   0   2   2   0   2   0   0   2   0   0   2   2   0   0   0   0   0   2   2   0   0   2   2   0   0   0   0   0   2   0   2
 MK-6-1                 0   0   2   0   2   2   0   0   2   0   2   0   2   2   0   2   2   0   2   0   2   0   2   0   2   0   0   0   2   2   2   2   0   2   0   0   0   2   0   0   0   0   2   2   2   0   0   0   0   0   0   2   2   0   2   2   0   2   0   0   2   2   2   0   2   2   2   2   2   0   2   2   0   2   0   2   0   2   2   0   0   2   0   0   0   0   0   2   0   0   2   0   0   0   2   2   0   0   0   2   0   0   2   2   0   0   0   0   0   2   2   2   2   0   0   2   0   2   2   0   2   0   2   2   2   2   0   0   2   0   2   0   0   0   2   0   2   2   2   0   2   0   2   2   2   0   0   2   0   0   2   2   2   2   0   0   0   0   2   0   2   0   2   2   0   0   0   0   2   0   2   2   2   2   0   2   0   2   0   2   0   0   0   0   0   0   2   0   0   0   2   0   0   0   2   0   0   2   0   2
 MK-6-2                 0   0   2   0   2   2   0   2   2   0   0   0   2   2   0   2   2   0   2   0   0   0   2   0   2   0   0   0   2   2   2   2   0   0   0   0   0   2   0   0   0   0   0   0   2   0   0   0   0   0   0   2   2   0   2   2   0   2   0   0   2   2   0   0   2   2   2   0   2   0   2   2   0   0   2   2   0   2   0   0   0   2   0   0   0   2   0   2   0   0   2   2   0   0   2   2   0   0   0   2   0   0   2   2   0   0   0   0   0   0   0   2   2   0   0   2   0   2   2   0   2   0   2   2   0   2   2   2   2   0   2   0   0   0   2   0   2   2   2   0   0   0   2   0   2   0   0   2   0   0   2   2   2   2   0   2   0   0   2   0   2   0   2   2   0   0   0   0   2   0   2   2   2   2   0   2   0   2   0   2   0   2   0   0   0   0   0   2   0   0   2   0   0   0   2   0   0   2   0   2
 MK-6-3                 0   0   2   0   0   2   0   0   2   0   0   0   2   2   0   0   0   0   2   2   2   0   2   0   2   0   0   0   2   2   0   2   2   0   0   0   0   2   0   0   0   0   2   0   2   2   0   0   0   0   0   2   0   0   2   2   0   2   0   0   2   2   2   0   2   2   2   0   2   0   2   2   0   0   2   2   0   2   0   0   0   2   0   0   0   2   0   2   0   0   2   2   0   0   2   2   0   0   0   2   0   0   0   2   2   0   2   0   0   0   2   2   2   0   0   2   0   2   2   0   2   0   2   2   0   2   2   2   2   0   2   0   0   0   2   0   2   2   2   0   0   0   2   0   2   0   0   2   0   2   2   2   2   2   0   2   2   0   2   0   2   0   2   2   0   0   2   0   2   0   2   2   2   2   0   2   0   2   0   2   0   2   0   0   2   0   0   2   0   0   0   0   0   0   2   0   0   2   0   2
 MK-6-4                 0   0   2   0   0   2   0   0   2   0   2   2   2   2   2   0   0   0   2   2   2   0   2   0   2   0   0   0   2   2   2   2   2   0   0   0   0   2   0   0   0   0   2   0   2   0   0   0   0   2   0   0   0   2   2   2   0   2   0   0   2   2   2   0   2   2   2   0   2   0   2   2   0   0   2   2   0   2   0   2   0   0   0   2   0   2   0   2   0   0   2   2   0   0   2   2   0   0   0   2   0   2   2   2   2   0   2   0   0   0   2   2   2   0   0   2   0   2   2   0   2   0   2   2   0   2   2   2   2   0   2   0   0   0   2   0   2   2   2   0   0   2   0   0   2   0   0   2   0   2   2   2   2   2   2   2   2   0   2   0   2   0   2   2   0   0   0   0   2   0   2   0   2   2   0   2   2   2   0   2   0   2   0   2   2   0   0   2   0   0   0   0   0   0   2   0   0   2   0   2
 MK-6-5                 0   0   2   2   0   2   0   0   2   0   2   0   2   2   2   0   0   0   0   2   2   0   0   0   2   0   0   0   2   2   2   2   2   0   2   0   0   0   0   0   0   0   2   0   2   0   0   0   0   2   0   0   0   2   2   2   0   2   0   0   2   2   2   0   2   2   2   0   2   0   0   2   0   0   2   2   0   0   0   0   0   0   0   2   0   2   0   2   0   0   2   2   0   0   2   2   0   0   0   2   0   2   2   2   2   0   2   0   0   0   2   0   2   0   0   2   0   2   2   0   2   0   2   0   0   2   2   2   2   2   2   0   0   2   2   0   2   2   2   0   2   2   0   2   2   0   0   2   0   2   2   2   2   2   2   2   2   0   2   0   2   0   2   0   0   0   0   0   0   0   2   0   2   2   0   2   2   2   0   2   0   2   0   2   2   0   0   2   0   0   0   0   0   0   0   0   2   2   0   2
 MK-6-6                 0   0   2   2   0   2   2   0   2   0   2   0   2   2   2   2   0   0   0   2   2   0   0   0   2   0   0   0   0   2   2   2   2   0   2   0   0   0   0   0   0   2   2   0   2   0   0   0   0   2   0   0   0   2   2   2   0   2   0   0   2   2   2   0   2   0   0   0   2   0   0   2   0   0   2   2   0   0   0   0   0   0   0   0   0   2   0   2   0   0   2   2   0   0   2   2   0   0   0   2   0   2   2   2   2   0   2   0   0   0   2   0   2   0   0   2   0   0   2   0   2   0   2   0   0   0   2   2   2   2   2   0   0   2   2   0   2   2   2   0   2   2   0   2   2   0   0   2   0   2   2   2   2   2   2   2   0   0   2   0   2   0   2   0   0   0   0   0   0   0   2   0   2   2   0   2   2   2   0   2   0   0   0   2   2   0   2   2   0   0   0   0   2   0   0   0   2   2   0   2
 MK-6-7                 0   0   2   2   0   0   2   2   2   0   2   0   2   2   2   2   0   0   0   2   2   0   0   0   2   0   0   0   0   2   2   0   2   0   2   0   0   0   0   0   0   2   2   2   0   0   0   0   0   2   0   0   0   2   2   2   0   2   0   2   2   2   0   0   2   0   0   0   2   0   0   2   0   0   2   2   2   0   0   0   0   0   2   0   0   2   0   0   0   0   2   2   0   0   2   2   0   0   2   2   0   2   0   2   2   0   2   0   0   0   2   0   2   0   0   2   0   2   2   0   2   0   2   0   0   0   2   0   2   2   2   0   0   2   2   0   2   2   2   0   2   2   0   2   2   0   0   2   0   2   2   2   2   2   2   2   0   0   2   2   2   0   2   0   0   0   0   0   0   0   2   2   2   2   0   2   2   2   0   2   0   0   0   2   2   0   2   2   0   0   0   0   2   0   0   0   2   2   0   0
 MK-6-8                 0   0   2   0   2   0   2   2   2   0   2   0   2   2   2   2   0   0   0   2   2   0   0   0   2   2   0   0   2   0   2   0   2   0   2   0   2   0   0   0   0   2   2   2   0   0   0   0   0   2   0   0   2   2   2   2   0   0   0   2   2   2   0   0   2   0   0   0   2   0   0   2   0   0   2   2   2   0   0   2   0   0   0   0   0   2   0   0   0   0   2   2   0   0   2   2   0   0   2   2   0   2   0   0   2   0   2   0   0   0   2   0   2   0   0   2   0   2   2   0   0   0   2   0   0   0   2   0   2   2   2   0   0   2   0   0   2   0   2   0   2   2   0   2   2   0   0   2   0   0   2   2   2   2   2   2   0   0   2   2   2   0   2   2   0   2   0   0   0   0   2   2   2   2   0   2   2   2   0   2   0   0   0   2   2   0   2   2   0   0   0   0   0   0   0   0   2   0   0   0
 MK-6-9                 0   0   2   0   2   0   2   2   2   0   2   0   2   2   0   2   2   0   0   2   2   0   0   0   2   2   0   0   2   0   2   0   2   0   2   2   2   0   0   0   0   2   2   2   0   0   0   0   0   2   2   0   2   2   2   2   0   0   0   2   2   2   0   2   2   0   0   0   2   0   0   2   2   0   2   2   0   0   0   2   0   0   0   2   0   0   0   0   0   0   2   2   0   0   2   2   0   0   2   2   0   2   0   0   2   0   2   0   0   0   2   0   2   0   0   2   0   2   2   0   0   0   2   0   0   0   2   0   2   2   2   0   0   2   0   0   2   0   2   0   0   2   0   2   2   0   0   2   0   0   2   2   2   2   2   2   0   0   2   2   2   0   2   2   0   2   0   0   0   0   2   2   2   2   0   2   2   2   2   2   0   0   0   2   2   0   2   2   0   0   0   0   0   0   0   0   2   0   0   0
 MK-6-10                0   0   2   2   2   0   2   0   2   0   2   0   2   2   0   2   2   0   0   2   2   0   0   0   2   2   0   2   2   0   2   0   2   0   2   0   2   0   0   0   0   2   2   2   0   0   2   0   0   2   2   0   2   0   2   2   0   0   0   2   2   2   0   2   2   0   0   2   0   0   0   2   2   0   2   2   0   0   0   2   0   2   0   0   0   0   0   0   0   0   2   0   0   0   2   2   0   0   2   2   0   2   0   0   2   0   2   0   0   0   2   0   2   0   0   2   0   0   2   0   0   0   2   0   0   0   2   0   2   2   2   0   2   2   0   0   2   0   2   0   0   2   0   2   2   0   0   2   2   0   2   2   0   2   2   2   0   0   2   2   2   0   2   2   0   2   0   0   0   0   2   2   2   2   0   2   2   2   2   2   0   0   0   2   2   0   2   2   0   0   0   0   0   0   0   0   0   0   0   0
 MK-6-11                0   0   2   2   2   0   2   0   2   0   0   0   2   2   0   2   2   0   0   2   2   0   0   0   2   2   0   2   2   0   2   0   2   0   2   0   2   0   0   2   2   2   2   2   0   0   2   0   0   2   2   0   2   0   2   2   0   0   2   0   2   2   0   2   2   0   0   2   0   0   0   2   0   0   2   2   2   0   0   0   0   2   0   0   0   2   0   0   0   0   2   0   2   0   2   2   0   0   2   2   0   2   0   0   0   0   2   0   0   0   2   0   2   0   0   2   0   0   2   0   0   0   2   0   0   0   2   0   2   0   2   0   2   2   0   0   2   2   2   0   0   2   0   2   2   0   0   2   0   0   2   2   0   2   2   2   0   0   2   2   2   0   2   2   0   2   0   2   0   0   2   2   2   2   0   2   2   2   2   0   0   0   2   2   2   0   2   2   2   0   0   0   2   0   0   0   0   0   2   0
 MK-6-12                0   0   0   2   2   0   2   2   2   0   0   0   2   2   0   2   2   0   0   2   2   0   0   0   2   2   0   2   2   0   0   0   2   0   2   0   2   0   0   2   2   2   2   0   0   0   2   0   0   2   2   0   2   0   2   0   0   0   2   0   0   2   0   2   2   0   2   2   0   2   0   2   0   0   2   2   2   0   0   0   0   2   2   0   0   2   0   0   0   0   2   0   2   0   2   2   0   2   0   2   0   2   0   0   0   0   2   2   0   0   2   0   2   0   0   2   0   0   2   0   0   0   0   0   0   0   2   0   2   0   2   0   2   0   0   2   2   2   2   0   0   0   0   2   2   0   0   2   0   2   2   2   0   0   2   2   0   0   2   2   2   0   2   0   0   2   0   2   0   0   2   2   2   2   0   2   2   2   2   0   0   0   2   2   2   0   2   2   0   0   0   0   2   0   2   0   0   0   2   0
 MK-6-13                0   0   0   2   2   0   2   2   2   0   0   0   2   2   0   0   2   0   0   2   2   0   0   0   2   2   0   2   2   0   0   0   2   0   2   0   2   0   0   2   2   2   2   0   0   0   2   2   0   2   2   0   2   0   2   0   0   0   2   0   0   2   0   2   2   0   2   2   0   2   0   2   0   0   2   2   2   0   0   0   0   2   2   0   0   2   0   0   0   0   2   0   2   0   2   2   0   2   2   2   2   2   0   0   0   0   2   2   0   0   2   0   0   0   0   2   0   0   2   0   0   0   0   0   0   0   2   0   2   0   2   0   2   0   0   2   2   0   2   0   0   0   0   2   2   0   0   2   0   2   2   2   0   0   2   2   0   0   2   2   2   0   2   0   0   2   0   2   0   2   2   2   2   2   0   2   2   2   2   0   0   0   0   2   2   0   2   2   0   0   2   0   2   0   2   0   0   0   2   0
 MK-6-14                0   0   0   2   2   0   2   2   2   0   0   2   2   2   0   0   2   0   0   2   2   0   0   2   2   2   0   2   2   0   0   0   2   0   2   0   2   0   2   2   2   0   2   0   0   0   2   0   0   2   2   0   2   0   2   0   2   0   2   0   0   2   0   2   2   0   2   2   0   2   0   2   0   0   2   2   2   2   0   0   0   2   2   0   0   0   0   0   0   0   2   0   2   0   2   2   0   2   0   2   2   2   0   0   0   0   2   2   0   0   0   0   0   0   0   2   0   0   2   0   0   0   0   0   0   0   2   0   2   0   2   0   2   0   0   2   2   0   2   0   0   0   0   2   2   0   0   2   0   2   2   2   0   0   2   0   0   0   2   2   2   0   2   0   0   2   0   2   0   2   2   2   2   2   0   2   2   2   2   0   0   0   2   2   2   0   2   2   0   0   2   0   2   0   2   0   0   0   2   0
 MK-6-15                0   2   0   0   0   0   2   2   2   0   2   2   2   2   0   0   0   0   0   2   2   0   0   2   2   2   0   2   2   0   0   0   2   0   0   2   0   0   2   2   2   0   2   0   0   2   2   0   2   2   2   0   2   0   2   0   2   2   2   0   0   2   0   2   2   0   2   2   0   2   0   2   0   0   2   2   0   2   0   0   0   2   0   2   2   0   0   0   0   0   0   0   2   0   0   0   0   2   0   2   2   0   0   0   0   0   2   2   0   0   0   0   0   0   0   2   0   2   2   0   0   0   0   0   0   0   2   0   2   0   2   0   2   0   0   2   2   2   2   0   0   0   0   2   2   0   0   2   0   2   2   2   0   0   2   0   0   0   2   2   2   0   2   0   0   2   0   2   0   2   0   2   2   2   0   2   2   2   2   2   0   0   2   2   0   2   2   2   0   0   2   0   2   0   2   0   0   0   2   0
 MK-6-16                0   2   0   0   0   0   2   2   0   0   2   2   2   2   0   0   0   0   0   2   2   0   0   2   0   2   0   0   2   0   0   0   2   0   0   2   0   0   2   2   2   0   2   0   0   2   2   0   2   2   2   0   2   0   2   0   2   2   2   0   0   2   0   2   2   0   2   2   0   2   2   2   0   0   2   2   0   2   0   0   0   2   0   2   2   2   0   0   0   0   0   0   0   0   0   0   0   2   0   2   2   0   0   0   0   0   2   2   0   0   0   0   0   0   0   2   2   2   2   0   0   0   0   0   0   0   2   2   2   0   2   0   0   0   0   2   2   2   2   0   0   0   2   2   2   0   0   2   0   2   2   2   0   0   2   0   0   0   2   2   2   0   2   0   0   2   0   2   2   2   0   2   2   2   0   2   2   0   2   2   2   0   2   2   0   2   2   2   0   0   2   0   2   0   2   0   0   0   2   0
 
!****************************************** Phenotypic Data **********************************************************
!-100.0 is resevred for missing phenotype
SimulatedTrait1        15.1053   15.3522   15.2284   16.0753   16.0151   16.1491   17.2530   14.2989   16.3946   13.4300   11.9917   14.3462   13.7754   14.7959   15.9915   16.1642   14.7746   16.3075   14.5574   12.8194   17.3084   11.9301   13.5082   14.9890   14.8674   12.6473   15.8605   13.9786   15.1226   13.9543   14.5878   15.4793   16.5546   15.0490   13.5832   17.4888   16.7002   13.0253   16.2724   17.3326   15.9536   14.7404   16.4776   15.0748   13.5222   14.9839   14.0193   16.4422   16.5429   16.7326   15.0473   12.8817   14.8756   16.6600   14.5687   15.6234   16.5298   13.4438   16.2946   14.5024   13.0811   16.9884   15.6497   16.0032   14.0697   13.5348   16.1767   14.7999   15.1910   14.1323   15.9316   14.6367   15.3043   13.6107   14.2504   14.2952   15.3975   12.6542   15.9364   14.4677   16.6759   14.0178   14.2032   15.6582   16.1505   14.4139   14.2967   15.8496   16.0094   12.7164   15.1097   16.8998   13.7618   14.7304   16.2634   16.9721   13.1769   17.1042   15.1082   13.9924   14.3981   15.8395   13.5737   16.7609   15.0091   16.6417   16.2909   15.7417   15.2453   13.7267   17.5591   15.3151   13.8532   15.5575   15.8153   14.6174   14.5458   15.3881   13.3983   13.3257   16.5928   13.8691   14.3883   13.3658   15.6212   16.2996   14.6716   15.5206   12.8689   14.8157   16.5422   15.1357   14.2195   14.5282   15.3083   13.5783   13.2787   14.3666   16.7641   16.3211   13.0861   15.7026   17.6889   12.6656   14.8609   17.0641   15.1996   15.7001   15.5676   16.3995   16.5016   14.0720   16.3172   13.8127   15.1183   16.1365   12.0055   13.5537   14.4594   15.4615   12.3503   14.6411   15.5822   12.7084   16.0859   16.8126   13.4255   14.2106   15.3099   16.4236   16.1719   16.3125   15.8040   15.2498   13.6429   13.0445   14.4567   14.3708   16.4524   13.8416   13.9330   17.4121   15.3677   14.5470   13.3212   15.3902   15.2229   17.0209   16.4719   13.5125   16.9565   14.5040   13.4666   15.6243   14.5290   13.7065   16.5069   13.0537   13.2289   14.1875
SimulatedTrait2         9.5972    9.0964    9.3686    9.3039   10.7975    9.1535    9.6172   10.7524   10.0867   10.3410   10.4350   10.6049   10.7431    9.6181    9.6830   10.0038    9.9645    9.3151   10.4597   10.3278    9.6958   11.0218    9.6807   10.3437   10.2268    9.6650    9.6284   11.7145   10.7450   10.6624   10.7677    9.8594    9.6050   11.0607    9.9417   10.5742   10.4073   10.7515    9.1073   10.2242    8.6164    9.8290    8.9200    9.4205   10.0108    9.6583   10.8850   10.2746    9.4386   10.1173   10.2635    9.4147   10.4021    9.9663    9.6223   11.3256    9.8110   10.0384    9.6569    9.3911    9.5964    8.5248    9.9262   10.3571   10.9160   10.7077   10.7258   10.0664    9.6394   10.6608    9.0083    9.2132   10.3423   10.7726   10.8886   10.4913   10.7375   10.5523    9.4506   10.4977    8.8020   10.9244   10.1865   10.3389    8.9617   10.2033    9.5928    8.5243    9.1838    9.7860    9.8244    9.3260    9.2917   10.5036    9.4336    8.6106   10.4860    9.3671   10.8666   10.3315   11.0158    9.0570    9.9303    9.9039    9.4677    8.7404   10.4750   11.1113   10.1455   10.7050    9.6204   11.2009   10.2810    8.7837    9.1855    9.3966    9.6094    9.8565    9.6678   11.6627    9.1163    9.7227    9.6870    9.6019    9.4211    9.8221   10.4357    8.8454   10.4884    9.3407   10.3189   10.2139   10.6072   10.4291   10.5797   10.8265    9.9690    9.4058    9.4992    9.3941    9.5966   11.2536    9.0507   10.0713    9.2955    9.0772    8.9240    9.9891    9.6756    9.3661   10.4051   11.1270    8.9322   10.9466   10.8830    9.7628   10.5522    9.7802   10.4479    9.8001   10.2736    9.8431    9.9436   10.7638    8.8161   10.0192   10.5284    9.6358    9.2791    9.2128    9.8162    9.7967   10.6234   11.3010    9.1310   10.5124   10.3813    9.7111    9.8064    9.3195   10.3378    9.3884   10.7404   11.0504   10.0468    9.9134    9.5997    9.5109    9.3986   11.1792   10.4011   11.1817   10.2930   10.0963    9.5801   10.1170   10.0637    9.8041   10.0359    9.8685
 
