# Supplementary material for: Inclusive Composite Interval Mapping of QTL by Environment Interactions in Biparental Populations
Source: PLoS One. 2015 Jul 10;10(7):e0132414. doi: 10.1371/journal.pone.0132414 (PMC4498613; doi:10.1371/journal.pone.0132414)
Supplement: S5 File — (ZIP) [file pone.0132414.s005.zip › H=0.5/L1/run_00031.met]

!**********************Note: lines staring with "!" are remarks and will be ignored in the program********************
!*********************************General Information**********************************
!Assuming F1 = P1 x P2, populations available in QTL IciMapping are: 
!  1, P1BC1F1 = P1 x F1, the first backcrossing where P1 is used as the recurrent parent;
!  2, P2BC1F1 = P2 x F1, the first backcrossing where P2 is used as the recurrent parent;
!  3, F1DH, F1-derived doubled haploids; 
!  4, RIL or F1RIL, recombination inbred lines through the repeated selfing of F1;
!  5, P1BC1RIL, recombination inbred lines through the repeated selfing of P1BC1F1;
!  6, P2BC1RIL, recombination inbred lines through the repeated selfing of P2BC1F1;
!  7, F2, the selfing generation of F1;
!  8, F3, the selfing generation of F2;
!  9, P1BC2F1, the second backcrossing where P1 is used as the recurrent parent; 
! 10, P2BC2F1, the second backcrossing where P2 is used as the recurrent parent;
! 11, P1BC2RIL, recombination inred lines through the repeated selfing of P1BC2F1; 
! 12, P2BC2RIL, recombination inred lines through the repeated selfing of P2BC2F1; 
! 13, P1BC1F2, the selfing generation of P1BC1F1; 
! 14, P2BC1F2, the selfing generation of P2BC1F1; 
! 15, P1BC2F2, the selfing generation of P1BC2F1; 
! 16, P2BC2F2, the selfing generation of P2BC2F1; 
! 17, P1BC1DH, P1BC1F1-derived doubled haploids; 
! 18, P2BC1DH, P2BC1F1-derived doubled haploids; 
! 19, P1BC2DH, P1BC2F1-derived doubled haploids; 
! 20, P2BC2DH, P2BC2F1-derived doubled haploids; 
   3      !Mapping Population (see remarks above)
   2      !Mapping Function (1 for Kosambi; 2 for Haldane; 3 for Morgan)
   2      !Marker Space Type (1 for intervals; 2 for positions)
   1      !Marker Space Unit(1 for centiMorgans; 2 for Morgan)
   6      !Number of Chromosomes (or Linkage Groups)
 200      !Size of the mapping population
   2      !Number of environments
 
!***************************************** Chromosomes and Linkage Maps **********************************************
!Chromosome                 NumMarkers
-CH1                        16
-CH2                        16
-CH3                        16
-CH4                        16
-CH5                        16
-CH6                        16
!Linkage map (Marker name followed by position or the interval length)
 MK-1-1                1     0.000
 MK-1-2                1    10.000
 MK-1-3                1    20.000
 MK-1-4                1    30.000
 MK-1-5                1    40.000
 MK-1-6                1    50.000
 MK-1-7                1    60.000
 MK-1-8                1    70.000
 MK-1-9                1    80.000
 MK-1-10               1    90.000
 MK-1-11               1   100.000
 MK-1-12               1   110.000
 MK-1-13               1   120.000
 MK-1-14               1   130.000
 MK-1-15               1   140.000
 MK-1-16               1   150.000
 MK-2-1                2     0.000
 MK-2-2                2    10.000
 MK-2-3                2    20.000
 MK-2-4                2    30.000
 MK-2-5                2    40.000
 MK-2-6                2    50.000
 MK-2-7                2    60.000
 MK-2-8                2    70.000
 MK-2-9                2    80.000
 MK-2-10               2    90.000
 MK-2-11               2   100.000
 MK-2-12               2   110.000
 MK-2-13               2   120.000
 MK-2-14               2   130.000
 MK-2-15               2   140.000
 MK-2-16               2   150.000
 MK-3-1                3     0.000
 MK-3-2                3    10.000
 MK-3-3                3    20.000
 MK-3-4                3    30.000
 MK-3-5                3    40.000
 MK-3-6                3    50.000
 MK-3-7                3    60.000
 MK-3-8                3    70.000
 MK-3-9                3    80.000
 MK-3-10               3    90.000
 MK-3-11               3   100.000
 MK-3-12               3   110.000
 MK-3-13               3   120.000
 MK-3-14               3   130.000
 MK-3-15               3   140.000
 MK-3-16               3   150.000
 MK-4-1                4     0.000
 MK-4-2                4    10.000
 MK-4-3                4    20.000
 MK-4-4                4    30.000
 MK-4-5                4    40.000
 MK-4-6                4    50.000
 MK-4-7                4    60.000
 MK-4-8                4    70.000
 MK-4-9                4    80.000
 MK-4-10               4    90.000
 MK-4-11               4   100.000
 MK-4-12               4   110.000
 MK-4-13               4   120.000
 MK-4-14               4   130.000
 MK-4-15               4   140.000
 MK-4-16               4   150.000
 MK-5-1                5     0.000
 MK-5-2                5    10.000
 MK-5-3                5    20.000
 MK-5-4                5    30.000
 MK-5-5                5    40.000
 MK-5-6                5    50.000
 MK-5-7                5    60.000
 MK-5-8                5    70.000
 MK-5-9                5    80.000
 MK-5-10               5    90.000
 MK-5-11               5   100.000
 MK-5-12               5   110.000
 MK-5-13               5   120.000
 MK-5-14               5   130.000
 MK-5-15               5   140.000
 MK-5-16               5   150.000
 MK-6-1                6     0.000
 MK-6-2                6    10.000
 MK-6-3                6    20.000
 MK-6-4                6    30.000
 MK-6-5                6    40.000
 MK-6-6                6    50.000
 MK-6-7                6    60.000
 MK-6-8                6    70.000
 MK-6-9                6    80.000
 MK-6-10               6    90.000
 MK-6-11               6   100.000
 MK-6-12               6   110.000
 MK-6-13               6   120.000
 MK-6-14               6   130.000
 MK-6-15               6   140.000
 MK-6-16               6   150.000
!*********************************** Marker Types ********************************************************************
!Co-dominant marker: When heterozygote F1 is present, P1 is coded as 2, F1 is coded as 1, and P2 is coded as 0; Otherwise, P1 is coded as 2, and P2 is coded as 0. 
!Dominant marker: When heterozygote F1 is present, P1 and F1 are coded as 12, and P2 is coded as 0; Otherwise, P1 is coded as 2, and P2 is coded as 0.  
!Recessive markers: When heterozygote F1 is present, P1 is coded as 2, and F1 and P2 are coded as 10; Otherwise, P1 is coded as 2, and P2 is coded as 0. 
!Missing marker is coded as -1. 
 MK-1-1                 0   0   0   2   2   0   2   0   0   0   2   2   0   0   2   0   2   0   0   2   2   2   2   2   0   0   2   0   0   0   2   0   2   2   2   0   2   2   2   0   0   2   0   2   0   0   0   0   0   2   0   2   2   0   0   0   0   2   0   0   2   2   0   2   2   2   0   2   0   0   0   2   2   0   0   2   0   0   2   0   0   0   2   2   0   2   2   2   0   2   2   0   2   0   2   2   2   2   2   0   0   2   0   2   2   0   2   0   0   0   2   2   2   0   0   0   2   2   0   0   0   2   0   2   0   0   0   2   0   2   2   2   0   2   0   0   2   0   2   0   2   2   2   0   2   0   0   2   2   2   0   0   2   2   0   0   2   2   2   0   0   0   2   2   2   0   0   2   2   0   2   2   2   2   2   0   2   2   0   0   2   2   0   2   2   2   2   2   2   2   0   2   2   2   0   2   0   2   2   0
 MK-1-2                 0   0   0   2   2   0   2   0   0   0   2   2   0   2   2   0   2   0   0   0   2   2   2   2   0   0   2   0   0   0   2   0   2   2   2   0   2   2   2   0   0   2   0   2   0   0   2   0   0   2   0   2   2   0   0   0   2   2   0   0   2   2   0   2   2   2   0   2   2   2   0   2   2   0   0   0   0   0   2   0   0   0   2   2   0   2   2   2   0   2   2   0   2   0   2   2   2   2   2   0   0   2   0   2   2   0   0   0   0   0   2   2   2   0   0   0   2   2   0   0   0   2   0   0   0   0   0   2   2   2   2   2   2   2   0   0   2   0   2   0   2   2   2   0   2   0   0   2   2   2   0   0   2   0   0   0   2   2   2   0   0   0   2   2   2   0   0   2   2   0   0   2   2   2   2   2   0   2   2   0   2   2   0   2   2   2   2   2   2   2   0   2   2   2   0   2   0   2   2   0
 MK-1-3                 0   0   0   2   0   0   2   0   0   0   2   2   0   2   2   0   2   0   0   0   2   0   2   2   0   0   2   0   0   0   2   0   2   2   2   0   2   2   2   0   0   2   2   2   0   0   2   0   2   2   0   2   2   2   0   2   2   2   0   0   2   2   0   0   2   0   0   2   2   2   2   2   0   0   0   0   0   0   0   0   0   0   2   0   0   2   2   2   0   2   2   0   2   0   2   2   2   2   0   0   0   2   0   2   2   2   0   0   0   0   2   2   2   0   0   0   2   2   0   0   0   2   0   2   0   0   0   2   2   2   2   2   2   2   0   0   2   0   2   0   2   0   2   0   2   0   0   0   2   2   0   0   2   0   0   0   2   2   2   0   0   0   2   2   2   0   0   2   2   0   0   2   2   2   2   2   2   2   0   0   2   2   0   2   0   2   2   2   2   2   0   2   2   2   0   2   0   2   2   0
 MK-1-4                 0   0   0   2   2   0   2   0   0   0   2   0   0   2   2   0   2   0   0   0   2   2   2   2   0   0   2   0   0   0   2   0   2   2   2   0   2   2   2   0   0   2   2   2   0   0   0   2   2   2   0   2   2   2   0   2   2   2   0   0   2   2   0   2   2   0   0   0   2   2   2   2   0   0   0   0   0   0   0   0   0   0   0   0   0   2   2   2   0   2   2   0   2   0   2   2   2   2   0   0   0   2   0   2   2   2   0   0   0   0   2   2   0   0   0   0   2   2   0   0   0   2   0   2   0   0   2   2   2   2   2   2   2   2   0   0   2   0   2   0   2   0   2   0   2   0   0   0   2   2   0   0   0   0   0   0   2   2   2   0   0   0   2   2   2   0   0   2   2   0   0   2   2   2   2   2   2   0   0   0   0   2   0   2   0   2   2   2   2   2   2   2   2   2   0   2   0   2   2   0
 MK-1-5                 0   2   0   2   2   0   2   0   0   0   2   0   0   2   2   0   2   2   0   0   2   2   2   2   0   0   2   0   0   2   2   0   2   2   2   0   2   2   2   0   0   2   2   2   0   2   0   2   2   2   0   2   0   2   0   2   2   2   0   0   2   2   0   2   0   0   0   0   2   2   2   2   2   0   0   0   0   0   2   0   0   0   2   0   0   2   2   2   0   2   0   0   2   0   2   2   2   2   0   0   0   2   0   2   2   2   0   0   0   0   2   2   0   0   0   0   2   2   0   0   0   2   0   2   0   0   2   2   2   2   0   0   2   2   0   0   2   0   0   0   2   0   2   0   2   0   0   0   2   2   0   0   0   0   0   0   2   2   2   0   0   0   2   2   2   0   0   2   2   0   0   2   2   2   2   2   2   2   0   0   0   2   0   2   0   2   0   2   2   2   2   2   2   2   0   2   0   2   2   0
 MK-1-6                 0   2   0   2   2   0   2   0   2   0   2   0   0   2   2   0   2   2   0   0   2   2   2   2   0   0   2   0   0   2   2   0   2   2   2   0   2   2   2   0   2   2   2   2   0   2   0   2   2   2   0   2   0   2   0   2   2   2   0   0   2   2   0   2   0   0   0   0   2   2   2   2   2   0   0   0   2   0   2   0   0   0   2   2   0   2   2   2   0   2   2   0   2   0   2   2   2   2   0   0   0   2   0   2   2   2   2   0   0   0   2   2   0   0   0   0   2   2   0   0   2   2   0   2   0   0   2   2   2   2   0   0   2   2   0   0   2   0   0   0   2   0   2   0   2   0   0   0   2   2   0   0   0   0   0   0   2   2   0   0   0   0   2   2   0   0   2   2   2   0   0   0   2   2   2   2   2   2   0   0   0   2   0   2   0   2   0   2   2   2   2   2   2   2   0   2   0   2   2   0
 MK-1-7                 0   2   0   2   2   2   2   0   2   0   2   0   0   2   2   0   2   0   0   0   2   2   2   2   0   0   2   0   0   2   2   0   2   2   2   0   2   2   0   0   2   0   0   2   0   2   0   2   2   2   0   2   2   0   0   2   2   2   0   0   2   2   0   2   0   0   0   0   0   0   2   2   2   0   0   0   2   0   0   0   0   2   2   2   0   2   2   2   0   2   2   0   2   0   2   2   2   2   0   0   0   2   0   2   2   2   2   0   0   0   2   2   0   0   0   0   2   2   0   0   2   2   0   2   0   0   2   2   2   2   0   0   2   2   0   0   2   0   0   0   0   0   2   0   2   0   0   0   2   2   0   2   0   0   0   0   2   0   0   0   0   0   2   2   0   0   2   2   2   0   0   0   2   2   2   2   2   2   0   0   0   2   0   2   0   2   0   2   2   2   2   2   2   2   2   2   0   2   0   0
 MK-1-8                 0   2   0   2   2   2   0   0   2   2   2   0   0   2   2   0   2   0   2   0   2   2   2   2   0   0   2   0   0   2   0   0   2   2   0   0   2   2   0   0   2   0   0   2   2   2   0   2   2   2   0   2   2   0   2   0   2   2   0   0   0   2   0   2   0   0   0   0   0   0   2   2   2   0   0   0   2   0   0   2   0   2   0   2   0   2   2   0   0   2   2   0   2   0   2   2   2   2   0   0   0   2   0   2   2   2   2   0   0   0   2   2   0   0   0   0   0   2   0   0   2   2   0   2   0   0   0   2   2   2   0   2   2   2   2   0   0   0   0   0   0   0   2   2   2   0   0   0   2   2   0   2   0   0   0   0   2   0   0   0   0   0   2   2   0   0   2   2   2   0   0   0   0   2   0   2   2   2   0   2   0   2   0   2   0   2   0   2   2   2   2   0   2   0   0   2   0   2   0   0
 MK-1-9                 0   2   0   2   2   2   2   0   2   0   2   0   0   2   2   0   2   0   2   0   2   0   2   2   0   2   2   0   0   2   0   0   2   2   0   0   2   2   0   0   2   2   0   2   2   2   0   2   2   2   0   2   2   0   2   2   2   2   0   0   0   2   0   2   0   0   0   0   0   0   2   2   2   2   0   0   2   0   2   2   0   2   0   0   0   2   2   0   0   2   2   0   2   0   2   2   0   0   0   0   0   2   0   2   2   2   2   0   0   0   0   2   0   0   0   0   0   2   0   2   2   2   0   2   2   0   0   2   2   2   0   2   2   2   2   0   0   2   2   0   0   0   2   2   2   0   0   0   2   0   0   2   0   0   0   0   2   0   0   0   0   0   2   2   0   0   2   2   0   0   0   2   0   2   0   2   2   2   0   0   2   2   0   0   0   2   0   2   2   2   2   0   2   0   0   2   2   2   0   0
 MK-1-10                0   0   0   2   2   2   2   0   2   0   2   2   0   2   0   0   2   0   2   0   2   0   2   2   0   2   2   2   0   2   0   0   2   2   0   0   2   2   0   0   2   2   0   2   2   2   0   2   2   2   0   0   2   0   2   2   2   2   0   0   0   2   0   0   0   0   0   0   0   0   2   2   2   2   0   0   2   0   0   2   0   2   0   0   0   0   2   0   0   2   2   0   2   2   2   2   0   0   0   0   0   0   0   2   2   2   2   0   0   2   0   2   0   0   0   0   0   2   0   2   2   2   0   2   2   0   0   2   2   2   2   2   2   2   2   0   0   2   2   0   0   0   2   2   2   0   0   0   2   0   0   2   0   0   0   0   2   0   0   0   0   0   0   2   0   0   2   2   0   0   2   2   0   2   0   2   2   2   0   0   2   2   0   0   0   2   0   2   2   2   2   0   2   0   0   2   0   2   0   0
 MK-1-11                0   2   0   2   2   2   2   0   2   0   2   2   0   2   0   0   2   0   2   0   2   0   2   2   0   2   2   2   0   2   0   0   2   2   0   0   0   2   0   0   2   2   0   2   2   2   0   2   2   2   0   0   2   0   2   2   2   2   0   0   0   2   0   0   0   0   2   0   0   0   2   2   2   2   0   0   2   0   0   2   0   0   0   0   2   2   2   0   0   2   2   0   2   2   2   2   0   2   0   0   0   0   2   2   0   2   2   2   0   2   0   2   0   0   0   0   0   2   0   2   2   2   0   2   0   0   0   2   2   2   2   2   2   2   2   0   0   2   2   0   0   0   2   2   2   0   0   0   2   0   0   2   0   0   2   0   2   0   0   2   0   0   0   2   0   2   2   2   0   0   2   2   0   0   2   2   0   2   2   0   2   2   0   2   0   2   0   2   2   2   2   0   2   0   0   2   0   2   0   0
 MK-1-12                0   2   0   2   2   2   2   0   0   0   2   2   0   2   0   0   0   0   2   0   2   0   2   2   0   2   2   2   0   2   0   0   0   2   2   2   0   2   0   0   2   2   0   2   2   0   0   2   2   2   0   0   2   0   2   2   2   2   0   0   2   2   0   0   0   2   2   0   0   0   2   2   2   2   2   2   2   0   0   2   0   0   0   0   2   2   2   0   0   0   0   0   2   2   2   2   0   2   0   0   0   2   2   2   0   2   2   2   0   2   0   0   0   0   0   2   0   2   0   2   0   2   0   2   0   0   0   2   0   2   2   0   2   2   2   0   0   2   2   0   2   0   2   2   2   2   0   0   2   2   0   2   0   0   2   0   2   0   0   2   0   2   0   2   0   2   2   2   0   0   0   2   0   0   2   2   0   2   2   0   0   2   0   2   0   2   0   2   2   2   2   0   2   0   0   2   0   2   0   0
 MK-1-13                0   2   0   2   0   0   2   0   0   0   2   2   0   0   0   0   0   0   2   0   2   0   2   2   0   2   2   2   0   2   0   0   0   2   2   0   0   2   0   0   2   2   0   2   2   0   0   2   2   2   0   0   2   0   2   2   2   2   2   0   2   2   0   0   0   2   2   0   0   0   2   2   2   2   2   2   2   0   0   2   0   0   0   0   2   2   2   0   0   0   0   0   2   0   2   2   0   2   2   0   0   2   2   0   0   0   0   2   0   2   0   0   2   0   0   2   2   2   0   2   0   2   0   2   0   0   0   2   2   2   2   0   2   2   2   0   0   2   2   0   2   0   2   0   2   2   0   0   2   2   0   2   0   0   2   0   0   0   0   2   0   2   0   2   0   2   2   2   0   0   0   2   0   2   2   2   0   2   2   0   0   2   0   2   0   2   0   0   2   2   2   0   2   0   0   2   0   2   0   0
 MK-1-14                0   2   0   2   0   0   2   0   0   0   2   2   0   0   0   0   0   0   2   0   2   0   2   2   0   2   2   2   0   2   0   0   0   2   2   0   2   2   0   0   2   2   0   2   2   0   0   2   2   2   2   0   2   0   2   2   2   2   2   0   2   2   0   0   0   2   2   0   0   0   2   2   0   2   2   2   2   0   0   2   0   0   0   0   2   2   2   0   0   0   0   0   2   0   2   2   0   2   2   0   0   2   2   0   0   0   0   2   0   0   0   0   2   0   0   2   2   0   0   2   0   2   0   2   0   0   0   2   2   2   2   0   2   2   2   0   0   2   2   0   0   0   2   0   2   2   0   0   2   2   0   2   0   0   2   0   0   0   0   2   2   2   0   2   0   2   2   2   0   0   0   2   0   0   2   2   0   2   2   0   2   2   0   2   0   2   0   0   2   2   2   0   2   0   0   2   0   0   0   0
 MK-1-15                0   2   2   0   0   0   2   0   0   0   2   2   2   0   0   0   0   0   2   0   2   0   2   0   0   2   2   2   0   2   0   0   0   2   2   0   2   2   0   0   2   2   0   2   2   0   2   2   2   2   0   2   2   0   2   0   2   2   2   0   2   2   0   0   0   2   2   0   0   0   2   2   0   2   2   2   2   0   0   2   0   0   0   0   2   2   2   0   0   0   0   0   2   0   0   2   0   2   2   0   0   2   2   0   0   0   0   2   0   2   0   2   2   0   0   2   2   0   0   2   0   2   0   2   0   0   0   2   2   2   2   0   0   2   2   0   0   2   2   0   0   0   2   0   2   2   0   0   2   2   0   2   0   0   0   0   0   0   0   2   2   2   0   2   0   2   2   2   0   0   0   2   0   0   2   2   0   2   2   2   2   2   0   2   0   2   0   0   2   2   2   0   2   0   0   2   0   0   0   0
 MK-1-16                0   2   2   0   0   0   2   0   0   0   2   2   2   0   0   0   2   0   0   0   2   0   2   0   0   0   2   2   0   2   0   0   0   2   2   0   2   2   0   0   2   2   2   2   2   0   2   2   2   2   0   0   2   0   2   0   2   2   2   0   2   2   0   0   0   2   2   0   0   0   2   2   0   2   2   2   2   0   0   2   0   0   2   0   2   2   2   0   0   0   0   0   2   0   0   2   0   0   2   0   0   2   2   0   0   0   0   2   0   2   0   0   2   0   0   2   2   0   0   2   0   2   0   0   0   0   0   2   2   2   2   0   0   2   0   2   0   2   2   0   2   0   2   0   2   2   2   0   2   0   0   2   0   0   0   0   0   0   0   2   2   2   0   2   0   2   0   2   0   0   0   2   0   0   2   2   0   2   2   2   2   2   0   2   0   2   0   0   2   2   2   0   2   0   0   2   0   0   0   0
 MK-2-1                 2   0   2   0   0   2   0   2   0   2   2   2   0   0   0   0   0   0   0   2   2   2   0   0   0   2   0   2   2   0   2   0   2   0   0   0   0   2   2   0   0   0   2   0   2   2   2   0   2   2   0   0   0   2   0   0   0   0   0   2   0   0   2   0   2   2   0   0   2   0   0   0   2   0   2   2   2   0   2   0   2   0   2   0   2   2   2   0   2   2   0   0   0   0   2   0   2   0   0   2   2   2   2   0   0   2   0   0   2   0   2   2   0   0   2   0   2   2   2   2   0   2   2   2   2   0   2   2   0   2   2   2   2   0   0   0   2   0   2   2   2   0   2   0   0   2   0   2   2   0   2   2   2   0   2   0   0   0   2   2   2   0   0   0   0   2   0   2   2   0   2   0   2   2   0   2   2   2   0   2   2   0   2   0   0   0   2   2   0   2   0   0   2   0   2   2   0   2   2   0
 MK-2-2                 2   0   2   0   0   2   0   2   0   2   2   2   0   0   0   0   0   0   2   2   0   2   0   0   0   2   0   0   2   0   2   0   2   2   0   0   0   2   2   0   0   0   2   0   2   2   2   0   2   2   0   0   0   2   0   0   0   0   2   2   0   0   2   0   2   2   0   0   2   0   0   2   2   0   2   2   2   0   2   2   2   0   2   0   2   2   2   0   2   2   0   0   0   0   2   0   2   2   0   2   2   2   0   0   0   2   0   0   2   0   0   2   0   0   2   2   2   2   2   2   2   2   2   2   2   0   2   2   0   2   2   2   2   0   0   0   2   2   2   0   2   0   2   2   0   2   2   2   2   0   2   0   2   0   2   0   2   0   2   2   2   0   0   0   0   2   0   0   2   0   2   0   2   2   0   0   2   2   2   0   2   0   2   2   0   0   2   2   0   2   0   0   2   0   2   2   0   2   2   0
 MK-2-3                 2   0   2   0   0   2   2   2   0   2   0   2   0   0   0   0   0   0   2   2   0   2   0   0   0   2   0   0   2   0   2   0   2   2   0   0   0   0   2   0   0   0   2   0   2   2   2   0   2   2   0   0   0   2   0   0   2   0   2   2   0   0   0   0   0   2   0   0   0   0   0   2   2   0   2   2   2   0   2   2   2   0   2   0   2   2   2   0   2   2   0   0   0   2   0   2   2   2   0   0   2   2   0   0   0   0   0   0   2   0   0   2   0   0   2   2   2   2   2   2   2   2   2   0   2   0   0   2   2   0   2   2   2   0   0   2   2   2   2   0   2   0   2   2   2   2   2   2   0   0   2   0   2   0   2   0   0   0   2   2   2   0   0   0   0   2   0   0   2   0   0   0   2   2   0   0   2   2   2   0   2   0   2   2   0   0   2   2   0   2   2   0   2   0   2   0   0   2   2   0
 MK-2-4                 2   0   2   0   2   2   2   2   0   0   0   2   0   0   0   0   0   0   2   2   0   2   0   0   0   2   0   0   2   0   2   0   2   2   0   2   2   0   2   0   0   2   2   0   2   2   2   0   2   2   0   0   0   2   0   0   2   0   2   2   0   0   0   0   0   2   0   0   0   2   0   2   2   0   2   2   2   0   2   2   2   2   2   0   2   2   0   0   2   2   0   0   0   2   2   2   2   2   0   0   2   2   0   0   0   2   0   0   2   0   0   2   0   0   2   2   0   2   2   2   2   2   2   0   2   0   0   2   2   2   2   2   2   0   0   2   0   2   0   0   2   0   2   2   2   2   2   2   0   0   2   0   2   0   2   0   2   0   0   2   2   0   0   0   0   2   0   0   2   2   0   0   2   2   0   2   2   2   2   0   2   0   2   2   2   0   2   2   0   2   2   0   2   0   2   0   0   2   0   0
 MK-2-5                 2   0   2   0   2   2   2   2   0   0   2   2   0   0   0   0   0   0   2   2   0   2   0   0   0   2   0   0   2   0   2   0   2   2   0   2   2   0   2   2   2   2   2   0   2   2   2   0   2   2   0   0   0   2   0   0   2   0   2   0   0   0   0   0   0   2   0   0   2   2   0   2   2   2   2   2   2   0   2   2   2   2   2   0   2   2   0   0   0   2   0   0   2   2   2   2   2   2   0   0   0   2   0   0   0   2   0   0   2   0   0   2   0   0   2   2   0   0   2   2   2   2   0   0   2   0   0   2   2   2   2   0   2   0   0   0   0   2   0   0   2   0   2   2   2   2   0   2   0   0   2   0   2   0   2   0   2   0   0   0   2   0   0   0   0   0   0   0   2   2   0   0   2   2   0   2   2   2   2   0   2   0   2   2   2   0   2   2   0   2   2   0   2   0   0   0   0   2   0   0
 MK-2-6                 2   0   2   0   2   2   2   2   0   0   0   2   0   0   0   2   0   0   2   2   0   2   0   0   0   2   0   0   2   0   2   0   0   2   0   2   2   0   2   2   2   2   2   0   2   2   2   0   2   2   0   0   2   2   0   2   2   0   2   0   0   2   0   0   0   2   0   0   2   2   0   0   2   2   2   2   0   0   0   2   2   2   2   0   0   2   0   0   0   2   0   0   2   2   2   2   0   2   0   0   0   2   0   0   0   2   0   0   2   0   0   2   0   0   2   2   0   0   0   2   2   2   2   0   2   0   0   0   2   2   2   0   2   0   0   0   0   2   0   0   2   0   2   2   0   2   0   2   0   0   2   0   2   2   2   0   2   0   0   0   2   0   0   0   0   0   0   0   2   2   0   0   2   2   0   2   2   2   2   0   2   0   2   2   0   0   2   2   0   0   2   0   2   0   0   0   0   2   0   0
 MK-2-7                 2   0   2   0   2   0   2   2   0   0   0   2   0   0   0   2   0   0   2   2   0   0   0   0   0   0   0   0   2   0   2   0   0   2   0   2   2   0   2   2   2   0   2   0   2   2   2   0   0   2   0   0   0   2   0   2   2   0   2   0   0   2   0   0   0   2   2   0   2   2   0   0   2   2   2   2   2   0   0   2   2   2   2   0   0   2   0   0   0   2   0   0   2   2   2   2   0   2   0   0   0   2   0   0   0   2   0   0   2   0   0   2   2   0   2   2   0   2   0   2   2   2   2   0   2   0   0   0   2   2   2   0   2   2   0   2   0   2   0   0   2   2   2   2   0   2   0   2   0   0   2   2   0   2   2   2   0   0   0   0   0   0   0   0   0   0   0   0   2   2   0   0   2   2   0   2   2   2   2   0   2   0   2   0   0   0   2   2   0   0   2   0   2   0   0   0   0   2   0   0
 MK-2-8                 2   0   0   0   2   0   0   2   2   0   2   2   0   0   0   2   0   0   2   2   0   0   0   2   0   0   0   0   2   0   2   0   0   0   0   2   2   2   2   2   2   0   2   0   2   2   2   0   0   2   0   0   0   2   0   2   2   0   2   0   0   2   0   0   0   2   2   0   2   2   0   0   2   2   2   2   2   0   0   2   2   2   2   0   0   2   0   0   0   2   0   0   2   0   0   2   0   2   0   0   0   2   0   0   0   2   0   0   2   0   0   2   2   2   2   2   0   2   2   2   2   2   2   0   2   0   0   0   2   2   2   0   2   2   2   2   0   2   0   0   2   0   2   2   0   2   0   2   0   0   2   2   0   2   0   2   0   2   0   0   0   0   0   0   0   0   0   2   2   2   0   0   2   2   0   2   2   2   2   0   2   0   2   0   0   0   2   2   0   2   2   0   2   0   2   2   0   2   0   0
 MK-2-9                 2   0   0   0   0   0   0   2   2   2   2   2   2   0   0   2   0   0   2   2   0   0   0   2   0   0   0   0   2   0   2   0   0   0   0   2   2   2   2   0   2   2   2   0   2   2   2   0   0   2   0   0   0   2   0   2   2   0   2   2   0   2   0   0   0   2   2   0   0   2   0   0   2   2   2   2   2   0   0   0   2   2   0   0   0   2   0   0   0   2   0   0   2   0   0   2   0   2   0   0   0   2   0   0   0   2   0   0   2   0   0   2   2   2   2   2   0   2   2   0   2   2   2   0   2   0   0   0   2   2   2   0   2   2   2   2   0   2   0   0   2   0   2   0   0   2   0   2   0   0   2   2   0   0   0   2   0   2   0   0   0   0   0   0   0   0   0   2   2   2   0   0   2   2   0   2   2   2   2   0   0   0   2   0   0   0   2   2   2   2   2   0   2   0   2   2   0   2   0   0
 MK-2-10                2   0   0   0   2   0   0   2   2   2   2   2   2   0   0   2   0   0   2   2   2   0   0   2   2   0   0   0   2   2   2   0   0   2   0   2   2   2   2   0   2   2   2   0   0   2   2   0   0   2   2   0   0   2   0   2   2   0   2   2   0   2   0   0   0   2   2   0   0   2   0   0   2   2   2   2   2   0   0   0   2   2   0   0   0   2   0   0   0   2   0   0   2   0   0   2   0   2   0   0   0   2   2   0   0   2   0   0   2   0   0   2   2   2   0   2   0   2   2   0   2   2   2   0   2   2   0   0   2   2   2   0   2   2   2   0   2   2   0   0   2   0   2   2   0   0   0   2   0   0   2   0   0   0   0   0   0   2   0   0   0   0   0   0   0   0   0   2   2   2   2   2   2   2   0   2   2   2   2   0   0   0   2   2   0   0   2   2   2   2   2   0   2   0   2   2   0   2   0   0
 MK-2-11                0   0   0   0   2   0   0   2   2   2   2   2   2   2   0   2   0   0   2   0   2   2   0   2   2   0   0   0   2   2   2   0   0   2   0   2   2   0   2   0   2   2   2   0   0   2   2   0   0   2   2   0   0   2   0   2   2   0   0   2   2   2   0   0   0   2   2   0   0   0   0   2   2   2   2   2   2   0   0   0   0   2   0   0   0   2   0   0   0   2   0   0   2   0   0   2   0   2   0   2   0   2   2   0   0   2   0   0   0   0   0   2   2   2   0   2   0   2   0   0   0   2   2   0   2   2   0   0   2   0   2   0   2   2   2   2   2   2   0   0   2   0   2   2   0   0   0   2   0   0   2   0   0   0   0   0   0   0   0   0   0   0   0   0   0   0   0   0   2   2   2   2   2   2   0   2   2   2   2   0   0   0   2   0   0   0   0   0   0   2   2   0   2   0   2   2   0   2   0   0
 MK-2-12                0   0   0   0   2   0   0   0   2   2   2   2   2   2   0   2   0   0   2   0   2   2   0   2   2   0   0   0   2   2   2   2   0   2   0   2   2   0   2   2   2   2   2   0   2   2   0   0   0   2   2   0   0   2   0   2   2   0   0   2   2   2   0   0   0   2   2   0   0   0   0   2   2   2   2   0   2   0   0   0   0   2   0   0   0   2   0   0   0   2   0   0   2   0   0   2   0   2   0   2   0   2   2   2   0   2   0   0   0   0   0   2   2   2   0   2   0   2   0   0   2   2   2   0   2   2   2   0   2   2   2   0   2   2   2   2   2   2   0   0   2   0   2   2   0   0   0   2   0   0   2   0   0   0   0   0   2   0   0   0   0   0   0   0   0   0   0   0   2   2   2   2   2   2   0   2   2   2   2   0   0   0   0   0   0   0   0   0   0   2   2   0   2   0   2   2   0   2   0   0
 MK-2-13                0   0   0   0   2   0   0   0   0   2   2   0   2   2   0   0   0   0   2   0   2   2   0   0   2   0   0   0   2   0   2   2   0   2   0   2   2   0   2   2   2   0   2   0   2   2   0   0   0   2   2   0   0   2   0   2   2   0   0   2   0   2   2   0   0   0   0   0   0   0   0   2   2   2   2   0   2   0   0   0   0   2   0   0   0   2   0   0   0   2   0   0   2   0   0   2   0   2   0   2   2   0   2   2   0   2   0   0   0   0   2   2   0   0   0   2   0   2   0   0   2   2   2   0   0   2   2   0   2   0   2   0   2   2   2   2   2   2   0   0   2   2   0   2   0   0   0   2   0   0   2   0   0   0   0   0   2   0   0   0   0   0   0   0   2   0   2   0   2   2   2   2   2   2   0   2   2   2   2   0   0   0   0   2   0   0   0   0   0   2   0   0   2   2   2   2   0   0   0   0
 MK-2-14                0   0   0   0   2   0   0   0   0   2   2   2   2   2   0   0   0   0   2   0   2   2   0   0   2   0   0   2   2   0   2   0   0   2   2   2   2   0   2   2   0   0   2   0   2   2   0   0   0   2   2   0   0   2   0   2   2   0   0   2   0   2   2   2   0   0   0   0   0   0   0   2   2   0   2   0   2   2   0   0   0   2   0   2   0   2   0   2   0   2   0   0   2   2   0   2   0   2   0   2   2   0   0   2   2   2   0   2   2   2   2   2   0   0   0   2   0   2   0   0   2   2   2   2   0   2   0   0   2   0   2   0   2   2   2   2   2   2   0   0   2   2   0   0   0   0   0   2   0   0   2   0   0   0   0   0   2   0   0   0   0   0   0   0   2   0   2   0   2   2   2   2   2   2   0   2   2   2   2   0   0   0   0   2   0   0   0   0   0   2   0   0   2   2   2   2   0   2   0   2
 MK-2-15                0   0   0   0   2   0   0   0   0   2   2   2   2   2   2   0   0   0   0   0   2   2   0   0   2   0   0   2   0   0   2   0   0   2   0   0   2   0   2   2   0   0   2   0   2   2   0   0   2   2   2   0   0   2   0   2   0   0   0   0   0   2   2   2   0   0   0   0   0   0   0   2   0   0   2   0   2   2   0   0   0   2   0   2   0   2   0   2   0   2   0   0   2   2   0   2   0   2   2   2   0   0   0   0   0   2   0   2   2   2   2   2   0   0   0   2   0   2   0   0   2   2   2   2   0   2   0   0   2   0   2   0   2   2   2   2   2   2   0   0   2   2   0   0   0   0   0   2   0   0   2   0   0   0   0   0   0   0   0   0   2   0   0   0   2   2   0   0   2   2   2   2   2   0   0   2   2   2   2   0   0   2   0   2   0   0   2   0   0   2   0   0   0   2   0   2   0   2   0   2
 MK-2-16                2   0   2   0   2   0   0   0   0   2   2   2   0   2   2   0   0   2   0   0   0   0   0   0   2   2   0   2   0   0   2   0   0   2   0   0   2   0   2   2   0   0   0   0   2   2   0   0   2   2   0   0   2   0   0   2   0   0   0   0   2   2   2   2   0   0   0   0   0   0   0   2   0   0   2   0   2   2   0   0   0   2   0   2   0   2   0   2   2   2   0   0   2   2   0   2   0   2   2   2   0   0   0   0   0   2   0   2   2   2   2   2   0   2   0   2   0   2   0   0   0   2   0   2   0   2   0   0   2   0   2   0   2   2   2   2   2   0   0   0   2   0   0   0   2   0   0   2   0   0   2   0   0   2   0   0   0   0   0   0   2   0   0   0   2   2   0   0   2   2   2   2   0   0   0   2   2   2   2   0   2   2   0   2   0   0   2   0   0   2   2   0   0   2   0   2   0   2   0   2
 MK-3-1                 0   2   0   2   0   2   0   0   0   0   0   2   2   2   2   0   0   0   2   0   0   2   2   2   0   0   0   2   2   2   0   2   2   0   2   0   0   0   2   2   0   2   0   0   0   2   2   2   2   2   2   2   2   2   0   2   2   2   0   0   2   0   2   2   2   0   2   0   0   0   0   0   2   0   0   2   0   0   0   2   2   0   2   0   0   0   0   2   2   2   2   0   2   2   2   0   0   0   2   2   2   0   0   0   2   0   2   0   0   2   0   0   0   2   0   2   0   2   0   2   2   0   0   2   2   0   0   0   2   2   2   2   2   2   2   2   0   0   0   2   2   0   2   0   0   0   0   2   0   0   2   2   0   2   0   0   0   0   2   0   0   0   0   0   2   0   2   2   2   0   2   2   2   0   0   0   2   0   2   0   0   2   2   2   2   0   0   2   2   0   0   0   0   0   0   0   2   2   0   2
 MK-3-2                 0   2   0   2   0   2   0   2   0   0   0   2   2   2   2   0   0   0   0   0   2   2   0   2   0   0   0   2   2   0   0   2   0   0   2   0   0   0   2   2   0   2   0   0   2   2   2   2   2   2   2   2   2   2   0   2   2   2   0   0   2   0   2   2   2   0   2   0   0   0   0   2   2   0   0   2   0   0   0   2   2   0   2   0   0   0   0   2   0   2   2   0   2   2   2   0   2   0   2   2   2   0   0   0   0   0   2   0   0   2   0   0   0   2   0   2   0   2   0   2   0   0   0   2   2   0   0   0   2   2   2   2   2   2   2   2   0   0   0   2   2   0   2   0   0   0   0   2   0   0   2   2   0   2   0   0   0   0   2   2   0   0   0   0   2   0   2   0   2   0   2   2   2   2   0   0   2   0   2   0   0   2   2   0   2   0   0   2   2   0   0   0   0   0   0   0   2   2   0   2
 MK-3-3                 0   2   0   2   0   2   2   2   0   0   0   2   2   2   2   0   0   0   0   0   2   2   2   2   0   0   0   2   2   0   0   2   0   0   2   0   2   0   2   0   0   2   0   0   2   2   2   2   2   0   2   2   2   2   0   2   2   2   0   0   2   0   0   2   2   0   2   2   0   0   0   2   2   2   0   2   2   0   0   2   2   0   2   0   0   0   0   2   2   2   0   0   2   2   2   0   2   0   2   2   2   0   0   0   0   0   2   2   0   2   0   0   0   2   0   2   0   2   0   2   0   0   0   0   2   0   0   2   2   2   2   2   2   2   2   0   0   0   0   2   2   0   2   0   0   0   0   2   0   2   2   2   0   2   0   0   0   0   2   2   0   0   0   0   0   2   2   0   2   2   2   2   2   0   0   0   2   0   2   0   0   2   2   0   2   0   0   2   2   0   0   0   0   0   2   2   2   0   0   2
 MK-3-4                 0   2   0   2   0   2   2   2   0   0   0   2   2   2   2   0   2   0   0   0   2   2   2   2   0   2   0   2   2   0   0   2   0   0   2   0   0   0   2   0   0   0   0   0   2   2   2   2   0   0   0   2   2   0   0   2   2   2   0   0   2   0   0   2   0   0   2   2   0   0   0   2   2   2   0   2   2   0   2   2   2   0   2   0   2   2   0   2   2   2   2   0   2   2   2   0   2   0   2   2   2   0   0   0   0   0   2   2   0   2   0   0   2   2   2   2   0   2   0   2   0   0   0   2   2   0   0   2   2   2   2   2   2   2   2   0   0   0   0   2   2   0   2   0   0   0   0   0   0   2   2   2   0   0   0   0   0   0   2   2   0   0   0   0   0   2   2   0   2   2   2   2   2   0   0   0   2   0   2   0   0   2   2   0   2   0   0   0   2   0   0   0   0   0   2   2   0   0   0   2
 MK-3-5                 0   2   0   2   2   2   2   2   0   0   0   2   2   2   2   0   2   0   0   0   2   2   2   2   0   2   0   2   2   0   0   2   0   0   2   2   0   0   2   0   0   0   0   0   2   2   2   2   0   0   0   2   2   0   0   0   0   2   0   0   0   0   0   2   0   0   2   2   0   0   0   2   2   2   0   2   2   0   2   2   2   0   2   0   2   2   0   0   0   2   2   0   2   2   2   0   2   0   2   2   2   0   2   0   0   0   2   0   0   2   0   0   2   2   2   2   0   2   0   2   0   0   0   2   2   0   0   2   2   2   2   2   2   2   2   2   0   0   0   2   2   0   2   0   0   0   0   0   0   0   2   2   2   0   0   0   0   0   2   2   0   0   0   2   0   0   2   0   2   2   2   2   2   0   0   0   2   0   2   0   0   2   2   2   2   0   0   0   2   0   0   0   0   0   2   2   0   0   0   2
 MK-3-6                 0   2   0   2   2   2   2   2   0   0   0   2   2   2   2   0   2   0   0   0   2   2   2   2   0   2   0   2   2   2   0   2   0   0   2   2   0   0   2   0   0   0   2   0   2   2   2   2   0   0   0   2   2   0   0   0   0   2   0   0   0   0   0   2   0   0   2   0   0   0   0   2   2   2   0   2   0   0   2   2   2   0   2   0   2   2   0   2   0   2   2   0   2   2   2   0   0   0   2   2   2   2   2   0   0   0   0   0   0   2   0   0   2   2   2   2   2   2   0   2   0   2   0   2   2   0   0   2   2   2   2   2   2   0   2   2   0   0   0   2   2   0   2   2   0   0   0   0   0   0   2   0   2   0   2   0   0   0   0   2   0   0   0   2   0   0   2   0   2   2   2   2   2   0   0   0   2   0   2   0   0   0   2   2   2   0   0   0   0   0   0   0   0   0   2   2   0   0   0   0
 MK-3-7                 0   0   0   2   2   2   2   2   0   0   0   2   2   2   2   0   2   0   0   0   2   2   0   2   0   2   0   2   2   2   0   2   2   0   2   2   0   0   2   0   0   0   2   2   2   2   0   2   0   0   0   2   2   0   0   0   0   2   0   0   0   0   0   2   0   0   2   0   0   0   0   2   2   2   0   2   0   2   0   2   2   0   2   0   2   0   0   2   0   2   2   0   2   2   0   0   0   0   2   2   2   2   2   0   2   2   0   0   0   2   0   0   2   2   2   2   2   2   0   2   0   2   0   2   2   0   0   2   2   2   2   2   2   0   2   2   0   0   0   0   2   0   2   2   0   0   0   0   2   0   2   0   2   0   2   0   0   0   0   2   0   2   0   2   0   0   2   0   2   2   2   2   2   2   0   0   2   0   2   0   0   0   2   2   0   0   0   0   0   0   0   0   0   0   2   2   0   0   0   0
 MK-3-8                 0   0   0   0   2   2   2   2   0   0   0   2   2   2   2   0   2   0   0   0   0   2   0   2   0   2   0   0   2   0   0   2   2   0   2   2   0   0   2   0   0   0   0   0   2   2   0   2   0   0   0   2   0   0   0   0   0   2   0   2   0   2   0   2   0   0   2   0   0   0   0   2   2   2   0   2   0   2   0   2   2   0   2   0   2   0   0   2   0   0   2   0   2   2   2   0   0   0   2   2   2   2   2   0   2   2   0   0   0   2   0   0   2   2   2   2   2   2   0   2   2   2   2   2   2   0   0   2   2   2   2   2   2   0   2   2   0   0   2   0   2   0   2   2   0   0   0   0   2   0   2   0   2   0   2   0   2   0   0   0   0   2   0   2   0   2   2   0   2   2   2   2   2   2   0   0   2   2   2   0   0   0   2   2   0   0   0   0   2   0   0   0   0   0   2   2   0   0   0   0
 MK-3-9                 0   0   2   0   2   2   2   2   0   0   0   2   2   2   2   0   2   0   0   0   0   2   0   2   2   2   0   2   2   0   2   2   2   0   2   0   0   0   0   0   0   0   0   0   2   2   0   2   0   2   0   2   0   0   0   0   0   2   2   2   0   2   0   2   0   0   2   2   0   0   0   2   2   2   0   2   0   2   0   2   2   0   2   0   2   0   0   2   2   0   2   2   2   2   2   0   0   0   2   2   2   2   2   0   2   2   2   0   0   2   0   0   2   2   2   2   2   2   0   2   2   2   2   2   2   0   0   2   2   2   2   0   2   0   0   2   0   0   2   0   2   0   2   2   0   0   0   0   2   0   2   0   2   0   2   0   2   2   0   0   0   2   0   0   0   0   2   0   2   2   2   2   0   2   0   0   2   2   2   0   0   2   2   2   0   2   0   0   2   0   0   0   2   0   2   2   0   0   2   0
 MK-3-10                0   0   2   0   2   2   2   2   2   2   0   2   2   2   2   0   2   0   0   0   0   2   0   2   2   2   0   0   2   0   2   2   2   0   2   0   0   0   0   0   0   0   0   0   2   2   0   0   0   2   2   2   0   2   0   0   0   2   2   2   0   2   0   2   0   0   2   2   0   2   0   2   2   2   0   0   0   2   0   2   2   2   2   0   2   0   0   2   2   0   2   2   0   2   2   0   0   0   2   2   2   2   2   0   2   0   2   0   0   2   0   2   2   2   2   2   2   2   0   2   0   2   2   0   2   0   0   2   2   2   2   0   2   0   0   2   0   0   2   0   2   0   2   2   0   0   0   0   2   0   0   0   2   0   2   0   0   2   0   0   0   2   0   0   0   2   0   0   2   2   2   2   0   2   0   0   2   0   2   0   0   2   2   2   0   2   0   0   2   0   0   0   2   0   2   2   0   0   2   0
 MK-3-11                0   0   2   2   2   2   2   2   2   2   0   2   2   2   2   0   2   0   0   0   0   2   0   2   0   2   0   0   2   0   2   2   2   0   2   2   0   0   0   0   0   0   0   0   0   2   0   2   0   2   2   2   0   2   0   0   0   0   2   2   0   2   0   2   2   0   2   2   0   2   2   0   2   2   0   0   0   2   0   2   2   2   2   0   2   0   0   2   2   0   2   2   0   2   0   2   0   0   2   2   2   2   2   0   0   2   2   0   0   2   0   2   2   2   2   2   0   2   0   2   0   2   2   0   2   0   0   2   2   2   2   0   2   0   0   2   0   0   0   0   2   0   2   2   0   0   0   0   2   2   0   0   2   0   2   0   0   2   0   0   0   2   0   0   0   2   0   0   2   2   2   2   2   2   0   0   2   0   2   0   0   2   0   2   0   2   0   0   2   0   0   0   2   0   2   2   0   2   2   0
 MK-3-12                0   0   2   2   2   2   2   2   2   2   0   2   0   2   2   0   2   0   0   0   0   2   0   2   2   2   0   2   2   0   2   2   2   0   2   2   0   0   2   0   0   0   0   0   0   0   0   0   0   2   2   2   0   2   2   0   0   0   2   2   0   2   0   2   0   0   2   2   0   2   2   0   2   2   0   0   0   2   2   2   2   2   2   0   2   0   0   2   2   0   2   2   2   2   0   2   0   0   0   0   2   2   2   0   0   2   2   0   0   2   0   2   2   2   2   2   0   2   0   2   0   2   2   0   2   0   0   2   2   2   2   0   0   0   0   2   0   0   0   0   2   0   2   2   0   0   0   0   2   2   0   0   0   0   2   0   0   2   0   0   0   2   0   0   0   2   0   0   2   2   2   2   2   2   0   0   2   0   2   0   0   2   0   2   0   2   0   0   2   0   0   0   2   0   2   2   0   2   2   0
 MK-3-13                2   0   2   2   2   2   2   2   2   2   0   2   0   2   2   2   2   0   0   0   0   0   0   2   2   2   0   2   2   0   2   2   2   0   2   2   2   0   2   2   0   0   0   0   0   0   0   0   0   2   2   0   0   2   2   0   0   0   2   2   0   2   0   0   2   0   2   2   0   2   2   0   2   2   0   0   0   2   2   2   2   2   2   0   2   0   2   2   2   0   2   2   2   2   0   2   0   2   0   0   2   2   2   0   0   2   0   0   0   0   0   2   2   2   2   2   0   2   0   2   0   2   0   0   2   0   0   2   2   2   2   0   0   0   0   2   0   0   0   0   2   0   2   2   0   0   0   0   2   2   0   0   2   0   2   0   0   2   0   2   0   2   0   0   2   2   2   0   2   2   2   0   2   2   0   2   2   0   2   0   0   2   0   2   0   2   0   0   2   0   0   0   2   2   2   2   0   0   2   0
 MK-3-14                2   0   2   2   2   2   2   2   0   2   0   2   0   2   2   2   2   0   0   0   0   0   2   2   2   2   0   2   2   0   2   2   2   0   2   2   2   2   2   2   0   0   0   0   0   0   0   2   0   2   0   0   0   2   2   0   0   0   2   2   0   2   2   0   2   0   2   2   0   2   2   0   2   2   0   0   0   2   2   2   2   0   2   0   2   0   2   2   2   2   0   2   2   2   0   2   0   2   0   2   2   2   0   0   0   2   0   0   0   0   0   2   0   2   2   2   0   2   0   2   0   2   0   0   2   0   0   2   2   2   2   0   0   2   0   2   0   0   0   0   2   0   2   2   0   0   0   0   2   2   0   0   2   0   0   0   0   2   0   2   0   2   0   0   2   2   2   0   2   2   2   2   2   2   0   2   2   0   2   0   2   2   0   2   0   2   0   0   2   0   0   0   2   2   2   2   0   0   2   0
 MK-3-15                2   0   2   2   2   2   2   2   0   2   2   2   0   2   2   2   2   0   0   2   2   0   2   2   2   2   0   2   2   2   2   2   2   0   2   2   2   2   2   2   2   0   0   0   0   0   0   2   0   2   0   0   0   2   2   2   0   0   2   2   0   2   2   0   2   0   2   2   0   2   2   0   0   2   0   0   0   2   2   2   2   0   2   0   2   0   2   2   2   2   0   2   0   2   0   2   0   2   0   2   2   2   2   0   0   2   0   0   2   0   0   2   0   2   0   2   0   2   0   2   0   2   0   0   2   0   0   2   2   0   2   0   0   2   0   2   0   0   0   0   2   0   2   2   0   0   0   0   2   2   0   0   2   0   0   0   2   2   0   2   0   2   0   0   2   2   2   0   2   2   2   2   2   2   0   2   2   0   2   0   2   2   0   2   0   2   0   0   2   0   0   0   2   2   2   2   2   0   2   0
 MK-3-16                2   0   2   2   2   2   2   2   0   2   2   2   0   2   2   2   2   2   2   2   2   0   2   2   2   2   0   2   2   2   2   2   2   0   2   2   2   0   2   2   0   0   0   0   0   0   0   2   0   2   0   2   0   2   2   2   0   2   2   2   0   2   2   0   2   0   2   2   0   2   2   0   0   2   0   0   0   2   2   2   2   0   2   2   2   0   2   2   2   2   0   2   0   2   0   2   0   2   0   2   0   2   2   0   0   2   0   0   2   0   0   2   0   2   0   0   0   2   2   2   0   2   0   2   2   0   0   2   2   0   2   0   0   2   2   2   0   0   0   0   2   0   2   2   0   0   2   0   2   2   0   0   2   0   0   0   2   0   0   2   2   2   0   0   0   2   2   0   2   2   2   2   2   2   0   2   2   0   2   0   2   2   0   2   0   2   0   0   2   0   0   0   2   2   2   2   2   0   2   0
 MK-4-1                 0   2   0   2   2   2   2   2   0   0   0   2   0   2   0   2   0   0   0   2   0   0   2   0   2   2   2   0   0   0   2   2   0   2   2   0   2   0   2   0   0   2   2   0   2   0   0   0   0   0   2   2   2   0   0   0   0   2   2   0   2   2   2   2   0   2   2   0   0   0   2   2   2   2   2   2   2   2   0   2   2   0   2   2   2   2   2   0   2   2   2   2   2   2   2   0   0   2   0   0   0   2   2   2   2   0   2   0   0   0   0   0   2   0   0   2   2   2   2   2   2   0   2   2   2   2   0   2   2   2   0   0   2   0   0   2   2   0   0   2   2   2   2   2   2   2   0   0   0   2   0   0   2   0   2   0   2   2   0   0   0   2   0   0   0   2   0   2   2   0   2   2   2   0   0   0   0   2   2   0   2   2   0   0   2   2   2   0   0   2   2   2   2   2   0   2   2   0   0   2
 MK-4-2                 0   2   0   2   2   2   2   2   0   0   0   2   0   2   0   2   0   0   0   2   0   0   2   0   2   2   2   0   0   0   2   2   0   2   2   0   2   0   2   0   0   2   0   0   0   0   0   0   0   0   2   2   2   0   0   0   0   2   2   2   2   2   2   2   0   2   2   0   0   0   2   2   2   2   0   2   2   2   0   2   2   0   2   2   2   2   2   0   2   2   2   2   2   2   2   0   2   2   0   2   0   0   2   2   2   0   2   0   0   2   0   2   0   0   0   2   2   2   2   2   0   0   0   2   2   2   0   2   2   2   0   0   2   0   0   2   2   0   0   2   0   2   2   2   2   2   0   0   0   2   0   0   2   2   2   0   2   0   2   0   0   2   0   0   0   2   0   2   2   0   2   0   2   0   0   0   0   2   2   0   2   2   0   0   0   2   2   0   0   2   2   2   2   2   0   2   0   0   0   0
 MK-4-3                 0   2   0   2   2   2   2   2   0   0   0   2   2   2   0   2   0   0   0   2   0   0   2   0   2   2   2   0   0   0   2   2   0   2   2   0   2   0   2   0   0   2   0   0   0   0   0   0   0   0   0   0   2   0   0   0   0   0   2   2   2   2   2   2   0   2   2   0   0   0   2   2   2   0   0   0   2   2   0   2   2   2   2   2   2   2   2   0   2   2   2   2   2   0   2   0   2   2   0   2   0   0   2   2   2   0   2   2   0   2   2   2   0   0   0   2   2   2   2   0   0   0   0   2   2   2   0   2   2   2   0   0   2   0   0   2   2   0   0   2   2   2   2   2   2   0   0   0   0   2   0   0   2   2   2   0   2   0   2   0   0   2   0   0   0   2   0   0   2   2   2   0   2   0   2   0   0   2   2   2   2   2   0   0   0   2   2   0   0   2   2   2   2   2   2   2   0   0   0   0
 MK-4-4                 0   2   0   2   2   2   2   2   0   0   0   0   2   2   0   2   0   0   0   2   0   0   2   0   2   2   2   0   0   0   2   2   0   2   2   0   2   0   0   2   0   2   0   0   0   0   0   0   0   2   0   0   2   0   0   0   0   2   2   2   2   2   2   2   0   2   2   0   0   0   2   2   2   0   0   0   2   2   0   2   2   2   2   2   2   2   2   0   0   2   2   2   2   0   2   0   2   2   0   2   0   0   2   2   2   0   2   2   0   2   2   0   0   0   0   2   2   0   2   0   0   0   0   2   2   2   0   2   2   2   0   0   2   0   0   2   2   2   0   2   0   2   0   2   2   0   0   0   2   2   0   0   2   2   2   2   2   0   2   0   0   0   0   0   0   2   0   0   2   2   2   0   2   0   2   2   0   2   2   2   2   2   0   0   0   2   0   0   0   2   2   2   2   2   2   2   0   2   0   0
 MK-4-5                 0   0   0   2   2   2   2   2   0   0   0   0   2   2   0   2   0   0   2   0   0   2   2   0   2   2   2   2   0   0   0   2   0   2   2   0   2   0   0   2   0   2   0   0   0   0   0   0   0   2   0   0   2   0   2   0   0   2   2   2   2   2   2   0   0   2   2   0   0   0   0   2   2   0   0   0   2   2   0   2   2   2   2   2   2   2   2   0   0   2   2   2   2   0   2   0   2   2   0   2   0   0   2   2   2   2   2   2   0   2   2   0   0   0   0   0   2   0   2   0   0   0   0   2   0   2   0   2   0   2   0   2   2   0   0   2   2   2   0   2   0   2   0   2   2   0   0   0   2   2   0   0   2   2   2   2   2   0   0   0   0   0   0   2   0   2   0   0   2   2   2   0   2   0   2   2   0   2   2   2   2   2   0   2   0   2   0   0   0   2   2   2   0   2   2   2   0   2   2   0
 MK-4-6                 0   0   0   2   2   2   2   2   0   0   0   0   2   2   0   2   0   0   2   0   2   2   2   0   2   2   2   2   0   0   0   2   0   2   2   0   2   0   0   2   0   2   2   0   0   2   0   0   0   2   0   0   2   0   2   0   0   2   2   2   2   2   2   0   0   2   2   0   2   0   0   2   2   0   0   0   2   2   0   2   2   2   2   2   2   2   2   0   0   2   2   2   2   0   2   0   2   2   0   2   0   2   2   2   2   2   2   2   0   2   2   2   0   2   0   0   0   0   2   0   0   0   0   2   2   2   0   2   0   2   0   2   0   0   0   0   2   2   0   2   0   2   0   2   2   0   0   0   2   0   0   0   2   2   2   0   2   0   0   0   0   0   0   2   0   2   0   0   2   2   0   2   2   0   0   2   0   2   2   2   2   2   0   2   0   2   0   0   0   2   2   0   2   2   2   2   0   2   2   0
 MK-4-7                 0   0   0   2   0   2   2   2   0   2   0   0   2   2   0   2   0   0   2   0   2   2   2   0   2   2   2   2   0   0   2   2   0   2   2   0   2   0   0   2   0   2   2   0   0   2   0   0   0   2   0   0   2   0   2   0   0   2   0   2   2   2   2   0   0   2   2   0   0   2   0   2   2   0   0   0   2   2   0   2   2   2   2   0   2   2   2   0   0   2   2   2   2   0   0   0   2   2   0   2   0   2   2   2   2   2   2   2   0   2   2   2   0   2   0   0   0   2   2   0   2   0   0   2   0   2   0   2   0   2   0   2   0   0   0   0   2   2   0   2   0   2   0   2   2   2   0   0   2   2   0   0   2   2   2   0   2   0   0   0   0   0   0   2   0   2   0   0   2   2   0   2   2   0   0   2   0   2   2   2   2   2   2   2   0   2   0   0   0   0   2   0   2   2   2   2   0   2   2   0
 MK-4-8                 0   2   0   0   0   2   2   2   0   2   0   0   2   2   2   2   0   0   2   0   2   2   2   0   2   2   0   2   0   0   2   2   0   2   2   0   2   2   0   2   0   2   2   2   0   2   0   0   0   0   0   0   2   0   2   0   0   2   0   2   2   2   2   0   0   2   2   0   2   0   0   2   2   0   0   0   2   2   0   2   2   2   2   0   2   2   2   0   0   2   2   2   0   0   0   0   2   2   0   2   0   2   2   0   2   2   2   2   0   2   0   2   0   2   0   0   0   2   2   0   2   0   0   2   0   2   0   0   0   2   0   2   2   0   0   0   2   2   0   2   2   2   0   2   2   2   0   0   2   2   0   0   2   2   2   0   2   0   0   0   0   0   0   2   2   2   0   2   2   2   0   2   2   0   0   2   0   2   2   2   2   2   2   2   0   0   0   0   0   0   2   0   2   2   2   2   2   2   2   0
 MK-4-9                 0   2   0   0   0   2   2   0   0   2   0   0   2   2   2   2   0   0   2   0   2   2   2   0   2   2   0   2   0   0   2   2   0   0   2   0   2   2   0   0   0   2   2   2   0   2   0   0   0   0   2   0   0   0   2   0   0   2   0   2   2   2   2   0   0   2   2   0   2   0   0   0   2   0   0   0   2   2   0   2   0   2   2   0   2   2   2   0   0   2   2   2   0   0   0   0   2   2   0   2   0   2   2   0   2   2   2   2   0   0   0   2   0   2   0   0   2   2   2   0   2   0   0   0   0   2   0   0   2   2   0   2   2   0   0   0   2   0   0   2   2   2   0   2   2   2   0   0   2   2   0   0   2   2   2   0   2   2   0   0   0   0   0   2   2   2   0   2   2   2   0   2   0   0   0   2   0   2   2   2   2   2   2   2   0   0   0   0   0   0   2   0   2   2   2   2   2   2   2   0
 MK-4-10                0   0   0   0   0   2   2   0   0   0   2   0   2   2   2   0   0   0   2   0   2   0   2   0   2   2   0   2   0   0   2   2   0   0   2   0   2   2   0   2   0   2   2   2   0   2   0   0   0   0   2   0   0   0   2   0   0   2   0   0   2   2   2   0   0   2   0   0   0   0   0   0   2   0   0   0   2   2   0   0   0   2   2   0   2   2   0   0   0   2   2   2   0   0   0   0   2   2   0   0   0   2   2   0   2   2   2   2   0   0   0   2   0   2   0   0   2   2   2   0   2   0   0   0   0   2   0   0   2   2   0   2   2   0   0   0   2   0   0   2   2   2   0   2   2   2   0   0   0   2   0   0   0   2   2   0   2   2   0   0   0   0   0   2   2   2   2   2   2   2   0   0   0   0   0   2   0   2   2   2   0   2   2   2   0   0   0   0   0   0   2   2   2   2   2   2   2   2   2   0
 MK-4-11                0   0   0   0   0   2   0   0   0   0   2   0   2   2   2   0   0   0   2   0   2   0   2   0   2   2   0   2   0   0   2   2   0   2   2   0   2   2   0   2   0   2   2   0   0   2   0   0   2   0   2   2   0   0   2   0   2   2   0   0   2   2   0   0   0   0   0   0   0   0   0   0   0   2   0   0   2   2   0   0   0   2   2   0   2   2   0   0   0   2   2   2   0   0   0   0   2   2   0   0   0   0   2   0   2   2   0   2   0   0   0   2   0   2   2   0   2   2   2   2   2   0   0   0   0   2   0   0   2   2   0   2   2   0   0   0   0   0   0   2   2   2   0   2   2   2   0   0   0   2   0   0   0   2   2   0   2   2   0   0   0   0   0   2   2   2   2   2   2   2   0   0   0   0   2   2   0   2   0   2   0   2   0   0   0   0   0   2   0   0   2   0   2   2   2   0   2   2   2   0
 MK-4-12                0   0   0   0   2   2   0   0   0   2   2   0   0   2   2   0   0   0   2   0   2   0   2   0   2   2   0   0   0   0   2   2   0   2   2   0   2   2   0   2   0   2   2   2   0   2   0   2   2   0   2   0   0   0   2   0   2   2   0   2   2   2   0   0   0   0   0   0   0   0   0   2   0   2   0   0   2   2   0   0   0   2   2   0   2   2   0   0   0   2   2   2   0   0   0   0   2   2   0   0   0   0   2   0   2   2   0   2   0   0   0   0   0   2   2   0   2   2   2   2   2   0   0   0   0   2   0   0   2   2   0   2   2   0   0   2   0   0   0   2   2   2   0   2   2   2   0   0   0   2   0   0   0   2   2   2   2   2   0   0   0   0   0   2   2   2   2   2   2   0   0   0   0   0   2   2   0   2   0   2   0   2   0   0   0   0   0   2   0   0   2   0   0   2   2   0   2   2   2   0
 MK-4-13                0   0   0   0   2   2   0   0   0   2   2   0   0   2   2   0   0   0   2   0   2   0   2   0   2   2   2   0   0   0   0   2   2   2   2   0   2   0   0   0   0   2   2   2   0   2   0   2   2   0   2   0   0   0   0   0   2   0   0   2   2   0   0   0   0   2   0   0   2   0   0   2   0   2   0   0   2   2   0   0   0   2   2   0   0   2   0   0   0   2   2   2   2   2   0   0   2   2   0   0   0   0   2   0   2   2   0   2   0   0   0   0   0   2   2   0   2   2   0   2   2   0   0   0   0   2   0   0   2   2   0   0   2   0   0   2   0   0   0   0   2   0   0   2   2   2   0   2   0   0   0   0   0   0   2   2   2   2   0   0   0   0   0   0   2   2   2   2   2   0   0   0   0   0   2   2   2   2   0   2   0   2   0   0   0   0   0   2   0   0   2   0   0   2   2   0   2   2   2   0
 MK-4-14                0   0   0   0   2   2   0   2   0   2   2   0   0   2   2   0   0   0   2   0   2   0   0   2   2   2   2   0   0   0   0   2   2   2   2   2   0   2   0   0   0   2   0   2   0   0   0   2   2   0   2   0   0   0   2   0   2   0   0   2   0   0   0   0   0   2   0   0   0   0   0   2   0   2   0   0   0   2   0   0   0   2   2   0   0   2   0   2   0   2   2   2   2   2   0   0   2   2   0   0   0   0   2   0   2   2   0   2   0   0   0   0   0   2   2   0   2   2   0   2   2   0   0   0   0   2   0   0   0   2   0   0   2   0   0   2   0   0   0   0   2   0   0   2   2   2   0   2   0   0   2   0   0   0   2   2   2   2   0   0   0   0   2   0   2   2   2   2   2   2   0   0   0   0   2   2   2   2   0   2   0   0   0   0   0   0   0   2   0   0   2   0   0   2   2   0   2   2   2   0
 MK-4-15                0   0   0   0   2   0   0   0   0   2   2   0   2   2   2   0   0   0   2   0   2   0   0   2   2   2   2   0   0   2   0   0   2   2   2   2   0   0   0   0   0   0   0   2   0   0   0   2   2   2   2   0   0   0   2   0   2   0   0   2   0   0   0   0   0   2   0   0   0   0   0   2   0   2   0   0   2   2   0   0   0   0   2   0   0   0   0   2   0   2   0   2   2   2   0   0   2   2   0   0   2   0   2   0   2   2   0   0   0   0   0   0   2   2   0   0   2   2   0   2   0   0   0   0   0   2   0   0   0   2   0   0   2   0   2   2   0   0   0   0   2   0   0   2   2   2   0   2   0   0   2   2   0   0   2   2   2   2   0   0   0   0   2   0   2   2   2   2   0   2   0   0   2   0   2   2   2   0   0   2   0   0   0   0   0   0   0   2   2   0   2   0   2   0   2   0   2   2   2   0
 MK-4-16                0   0   0   0   2   0   0   0   0   2   2   0   2   2   2   2   0   2   2   0   2   0   0   2   2   2   2   0   0   2   0   0   2   0   2   2   0   0   0   0   0   2   0   2   0   0   0   2   2   2   0   0   0   0   2   0   2   0   0   2   0   0   0   0   0   2   0   0   0   0   0   2   0   2   0   0   2   2   0   0   0   0   2   0   0   0   0   2   0   2   0   2   2   2   0   0   2   2   0   0   2   2   2   0   2   2   0   0   2   0   2   0   2   0   0   0   2   2   2   2   0   0   0   0   0   2   0   0   0   2   0   0   2   0   2   2   0   0   0   0   2   0   0   2   2   2   0   2   2   2   2   2   0   0   2   2   2   2   0   0   0   0   2   0   2   2   2   2   0   2   0   0   2   0   2   2   2   0   0   2   0   0   2   0   0   0   0   2   2   0   2   0   2   0   2   0   2   2   2   2
 MK-5-1                 2   2   0   2   2   2   0   2   0   0   2   2   2   0   0   0   2   0   0   2   0   0   0   2   0   2   2   2   0   2   2   0   0   0   2   2   0   0   0   0   2   0   2   2   2   2   0   2   2   0   0   0   2   0   0   2   0   0   0   0   0   0   0   0   0   0   2   0   2   2   2   0   0   2   2   2   2   0   2   2   0   0   2   2   0   0   0   0   0   0   0   0   0   0   2   2   2   0   2   0   2   2   0   0   2   2   2   2   2   0   2   2   0   2   0   0   2   2   0   0   2   0   0   2   0   2   0   0   0   2   2   2   0   2   0   2   0   2   2   0   0   2   2   0   2   0   2   0   0   0   2   0   0   0   2   2   2   2   0   2   2   2   2   2   2   0   0   2   0   2   2   2   2   0   0   2   0   0   2   2   2   2   2   0   2   2   2   2   2   0   2   2   0   2   2   0   0   0   2   0
 MK-5-2                 2   2   0   2   2   2   0   2   0   0   2   2   2   0   0   0   2   0   0   2   0   0   0   2   0   2   2   2   0   2   2   0   0   0   2   2   0   0   0   0   2   0   2   2   0   2   0   0   2   0   0   0   2   0   0   0   0   0   0   0   0   0   0   0   0   0   2   0   2   2   2   0   0   2   0   0   2   0   2   2   0   0   2   2   0   0   0   0   2   0   0   0   0   0   2   2   2   0   0   0   2   2   0   0   2   0   2   2   2   0   2   2   0   2   0   0   2   2   0   0   2   0   0   2   0   2   0   0   0   2   2   2   0   2   0   2   0   2   2   0   0   2   2   0   2   0   2   0   0   0   2   2   0   0   2   2   2   2   0   2   2   2   2   2   2   0   0   2   0   2   2   2   2   0   0   2   0   0   2   2   2   2   2   0   2   2   2   2   2   0   2   2   0   2   2   0   0   0   0   0
 MK-5-3                 2   2   0   2   2   2   0   2   0   0   2   2   2   0   0   0   0   0   0   2   0   0   0   2   0   2   2   2   0   0   2   0   0   2   2   2   0   0   0   2   2   0   2   2   2   2   2   0   2   0   0   0   2   0   0   0   0   0   0   0   0   0   0   0   0   0   2   0   0   2   2   0   0   2   0   0   2   0   2   2   0   0   2   2   0   0   0   0   2   0   0   2   0   0   2   2   2   0   0   0   2   2   0   0   2   0   0   2   0   0   2   2   0   2   0   0   0   2   0   0   2   0   0   2   0   0   0   0   0   2   2   2   0   0   0   2   0   2   2   0   0   0   0   0   2   0   2   0   0   0   2   2   0   0   2   2   0   2   0   2   2   2   2   2   2   0   0   2   0   2   2   2   2   0   0   2   0   0   2   2   2   2   2   0   0   2   2   2   2   0   2   2   2   2   2   0   0   0   0   0
 MK-5-4                 2   2   0   2   2   2   2   2   2   0   2   2   2   0   0   0   0   0   0   2   0   0   0   2   0   2   2   0   0   0   2   0   0   0   2   2   0   0   0   2   2   0   2   2   2   2   2   0   2   0   0   0   2   0   0   0   0   0   2   0   0   0   2   0   0   2   2   2   0   2   2   0   0   2   0   0   2   0   2   2   0   2   2   2   0   0   0   0   2   0   0   2   0   0   2   2   2   0   0   0   2   2   2   0   2   0   0   2   0   0   2   2   2   2   0   0   2   2   0   0   2   0   0   2   0   0   0   0   0   2   2   2   0   0   0   2   0   2   2   0   2   0   0   0   2   0   2   0   0   0   2   2   0   0   2   2   0   2   0   2   2   2   2   2   2   0   0   0   0   2   2   2   2   0   0   2   0   0   2   2   2   2   2   0   0   2   2   2   2   0   2   2   2   2   2   0   0   0   2   0
 MK-5-5                 2   2   0   2   2   2   0   2   2   0   0   2   2   0   0   0   0   2   0   2   0   0   0   2   2   2   2   0   0   0   2   0   0   0   0   2   0   0   0   2   2   0   2   2   2   2   2   0   2   0   0   0   2   0   2   0   0   0   2   0   0   0   2   0   0   2   2   2   0   2   2   0   0   2   2   0   2   0   0   2   2   2   2   2   0   0   0   0   2   0   0   2   0   2   2   2   2   0   0   0   2   2   2   0   2   0   0   0   0   2   2   2   2   2   0   0   2   0   0   0   2   0   2   0   0   0   0   0   0   2   2   2   0   0   0   2   0   2   2   0   2   0   0   0   2   0   2   0   0   0   0   2   0   0   2   2   0   2   2   2   2   0   2   2   2   0   0   0   2   2   2   2   2   0   0   2   0   0   2   2   2   2   2   0   0   2   2   2   2   2   2   2   2   2   2   0   0   0   2   0
 MK-5-6                 2   2   0   2   2   2   0   2   2   0   0   2   2   0   0   0   0   2   2   2   0   0   0   2   2   0   0   0   0   0   0   0   0   0   0   2   0   0   0   2   2   0   2   2   2   2   2   0   2   0   0   0   2   0   0   0   0   2   2   0   0   0   2   0   0   0   2   2   0   0   2   0   0   2   2   0   0   0   0   2   2   2   2   2   0   0   0   0   0   0   2   2   0   2   2   2   2   0   0   0   2   0   2   0   2   0   0   0   0   2   2   2   2   2   0   0   2   0   0   0   2   2   2   0   0   0   0   0   0   2   2   2   2   0   0   2   2   2   2   0   2   0   0   0   2   0   2   0   0   0   2   2   0   0   2   2   0   2   2   2   2   0   2   2   2   0   0   0   2   2   2   2   2   0   0   2   0   0   2   2   2   2   2   0   0   2   2   2   2   2   2   2   2   2   2   2   0   0   0   0
 MK-5-7                 2   2   0   2   2   2   0   2   2   0   0   2   2   0   0   2   0   2   2   2   0   0   0   0   2   0   0   0   0   2   0   0   0   0   0   2   0   0   0   0   2   0   2   2   2   2   2   0   2   2   0   0   2   0   0   0   0   2   2   0   0   0   2   0   2   0   2   2   0   0   2   0   2   2   2   0   0   0   0   2   2   0   2   2   0   0   0   0   0   0   2   2   0   2   2   2   2   0   0   0   2   0   2   0   2   0   0   0   0   2   2   2   2   2   0   0   2   0   2   0   2   2   2   0   0   0   0   0   0   2   2   2   2   0   0   2   2   2   2   0   2   0   0   0   2   0   2   0   0   0   2   2   0   0   2   2   0   2   2   2   2   0   2   2   2   0   0   0   0   2   2   2   2   0   0   2   0   0   2   2   2   2   0   0   2   2   2   2   2   0   2   2   0   2   2   2   0   2   0   0
 MK-5-8                 2   2   0   2   2   2   0   2   2   2   0   2   2   0   0   2   0   2   2   2   0   2   0   0   2   0   0   0   0   2   0   0   0   2   0   2   0   0   2   0   2   0   2   2   2   2   2   0   2   2   0   0   2   0   0   0   0   2   2   2   0   0   2   2   2   0   2   2   0   0   2   0   2   2   2   0   0   0   0   2   2   0   2   2   0   0   0   0   0   0   2   2   0   2   2   2   2   0   2   0   2   0   2   0   0   0   0   0   0   2   0   2   2   2   0   0   2   0   0   0   0   2   2   2   0   0   0   0   0   2   2   2   2   0   0   2   2   2   2   0   2   0   0   0   2   0   2   0   0   0   2   2   0   0   2   2   0   2   2   2   2   2   2   2   2   0   0   0   0   2   2   2   2   0   0   2   0   0   2   2   2   2   0   0   2   2   2   2   2   0   2   2   0   2   2   0   0   2   0   0
 MK-5-9                 2   2   0   2   0   0   0   2   2   0   0   2   0   0   2   2   0   2   2   2   0   2   0   0   2   0   0   0   2   2   0   0   0   2   0   2   0   0   2   0   2   0   2   2   2   0   2   0   0   2   0   0   2   0   0   0   0   2   2   2   0   2   2   2   2   0   2   2   0   0   2   0   2   2   2   0   0   0   0   2   2   0   2   2   2   0   0   0   0   0   2   0   0   2   2   2   0   2   2   0   2   0   2   0   0   0   0   0   0   2   0   2   2   2   0   0   2   2   0   0   0   2   2   2   0   0   0   0   0   2   2   2   2   0   0   2   2   2   2   0   2   0   0   0   0   0   2   0   0   0   2   2   0   0   2   2   0   2   2   2   2   2   2   2   0   0   2   0   2   2   2   0   2   0   0   2   0   0   2   2   2   2   0   0   2   0   2   0   2   0   2   0   0   2   2   0   0   2   0   0
 MK-5-10                2   2   0   2   0   0   0   2   2   0   0   2   0   0   2   2   0   2   2   2   2   2   0   0   2   0   2   0   2   2   0   0   0   2   0   2   0   0   2   0   2   0   2   2   2   0   2   0   0   2   0   0   2   0   0   0   0   2   2   2   0   2   2   2   2   0   0   2   0   0   2   0   2   2   2   0   0   0   0   0   2   0   2   2   0   0   0   0   0   0   2   0   0   2   2   2   0   2   2   0   2   0   2   0   0   0   0   0   0   2   0   2   2   0   0   0   2   2   0   0   0   2   0   2   0   0   0   0   0   2   2   2   2   0   0   2   2   2   0   0   2   0   0   0   0   0   2   0   0   0   2   2   0   0   2   2   0   0   2   2   2   2   2   2   2   0   2   0   2   2   2   0   2   0   2   2   0   0   2   2   2   2   0   0   2   2   2   0   2   0   2   0   0   2   0   0   2   2   0   0
 MK-5-11                2   0   0   2   0   0   0   2   0   0   0   2   0   0   2   2   0   2   2   2   2   2   0   0   2   0   2   0   2   2   0   0   0   2   0   2   0   2   2   0   2   0   2   2   2   2   2   0   0   2   0   0   0   0   0   0   0   2   2   0   0   2   2   2   0   0   2   2   0   0   2   0   2   2   2   0   0   0   0   0   2   0   2   2   0   0   0   0   0   0   0   0   0   2   2   2   0   2   2   0   2   0   2   0   0   0   2   2   0   2   0   2   2   0   0   0   2   2   0   2   0   2   0   2   0   0   0   0   0   2   0   2   2   2   0   2   2   2   0   0   2   0   0   0   0   0   2   2   0   0   2   2   0   0   2   0   0   0   0   2   0   2   2   2   2   0   2   2   2   2   2   0   2   0   2   2   0   0   2   2   2   2   0   2   0   0   2   0   2   0   2   2   0   0   0   0   2   2   0   0
 MK-5-12                2   0   0   2   0   0   0   2   0   0   0   2   0   2   2   2   2   2   2   2   2   2   0   0   2   0   2   0   2   2   2   0   2   2   0   2   0   2   2   0   2   0   0   2   2   2   2   0   0   2   2   0   0   0   0   0   0   2   2   2   0   2   2   2   0   0   2   2   0   0   2   0   2   2   2   0   0   2   0   2   2   0   0   2   0   0   0   0   0   0   0   0   0   2   2   2   0   2   2   0   0   0   0   0   0   0   2   2   0   2   0   2   2   0   0   2   2   2   0   2   0   0   0   2   0   0   0   0   0   2   0   2   2   2   0   2   2   2   0   0   2   0   0   0   2   0   2   2   0   0   2   2   0   0   2   0   0   0   0   2   0   2   2   2   2   0   2   0   2   2   2   0   2   0   2   2   0   0   2   2   2   2   0   2   0   0   2   0   0   0   0   2   0   0   0   0   2   2   0   0
 MK-5-13                2   0   0   2   0   0   0   2   0   0   0   2   0   0   2   2   2   2   2   2   2   2   0   0   2   0   2   0   2   2   2   0   2   2   0   2   0   2   2   0   2   0   0   2   2   2   2   2   0   2   2   0   0   0   0   0   0   2   2   2   0   2   2   2   0   0   2   2   0   0   2   0   2   2   2   0   0   2   0   2   0   0   0   2   0   0   0   0   0   0   0   0   0   2   2   2   0   2   2   0   0   0   0   0   0   0   2   2   0   2   0   2   2   0   0   2   2   2   0   2   0   0   0   2   0   0   0   0   0   2   0   2   2   2   0   2   2   2   2   0   2   0   0   0   2   0   2   2   0   0   2   2   0   0   2   0   0   0   0   2   0   2   0   2   2   0   2   0   2   2   2   0   2   0   2   2   0   0   2   2   2   2   0   2   0   0   2   0   0   0   0   0   2   0   0   0   2   2   0   0
 MK-5-14                2   0   0   2   2   0   0   2   0   0   0   2   0   2   2   2   2   2   2   2   2   2   0   0   2   0   2   0   2   2   2   0   2   2   0   2   0   2   2   0   2   0   0   2   2   2   2   2   2   0   0   0   0   0   0   0   0   2   2   2   0   2   0   2   0   0   2   0   2   0   2   0   2   2   2   0   0   2   0   2   0   0   2   2   0   0   0   0   0   0   0   2   0   0   2   2   0   2   2   0   0   0   0   0   0   0   2   2   0   2   0   2   2   0   2   2   2   2   0   2   0   0   0   2   2   0   0   0   0   2   0   2   2   2   0   2   2   2   2   0   2   0   0   0   2   0   2   0   0   0   2   2   0   0   0   0   0   0   0   2   0   0   0   2   2   0   2   0   2   2   2   0   2   0   2   2   0   0   2   2   2   0   0   0   0   0   2   0   0   0   0   0   2   0   0   0   2   2   0   0
 MK-5-15                2   0   0   2   2   0   0   2   2   0   0   2   0   2   0   2   2   2   2   2   2   2   0   0   2   0   2   0   2   2   2   0   0   2   0   2   0   2   0   0   2   0   0   2   2   2   0   2   2   0   0   0   0   0   0   0   0   2   2   2   2   2   0   2   0   0   2   0   2   0   2   0   2   2   2   0   0   2   0   2   0   0   2   2   0   0   0   0   0   0   0   2   0   0   2   2   0   0   2   0   0   0   0   0   0   0   0   2   0   2   2   2   2   2   2   2   2   0   0   2   0   0   0   0   2   2   0   0   0   2   0   2   0   2   0   2   2   2   2   0   2   0   0   0   2   0   2   0   2   0   2   2   0   0   0   0   0   0   0   2   0   0   0   2   2   0   2   0   2   2   2   0   2   0   2   2   0   0   2   2   2   0   0   0   0   0   2   0   2   0   0   0   2   0   0   0   2   2   0   2
 MK-5-16                2   0   0   2   2   0   0   2   2   0   0   0   0   2   0   2   2   2   2   2   2   2   0   0   2   0   2   0   2   2   2   0   0   2   0   2   2   0   0   0   2   2   0   2   0   2   0   2   2   0   0   0   0   0   0   0   2   2   0   2   2   2   0   2   0   0   2   0   2   0   2   0   2   2   2   0   0   2   0   0   0   0   2   2   0   2   0   0   0   0   0   0   0   0   2   2   2   0   2   2   0   0   0   0   0   0   0   2   2   2   2   2   2   0   2   2   2   0   0   2   0   0   2   0   2   2   0   0   0   2   2   2   0   2   0   2   2   2   2   0   2   0   0   0   0   0   2   0   2   0   2   2   0   0   2   0   0   0   0   2   0   0   0   2   2   0   2   2   2   2   2   0   2   0   2   2   0   0   2   2   2   0   0   0   0   0   2   0   2   0   0   0   2   0   0   0   2   2   0   2
 MK-6-1                 2   2   2   0   2   2   2   0   0   2   0   2   2   0   0   2   2   2   2   2   2   2   2   0   2   0   2   0   2   0   2   2   2   0   2   0   0   2   2   0   2   2   0   2   2   2   0   2   2   0   2   0   0   2   2   0   2   0   2   0   0   2   0   0   2   2   0   2   2   2   0   2   2   0   2   2   2   0   0   2   0   2   2   2   2   2   2   2   2   2   0   2   0   0   0   2   0   0   2   2   0   2   0   2   2   2   2   0   0   2   2   0   2   2   0   0   2   2   0   2   2   2   2   0   2   2   0   2   2   0   2   0   0   2   2   2   2   0   2   0   2   0   2   2   2   0   2   0   0   2   2   0   0   0   0   0   0   0   2   0   0   0   0   0   2   0   2   2   0   0   2   0   2   0   0   2   2   0   0   2   0   0   2   2   0   2   2   2   0   2   0   0   2   2   0   2   2   0   2   2
 MK-6-2                 2   2   2   0   2   2   2   0   0   2   0   2   0   0   0   2   2   2   2   2   2   0   2   0   2   0   2   2   2   0   2   2   2   0   2   0   0   2   2   0   2   2   0   2   2   2   0   2   2   0   2   0   0   2   2   2   2   2   2   0   0   2   0   0   2   2   0   2   2   2   0   2   2   0   2   2   2   0   0   2   0   2   0   2   2   2   0   2   2   2   0   2   0   0   0   2   0   0   2   2   0   2   0   0   2   2   2   0   0   2   2   0   2   2   0   2   0   2   0   2   2   2   2   0   2   0   0   2   2   2   2   0   0   2   2   2   2   0   2   0   2   0   2   2   2   0   2   0   0   2   2   0   0   0   0   0   0   2   2   2   0   0   0   0   2   2   2   2   0   0   2   0   2   0   0   2   2   0   0   0   0   0   2   2   2   2   2   2   0   2   0   0   2   2   0   0   2   0   2   2
 MK-6-3                 2   2   2   2   2   2   0   0   0   2   0   2   0   0   0   2   2   2   2   2   2   0   2   0   0   0   2   2   2   0   2   2   0   0   2   0   0   2   2   2   2   2   2   2   0   2   0   2   2   0   2   0   0   2   0   2   2   2   2   0   2   2   2   0   2   2   0   2   2   2   0   2   2   0   2   2   2   0   0   0   0   2   0   2   2   0   2   0   2   2   0   2   2   0   0   2   0   0   2   2   2   2   0   0   2   0   2   0   0   2   2   0   2   2   0   2   0   2   0   0   2   2   2   0   2   0   0   2   2   2   2   0   0   2   2   2   2   0   2   0   2   0   0   2   2   0   2   0   0   2   2   0   0   0   0   0   2   2   2   2   0   0   0   0   2   2   2   2   0   0   2   0   2   0   0   2   2   0   0   0   0   0   2   2   2   2   2   2   0   2   0   0   2   2   0   0   0   0   2   2
 MK-6-4                 2   2   2   2   2   2   0   0   0   2   0   2   0   0   2   2   2   2   2   2   2   0   2   0   0   0   2   0   2   2   2   2   0   2   2   0   0   2   2   2   2   2   2   2   0   2   0   2   2   0   2   0   2   2   0   2   2   2   2   0   2   2   2   0   2   2   0   2   2   2   0   2   0   0   2   2   2   0   0   0   0   0   0   2   2   0   2   0   2   2   0   0   2   0   0   2   0   0   2   2   0   2   0   0   2   0   2   0   0   2   2   0   2   2   0   2   2   2   0   0   2   0   2   0   2   0   2   2   0   2   2   2   0   2   2   2   2   0   2   0   2   0   0   2   0   0   2   0   0   2   2   0   2   0   0   0   2   2   2   0   2   2   0   0   2   2   0   2   0   0   2   0   0   0   0   0   2   0   0   0   0   0   2   2   2   2   2   2   0   2   0   0   2   2   0   0   0   2   2   2
 MK-6-5                 2   2   2   2   2   2   0   2   2   2   0   2   0   0   2   2   2   2   2   2   2   2   2   0   0   0   2   0   2   2   2   2   0   2   2   0   0   2   2   2   2   2   2   2   0   2   0   2   2   0   0   2   2   2   0   2   2   2   2   0   2   2   2   2   2   2   0   2   2   2   0   0   0   0   2   2   2   0   0   2   0   0   0   2   2   0   2   0   2   2   0   0   2   2   0   2   0   0   2   2   0   2   0   0   0   2   2   0   0   2   2   0   2   2   0   2   2   2   0   0   2   0   2   0   2   0   2   2   0   0   2   2   0   0   2   2   2   0   2   0   2   0   0   2   0   0   2   0   2   2   2   0   2   0   0   0   2   2   2   0   2   2   0   0   2   2   0   2   0   0   2   2   2   0   0   0   2   0   0   0   2   0   2   2   2   2   2   2   0   2   0   0   2   2   0   2   0   2   0   2
 MK-6-6                 2   2   2   2   2   2   2   0   2   2   0   2   0   0   2   2   2   2   2   2   2   2   0   0   0   0   2   0   2   2   0   2   0   2   2   0   0   2   2   2   2   0   2   2   0   2   0   2   2   0   0   2   2   2   0   2   2   2   2   0   2   2   2   2   2   0   0   2   2   2   0   0   0   0   2   2   2   0   0   2   0   0   0   2   2   0   2   0   2   2   0   0   2   2   0   2   0   2   2   2   0   2   0   0   0   2   2   0   0   2   2   0   2   2   0   2   0   2   0   0   2   0   2   0   2   0   2   2   0   0   2   2   0   0   2   2   2   0   0   0   2   0   0   2   0   0   2   0   2   2   2   0   0   0   0   0   2   2   2   2   2   2   0   0   2   0   0   2   2   0   2   2   2   0   0   0   2   0   0   0   2   2   2   2   2   2   2   2   0   2   2   0   2   2   0   2   0   2   0   2
 MK-6-7                 2   0   2   2   2   2   2   0   2   2   0   2   0   0   2   2   0   2   2   2   2   2   0   0   0   0   2   2   2   2   0   2   0   2   2   0   0   2   2   2   2   0   2   0   0   2   0   2   2   0   0   2   2   2   0   2   2   2   2   2   2   0   2   2   0   0   2   2   2   2   2   0   0   2   2   2   2   0   0   2   2   2   0   2   2   2   2   0   2   0   0   0   2   2   0   2   0   0   2   2   0   2   0   0   0   2   2   0   0   2   2   0   2   2   0   2   0   2   0   0   2   0   2   2   2   2   2   2   0   0   2   2   0   0   2   2   2   0   0   0   2   0   0   2   2   0   2   0   2   0   2   0   0   0   0   0   2   2   0   2   2   2   0   0   2   0   0   0   2   2   2   0   2   0   0   0   0   0   0   0   2   2   2   2   2   2   0   2   0   2   2   2   2   2   0   2   0   2   0   2
 MK-6-8                 2   0   2   2   2   2   2   0   2   0   0   2   0   0   2   2   0   2   2   2   2   0   0   2   0   0   2   2   2   2   0   2   0   2   2   0   0   2   0   2   2   0   2   0   0   2   0   2   2   0   2   2   2   2   0   2   2   2   2   2   2   0   2   2   0   0   2   2   2   0   0   0   0   2   2   2   0   0   0   2   2   2   0   0   2   2   2   0   2   0   0   0   2   2   0   2   0   0   2   2   0   2   0   0   0   2   2   0   0   2   2   0   2   2   0   2   0   2   0   0   0   0   2   2   2   2   2   2   0   0   2   2   0   0   2   2   2   0   0   0   2   0   0   0   2   0   2   2   2   0   2   0   0   0   0   0   2   2   2   2   2   2   0   0   2   0   0   0   2   2   2   0   2   0   0   0   0   2   0   0   2   2   2   2   2   2   0   2   0   2   2   2   2   0   0   2   0   2   0   2
 MK-6-9                 2   0   2   2   2   2   2   0   2   0   0   2   0   0   2   0   0   2   2   2   2   0   0   2   0   0   2   0   2   2   0   2   0   2   2   2   0   2   0   2   2   0   2   0   0   2   0   2   2   0   2   2   2   2   0   2   2   2   2   0   2   0   0   2   0   0   2   0   2   0   0   0   0   2   2   0   0   2   0   2   2   2   0   0   2   2   2   0   2   0   0   0   2   2   0   2   0   2   2   2   0   2   2   0   0   2   2   0   0   2   2   0   2   2   0   2   0   2   0   2   0   0   0   2   2   2   0   2   0   0   2   2   0   0   2   0   2   0   0   0   0   0   0   0   2   2   2   2   0   0   2   0   0   0   0   0   2   2   2   2   2   2   0   0   2   0   0   0   2   2   2   0   2   0   0   0   0   2   0   0   2   0   2   2   2   2   0   2   0   2   0   2   2   2   0   2   0   2   0   2
 MK-6-10                2   0   2   2   2   2   2   0   2   0   0   2   0   0   2   0   0   2   0   2   0   0   0   2   0   0   2   0   2   0   2   2   0   2   2   2   0   2   0   2   2   0   0   2   0   2   0   2   2   0   0   2   2   2   0   2   2   2   2   0   2   0   0   2   0   0   2   0   2   0   0   0   0   2   2   0   2   2   2   0   2   2   0   0   2   2   2   0   2   0   0   2   0   0   0   2   0   2   2   2   0   2   2   0   0   2   2   0   0   2   2   0   2   2   0   2   0   2   0   2   0   0   0   2   2   0   0   0   0   2   2   2   0   0   2   0   2   2   0   0   0   0   0   0   2   0   2   2   0   0   0   0   0   0   0   0   2   2   0   2   0   2   0   0   0   0   0   0   2   2   2   0   2   0   0   2   0   2   0   0   2   0   2   0   2   2   2   2   0   2   0   2   2   2   0   2   0   2   0   2
 MK-6-11                2   0   0   2   2   2   2   0   2   0   0   2   0   0   2   2   0   2   0   2   0   0   0   2   0   0   2   2   2   0   0   2   0   2   2   2   0   2   0   2   2   0   0   2   0   2   0   2   2   0   0   2   2   2   0   2   2   2   2   0   0   0   0   2   0   0   2   0   2   0   0   0   0   2   2   2   2   2   2   0   2   2   0   0   2   2   2   0   2   0   0   2   0   0   0   2   0   2   2   2   0   2   2   0   0   2   2   0   0   2   2   2   0   2   0   2   0   2   0   2   0   0   0   2   2   0   0   0   0   0   2   2   0   0   2   0   2   2   0   0   0   0   0   0   2   0   2   0   0   0   2   2   2   0   2   0   2   2   0   2   0   2   0   0   0   0   0   0   2   0   2   0   2   0   0   2   0   2   2   2   2   0   2   0   2   2   0   2   0   2   0   2   2   2   0   2   2   2   0   2
 MK-6-12                2   0   0   2   2   2   2   0   2   0   2   0   2   0   2   2   0   2   0   2   2   0   0   2   0   0   2   2   2   0   0   2   2   2   2   2   0   2   0   2   2   0   0   2   0   2   0   2   2   0   0   2   2   2   0   2   2   2   2   0   0   0   0   2   0   0   2   0   2   0   0   0   0   2   2   0   2   2   2   2   2   2   0   0   2   2   2   2   2   0   0   2   0   0   0   2   0   2   0   2   2   2   2   0   0   2   2   0   0   2   2   2   2   2   0   2   0   2   0   2   0   0   0   2   2   2   0   0   0   0   2   2   0   0   2   0   2   2   0   0   0   0   0   0   2   0   2   0   0   2   2   2   2   0   2   0   2   2   0   2   0   2   0   0   0   0   0   2   2   0   2   0   2   2   2   2   0   2   2   2   2   0   2   0   2   2   0   0   0   2   0   2   2   2   0   2   2   2   2   2
 MK-6-13                2   0   0   2   2   2   2   0   2   0   2   0   2   0   0   0   0   0   0   2   2   0   0   2   0   0   2   2   2   0   0   2   2   2   2   2   0   2   0   2   2   0   0   2   0   2   0   2   2   0   0   2   2   2   0   2   2   2   2   0   2   2   0   2   0   0   2   0   0   0   0   0   0   2   2   0   2   2   2   0   2   2   0   0   2   2   2   2   2   0   0   2   0   0   0   2   0   2   0   2   2   2   2   0   0   2   2   0   0   2   2   2   2   0   0   2   0   2   0   2   0   0   2   2   2   2   0   0   0   0   2   2   0   0   0   0   2   2   0   0   0   0   0   0   0   0   2   0   0   2   2   2   2   0   2   0   2   2   2   2   0   0   0   0   0   0   0   2   0   0   2   0   2   0   2   2   0   2   2   2   2   0   2   0   2   2   2   0   0   2   0   2   2   0   0   2   2   0   2   2
 MK-6-14                2   0   0   2   2   2   2   0   2   2   2   0   2   0   0   0   0   0   0   2   2   0   0   2   0   0   2   2   2   0   2   2   0   2   2   2   0   2   0   2   2   0   2   0   0   2   0   2   0   0   0   2   2   2   0   2   2   2   0   0   2   2   0   0   0   0   2   0   0   0   0   2   0   2   2   0   2   0   2   0   2   2   0   0   2   2   2   2   2   0   0   2   0   0   0   2   0   2   0   2   2   2   2   0   0   2   2   0   0   2   2   2   2   2   0   2   0   2   0   2   0   0   2   2   2   2   0   0   0   2   2   2   0   2   0   0   2   2   0   0   0   0   0   0   0   0   2   2   0   2   2   0   2   0   2   0   2   2   2   2   0   0   0   2   2   0   0   2   0   0   2   0   2   2   2   2   0   2   2   2   2   0   2   0   2   0   2   0   0   2   0   2   2   0   2   2   2   0   2   2
 MK-6-15                2   0   0   2   2   2   2   0   2   2   2   0   2   0   0   0   0   0   0   2   2   0   0   2   0   0   0   2   2   0   2   2   0   2   2   2   0   2   0   2   2   0   2   0   0   2   2   2   2   0   2   2   2   2   0   2   2   2   0   0   2   2   0   0   0   0   2   0   0   0   0   2   0   0   2   0   0   0   2   0   2   2   0   2   2   2   2   2   2   0   0   2   0   0   0   0   0   2   0   2   2   2   2   0   0   2   2   0   0   2   2   2   2   2   0   2   0   2   0   2   0   0   2   2   2   2   0   0   0   2   2   0   0   2   0   0   0   2   0   0   0   0   0   0   0   0   2   2   0   2   2   0   2   0   0   0   2   2   0   0   0   0   2   2   0   0   0   2   0   2   2   0   2   2   2   2   0   2   2   2   0   0   2   0   0   0   2   0   0   2   0   2   2   0   2   2   2   0   2   2
 MK-6-16                2   0   0   2   2   2   2   0   2   2   2   2   2   0   0   0   0   0   0   2   2   0   0   2   0   0   2   2   0   2   2   2   0   2   2   2   0   2   0   2   2   0   2   0   0   2   2   2   2   0   2   2   2   2   0   2   2   2   0   0   2   2   0   0   0   0   2   0   0   0   0   2   0   0   2   0   0   0   2   0   2   2   0   2   2   2   2   2   2   0   2   2   0   0   0   0   0   0   0   2   2   2   2   0   0   2   2   0   2   2   2   0   2   2   0   2   0   2   0   2   0   0   2   2   2   2   0   0   0   0   2   0   0   2   2   0   0   2   0   0   0   0   0   0   0   0   2   2   0   2   2   0   2   0   0   0   2   2   0   0   0   0   2   2   0   0   0   2   0   2   0   2   0   2   2   0   0   2   2   2   0   0   0   0   0   0   2   2   0   2   2   2   2   0   2   2   2   0   2   2
 
!****************************************** Phenotypic Data **********************************************************
!-100.0 is resevred for missing phenotype
SimulatedTrait1        12.4247   14.2866   13.0403   16.4169   15.4499   14.9477   14.9360   12.4087   15.1126   14.7980   16.1815   15.2663   13.2664   15.4180   16.7564   16.4794   17.4225   14.0664   12.6975   13.3252   17.5073   16.2421   17.2997   16.6454   13.3147   15.3697   16.6326   14.7232   13.8109   14.8598   16.6081   12.7842   16.0405   17.4810   16.4666   15.9202   16.1850   15.1432   13.7296   12.7235   15.8760   16.0472   15.7711   15.6263   15.3517   14.9606   14.6688   14.0145   14.9907   15.1429   14.3119   15.6730   15.7420   15.8642   14.2580   16.0256   16.5817   16.1378   15.2734   14.1407   16.9509   16.2982   11.9834   15.3792   14.8567   14.6763   14.8608   14.7223   17.7526   15.6285   15.4650   14.0095   13.3219   13.4447   14.6504   14.2353   14.8614   14.2922   13.5038   14.2907   12.5915   14.1638   12.2203   16.0647   14.7770   15.6016   16.3596   16.9712   13.1618   16.7930   16.0451   14.0572   15.5992   14.8276   14.5776   15.9877   15.2025   17.3872   13.5140   13.6886   13.5826   15.8271   13.9426   14.8332   16.1155   16.1351   16.2876   13.5972   13.9439   15.0012   16.7426   17.4910   16.4913   13.7511   14.0958   14.8562   17.3271   15.2637   13.0189   14.6231   14.5693   14.3025   15.6192   16.4610   12.1592   13.2746   16.9152   15.9183   15.4277   14.8196   14.5259   15.9244   14.4944   15.4285   14.7387   13.7571   16.9991   13.3440   14.9699   15.1903   15.6912   13.8932   15.7841   14.4312   15.9563   13.7382   14.5269   13.5966   16.0463   15.1907   13.4190   14.9539   15.7961   13.7146   13.5894   14.4252   14.9616   14.1476   15.8151   13.8274   13.8848   14.8259   15.9864   16.6344   15.3087   13.8048   15.9863   15.2495   16.6258   14.5261   14.0816   15.8718   16.1504   14.8745   14.8530   14.8224   17.2783   16.5815   14.6295   16.3018   15.0390   13.7576   13.9982   15.4696   14.7229   15.8119   15.4903   15.2053   15.3673   15.7332   13.9204   16.7668   15.3320   16.3109   15.0376   15.9190   12.5352   16.0069   15.9704   13.6714
SimulatedTrait2        10.4462   10.6974    9.5038    9.8364   10.7305    9.5606   10.0721   10.8177   10.4104    9.8699    9.2103    9.3491   10.0627    8.4418   10.0892   10.3690    9.5289   10.3531   11.0971    9.4329    9.0164   10.1123    9.0552    9.8835   11.0122   10.0130    9.7424   11.4278    9.9558   10.9684    9.9750   10.1135    9.3681    8.9142    9.6899   10.2565    9.5566    9.6670    9.0963   10.7869    9.8908   10.1006    9.6818    9.3374   10.8234   10.0629   10.1639   10.4525    9.3046    8.1438    9.7794    9.3816    9.7452    9.7116    9.7620    9.4974    9.1213   10.4637   10.5245   10.6587    9.5999   10.4531   10.4715    9.1964    9.0788    9.3518   10.9733    8.7596   10.3274    9.3594   10.1488    9.2335   10.7757   10.4250    9.8651   10.1141   11.8040   10.2297   11.4267   10.0907   10.2535   10.5176   10.2750   10.3396   11.0865    9.9089    9.3256    9.1230   10.4293    9.0871    9.6849   10.5461    9.7594   10.4844    9.3078    9.9765    9.1864    8.7053    9.9085   10.7303   11.0235    9.6137    9.7871    9.3295    9.0566    9.0694   10.3546   10.9835    9.6425   10.4683    9.3499    9.8741    9.0080   10.7287   10.0150    9.6873    9.6516    9.9189   10.4422   10.1855    9.8829    9.6859   11.2064    8.6723   11.5667    9.8325   10.1018   10.5012    9.6324    9.3204    9.0529    9.3442    9.9127   10.0141   10.9490    9.8701    9.9532   10.3491    9.9714   10.2949    9.6216   10.0459    9.7195   10.6219    9.3357   10.2817   11.4248   10.1957   10.6269    8.3627    9.8604    9.1135    9.9551   11.4003   10.8453   10.2825    9.6418    9.8589   10.7991   10.6080   10.0508   10.5901    9.8660    9.6106    8.9507    9.8570   10.9304    8.5567    9.6271   10.3862   10.8084    9.1377    9.6288    8.7325    9.4135    9.0936    8.7544   10.4409    9.9531   10.8588    9.4100    9.5602   10.6148    9.8660   10.1461    9.9551    9.0863    8.7115   10.3061    8.7670   10.4034    9.1086    9.1817   10.0024   10.7678    9.6932    9.9005   10.5090    9.3567   10.1367
 
