# Supplementary material for: Inclusive Composite Interval Mapping of QTL by Environment Interactions in Biparental Populations
Source: PLoS One. 2015 Jul 10;10(7):e0132414. doi: 10.1371/journal.pone.0132414 (PMC4498613; doi:10.1371/journal.pone.0132414)
Supplement: S5 File — (ZIP) [file pone.0132414.s005.zip › H=0.5/L1/run_00032.met]

!**********************Note: lines staring with "!" are remarks and will be ignored in the program********************
!*********************************General Information**********************************
!Assuming F1 = P1 x P2, populations available in QTL IciMapping are: 
!  1, P1BC1F1 = P1 x F1, the first backcrossing where P1 is used as the recurrent parent;
!  2, P2BC1F1 = P2 x F1, the first backcrossing where P2 is used as the recurrent parent;
!  3, F1DH, F1-derived doubled haploids; 
!  4, RIL or F1RIL, recombination inbred lines through the repeated selfing of F1;
!  5, P1BC1RIL, recombination inbred lines through the repeated selfing of P1BC1F1;
!  6, P2BC1RIL, recombination inbred lines through the repeated selfing of P2BC1F1;
!  7, F2, the selfing generation of F1;
!  8, F3, the selfing generation of F2;
!  9, P1BC2F1, the second backcrossing where P1 is used as the recurrent parent; 
! 10, P2BC2F1, the second backcrossing where P2 is used as the recurrent parent;
! 11, P1BC2RIL, recombination inred lines through the repeated selfing of P1BC2F1; 
! 12, P2BC2RIL, recombination inred lines through the repeated selfing of P2BC2F1; 
! 13, P1BC1F2, the selfing generation of P1BC1F1; 
! 14, P2BC1F2, the selfing generation of P2BC1F1; 
! 15, P1BC2F2, the selfing generation of P1BC2F1; 
! 16, P2BC2F2, the selfing generation of P2BC2F1; 
! 17, P1BC1DH, P1BC1F1-derived doubled haploids; 
! 18, P2BC1DH, P2BC1F1-derived doubled haploids; 
! 19, P1BC2DH, P1BC2F1-derived doubled haploids; 
! 20, P2BC2DH, P2BC2F1-derived doubled haploids; 
   3      !Mapping Population (see remarks above)
   2      !Mapping Function (1 for Kosambi; 2 for Haldane; 3 for Morgan)
   2      !Marker Space Type (1 for intervals; 2 for positions)
   1      !Marker Space Unit(1 for centiMorgans; 2 for Morgan)
   6      !Number of Chromosomes (or Linkage Groups)
 200      !Size of the mapping population
   2      !Number of environments
 
!***************************************** Chromosomes and Linkage Maps **********************************************
!Chromosome                 NumMarkers
-CH1                        16
-CH2                        16
-CH3                        16
-CH4                        16
-CH5                        16
-CH6                        16
!Linkage map (Marker name followed by position or the interval length)
 MK-1-1                1     0.000
 MK-1-2                1    10.000
 MK-1-3                1    20.000
 MK-1-4                1    30.000
 MK-1-5                1    40.000
 MK-1-6                1    50.000
 MK-1-7                1    60.000
 MK-1-8                1    70.000
 MK-1-9                1    80.000
 MK-1-10               1    90.000
 MK-1-11               1   100.000
 MK-1-12               1   110.000
 MK-1-13               1   120.000
 MK-1-14               1   130.000
 MK-1-15               1   140.000
 MK-1-16               1   150.000
 MK-2-1                2     0.000
 MK-2-2                2    10.000
 MK-2-3                2    20.000
 MK-2-4                2    30.000
 MK-2-5                2    40.000
 MK-2-6                2    50.000
 MK-2-7                2    60.000
 MK-2-8                2    70.000
 MK-2-9                2    80.000
 MK-2-10               2    90.000
 MK-2-11               2   100.000
 MK-2-12               2   110.000
 MK-2-13               2   120.000
 MK-2-14               2   130.000
 MK-2-15               2   140.000
 MK-2-16               2   150.000
 MK-3-1                3     0.000
 MK-3-2                3    10.000
 MK-3-3                3    20.000
 MK-3-4                3    30.000
 MK-3-5                3    40.000
 MK-3-6                3    50.000
 MK-3-7                3    60.000
 MK-3-8                3    70.000
 MK-3-9                3    80.000
 MK-3-10               3    90.000
 MK-3-11               3   100.000
 MK-3-12               3   110.000
 MK-3-13               3   120.000
 MK-3-14               3   130.000
 MK-3-15               3   140.000
 MK-3-16               3   150.000
 MK-4-1                4     0.000
 MK-4-2                4    10.000
 MK-4-3                4    20.000
 MK-4-4                4    30.000
 MK-4-5                4    40.000
 MK-4-6                4    50.000
 MK-4-7                4    60.000
 MK-4-8                4    70.000
 MK-4-9                4    80.000
 MK-4-10               4    90.000
 MK-4-11               4   100.000
 MK-4-12               4   110.000
 MK-4-13               4   120.000
 MK-4-14               4   130.000
 MK-4-15               4   140.000
 MK-4-16               4   150.000
 MK-5-1                5     0.000
 MK-5-2                5    10.000
 MK-5-3                5    20.000
 MK-5-4                5    30.000
 MK-5-5                5    40.000
 MK-5-6                5    50.000
 MK-5-7                5    60.000
 MK-5-8                5    70.000
 MK-5-9                5    80.000
 MK-5-10               5    90.000
 MK-5-11               5   100.000
 MK-5-12               5   110.000
 MK-5-13               5   120.000
 MK-5-14               5   130.000
 MK-5-15               5   140.000
 MK-5-16               5   150.000
 MK-6-1                6     0.000
 MK-6-2                6    10.000
 MK-6-3                6    20.000
 MK-6-4                6    30.000
 MK-6-5                6    40.000
 MK-6-6                6    50.000
 MK-6-7                6    60.000
 MK-6-8                6    70.000
 MK-6-9                6    80.000
 MK-6-10               6    90.000
 MK-6-11               6   100.000
 MK-6-12               6   110.000
 MK-6-13               6   120.000
 MK-6-14               6   130.000
 MK-6-15               6   140.000
 MK-6-16               6   150.000
!*********************************** Marker Types ********************************************************************
!Co-dominant marker: When heterozygote F1 is present, P1 is coded as 2, F1 is coded as 1, and P2 is coded as 0; Otherwise, P1 is coded as 2, and P2 is coded as 0. 
!Dominant marker: When heterozygote F1 is present, P1 and F1 are coded as 12, and P2 is coded as 0; Otherwise, P1 is coded as 2, and P2 is coded as 0.  
!Recessive markers: When heterozygote F1 is present, P1 is coded as 2, and F1 and P2 are coded as 10; Otherwise, P1 is coded as 2, and P2 is coded as 0. 
!Missing marker is coded as -1. 
 MK-1-1                 0   2   0   2   0   0   0   2   0   0   0   2   0   0   2   2   2   2   2   2   2   2   2   2   2   2   2   0   2   2   0   0   2   0   0   2   0   0   2   0   2   2   2   2   2   0   0   2   2   0   0   0   0   2   0   2   2   0   2   0   0   0   2   0   0   2   2   0   2   0   0   0   0   2   2   2   0   0   2   2   0   0   2   2   0   2   2   2   2   0   0   2   0   0   2   0   2   0   2   0   2   2   2   2   0   2   0   2   0   2   0   0   0   0   0   0   2   0   2   0   2   0   2   2   2   2   0   2   2   0   0   0   2   2   2   2   0   0   2   0   0   2   2   0   0   0   2   2   0   2   2   0   2   2   2   0   0   2   0   0   0   2   0   2   2   2   0   2   0   2   0   0   0   0   0   2   0   0   0   2   2   0   2   0   2   0   2   2   2   2   0   0   0   0   0   0   0   0   2   2
 MK-1-2                 2   2   0   2   0   0   2   2   0   2   0   2   2   0   2   0   2   2   0   2   2   2   0   2   2   2   2   0   2   2   0   0   2   0   2   2   0   0   2   0   2   2   2   0   2   0   0   2   2   0   0   0   0   2   0   2   2   0   2   0   0   0   2   0   0   2   2   0   2   0   0   0   0   2   2   2   0   0   2   2   0   0   2   2   0   2   0   2   2   0   0   2   0   0   2   0   0   0   2   0   2   2   2   2   2   2   0   2   0   2   0   0   0   2   0   0   2   0   2   0   2   0   2   2   2   2   0   2   2   0   0   0   2   2   2   2   0   0   2   0   0   2   0   0   0   0   2   2   0   2   2   0   0   0   2   0   0   0   2   0   2   2   0   2   2   2   0   2   0   2   0   0   0   0   0   2   0   0   0   2   2   0   2   0   2   0   2   0   2   2   0   0   0   0   0   0   0   0   2   2
 MK-1-3                 2   2   0   0   0   0   2   2   0   2   0   2   2   0   2   0   2   2   0   0   2   2   0   2   2   2   2   0   0   2   0   0   2   0   2   2   0   0   2   0   0   2   2   0   2   2   0   2   2   0   2   0   0   0   0   2   2   0   2   0   0   0   2   0   0   0   2   2   2   0   0   2   0   2   2   2   0   0   2   2   2   0   2   2   0   2   0   2   2   0   0   2   0   0   2   0   0   0   0   0   0   2   2   2   2   2   0   2   0   0   0   0   0   2   0   0   2   0   0   0   2   0   2   2   2   2   0   2   2   0   0   0   2   2   2   2   0   0   2   0   0   2   0   0   0   0   2   0   0   2   2   0   0   0   2   0   0   2   2   0   2   2   0   2   2   2   0   2   0   2   0   0   0   0   2   2   0   0   0   2   2   0   2   2   2   0   2   0   2   2   2   0   0   0   0   0   0   0   2   2
 MK-1-4                 2   2   0   0   0   0   2   2   0   2   0   0   2   2   2   0   2   0   2   0   2   2   0   0   2   2   2   0   0   2   0   0   2   0   0   2   0   0   2   0   0   2   2   0   2   2   0   2   2   2   2   0   0   0   0   2   2   0   2   0   0   2   2   0   2   0   2   2   2   0   0   2   0   0   2   2   0   0   2   2   2   0   2   2   0   0   0   2   2   0   0   2   0   0   2   0   0   2   0   0   0   2   2   2   2   2   0   2   2   0   0   0   0   2   0   0   2   0   0   0   2   0   2   2   2   2   0   2   2   0   0   2   2   2   2   2   0   0   2   0   0   2   0   0   0   0   2   0   0   0   2   0   0   0   2   0   0   2   2   0   2   0   0   2   2   0   0   2   0   2   0   0   0   0   2   2   0   0   0   2   2   0   2   2   2   0   2   0   2   2   2   2   0   0   0   0   0   0   2   2
 MK-1-5                 2   0   0   0   2   0   0   2   0   2   0   0   2   2   2   0   2   0   2   0   2   2   0   2   2   2   2   0   0   2   0   0   2   0   0   2   0   0   2   0   0   2   2   0   2   2   0   2   2   2   2   0   0   0   0   2   2   0   2   0   0   2   2   0   2   0   2   2   2   0   0   2   0   0   2   2   0   0   2   0   2   0   2   2   0   2   0   2   2   0   0   2   0   0   2   0   0   0   0   0   0   2   2   2   2   2   0   2   2   0   0   0   0   0   0   0   2   0   0   0   2   0   2   2   2   2   2   2   2   0   2   2   2   2   2   2   0   0   2   2   0   2   0   0   0   0   2   2   0   0   2   0   2   0   2   0   0   2   2   2   2   0   0   2   2   0   0   2   0   2   0   0   0   2   0   2   0   2   0   2   2   0   2   0   2   0   2   0   2   2   2   2   0   0   0   0   0   0   2   2
 MK-1-6                 2   0   0   0   2   0   0   2   0   2   0   0   2   2   2   0   2   0   2   0   2   2   0   2   2   2   2   0   0   2   0   0   2   2   0   2   0   2   2   0   0   2   2   0   2   2   0   0   2   2   2   0   0   0   0   0   2   0   2   0   0   2   2   0   2   0   2   2   2   0   0   2   0   0   2   2   0   0   2   0   2   0   2   2   0   2   0   2   2   0   0   2   0   0   0   0   0   0   0   0   0   2   2   2   0   2   0   2   2   0   0   0   0   0   0   0   2   0   0   0   0   0   2   2   2   2   2   2   2   0   2   0   2   2   2   2   0   0   2   2   0   0   0   0   0   0   2   2   0   0   2   2   2   0   2   0   0   2   2   2   2   0   0   2   2   0   0   2   0   2   0   0   0   2   0   2   0   2   0   0   2   0   2   0   2   0   0   0   2   2   2   2   0   0   0   0   0   0   2   2
 MK-1-7                 2   0   0   0   2   0   0   2   2   2   0   0   2   2   2   0   2   2   2   0   2   2   0   2   2   0   2   0   0   2   0   0   2   2   0   2   0   0   2   0   0   2   2   0   2   2   0   0   2   2   2   0   0   0   2   0   2   0   2   0   0   2   0   0   2   0   2   2   2   0   2   2   0   0   2   2   0   0   2   0   2   0   2   2   0   2   0   2   2   0   0   2   0   0   0   2   0   0   0   0   2   2   2   0   0   2   0   2   2   0   0   0   0   0   2   0   2   0   0   0   0   0   2   2   0   2   2   2   2   0   0   0   2   2   2   2   0   0   2   2   0   0   0   0   0   0   2   2   0   0   2   2   2   0   2   0   0   2   2   2   2   0   0   2   2   0   0   2   0   2   0   0   0   2   2   0   0   0   0   0   2   2   2   0   2   0   0   0   2   2   2   2   0   0   0   0   0   0   2   2
 MK-1-8                 2   0   0   0   2   0   2   2   0   2   0   0   2   2   2   0   2   2   2   0   2   2   0   2   2   0   2   0   0   2   0   0   2   2   0   2   0   0   0   0   0   2   2   2   2   2   0   0   2   2   2   2   0   0   2   0   2   0   2   0   0   2   0   0   2   0   2   2   2   2   2   2   0   0   2   2   0   0   2   2   2   0   2   2   0   2   2   2   2   0   0   2   2   2   0   2   0   0   0   0   2   2   2   0   0   2   0   2   2   0   0   0   0   0   2   0   2   0   0   0   0   0   2   2   0   2   2   2   2   0   2   0   2   2   2   2   0   2   2   2   0   0   0   0   0   0   0   0   2   0   2   2   2   0   2   0   0   2   0   2   2   0   0   2   2   0   0   2   0   2   0   0   0   2   2   0   0   2   0   0   2   2   2   0   2   0   0   0   2   2   2   2   0   0   0   0   0   0   0   2
 MK-1-9                 2   0   0   0   2   0   2   2   0   2   0   0   2   2   2   0   2   2   2   0   2   2   0   2   2   0   2   0   0   2   0   0   2   2   0   2   0   0   0   0   0   2   2   2   2   2   2   0   2   2   2   2   0   0   2   0   0   0   2   2   0   2   0   0   2   0   2   2   2   2   2   2   0   0   2   2   0   0   2   2   2   2   2   2   0   2   2   2   2   0   0   2   2   2   0   2   0   0   0   0   0   2   2   0   0   2   0   2   2   0   0   0   0   0   2   2   2   0   0   0   0   0   0   2   0   2   0   2   2   0   2   0   2   2   2   2   0   2   2   2   2   2   0   0   0   2   0   0   2   0   2   2   2   0   2   0   0   2   0   2   2   0   0   2   2   0   0   2   0   2   0   0   0   0   2   0   0   2   0   0   2   2   2   0   2   0   0   2   2   2   2   2   0   0   0   0   2   0   0   2
 MK-1-10                2   0   0   0   2   0   2   2   0   2   0   0   2   2   2   0   2   2   2   0   2   2   0   2   2   0   0   0   0   2   0   2   2   2   0   2   0   0   0   0   0   0   2   0   2   2   2   2   2   2   2   2   0   2   2   0   0   0   2   2   0   0   0   0   2   0   2   2   2   2   2   2   0   0   2   2   0   0   2   2   2   2   2   2   0   2   0   2   2   0   0   2   2   2   0   2   0   0   0   0   0   2   2   0   0   2   0   2   2   0   0   0   0   0   2   2   2   0   0   0   0   0   0   2   0   2   0   0   2   0   2   0   2   2   2   2   0   2   2   0   0   2   0   0   0   2   0   0   2   0   2   2   2   0   2   0   0   2   0   2   2   0   0   2   2   0   0   2   0   2   0   0   0   0   2   0   0   2   0   2   2   2   2   0   2   0   0   2   0   2   2   2   0   0   0   0   2   0   2   0
 MK-1-11                2   0   0   2   2   0   2   2   0   2   0   0   0   2   2   0   2   2   2   0   2   2   0   2   2   0   0   0   0   2   0   0   2   2   0   2   0   0   0   0   0   0   2   0   2   0   2   2   2   2   0   0   0   2   2   0   0   0   2   0   2   0   0   0   2   0   2   2   2   2   2   2   0   0   2   2   0   0   2   2   2   2   2   0   2   0   0   2   2   0   0   2   0   2   0   2   0   2   0   0   0   2   2   0   0   2   0   2   2   0   2   0   0   0   2   2   2   0   0   2   0   0   0   2   0   2   0   0   2   2   2   0   2   2   0   2   0   2   2   0   0   2   0   0   0   2   0   0   0   0   2   2   2   2   2   0   0   2   0   2   2   0   0   2   0   0   0   2   0   2   0   0   2   0   2   0   0   2   0   2   2   2   2   0   2   0   2   2   0   2   2   2   0   0   0   0   2   0   2   0
 MK-1-12                2   0   0   2   2   0   2   2   0   2   2   0   0   2   2   0   2   0   2   0   2   2   0   2   2   0   0   0   0   0   0   2   2   2   0   0   0   0   0   2   0   0   2   0   2   0   2   2   2   2   0   0   0   2   2   2   0   0   0   0   2   0   0   0   2   0   2   2   2   2   2   2   0   0   2   0   0   0   2   2   2   2   2   0   2   0   2   2   2   0   0   2   0   2   0   2   0   2   0   0   0   2   2   0   0   2   0   2   2   0   2   0   0   0   2   2   2   0   0   2   0   0   2   2   0   2   2   0   2   2   2   0   0   2   0   2   0   2   2   2   0   2   0   0   0   2   0   0   2   0   2   2   2   2   0   0   0   2   0   2   2   0   0   2   0   0   0   0   0   2   0   0   2   0   2   0   0   2   0   2   0   2   2   2   2   0   0   2   0   2   2   0   0   0   0   0   2   0   0   0
 MK-1-13                2   0   0   2   2   0   2   2   0   2   2   0   0   2   2   0   2   0   2   2   2   2   2   0   2   0   0   0   0   0   0   2   2   2   0   0   0   2   0   2   0   0   2   0   0   0   2   2   2   2   0   0   0   2   2   2   0   0   0   0   2   0   0   0   2   2   2   2   2   2   2   2   0   0   2   0   0   0   2   2   2   2   2   0   2   0   2   2   2   0   0   2   0   2   0   2   0   2   0   0   0   0   2   0   0   2   0   2   2   0   2   0   0   0   2   2   2   0   0   2   0   0   2   2   0   2   2   0   2   2   2   0   0   2   0   2   0   2   2   2   0   2   0   0   0   2   0   0   2   0   2   2   2   2   0   0   0   2   0   2   2   0   0   2   0   0   0   0   0   2   0   0   2   0   2   0   0   2   0   2   0   2   2   0   2   2   0   2   0   2   2   2   0   0   0   0   2   0   0   0
 MK-1-14                2   0   0   2   2   0   2   0   0   2   2   0   2   2   2   0   2   2   2   0   2   2   2   0   2   0   0   0   0   0   0   2   2   2   0   0   0   2   0   2   0   0   2   0   0   0   0   2   2   2   0   0   0   2   2   2   0   0   0   0   0   0   0   0   2   2   2   2   0   2   2   2   2   0   2   0   0   0   2   2   0   2   2   0   2   0   2   2   2   0   0   2   0   2   0   2   0   2   0   0   0   0   2   0   0   2   0   2   2   0   0   0   0   0   2   2   2   0   0   0   0   0   2   2   0   0   2   0   2   2   2   0   0   2   0   2   0   2   2   2   0   2   2   0   0   2   0   0   2   0   2   2   2   2   0   0   0   0   0   2   2   2   0   2   0   0   0   0   0   2   0   0   2   0   2   0   0   2   0   2   0   0   0   0   2   2   0   2   0   2   2   2   0   2   2   0   2   0   0   0
 MK-1-15                2   0   0   2   2   0   2   0   0   2   2   0   2   0   2   0   0   2   2   0   2   2   2   0   0   0   0   0   2   0   0   2   2   2   0   0   0   2   0   2   0   0   2   0   0   0   0   2   2   2   0   0   0   2   2   2   0   2   0   0   2   0   0   0   2   2   2   2   0   2   2   2   2   0   2   0   0   0   0   2   0   2   2   2   2   0   2   2   2   0   2   2   0   2   0   2   0   2   0   0   0   0   2   0   0   2   0   2   2   0   0   0   0   0   2   2   2   0   0   0   0   0   2   2   0   0   2   2   2   2   2   0   0   2   0   0   0   2   2   2   0   2   2   0   0   2   0   0   2   0   2   2   2   2   0   0   0   2   0   2   2   2   2   2   0   0   0   0   0   0   0   2   2   0   2   0   0   2   0   2   2   0   0   0   2   2   0   2   0   2   2   2   0   2   2   0   2   2   0   2
 MK-1-16                2   0   0   2   2   0   2   0   0   2   2   0   2   0   2   0   0   2   2   0   2   2   2   0   0   0   0   0   0   0   0   2   0   2   2   0   0   2   0   2   0   0   2   0   0   0   2   2   2   2   0   2   0   2   2   2   0   2   0   0   2   0   0   0   2   2   2   2   0   2   2   0   2   0   2   0   0   0   2   2   0   0   2   2   2   0   0   2   2   0   2   2   0   2   0   2   0   2   0   0   0   2   0   0   0   2   0   2   2   0   0   0   0   0   2   2   2   0   0   0   0   0   2   2   0   0   2   2   2   2   2   0   0   2   0   0   0   2   2   2   0   2   2   0   0   0   0   0   2   0   2   2   0   2   0   0   0   2   0   2   2   2   2   0   0   2   0   0   0   2   0   2   2   0   2   0   0   2   0   2   2   0   0   0   2   2   0   2   0   2   2   2   0   2   2   0   2   2   0   2
 MK-2-1                 0   0   0   2   0   2   0   2   0   0   2   2   0   2   0   0   0   0   2   2   0   0   0   2   2   2   0   2   0   2   0   2   0   0   0   0   0   0   2   2   2   2   0   0   2   2   2   2   2   0   2   2   0   2   2   0   0   0   0   0   0   0   2   2   2   2   0   0   2   2   0   2   0   2   2   0   0   0   0   2   2   2   0   0   0   0   0   0   0   0   0   0   2   2   0   2   2   2   2   0   0   0   2   2   0   0   2   0   0   0   0   2   0   0   2   2   2   0   0   2   0   2   2   2   2   0   0   2   0   2   2   2   2   2   2   0   0   0   0   2   0   2   2   0   2   2   0   0   2   2   2   0   0   2   0   2   0   0   2   2   2   2   2   0   2   0   2   0   2   0   2   0   2   0   2   0   2   0   2   0   0   0   0   2   0   0   2   0   0   2   0   2   0   2   2   2   2   0   0   0
 MK-2-2                 0   0   2   2   0   2   0   2   0   0   2   0   0   2   0   0   0   0   2   2   0   0   0   2   2   2   0   2   0   2   2   2   0   0   0   0   0   0   2   2   2   2   0   0   2   2   2   2   2   0   0   2   0   2   2   2   0   0   0   0   0   0   0   0   2   2   0   0   2   2   0   2   0   2   2   0   0   0   0   2   2   2   0   0   0   2   0   0   0   2   0   0   2   2   0   2   2   2   2   2   0   0   2   2   0   0   2   0   0   0   2   2   0   0   2   2   2   0   0   2   0   2   2   2   2   0   0   2   0   2   2   2   2   2   2   0   0   0   0   2   0   2   2   0   2   2   0   0   2   2   2   0   0   2   0   2   0   0   2   2   2   2   2   0   0   0   2   0   2   0   2   0   2   0   2   0   2   0   2   0   0   2   0   2   0   0   0   0   0   2   2   2   0   2   2   2   2   0   0   0
 MK-2-3                 0   0   2   2   0   2   0   2   0   0   2   0   2   2   0   0   0   0   2   2   0   0   2   2   0   2   0   2   0   2   2   2   2   0   0   0   0   0   0   2   2   2   0   0   2   2   2   2   2   0   0   2   0   2   2   0   0   0   0   0   0   0   0   0   2   2   0   2   2   2   2   2   0   2   2   0   2   0   2   2   2   2   2   0   0   0   0   0   0   2   0   0   2   2   0   2   2   2   2   2   0   0   2   2   2   0   2   0   0   0   2   2   0   0   2   2   0   0   0   2   0   2   2   2   2   0   0   2   0   2   2   2   2   2   2   0   0   0   0   2   0   2   0   0   2   2   0   0   2   2   2   0   0   2   0   2   0   2   0   2   2   2   2   0   0   0   2   0   2   0   2   0   2   0   2   0   2   0   2   0   0   2   0   2   0   0   0   0   0   0   0   2   2   2   2   2   2   0   0   0
 MK-2-4                 0   0   2   2   0   2   0   2   0   0   2   0   2   2   0   2   0   0   2   2   0   0   2   2   0   2   0   0   0   2   2   2   2   0   0   0   0   0   2   2   2   2   0   0   2   2   0   2   2   0   2   2   0   2   2   0   2   0   0   2   0   0   0   0   2   2   0   2   2   2   2   2   0   2   2   0   2   0   2   2   2   2   2   0   0   0   0   0   0   2   0   0   2   0   0   2   2   2   2   2   0   0   2   0   2   0   2   0   0   2   2   2   0   0   2   2   0   0   0   2   0   2   2   2   2   0   0   2   2   2   2   2   2   2   0   0   0   0   0   0   0   2   0   0   2   2   0   0   0   2   0   0   0   2   0   2   0   2   0   2   0   2   2   0   0   0   0   0   2   0   2   0   2   0   2   0   2   0   2   0   0   2   0   2   0   0   0   0   2   0   0   2   2   2   2   2   2   0   0   0
 MK-2-5                 0   0   0   2   0   2   0   2   0   0   2   0   2   2   2   2   0   0   2   2   0   2   2   2   0   2   0   0   0   0   2   2   2   0   0   0   0   0   2   2   2   2   0   0   2   2   0   2   0   0   2   2   0   2   2   0   2   0   0   2   0   0   0   0   2   2   0   2   2   2   2   2   0   0   2   0   2   0   2   2   2   2   2   0   0   0   0   0   0   2   2   0   2   0   0   2   0   0   2   0   0   0   2   0   2   0   2   0   0   0   2   2   0   0   2   2   0   0   0   2   0   2   2   2   2   0   0   2   2   2   2   0   2   2   0   0   0   0   2   0   0   2   0   0   2   2   0   0   0   2   0   0   0   2   0   2   0   2   0   2   0   2   0   0   0   0   0   0   2   0   2   0   2   2   2   0   2   0   2   0   0   2   0   2   0   2   0   0   2   0   2   2   0   2   2   0   2   0   0   0
 MK-2-6                 0   0   0   2   0   2   0   2   0   0   2   0   2   2   0   2   2   0   2   2   0   0   2   0   2   2   0   0   0   0   2   2   2   2   0   0   2   0   0   2   2   2   0   0   2   2   0   2   0   0   2   2   0   2   2   0   2   0   0   2   0   0   0   0   2   2   0   0   2   2   2   2   0   0   2   0   2   0   2   2   0   0   2   0   0   0   0   0   0   2   2   0   2   0   0   2   0   0   2   0   0   0   2   0   2   0   0   0   2   0   2   2   0   2   2   2   2   0   0   2   2   2   2   2   2   0   0   2   2   2   2   0   2   2   0   0   0   0   2   0   0   2   0   0   2   2   0   0   0   2   0   0   0   2   0   2   0   2   0   2   0   2   0   0   2   0   0   2   2   0   2   0   2   2   2   2   0   0   2   0   0   2   0   2   0   2   2   0   2   2   2   2   0   2   2   0   2   0   0   0
 MK-2-7                 0   0   0   2   0   2   2   2   0   0   2   0   2   2   0   2   2   0   2   2   2   0   2   0   2   2   0   0   0   0   2   2   2   0   0   0   2   0   0   2   2   2   0   0   2   2   0   2   2   0   2   0   0   2   0   0   2   0   0   2   2   0   0   0   2   2   2   0   2   2   2   2   0   0   2   0   0   2   2   0   0   0   2   0   0   0   0   2   0   2   2   0   2   0   0   2   0   0   2   0   0   2   2   0   2   0   0   0   2   0   2   0   0   2   2   2   2   0   0   2   2   0   2   2   2   0   0   2   2   2   2   0   2   2   0   0   0   0   2   0   0   2   0   0   2   2   0   0   0   2   0   0   0   2   0   2   0   2   0   2   0   2   0   0   2   0   0   2   2   0   2   0   2   2   0   2   0   0   2   0   0   2   0   0   0   2   2   0   2   2   2   2   0   2   2   2   2   0   0   0
 MK-2-8                 0   2   2   0   0   2   2   2   0   2   2   0   2   2   2   2   2   0   2   0   2   0   2   0   2   2   0   0   0   0   0   0   2   0   0   0   2   0   0   2   2   2   0   0   2   2   0   0   2   0   2   0   0   2   0   0   0   0   0   2   2   0   2   0   2   2   2   0   2   2   2   2   0   0   2   0   0   0   2   0   0   0   2   0   0   0   0   2   0   2   2   0   2   2   0   2   0   0   2   0   0   2   2   0   2   0   0   0   2   0   2   0   0   2   2   2   2   0   0   2   2   0   2   2   2   0   0   2   2   2   2   0   2   2   0   0   0   0   2   0   0   2   0   0   2   2   0   0   0   2   0   0   0   0   0   2   0   2   0   0   0   2   0   2   2   0   0   2   2   0   2   0   2   2   0   2   0   0   2   0   0   0   0   0   0   2   2   0   2   2   2   2   0   2   2   2   0   0   0   0
 MK-2-9                 0   2   2   0   0   2   2   2   0   2   2   0   2   2   2   2   2   0   2   0   2   0   2   0   2   2   0   0   0   0   0   0   2   0   0   0   2   0   2   2   2   2   0   0   2   2   0   0   2   0   2   0   0   2   0   0   0   0   0   2   2   0   2   0   2   2   2   0   2   2   2   2   0   0   0   0   0   0   2   0   0   0   2   0   0   0   0   2   0   2   0   2   2   2   0   2   0   0   2   2   0   2   2   0   2   0   0   0   2   0   2   0   0   2   2   2   0   0   0   2   2   0   2   2   2   0   0   2   2   2   2   0   2   2   0   0   0   2   2   0   0   2   0   0   2   2   0   0   0   2   0   0   0   2   0   2   0   2   0   0   0   2   0   2   2   0   0   2   2   0   2   0   2   2   2   2   0   0   2   0   0   0   0   0   0   2   2   0   2   2   2   2   0   2   2   2   0   0   0   0
 MK-2-10                0   0   2   0   0   2   2   2   0   2   2   0   2   2   2   2   2   0   2   0   2   0   2   0   0   2   0   0   0   0   0   0   2   0   0   2   2   2   0   2   0   2   0   0   2   2   0   0   2   0   2   0   0   0   0   0   0   0   0   2   0   0   2   2   2   2   2   0   2   0   2   2   0   0   0   0   0   0   2   0   2   0   2   0   0   0   2   2   0   2   0   2   2   2   0   2   0   0   2   2   0   2   0   0   2   0   0   0   2   0   2   0   2   2   2   2   0   0   0   2   2   0   0   0   2   0   0   2   2   2   2   0   2   2   0   2   0   2   2   0   0   0   0   0   0   2   0   0   2   2   0   0   0   2   0   0   0   2   0   0   0   2   0   2   2   0   0   2   2   0   2   0   2   2   2   2   0   0   2   0   0   0   0   0   0   2   2   0   2   2   2   2   0   2   0   2   0   0   0   0
 MK-2-11                0   2   2   0   0   2   2   2   0   2   2   0   2   2   2   2   2   2   2   0   0   0   2   0   0   0   0   0   0   0   0   0   2   0   0   2   2   2   2   2   0   2   0   0   2   2   0   0   2   0   2   0   0   0   0   0   0   0   2   2   0   0   2   2   2   2   2   0   2   0   2   2   0   0   0   0   0   0   2   0   2   0   2   0   0   2   2   2   0   2   0   2   2   2   0   2   0   2   2   2   0   2   0   0   2   0   0   0   2   0   2   0   0   2   2   2   0   0   0   0   2   0   0   0   2   0   0   2   2   2   2   0   2   2   0   2   0   2   2   0   0   0   0   0   0   2   0   0   0   2   0   0   0   0   0   0   2   2   0   0   0   2   0   2   2   0   0   0   2   0   2   0   2   2   2   2   0   0   2   0   0   2   0   0   0   2   2   0   2   2   0   2   0   2   0   2   0   0   0   0
 MK-2-12                0   2   2   0   0   2   2   2   0   2   2   0   2   0   2   0   2   2   2   0   0   0   2   0   0   0   0   0   0   0   0   0   0   0   0   2   2   2   2   2   0   2   0   0   2   2   0   2   0   2   2   0   0   2   0   0   0   2   2   2   2   0   2   2   2   2   2   0   2   0   2   2   2   0   0   0   0   0   2   0   2   0   2   0   0   2   2   0   0   2   0   2   2   2   0   2   0   2   2   2   0   2   0   0   2   0   2   0   2   0   2   0   0   2   0   2   0   0   0   0   2   0   0   0   2   0   0   2   2   2   2   0   2   2   0   2   0   2   2   0   0   0   0   0   2   2   0   0   0   2   2   0   2   0   0   0   2   2   2   0   0   2   0   2   2   0   0   0   2   2   2   0   2   2   2   2   0   0   2   0   0   0   0   0   0   2   2   2   2   2   0   2   0   2   2   0   0   0   0   0
 MK-2-13                0   2   2   0   0   2   2   2   0   2   2   0   0   0   2   0   2   2   2   0   0   2   2   0   0   0   0   0   0   0   0   0   0   0   2   0   2   2   2   2   0   2   0   0   2   2   0   0   0   2   2   0   2   2   0   0   0   2   2   2   2   0   2   0   2   2   2   0   0   0   2   2   2   0   2   0   0   0   2   0   2   0   2   2   2   2   2   0   0   2   0   2   0   2   0   2   0   0   2   2   0   2   0   0   2   0   2   0   2   0   2   2   0   2   0   0   0   2   0   0   2   0   2   0   2   0   0   2   2   0   2   0   2   2   0   2   2   2   2   0   0   0   0   0   2   2   0   0   0   2   2   0   2   0   0   0   2   2   2   0   0   2   0   2   2   0   0   0   2   2   2   0   2   2   2   2   0   0   2   0   0   0   0   0   2   2   2   2   2   2   0   2   2   2   2   0   0   0   0   0
 MK-2-14                2   2   2   0   0   2   2   2   0   2   2   0   0   0   2   0   2   0   2   0   0   2   0   2   0   0   0   0   0   0   0   0   0   0   2   0   2   2   2   2   0   2   0   0   2   2   0   0   2   2   2   0   2   2   0   0   0   2   2   2   2   0   2   0   2   2   2   0   0   0   2   2   2   0   0   0   0   0   2   2   2   0   2   2   0   2   2   2   0   2   0   2   0   0   0   2   0   0   2   2   0   2   0   0   2   0   2   0   2   0   2   2   0   2   0   0   0   2   0   2   2   0   2   2   2   0   0   2   2   2   0   2   2   2   0   2   2   2   0   2   0   0   0   0   2   2   0   0   0   2   2   0   0   0   0   0   2   2   2   0   0   0   0   2   2   0   0   0   2   2   2   0   2   2   2   2   0   0   2   0   0   0   0   0   2   2   2   2   2   2   0   2   0   2   2   0   0   0   0   2
 MK-2-15                2   2   0   0   0   2   2   2   0   2   2   0   0   0   2   0   2   2   2   0   0   2   0   2   0   0   0   0   2   0   0   0   0   0   2   0   2   2   2   2   0   2   0   0   2   2   0   0   0   2   2   0   2   0   0   0   2   2   2   2   2   0   2   2   2   2   2   0   0   2   2   2   2   0   0   0   0   0   2   2   2   0   2   2   0   2   2   0   0   2   0   2   2   0   0   2   2   0   2   2   0   2   0   0   2   0   2   0   2   0   2   0   0   2   0   0   0   2   0   2   2   0   2   2   2   0   0   2   2   2   0   2   2   2   0   2   2   2   0   2   0   0   0   2   2   2   0   0   0   2   2   0   0   0   0   0   2   2   2   0   0   0   0   2   2   0   0   2   2   2   2   0   2   2   0   2   0   0   2   0   0   0   0   0   2   0   2   2   2   2   0   2   0   2   2   0   0   0   0   2
 MK-2-16                2   2   0   0   0   2   2   2   0   2   2   0   0   0   2   0   2   2   2   0   0   2   0   0   0   0   0   0   2   0   0   0   0   0   2   0   0   2   2   2   2   0   0   0   2   2   2   0   0   2   0   0   2   2   2   0   2   2   2   2   2   0   2   2   0   2   2   0   0   2   2   2   2   0   0   0   0   2   2   2   2   0   2   2   0   2   2   0   0   2   0   2   2   0   0   2   0   0   2   2   0   0   0   0   2   0   0   0   2   0   2   0   0   2   0   0   0   2   0   2   0   0   2   2   0   0   0   0   2   2   0   2   0   2   0   2   2   2   2   2   0   0   0   2   2   2   0   0   2   2   2   0   2   0   0   2   2   0   2   2   0   0   2   2   2   0   0   2   2   2   0   0   2   2   0   2   0   0   2   0   0   0   0   0   2   0   2   2   2   2   0   2   0   2   2   0   0   0   0   2
 MK-3-1                 0   0   0   0   0   2   2   0   2   0   0   0   2   0   0   0   0   0   0   0   0   0   0   2   2   0   2   0   2   0   0   2   0   0   2   2   2   2   2   2   2   2   0   2   0   0   2   0   2   2   2   2   2   2   2   0   0   2   2   2   0   0   2   0   0   2   2   0   2   0   0   0   2   2   2   2   0   2   2   0   0   2   2   0   0   2   2   2   0   0   2   0   0   2   2   2   0   0   0   0   2   2   0   2   0   0   0   0   2   0   2   2   2   0   0   0   2   0   2   0   0   2   2   0   2   0   2   0   2   0   2   0   0   0   2   0   2   2   0   2   2   2   2   0   2   2   0   0   0   0   0   0   2   0   2   0   0   0   2   0   0   0   0   0   2   0   0   2   0   0   2   0   0   2   0   0   2   0   0   2   0   0   0   0   0   0   2   2   0   0   0   2   2   2   0   2   2   0   0   2
 MK-3-2                 0   2   0   2   0   2   2   0   2   0   0   0   2   0   0   0   0   2   0   0   0   0   0   2   2   0   2   2   2   0   0   2   0   0   2   2   2   2   2   2   2   2   0   2   0   0   2   0   2   2   2   2   2   2   2   0   0   2   2   2   0   0   2   0   0   2   2   0   2   0   0   0   2   2   2   2   0   2   2   0   0   2   2   0   0   2   2   2   0   0   0   0   0   2   2   2   0   0   0   0   2   2   0   2   0   0   0   2   2   0   2   2   2   0   0   0   2   0   0   0   0   0   2   0   0   0   2   0   2   0   2   2   0   0   2   0   2   2   0   2   2   2   0   0   2   2   0   0   0   0   0   0   2   0   2   0   0   0   2   0   0   0   0   0   2   0   0   2   0   0   0   0   2   2   2   0   2   0   0   2   0   0   2   0   0   0   2   2   0   0   0   2   2   2   2   2   2   0   0   2
 MK-3-3                 0   0   0   2   0   2   2   0   2   0   0   0   2   0   0   2   0   2   0   0   0   0   0   2   2   0   2   2   2   0   0   2   0   0   2   2   2   2   2   2   2   2   0   2   0   0   2   0   2   0   2   2   2   2   2   2   0   2   2   2   0   0   2   0   2   2   2   2   2   0   0   0   2   2   2   2   0   2   2   0   0   2   2   0   0   2   2   0   0   0   2   0   0   2   2   2   0   0   0   0   0   0   0   0   0   2   0   0   2   0   2   2   2   0   0   0   2   0   0   0   0   0   2   0   0   0   2   0   2   0   2   2   0   0   2   0   2   2   0   2   0   2   0   0   2   2   0   0   0   0   0   0   2   0   0   0   0   0   2   0   0   0   0   0   2   0   0   2   0   0   0   0   2   2   2   0   2   0   0   2   2   2   2   0   0   0   2   0   0   0   0   2   2   2   2   2   2   0   0   2
 MK-3-4                 0   0   0   2   0   0   2   0   2   0   0   0   0   0   0   2   0   0   0   0   0   0   0   2   2   0   2   2   2   0   0   2   0   0   2   2   2   2   2   2   2   2   0   2   0   0   2   0   2   0   2   2   2   2   2   0   0   2   2   2   0   0   2   0   2   0   0   2   2   0   0   0   2   2   2   2   0   2   2   0   0   0   2   0   0   2   2   0   2   2   2   0   0   2   2   2   2   0   0   2   0   0   0   0   0   2   0   0   2   0   2   2   2   0   0   0   2   0   0   0   0   0   2   0   0   0   2   0   2   0   2   2   0   0   2   0   2   2   0   2   0   2   0   2   2   2   0   0   2   0   0   0   2   0   0   0   0   0   2   0   0   0   0   0   2   0   0   2   0   2   2   0   0   2   2   0   2   2   0   2   2   2   2   0   0   2   2   0   0   2   0   2   0   0   2   0   2   0   0   0
 MK-3-5                 0   0   0   2   0   0   2   0   2   0   0   2   0   0   0   2   0   0   0   0   2   0   0   2   2   0   0   2   0   0   0   2   0   0   2   2   2   2   2   2   2   2   2   2   0   0   2   0   2   0   2   2   2   2   2   0   0   2   2   2   0   0   2   0   2   0   0   2   2   0   0   0   2   0   2   2   0   2   2   0   2   0   2   0   0   2   2   0   2   2   2   0   0   2   2   2   0   0   0   0   0   0   0   0   0   2   0   0   0   0   2   0   2   0   0   0   0   0   2   0   0   0   2   0   0   0   2   0   2   0   2   2   0   0   0   0   2   2   0   2   0   2   0   2   2   2   0   0   2   0   0   0   2   0   0   0   2   0   2   0   0   0   0   0   2   0   0   2   0   2   2   2   2   2   2   0   2   2   0   2   2   2   2   0   0   0   2   0   0   2   0   2   0   0   2   0   2   0   0   0
 MK-3-6                 2   0   0   2   0   0   2   0   2   0   0   2   0   0   0   2   0   0   0   0   2   0   0   2   2   2   0   2   0   2   0   2   0   0   2   2   2   2   2   2   0   2   2   2   0   0   2   0   2   0   0   2   0   2   0   0   0   0   2   2   0   0   2   0   2   0   0   2   2   0   0   0   2   0   2   2   0   0   0   0   2   0   2   0   0   2   2   0   2   2   2   0   0   2   2   0   0   0   0   0   0   0   0   0   0   2   0   0   0   2   0   0   2   0   0   0   0   0   2   0   0   0   0   0   0   0   0   0   0   2   2   2   0   0   0   0   2   2   0   2   0   2   0   2   2   2   2   0   2   0   0   0   2   0   0   0   2   0   2   0   2   0   0   0   2   2   0   2   2   2   2   2   2   2   2   0   2   2   0   2   2   2   2   0   0   0   2   0   0   2   0   2   0   0   0   0   0   0   0   0
 MK-3-7                 2   0   0   2   0   0   2   0   2   0   0   2   0   0   0   2   0   0   0   0   2   0   0   2   2   2   0   2   0   2   0   2   0   0   2   2   2   2   2   2   0   2   2   2   0   0   2   0   2   0   0   2   0   2   0   0   0   0   2   2   0   0   2   0   2   0   0   2   2   2   0   0   2   0   2   0   0   0   0   0   2   0   0   0   0   2   2   0   2   2   2   0   0   2   2   0   0   0   0   0   0   0   0   0   0   2   0   0   0   2   0   0   2   0   0   0   0   0   2   0   0   2   0   0   0   0   0   0   0   2   2   2   0   0   0   0   2   2   0   2   2   2   0   2   2   2   2   0   0   0   0   0   2   0   0   0   2   0   2   0   2   0   0   0   2   2   0   2   0   2   2   2   2   0   2   0   2   2   0   2   2   2   2   0   0   0   2   0   0   2   0   2   2   2   0   0   2   0   0   0
 MK-3-8                 2   0   0   2   0   0   2   0   2   2   0   2   0   2   0   2   0   0   2   0   2   0   0   2   2   2   0   2   0   2   0   0   0   0   2   2   2   2   2   2   0   2   2   2   2   0   2   0   2   0   0   2   0   0   2   0   0   0   2   2   0   2   2   2   2   0   0   2   2   0   0   0   2   0   2   0   0   2   2   0   2   0   0   0   0   2   2   2   2   2   2   2   0   2   2   0   0   0   0   0   0   0   0   0   0   2   0   0   0   2   0   0   2   0   0   0   0   0   2   0   0   2   0   0   0   0   0   0   0   2   0   2   0   0   0   0   2   2   0   2   2   2   2   2   2   2   2   2   0   2   0   0   2   0   0   0   2   2   2   0   2   0   0   0   2   2   0   2   0   2   2   2   2   0   2   0   2   2   0   2   2   2   2   0   0   0   2   0   0   2   0   2   2   2   0   0   2   0   0   0
 MK-3-9                 2   0   0   0   0   0   2   0   2   2   0   0   0   2   0   2   0   0   2   0   2   0   0   0   2   2   0   2   0   2   0   0   0   0   2   2   2   0   2   2   0   2   2   2   2   0   2   0   2   0   2   0   0   0   2   0   2   0   0   2   0   2   2   2   2   0   2   2   0   2   0   0   2   0   2   0   0   2   2   0   2   0   0   0   0   2   2   2   2   2   2   2   0   2   2   0   0   0   0   0   0   0   0   0   0   2   0   0   0   2   0   0   2   0   0   0   2   0   2   0   0   2   0   0   0   0   0   0   0   2   0   2   0   2   2   0   2   2   2   2   2   2   2   0   2   2   2   0   0   0   0   2   2   0   0   0   2   0   2   0   2   0   0   0   2   2   0   2   0   2   2   2   2   0   2   2   2   2   0   2   0   0   2   0   0   0   2   0   0   2   0   2   2   2   0   0   2   0   0   0
 MK-3-10                2   0   0   0   0   0   2   0   2   2   0   0   2   2   0   2   0   0   2   0   2   0   0   0   0   2   0   0   0   2   0   0   2   0   2   2   2   0   0   2   0   0   2   2   2   0   2   0   2   0   2   0   0   0   2   0   2   0   0   2   0   0   2   0   2   0   2   2   0   2   0   0   2   0   2   0   0   2   2   0   2   0   0   2   0   2   2   2   2   2   2   0   0   2   2   0   2   2   0   0   0   0   0   0   0   2   0   0   0   2   0   0   2   0   0   0   2   0   2   0   0   2   0   0   2   0   2   0   0   0   0   2   0   2   2   0   2   2   2   2   2   2   0   0   2   2   2   0   0   0   0   2   2   0   0   0   2   0   2   0   2   0   0   2   2   2   0   2   2   2   2   2   2   0   0   2   2   2   0   2   0   0   2   0   0   0   0   0   0   2   2   2   2   2   0   2   2   0   0   0
 MK-3-11                2   0   0   0   0   0   2   0   2   2   0   0   2   2   0   2   0   0   2   0   2   0   0   0   0   2   0   0   0   2   2   0   2   2   2   2   2   0   0   2   0   0   2   2   2   0   2   0   2   0   2   0   2   0   2   0   2   0   0   2   0   0   2   0   2   0   2   2   2   2   0   0   2   0   2   0   0   2   2   0   2   0   0   2   0   2   0   2   2   0   2   0   0   2   2   0   0   2   0   0   0   2   0   0   0   2   0   2   0   2   2   2   2   0   0   0   2   0   2   0   0   2   0   0   2   2   2   2   0   0   0   0   2   2   2   0   2   2   2   2   2   2   0   2   2   2   2   0   0   0   0   2   2   0   0   2   2   0   2   0   2   0   0   2   2   2   0   2   2   2   2   2   2   0   0   2   2   2   0   0   0   0   2   0   0   0   0   0   0   2   2   2   2   2   0   2   2   2   0   0
 MK-3-12                2   0   2   0   0   0   2   2   2   2   0   0   2   2   2   2   0   0   2   0   2   0   0   0   2   0   0   0   0   2   2   0   2   2   2   2   2   2   0   2   0   0   2   2   2   0   2   0   2   0   2   0   0   0   2   0   2   0   0   0   0   0   2   0   2   0   2   2   0   0   0   0   2   0   2   0   0   0   2   2   2   0   0   2   0   2   0   2   2   0   0   0   0   2   2   0   0   2   0   0   0   2   0   0   0   2   0   2   0   2   2   2   2   0   0   0   2   0   2   0   0   2   0   0   2   2   2   0   0   0   0   2   2   2   2   0   2   2   0   2   2   0   0   2   2   2   2   0   0   0   0   0   2   0   0   2   2   0   2   0   2   0   0   2   0   2   0   2   2   0   2   2   0   0   2   0   2   0   0   0   2   0   2   0   0   0   0   0   0   2   2   2   2   0   0   2   2   2   0   0
 MK-3-13                2   0   2   0   2   0   2   2   0   2   0   2   2   2   2   2   0   2   2   0   2   0   0   0   2   0   0   0   0   2   2   0   2   2   2   2   2   2   0   2   2   0   2   2   2   2   2   0   2   0   2   0   0   0   2   0   2   0   0   0   0   0   0   0   2   0   0   2   0   2   0   0   2   0   2   0   0   0   2   2   2   0   0   2   0   2   0   2   2   0   0   0   0   2   2   0   0   2   0   0   0   2   0   2   0   2   0   2   0   2   2   2   2   0   0   0   2   0   0   0   0   2   0   0   2   2   2   0   0   0   0   2   2   2   2   0   2   0   0   0   0   0   0   2   0   2   2   0   0   0   0   0   2   0   0   2   2   0   2   0   2   2   0   2   0   2   0   2   2   0   2   2   2   0   2   0   2   0   2   0   2   0   2   0   0   2   0   0   0   2   2   2   2   0   0   2   2   2   0   0
 MK-3-14                2   0   2   2   2   0   2   2   0   2   0   2   2   2   2   2   0   2   2   2   2   0   0   0   2   0   0   0   0   2   2   0   0   2   2   2   2   2   0   0   2   0   2   2   2   2   2   0   2   0   2   0   0   0   2   0   2   0   0   0   2   0   0   0   2   0   0   2   0   2   0   0   2   0   2   0   0   0   2   2   2   0   2   2   0   2   0   2   2   2   0   0   0   2   2   0   0   2   0   0   0   2   0   2   0   2   0   2   0   2   2   2   2   0   0   0   2   0   0   2   0   2   0   0   2   2   2   0   0   0   0   2   2   2   2   0   2   0   0   0   0   0   0   2   0   2   2   0   0   0   0   0   2   2   2   2   2   0   2   0   2   2   0   0   0   2   0   2   0   0   2   2   0   0   2   0   2   0   2   0   2   0   2   0   2   2   0   2   0   2   2   0   2   0   0   2   0   2   0   0
 MK-3-15                2   0   2   2   2   0   2   2   0   2   0   2   2   0   2   2   0   2   0   2   2   0   0   0   2   0   0   0   0   2   2   2   0   2   2   2   2   2   0   0   2   0   2   2   2   2   2   0   2   0   2   0   0   0   2   0   2   0   0   0   2   0   0   0   0   0   0   2   0   2   2   0   2   0   2   0   0   0   2   2   2   0   2   2   0   2   0   2   2   2   0   0   0   2   2   0   0   2   0   0   0   2   0   2   0   2   0   2   0   2   2   2   2   0   0   0   2   0   0   2   0   2   2   0   2   2   2   0   0   0   0   2   2   2   2   0   2   2   0   0   2   0   0   2   0   2   2   0   0   0   0   0   2   2   2   2   2   0   2   0   2   2   0   0   0   2   0   2   0   2   0   2   0   0   2   0   2   0   2   0   2   0   2   0   2   2   0   2   0   0   2   0   2   0   0   2   0   2   0   0
 MK-3-16                2   0   2   2   2   0   2   0   0   2   0   2   2   0   2   2   0   2   0   2   2   0   0   0   2   0   0   0   0   2   2   2   0   2   2   2   2   2   0   0   2   0   2   2   2   2   2   0   2   0   2   0   0   0   2   0   2   0   0   0   2   2   2   0   0   0   0   2   0   2   2   0   2   0   0   0   0   0   2   2   0   0   2   2   0   2   0   2   2   2   0   0   0   2   2   0   0   2   0   0   0   2   0   0   0   2   0   2   0   2   2   2   2   0   0   0   2   0   0   0   0   2   2   0   2   2   2   0   0   0   0   2   2   2   2   0   2   2   0   0   2   0   0   2   0   2   2   0   0   0   2   0   2   0   2   2   2   2   2   0   2   2   0   0   0   2   0   2   0   2   0   2   0   0   0   0   2   0   2   0   2   0   2   0   2   2   0   2   0   0   2   0   2   0   0   2   0   2   0   0
 MK-4-1                 0   2   0   2   2   0   2   0   2   0   0   2   0   2   0   0   0   2   2   2   0   0   0   0   0   2   2   2   0   0   0   0   2   2   0   2   0   2   2   0   2   0   2   2   2   2   0   0   0   2   2   0   0   2   2   0   0   2   2   2   2   2   0   2   0   2   0   0   2   0   0   0   0   2   0   2   2   2   2   2   2   0   2   2   0   0   2   2   0   2   0   2   0   0   2   2   0   0   0   2   0   2   0   0   0   0   0   2   2   0   2   2   2   0   0   2   0   0   0   2   0   0   2   2   2   0   0   0   2   0   0   0   2   2   2   0   0   2   0   0   0   2   2   2   2   0   2   2   2   0   2   2   0   0   2   2   0   2   2   2   2   0   2   2   2   0   0   0   0   0   0   0   0   0   0   0   2   0   2   0   0   2   0   2   0   2   2   0   0   0   0   2   2   0   2   0   0   0   0   2
 MK-4-2                 0   2   0   2   2   0   2   0   2   0   0   2   0   2   0   0   0   2   2   2   0   0   0   0   0   2   2   2   2   0   0   2   2   2   0   2   0   0   2   0   2   0   2   2   2   2   0   2   0   2   2   0   0   2   2   0   2   0   2   2   2   2   0   2   0   2   2   0   2   0   0   0   0   2   0   2   2   0   2   0   2   0   2   2   0   0   2   2   0   2   0   2   0   0   2   2   0   0   0   2   0   2   0   0   0   0   0   2   2   0   2   2   2   2   0   2   0   0   0   2   0   0   0   2   2   0   0   0   2   0   0   0   2   2   2   0   0   2   0   0   0   2   2   2   2   0   0   2   2   0   2   2   0   2   2   2   0   2   2   2   2   0   2   2   2   0   0   0   0   0   0   0   0   0   0   0   2   0   0   0   0   2   0   2   2   2   2   0   0   2   0   2   2   0   2   0   0   0   0   2
 MK-4-3                 0   2   0   2   2   0   2   0   0   0   0   2   0   2   0   0   0   2   2   2   0   2   0   0   0   2   2   2   2   0   0   2   2   2   0   2   0   0   2   0   2   0   2   2   2   2   0   2   0   2   2   0   0   2   2   0   2   0   2   2   2   2   0   2   0   2   2   0   2   2   0   0   2   2   0   0   2   0   2   0   2   0   2   2   0   2   2   2   0   2   0   2   0   0   2   2   0   0   0   0   0   2   0   2   0   0   0   0   2   0   2   2   2   2   0   2   2   0   0   2   0   0   0   2   2   0   0   0   2   0   0   0   2   2   2   0   0   2   0   0   0   2   2   2   2   0   0   2   2   0   2   2   0   0   2   2   2   2   2   2   2   0   2   2   2   0   2   0   0   0   0   0   0   0   0   0   2   0   0   0   0   2   0   2   2   2   2   0   0   2   0   2   2   2   2   0   0   0   0   2
 MK-4-4                 0   0   0   2   2   0   2   0   0   0   0   2   0   2   0   0   0   2   2   2   0   2   0   0   0   2   2   2   2   0   0   0   2   2   0   0   2   0   0   0   2   2   2   0   2   2   0   2   0   2   2   0   0   2   2   0   2   0   2   2   2   2   0   2   0   2   2   0   2   2   2   0   2   2   0   0   2   0   2   0   2   0   2   2   0   2   2   2   0   2   0   2   2   0   2   2   0   0   0   0   0   2   0   2   0   0   0   2   0   0   2   2   2   2   0   2   2   0   0   2   0   0   0   2   2   0   0   0   2   0   0   0   2   2   2   0   0   0   0   2   0   2   0   2   2   0   2   2   2   0   2   0   0   0   2   2   2   2   0   2   2   0   2   2   2   0   2   0   0   0   2   0   0   0   0   2   2   0   0   0   0   0   0   2   2   2   2   0   0   2   0   0   2   2   2   0   0   0   0   2
 MK-4-5                 0   0   0   2   2   0   2   0   0   0   0   2   0   2   0   0   0   2   2   2   0   2   0   0   0   2   2   2   2   0   0   0   2   2   0   0   2   0   0   2   2   2   2   0   2   2   0   0   2   0   2   0   0   2   2   0   0   0   2   0   2   2   0   2   0   2   2   0   2   2   2   0   2   2   0   2   2   0   2   0   2   0   2   2   0   2   2   2   0   2   0   2   2   0   0   2   0   0   2   0   2   0   0   2   0   0   0   2   0   0   2   2   2   2   0   2   2   0   0   2   0   0   0   2   0   0   0   0   2   0   0   0   0   2   2   0   0   0   2   2   0   2   0   2   2   0   2   2   2   0   2   0   0   0   2   2   2   2   0   2   2   0   2   2   2   0   2   0   0   2   2   0   0   0   0   2   2   2   0   0   0   0   0   2   2   2   2   2   0   2   0   0   2   2   2   0   0   0   0   0
 MK-4-6                 0   0   0   2   2   0   2   0   0   0   2   2   0   2   0   0   0   2   2   2   0   2   0   2   0   2   2   2   2   0   0   0   2   0   0   0   2   2   0   2   0   2   2   0   2   2   0   0   0   0   0   0   0   2   2   0   0   0   2   0   2   2   0   2   0   2   2   0   2   2   2   0   2   2   0   2   2   0   2   0   2   2   2   2   0   0   2   2   0   2   0   2   2   0   0   2   0   0   2   0   2   0   0   2   0   0   0   2   0   0   2   2   2   2   0   2   2   0   0   2   0   0   0   2   0   0   2   0   2   0   0   0   0   2   2   2   0   0   2   2   2   2   0   2   2   0   2   2   2   0   2   0   0   2   2   2   2   2   2   2   2   0   0   0   2   0   2   0   0   2   2   2   0   2   0   2   2   2   0   0   0   0   0   2   2   0   2   2   0   2   0   0   2   0   2   0   0   0   0   0
 MK-4-7                 0   0   0   2   2   0   2   0   0   0   2   2   0   0   0   0   0   0   2   2   0   2   0   2   0   2   2   2   2   0   0   0   2   0   0   0   2   2   0   0   0   2   2   0   2   2   0   0   0   0   0   0   0   2   2   0   0   0   2   0   0   2   0   2   0   0   2   0   2   2   2   0   2   2   0   2   2   0   2   0   2   2   2   0   0   0   2   2   0   0   0   2   2   0   2   2   0   0   2   0   2   0   0   2   0   0   0   2   0   0   2   2   2   2   0   2   2   0   0   2   0   0   0   2   0   0   2   0   2   0   0   0   0   0   2   2   0   0   2   2   2   2   0   2   2   0   0   2   2   0   2   0   0   2   0   2   2   2   2   2   2   0   0   0   2   2   2   0   0   2   2   2   0   2   0   2   2   2   0   0   0   0   0   2   2   0   2   0   0   2   0   0   2   0   2   0   0   0   0   0
 MK-4-8                 0   0   0   2   2   2   2   0   0   0   2   2   0   0   2   2   0   0   2   2   0   2   0   2   0   2   2   2   0   0   0   0   2   0   0   0   2   2   0   0   0   2   2   0   2   2   0   0   0   0   0   0   0   2   2   0   0   0   2   0   0   2   0   2   2   0   2   2   2   2   0   0   2   2   0   2   2   0   2   0   2   2   2   0   0   0   0   2   0   0   0   2   2   0   2   2   0   0   2   0   2   2   0   2   0   0   0   2   0   2   2   2   0   2   0   2   2   0   0   2   0   0   0   2   0   0   2   0   2   0   0   0   0   0   0   2   0   0   2   2   2   2   0   2   2   0   0   2   2   0   2   0   0   0   0   2   2   2   0   2   2   0   0   0   0   2   2   0   0   2   2   2   0   2   0   2   0   2   0   0   0   0   0   2   2   0   2   0   2   2   0   0   2   0   2   0   2   0   0   0
 MK-4-9                 0   0   0   2   2   2   2   0   0   0   2   2   0   0   2   2   0   0   2   2   0   2   0   2   2   2   2   2   2   0   0   0   2   0   0   0   2   2   0   2   0   2   2   0   2   0   0   0   0   0   0   0   2   0   0   0   0   0   2   0   2   2   0   2   2   0   2   2   2   2   0   0   2   2   0   2   2   0   2   0   0   2   2   0   0   0   0   2   0   0   0   2   2   0   0   2   0   0   2   0   2   2   0   2   0   0   0   2   0   2   2   2   0   2   0   2   2   0   2   2   0   0   0   2   0   0   2   0   2   0   0   2   0   0   0   2   0   0   2   2   2   2   0   2   2   0   2   2   2   0   2   0   0   0   0   2   2   2   0   2   2   0   0   0   0   2   2   0   0   2   2   2   0   2   0   2   0   2   0   2   0   0   0   0   2   0   2   0   2   2   0   0   2   0   2   0   2   0   0   0
 MK-4-10                0   0   0   2   2   2   2   0   0   0   2   2   0   0   2   2   0   0   2   2   0   2   0   2   2   2   2   2   2   0   0   0   2   2   0   0   2   0   0   2   0   2   2   0   2   0   2   0   0   0   0   0   2   0   0   0   0   0   0   2   2   2   0   2   2   0   2   2   2   2   0   0   0   2   0   2   2   0   2   0   0   2   2   0   0   0   0   2   0   0   0   2   0   0   0   2   0   0   2   2   2   0   0   2   2   0   0   2   2   2   2   0   0   2   0   2   2   0   2   2   0   0   0   2   0   0   2   0   2   0   0   2   0   0   0   2   0   0   2   0   2   2   0   2   0   0   2   2   2   0   2   0   0   0   0   2   2   2   0   2   2   0   0   0   0   2   2   0   0   0   2   2   0   2   0   2   0   2   0   2   0   2   0   0   0   0   0   0   2   2   0   0   2   0   2   2   2   0   0   0
 MK-4-11                0   0   0   0   2   2   2   0   0   0   2   2   0   0   2   2   0   0   0   2   0   2   0   2   2   2   2   2   2   0   0   2   2   2   0   0   2   0   0   2   0   0   2   0   2   0   2   0   0   0   2   0   0   0   0   0   0   0   0   2   2   2   0   2   2   0   2   0   2   2   0   0   0   2   0   2   2   0   2   0   0   0   2   2   0   0   0   2   0   0   0   2   0   0   0   2   0   0   2   2   2   2   0   2   2   0   0   0   2   2   0   0   0   2   0   2   2   0   2   2   0   0   0   0   0   0   2   0   2   0   0   2   0   0   0   2   0   2   2   2   2   2   0   0   2   2   2   2   2   0   2   0   0   0   0   2   2   2   0   2   2   0   0   0   2   0   2   0   0   2   2   2   2   2   0   0   0   2   0   2   0   2   0   2   0   0   0   0   2   2   0   0   2   2   2   2   2   0   0   0
 MK-4-12                0   0   0   0   2   2   2   0   0   0   2   2   0   0   2   0   0   2   0   2   2   2   0   2   2   2   2   2   2   0   0   2   2   2   0   0   2   2   2   2   0   0   2   0   2   0   2   0   0   0   0   0   0   0   2   0   0   0   0   0   2   2   2   2   0   0   2   0   2   2   0   0   0   2   0   2   2   0   2   0   0   0   2   2   0   0   0   0   0   0   0   0   0   0   0   2   0   2   2   2   2   2   0   2   2   0   0   0   2   2   0   2   0   2   0   2   2   0   2   2   0   0   0   0   0   0   2   0   2   2   0   2   0   0   0   0   0   2   2   2   2   2   0   2   0   2   2   2   0   0   0   0   0   0   0   2   2   2   0   2   0   0   0   0   2   0   2   2   2   2   2   2   2   2   0   0   0   2   0   2   0   2   0   2   0   0   0   0   2   2   2   0   0   2   2   2   2   0   0   0
 MK-4-13                0   0   0   0   2   0   2   0   0   2   2   2   0   0   2   0   0   2   0   2   2   2   2   2   2   2   2   2   2   0   2   2   2   2   0   0   2   2   2   2   2   0   0   2   2   0   2   0   0   0   0   0   2   0   2   0   0   0   0   2   2   2   2   2   0   0   2   0   2   2   0   2   2   2   0   2   2   0   2   0   0   2   2   2   0   0   0   0   0   0   0   0   0   0   0   2   0   2   2   2   2   2   0   2   2   0   0   0   2   2   0   2   0   2   0   2   2   0   2   2   0   0   0   0   0   0   2   0   2   2   0   2   0   0   0   0   0   2   2   2   2   2   0   2   0   2   2   2   0   0   0   2   0   2   0   2   2   2   0   2   0   0   0   2   2   0   2   2   2   2   2   2   2   2   0   0   0   2   0   2   0   2   0   2   0   0   0   0   0   2   2   0   0   2   2   2   2   0   0   0
 MK-4-14                0   0   0   0   2   0   2   0   2   2   2   2   0   0   2   0   0   2   0   2   2   2   2   2   2   2   0   2   2   0   2   2   2   2   0   0   2   2   2   0   2   0   0   2   2   0   2   0   0   0   0   0   2   0   2   0   0   0   0   2   2   2   2   2   0   0   2   0   2   0   0   2   2   2   0   2   2   0   2   0   0   2   2   2   0   0   0   0   0   2   0   0   0   0   0   2   0   2   2   2   2   2   0   2   2   0   0   0   0   0   0   0   2   2   0   2   2   0   2   2   0   0   0   0   0   0   2   0   2   2   0   2   0   2   0   0   0   2   2   2   2   2   0   2   0   2   2   2   0   0   0   2   0   2   2   2   2   2   0   2   0   0   0   2   2   0   2   2   2   2   2   2   0   2   0   0   0   2   0   2   0   2   0   0   0   0   0   0   0   0   2   0   0   2   2   2   2   0   0   0
 MK-4-15                0   0   0   0   2   0   2   0   2   2   2   2   0   0   2   0   0   2   2   2   2   2   2   2   2   2   0   2   0   0   2   2   2   2   0   0   2   2   2   0   2   0   0   2   2   2   2   0   0   0   0   0   2   0   2   0   0   0   0   2   2   2   2   2   0   0   2   0   2   0   0   2   0   2   2   2   2   0   2   0   2   2   2   2   0   0   0   0   0   2   2   0   0   0   0   2   0   2   2   2   2   2   0   2   2   0   0   0   2   0   0   0   2   2   0   2   2   0   2   2   0   0   0   0   0   0   2   0   2   2   0   2   0   2   0   0   0   0   2   2   2   2   0   2   0   2   0   2   0   0   0   2   0   2   2   2   2   2   0   0   0   0   0   2   2   0   2   2   2   2   0   2   0   0   0   0   0   2   0   2   2   2   0   2   0   0   0   2   0   0   2   0   0   2   2   2   2   2   0   0
 MK-4-16                0   0   0   0   2   0   2   0   2   2   0   2   0   0   2   0   0   2   2   2   2   2   2   2   2   2   2   2   0   0   2   2   2   2   0   0   2   2   2   0   2   0   0   2   2   2   2   0   0   0   0   0   2   0   0   0   0   0   0   2   2   2   2   2   0   0   2   0   2   0   0   2   0   2   2   2   2   0   2   0   2   2   2   2   2   0   2   0   0   2   2   0   0   2   0   2   0   2   2   2   2   2   0   2   2   2   0   0   0   0   0   0   2   2   2   2   2   0   2   2   0   0   0   0   0   2   2   0   2   2   0   2   0   2   0   0   0   0   2   2   2   2   0   2   0   2   0   2   0   2   0   2   2   2   2   2   2   2   2   0   0   0   0   2   2   0   2   2   0   2   0   2   0   2   0   0   0   2   0   2   2   2   0   2   0   0   0   2   0   0   0   0   0   2   0   0   2   2   0   2
 MK-5-1                 0   0   0   2   2   0   0   2   0   0   0   0   0   0   2   2   2   0   2   0   0   0   2   2   2   0   0   2   2   2   2   0   2   2   0   0   2   2   0   2   2   0   2   2   2   2   0   0   2   2   0   0   0   0   2   2   0   0   2   2   2   2   0   0   2   0   2   2   0   0   0   0   2   0   2   0   0   2   2   0   2   0   2   2   2   0   2   2   0   0   2   2   2   0   0   2   0   0   0   0   2   2   2   2   0   2   2   0   2   2   0   0   2   2   0   2   2   2   0   2   0   2   2   2   2   2   0   2   2   0   2   0   2   2   2   0   2   0   0   0   2   0   2   2   2   0   0   0   2   0   0   0   0   2   0   2   2   2   0   2   2   0   0   2   2   0   2   2   2   0   0   2   0   0   0   0   0   0   2   2   0   0   2   0   2   0   2   0   2   2   2   0   2   0   2   0   0   2   0   0
 MK-5-2                 0   0   2   2   2   0   0   2   0   0   0   0   0   0   2   2   2   0   2   0   0   2   2   2   2   0   0   2   2   2   2   2   2   2   0   0   2   2   0   2   2   0   2   2   2   2   0   0   2   2   0   0   0   0   2   2   0   0   2   2   2   2   0   0   2   0   2   2   0   0   0   0   2   0   2   0   2   2   2   0   2   2   0   2   2   0   2   2   0   0   2   0   2   2   0   2   0   2   0   0   2   2   2   2   0   2   2   2   2   2   0   0   0   2   2   2   2   2   0   2   0   2   2   2   2   2   0   2   2   0   0   0   2   2   2   2   2   0   0   0   2   0   2   2   2   0   0   2   2   0   0   0   0   2   0   2   2   2   0   2   2   0   0   2   2   0   2   2   2   0   0   2   0   0   0   2   0   0   2   2   2   0   0   0   2   0   2   0   2   2   2   0   2   0   2   0   0   2   0   0
 MK-5-3                 0   0   2   2   2   0   0   0   0   0   0   2   0   0   2   2   2   0   0   0   2   2   2   2   2   0   0   2   2   2   2   2   2   2   0   0   2   2   0   2   2   0   2   2   2   2   0   2   2   2   0   0   0   0   2   2   0   0   2   2   2   2   0   0   2   0   2   2   0   0   0   2   0   0   2   0   2   2   2   0   2   2   0   0   2   0   2   2   0   0   2   0   2   2   2   2   0   2   0   0   2   2   2   2   0   2   2   2   2   2   0   0   0   2   2   2   2   0   0   2   0   2   2   2   2   0   0   2   2   2   0   0   2   2   2   2   2   0   0   0   2   0   2   2   2   0   0   2   2   0   0   0   0   2   0   2   2   2   0   2   2   0   0   2   2   0   2   2   2   0   0   2   0   0   0   2   0   2   2   2   2   0   0   0   2   0   2   0   2   2   2   0   2   0   2   0   2   2   0   2
 MK-5-4                 0   0   2   2   2   0   0   0   0   0   0   2   0   0   2   2   2   0   0   2   2   2   2   2   2   0   0   2   2   2   2   0   2   0   0   0   2   2   0   2   2   0   2   2   2   2   0   0   2   2   2   0   0   2   2   2   0   2   2   2   0   2   0   2   2   0   2   2   0   0   0   2   0   2   2   0   2   0   2   0   2   2   0   0   2   0   2   0   0   0   2   0   2   2   2   2   0   2   0   0   2   2   2   2   0   2   2   2   2   2   0   0   0   2   2   2   2   0   0   2   0   2   2   2   2   0   0   2   2   2   0   0   2   2   0   2   2   2   0   0   2   0   0   0   2   0   0   2   2   0   0   0   0   2   0   2   2   2   0   2   2   0   0   2   0   0   2   2   2   0   0   2   0   0   0   2   0   0   2   0   2   0   0   0   2   0   2   0   2   2   2   0   2   0   2   2   2   2   0   0
 MK-5-5                 0   0   2   2   2   0   0   0   0   2   0   2   0   0   2   0   2   0   0   2   2   2   2   2   2   0   0   2   2   2   2   0   2   0   0   0   0   2   0   2   2   0   2   2   2   2   0   2   2   2   2   0   0   0   2   2   0   2   0   2   0   2   0   2   2   2   2   2   0   0   0   2   0   2   2   0   2   0   2   0   2   2   2   0   2   0   2   0   2   0   2   0   2   2   2   2   0   2   0   0   2   2   2   2   0   2   2   2   2   2   2   2   0   2   2   0   2   0   0   2   0   0   2   2   2   0   0   2   2   2   0   0   2   2   0   2   2   2   0   0   0   2   0   0   2   0   0   2   2   2   0   0   0   2   2   2   2   2   0   2   2   0   0   2   0   0   2   2   2   0   0   0   0   0   0   2   0   0   2   0   2   0   0   0   2   0   2   0   2   2   2   0   2   0   2   2   2   2   2   0
 MK-5-6                 0   0   2   2   2   0   0   0   0   2   0   2   0   0   2   0   2   0   0   2   2   2   2   2   2   0   0   2   2   2   2   0   2   0   0   0   0   2   0   2   2   0   2   0   0   2   0   2   2   2   2   0   0   0   2   2   0   2   0   2   0   2   0   2   2   2   2   2   2   0   0   0   0   2   0   0   0   0   2   2   2   2   2   0   2   0   2   2   2   0   2   0   2   0   0   2   0   2   0   0   2   0   2   0   0   2   2   2   2   0   2   2   0   2   2   0   2   0   0   2   0   2   2   2   2   2   0   2   2   2   0   0   2   2   0   2   2   2   0   0   0   2   0   0   2   0   0   2   2   2   0   0   0   2   2   0   2   2   0   0   2   0   0   2   0   0   2   2   2   0   0   0   2   0   0   2   0   0   2   0   2   2   0   0   2   0   2   0   2   2   2   2   2   0   2   2   2   2   2   0
 MK-5-7                 0   0   2   2   2   0   0   0   0   2   0   2   0   0   2   0   0   0   0   2   2   2   2   2   2   0   2   0   2   0   2   0   2   0   0   0   0   2   0   2   2   0   2   2   2   2   2   0   2   2   2   0   0   0   2   2   0   2   2   2   0   2   0   2   2   2   0   2   2   0   0   0   0   2   2   0   0   0   2   2   0   0   2   0   2   0   2   0   2   0   2   0   2   0   0   2   2   2   0   0   2   0   2   2   0   2   2   2   2   0   2   2   0   2   2   0   2   0   0   2   0   2   0   2   2   2   0   2   2   0   0   0   2   2   0   2   2   2   0   0   0   2   0   2   2   0   0   2   2   0   0   0   0   2   2   0   2   2   0   0   2   0   0   2   0   0   2   2   2   0   0   0   0   0   0   2   0   0   2   0   2   2   2   0   2   0   2   0   2   2   2   2   2   0   2   2   2   0   2   0
 MK-5-8                 0   0   2   2   2   0   0   0   0   2   0   2   0   0   2   0   2   0   0   2   2   2   2   2   2   0   0   0   2   2   2   0   2   0   0   0   0   2   0   2   2   0   2   2   2   2   2   0   2   2   2   0   0   0   2   2   0   2   2   2   0   2   0   2   2   2   0   2   2   0   0   2   0   2   2   0   0   0   2   2   0   0   2   0   2   0   2   2   0   0   2   0   2   0   0   2   2   2   0   0   2   0   0   2   2   2   2   2   2   0   2   2   2   2   2   0   2   0   0   2   0   2   0   2   2   2   0   2   2   0   0   0   2   2   0   2   2   2   0   0   0   2   0   2   2   0   0   2   2   0   0   0   0   2   0   0   2   2   0   0   2   0   0   2   0   0   2   2   2   0   0   2   0   0   0   2   0   0   2   0   2   2   2   0   2   0   2   0   2   2   2   2   2   0   2   2   2   0   2   0
 MK-5-9                 0   0   2   2   2   0   0   0   0   2   0   2   0   0   2   0   0   0   0   2   2   2   2   2   2   0   0   0   2   2   2   0   2   0   0   0   0   2   0   2   2   0   2   2   2   2   2   2   2   2   2   0   0   0   2   2   0   2   2   2   0   2   0   2   2   2   0   2   2   0   0   2   0   0   2   0   0   0   2   2   0   0   2   0   2   0   2   0   0   0   2   0   2   0   0   2   2   2   0   0   2   0   0   2   0   2   0   2   0   0   2   2   2   2   2   0   2   2   0   2   0   2   0   2   2   2   0   2   0   0   0   0   2   2   0   2   2   2   0   0   2   2   0   0   2   2   0   2   2   0   0   0   0   2   0   2   2   2   0   0   2   0   0   2   0   0   2   2   2   0   0   2   0   0   0   2   0   0   2   0   2   2   2   0   2   0   2   0   2   2   0   2   2   0   2   2   0   0   2   0
 MK-5-10                0   0   2   2   2   0   2   0   0   2   0   2   0   0   2   0   0   2   0   0   0   2   2   2   2   0   0   2   0   2   2   0   2   0   2   0   0   2   2   2   2   0   2   2   2   2   2   2   2   2   2   0   0   0   2   2   2   2   2   2   2   2   0   2   2   2   0   2   2   0   0   0   2   0   2   2   0   0   2   2   0   0   2   2   2   0   2   0   0   0   0   0   2   0   0   2   2   2   0   0   2   0   2   2   0   2   0   2   0   0   2   2   2   2   2   0   2   2   0   2   0   2   0   2   2   2   0   2   0   0   0   0   0   2   0   2   2   2   0   0   2   2   0   0   2   2   0   2   2   0   0   0   0   2   0   2   2   2   2   0   2   0   0   2   0   0   2   2   2   0   0   2   0   0   0   2   0   2   2   2   2   2   2   0   2   0   2   0   2   2   0   2   2   2   2   2   0   0   2   0
 MK-5-11                0   0   2   2   2   0   2   0   0   2   0   2   0   0   2   0   2   2   0   0   0   2   2   2   2   0   0   2   0   2   2   0   2   0   2   0   0   2   2   2   2   0   2   2   2   2   2   2   2   2   2   0   0   0   2   2   2   2   0   2   2   2   2   2   2   2   0   0   2   0   0   0   2   2   2   2   0   0   2   2   0   0   2   2   2   0   2   0   0   2   0   0   2   0   0   0   2   2   0   0   2   0   2   2   0   2   0   0   0   0   2   2   2   2   2   0   2   2   0   2   0   2   2   0   2   2   0   2   0   0   0   0   0   2   0   0   2   0   0   0   2   0   0   0   2   2   0   2   2   0   0   0   0   2   2   2   2   2   2   2   2   0   0   2   0   0   0   2   2   0   0   2   0   0   0   2   0   2   2   2   2   2   2   0   2   0   2   0   2   2   0   2   2   2   2   2   0   0   0   2
 MK-5-12                0   0   2   2   2   0   2   0   2   2   0   2   0   0   2   0   2   2   0   0   0   0   2   0   2   0   0   2   0   0   2   2   2   0   2   2   0   2   2   2   2   0   0   2   2   2   2   2   2   0   2   0   0   0   2   2   2   2   0   2   2   2   2   2   2   0   0   0   2   0   0   0   0   2   2   2   0   0   2   2   0   0   2   2   2   0   2   0   0   2   0   2   2   0   0   0   2   2   0   0   2   0   2   2   0   2   0   0   0   0   2   2   2   2   2   0   2   2   0   2   0   2   2   2   2   2   0   2   2   0   0   0   0   2   0   0   2   2   0   0   2   0   0   0   2   2   0   2   2   0   2   0   0   2   2   2   2   2   0   2   2   2   0   2   0   0   0   2   2   0   0   2   0   0   0   2   0   2   2   2   2   2   2   0   2   0   2   0   2   2   0   2   2   2   2   2   0   0   0   0
 MK-5-13                0   0   2   2   2   0   2   0   2   2   0   2   0   0   2   0   2   2   0   0   0   0   2   0   2   0   0   0   0   0   2   2   2   0   2   0   0   2   2   2   2   0   0   2   2   2   2   2   2   0   2   2   0   0   2   2   0   2   0   0   2   2   2   2   2   0   0   0   2   0   0   0   0   2   2   2   0   0   2   2   0   2   2   2   2   0   2   0   0   2   0   2   2   0   0   0   2   2   0   0   2   0   2   2   0   2   0   0   0   0   2   2   2   2   2   0   2   2   0   2   0   2   2   0   2   2   0   2   2   0   0   0   0   2   0   0   2   2   0   0   2   0   0   0   2   2   0   2   2   0   2   0   0   2   2   2   2   2   0   2   0   2   0   2   0   0   0   2   2   0   0   2   2   0   0   2   0   2   0   2   2   2   2   0   2   2   2   0   2   2   0   2   2   2   2   2   0   0   0   0
 MK-5-14                0   0   2   2   2   2   2   0   2   2   0   2   0   0   2   0   2   0   0   0   0   0   0   0   2   0   0   0   0   0   2   2   2   0   2   0   0   2   2   2   2   0   0   2   2   2   2   2   0   0   2   2   0   2   2   2   2   2   0   0   2   2   2   2   2   0   0   0   2   0   0   0   0   2   2   0   0   0   2   2   0   2   2   2   2   0   0   0   0   2   0   2   2   0   0   0   2   2   0   0   2   0   2   2   0   2   0   0   0   0   2   2   2   2   2   0   2   2   0   2   0   2   2   0   2   2   0   2   2   0   0   0   0   2   2   0   2   2   0   0   2   0   0   0   2   2   0   2   2   2   2   0   2   2   2   0   2   2   0   2   0   2   0   0   0   0   2   2   2   0   0   2   2   0   0   2   0   2   0   2   2   0   2   2   2   2   2   0   2   2   0   2   2   2   2   2   0   0   0   0
 MK-5-15                0   0   2   2   2   2   0   2   2   2   0   2   0   0   2   0   2   0   0   0   0   0   0   0   2   0   0   0   0   0   2   2   2   0   2   0   0   2   2   0   2   0   2   2   2   2   2   2   0   0   2   2   0   2   2   2   2   2   0   0   2   0   2   2   2   0   0   0   2   0   0   0   0   2   2   0   0   0   2   2   2   2   2   0   2   0   0   0   0   0   0   2   0   0   0   0   2   2   0   0   2   0   2   2   0   2   0   0   2   0   2   2   2   2   2   0   2   2   0   2   0   2   2   2   2   2   0   2   2   0   2   0   0   2   2   0   2   2   0   0   2   0   0   0   2   2   0   2   2   2   2   0   2   2   2   0   2   2   0   2   0   2   0   0   2   0   2   2   2   0   2   2   2   0   0   0   0   2   0   2   2   0   2   2   2   2   2   2   2   0   0   2   2   2   2   2   0   0   0   0
 MK-5-16                0   0   2   2   2   2   0   2   2   2   0   2   0   0   2   0   2   0   0   2   0   0   0   0   2   0   2   0   0   2   2   2   2   0   2   0   0   2   2   0   2   0   2   2   0   2   2   2   0   0   2   0   0   2   2   2   2   2   2   0   2   0   2   0   2   0   0   2   2   0   0   0   0   2   2   0   0   0   2   2   2   2   2   0   2   0   0   0   0   0   0   2   0   0   0   2   2   2   0   0   2   0   2   2   0   2   0   0   2   0   2   2   2   2   2   0   2   2   0   2   0   2   2   2   2   2   0   2   2   0   2   0   0   0   2   0   2   2   0   2   2   0   0   0   2   2   0   2   2   2   2   0   2   2   2   2   2   2   0   2   0   2   0   0   2   0   2   2   2   0   2   2   2   0   0   0   0   2   0   0   2   0   0   2   2   2   0   0   2   0   0   2   2   2   2   0   0   0   2   0
 MK-6-1                 0   0   0   0   2   0   0   2   0   0   0   2   0   0   2   0   2   0   0   0   0   2   0   0   0   2   2   0   0   0   2   2   0   0   0   0   0   2   0   2   0   2   2   0   0   0   0   2   2   0   2   0   0   0   0   2   2   2   2   2   0   0   2   2   2   2   2   2   2   0   2   0   0   2   0   0   0   2   0   2   0   2   2   2   2   2   2   2   0   2   0   0   0   0   0   0   0   0   0   2   0   2   2   2   2   2   0   0   0   0   0   2   2   2   0   2   2   0   2   2   2   2   2   2   2   0   0   2   0   0   2   2   2   0   0   0   0   2   0   2   2   2   2   0   2   2   2   2   0   2   2   2   0   0   2   0   2   0   0   0   0   0   0   2   2   0   2   2   2   0   0   2   0   2   0   0   2   0   2   2   0   0   2   2   0   2   0   2   2   0   2   2   2   0   2   2   0   0   2   2
 MK-6-2                 0   0   0   2   2   0   0   2   0   0   0   2   0   0   2   0   2   0   0   0   0   2   0   2   0   2   2   0   2   0   2   2   0   0   0   0   0   2   0   2   0   2   2   0   0   0   0   2   2   0   2   0   0   0   0   0   2   2   2   2   2   0   2   2   2   2   2   2   2   0   2   0   0   2   0   0   0   2   0   2   0   0   2   0   2   2   2   2   0   2   0   0   0   0   0   0   0   0   0   2   0   2   2   2   2   2   0   2   0   0   0   2   0   2   0   2   2   0   2   2   2   2   2   2   0   0   0   2   0   0   2   2   2   0   2   0   0   2   0   0   2   2   2   0   2   2   2   2   2   2   2   2   0   0   2   0   2   0   0   0   2   0   0   2   2   0   2   2   2   0   0   2   0   2   0   0   2   0   2   2   0   0   2   2   0   2   0   2   2   0   2   2   2   0   2   2   0   0   2   2
 MK-6-3                 0   0   0   2   2   0   0   2   0   0   0   2   0   0   2   0   2   0   0   0   0   0   0   2   0   2   0   0   0   0   2   2   0   0   0   0   0   0   0   0   0   2   2   0   0   0   0   2   2   0   2   2   0   0   0   0   2   0   2   2   2   0   2   2   2   0   2   2   2   0   2   0   0   2   0   0   0   2   0   2   0   0   2   0   2   2   2   2   0   2   0   0   0   0   0   0   0   0   0   2   2   2   2   2   2   2   0   2   0   0   0   2   0   2   0   2   2   0   2   2   2   2   2   2   0   0   0   2   0   0   2   2   2   0   2   0   0   2   0   2   2   2   2   0   2   2   2   2   2   2   2   2   0   0   2   0   2   0   0   0   2   0   0   2   2   0   2   2   2   0   0   2   0   2   0   0   2   0   2   2   2   0   2   2   0   2   0   0   2   0   2   2   2   0   2   2   0   0   2   2
 MK-6-4                 0   0   0   2   2   0   0   2   0   0   0   2   0   0   2   0   2   0   0   0   0   0   0   2   2   2   0   0   0   2   2   2   0   0   0   0   0   0   0   0   0   2   2   0   0   0   0   2   2   0   2   2   0   0   0   0   2   0   2   2   2   0   2   0   2   0   2   2   2   2   2   0   2   2   0   0   0   2   0   0   0   0   2   2   2   2   2   2   0   2   0   0   0   2   0   0   2   0   0   2   2   2   2   2   2   0   0   0   0   0   0   2   0   2   0   2   0   0   2   2   2   2   2   2   0   0   2   2   0   2   2   2   2   2   2   0   0   0   0   2   0   2   2   0   2   2   2   2   0   0   2   2   0   0   2   0   0   0   0   0   2   0   0   2   2   0   2   2   2   0   0   2   0   2   0   0   2   2   2   2   0   0   2   2   0   2   0   0   2   0   2   0   2   0   2   2   0   0   2   2
 MK-6-5                 2   0   0   2   2   0   0   2   0   0   0   2   0   0   2   0   2   0   0   0   0   0   0   2   2   2   0   0   0   2   2   2   0   0   0   0   0   0   0   0   0   2   2   0   0   0   0   2   2   0   2   2   0   0   0   0   2   0   2   2   2   0   2   0   2   2   2   2   2   2   2   0   2   2   0   0   0   2   0   0   0   0   2   2   2   2   2   2   0   2   0   0   0   2   0   0   2   0   2   2   2   2   2   2   2   0   0   0   0   0   0   2   0   2   0   2   0   0   2   2   2   2   0   2   0   0   2   2   0   2   2   2   2   2   0   0   0   0   0   2   0   2   2   0   2   2   2   0   0   0   2   2   0   0   2   0   0   0   0   0   2   0   0   2   2   0   2   2   2   0   2   2   0   2   0   0   2   2   2   2   0   0   2   2   0   2   0   0   2   0   2   0   2   0   2   2   0   0   2   2
 MK-6-6                 2   2   0   2   2   0   0   2   0   2   0   2   0   0   2   0   2   0   0   0   2   0   0   2   2   2   0   0   0   2   2   2   0   0   0   0   0   0   0   0   0   2   2   0   0   2   0   0   2   2   2   2   0   0   0   0   2   0   2   2   2   0   2   0   2   2   2   2   0   2   2   0   2   2   0   0   0   2   2   0   0   0   2   2   2   2   2   2   0   2   0   0   0   2   0   0   2   0   2   2   2   2   2   2   0   0   0   0   0   0   0   2   0   2   0   2   0   0   2   2   2   2   0   2   0   0   2   2   0   0   2   2   2   2   2   0   0   0   0   2   0   2   2   0   2   2   2   0   0   0   2   0   0   0   2   0   0   0   0   0   2   0   2   0   2   0   2   0   2   2   2   2   0   2   0   0   2   2   2   2   0   0   2   2   2   2   2   0   2   0   2   0   2   0   2   2   0   0   2   2
 MK-6-7                 2   2   0   2   2   0   0   2   0   2   0   0   2   2   2   0   2   0   0   2   2   0   0   2   2   2   2   0   0   2   2   0   0   0   0   0   2   0   0   0   0   2   2   0   0   2   0   0   2   0   2   2   0   0   0   0   2   0   2   2   2   0   2   0   2   2   2   2   0   2   2   2   2   2   0   0   0   2   2   0   0   0   2   2   2   0   2   2   0   2   0   0   0   2   0   0   2   2   2   2   2   2   2   2   0   0   0   0   2   0   0   0   0   2   0   0   0   0   2   2   2   2   0   0   0   0   2   2   0   0   0   2   2   2   2   0   0   0   0   2   0   2   2   2   2   2   2   0   2   0   0   0   0   0   2   2   2   0   0   0   2   0   2   0   2   0   2   2   2   2   2   2   0   2   0   0   2   2   2   0   0   0   2   2   2   2   0   0   2   0   2   0   2   0   2   2   2   2   2   2
 MK-6-8                 2   0   0   2   2   0   0   2   0   2   0   0   2   2   2   0   2   2   0   2   2   0   0   2   2   2   2   0   0   2   2   0   0   0   0   0   2   0   0   0   0   0   2   0   0   2   0   0   2   2   2   2   0   0   0   0   2   0   2   2   2   0   2   0   2   2   2   2   0   2   2   2   2   2   0   0   0   2   2   0   0   0   0   2   2   0   2   2   0   2   0   2   2   2   0   0   2   2   2   2   0   2   2   2   0   0   0   0   2   0   0   0   0   2   0   0   0   0   2   2   0   2   0   0   0   0   2   2   0   0   2   0   2   2   2   0   0   0   0   2   2   0   2   0   2   2   0   0   2   0   0   0   2   0   0   2   0   0   0   0   2   0   2   0   2   2   2   2   2   2   2   2   0   2   0   0   2   0   2   0   0   0   2   2   2   2   0   0   0   0   2   0   2   0   2   2   2   2   2   2
 MK-6-9                 2   0   2   2   2   0   2   2   0   2   0   0   2   2   2   0   2   2   0   2   2   0   0   2   2   2   0   0   0   0   2   0   0   0   0   0   2   0   0   2   0   0   2   0   0   2   0   0   2   2   2   2   0   0   0   0   2   2   2   2   2   0   2   0   2   0   2   2   2   2   2   2   2   2   0   0   0   2   2   0   0   0   0   2   2   0   2   2   0   2   0   0   0   2   0   2   2   2   2   2   0   0   2   2   0   0   0   0   2   0   0   0   0   2   0   0   2   0   2   2   0   2   0   0   0   0   0   2   0   2   2   0   2   0   2   0   0   0   0   2   2   0   2   0   2   2   0   0   2   2   2   0   2   0   0   2   0   0   0   0   2   0   2   0   2   2   2   2   2   2   2   2   0   2   0   0   2   0   2   0   0   0   2   2   2   2   0   0   0   0   2   0   2   0   2   0   2   2   2   2
 MK-6-10                2   0   2   2   2   0   0   0   0   2   0   0   2   2   2   0   2   2   0   2   2   0   2   2   2   2   0   0   0   0   2   0   2   0   0   2   2   0   0   0   0   0   2   2   0   2   0   0   2   2   2   2   0   0   0   0   2   2   2   2   0   0   2   0   2   0   2   2   2   2   2   2   0   2   0   0   0   2   2   2   0   0   0   2   2   2   0   2   0   2   2   0   0   2   0   2   2   2   2   2   2   0   2   2   0   0   0   0   2   0   0   0   0   2   0   0   2   0   2   2   0   2   0   0   0   0   0   2   0   0   2   0   2   2   2   0   0   0   0   0   0   0   2   0   2   2   0   0   2   2   2   0   2   0   0   2   0   0   0   2   2   0   2   0   2   2   2   2   2   2   2   2   0   2   0   0   2   0   2   2   0   0   2   2   2   2   0   0   0   0   0   2   2   0   2   0   2   2   2   2
 MK-6-11                2   0   2   2   2   2   0   0   0   2   0   0   2   2   2   0   2   2   2   2   0   2   2   2   2   2   0   0   2   0   2   0   2   0   0   2   2   0   2   0   2   0   0   2   0   2   0   0   2   2   2   2   0   0   0   2   2   0   2   2   0   0   2   2   2   0   2   2   2   2   2   2   0   2   0   2   0   0   2   2   0   0   2   2   2   2   0   2   0   2   2   0   0   2   0   2   2   2   2   2   2   0   2   2   0   0   0   0   2   0   0   0   2   0   0   0   2   2   2   0   0   2   0   0   0   2   0   2   0   0   2   0   2   2   2   0   2   0   0   0   0   0   0   0   0   2   0   0   0   2   2   0   2   0   0   2   0   2   0   0   2   0   2   2   2   2   2   2   2   2   0   2   0   2   0   0   2   0   0   2   0   0   2   2   0   2   2   0   0   0   0   2   2   0   2   0   2   2   2   2
 MK-6-12                2   0   2   2   2   2   0   0   0   2   0   0   2   2   2   0   2   0   0   2   0   2   0   2   2   2   0   0   0   2   2   0   2   2   0   2   2   0   2   0   2   0   2   2   0   2   0   2   2   2   2   2   0   0   0   2   2   0   2   2   0   0   2   2   2   0   2   2   2   2   2   2   0   2   0   2   0   0   2   2   0   0   2   2   2   2   0   2   0   2   2   0   0   2   0   2   2   2   2   2   2   0   2   2   2   0   0   0   2   0   0   0   2   0   0   0   2   0   2   0   0   2   0   0   0   2   0   2   2   0   2   0   2   2   2   0   2   0   0   0   0   0   0   0   0   2   0   0   2   2   2   0   2   0   2   2   0   2   0   0   2   0   2   0   2   2   2   2   2   2   0   2   0   2   0   0   2   0   0   2   0   2   2   2   0   2   2   0   2   2   2   2   2   0   2   2   2   2   2   2
 MK-6-13                2   0   2   2   0   2   0   0   0   2   0   0   2   2   2   0   2   0   0   2   0   2   0   2   2   2   0   0   0   2   2   0   2   2   0   2   2   0   2   0   0   0   2   2   0   2   0   2   2   2   2   2   0   0   0   2   2   2   2   2   0   0   2   2   2   0   2   2   2   2   0   2   0   2   0   2   0   0   2   2   0   0   2   2   2   2   0   2   0   2   2   0   0   2   0   2   2   2   2   2   2   0   2   2   2   0   0   0   2   0   0   0   2   0   0   0   2   0   0   2   0   2   0   0   0   2   0   2   2   0   2   0   2   2   2   0   2   0   0   0   0   0   2   0   0   2   0   0   0   2   2   0   2   0   2   2   0   2   0   2   2   0   2   0   2   2   2   0   2   2   0   2   0   2   2   0   2   0   0   2   0   2   2   2   0   0   2   0   0   2   2   2   2   0   2   2   2   2   2   2
 MK-6-14                2   0   2   2   0   2   0   0   0   2   0   2   0   2   2   0   2   0   0   2   2   2   0   2   2   2   2   0   0   2   2   0   2   2   2   2   0   0   2   0   0   0   2   2   0   2   2   2   2   2   2   2   0   0   0   2   2   2   2   0   0   0   2   2   2   0   2   2   2   2   0   0   0   2   0   2   2   0   2   2   0   0   2   2   0   2   0   2   0   0   2   2   0   2   0   2   2   2   2   2   2   0   2   0   2   0   0   0   2   2   0   0   2   0   0   0   2   0   0   2   0   2   0   0   0   2   0   2   2   2   2   0   2   0   2   2   2   0   0   0   0   0   2   0   2   2   0   0   0   2   2   0   2   0   2   2   2   2   0   2   2   0   2   0   2   2   2   0   2   2   0   2   0   2   2   0   2   0   0   2   0   0   2   2   0   0   2   0   0   0   2   2   2   0   2   2   2   2   2   2
 MK-6-15                2   0   2   2   0   2   0   0   2   2   2   2   0   2   0   0   2   0   0   2   2   2   2   2   2   2   2   0   0   2   2   0   2   2   2   2   0   0   2   0   0   0   2   2   0   2   2   2   0   2   2   2   0   0   0   0   2   2   2   0   0   0   2   0   2   0   0   2   0   2   0   0   0   2   0   2   2   0   2   2   2   0   2   2   0   2   2   0   0   0   2   0   2   2   0   2   2   2   2   2   2   0   2   0   2   0   2   0   2   2   0   0   2   2   0   0   2   0   0   2   0   2   0   0   0   2   0   0   0   2   0   0   2   0   2   0   2   0   0   2   0   0   2   0   2   2   2   0   0   0   2   0   2   0   2   2   2   2   0   2   2   0   2   0   2   2   2   0   0   2   0   2   0   0   2   2   2   0   0   2   0   0   2   2   0   0   2   0   0   0   2   2   2   0   2   2   2   0   2   2
 MK-6-16                0   0   2   2   0   2   0   0   2   2   2   2   0   2   0   0   2   0   0   2   2   2   0   2   2   0   2   2   0   0   2   0   2   0   2   2   0   0   2   0   0   0   0   0   0   2   2   2   0   2   2   2   0   0   0   2   2   2   2   0   0   0   2   0   2   0   2   2   0   0   0   0   0   2   0   2   2   0   2   2   0   0   2   2   0   2   2   2   0   0   2   0   2   2   0   2   2   2   2   0   2   0   2   0   2   0   2   0   2   2   0   0   2   2   0   0   2   0   0   2   2   2   0   0   0   2   0   0   0   2   0   2   2   0   2   0   0   0   0   2   0   0   0   0   2   2   2   0   0   0   0   0   0   0   0   2   2   2   0   2   2   2   2   0   2   2   2   0   0   0   0   2   0   0   2   2   2   0   2   2   0   0   2   2   0   2   2   0   0   0   2   2   0   2   2   2   2   0   2   2
 
!****************************************** Phenotypic Data **********************************************************
!-100.0 is resevred for missing phenotype
SimulatedTrait1        16.9913   14.1719   14.3743   14.8308   15.4182   14.6208   16.7472   16.4346   14.0396   14.5570   13.5793   14.7550   16.6565   16.0383   17.8451   15.8876   15.3240   14.0580   15.8064   12.8710   15.4269   16.6763   15.8335   14.8641   16.5246   16.4804   17.5449   13.9129   14.2222   15.2903   14.2168   16.1582   15.8597   15.0142   14.2177   15.9398   13.7688   13.7462   15.5099   13.8018   14.7153   15.0892   17.2178   14.9141   18.3643   16.7266   14.0651   15.0351   16.5172   15.5220   16.7741   12.9979   13.5607   14.4230   13.8800   14.6184   15.3382   15.3917   15.2902   14.3751   13.1181   15.9897   16.6946   13.8772   14.1743   14.5930   16.0270   15.4152   15.4620   15.1655   14.5668   14.7357   12.5777   16.6848   17.0106   15.5080   15.1108   14.2944   15.0329   14.4537   15.2897   12.6164   17.5276   16.3107   15.0407   15.1097   13.4676   14.6552   15.6772   13.9713   12.4717   15.3551   14.6675   15.0807   13.1663   16.2699   14.1188   13.7779   13.8465   13.5130   14.6586   15.9602   15.9971   15.0322   13.4608   18.3891   14.3666   16.0730   14.0268   13.5468   14.6360   13.9987   13.7448   15.7902   13.2756   13.6630   14.6771   16.3303   14.4587   13.7313   13.8665   14.0049   15.5429   17.6850   15.8272   15.9464   15.6585   14.6559   15.7227   14.4638   12.6236   14.8509   15.7362   16.9662   15.6006   15.9335   14.0675   14.0940   14.1766   14.3736   14.0726   15.0450   14.7505   13.7711   13.9247   14.5054   15.2887   14.7376   12.8045   15.2032   15.2759   14.7091   14.4105   12.6421   14.9202   14.2738   14.2472   18.2429   14.9102   13.6572   16.4741   15.6450   13.4115   15.4529   15.8362   14.2293   12.5364   16.2988   15.3206   14.3400   13.0318   14.5550   14.0347   13.8824   15.7151   15.0668   14.4666   14.3824   13.4280   15.3404   16.7477   14.3934   15.2430   15.5869   16.7997   15.3582   15.3679   14.1790   16.9644   15.8794   16.4192   15.2650   13.6432   14.1776   12.2977   12.7042   13.8835   14.3476   17.8681   16.5809
SimulatedTrait2         9.5436   10.4761   10.7717   10.0590    9.7539    9.8591    9.4577    8.7917   10.9646    9.5246   10.5766    9.5184    9.4150    8.5459    9.7643   11.2259    9.1537    8.8451    8.7418    9.9854   10.3025    9.2614   10.2416    9.4213    8.9950    8.7666    9.5425   10.5738    9.7169    8.8996   10.4922   10.4349    9.2652   11.2505    9.4629    9.4034   10.8224   10.5638    8.9467    9.2707   10.7608    9.8841    9.8409   10.5913   10.1970    9.1903    9.8105    7.8761    9.2953   10.5013    9.0124   10.7306   10.2139    9.4021   10.6057   10.7728    9.5848   11.1533   10.3461   10.3860   11.7830    9.0321    9.8111    9.3273    9.1270   10.6395    9.8637    9.7521    9.0407   10.6090   10.5732    9.2148   10.4972    9.5423    9.4246    9.7756   10.3854   10.2348    9.1070    9.8488    9.2927   10.1530    9.8412    9.4339   10.3637   10.0147   10.2255    9.1636   10.1123   11.2139   10.1532    9.0176   10.7826   11.5436   10.1239   10.2576   11.1657   10.2256   11.1185   11.1041   10.1088   10.2172    8.9411    9.0084    8.7458    9.1640   11.1282    9.1053   11.1130   10.4950   10.1270   10.9283   10.8536    9.2787    9.9482   10.7647   10.4064   10.4166   10.6133   11.4876    8.9793   10.1271    9.4717    9.1850   10.1469    9.9702   10.5131    9.0333    8.9559   10.6632   10.2201    9.3979    9.2613    9.8867    9.1743    9.3040   11.6141   11.1249    9.3211   10.3287   10.3699    9.8897    9.6744   10.4728    9.7988   10.6186    9.7378   10.2256   11.4395    9.8187    9.4185    9.5661    9.5699   10.2262    9.4953   10.1138   10.0237    9.5317    8.7012   10.3984    9.6808   10.1969   10.7309    9.2254    9.9120    9.1158   10.0975    8.8138   10.3845    9.1717   11.0453   11.3709   10.4070   11.0339   10.1159   10.5383   10.8146   10.7368   10.3425    8.4524   10.1261   10.2685    8.8200    9.7137    9.6676   10.6066   10.2949    9.8977    9.6308    9.4331    8.9916   10.2747   10.7056   10.3761   10.7944   10.6735   10.2443   10.1449    9.7295    8.3766
 
