# Supplementary material for: Inclusive Composite Interval Mapping of QTL by Environment Interactions in Biparental Populations
Source: PLoS One. 2015 Jul 10;10(7):e0132414. doi: 10.1371/journal.pone.0132414 (PMC4498613; doi:10.1371/journal.pone.0132414)
Supplement: S5 File — (ZIP) [file pone.0132414.s005.zip › H=0.5/L1/run_00033.met]

!**********************Note: lines staring with "!" are remarks and will be ignored in the program********************
!*********************************General Information**********************************
!Assuming F1 = P1 x P2, populations available in QTL IciMapping are: 
!  1, P1BC1F1 = P1 x F1, the first backcrossing where P1 is used as the recurrent parent;
!  2, P2BC1F1 = P2 x F1, the first backcrossing where P2 is used as the recurrent parent;
!  3, F1DH, F1-derived doubled haploids; 
!  4, RIL or F1RIL, recombination inbred lines through the repeated selfing of F1;
!  5, P1BC1RIL, recombination inbred lines through the repeated selfing of P1BC1F1;
!  6, P2BC1RIL, recombination inbred lines through the repeated selfing of P2BC1F1;
!  7, F2, the selfing generation of F1;
!  8, F3, the selfing generation of F2;
!  9, P1BC2F1, the second backcrossing where P1 is used as the recurrent parent; 
! 10, P2BC2F1, the second backcrossing where P2 is used as the recurrent parent;
! 11, P1BC2RIL, recombination inred lines through the repeated selfing of P1BC2F1; 
! 12, P2BC2RIL, recombination inred lines through the repeated selfing of P2BC2F1; 
! 13, P1BC1F2, the selfing generation of P1BC1F1; 
! 14, P2BC1F2, the selfing generation of P2BC1F1; 
! 15, P1BC2F2, the selfing generation of P1BC2F1; 
! 16, P2BC2F2, the selfing generation of P2BC2F1; 
! 17, P1BC1DH, P1BC1F1-derived doubled haploids; 
! 18, P2BC1DH, P2BC1F1-derived doubled haploids; 
! 19, P1BC2DH, P1BC2F1-derived doubled haploids; 
! 20, P2BC2DH, P2BC2F1-derived doubled haploids; 
   3      !Mapping Population (see remarks above)
   2      !Mapping Function (1 for Kosambi; 2 for Haldane; 3 for Morgan)
   2      !Marker Space Type (1 for intervals; 2 for positions)
   1      !Marker Space Unit(1 for centiMorgans; 2 for Morgan)
   6      !Number of Chromosomes (or Linkage Groups)
 200      !Size of the mapping population
   2      !Number of environments
 
!***************************************** Chromosomes and Linkage Maps **********************************************
!Chromosome                 NumMarkers
-CH1                        16
-CH2                        16
-CH3                        16
-CH4                        16
-CH5                        16
-CH6                        16
!Linkage map (Marker name followed by position or the interval length)
 MK-1-1                1     0.000
 MK-1-2                1    10.000
 MK-1-3                1    20.000
 MK-1-4                1    30.000
 MK-1-5                1    40.000
 MK-1-6                1    50.000
 MK-1-7                1    60.000
 MK-1-8                1    70.000
 MK-1-9                1    80.000
 MK-1-10               1    90.000
 MK-1-11               1   100.000
 MK-1-12               1   110.000
 MK-1-13               1   120.000
 MK-1-14               1   130.000
 MK-1-15               1   140.000
 MK-1-16               1   150.000
 MK-2-1                2     0.000
 MK-2-2                2    10.000
 MK-2-3                2    20.000
 MK-2-4                2    30.000
 MK-2-5                2    40.000
 MK-2-6                2    50.000
 MK-2-7                2    60.000
 MK-2-8                2    70.000
 MK-2-9                2    80.000
 MK-2-10               2    90.000
 MK-2-11               2   100.000
 MK-2-12               2   110.000
 MK-2-13               2   120.000
 MK-2-14               2   130.000
 MK-2-15               2   140.000
 MK-2-16               2   150.000
 MK-3-1                3     0.000
 MK-3-2                3    10.000
 MK-3-3                3    20.000
 MK-3-4                3    30.000
 MK-3-5                3    40.000
 MK-3-6                3    50.000
 MK-3-7                3    60.000
 MK-3-8                3    70.000
 MK-3-9                3    80.000
 MK-3-10               3    90.000
 MK-3-11               3   100.000
 MK-3-12               3   110.000
 MK-3-13               3   120.000
 MK-3-14               3   130.000
 MK-3-15               3   140.000
 MK-3-16               3   150.000
 MK-4-1                4     0.000
 MK-4-2                4    10.000
 MK-4-3                4    20.000
 MK-4-4                4    30.000
 MK-4-5                4    40.000
 MK-4-6                4    50.000
 MK-4-7                4    60.000
 MK-4-8                4    70.000
 MK-4-9                4    80.000
 MK-4-10               4    90.000
 MK-4-11               4   100.000
 MK-4-12               4   110.000
 MK-4-13               4   120.000
 MK-4-14               4   130.000
 MK-4-15               4   140.000
 MK-4-16               4   150.000
 MK-5-1                5     0.000
 MK-5-2                5    10.000
 MK-5-3                5    20.000
 MK-5-4                5    30.000
 MK-5-5                5    40.000
 MK-5-6                5    50.000
 MK-5-7                5    60.000
 MK-5-8                5    70.000
 MK-5-9                5    80.000
 MK-5-10               5    90.000
 MK-5-11               5   100.000
 MK-5-12               5   110.000
 MK-5-13               5   120.000
 MK-5-14               5   130.000
 MK-5-15               5   140.000
 MK-5-16               5   150.000
 MK-6-1                6     0.000
 MK-6-2                6    10.000
 MK-6-3                6    20.000
 MK-6-4                6    30.000
 MK-6-5                6    40.000
 MK-6-6                6    50.000
 MK-6-7                6    60.000
 MK-6-8                6    70.000
 MK-6-9                6    80.000
 MK-6-10               6    90.000
 MK-6-11               6   100.000
 MK-6-12               6   110.000
 MK-6-13               6   120.000
 MK-6-14               6   130.000
 MK-6-15               6   140.000
 MK-6-16               6   150.000
!*********************************** Marker Types ********************************************************************
!Co-dominant marker: When heterozygote F1 is present, P1 is coded as 2, F1 is coded as 1, and P2 is coded as 0; Otherwise, P1 is coded as 2, and P2 is coded as 0. 
!Dominant marker: When heterozygote F1 is present, P1 and F1 are coded as 12, and P2 is coded as 0; Otherwise, P1 is coded as 2, and P2 is coded as 0.  
!Recessive markers: When heterozygote F1 is present, P1 is coded as 2, and F1 and P2 are coded as 10; Otherwise, P1 is coded as 2, and P2 is coded as 0. 
!Missing marker is coded as -1. 
 MK-1-1                 0   2   2   0   0   2   2   2   0   0   0   2   2   2   2   0   0   0   2   0   0   2   0   0   0   0   0   0   0   0   0   2   2   2   2   2   0   0   2   2   2   2   0   0   0   0   2   2   2   0   2   0   0   0   2   2   0   0   0   2   2   0   2   0   0   2   0   2   2   2   2   2   2   2   0   0   0   0   0   0   0   0   2   0   0   0   0   0   2   2   2   0   0   2   0   2   0   2   0   2   2   2   0   0   2   0   0   0   2   0   2   0   0   0   2   0   0   2   2   2   0   2   0   0   2   0   2   2   2   0   2   0   0   0   0   0   0   0   0   0   2   0   2   2   0   0   2   2   0   2   0   0   0   0   0   2   2   2   2   2   2   0   2   2   2   2   2   2   0   0   0   0   0   0   0   0   2   2   2   2   2   2   0   2   0   2   0   0   2   2   0   0   2   0   0   2   0   2   0   0
 MK-1-2                 0   0   2   2   0   2   2   2   2   0   0   2   2   2   2   0   0   0   2   0   0   2   0   0   0   0   0   0   0   0   0   2   2   2   2   2   0   0   2   0   2   2   0   0   0   0   2   2   2   0   2   0   0   0   2   2   0   0   0   0   2   0   2   0   0   2   0   0   2   2   0   2   2   0   0   0   0   0   0   0   0   0   2   0   0   0   0   0   2   2   2   0   0   2   0   0   0   2   0   2   2   2   0   2   2   0   0   0   2   0   2   2   0   0   2   0   0   2   2   2   0   2   2   0   2   0   2   2   2   0   2   0   0   0   0   0   0   0   0   0   2   0   2   0   0   0   2   2   0   2   0   0   0   0   0   2   2   0   2   2   2   2   2   0   2   2   2   2   0   0   0   0   0   0   0   0   2   2   2   2   2   2   0   2   0   2   0   0   2   2   0   0   2   0   0   2   0   2   0   0
 MK-1-3                 0   0   2   2   0   2   2   2   2   0   0   2   2   2   2   0   0   0   2   0   0   2   0   0   0   0   0   0   0   0   2   2   2   0   2   2   0   0   2   0   2   2   2   2   0   0   2   0   2   0   2   0   0   0   2   2   0   0   0   0   2   0   2   0   0   2   0   0   2   2   0   2   2   0   0   0   0   0   0   0   0   0   2   0   0   0   0   0   2   2   2   0   0   0   0   2   0   2   0   2   2   2   0   2   2   0   0   0   2   0   2   2   0   0   2   0   0   2   2   2   0   2   2   0   2   0   2   2   2   0   2   0   0   0   0   0   0   0   0   0   2   0   2   2   0   0   2   2   0   2   0   0   0   0   0   0   2   2   2   2   2   2   2   2   2   2   2   2   2   0   0   0   0   0   0   0   2   2   2   2   2   2   2   2   0   2   0   0   2   2   0   0   2   0   2   2   0   2   0   0
 MK-1-4                 0   0   2   2   0   2   0   2   2   0   2   2   2   2   2   0   0   2   0   2   0   2   0   0   0   0   0   0   0   2   0   2   2   0   2   2   0   2   2   0   2   2   2   2   0   0   2   0   2   0   2   0   0   0   2   2   0   0   0   0   2   0   2   0   2   2   0   0   2   2   0   2   2   2   0   0   2   0   0   0   0   0   2   0   0   0   0   0   2   2   2   0   0   0   0   2   2   2   0   2   2   2   0   2   2   0   0   0   2   0   2   2   0   0   2   0   0   2   2   2   0   2   2   0   2   0   2   2   2   0   2   0   0   0   0   0   0   0   2   2   2   0   2   0   0   0   2   0   2   2   0   0   0   0   0   0   2   2   2   2   2   2   2   2   2   2   0   2   2   0   0   0   0   0   0   0   2   2   2   2   2   2   2   2   0   2   0   0   2   2   0   0   2   0   2   0   0   2   0   0
 MK-1-5                 0   2   2   2   0   2   0   0   0   2   2   2   2   2   2   0   0   2   0   2   0   2   2   0   0   2   0   0   0   2   0   2   2   0   2   2   0   2   2   0   2   0   2   2   0   0   2   2   2   2   2   0   0   0   2   2   0   0   0   0   2   0   2   2   2   2   0   0   2   2   0   2   2   2   0   0   2   0   0   0   0   0   0   0   0   0   2   0   2   2   2   0   0   0   0   0   2   0   2   2   2   2   0   2   2   0   0   0   2   0   2   2   0   0   2   0   0   2   2   2   2   2   2   0   2   0   2   0   2   0   2   0   0   0   0   0   0   0   2   2   2   0   2   0   0   2   2   0   2   2   0   0   2   0   0   0   2   2   2   2   2   2   2   2   0   2   0   2   2   0   0   0   0   0   0   0   2   2   2   2   2   2   2   2   0   0   0   0   2   2   0   0   2   0   2   0   0   2   0   0
 MK-1-6                 0   2   2   0   0   2   0   0   0   0   2   2   2   0   0   0   0   2   0   2   0   2   2   0   0   2   0   0   0   2   0   2   2   0   2   2   0   2   2   0   0   2   2   2   0   0   2   2   2   2   2   0   0   0   0   2   0   0   0   0   2   0   2   2   0   2   0   0   2   2   0   2   2   2   0   0   2   0   0   0   0   0   0   2   0   0   2   0   2   2   2   0   0   0   0   2   0   0   2   2   2   2   2   2   2   0   0   2   2   0   2   2   0   0   2   0   0   2   2   2   2   0   0   0   2   0   2   0   2   0   2   0   0   2   0   0   0   0   0   2   2   0   2   0   0   2   2   0   2   2   0   0   2   0   0   0   2   2   2   2   0   0   2   2   0   2   0   2   2   0   0   0   0   0   0   2   2   2   2   2   2   2   0   2   2   2   0   0   2   2   0   0   2   0   2   2   0   2   0   0
 MK-1-7                 0   2   2   0   0   2   0   0   0   0   2   0   2   0   0   2   0   2   2   2   0   2   2   0   0   2   0   0   0   2   0   2   2   0   2   2   0   2   2   0   0   2   2   2   0   2   2   2   2   2   2   0   0   0   0   2   0   2   0   0   0   2   2   2   0   2   0   0   2   2   0   0   2   2   0   0   2   0   2   0   0   0   0   2   0   0   2   0   2   2   2   0   0   0   0   2   2   0   2   2   2   2   2   2   2   0   0   2   2   2   2   2   0   0   2   0   0   2   2   2   2   0   0   0   2   0   2   0   2   0   2   0   0   2   0   0   0   0   0   2   2   2   2   0   0   2   2   0   2   2   0   0   2   0   0   0   2   2   2   2   2   2   2   2   0   0   0   0   2   0   0   0   0   0   0   2   2   2   2   2   2   2   0   2   2   2   2   0   2   2   0   0   2   0   2   2   0   2   0   2
 MK-1-8                 0   2   2   2   0   2   0   0   0   2   0   0   2   0   0   2   0   2   2   2   0   2   2   0   0   0   0   0   0   2   0   2   2   2   0   2   0   2   2   0   0   2   2   2   0   0   0   2   2   2   2   0   0   0   0   2   0   2   0   2   0   2   2   2   0   2   0   0   0   0   0   0   2   2   0   0   2   0   2   0   0   2   0   2   0   0   2   0   2   2   2   0   0   0   0   0   2   0   2   2   2   2   2   2   2   0   0   2   2   2   2   2   0   0   0   0   0   2   2   2   2   0   0   0   2   0   2   2   0   2   2   0   0   2   0   0   0   0   0   2   2   2   2   0   0   2   2   0   0   2   2   0   2   0   0   2   2   2   2   2   2   2   2   2   0   0   0   0   2   0   0   0   0   0   2   2   2   2   2   2   2   2   0   2   2   2   2   0   2   0   0   0   2   0   0   2   0   2   0   2
 MK-1-9                 0   2   2   2   0   0   0   0   2   2   0   0   2   0   0   2   0   2   2   2   0   2   2   0   0   0   0   0   0   2   0   2   2   2   0   2   0   2   2   0   0   2   0   2   0   0   2   2   0   0   2   0   0   0   0   2   0   2   0   2   0   2   0   2   0   2   0   0   0   0   0   0   2   2   0   0   2   0   2   0   0   2   0   2   0   0   2   0   2   0   2   0   0   0   0   0   2   0   2   2   2   2   2   2   2   0   0   2   2   2   2   2   0   0   0   0   0   2   2   2   0   0   0   0   2   0   2   2   0   2   2   2   0   2   0   0   0   0   0   2   2   2   2   0   0   2   2   0   2   2   2   0   2   0   0   2   2   2   2   2   2   2   2   2   0   0   0   0   2   0   0   0   0   0   2   2   2   2   2   2   2   0   0   2   2   2   2   0   2   0   0   0   2   0   0   2   0   2   0   2
 MK-1-10                0   2   2   2   0   0   2   0   2   2   0   0   2   0   0   2   0   2   2   2   0   0   2   2   0   0   0   0   0   2   0   2   2   2   0   2   0   2   2   0   0   2   0   2   0   0   0   2   0   0   2   0   0   0   2   0   0   2   0   2   2   2   0   0   0   2   0   0   0   2   0   0   2   2   2   0   0   0   2   0   0   2   0   2   0   0   2   0   2   2   2   0   0   0   0   0   2   0   2   2   2   2   2   0   2   0   0   2   2   2   2   0   0   0   0   0   0   2   2   0   0   0   0   0   2   0   2   0   0   2   2   2   0   2   0   0   0   0   0   2   2   2   2   0   0   2   2   0   0   2   2   0   2   0   0   2   2   2   2   2   2   0   2   2   0   0   0   0   2   2   0   0   0   0   2   2   2   2   2   2   2   0   0   2   2   2   2   0   2   0   0   0   0   0   0   2   0   2   0   2
 MK-1-11                0   0   2   0   0   0   2   0   2   2   0   2   2   0   0   2   0   2   2   2   0   0   2   2   0   0   2   0   0   2   0   2   2   2   0   2   0   2   2   0   0   2   0   2   0   0   0   2   0   0   2   0   0   0   2   0   0   2   0   2   2   0   0   0   0   2   0   0   0   2   0   0   2   0   2   0   0   0   2   0   0   2   0   2   0   0   2   0   2   2   2   0   2   0   0   0   2   0   2   2   2   2   2   0   2   0   0   2   2   2   2   0   2   2   0   0   2   2   2   0   0   0   0   0   2   0   2   0   0   2   2   2   0   2   0   2   0   0   2   2   2   2   2   0   0   2   2   0   0   2   2   0   2   0   0   0   0   2   2   2   2   0   2   2   0   0   0   0   2   2   0   0   0   0   2   2   2   2   2   2   2   0   0   2   2   2   2   0   2   0   0   0   0   0   0   2   0   2   0   2
 MK-1-12                2   0   0   0   0   0   2   0   2   2   2   2   2   0   0   2   0   2   2   2   0   0   2   2   0   0   2   0   0   2   0   2   2   2   0   0   2   2   2   0   0   2   0   0   0   0   0   0   0   0   2   2   0   0   2   0   0   2   0   2   2   0   0   0   0   2   0   0   0   2   0   0   2   0   2   2   0   0   2   0   2   2   0   2   0   0   2   0   0   2   2   0   2   0   0   0   0   0   2   2   2   2   2   0   2   2   0   2   2   2   2   0   2   2   0   0   2   0   0   0   0   0   0   0   2   0   2   0   0   2   2   2   0   2   0   0   0   0   2   2   2   2   2   0   0   2   2   0   0   2   2   0   2   0   0   0   0   0   2   2   2   0   2   2   0   0   2   0   2   2   0   2   0   0   2   2   2   2   2   0   2   0   0   2   0   2   2   0   2   0   0   0   0   0   0   2   0   2   0   2
 MK-1-13                2   0   0   0   0   0   2   0   0   2   2   2   2   0   0   2   0   2   2   2   0   0   2   2   0   0   2   0   0   2   0   0   2   2   0   0   0   2   2   0   0   2   2   0   2   0   0   0   0   2   2   2   0   0   0   0   2   2   0   2   2   0   0   0   0   2   0   0   0   0   0   0   2   0   2   2   0   0   2   0   2   2   2   2   0   0   2   0   0   2   2   0   2   0   0   2   0   0   2   2   2   2   2   0   2   2   0   2   2   2   2   0   2   2   0   0   2   0   0   0   0   0   0   0   2   0   2   0   0   2   0   2   0   2   0   0   0   0   2   2   2   2   2   0   0   2   2   0   0   2   2   0   2   2   0   0   0   0   2   2   2   0   0   2   0   0   2   0   2   2   0   2   0   0   2   2   2   2   0   0   2   0   0   2   0   2   2   0   2   0   0   0   2   2   0   2   2   0   0   2
 MK-1-14                2   0   0   0   0   0   0   0   0   2   2   2   2   0   0   2   0   2   2   2   0   0   2   2   0   2   2   0   0   2   0   0   2   2   0   0   0   0   2   0   0   2   2   0   2   0   0   0   0   2   2   2   0   0   0   0   2   2   2   0   2   0   0   0   0   2   0   0   0   0   0   0   2   0   2   2   0   0   2   2   2   2   2   2   0   0   2   0   0   2   2   0   2   0   0   2   0   0   2   2   2   2   2   2   2   2   0   2   2   2   2   0   2   2   0   0   2   0   0   0   0   0   0   0   2   0   2   0   0   2   0   2   0   2   0   0   0   0   2   2   2   2   2   0   0   2   2   0   0   2   2   0   2   2   2   0   0   0   2   2   2   0   2   2   0   0   2   0   0   2   0   2   0   0   2   2   2   2   0   0   2   0   0   2   0   2   0   0   2   0   0   0   2   2   0   2   2   0   0   2
 MK-1-15                2   0   0   0   0   0   2   0   0   2   2   2   2   2   0   2   0   2   2   2   0   0   0   2   0   2   0   0   0   2   0   0   2   2   0   0   0   0   2   0   0   2   0   0   2   0   2   0   0   2   2   2   0   0   0   0   2   2   2   0   2   0   0   0   0   2   0   0   0   0   0   2   2   0   2   2   2   0   2   2   2   2   2   2   2   2   2   0   0   2   2   2   2   0   0   2   0   0   2   2   2   0   2   2   2   2   0   2   2   2   2   0   2   2   0   0   2   0   0   2   0   0   0   0   2   0   2   0   0   2   0   2   0   2   0   2   0   0   2   2   2   2   2   0   0   2   2   0   0   2   2   0   2   2   2   0   0   2   2   2   2   0   2   2   2   0   2   0   0   0   0   2   0   0   2   2   0   2   0   0   2   0   0   0   0   2   0   0   2   0   0   0   2   2   0   2   2   0   0   2
 MK-1-16                2   0   0   2   0   0   2   0   0   2   2   2   2   2   2   2   0   2   2   2   0   0   0   2   0   2   0   0   0   2   0   0   2   2   0   0   0   0   2   0   0   2   0   0   2   0   2   0   0   2   2   2   0   0   0   0   2   2   2   0   2   0   0   0   0   2   0   0   0   0   0   2   2   0   2   2   2   2   2   0   2   2   2   2   2   2   2   0   0   0   2   2   2   0   0   2   0   0   2   2   2   0   2   2   2   2   0   2   2   2   2   0   2   2   0   0   2   0   0   2   0   0   0   0   2   0   2   0   0   0   0   2   0   2   0   2   0   0   2   2   2   2   2   0   0   2   2   0   0   2   2   0   2   2   2   2   0   2   2   2   2   0   2   2   2   0   2   0   0   0   0   2   0   0   0   2   0   2   0   0   2   0   0   0   0   2   2   0   2   0   0   2   2   2   0   0   2   0   0   2
 MK-2-1                 0   2   0   2   0   0   0   2   0   2   2   2   2   0   0   0   0   2   0   2   2   0   0   0   2   0   0   0   0   0   0   2   2   0   0   2   2   2   0   0   2   0   2   0   2   0   0   2   0   0   0   0   0   2   2   2   2   0   2   0   2   0   2   2   2   2   0   0   2   2   0   2   2   2   2   0   0   2   2   0   0   2   0   0   2   0   0   2   0   0   2   2   0   0   2   0   0   0   2   2   0   0   0   2   2   0   2   2   0   2   0   2   0   2   0   0   0   2   0   0   0   0   0   0   2   2   0   0   2   0   0   0   0   0   0   2   2   2   2   2   2   2   2   0   2   2   2   0   2   0   2   2   0   2   0   0   2   0   2   0   0   2   2   2   2   0   0   2   0   2   0   2   0   2   2   0   2   2   2   2   2   0   2   2   0   2   2   2   0   0   0   2   2   2   2   2   2   2   0   2
 MK-2-2                 0   0   0   2   2   0   0   0   0   2   2   2   2   0   0   0   0   2   0   2   2   2   0   0   0   0   0   0   0   0   0   2   2   0   0   2   2   2   0   0   2   0   2   2   2   0   0   2   0   0   0   0   0   2   2   2   2   0   2   2   0   0   2   2   0   2   0   0   0   2   0   2   2   2   2   0   0   2   2   0   0   2   0   0   2   2   0   2   0   0   2   0   0   0   2   0   0   0   2   2   0   0   0   2   2   0   2   2   0   2   0   2   0   2   0   0   0   2   0   0   0   0   0   0   2   2   0   0   2   0   2   0   0   0   0   2   2   2   2   2   2   2   0   2   2   2   2   0   2   0   2   2   0   2   0   0   2   0   2   0   0   2   2   2   2   0   0   2   0   2   0   2   0   2   2   0   2   2   2   2   2   0   2   2   0   2   2   2   0   0   0   2   2   2   2   2   2   0   0   2
 MK-2-3                 0   0   0   2   2   0   0   0   0   2   2   0   2   0   0   0   0   2   0   2   0   2   0   0   2   0   0   0   0   0   0   2   2   0   0   2   2   2   2   0   2   0   2   2   2   0   0   2   2   0   0   0   2   2   2   2   2   0   2   2   0   2   2   0   0   2   0   0   0   2   0   2   2   2   2   0   0   2   2   0   0   2   0   0   2   2   0   2   0   0   2   0   0   0   2   0   0   0   2   2   0   0   0   2   2   0   0   2   0   2   0   2   0   2   0   0   0   2   0   2   2   0   0   2   2   2   0   0   2   2   2   0   0   0   0   2   2   2   2   2   2   2   0   2   2   2   2   0   2   0   2   2   0   2   0   0   2   0   2   0   0   2   2   2   0   2   0   2   0   2   0   2   0   2   2   0   2   2   2   2   2   0   2   2   0   2   0   2   0   2   0   2   0   2   2   2   2   0   0   2
 MK-2-4                 0   0   0   2   2   0   0   0   0   2   2   0   2   0   0   0   0   2   0   2   2   2   0   2   2   0   0   0   0   0   0   2   2   0   0   2   2   0   2   0   2   0   2   2   2   0   0   2   2   0   0   0   2   2   2   2   2   0   2   2   0   2   2   0   0   2   2   0   0   2   0   2   2   2   2   2   0   0   2   0   0   2   0   0   2   2   0   0   0   0   2   0   0   0   2   0   0   0   2   2   0   0   0   2   2   0   0   2   0   2   0   2   0   0   0   0   0   2   0   2   2   0   0   2   2   2   0   0   2   2   2   0   0   2   0   2   2   2   2   2   2   2   0   2   2   2   2   0   2   0   2   2   0   2   2   0   2   0   2   0   0   2   2   2   0   2   0   0   0   2   2   2   0   2   2   0   2   2   2   2   2   0   2   2   0   2   0   2   0   2   0   2   0   2   2   2   2   0   0   2
 MK-2-5                 0   0   0   2   0   0   0   0   0   2   2   0   2   0   0   0   0   2   0   2   2   0   0   2   2   0   0   0   0   0   0   2   2   0   0   2   2   0   0   0   2   0   2   2   2   0   0   2   2   0   0   0   2   2   2   2   0   0   2   2   0   2   0   0   0   2   2   0   0   2   0   2   2   2   2   2   0   0   2   0   0   2   0   0   2   2   0   0   0   2   2   0   0   0   2   2   2   0   2   0   0   2   0   2   2   0   2   2   0   2   0   2   0   2   2   0   0   0   0   2   2   0   0   2   2   2   0   0   2   2   2   0   0   2   2   2   2   2   0   2   2   2   0   2   2   2   2   0   2   0   2   0   0   2   2   0   2   0   2   0   0   2   2   2   0   2   0   0   0   2   2   2   0   2   2   0   2   2   2   2   2   0   2   2   0   2   0   0   0   2   0   2   0   2   2   2   2   0   0   2
 MK-2-6                 0   0   0   2   0   2   2   0   0   0   2   2   0   0   0   0   0   2   0   2   2   0   0   2   2   2   2   0   0   0   0   2   2   0   0   2   2   0   0   0   2   0   2   2   2   0   0   2   2   2   0   0   2   2   2   2   0   2   2   2   2   2   0   2   0   2   2   0   0   2   0   2   2   2   2   2   0   0   2   0   0   2   0   0   2   2   0   0   0   2   2   0   0   0   2   2   2   2   2   0   0   2   2   0   2   0   2   2   2   2   2   2   0   2   2   0   0   0   0   2   2   0   0   2   2   2   0   2   2   2   2   2   0   2   2   0   2   2   0   2   2   2   0   2   2   2   2   0   2   0   2   0   0   2   2   0   2   0   2   0   0   2   2   2   0   2   0   0   0   0   0   2   0   2   2   0   2   2   2   2   2   0   2   0   0   2   0   0   0   2   0   2   0   2   2   2   2   0   2   2
 MK-2-7                 0   0   0   0   0   2   2   0   0   0   2   2   0   0   0   0   0   0   0   2   2   0   0   0   2   2   2   0   0   0   0   2   2   0   0   2   2   0   0   0   0   0   2   2   0   0   0   2   2   2   0   0   2   2   2   2   0   2   0   2   2   2   0   2   0   2   2   2   0   2   0   2   2   2   2   2   0   0   2   0   2   2   0   0   2   2   0   2   0   2   2   0   0   0   0   2   2   2   2   0   2   2   2   0   2   0   2   2   2   2   2   2   0   2   0   0   0   0   0   2   2   0   0   2   2   2   0   2   2   2   2   2   0   2   2   0   2   2   0   2   2   2   0   2   2   0   2   0   2   0   2   0   0   2   2   0   2   0   2   0   0   0   2   0   0   2   2   0   0   0   0   2   0   2   2   0   2   2   2   2   2   0   2   0   0   2   0   0   0   2   0   2   0   0   2   2   2   0   2   2
 MK-2-8                 0   0   0   0   0   0   2   0   0   0   2   2   0   0   0   0   0   0   0   0   2   0   0   0   0   2   2   0   0   0   0   2   2   0   2   2   2   0   0   2   0   0   2   2   0   0   0   2   2   2   0   0   2   2   2   2   0   2   0   2   2   2   0   2   0   0   2   2   0   2   0   2   2   2   2   2   0   2   2   0   2   2   0   0   2   2   0   2   0   2   2   2   0   0   0   2   2   2   2   0   2   2   2   0   2   0   2   2   2   2   2   2   0   2   0   0   0   2   0   2   0   0   0   2   0   2   0   2   2   2   2   2   0   0   2   0   2   2   0   2   0   2   0   2   2   2   2   0   2   0   2   0   0   2   2   0   2   0   2   0   0   0   2   0   0   2   2   0   0   0   0   2   0   0   2   0   2   2   2   2   2   0   2   0   0   2   0   0   0   0   0   2   0   0   2   2   2   0   2   2
 MK-2-9                 0   0   0   0   0   0   2   0   0   0   2   2   0   0   0   0   0   0   2   0   2   0   0   0   0   2   2   0   0   2   0   2   2   0   2   2   2   0   0   2   0   0   2   2   0   2   0   2   0   2   0   0   2   2   2   2   0   2   0   2   2   2   2   0   0   0   2   2   0   2   0   2   2   2   2   2   2   2   2   0   0   2   0   0   2   2   0   2   0   2   2   2   0   0   0   2   2   2   2   0   2   2   2   0   2   0   2   2   2   2   2   2   0   2   0   0   0   0   0   2   0   2   0   2   0   0   0   2   2   2   2   2   0   0   2   2   2   2   0   2   0   0   0   2   0   2   2   0   2   0   2   0   0   2   2   0   2   0   2   0   0   0   2   0   0   2   2   0   0   0   0   2   2   0   2   0   2   2   2   2   2   0   2   0   0   2   0   0   0   0   0   2   0   0   2   2   2   0   2   0
 MK-2-10                0   0   0   0   0   0   2   0   0   0   2   2   0   0   0   0   0   0   2   0   2   0   0   0   0   2   2   0   0   2   0   2   0   2   2   2   2   0   0   2   0   0   2   2   0   0   0   2   0   2   0   0   2   2   2   2   0   2   0   2   2   2   2   0   0   0   2   2   0   2   2   2   2   2   2   2   0   2   2   0   0   2   2   0   2   2   0   2   0   2   2   2   0   0   0   2   2   2   2   0   2   2   2   0   0   0   2   2   2   2   2   2   0   0   0   0   0   0   0   2   0   0   0   0   0   0   0   2   2   2   2   2   0   0   2   2   2   0   0   0   0   2   0   2   2   2   2   0   2   0   2   0   2   2   2   0   2   0   2   0   0   0   0   2   0   2   2   0   0   0   0   2   2   0   2   0   2   2   0   2   2   0   2   0   0   2   0   0   0   0   0   2   0   0   2   2   2   0   0   2
 MK-2-11                0   0   0   0   0   0   2   0   0   0   2   2   0   0   0   2   0   0   2   0   2   0   0   0   0   2   2   0   0   2   0   2   0   2   2   2   2   0   0   2   0   0   2   2   0   0   0   0   0   2   0   0   2   2   2   2   0   2   0   2   2   2   0   0   0   0   0   2   0   2   2   2   2   2   2   0   0   2   2   0   2   2   2   0   2   2   2   0   0   2   2   2   0   0   0   2   2   0   2   0   2   0   2   0   0   0   2   2   2   2   2   2   0   0   0   0   2   0   2   2   2   0   0   2   0   0   0   2   2   2   2   2   0   0   2   2   2   0   2   0   0   2   2   2   2   2   0   0   2   0   2   0   2   2   2   0   2   0   2   2   0   0   0   2   0   2   2   0   0   0   2   2   2   0   2   0   2   2   0   0   2   0   2   0   0   2   0   2   0   0   0   2   0   0   2   2   2   0   0   2
 MK-2-12                0   0   0   0   0   0   2   0   0   0   2   2   0   0   0   2   0   0   0   0   2   0   0   0   0   2   2   0   2   2   0   2   0   2   2   2   2   0   0   2   0   0   2   2   0   0   0   0   0   2   0   0   2   0   2   2   0   2   0   2   0   2   2   0   0   0   2   2   0   2   2   2   2   2   0   2   0   2   2   0   2   2   2   2   2   2   2   0   0   2   2   2   0   0   0   2   0   0   2   0   2   0   2   2   0   0   2   2   2   2   2   2   0   0   0   0   2   0   2   0   2   0   2   2   2   0   0   2   0   2   2   2   0   0   2   2   2   0   0   0   0   2   2   2   2   2   0   0   2   0   2   0   2   2   2   0   2   0   2   0   0   0   0   2   0   2   2   0   0   0   2   2   2   0   2   0   2   0   0   0   2   0   2   0   0   2   0   2   0   0   0   0   0   0   2   0   2   0   0   2
 MK-2-13                0   0   0   0   0   0   2   0   0   0   2   2   2   0   0   2   0   0   0   0   2   0   0   2   0   2   2   0   2   2   0   2   0   0   2   2   2   0   0   2   0   0   2   0   0   0   0   0   0   2   0   0   2   2   2   2   0   2   0   2   2   2   2   0   0   0   2   2   0   0   0   2   2   2   0   2   0   2   0   0   2   2   2   2   2   2   2   2   0   2   2   2   0   0   0   2   0   0   2   0   2   0   0   2   0   0   2   2   2   2   2   2   0   0   0   0   2   0   2   0   2   0   2   2   0   0   0   2   0   2   2   2   0   0   2   0   2   0   0   0   0   0   0   2   2   2   0   0   2   0   2   2   2   2   2   0   2   0   2   0   0   0   0   2   0   2   2   0   0   0   2   2   2   0   2   0   2   0   0   0   2   0   2   0   0   2   0   0   0   2   0   2   0   0   2   2   2   0   0   2
 MK-2-14                0   0   0   0   0   0   2   2   0   0   2   2   2   0   0   2   0   0   0   0   2   0   0   2   0   0   2   0   2   2   0   2   0   2   0   2   2   0   0   2   0   0   0   0   0   0   0   2   0   2   0   0   2   2   2   0   0   0   0   2   2   2   2   0   0   0   2   2   0   0   2   2   2   2   0   2   0   2   0   0   2   0   2   2   2   2   2   2   0   2   2   2   0   0   0   0   2   0   2   0   2   0   2   0   0   0   2   2   2   2   2   2   0   2   0   0   2   0   2   0   2   0   2   2   0   0   0   2   0   2   2   0   0   0   2   0   0   0   0   0   2   0   0   2   2   2   0   0   2   0   2   2   2   2   2   0   2   0   2   0   0   0   0   2   0   2   2   0   0   0   2   2   2   0   2   0   2   0   0   0   2   0   2   0   0   2   0   2   0   2   0   2   0   0   2   0   2   0   0   2
 MK-2-15                0   0   0   0   0   0   2   2   0   0   2   2   2   0   0   2   0   0   0   0   2   0   0   2   0   0   2   0   2   2   0   2   0   2   0   2   2   0   0   2   0   0   0   0   0   0   0   2   0   2   0   0   2   2   2   0   2   0   0   2   2   2   2   2   0   0   2   2   0   0   2   2   2   2   0   2   0   2   0   0   2   0   2   2   2   2   2   2   0   2   2   2   0   2   0   0   2   0   0   2   0   0   2   0   2   2   2   0   2   2   2   2   0   2   0   0   2   0   2   0   2   0   2   2   0   0   0   2   0   2   2   0   0   0   0   2   2   0   0   0   2   0   0   2   2   2   0   0   2   0   2   2   2   2   2   0   0   0   2   0   0   2   0   2   0   2   2   0   0   0   2   2   2   0   2   0   2   0   0   0   2   0   2   0   0   2   0   2   0   2   0   2   0   0   2   0   2   0   0   2
 MK-2-16                0   0   0   0   0   0   2   2   0   0   2   0   2   0   0   2   0   0   0   0   2   0   0   2   0   0   2   0   2   0   0   2   0   2   0   2   0   0   0   2   0   0   0   0   2   0   0   2   2   2   0   0   2   2   2   0   2   0   0   2   2   2   2   2   0   0   2   2   0   0   2   2   2   2   0   2   2   2   0   0   2   0   2   2   2   2   0   2   2   2   2   2   0   2   0   0   0   0   0   2   0   0   2   0   0   2   2   0   2   2   2   2   0   0   0   0   2   0   2   0   2   0   2   2   0   0   0   2   0   0   2   0   0   0   0   2   2   0   0   0   2   0   0   2   2   2   0   2   2   0   2   2   2   2   2   0   0   0   2   0   0   2   2   2   0   2   0   0   0   0   2   2   2   0   2   0   2   0   0   0   2   0   0   0   2   2   0   2   0   2   0   2   0   0   2   0   0   0   0   2
 MK-3-1                 0   0   0   0   0   0   2   2   0   0   0   2   2   2   2   2   2   0   2   2   0   2   2   0   0   0   2   2   0   2   2   2   0   2   2   0   2   2   2   2   2   0   0   2   2   2   0   2   0   2   0   0   2   0   0   0   0   0   0   0   0   0   2   2   2   2   0   2   2   0   0   0   0   2   0   2   0   0   2   0   2   0   0   0   2   2   0   2   2   2   0   0   0   0   2   0   0   2   0   2   0   2   2   2   2   2   2   0   0   0   2   2   2   0   0   0   0   2   0   2   0   0   2   0   0   2   2   0   0   2   0   0   2   2   2   0   2   0   0   0   2   0   2   0   2   2   2   0   2   2   2   0   2   2   2   0   2   0   0   0   2   2   0   2   2   0   2   2   2   2   2   2   2   0   2   2   0   2   0   0   0   0   0   0   2   0   0   0   2   0   2   2   0   2   0   0   2   2   2   0
 MK-3-2                 0   0   0   0   0   0   2   2   0   0   0   2   2   2   0   2   0   0   2   2   2   2   2   0   0   0   2   2   0   2   2   2   0   2   2   0   2   0   2   2   2   0   0   2   2   0   0   2   0   2   0   2   2   0   0   0   0   0   0   0   0   0   2   2   2   2   0   2   2   0   0   0   0   2   0   2   0   0   2   0   2   0   0   0   2   2   0   2   0   2   0   0   0   0   2   0   0   2   0   2   0   2   2   2   2   2   2   0   0   2   2   2   2   0   0   0   0   2   0   0   0   0   2   0   0   2   2   0   0   2   0   0   2   2   2   0   0   0   0   0   2   2   0   0   0   2   2   0   2   2   2   0   2   0   2   0   2   0   0   0   2   2   0   2   2   0   2   2   0   2   2   2   2   0   2   2   0   2   0   0   0   0   2   0   2   0   0   0   2   0   0   2   0   2   0   0   2   0   2   0
 MK-3-3                 2   0   0   0   0   0   2   2   0   0   0   2   2   2   0   2   2   0   2   0   2   0   2   0   0   2   2   0   0   0   2   2   0   2   2   0   2   0   2   0   2   0   0   2   2   0   0   2   0   2   0   0   2   2   0   0   0   0   0   0   0   0   2   2   2   2   0   2   2   0   0   0   0   2   2   2   0   0   2   0   0   2   0   0   2   2   0   2   0   2   2   0   0   0   2   0   0   2   0   2   0   2   2   0   2   2   2   0   0   2   2   2   0   0   0   2   0   2   0   0   0   0   2   0   0   2   2   0   0   2   0   0   2   2   2   2   0   0   2   2   2   2   0   0   0   2   2   0   2   2   2   0   2   0   2   0   2   0   0   0   2   0   0   2   2   0   2   2   0   2   2   2   0   2   2   2   0   2   0   0   0   0   2   0   2   0   0   0   0   0   0   2   0   0   0   0   2   0   2   0
 MK-3-4                 2   0   0   0   0   0   2   2   0   0   0   2   2   2   0   2   2   0   2   0   2   0   2   0   2   0   2   0   0   0   2   2   0   2   2   0   2   0   2   0   2   0   0   2   2   0   2   2   0   2   0   0   2   2   0   0   0   0   0   0   2   0   2   2   2   2   0   2   2   0   0   0   0   2   0   2   0   0   2   2   0   2   0   0   2   0   0   2   0   2   0   0   2   0   0   0   0   2   0   2   0   2   2   0   2   2   2   0   0   2   2   2   0   0   0   2   0   2   0   0   0   0   2   0   0   2   2   0   0   2   0   0   2   2   2   2   0   0   2   2   2   2   0   0   0   0   2   0   2   2   2   0   2   0   2   0   2   0   0   0   0   0   0   2   2   0   2   2   0   2   2   2   0   2   2   2   0   2   0   0   0   0   2   0   2   0   0   0   0   0   0   2   0   0   0   0   2   0   2   0
 MK-3-5                 0   0   0   0   0   0   2   2   0   0   2   2   2   2   0   2   0   0   2   0   2   0   2   0   2   0   2   0   0   0   2   2   0   2   2   0   2   0   2   0   2   0   0   2   2   0   2   2   0   2   0   0   2   2   0   0   0   0   0   2   2   0   2   2   2   2   0   0   2   2   2   0   0   2   0   2   0   0   2   2   0   2   0   2   2   0   0   2   0   2   0   2   0   0   0   2   0   2   0   2   0   2   2   0   2   2   2   2   0   0   2   2   2   0   0   2   0   0   0   0   0   0   2   0   0   2   2   0   0   2   0   0   2   2   2   2   0   0   2   2   2   2   0   0   0   0   2   0   2   2   2   0   2   0   2   0   2   0   0   0   0   0   0   2   2   0   2   0   2   2   2   2   0   2   2   2   0   2   0   0   0   0   2   0   2   0   0   0   0   0   0   0   0   0   0   0   2   0   2   0
 MK-3-6                 0   0   0   0   0   0   2   2   0   0   2   2   2   2   0   2   0   2   2   0   2   0   2   0   2   0   2   0   0   0   2   2   0   2   2   0   2   0   2   0   2   2   2   2   2   0   2   2   0   2   0   0   2   2   0   0   0   0   0   2   0   0   2   2   2   2   0   0   2   2   2   0   0   2   2   2   0   2   2   2   0   2   0   2   2   0   0   2   0   2   0   2   0   0   2   2   0   0   0   2   0   2   2   0   0   2   2   2   0   0   2   2   2   0   0   2   0   2   0   0   0   0   2   0   0   0   2   0   0   2   0   0   2   2   2   2   0   0   2   0   2   2   2   0   2   0   2   0   2   2   2   2   2   0   2   2   2   0   0   0   0   0   2   2   2   0   2   0   2   2   2   2   0   2   2   2   0   0   0   2   0   0   2   0   0   0   0   0   2   2   0   2   0   0   0   0   2   0   2   0
 MK-3-7                 0   2   0   0   0   0   2   0   0   0   2   2   2   2   0   2   0   2   2   2   2   0   2   0   0   0   2   0   2   0   2   2   0   2   2   0   2   0   2   0   2   2   2   2   2   0   2   2   0   0   0   0   2   2   0   0   0   0   2   2   0   0   2   2   2   2   0   0   2   2   2   0   0   2   2   2   0   2   0   2   0   2   2   2   2   0   0   2   0   2   0   2   2   0   2   2   0   0   0   2   0   2   2   0   0   2   2   2   0   0   2   0   2   0   0   2   0   2   0   0   0   0   2   0   0   0   2   0   0   2   0   0   2   2   2   2   0   0   2   0   2   2   2   0   2   0   2   0   2   2   2   2   2   0   0   2   2   0   0   0   0   0   2   2   2   0   2   0   2   2   2   2   0   2   2   2   0   0   0   2   0   0   2   0   0   0   0   0   2   2   0   2   0   0   0   0   2   0   2   0
 MK-3-8                 0   2   0   2   0   0   2   0   0   0   2   2   2   2   0   2   0   2   2   2   2   0   2   0   0   0   2   0   0   0   2   2   0   0   2   0   2   0   2   0   2   2   2   2   2   0   2   2   0   0   0   0   2   2   0   2   0   0   2   2   0   0   2   2   2   2   0   2   2   2   2   0   0   0   2   2   0   0   0   2   0   2   2   2   2   0   0   2   0   2   0   2   2   2   2   2   0   0   0   2   0   0   2   0   0   2   0   2   0   0   2   0   2   0   0   2   0   2   0   0   0   0   2   0   0   0   2   0   0   2   0   0   2   2   2   2   0   0   2   0   2   2   2   0   2   0   2   0   0   2   2   2   2   0   0   2   0   2   0   0   0   0   2   2   2   0   2   0   2   2   2   2   0   2   0   2   2   0   0   2   0   0   2   0   0   0   2   0   2   2   0   2   0   0   0   2   2   0   2   2
 MK-3-9                 0   2   0   2   0   0   2   0   0   0   2   2   2   0   0   2   2   2   2   2   2   0   2   0   0   0   2   2   0   0   2   2   0   2   2   0   2   0   2   0   2   2   2   2   2   0   2   2   0   0   0   0   2   2   0   2   0   0   2   2   0   0   2   2   2   2   0   2   2   0   2   0   0   0   2   2   0   0   0   2   0   2   2   2   2   0   0   2   0   2   0   0   2   2   2   2   0   0   0   2   2   2   2   0   0   2   0   2   0   0   2   0   2   0   0   2   0   2   0   0   0   0   2   0   0   0   2   0   0   2   0   0   2   0   2   2   0   0   2   0   2   2   2   2   2   0   2   0   2   2   2   2   2   0   0   2   0   2   2   2   0   0   2   2   0   0   2   0   0   2   2   2   2   2   0   2   2   0   0   2   0   0   2   0   0   0   2   0   2   2   0   2   0   0   0   2   2   0   2   2
 MK-3-10                0   2   0   2   0   0   2   0   0   2   2   2   0   0   0   2   2   2   2   2   2   0   2   0   2   0   2   2   0   0   2   2   0   2   0   0   2   0   2   0   2   2   0   2   2   0   2   2   0   2   0   0   2   0   2   2   0   0   2   2   0   0   2   2   2   2   2   2   2   2   2   0   0   0   2   2   0   0   0   2   0   2   2   2   2   0   2   2   0   0   0   0   2   2   2   2   0   0   0   2   0   2   2   0   0   2   2   2   0   0   2   0   2   0   0   2   0   2   0   0   0   0   2   0   0   0   0   0   0   2   0   0   0   0   2   2   0   0   2   0   0   2   2   2   2   2   2   0   0   2   2   2   2   0   0   2   0   2   2   2   0   0   2   2   0   0   2   0   0   2   2   2   2   2   0   2   2   0   2   2   0   0   2   0   0   0   2   0   2   2   0   2   0   0   0   2   2   0   2   2
 MK-3-11                0   2   0   2   0   2   2   0   2   2   2   2   0   0   0   2   2   2   2   2   2   2   2   0   2   0   2   0   0   0   2   2   0   2   0   0   0   0   2   0   2   2   2   0   2   0   2   0   0   2   0   0   2   0   2   0   0   0   2   2   0   0   2   2   0   0   0   2   2   2   0   0   0   0   2   2   0   0   2   2   0   2   2   2   2   0   2   2   0   0   0   0   2   0   2   2   0   0   0   2   0   2   2   0   0   2   2   2   0   0   2   2   2   0   0   2   0   2   0   0   0   0   0   0   0   0   0   2   0   2   0   0   0   0   2   2   0   0   2   0   0   2   2   2   2   2   0   0   0   2   2   0   2   0   0   2   0   2   2   2   0   0   2   2   0   0   2   0   0   0   2   2   2   2   0   2   2   0   2   2   0   0   2   0   0   0   2   0   2   0   0   2   0   0   0   2   2   0   2   2
 MK-3-12                0   2   0   2   0   2   2   2   2   2   2   2   0   2   0   2   2   2   2   2   2   2   2   0   2   0   2   0   0   0   2   2   0   2   0   0   0   0   2   0   2   0   2   0   2   0   2   0   0   2   0   0   2   2   0   0   2   0   2   2   0   0   2   2   2   0   0   2   0   2   0   0   0   0   2   2   0   0   2   2   0   2   2   2   2   0   2   2   0   0   0   0   2   0   2   2   0   0   0   2   0   2   2   0   0   0   2   2   0   2   0   2   2   0   0   2   0   2   0   2   0   0   0   0   0   0   2   2   0   0   0   0   0   2   2   2   0   2   2   0   0   0   2   2   2   2   0   0   0   2   0   0   2   0   0   2   0   2   2   2   0   0   2   2   0   0   2   2   0   0   0   2   2   0   0   2   2   0   2   2   0   0   2   0   0   0   2   2   2   0   0   2   0   0   0   2   2   0   2   0
 MK-3-13                0   2   0   2   0   2   2   2   2   2   2   2   0   2   0   2   0   2   2   2   2   2   2   0   2   0   0   0   0   0   2   2   0   2   2   0   0   0   2   0   2   0   2   2   0   0   2   0   0   2   0   2   2   2   0   0   2   0   2   2   0   0   2   2   2   0   0   2   0   2   0   0   2   0   2   2   0   0   2   2   0   2   2   2   2   0   2   2   0   0   0   0   2   0   2   0   0   0   0   2   0   2   2   0   0   0   2   2   0   2   0   2   2   0   0   2   0   2   0   2   0   0   0   0   0   0   2   2   0   0   0   0   0   2   2   2   2   2   2   0   0   2   2   2   2   2   2   0   0   2   0   0   2   0   0   2   0   2   2   2   2   0   0   0   0   0   2   2   0   0   2   2   2   2   0   2   2   0   2   2   0   2   2   0   2   0   2   2   2   0   0   2   0   0   0   2   2   0   2   2
 MK-3-14                0   2   0   2   0   2   2   2   2   2   2   2   0   2   0   2   0   2   2   2   2   2   2   0   2   0   2   0   2   0   0   2   0   2   2   0   2   0   2   0   2   0   2   2   0   0   2   0   0   2   0   2   2   0   0   0   2   0   2   2   0   0   2   2   2   0   0   2   0   2   0   0   2   2   2   2   0   0   2   2   2   2   2   2   2   0   2   0   0   0   0   0   2   0   2   0   0   0   0   0   0   2   2   0   0   0   2   2   0   2   0   2   2   0   0   2   0   2   0   2   0   0   0   2   0   0   2   2   0   0   0   0   0   2   0   2   2   2   2   0   0   2   2   2   2   2   2   0   0   2   2   0   2   0   0   2   0   0   2   2   2   0   0   2   0   0   2   2   0   0   2   2   0   2   0   2   2   2   2   2   0   2   2   0   2   0   2   2   2   0   2   2   0   0   0   2   2   2   0   2
 MK-3-15                0   2   0   2   0   2   2   0   2   2   2   2   0   2   0   2   0   2   2   2   2   2   2   0   2   0   2   0   2   0   0   2   0   2   2   0   2   0   2   0   2   0   2   2   0   0   2   0   0   2   0   2   2   0   0   0   2   0   2   2   0   0   2   2   2   0   0   2   0   2   2   0   2   2   2   2   0   0   2   2   2   2   2   2   2   0   2   0   0   0   0   0   2   0   2   2   0   0   0   0   0   2   2   2   0   0   0   2   0   2   0   2   2   0   0   2   0   2   0   2   0   0   0   2   0   0   2   2   2   0   0   0   0   2   0   2   2   2   2   2   0   2   2   2   2   2   2   0   2   2   2   0   2   0   0   2   0   0   2   2   2   0   0   2   0   2   2   0   0   0   2   2   0   2   0   2   0   2   2   2   0   2   2   0   0   0   2   2   2   0   2   2   0   0   0   2   2   0   0   2
 MK-3-16                0   2   0   2   0   2   2   0   2   2   2   2   0   0   0   2   0   2   2   2   2   2   2   0   2   0   2   0   2   0   0   2   0   2   2   0   2   0   2   0   2   2   2   2   0   0   2   0   0   2   0   0   2   0   0   0   2   0   2   2   2   0   2   2   2   0   0   2   0   2   2   0   2   2   2   2   0   0   2   2   2   2   2   2   2   0   2   0   0   0   0   0   2   0   2   2   0   0   0   2   0   2   2   2   0   0   0   2   0   2   0   2   0   0   0   2   0   2   0   2   0   0   0   0   0   0   2   2   2   0   0   0   0   2   0   2   2   2   2   2   0   2   2   2   2   2   2   0   2   2   2   0   2   0   0   2   0   0   2   2   2   2   0   2   0   2   2   0   0   0   2   2   0   2   0   2   0   2   2   2   0   2   2   0   2   0   2   2   2   0   2   2   0   2   0   2   2   0   0   2
 MK-4-1                 2   2   2   0   2   2   2   2   2   2   2   0   0   2   2   0   2   2   2   0   2   2   2   2   2   0   0   2   2   0   2   2   2   0   0   0   0   2   0   2   0   0   2   0   2   2   0   0   0   0   2   2   2   2   0   0   2   0   2   0   0   0   0   2   0   2   0   0   0   0   2   0   0   2   0   0   2   0   0   0   0   0   2   0   2   2   2   0   0   0   2   2   2   2   0   0   2   2   2   0   2   0   0   0   2   0   0   0   0   0   2   0   0   2   2   0   2   0   2   2   0   0   2   2   0   2   0   2   0   0   2   0   0   2   0   2   0   2   0   2   2   0   0   0   2   2   2   0   2   0   2   0   0   0   2   2   2   2   2   0   0   2   2   2   2   0   0   0   0   2   2   0   2   0   2   0   2   0   0   2   2   2   2   2   0   2   0   2   0   2   2   2   2   0   0   2   2   2   2   2
 MK-4-2                 2   2   0   0   2   2   2   2   2   2   0   0   0   2   2   0   2   2   2   2   2   2   2   0   2   0   0   2   2   2   2   2   2   0   0   0   0   2   0   0   0   0   2   0   2   2   0   0   0   0   2   2   2   2   0   0   2   0   2   0   2   0   0   2   0   2   2   0   0   0   2   0   0   2   0   0   2   0   0   2   0   0   2   0   2   2   2   0   0   0   2   2   2   2   0   0   2   0   2   0   2   0   0   0   2   0   0   0   0   0   2   0   0   2   2   0   2   0   2   2   0   0   2   2   2   0   2   0   0   0   2   0   0   2   0   2   0   2   0   2   2   0   0   0   2   2   2   2   2   0   2   0   0   0   2   2   2   2   2   0   0   2   0   2   0   0   0   0   0   2   2   0   2   0   2   0   2   0   0   2   2   0   2   2   2   2   0   2   0   2   2   2   2   0   0   2   0   2   2   2
 MK-4-3                 2   2   0   0   0   2   2   2   0   2   0   0   2   2   2   2   2   2   2   2   0   0   2   2   2   0   0   2   2   2   2   2   2   0   0   2   0   2   0   0   0   2   2   0   2   0   0   0   0   0   2   2   2   2   0   2   2   0   0   0   2   0   0   2   0   2   2   2   0   0   2   0   0   0   0   2   2   0   0   2   0   0   2   0   2   2   2   0   0   0   2   2   2   2   0   0   0   0   2   0   2   0   0   2   2   2   0   0   0   0   2   0   2   2   2   0   2   0   2   2   0   0   2   2   2   0   2   0   0   0   2   0   0   2   0   2   0   2   0   2   2   0   0   0   0   0   2   2   2   0   2   0   0   0   2   2   2   2   2   0   0   2   0   2   0   0   2   0   0   2   2   0   2   0   2   2   2   0   0   2   2   2   2   2   2   2   0   2   0   2   2   2   2   2   0   2   0   2   2   2
 MK-4-4                 2   2   0   0   0   0   2   2   0   2   0   0   2   2   2   2   2   2   0   2   2   0   2   2   2   0   0   2   0   2   2   2   2   0   0   2   0   0   0   0   0   2   0   0   2   0   0   0   0   0   2   0   2   2   2   0   0   0   0   0   0   0   0   2   0   2   2   2   0   0   2   0   0   0   2   2   0   0   0   2   0   0   0   0   2   2   2   0   0   0   0   2   2   2   0   0   0   0   2   2   2   0   0   2   2   2   0   0   0   0   2   0   2   2   2   0   2   0   0   0   0   2   2   2   0   0   2   0   0   0   2   0   0   2   0   2   0   2   0   2   2   0   2   0   0   0   0   2   2   0   2   0   0   0   2   2   2   2   2   0   0   2   0   2   0   0   2   0   2   2   2   2   0   0   2   2   2   0   2   2   2   2   2   2   2   2   0   2   2   2   2   2   2   2   0   2   0   2   2   2
 MK-4-5                 2   2   0   0   0   0   2   2   0   2   2   0   2   2   2   0   2   2   0   2   2   0   2   2   2   0   0   2   0   2   2   2   2   2   0   2   0   0   0   0   0   2   0   0   2   0   0   0   0   0   2   0   2   2   2   0   0   0   0   0   0   0   0   2   0   2   2   2   0   0   2   0   2   0   2   2   0   0   0   2   0   0   0   0   2   2   2   0   0   0   0   2   2   2   0   0   0   0   2   2   2   0   0   2   2   2   0   2   2   0   0   0   2   2   2   0   2   0   0   0   0   2   2   2   0   0   2   0   2   0   0   0   0   2   0   2   2   2   0   2   2   0   2   0   0   2   0   2   2   2   2   0   0   0   2   2   2   2   2   0   0   2   0   2   2   2   2   0   2   2   2   2   0   0   2   2   2   0   2   2   2   2   2   2   2   2   0   2   2   2   2   2   2   2   0   2   0   2   2   2
 MK-4-6                 2   2   0   0   0   0   2   2   0   2   2   0   2   2   2   0   2   2   0   2   0   0   2   2   2   0   0   2   0   2   2   2   2   2   0   2   0   0   0   0   0   2   0   0   2   0   0   0   0   0   2   0   2   2   0   0   0   0   0   2   0   2   0   0   0   2   0   2   2   0   2   0   2   2   2   2   0   0   0   2   0   0   2   0   2   2   2   0   0   0   0   2   2   2   2   0   0   0   2   2   2   0   0   2   2   2   2   2   2   0   2   0   2   2   2   0   2   0   0   0   0   2   2   2   0   0   2   0   2   0   0   0   0   0   0   2   2   2   0   2   2   0   2   2   0   2   0   2   2   2   2   0   0   0   2   2   2   2   2   0   0   2   0   2   2   2   2   0   2   2   2   2   0   0   2   2   2   0   2   0   2   2   2   2   0   2   0   2   2   2   2   2   2   2   0   2   0   2   2   2
 MK-4-7                 2   2   0   0   0   2   0   2   0   2   2   0   2   2   2   0   2   2   0   2   0   0   2   2   0   0   0   2   0   2   2   2   2   0   0   2   0   0   0   2   0   2   0   0   2   0   0   0   0   0   0   0   2   2   0   0   0   0   2   2   0   2   0   0   0   2   0   2   2   0   0   0   2   2   2   2   0   0   0   2   2   0   2   0   2   2   2   0   0   0   0   2   2   2   2   0   0   0   2   2   2   0   0   2   2   2   2   2   2   0   2   0   2   2   2   0   2   0   0   0   0   2   2   2   0   0   2   0   2   0   0   0   0   0   0   0   2   2   0   2   2   0   2   2   0   2   0   2   2   2   2   0   0   0   0   2   2   2   2   0   0   2   0   2   2   2   2   0   2   2   2   2   0   0   0   2   2   0   2   2   2   2   2   2   0   2   2   2   2   0   2   2   2   2   0   0   0   2   2   2
 MK-4-8                 2   2   0   2   0   2   0   2   0   2   2   2   2   2   0   2   0   2   0   2   0   0   2   2   0   0   0   2   0   2   2   2   2   0   0   2   0   0   0   2   0   2   2   2   2   0   0   0   0   2   0   0   2   0   0   2   0   0   2   2   0   0   0   0   0   2   0   2   2   0   0   0   2   2   2   2   0   0   2   2   2   0   2   0   2   2   2   2   0   0   0   0   2   2   2   0   0   0   2   2   2   0   2   2   2   2   2   2   0   0   0   0   2   2   2   2   2   0   2   0   0   2   2   2   0   2   2   0   2   0   2   0   0   0   0   0   2   2   0   2   0   0   2   2   2   2   0   2   2   2   0   0   0   0   0   2   2   2   2   2   0   2   0   2   2   2   2   0   2   2   0   2   0   0   0   2   2   0   2   0   0   2   2   2   0   2   2   2   2   0   2   2   2   0   0   0   0   2   2   2
 MK-4-9                 2   2   0   2   0   2   0   2   0   2   2   2   2   2   0   2   2   2   0   2   0   0   2   2   0   0   0   2   0   2   2   2   2   0   0   2   0   0   0   2   0   2   2   2   2   2   0   0   0   2   0   0   2   0   0   2   2   0   2   2   0   0   0   2   2   2   0   2   2   0   0   2   2   2   2   2   0   0   2   2   2   0   2   0   2   2   2   2   0   0   0   0   2   2   2   2   0   0   2   2   2   2   2   2   2   2   2   2   0   0   0   0   2   2   2   2   2   0   2   0   0   2   2   2   2   2   2   2   2   0   2   2   0   0   2   0   2   2   0   2   0   0   2   0   2   2   2   2   2   0   0   0   2   0   0   2   2   2   2   2   0   0   0   2   2   2   2   0   2   2   0   2   0   0   0   2   2   0   2   0   0   2   2   2   0   2   2   2   2   0   2   2   2   2   0   0   0   2   2   2
 MK-4-10                2   2   0   0   0   2   0   2   0   2   2   2   2   2   0   2   2   2   0   2   0   0   2   2   0   0   0   2   0   2   2   2   2   0   0   2   0   0   0   2   0   2   2   2   2   2   0   0   0   2   0   0   2   2   2   2   2   0   2   2   0   0   0   2   2   2   0   2   2   2   0   2   2   2   2   2   0   0   2   2   2   0   2   0   2   2   2   0   0   0   0   0   2   2   2   2   0   0   2   2   2   2   2   2   2   2   2   2   0   0   0   0   2   2   2   2   2   0   2   0   0   2   2   2   2   2   2   2   2   0   2   2   0   0   0   0   2   2   0   2   0   0   2   0   2   2   0   2   2   0   0   0   2   0   2   0   2   2   2   2   0   0   0   2   2   2   2   0   2   2   0   2   0   0   0   2   2   0   2   0   0   2   2   2   0   2   2   2   2   0   2   2   2   2   0   0   0   0   2   2
 MK-4-11                2   2   0   0   0   2   0   2   2   2   2   2   2   2   2   2   2   2   0   2   0   0   2   2   0   0   0   2   0   2   2   2   2   0   0   2   2   0   0   2   0   2   2   2   2   2   0   2   0   2   0   0   2   2   2   2   2   0   2   2   0   0   0   2   2   2   0   2   0   2   0   2   2   2   0   2   0   0   0   2   2   0   2   0   2   2   2   0   2   0   0   0   2   2   0   2   0   0   2   2   2   2   2   2   0   2   2   2   0   2   0   0   2   2   2   2   0   0   2   0   0   2   2   2   0   2   2   2   2   0   0   2   0   0   0   0   2   2   0   2   0   0   2   0   2   2   0   2   2   2   0   0   2   0   2   0   2   2   0   0   0   0   0   2   2   0   2   0   2   2   0   2   2   0   2   2   2   0   2   0   0   2   2   2   0   2   0   2   2   0   2   2   0   2   0   0   0   0   2   2
 MK-4-12                2   2   0   0   0   2   0   0   2   2   2   2   2   2   2   2   2   2   0   2   2   0   2   2   0   0   0   2   0   2   2   2   2   0   2   2   2   0   0   2   0   2   2   2   2   2   0   2   0   2   0   2   2   2   2   0   2   0   2   2   0   0   0   2   2   2   0   2   2   2   0   2   2   2   0   2   0   0   0   2   0   0   2   0   2   2   2   0   2   0   2   2   2   2   0   2   0   0   2   2   2   2   2   2   0   2   2   2   0   2   0   2   2   2   2   2   2   0   0   0   0   2   2   2   0   2   2   2   2   0   0   2   0   0   0   2   2   2   0   2   0   0   2   2   2   2   0   2   2   2   0   0   2   0   2   0   2   2   0   0   0   0   0   2   2   2   2   0   2   2   0   2   2   0   2   2   0   0   2   0   0   2   2   2   0   2   0   2   2   0   0   0   0   2   0   0   0   0   2   0
 MK-4-13                2   2   0   0   0   2   0   0   2   2   2   2   2   2   2   2   2   2   0   2   2   0   2   2   0   0   0   2   0   2   0   0   2   2   2   2   2   0   0   2   0   2   2   2   2   0   0   2   0   2   0   2   2   2   2   0   2   0   2   2   0   0   0   2   2   2   0   2   0   2   0   2   2   2   0   2   2   0   0   2   2   0   2   0   2   2   2   0   2   0   2   2   2   2   2   2   0   0   2   2   2   2   0   2   0   2   0   2   0   2   0   2   2   2   2   2   2   2   0   0   0   2   2   2   0   2   0   2   2   0   0   2   0   0   0   2   2   2   0   2   0   0   2   2   2   2   0   2   2   2   0   0   2   0   2   0   2   2   0   0   0   2   0   2   2   2   2   0   2   2   0   2   2   0   2   2   0   0   2   0   0   2   2   2   0   2   0   2   2   0   2   0   0   2   0   0   0   0   2   0
 MK-4-14                2   2   0   0   0   2   0   0   2   2   2   2   2   2   2   2   2   2   0   0   2   2   2   2   0   2   0   2   0   2   0   0   2   2   2   0   2   0   0   2   2   0   2   2   2   0   2   2   0   2   0   2   2   2   2   0   0   0   2   2   0   0   0   2   2   2   0   2   0   2   0   2   0   2   2   0   2   0   0   2   2   0   2   0   2   2   2   0   0   0   2   2   2   2   2   2   0   0   2   2   2   2   0   2   0   2   0   2   0   2   2   2   2   2   2   2   2   2   0   0   0   2   0   2   0   2   0   2   2   0   0   2   0   0   0   2   2   2   0   2   0   0   2   2   2   2   0   2   2   2   0   0   2   2   2   0   2   2   0   0   0   2   0   2   2   2   2   0   2   2   0   2   2   0   2   2   0   0   2   0   0   2   2   2   0   2   0   2   2   0   2   0   0   0   0   0   0   0   0   0
 MK-4-15                2   2   2   0   0   2   0   0   2   2   2   2   2   2   2   0   2   2   0   2   2   2   2   2   0   2   0   2   0   2   0   0   2   2   2   0   2   0   0   2   2   0   2   2   2   0   2   2   0   2   0   2   0   2   2   0   0   0   2   2   0   2   0   2   2   2   0   0   0   2   0   2   0   2   2   2   2   0   0   2   2   0   2   0   2   2   2   0   0   0   2   2   0   2   2   2   0   0   2   2   2   2   0   2   0   2   0   2   2   2   2   2   2   2   2   2   0   2   0   0   0   2   0   2   0   2   0   2   2   0   0   2   0   0   0   2   0   2   0   2   0   0   2   2   2   2   0   2   2   2   0   0   0   2   2   0   2   2   0   0   0   2   0   2   2   2   2   0   0   2   0   2   2   0   2   2   0   0   2   0   0   2   2   2   0   2   0   2   2   0   2   2   0   0   0   0   0   0   0   0
 MK-4-16                2   2   2   0   0   2   0   0   2   2   2   2   2   2   2   0   2   2   0   2   2   2   2   2   0   2   0   0   0   2   0   0   2   2   2   0   2   0   0   2   2   0   2   2   2   0   2   2   0   2   0   2   0   2   2   0   0   0   0   2   2   2   0   0   2   2   0   0   0   2   0   2   0   2   2   2   2   0   0   2   2   0   2   0   2   2   2   0   0   0   2   2   0   2   2   2   0   0   2   2   2   2   0   2   0   2   0   2   2   2   2   2   2   0   2   2   0   2   0   0   0   2   0   2   0   2   2   2   2   0   2   2   0   2   0   2   0   2   0   2   0   0   2   2   2   2   0   2   2   2   2   0   0   2   2   0   2   2   2   0   0   2   0   2   2   2   2   0   0   2   0   0   0   2   0   2   0   0   2   0   0   2   2   2   0   2   0   2   2   0   2   2   0   0   0   0   0   0   0   0
 MK-5-1                 0   0   0   0   0   0   0   2   2   0   0   0   0   0   2   2   0   0   0   2   0   0   2   2   0   0   0   0   0   0   0   0   0   2   2   0   0   2   2   0   2   0   2   2   0   0   0   0   2   0   0   2   0   2   0   0   0   2   2   0   2   2   0   0   2   0   0   0   0   0   2   0   0   0   0   2   0   2   2   0   2   0   0   0   2   0   2   0   0   2   0   2   0   0   2   2   0   0   0   0   2   2   0   2   2   2   0   0   2   2   2   0   0   2   2   2   0   2   2   0   0   0   2   0   2   2   0   0   0   0   0   2   2   0   0   2   2   0   2   0   0   0   2   0   2   2   0   0   2   2   2   2   2   2   0   0   2   0   0   0   0   0   2   2   2   2   0   0   0   2   0   0   0   0   2   2   2   2   2   2   0   0   0   0   0   2   2   0   2   2   0   0   0   2   2   2   0   0   0   2
 MK-5-2                 0   0   0   0   0   0   0   2   2   0   0   0   0   0   2   2   0   0   0   2   0   0   2   2   0   0   0   0   2   0   0   0   0   2   2   0   0   2   0   0   2   0   2   2   2   0   0   0   2   0   0   2   2   2   0   2   0   2   0   0   2   2   0   0   2   0   0   0   0   0   2   0   0   0   0   2   0   2   2   0   2   0   0   0   2   0   2   0   0   0   0   2   0   0   2   2   0   0   0   0   2   2   0   2   2   2   0   0   2   2   2   0   0   0   0   2   0   0   2   0   0   0   2   0   0   2   0   0   0   2   0   2   2   0   0   2   2   0   2   0   0   0   2   0   2   2   0   0   2   2   2   2   2   2   0   0   2   0   2   0   0   0   2   2   2   2   0   0   0   2   0   0   0   0   2   2   2   2   2   2   0   0   0   0   0   2   2   0   2   2   0   0   0   2   2   2   0   0   0   2
 MK-5-3                 0   0   0   0   0   0   0   2   2   0   0   0   0   0   2   2   0   0   0   2   0   0   2   0   0   2   0   0   0   0   0   0   0   2   2   0   0   0   0   0   0   0   2   2   2   0   0   0   2   0   0   2   2   2   0   2   0   2   0   0   2   2   0   0   2   0   0   0   0   2   0   0   0   0   0   2   0   2   2   0   2   0   0   0   2   0   2   0   0   0   0   0   0   0   2   2   0   0   0   0   2   2   0   2   2   2   0   0   2   2   2   2   0   0   0   2   0   0   0   0   0   2   2   0   0   2   0   0   0   2   0   2   2   0   0   2   2   0   0   0   0   0   2   0   2   2   0   0   0   2   2   2   2   2   0   0   2   0   0   0   0   0   2   2   2   2   0   0   0   2   0   0   0   0   2   2   2   0   2   2   0   0   0   0   0   0   2   0   2   2   0   0   2   2   2   2   0   0   0   2
 MK-5-4                 0   0   0   0   0   2   0   2   2   0   0   0   0   0   2   0   0   2   0   2   0   0   2   0   0   2   2   2   0   0   0   0   0   2   2   0   2   0   0   0   0   0   2   2   2   0   0   0   2   0   0   0   2   2   0   0   0   2   0   2   2   2   0   0   0   0   0   0   0   2   0   0   0   0   0   2   0   2   2   0   2   0   0   2   2   0   0   2   0   0   0   0   0   2   2   2   0   0   0   2   2   2   0   2   2   2   0   0   2   2   2   2   2   0   0   2   0   2   2   0   0   2   2   0   0   2   0   0   0   2   0   2   2   0   0   2   2   0   0   0   0   0   0   0   2   2   0   0   0   0   2   2   2   2   0   2   2   2   0   0   0   0   2   2   2   0   0   0   0   0   0   2   0   0   2   2   2   0   2   2   0   0   0   0   0   0   2   0   2   2   0   0   2   2   2   2   0   0   0   2
 MK-5-5                 0   0   2   0   0   0   0   2   2   0   0   0   0   0   2   0   2   2   0   2   2   0   2   0   0   0   2   2   0   0   0   0   0   2   2   0   2   0   0   2   0   0   2   2   2   2   0   0   2   0   0   2   2   2   0   0   0   2   0   2   2   2   0   0   0   0   0   0   0   2   0   0   0   0   0   2   0   2   2   0   0   0   0   2   2   0   0   2   0   2   0   2   0   2   2   0   0   0   0   2   2   2   0   2   2   2   0   0   2   2   2   2   2   0   0   2   0   2   2   0   0   2   2   0   0   2   2   0   0   0   0   2   0   0   0   2   2   0   0   0   0   0   0   0   2   2   0   2   0   0   2   2   2   2   0   2   2   2   0   0   0   0   2   2   0   0   2   0   0   0   0   2   0   0   2   2   2   0   2   2   0   0   0   0   0   0   2   0   2   2   0   0   2   2   0   2   0   0   0   2
 MK-5-6                 0   0   2   0   2   0   0   2   2   0   0   0   0   0   2   0   2   2   0   2   0   2   2   0   0   0   2   2   0   0   0   2   0   2   2   0   0   0   0   2   2   0   2   0   0   2   0   0   0   0   0   2   2   2   0   0   0   2   0   2   2   0   0   0   0   0   0   0   0   2   0   0   0   0   0   2   0   2   2   0   0   0   0   2   2   2   0   2   0   2   0   2   0   0   2   0   0   0   0   2   2   2   0   2   2   2   2   0   2   2   2   2   2   0   0   2   0   2   2   0   0   2   0   0   0   2   2   0   0   0   0   2   0   0   0   2   2   2   0   0   0   0   0   0   0   2   0   2   0   2   2   2   2   2   0   0   2   2   0   0   0   0   2   2   0   0   2   0   0   0   2   2   0   0   2   2   2   0   2   2   0   0   0   0   2   0   2   0   2   0   0   0   0   2   0   2   0   0   0   2
 MK-5-7                 0   0   2   0   2   0   0   2   2   0   0   0   2   0   2   0   2   2   0   2   0   2   2   0   0   0   2   0   0   0   0   2   0   2   2   0   0   0   0   2   0   0   2   0   0   2   0   0   0   0   0   2   2   2   0   0   0   2   0   2   2   0   2   0   0   0   0   0   0   2   0   0   0   0   2   2   0   2   2   0   0   0   0   2   0   2   0   0   0   2   0   2   2   0   2   0   0   0   0   2   2   2   0   2   0   2   2   0   2   2   2   2   2   0   0   2   0   2   2   0   2   2   0   0   0   2   2   0   0   0   0   2   0   0   0   2   2   2   0   0   0   0   0   0   0   2   0   2   0   2   2   2   2   2   0   0   2   2   0   0   0   0   2   2   0   0   2   0   0   0   2   2   0   0   2   2   2   0   2   2   0   0   0   0   0   0   2   0   2   0   0   0   0   2   0   2   0   0   0   2
 MK-5-8                 0   0   0   0   2   0   0   2   2   0   0   0   2   0   2   0   2   0   0   2   0   2   2   0   0   2   2   0   0   2   0   0   0   2   2   0   2   0   2   2   0   0   2   0   0   2   0   0   2   0   0   0   2   2   0   0   0   2   0   2   2   0   2   0   0   0   0   0   0   2   0   0   2   0   2   2   0   2   2   0   0   0   0   2   0   2   0   0   0   2   2   0   2   0   2   0   0   0   0   2   0   2   0   2   0   2   2   0   2   2   2   2   2   0   2   2   0   2   2   0   2   0   0   0   0   2   2   0   2   0   0   2   0   0   0   2   2   2   0   0   0   0   0   0   0   2   0   2   0   2   2   2   2   2   0   0   0   2   0   0   2   0   2   2   0   0   2   0   0   0   2   2   0   0   2   2   2   0   2   2   0   0   0   0   0   0   2   0   2   0   0   0   0   2   0   2   0   0   0   2
 MK-5-9                 0   0   0   0   2   0   0   2   2   0   0   0   2   0   2   0   2   2   0   2   0   2   2   0   2   2   2   0   0   2   0   0   0   2   2   0   2   0   2   2   0   0   2   0   0   2   0   2   2   0   0   2   2   2   0   0   0   2   0   0   2   0   2   0   0   0   0   0   0   2   0   0   2   0   2   2   0   2   0   0   0   0   0   2   0   2   0   0   0   2   0   0   2   0   2   0   0   0   0   0   0   2   0   2   0   2   2   0   2   2   0   2   2   0   0   2   2   2   2   0   2   0   0   0   0   2   2   0   2   0   0   2   0   0   0   2   2   2   0   0   0   0   0   0   0   2   0   2   0   2   0   2   2   2   0   0   0   2   0   0   2   0   2   2   0   0   2   0   0   0   2   0   0   0   2   2   2   0   2   2   0   0   0   0   0   2   0   0   2   0   0   0   0   2   0   0   0   0   0   2
 MK-5-10                0   0   0   0   2   0   0   2   2   2   0   0   0   0   2   0   2   2   0   2   2   2   2   0   2   2   2   0   0   2   0   0   0   2   0   0   2   0   2   0   0   0   0   0   0   2   0   2   2   0   0   2   2   2   0   0   0   2   0   0   2   0   2   0   0   0   0   0   0   2   0   0   2   0   2   2   2   2   0   0   0   0   2   2   0   0   0   0   0   2   0   0   0   0   2   0   0   0   0   0   2   2   2   0   0   2   2   0   2   2   0   2   2   0   0   2   0   2   2   0   2   0   0   2   0   2   2   0   2   0   0   2   0   0   0   2   2   2   0   0   0   0   0   0   0   2   0   0   0   2   0   2   2   2   0   0   0   2   0   2   2   0   2   2   0   2   2   0   0   0   2   0   0   2   2   2   2   0   2   2   0   2   0   0   2   2   0   0   2   0   0   0   2   0   0   0   0   0   0   2
 MK-5-11                0   0   0   2   2   0   0   0   2   2   2   0   0   0   2   0   2   2   0   2   2   2   2   0   2   2   2   0   0   2   0   0   0   2   0   0   0   0   2   0   0   0   0   2   0   2   0   2   2   0   0   2   2   2   0   2   0   2   0   0   2   0   2   0   0   0   0   0   2   2   0   0   2   0   2   2   2   2   0   0   0   0   2   2   0   0   0   0   0   2   0   0   0   2   2   0   0   0   0   0   0   2   0   0   2   2   2   0   2   2   0   2   2   0   0   2   0   2   2   0   2   0   0   2   0   2   2   0   2   0   0   2   0   0   0   2   2   0   0   0   0   0   2   0   0   2   0   0   0   0   0   2   2   2   0   0   0   2   0   2   2   0   2   2   0   2   2   0   0   0   2   0   0   2   2   2   2   0   2   2   2   2   0   2   2   2   0   0   2   0   2   0   2   0   0   0   2   2   0   2
 MK-5-12                0   0   0   2   2   0   0   0   2   2   2   0   0   0   2   0   2   2   0   2   2   0   2   0   2   2   2   0   0   2   0   0   0   2   0   0   0   0   2   0   0   0   0   2   0   2   0   2   0   0   0   2   2   2   0   2   0   2   0   0   2   0   2   0   2   0   0   2   2   2   0   0   2   0   2   2   2   2   0   0   0   0   0   2   2   0   0   0   0   2   0   0   0   2   2   0   0   0   0   2   0   2   0   0   2   0   2   0   2   0   2   2   2   0   0   2   0   0   2   0   0   0   2   2   0   2   2   0   2   0   0   2   0   0   0   2   2   0   0   0   0   0   2   0   0   2   0   0   0   0   2   2   2   2   0   0   0   2   0   2   2   0   0   2   0   2   2   0   0   0   2   0   2   2   2   2   2   0   2   0   2   2   2   2   2   2   0   2   0   0   2   0   2   0   0   0   0   2   0   2
 MK-5-13                0   0   0   2   2   0   0   0   2   2   2   0   2   0   2   2   2   2   0   2   2   0   2   2   2   2   2   0   0   2   0   0   2   2   0   0   0   0   0   0   0   0   0   2   0   2   0   2   0   0   0   2   2   2   0   2   0   2   0   0   2   0   2   0   2   0   0   2   2   2   0   0   2   0   2   2   0   2   0   0   0   0   0   2   2   0   0   0   0   2   0   0   0   2   0   0   0   0   0   2   0   2   0   0   2   0   2   0   2   0   2   2   2   0   0   2   0   0   2   0   0   0   2   2   0   2   2   0   2   0   0   2   0   0   0   0   2   0   0   0   0   0   2   0   0   2   2   0   0   0   2   2   2   2   0   0   0   2   0   2   2   0   0   2   0   2   2   0   2   0   2   0   2   2   2   2   2   0   2   0   2   2   2   2   2   0   0   2   0   0   2   2   2   0   0   0   0   2   0   0
 MK-5-14                0   0   0   2   2   0   2   0   2   2   2   0   2   0   2   2   2   2   0   2   2   0   2   2   2   2   2   0   0   2   0   0   0   2   0   0   0   0   0   0   0   0   0   0   0   2   0   2   0   0   0   2   2   2   2   2   0   2   0   0   2   0   2   0   2   0   0   2   2   2   0   0   2   0   2   2   0   0   0   0   0   0   0   0   2   0   0   0   0   2   0   0   0   2   0   0   0   0   0   2   0   2   0   0   2   0   2   0   2   0   2   2   2   2   0   0   0   0   2   0   0   0   2   2   0   2   2   0   2   0   0   2   0   0   0   0   2   0   0   0   0   0   2   0   0   2   2   0   2   2   2   0   2   2   0   0   0   2   0   2   2   0   0   2   0   2   2   0   2   2   2   0   2   2   2   2   2   0   2   0   2   2   0   2   0   0   0   2   0   0   0   2   2   0   0   0   0   2   0   0
 MK-5-15                0   0   0   2   2   0   2   0   2   2   2   0   0   0   2   2   2   2   0   2   2   0   2   2   2   2   2   0   0   2   0   0   0   2   0   0   0   0   0   0   0   0   2   0   0   2   0   2   0   0   0   2   2   2   2   2   0   2   0   0   2   0   2   2   2   0   0   2   2   2   0   0   2   0   2   2   0   0   0   0   0   0   0   0   2   0   0   0   0   0   0   0   2   2   0   0   0   0   2   2   0   2   0   0   2   0   2   0   2   0   2   2   2   2   0   2   0   0   2   0   2   0   2   2   0   2   2   0   2   0   0   2   0   0   0   2   0   0   0   0   0   0   2   0   0   2   2   0   2   0   2   0   2   2   2   0   2   2   0   2   2   0   0   2   0   2   2   0   2   2   2   0   0   2   2   2   2   0   2   0   2   2   0   2   0   0   0   2   0   0   0   0   2   0   0   0   0   2   0   0
 MK-5-16                0   0   0   2   0   0   2   0   2   2   0   0   0   2   2   2   2   2   0   2   2   0   2   2   2   2   2   0   0   2   0   0   0   2   0   0   0   0   0   0   0   0   2   0   0   2   0   2   0   0   0   2   2   2   2   2   0   2   0   2   2   0   2   2   0   0   0   2   2   2   0   0   2   0   2   2   0   0   0   0   0   0   0   0   2   0   0   0   2   0   0   0   2   2   0   0   0   0   2   2   0   0   0   0   2   0   2   2   2   0   2   2   0   2   0   2   0   0   2   0   2   0   2   0   0   2   2   0   2   0   0   0   0   0   0   2   0   0   0   2   0   0   2   0   0   2   2   0   2   2   2   0   2   2   2   0   2   2   0   2   2   0   0   2   2   2   0   0   2   2   2   0   0   2   2   2   0   0   2   0   0   2   0   2   0   0   0   2   0   0   0   0   2   0   0   0   0   2   0   0
 MK-6-1                 2   2   0   0   2   2   2   0   2   2   0   2   2   0   0   0   2   2   2   0   0   2   2   0   2   0   0   0   0   0   0   2   2   0   2   0   2   0   0   2   2   0   2   2   0   0   0   2   0   0   0   0   2   2   2   2   0   0   0   0   2   2   2   2   0   2   2   0   0   2   2   0   0   0   2   0   2   0   2   2   0   2   2   0   2   0   2   2   0   0   2   0   2   0   2   2   0   2   0   0   2   2   0   0   2   2   2   2   0   2   2   2   0   2   2   2   2   2   0   0   0   0   2   2   0   2   2   0   0   0   2   0   2   0   2   2   2   0   0   0   0   0   0   0   0   2   0   2   0   0   2   2   2   0   0   0   0   2   2   0   0   2   2   0   2   0   0   2   2   0   0   2   0   0   2   2   2   2   0   2   2   0   2   0   2   0   2   2   2   0   0   0   2   0   2   2   0   0   0   0
 MK-6-2                 2   2   0   0   2   2   2   0   2   2   0   2   2   0   2   0   0   2   2   0   0   2   2   0   2   0   2   0   0   2   0   2   2   0   2   2   2   0   0   2   2   0   2   2   0   0   0   2   0   0   0   0   2   2   2   2   0   2   0   0   2   2   2   2   0   2   2   0   0   2   2   0   0   0   2   0   2   0   2   2   0   2   2   0   2   0   2   2   0   0   2   2   2   0   2   0   0   2   0   2   2   2   0   0   2   2   2   2   0   2   2   2   0   2   2   2   2   2   0   0   0   0   2   2   0   0   2   0   0   0   0   0   0   0   2   2   2   0   0   0   0   0   0   0   0   2   0   2   0   2   2   0   2   0   0   0   0   2   2   0   0   2   0   0   2   0   2   2   2   0   0   2   2   0   2   2   2   2   0   2   2   0   2   0   2   0   2   2   2   0   0   0   2   0   2   2   0   0   2   0
 MK-6-3                 2   2   0   0   2   0   2   0   2   2   0   2   2   0   2   0   0   2   2   0   0   2   2   0   2   2   2   0   0   2   0   2   2   0   2   2   2   0   0   2   2   0   2   0   0   0   2   2   0   0   0   0   2   2   2   2   0   0   2   0   2   2   2   2   2   2   2   0   0   2   2   0   0   2   0   0   2   0   0   2   0   2   2   0   2   0   2   2   0   0   2   2   2   0   2   0   0   2   0   2   2   2   0   0   2   2   2   2   0   2   2   0   0   2   2   2   0   2   0   0   0   0   2   2   0   0   0   0   0   0   0   0   0   0   2   2   2   0   0   0   0   0   0   0   0   2   0   2   0   2   2   0   2   0   0   0   0   2   2   0   0   2   0   0   2   0   2   2   2   0   0   2   2   0   2   2   2   2   0   2   0   0   2   0   2   0   2   0   2   0   0   0   2   0   2   2   0   2   2   0
 MK-6-4                 2   2   0   0   2   0   2   0   2   2   0   2   2   0   2   0   0   2   2   0   0   2   2   0   0   2   2   0   0   2   0   0   2   0   2   2   2   0   0   2   2   0   2   0   0   0   2   2   2   0   0   0   2   2   2   2   2   2   2   0   2   0   0   2   2   2   2   0   0   2   2   2   0   2   0   0   2   0   0   2   0   2   2   0   2   0   2   2   0   0   0   2   2   0   2   0   0   2   0   2   2   2   0   0   2   2   2   2   0   2   2   0   0   2   2   2   0   2   0   0   0   0   2   2   0   0   0   0   0   2   0   0   0   0   2   2   2   0   0   0   0   0   0   0   0   2   2   2   0   2   2   0   2   0   0   0   0   2   2   0   0   2   0   0   2   0   2   0   2   0   0   2   2   0   2   2   2   2   0   2   0   0   2   0   2   0   2   0   2   0   2   0   2   0   2   2   0   2   2   0
 MK-6-5                 2   2   0   0   2   0   2   0   0   2   0   2   2   0   2   0   0   2   2   0   0   2   2   0   0   2   2   2   0   2   2   0   2   0   2   2   2   0   0   2   2   2   2   0   0   0   2   2   2   0   0   0   2   2   2   2   2   2   2   0   2   0   0   2   2   2   2   0   0   2   2   2   0   0   0   0   0   0   0   2   0   2   2   0   2   0   2   2   0   0   2   2   2   0   2   0   0   2   0   2   2   2   0   2   2   2   2   2   0   2   2   0   0   2   2   2   0   0   0   0   0   2   2   2   0   0   0   0   0   2   0   2   2   0   2   2   2   0   0   0   0   0   2   0   0   2   0   2   0   2   2   0   2   0   0   0   0   2   2   0   0   2   2   0   2   0   2   0   2   0   2   2   2   2   2   2   2   2   0   2   0   0   2   0   2   2   2   0   2   2   2   0   2   0   2   2   0   2   2   0
 MK-6-6                 2   2   0   0   2   0   2   0   0   2   0   2   2   2   2   0   0   2   2   0   0   2   2   0   0   0   2   2   0   2   2   0   2   2   0   2   2   0   0   2   2   2   2   0   0   0   2   2   2   0   0   0   2   2   2   2   2   2   2   0   2   0   0   2   2   2   2   0   0   0   2   2   0   0   0   0   0   0   2   2   0   2   2   0   2   0   2   2   0   0   2   2   2   0   2   0   0   2   0   2   0   0   2   2   2   0   2   2   0   2   2   0   0   2   2   2   0   0   0   0   0   2   2   2   0   0   0   0   0   2   0   2   2   0   2   2   2   0   0   2   0   0   2   0   0   2   0   2   0   2   2   0   2   0   0   0   0   2   2   0   0   2   2   0   2   0   2   0   2   0   2   2   2   2   2   2   2   2   2   2   0   0   2   0   2   2   2   0   2   2   2   0   2   2   0   0   0   2   2   0
 MK-6-7                 2   2   0   0   2   0   2   2   0   2   0   2   0   2   2   0   0   2   2   0   0   2   2   0   0   2   2   2   0   2   2   0   2   2   0   2   2   0   0   2   2   2   2   0   0   0   2   2   2   0   0   0   2   0   2   2   2   2   2   0   2   0   0   2   2   2   2   0   0   0   2   2   0   0   0   2   0   0   0   2   0   2   2   0   2   0   2   2   2   0   2   2   2   0   2   0   0   2   0   2   0   0   2   2   2   0   2   2   2   2   2   2   0   2   2   2   0   0   0   0   0   2   2   2   0   0   0   0   0   2   0   2   2   2   2   2   2   0   0   2   0   0   2   0   2   2   0   2   0   2   2   0   2   0   0   0   0   2   2   0   0   2   2   0   2   0   2   0   2   0   2   0   2   2   2   2   2   2   2   2   0   0   2   0   0   2   0   2   0   2   2   0   0   2   0   0   0   2   2   0
 MK-6-8                 0   2   0   0   2   0   2   2   0   0   0   2   0   2   2   0   0   2   2   0   0   2   2   0   0   2   2   2   0   2   2   0   2   2   0   2   0   0   0   0   2   2   0   0   0   0   2   2   2   0   0   0   2   0   2   2   2   2   2   0   2   0   0   2   2   2   2   0   0   0   2   2   0   0   0   2   0   0   0   2   2   2   2   0   0   0   2   2   2   2   2   0   2   0   2   0   2   2   0   2   0   0   2   0   2   2   2   2   2   2   2   2   0   2   2   2   0   0   0   0   0   2   2   2   0   0   0   0   0   0   0   2   2   2   2   2   2   0   0   2   0   0   2   0   2   2   0   2   0   2   2   0   2   0   0   0   0   2   2   2   0   2   2   0   2   0   0   0   2   0   2   0   2   2   2   2   2   2   2   2   0   0   2   2   0   2   0   2   0   2   2   0   0   2   2   0   0   2   2   0
 MK-6-9                 0   2   0   0   2   0   2   0   0   0   0   2   0   2   2   0   0   2   0   0   2   2   2   2   0   2   2   2   0   2   2   0   2   2   0   2   0   0   0   2   2   2   0   2   0   0   2   2   2   0   0   0   2   0   2   2   2   2   2   0   2   2   0   2   2   2   2   0   0   0   0   2   0   0   0   2   0   0   0   2   0   2   2   0   0   0   0   2   2   2   2   0   2   0   2   0   0   2   0   2   0   0   2   0   2   2   2   2   0   2   2   2   0   2   2   2   0   2   0   0   0   2   2   2   0   0   0   0   0   0   0   2   0   2   2   0   2   0   0   2   0   2   2   0   2   2   0   2   0   2   2   0   2   0   0   2   0   2   2   2   0   2   2   0   2   0   0   0   2   0   2   0   2   0   2   2   2   2   0   2   0   0   2   2   0   2   0   2   0   0   2   0   0   2   2   0   0   2   2   0
 MK-6-10                2   2   0   0   2   0   2   0   0   0   0   0   0   2   2   0   0   2   0   0   2   2   2   2   0   2   2   2   0   2   2   0   2   2   0   2   0   0   0   2   2   2   0   2   2   0   2   2   2   0   0   0   2   0   2   2   2   2   2   2   2   2   0   2   2   2   2   0   0   0   0   2   0   0   2   2   0   0   0   2   0   2   2   0   0   0   2   2   2   2   2   0   2   0   2   0   0   2   0   2   0   0   0   0   2   2   2   2   0   2   2   2   0   2   2   2   0   2   0   0   0   2   2   2   0   0   2   0   0   0   0   2   0   2   2   0   2   0   0   0   0   2   2   0   2   2   0   2   0   2   2   2   2   0   0   2   0   0   2   2   0   2   2   0   2   0   0   0   2   0   2   0   2   0   2   2   2   0   2   2   0   0   2   2   2   2   0   2   0   0   2   0   2   2   2   0   0   2   2   0
 MK-6-11                2   2   2   0   2   0   2   2   0   0   0   0   0   2   2   0   0   2   0   2   2   2   2   2   0   2   2   2   0   2   0   0   0   2   0   2   0   2   0   2   2   2   0   2   2   2   2   2   2   0   0   0   2   2   2   2   2   2   2   2   2   2   0   0   2   2   2   0   0   0   2   2   0   0   2   2   0   2   0   2   0   2   2   0   0   0   0   2   2   2   0   0   2   0   2   0   0   2   0   2   0   0   0   0   2   2   2   0   2   2   2   2   0   2   2   2   0   2   0   0   2   2   2   0   0   0   2   0   0   0   0   2   0   2   2   0   2   0   0   0   0   2   2   0   2   2   2   2   0   2   2   0   2   0   0   2   0   0   2   2   0   0   2   0   2   0   0   0   0   0   2   2   2   0   2   2   2   0   2   0   0   0   2   2   0   2   0   2   2   0   2   0   2   2   2   0   0   2   2   2
 MK-6-12                2   2   2   0   2   0   0   2   0   0   0   0   0   2   0   0   0   2   0   2   2   0   2   2   0   2   0   2   0   2   0   2   0   2   0   2   0   2   0   2   2   0   2   2   0   2   2   2   2   0   0   0   2   2   2   2   2   2   2   2   2   2   0   0   2   2   2   0   0   0   2   2   0   2   2   2   0   2   0   2   2   0   2   0   0   0   0   2   2   2   0   0   2   0   2   0   0   2   0   2   0   0   2   0   0   2   2   0   2   2   2   2   0   2   2   2   0   2   0   0   2   2   2   0   0   0   2   0   0   0   0   2   0   2   2   0   2   0   2   2   0   2   2   0   2   2   2   2   0   2   2   0   2   0   0   2   0   0   2   2   0   0   2   0   2   0   0   0   0   0   0   0   2   0   2   2   2   2   2   0   0   0   2   2   0   2   0   2   2   0   2   0   2   2   0   0   0   2   2   2
 MK-6-13                2   2   0   0   0   0   2   0   0   2   0   0   0   2   0   0   0   2   0   2   2   0   2   2   0   2   2   2   0   2   0   2   2   2   0   2   0   2   0   2   2   0   2   2   0   2   2   2   0   0   2   0   2   2   2   2   2   2   2   2   2   2   0   0   2   0   2   2   0   2   2   2   0   0   2   2   0   2   0   2   2   0   2   0   0   0   0   2   2   2   0   0   2   0   2   0   0   2   0   0   0   0   2   0   0   2   2   0   0   2   2   2   0   2   2   2   0   2   0   0   2   2   2   0   2   0   2   0   0   0   0   2   0   0   0   0   2   0   0   2   0   2   0   0   2   2   2   2   0   2   2   0   2   2   0   2   2   2   2   2   0   0   2   0   2   0   0   0   2   0   0   0   2   2   2   2   2   0   0   0   0   0   2   2   0   2   0   2   0   0   2   0   2   0   0   0   0   2   2   2
 MK-6-14                2   2   0   0   0   0   0   0   0   2   0   2   0   2   0   2   0   2   0   2   2   0   2   2   0   2   0   2   0   2   0   2   2   2   0   2   0   2   0   2   2   0   2   2   0   2   2   2   0   2   2   0   2   2   0   2   2   2   2   2   0   2   0   2   2   0   0   2   0   2   2   2   0   0   2   2   0   2   0   2   2   0   2   0   0   2   0   0   2   2   0   0   2   0   0   0   0   2   2   0   0   2   2   0   0   2   2   0   0   2   2   2   0   2   2   2   0   2   0   0   2   2   2   0   2   0   2   0   0   0   0   0   0   2   0   0   2   0   0   2   0   2   0   0   2   2   2   0   0   2   2   0   2   2   0   0   2   2   2   2   0   0   2   0   2   0   0   0   2   0   0   0   2   2   2   2   2   0   0   0   2   0   0   2   0   2   0   2   0   0   2   0   2   0   0   0   0   0   2   2
 MK-6-15                2   2   0   0   0   0   0   0   0   2   2   2   0   2   0   2   0   2   0   2   2   0   2   2   0   2   0   2   0   0   2   2   2   2   0   2   0   2   0   2   2   2   2   2   0   2   2   2   2   2   2   0   0   2   0   2   2   2   2   2   0   2   2   2   2   0   0   2   0   2   2   2   0   0   2   2   2   2   2   2   2   0   0   0   0   2   0   0   2   2   0   0   2   0   0   0   0   2   2   0   0   0   0   0   0   0   2   0   0   2   2   2   0   2   2   2   0   2   0   0   2   2   2   0   2   0   2   0   0   0   0   0   0   2   0   2   2   0   0   2   0   2   0   0   2   2   2   0   0   2   2   0   2   2   0   0   2   2   2   2   0   0   2   0   2   0   0   0   2   0   0   0   0   2   2   2   2   2   0   0   0   0   0   2   0   2   0   2   0   0   2   0   2   2   0   0   0   0   2   2
 MK-6-16                2   2   0   0   0   0   0   0   0   2   2   2   0   2   0   2   0   2   0   2   2   0   2   2   0   2   0   0   0   0   2   2   2   2   0   2   2   2   0   2   2   2   2   2   0   2   2   2   2   0   2   0   0   2   0   2   2   2   2   2   0   2   2   2   2   0   0   2   0   2   2   2   0   2   2   2   2   2   2   2   2   0   0   0   0   2   0   0   2   2   0   0   2   0   0   0   0   2   2   0   0   0   0   0   0   0   2   0   2   2   2   2   0   2   2   2   0   2   0   0   2   0   0   0   2   0   2   2   0   2   0   0   0   2   0   0   2   0   2   2   0   0   0   0   2   2   2   0   0   2   2   0   2   2   0   0   2   2   2   2   0   0   2   2   2   0   0   0   2   2   0   2   0   2   2   2   2   0   0   0   0   0   0   2   0   2   0   2   0   0   2   0   2   2   0   0   0   0   2   2
 
!****************************************** Phenotypic Data **********************************************************
!-100.0 is resevred for missing phenotype
SimulatedTrait1        14.7405   14.3761   14.8197   15.8252   15.2125   15.7238   14.0877   16.1719   15.2114   13.7612   14.7701   14.1682   16.5732   15.9893   16.2299   15.1904   15.1575   14.1596   15.1541   14.0342   13.9157   16.2178   14.5012   14.2506   13.3390   14.4618   14.1758   13.2822   14.4947   16.0896   14.9442   14.7839   16.5435   15.6650   15.8085   17.9629   12.9261   13.3772   14.7689   13.1878   13.4274   15.3585   17.9846   15.7125   14.4642   14.8832   17.3491   15.6863   14.9732   13.9141   16.8801   12.9237   12.7206   13.4222   14.9759   14.4255   13.6020   15.1509   14.1118   14.5876   14.5124   14.7792   16.3570   13.0074   12.8498   15.8574   14.4052   13.6616   16.4396   16.5883   14.3959   13.9621   13.5887   15.6124   13.3503   11.9896   16.1391   13.5254   16.6670   13.2846   12.9247   14.8378   14.8827   14.6410   14.4793   13.3076   13.7620   14.5783   16.7683   15.1487   14.2187   12.6291   15.6319   13.4522   12.8233   15.8627   15.1795   14.4548   15.3174   14.3355   15.3476   16.8326   14.3494   17.0986   16.5262   13.3979   15.5912   15.4743   15.5711   13.3390   15.7458   17.0588   14.0582   13.6084   15.3072   13.6345   15.3075   15.8416   16.1255   16.6137   14.2782   15.9001   14.2349   13.4596   15.9752   12.4761   17.1279   14.6104   15.1035   13.4461   16.8598   15.2761   11.7304   14.8156   15.0666   13.0215   14.1373   14.9233   14.7653   14.7124   15.8671   13.4281   15.7308   11.6437   11.7512   13.9252   16.9117   13.1885   15.1566   14.9989   14.1278   13.8239   15.2240   13.7811   14.3885   13.1291   14.7522   15.6744   14.8135   15.8960   16.1691   17.0438   15.0752   13.9730   15.6328   16.1081   12.7233   15.8366   16.8296   14.8536   12.7964   15.0024   14.9616   12.8058   15.0665   14.5283   16.0240   16.5535   16.7006   15.1707   15.2877   16.5346   15.7854   15.3961   15.5079   16.5522   12.9003   14.0209   16.8541   16.3279   13.9117   13.0263   16.0400   13.7265   16.1290   15.0940   14.6473   14.4999   13.5829   11.4958
SimulatedTrait2         9.3982   10.1734    9.4970    9.7735   10.5883    8.7929   10.2928    9.4128    9.0879    9.6946    8.9797    9.4847    9.9018    9.2893    9.4842   10.9021   11.0853   10.0622   10.7741   10.6400   11.0965    9.2335    9.0583   10.8197   10.9491   10.8062   10.6286   10.9858   10.7321    9.3318   10.1796    9.0467    8.8270   10.1832    9.0287    9.3758    9.7616   10.6259    9.4924   10.9007    9.3467    9.3558    9.2784    9.5578    9.8283   10.5722    9.1067    9.4590   10.1067   10.0250    8.4888   10.4141   10.8069   10.4699    9.5685    9.0761   10.5173   10.3329   10.4410   10.0964    9.6270   10.8168    9.9542   10.6495    9.9906    8.9253   10.6742   10.2721    9.2614    9.0083   10.2511    8.9901   10.9054    9.1882    9.6282   10.8129    8.6196   10.7876   10.0891   10.0963   10.8115   10.3900    9.6029   10.8204    9.8748    9.7889    9.8683    9.3059    9.1368   10.6893    9.2751   10.8806   10.8600   10.1921    9.9616    9.3517   10.1485   10.7442   11.0751    9.2858    9.9271    9.8214   10.1126    8.3262   10.0872   10.4102   10.8195   10.6347    9.1405   10.0214    8.7869    9.4306   10.3944   10.2267    9.7066    9.9546   10.1549    9.5472    8.8855    8.4669   10.0794    9.8709   10.2942   10.0616   10.4553    9.5912    9.7612    9.3709    9.7592   11.0481    9.3961   10.9213   10.4122   10.0995   10.8586   10.8227   10.8887   10.4372    9.7528   10.7462    9.4135   10.7036    8.5025   11.0372   10.2744   10.2526    8.3712   10.0623   10.1759    9.8597    9.0473    9.6597   11.5521   11.1840   10.3263   10.1184    9.3074    8.1595    8.9799    9.1834    9.5739    9.4022    8.9621    9.6457    8.8318    9.7197    9.8847    8.8479    8.9744   10.1402   10.7878    9.9411   10.4001   11.1310   10.7486   10.1833    9.7145    9.7254    8.1458    9.3782    9.4919    8.8936    8.6023    9.9034   10.6268    9.8371   10.9664   10.5997    9.8011    9.3739   11.0031   10.3096   10.2665   10.4991   10.5747   10.6860   11.6318    9.3833    9.5862    9.6979
 
