# Supplementary material for: Inclusive Composite Interval Mapping of QTL by Environment Interactions in Biparental Populations
Source: PLoS One. 2015 Jul 10;10(7):e0132414. doi: 10.1371/journal.pone.0132414 (PMC4498613; doi:10.1371/journal.pone.0132414)
Supplement: S5 File — (ZIP) [file pone.0132414.s005.zip › H=0.5/L1/run_00034.met]

!**********************Note: lines staring with "!" are remarks and will be ignored in the program********************
!*********************************General Information**********************************
!Assuming F1 = P1 x P2, populations available in QTL IciMapping are: 
!  1, P1BC1F1 = P1 x F1, the first backcrossing where P1 is used as the recurrent parent;
!  2, P2BC1F1 = P2 x F1, the first backcrossing where P2 is used as the recurrent parent;
!  3, F1DH, F1-derived doubled haploids; 
!  4, RIL or F1RIL, recombination inbred lines through the repeated selfing of F1;
!  5, P1BC1RIL, recombination inbred lines through the repeated selfing of P1BC1F1;
!  6, P2BC1RIL, recombination inbred lines through the repeated selfing of P2BC1F1;
!  7, F2, the selfing generation of F1;
!  8, F3, the selfing generation of F2;
!  9, P1BC2F1, the second backcrossing where P1 is used as the recurrent parent; 
! 10, P2BC2F1, the second backcrossing where P2 is used as the recurrent parent;
! 11, P1BC2RIL, recombination inred lines through the repeated selfing of P1BC2F1; 
! 12, P2BC2RIL, recombination inred lines through the repeated selfing of P2BC2F1; 
! 13, P1BC1F2, the selfing generation of P1BC1F1; 
! 14, P2BC1F2, the selfing generation of P2BC1F1; 
! 15, P1BC2F2, the selfing generation of P1BC2F1; 
! 16, P2BC2F2, the selfing generation of P2BC2F1; 
! 17, P1BC1DH, P1BC1F1-derived doubled haploids; 
! 18, P2BC1DH, P2BC1F1-derived doubled haploids; 
! 19, P1BC2DH, P1BC2F1-derived doubled haploids; 
! 20, P2BC2DH, P2BC2F1-derived doubled haploids; 
   3      !Mapping Population (see remarks above)
   2      !Mapping Function (1 for Kosambi; 2 for Haldane; 3 for Morgan)
   2      !Marker Space Type (1 for intervals; 2 for positions)
   1      !Marker Space Unit(1 for centiMorgans; 2 for Morgan)
   6      !Number of Chromosomes (or Linkage Groups)
 200      !Size of the mapping population
   2      !Number of environments
 
!***************************************** Chromosomes and Linkage Maps **********************************************
!Chromosome                 NumMarkers
-CH1                        16
-CH2                        16
-CH3                        16
-CH4                        16
-CH5                        16
-CH6                        16
!Linkage map (Marker name followed by position or the interval length)
 MK-1-1                1     0.000
 MK-1-2                1    10.000
 MK-1-3                1    20.000
 MK-1-4                1    30.000
 MK-1-5                1    40.000
 MK-1-6                1    50.000
 MK-1-7                1    60.000
 MK-1-8                1    70.000
 MK-1-9                1    80.000
 MK-1-10               1    90.000
 MK-1-11               1   100.000
 MK-1-12               1   110.000
 MK-1-13               1   120.000
 MK-1-14               1   130.000
 MK-1-15               1   140.000
 MK-1-16               1   150.000
 MK-2-1                2     0.000
 MK-2-2                2    10.000
 MK-2-3                2    20.000
 MK-2-4                2    30.000
 MK-2-5                2    40.000
 MK-2-6                2    50.000
 MK-2-7                2    60.000
 MK-2-8                2    70.000
 MK-2-9                2    80.000
 MK-2-10               2    90.000
 MK-2-11               2   100.000
 MK-2-12               2   110.000
 MK-2-13               2   120.000
 MK-2-14               2   130.000
 MK-2-15               2   140.000
 MK-2-16               2   150.000
 MK-3-1                3     0.000
 MK-3-2                3    10.000
 MK-3-3                3    20.000
 MK-3-4                3    30.000
 MK-3-5                3    40.000
 MK-3-6                3    50.000
 MK-3-7                3    60.000
 MK-3-8                3    70.000
 MK-3-9                3    80.000
 MK-3-10               3    90.000
 MK-3-11               3   100.000
 MK-3-12               3   110.000
 MK-3-13               3   120.000
 MK-3-14               3   130.000
 MK-3-15               3   140.000
 MK-3-16               3   150.000
 MK-4-1                4     0.000
 MK-4-2                4    10.000
 MK-4-3                4    20.000
 MK-4-4                4    30.000
 MK-4-5                4    40.000
 MK-4-6                4    50.000
 MK-4-7                4    60.000
 MK-4-8                4    70.000
 MK-4-9                4    80.000
 MK-4-10               4    90.000
 MK-4-11               4   100.000
 MK-4-12               4   110.000
 MK-4-13               4   120.000
 MK-4-14               4   130.000
 MK-4-15               4   140.000
 MK-4-16               4   150.000
 MK-5-1                5     0.000
 MK-5-2                5    10.000
 MK-5-3                5    20.000
 MK-5-4                5    30.000
 MK-5-5                5    40.000
 MK-5-6                5    50.000
 MK-5-7                5    60.000
 MK-5-8                5    70.000
 MK-5-9                5    80.000
 MK-5-10               5    90.000
 MK-5-11               5   100.000
 MK-5-12               5   110.000
 MK-5-13               5   120.000
 MK-5-14               5   130.000
 MK-5-15               5   140.000
 MK-5-16               5   150.000
 MK-6-1                6     0.000
 MK-6-2                6    10.000
 MK-6-3                6    20.000
 MK-6-4                6    30.000
 MK-6-5                6    40.000
 MK-6-6                6    50.000
 MK-6-7                6    60.000
 MK-6-8                6    70.000
 MK-6-9                6    80.000
 MK-6-10               6    90.000
 MK-6-11               6   100.000
 MK-6-12               6   110.000
 MK-6-13               6   120.000
 MK-6-14               6   130.000
 MK-6-15               6   140.000
 MK-6-16               6   150.000
!*********************************** Marker Types ********************************************************************
!Co-dominant marker: When heterozygote F1 is present, P1 is coded as 2, F1 is coded as 1, and P2 is coded as 0; Otherwise, P1 is coded as 2, and P2 is coded as 0. 
!Dominant marker: When heterozygote F1 is present, P1 and F1 are coded as 12, and P2 is coded as 0; Otherwise, P1 is coded as 2, and P2 is coded as 0.  
!Recessive markers: When heterozygote F1 is present, P1 is coded as 2, and F1 and P2 are coded as 10; Otherwise, P1 is coded as 2, and P2 is coded as 0. 
!Missing marker is coded as -1. 
 MK-1-1                 0   2   0   2   0   0   2   0   2   0   2   2   0   2   2   2   0   0   2   0   0   0   0   2   2   0   2   2   2   2   0   2   0   2   0   0   2   2   0   0   0   2   0   2   2   2   2   2   2   0   0   2   2   0   2   2   0   2   0   0   2   2   0   2   0   0   2   0   2   0   2   2   2   2   0   0   0   0   2   0   0   2   0   2   2   0   0   2   0   0   2   2   0   0   0   0   2   0   2   0   0   0   0   2   0   0   2   2   2   0   2   2   2   2   2   0   2   0   2   0   2   2   2   2   0   0   2   2   0   0   2   2   2   2   0   2   0   2   0   2   2   0   0   2   0   2   0   0   2   0   2   2   2   0   0   2   0   0   0   0   2   0   2   0   2   2   2   0   0   0   0   2   0   0   0   2   0   2   0   2   2   0   0   0   0   2   0   2   0   0   0   0   2   0   0   0   2   2   2   0
 MK-1-2                 0   2   0   0   0   0   2   0   2   0   2   2   0   2   2   2   2   2   2   0   0   0   0   2   2   0   0   2   2   0   0   2   0   0   0   2   2   0   0   0   0   2   0   2   2   2   2   2   2   0   2   2   2   2   2   2   0   2   0   0   2   2   0   2   0   0   2   0   2   0   2   2   2   2   0   0   0   0   2   0   0   2   0   2   0   0   0   2   0   0   2   2   0   0   0   0   2   0   2   0   0   0   0   2   0   0   2   2   2   0   0   2   2   0   2   0   2   0   2   0   2   2   2   2   0   0   2   2   0   0   2   0   2   2   0   0   0   2   0   2   2   0   0   2   0   2   0   0   2   0   2   2   2   0   2   2   0   0   0   0   0   0   2   0   2   2   2   0   0   0   0   2   0   0   0   2   0   0   0   2   2   0   0   0   0   2   0   2   0   2   0   0   2   0   0   0   2   2   2   0
 MK-1-3                 0   2   0   0   0   0   2   0   2   0   0   2   0   2   2   2   2   2   2   0   0   0   0   2   2   0   0   2   2   0   0   2   0   2   2   2   2   0   0   2   0   2   0   2   2   2   2   0   2   0   2   2   2   2   2   2   0   2   0   0   2   2   0   2   0   0   2   0   2   0   2   0   2   2   0   0   0   0   2   0   0   2   0   0   0   0   0   2   2   0   2   2   0   0   0   0   2   0   2   0   0   0   0   2   0   0   2   2   2   0   0   2   2   0   0   0   2   0   2   0   2   2   2   2   0   0   2   2   0   0   2   0   2   2   0   0   0   2   0   2   2   0   0   2   0   2   0   0   2   2   2   0   0   2   2   2   0   0   0   0   0   0   2   0   2   2   2   2   0   0   0   0   0   0   0   2   0   0   0   2   2   2   0   0   0   2   0   2   0   2   0   0   2   0   0   0   2   2   2   0
 MK-1-4                 0   2   0   0   0   2   2   0   2   0   0   2   0   2   2   2   2   0   2   0   0   0   0   2   2   0   0   2   0   0   0   2   0   2   2   2   2   0   0   2   0   2   0   2   2   2   2   0   2   0   2   2   2   2   2   2   0   2   0   0   2   2   2   2   0   0   2   0   2   0   2   0   2   2   0   0   0   2   2   0   2   2   0   0   0   0   0   2   2   0   2   0   2   0   0   0   2   2   2   2   0   0   0   2   0   0   2   2   2   0   0   2   2   2   0   0   2   0   2   0   2   2   2   2   0   0   2   2   2   0   2   0   2   2   2   0   0   2   0   2   2   0   0   2   0   2   0   0   2   2   0   0   0   2   2   2   0   2   0   0   0   0   0   0   0   2   2   2   0   0   0   0   0   0   0   2   0   0   0   2   2   2   0   2   0   2   0   2   2   2   0   0   2   0   0   0   2   2   2   0
 MK-1-5                 0   2   0   0   0   2   2   0   2   0   0   2   0   2   2   2   2   0   2   2   0   0   0   2   2   0   0   2   0   0   0   2   2   2   2   2   2   0   0   2   2   2   0   2   2   2   2   0   2   0   2   2   2   2   2   2   0   2   2   0   2   2   2   2   0   0   2   0   2   0   2   0   0   2   0   0   2   2   2   0   2   2   0   2   0   0   0   2   2   0   2   0   2   0   0   0   0   2   2   2   0   0   2   0   0   0   2   2   2   0   0   2   2   2   0   0   0   2   2   0   2   2   2   2   0   0   2   2   2   0   2   0   2   2   2   0   0   2   0   2   0   0   0   2   0   2   0   0   2   2   2   0   0   2   2   2   0   2   0   0   0   0   0   0   2   2   2   2   0   0   0   0   0   0   0   2   0   0   0   2   2   2   0   2   0   2   0   2   2   2   0   0   2   2   0   0   2   2   2   0
 MK-1-6                 0   2   0   0   0   2   2   0   2   0   0   2   2   2   2   2   2   0   2   2   2   0   0   2   0   0   0   2   0   0   0   2   2   2   2   2   2   2   0   2   2   2   0   2   2   2   2   0   0   0   2   2   2   2   2   2   0   2   2   0   2   2   2   2   0   0   2   0   2   0   2   0   0   2   2   0   2   2   2   0   2   2   0   0   0   0   0   2   2   0   2   0   2   0   0   0   0   0   2   2   0   2   2   0   0   0   0   2   2   0   0   2   2   2   0   0   0   2   2   0   2   2   0   2   0   0   2   2   2   0   2   0   2   2   0   0   0   2   0   2   0   2   2   2   0   2   0   0   0   2   2   0   0   2   2   2   0   2   0   0   0   0   0   0   2   2   2   0   2   0   0   0   0   0   0   0   0   0   0   2   2   2   0   2   0   2   0   0   2   2   0   0   2   2   2   0   0   0   2   0
 MK-1-7                 0   2   0   0   0   2   0   0   2   0   0   2   2   2   2   2   2   0   2   2   2   0   0   2   0   0   0   0   2   0   0   2   2   2   2   2   2   0   0   2   2   2   0   2   2   2   2   0   0   0   2   2   2   2   2   2   0   2   2   0   2   2   2   2   0   2   2   0   2   0   2   0   0   0   2   0   2   2   2   0   2   2   0   0   0   0   0   2   0   0   2   0   2   0   2   0   0   0   2   2   0   2   2   2   2   2   0   2   2   0   0   2   2   2   0   2   0   2   2   0   2   2   0   2   0   0   2   2   2   0   2   0   2   2   0   0   0   2   0   2   0   2   2   2   2   2   0   0   0   0   2   0   0   2   2   2   0   0   0   0   0   2   0   2   2   2   2   0   2   0   0   0   0   0   0   0   0   0   0   2   2   2   0   2   0   2   0   0   2   2   2   0   0   2   0   2   0   2   2   2
 MK-1-8                 0   2   2   0   0   2   0   0   2   0   0   2   2   2   2   2   2   0   2   2   2   0   0   2   2   0   0   2   2   0   0   2   2   0   2   2   2   0   0   2   2   2   0   0   2   2   2   0   0   0   2   2   2   2   2   2   0   2   0   0   2   2   2   2   0   2   2   0   2   0   2   0   0   0   2   0   2   2   2   0   2   2   2   0   0   2   0   2   0   0   2   0   2   0   2   0   0   0   2   2   0   2   2   0   2   2   0   2   2   0   0   2   2   2   0   2   0   2   0   0   2   2   0   2   0   2   2   2   2   0   2   0   2   2   2   0   0   2   0   2   0   2   2   2   2   2   0   0   0   0   0   0   0   2   2   2   0   0   0   2   0   2   2   2   2   2   2   0   2   0   0   0   0   0   0   0   0   0   0   2   0   2   0   2   0   2   0   0   2   2   2   2   0   0   0   2   0   2   2   2
 MK-1-9                 0   2   0   0   0   0   0   0   2   0   0   2   2   2   2   2   0   0   2   2   2   0   0   2   2   0   0   2   2   0   0   0   2   0   2   2   2   0   0   2   2   2   0   0   2   2   2   0   0   2   0   2   2   2   2   2   0   0   0   0   2   2   0   2   0   2   2   0   2   0   2   0   0   2   2   0   2   2   2   0   2   2   2   0   0   2   0   2   0   0   2   0   2   0   2   0   0   0   2   0   0   2   2   0   2   0   0   2   2   0   0   2   0   2   0   2   0   2   0   0   2   2   0   2   0   2   2   2   2   0   2   0   2   2   2   0   0   2   0   2   0   2   2   2   2   2   0   2   0   0   0   0   0   2   2   2   0   0   0   2   0   2   2   2   2   2   2   0   0   0   2   0   0   0   2   0   0   0   0   2   0   2   0   2   0   2   0   0   2   2   2   2   0   0   0   2   0   2   2   2
 MK-1-10                0   2   0   0   0   0   0   0   2   0   0   2   2   2   2   2   0   2   2   2   2   0   0   2   2   0   0   2   2   0   2   0   2   0   2   2   2   0   0   2   0   2   0   0   2   2   2   0   0   2   0   2   0   2   2   2   2   0   0   2   2   2   0   0   0   2   2   0   2   2   2   0   0   2   2   0   2   2   2   0   2   2   2   0   0   2   2   2   0   0   2   0   2   0   0   0   0   0   2   0   0   2   2   0   0   0   0   2   2   0   0   2   2   2   0   0   0   2   0   2   2   2   0   0   0   2   2   2   2   0   2   0   2   2   2   0   0   0   0   2   0   2   2   2   2   2   0   2   0   0   0   0   0   2   2   2   0   0   2   2   0   2   2   2   2   2   2   0   0   0   2   0   2   0   2   2   0   0   2   2   0   2   0   2   2   2   0   0   2   2   2   2   0   0   0   2   0   2   2   2
 MK-1-11                0   2   0   0   0   0   0   0   2   0   0   2   2   0   2   2   0   2   2   2   2   0   0   2   2   0   0   2   2   0   2   0   2   0   0   2   2   0   0   2   0   2   0   2   2   2   2   0   0   2   0   2   0   2   0   2   2   0   0   2   2   2   0   0   0   2   2   0   2   2   2   0   0   2   2   0   2   0   2   0   2   2   2   0   0   2   2   2   0   0   2   0   2   0   2   0   0   0   2   0   0   2   2   0   0   0   0   0   2   0   0   0   2   2   0   0   0   2   0   2   2   2   2   0   0   2   2   2   0   0   2   0   2   0   2   0   0   0   0   2   0   2   2   2   2   0   0   2   0   0   0   0   0   2   2   2   0   0   2   2   0   0   2   2   2   2   2   0   0   2   0   0   2   0   2   2   0   0   2   2   0   2   0   2   2   2   0   0   2   2   2   2   0   0   2   2   0   2   2   2
 MK-1-12                0   2   0   0   2   0   0   0   2   0   0   2   2   0   2   2   0   2   2   2   2   0   0   2   2   0   0   2   2   0   2   0   2   0   0   2   2   0   0   2   0   2   0   2   2   2   2   0   2   2   0   2   0   2   0   2   2   0   0   2   2   2   0   0   0   2   2   0   2   2   2   0   0   2   2   0   2   0   2   0   2   2   2   0   0   2   2   2   0   0   0   0   2   0   2   0   0   0   2   0   0   2   2   2   0   0   0   0   2   0   0   0   2   2   0   0   2   0   0   2   2   2   2   0   0   2   2   2   0   0   2   0   2   0   2   0   0   0   0   2   0   2   2   2   2   0   0   2   0   0   0   0   0   2   2   2   0   0   2   2   0   0   0   2   2   0   2   0   0   2   0   0   2   0   0   2   0   0   2   2   0   2   0   2   2   0   0   0   0   2   2   2   0   0   2   2   0   2   2   2
 MK-1-13                0   2   0   0   2   0   0   0   2   0   0   2   2   0   2   2   0   2   2   2   2   0   0   2   2   0   0   2   2   0   2   0   2   0   0   2   2   0   0   2   0   2   0   2   2   0   2   0   2   2   0   2   0   2   0   2   2   0   0   2   2   2   2   0   0   2   2   0   2   2   2   0   0   2   2   0   0   0   2   2   2   2   2   0   0   2   2   2   0   0   2   0   2   0   2   0   0   0   2   0   0   2   2   0   0   0   0   0   0   0   0   0   2   2   0   0   2   0   0   2   2   2   2   0   0   2   2   2   0   0   2   2   2   0   2   0   0   0   2   2   0   2   2   2   2   2   0   2   0   0   0   0   0   2   2   2   0   0   2   2   0   0   0   2   2   0   2   0   0   2   0   0   2   0   0   2   0   0   2   2   0   2   2   2   2   0   0   0   0   2   2   2   0   0   2   2   0   2   2   2
 MK-1-14                0   2   0   0   2   0   0   0   2   0   0   2   2   0   2   2   0   2   2   2   2   0   0   0   2   0   0   2   2   2   2   0   2   0   2   2   2   0   0   2   0   2   0   2   2   0   2   0   2   2   0   2   0   2   0   2   2   2   0   2   2   2   2   0   0   2   2   0   2   2   2   0   0   2   2   0   0   0   2   2   2   2   2   0   0   2   2   2   0   0   2   0   2   0   2   0   0   0   2   0   2   0   2   0   0   0   0   0   0   2   0   0   2   2   0   0   2   0   0   2   2   2   2   0   0   0   2   2   0   0   2   2   2   0   2   0   0   0   2   2   0   2   0   2   2   2   0   2   0   0   0   0   0   2   2   2   0   0   2   2   0   0   0   2   2   2   2   0   0   2   0   0   2   0   0   2   0   0   2   0   0   2   2   2   2   2   0   0   0   2   2   2   0   0   2   2   0   2   2   2
 MK-1-15                0   2   0   0   2   0   0   0   0   0   0   2   2   0   2   2   0   2   2   2   2   0   0   0   2   0   0   2   2   2   2   0   2   0   2   2   0   0   2   2   0   2   0   2   2   0   2   0   2   2   0   2   0   2   0   2   2   2   0   2   2   2   2   0   0   2   2   0   2   2   2   0   0   2   0   0   0   0   2   2   2   2   2   0   0   0   2   2   0   0   2   0   0   0   2   0   0   0   2   0   2   0   2   0   0   0   0   0   0   2   0   0   2   2   0   0   2   0   0   2   2   2   2   0   0   0   2   2   0   0   2   2   0   0   2   0   0   2   2   0   0   2   0   2   2   2   0   2   0   0   0   0   0   2   2   2   0   0   2   2   0   0   2   2   2   2   2   0   0   2   0   0   2   0   0   0   0   0   2   0   0   2   2   2   2   2   0   2   0   2   2   2   0   0   2   2   0   2   2   2
 MK-1-16                2   2   0   0   2   0   0   0   0   2   0   2   2   0   0   2   0   2   2   2   2   0   0   0   2   0   0   2   2   0   2   0   0   0   2   0   0   2   2   2   0   2   0   2   2   0   2   0   2   2   0   2   2   0   0   2   2   2   0   0   2   2   2   0   0   2   0   0   2   2   2   0   2   2   2   0   0   0   2   0   2   2   2   0   0   0   2   2   0   0   0   0   0   0   2   0   0   0   2   0   2   0   2   0   0   0   0   0   0   2   0   0   2   2   0   0   2   0   0   2   2   2   2   0   0   0   2   2   0   2   2   2   0   0   2   0   2   2   2   0   0   2   0   2   2   2   0   2   0   0   0   0   0   2   2   2   0   0   2   2   2   0   2   2   2   0   2   0   0   2   0   2   2   0   0   0   0   0   2   2   0   0   2   2   2   0   0   2   0   2   2   2   0   2   2   2   0   0   2   0
 MK-2-1                 2   2   2   0   0   2   0   2   0   2   2   0   0   0   2   0   0   0   2   2   2   0   2   2   2   0   0   2   2   2   0   0   2   0   2   2   2   2   2   2   2   2   0   2   0   0   0   2   2   0   2   2   2   0   0   2   2   2   2   0   0   2   0   0   2   0   0   2   0   2   0   0   0   0   0   0   0   0   2   0   0   0   2   0   2   0   0   2   2   2   0   0   2   2   0   0   2   2   0   0   0   2   0   2   0   2   2   0   2   2   2   0   2   2   2   2   0   2   0   0   0   0   0   2   0   2   0   0   2   2   2   2   0   0   2   0   2   0   0   2   0   2   2   2   2   0   0   2   0   0   0   2   2   0   0   2   2   2   0   0   0   0   2   0   2   0   0   0   2   2   2   0   2   2   0   2   2   2   2   2   0   0   0   2   2   2   2   0   0   0   2   2   2   2   0   2   0   0   2   0
 MK-2-2                 2   2   2   0   0   2   0   0   0   2   2   0   2   0   2   0   0   0   2   2   2   0   2   2   2   0   0   2   2   2   0   2   2   0   2   2   2   2   2   2   2   2   2   0   0   0   0   2   2   0   2   0   0   0   0   2   0   2   2   0   2   2   0   0   2   0   0   2   0   2   2   0   0   0   0   0   0   2   2   0   0   2   2   0   2   0   0   0   2   2   0   0   2   2   2   0   2   2   0   0   0   2   0   2   0   0   2   0   2   2   2   0   2   2   2   0   0   2   0   0   0   0   0   2   2   2   0   0   2   2   2   2   0   0   2   0   2   0   0   2   0   2   2   0   2   0   0   2   0   0   0   2   2   0   0   2   2   2   0   2   0   0   2   0   2   0   0   2   2   2   0   0   0   2   0   2   2   2   2   2   0   0   0   2   2   2   2   0   0   0   2   2   2   2   2   2   0   0   2   0
 MK-2-3                 2   2   2   0   0   0   0   0   0   2   2   0   2   0   2   0   0   0   2   2   0   0   2   2   2   0   0   2   0   2   0   2   2   0   0   2   0   2   0   2   2   2   0   0   0   0   0   2   2   0   2   0   0   0   0   2   0   2   2   0   2   2   0   0   2   0   2   2   0   2   2   0   0   0   0   0   2   2   2   0   0   2   0   0   2   0   2   0   2   2   0   0   2   2   2   0   2   2   0   0   0   0   0   2   0   0   2   0   2   2   2   0   2   2   2   0   0   2   0   0   0   2   2   2   2   2   0   0   2   2   2   2   0   0   2   0   2   0   0   2   0   2   2   0   2   0   0   2   0   0   0   2   2   0   0   2   2   0   0   2   0   0   2   0   2   2   0   2   2   2   0   0   0   2   0   2   2   2   2   2   0   0   0   2   2   2   0   0   2   0   2   2   2   2   2   2   0   0   2   0
 MK-2-4                 0   2   2   0   0   0   0   0   0   2   2   0   2   0   2   0   0   0   2   2   0   0   2   2   2   0   0   2   0   2   0   2   2   2   0   2   0   0   2   2   2   2   0   0   0   0   0   2   2   0   2   0   0   0   0   2   0   2   2   0   2   0   0   0   2   0   2   2   0   2   2   0   0   0   0   0   2   2   2   0   0   2   0   0   2   0   2   0   2   2   0   0   2   2   2   0   2   0   0   0   0   0   0   2   2   0   2   0   2   2   2   0   2   2   2   0   0   2   0   0   0   2   2   2   2   2   0   0   2   0   2   2   0   0   2   0   2   0   0   0   0   2   2   0   2   0   0   2   0   0   0   0   0   0   2   2   2   0   0   2   0   0   2   2   0   2   0   2   2   2   0   0   0   2   0   2   2   2   2   2   0   0   0   2   2   2   0   0   2   0   2   2   2   2   2   0   0   0   2   0
 MK-2-5                 0   0   2   0   0   0   0   2   0   2   2   0   2   0   2   0   0   0   0   2   0   0   2   2   2   0   2   2   0   2   2   2   2   2   0   2   0   0   2   2   2   2   0   0   0   0   0   2   2   0   2   2   0   0   2   2   0   2   2   0   2   0   0   0   2   0   2   2   0   0   2   0   0   0   0   0   2   2   2   0   0   2   0   0   2   2   2   0   2   2   0   0   2   2   2   0   2   2   0   0   0   2   0   2   2   0   2   0   2   2   0   0   0   2   2   0   0   2   0   0   0   0   2   2   2   2   0   0   2   0   2   2   0   0   2   0   0   0   0   0   0   2   2   0   0   0   0   2   0   0   0   0   0   0   2   2   2   0   0   2   0   0   2   2   2   2   0   2   0   2   0   0   0   0   0   2   2   0   2   2   0   0   0   2   2   2   0   0   2   0   2   0   2   2   2   0   0   0   2   0
 MK-2-6                 0   0   0   0   0   0   0   2   0   2   2   0   2   0   2   0   0   2   0   2   0   2   2   2   2   0   2   2   0   2   2   2   2   2   0   2   0   0   2   2   2   0   0   2   0   0   0   2   2   0   2   2   0   0   2   0   0   2   2   0   0   0   0   0   0   0   2   2   0   0   2   0   0   0   0   0   2   2   0   0   0   2   0   0   2   2   2   0   2   2   2   0   2   2   2   0   0   2   2   0   0   2   0   2   2   0   2   0   2   2   0   0   0   2   0   0   0   0   0   0   0   2   2   2   2   2   0   0   2   0   2   2   0   0   2   0   0   0   0   0   0   2   2   0   0   0   0   2   2   0   0   0   0   0   2   2   2   0   0   0   0   0   2   0   2   2   0   2   0   2   0   0   0   0   0   0   2   0   0   2   0   0   2   2   0   2   0   2   2   0   2   0   2   2   2   0   0   0   2   0
 MK-2-7                 0   0   0   0   2   0   0   2   0   2   2   0   2   2   2   0   0   2   0   2   0   2   2   2   2   0   2   2   0   2   2   2   2   0   0   2   0   0   0   2   2   0   0   2   0   0   0   2   2   0   2   2   0   0   2   2   0   2   2   0   0   0   0   2   0   0   2   0   0   0   2   0   0   0   2   0   2   2   0   0   0   2   0   0   2   2   2   0   2   2   2   0   2   2   2   0   0   2   0   0   0   2   0   2   2   0   2   0   2   2   0   0   0   2   0   0   0   0   0   0   0   2   2   2   2   2   0   0   2   2   0   2   0   0   2   0   0   0   0   0   0   2   2   0   0   0   0   2   2   0   0   0   0   0   2   2   2   0   0   0   0   2   2   0   2   2   2   2   0   2   0   0   2   2   0   0   2   0   0   2   0   0   2   0   0   2   0   2   2   0   2   0   2   2   2   0   0   2   2   0
 MK-2-8                 0   0   0   2   2   0   0   2   0   2   2   0   2   2   2   0   0   2   2   2   0   2   2   2   2   0   2   2   0   2   2   2   2   0   0   2   0   0   0   2   2   0   0   2   0   0   0   2   2   0   2   2   0   0   0   2   2   2   2   0   0   0   0   2   0   0   2   0   0   0   2   0   2   0   2   0   2   2   0   2   0   2   0   0   2   2   2   2   2   2   2   0   2   2   2   0   0   2   2   0   0   2   0   2   2   0   2   0   2   0   0   0   0   0   0   0   0   0   0   0   0   2   2   2   2   2   0   0   2   2   2   2   0   0   0   0   2   0   0   2   0   2   2   2   0   0   0   2   2   0   0   0   0   0   0   2   2   0   0   0   0   2   0   0   2   2   2   2   0   2   2   0   0   2   0   0   2   0   0   2   0   2   2   0   2   2   2   2   2   0   2   0   0   2   2   0   0   2   2   2
 MK-2-9                 0   0   0   2   2   0   0   2   0   2   2   0   0   2   2   0   0   2   2   2   0   2   2   2   2   0   2   2   0   2   2   2   2   0   0   2   0   0   0   0   2   0   0   2   0   0   0   2   2   0   2   2   0   0   0   2   2   2   2   0   0   0   0   2   0   0   2   0   0   2   2   0   2   0   2   2   2   2   0   2   0   2   2   0   2   0   2   2   0   2   2   0   2   2   2   0   0   2   2   0   0   0   0   2   2   0   0   0   2   0   0   0   0   0   2   0   0   0   0   0   0   0   2   2   2   2   0   0   0   2   2   0   0   0   0   0   0   0   0   2   0   2   2   2   0   0   0   2   2   0   0   2   0   0   0   2   2   0   2   0   0   0   0   0   2   2   2   2   0   2   2   0   0   2   0   0   2   0   0   2   0   2   2   0   2   2   2   2   2   0   2   0   0   2   2   0   0   2   0   2
 MK-2-10                0   0   0   2   2   0   2   2   0   2   2   0   0   2   2   0   0   2   2   2   0   2   2   2   2   0   2   2   0   2   2   2   2   0   0   2   0   0   0   0   2   0   0   0   2   0   0   0   2   0   2   0   0   2   2   0   2   2   2   0   0   0   0   2   2   0   2   0   2   2   2   0   2   0   2   2   2   2   0   0   2   2   0   2   2   0   2   2   0   2   2   0   0   2   2   0   0   2   0   0   0   0   0   2   2   0   0   0   2   0   0   0   0   0   2   0   0   0   0   0   0   0   2   2   2   2   0   0   2   2   2   0   0   0   0   0   2   0   0   2   0   2   2   0   0   0   0   2   2   0   0   2   0   0   0   0   2   0   2   0   0   0   0   2   2   2   2   2   0   2   2   0   0   2   0   0   2   0   0   2   0   2   2   0   2   2   2   2   0   0   2   0   0   2   2   0   0   0   0   2
 MK-2-11                0   0   0   2   2   0   2   2   0   2   2   0   0   2   2   0   0   2   2   2   0   2   2   2   2   2   2   2   0   2   2   2   2   0   0   2   0   0   0   0   2   0   0   0   2   0   0   0   2   0   2   0   0   2   2   0   2   2   2   0   0   0   0   2   0   0   2   0   2   2   2   0   2   0   2   2   2   2   0   0   2   2   0   2   2   2   2   2   0   2   0   0   0   2   2   0   0   2   0   0   0   0   0   2   2   0   0   0   2   0   0   0   0   0   0   0   0   0   0   0   0   0   0   2   2   2   0   0   2   2   2   0   0   0   0   0   2   0   0   2   0   2   2   0   0   0   0   2   2   0   0   2   0   0   0   0   2   0   2   2   0   0   0   2   2   2   2   2   0   2   2   0   0   2   0   2   2   0   0   2   0   2   2   2   2   2   2   2   0   0   2   0   0   2   2   2   0   0   0   2
 MK-2-12                0   0   0   2   2   0   2   2   0   2   2   0   0   2   2   0   0   2   2   2   2   2   2   2   2   2   2   2   2   2   2   2   2   2   0   2   0   0   0   0   2   0   0   0   2   0   0   0   2   0   2   0   2   2   2   0   2   2   2   2   0   0   0   2   2   0   2   0   2   2   0   0   2   0   2   2   2   2   0   0   2   2   0   2   2   2   2   2   0   2   0   0   0   2   0   0   0   2   0   0   0   2   0   2   2   0   0   0   2   2   0   0   0   0   0   2   0   0   0   0   2   0   0   2   2   2   0   0   2   2   2   0   0   0   0   0   2   0   0   2   0   2   2   0   0   0   0   2   2   0   0   2   2   0   0   0   2   0   2   2   0   0   0   2   2   2   0   2   0   2   2   0   0   2   0   2   2   0   0   2   0   2   2   2   2   2   2   2   0   0   2   2   2   2   2   2   0   0   0   2
 MK-2-13                0   0   0   2   2   0   2   2   0   0   2   0   0   2   2   0   0   0   2   2   2   2   2   2   2   0   2   2   2   2   2   2   2   2   0   2   0   0   0   0   2   0   0   0   2   0   0   0   2   0   2   0   2   2   2   0   2   2   2   0   0   0   0   0   2   0   2   0   2   2   0   0   2   2   2   2   2   2   0   2   2   2   0   2   2   2   2   2   0   2   0   0   0   2   0   0   0   2   0   0   0   2   0   2   2   0   0   0   2   2   2   0   0   0   2   2   0   0   0   0   2   0   0   2   2   2   0   0   2   2   2   0   0   0   0   0   2   2   2   0   0   2   2   0   0   0   0   2   2   0   0   2   2   0   0   0   2   0   2   2   2   0   0   2   2   2   0   2   0   2   2   0   0   2   0   2   0   2   0   2   0   2   2   2   2   2   2   2   2   0   2   2   2   2   2   0   0   0   0   2
 MK-2-14                0   0   0   2   0   0   0   2   0   2   2   0   0   2   2   2   0   0   2   2   2   2   2   2   2   0   2   2   0   2   2   2   2   2   0   2   0   0   0   0   2   0   0   0   2   0   0   0   2   0   2   0   2   0   0   0   2   2   2   0   2   0   2   0   2   0   2   0   2   2   2   0   2   2   2   2   2   2   0   2   2   2   0   2   2   2   2   2   0   2   0   0   0   2   0   0   0   2   0   0   0   2   0   2   0   0   0   0   2   2   2   0   0   0   2   2   0   0   0   2   2   0   0   2   2   2   0   0   2   0   2   0   0   0   0   0   2   2   0   0   0   2   2   0   2   0   0   2   2   0   0   2   2   0   0   0   2   0   2   2   2   0   0   2   2   2   0   2   0   2   2   0   2   0   0   2   0   2   2   2   2   2   2   2   2   2   2   0   2   0   2   2   0   2   2   0   2   0   0   2
 MK-2-15                0   0   0   2   0   0   0   2   0   2   2   0   0   2   2   2   2   0   2   2   2   2   2   2   2   0   0   2   0   2   2   2   2   2   0   2   0   0   0   0   2   0   0   0   2   0   2   2   2   0   2   2   2   2   0   0   2   2   2   0   2   0   2   2   2   2   2   0   2   2   2   0   2   2   2   2   0   2   0   2   2   2   0   2   2   2   2   2   0   2   0   2   0   2   0   0   0   2   0   0   0   2   0   2   0   0   0   0   2   2   2   0   2   2   2   2   0   0   0   0   2   0   2   2   0   2   0   0   2   0   0   0   0   0   0   2   2   2   0   0   0   2   2   0   2   0   0   2   2   2   0   2   2   0   2   0   2   0   2   2   2   0   0   2   2   2   0   2   2   2   2   0   2   0   0   2   0   2   2   2   2   2   2   2   2   0   2   0   2   0   2   2   0   2   2   0   2   0   0   2
 MK-2-16                0   0   0   2   0   0   0   2   0   2   2   2   0   2   2   0   2   0   2   2   2   2   2   2   2   0   0   2   0   2   2   2   2   2   0   2   0   0   0   0   2   0   0   0   2   0   2   2   2   0   2   2   2   2   0   0   2   2   0   0   0   0   2   2   2   2   2   0   2   2   2   0   2   2   2   0   0   2   0   2   2   2   0   2   2   2   2   0   0   2   0   2   0   2   0   0   0   0   0   0   0   2   0   0   0   0   0   0   0   2   2   0   2   2   2   2   0   0   0   0   2   0   2   2   0   2   0   0   2   0   2   0   2   0   0   0   2   2   0   0   0   2   2   0   2   0   0   2   2   2   0   2   2   0   2   2   2   0   2   2   2   0   0   2   2   2   0   2   2   0   2   0   2   0   0   2   0   2   2   2   2   2   2   2   2   0   2   0   2   0   2   2   0   2   2   0   2   0   0   2
 MK-3-1                 0   2   0   2   0   2   2   0   2   0   0   0   0   2   0   0   2   2   2   2   2   2   0   2   0   0   0   0   2   0   0   2   0   2   0   2   2   0   0   0   0   2   2   2   2   0   0   2   0   2   0   2   0   2   0   0   0   0   2   0   2   0   0   0   2   2   2   0   0   2   2   0   2   2   2   0   0   2   2   2   2   0   2   2   2   0   2   2   0   2   0   0   2   0   2   2   2   2   0   0   0   0   0   0   2   0   2   0   0   0   0   2   0   2   2   2   0   2   0   2   0   0   2   0   2   0   2   2   0   0   0   0   2   0   2   0   0   2   2   0   0   0   2   0   2   2   0   0   2   0   0   0   0   0   0   2   0   2   0   2   2   2   0   2   2   0   2   0   0   2   0   0   2   0   2   0   2   2   2   0   2   2   2   2   2   0   2   2   2   2   0   0   2   0   2   0   2   0   0   0
 MK-3-2                 0   2   0   2   0   2   2   0   2   0   0   0   0   0   0   0   2   2   2   2   2   2   0   2   0   0   0   0   2   0   0   2   0   2   0   2   2   0   0   0   0   2   2   0   2   0   0   2   0   0   2   2   0   2   0   0   0   0   2   0   2   0   0   0   2   2   2   0   0   2   2   0   2   2   2   0   0   2   2   2   2   0   2   2   2   0   0   2   0   2   0   0   2   2   2   2   2   0   0   0   0   0   0   0   2   0   2   2   0   0   0   2   0   2   2   2   0   2   0   2   0   0   2   0   2   0   2   2   0   0   0   0   2   0   2   2   0   2   2   0   0   0   2   2   2   2   0   0   2   0   0   0   0   0   0   2   2   2   0   2   2   0   0   2   2   0   2   0   0   2   0   0   0   0   2   0   2   2   2   0   2   2   2   2   2   0   2   2   2   2   0   0   2   2   2   2   0   0   0   0
 MK-3-3                 0   2   0   0   0   2   2   0   2   0   0   0   0   0   0   0   2   2   2   2   2   2   0   2   0   0   0   0   2   0   0   2   0   2   0   2   2   0   0   0   0   2   2   0   2   0   0   2   2   2   2   2   0   2   0   0   0   0   0   0   2   0   0   0   0   2   2   0   0   2   2   0   2   2   2   0   0   2   2   2   2   0   2   2   2   0   0   2   0   2   0   0   2   2   2   2   2   0   2   0   0   0   0   2   2   0   0   0   0   0   0   2   0   2   2   2   0   2   0   2   0   0   2   0   2   0   2   2   0   0   0   0   2   2   2   2   0   2   2   0   0   0   0   2   2   2   0   0   2   0   0   0   0   0   0   2   2   2   0   0   0   0   0   2   2   2   2   0   0   2   0   0   0   0   2   0   2   2   2   0   0   2   2   2   2   0   2   2   0   2   0   2   2   2   2   2   0   0   0   2
 MK-3-4                 0   2   0   0   0   2   2   0   2   0   2   0   0   0   0   2   2   2   2   2   0   2   2   2   2   0   0   0   2   0   0   2   0   2   0   2   2   0   0   0   0   2   2   0   2   0   0   2   2   2   2   2   0   2   0   0   0   0   2   0   2   0   0   0   0   2   2   0   0   2   2   0   2   2   2   0   0   2   2   2   2   0   2   2   2   0   0   2   0   0   0   0   2   2   2   2   2   2   2   0   2   0   0   2   0   0   0   0   0   0   0   0   0   2   2   2   0   2   0   2   0   0   2   0   2   0   2   2   0   0   0   0   2   2   2   2   0   2   2   0   0   0   0   2   2   2   0   0   2   0   0   0   0   0   0   2   2   2   0   0   0   2   0   2   2   2   2   0   0   2   0   0   0   0   0   0   2   2   0   0   0   2   2   2   0   0   2   2   0   2   0   2   2   2   2   2   0   2   0   0
 MK-3-5                 0   2   0   0   2   2   2   0   2   2   2   0   0   0   0   2   2   0   2   2   0   2   0   0   2   0   0   0   2   0   0   2   0   2   0   2   2   0   0   0   0   2   2   0   2   0   0   2   0   2   2   2   0   2   0   0   0   0   2   0   2   2   0   2   0   2   0   0   0   2   0   0   2   2   2   0   0   2   2   2   2   0   2   2   2   0   2   2   0   0   0   0   0   2   2   2   2   2   2   0   2   0   0   2   0   0   0   0   0   0   0   0   0   2   2   2   0   2   2   2   0   0   2   0   2   0   2   2   0   0   2   0   2   2   2   2   0   2   2   0   0   0   0   2   2   0   0   0   2   0   0   0   2   0   0   2   2   2   0   0   0   2   0   2   2   2   2   0   0   0   0   2   0   0   0   0   2   2   0   0   0   0   2   0   0   0   2   2   0   2   0   2   2   2   2   2   0   2   0   0
 MK-3-6                 0   2   0   2   2   0   2   0   2   2   2   0   0   0   0   2   2   0   2   2   0   2   0   0   2   0   0   0   2   0   0   2   0   0   0   0   2   0   0   0   0   2   2   0   2   0   0   2   0   2   2   2   0   0   0   0   2   0   2   2   2   2   0   2   0   2   0   0   0   2   0   0   2   0   2   0   0   2   2   2   2   2   2   2   0   0   2   2   0   0   0   2   0   2   2   2   2   2   2   0   2   0   0   2   0   0   0   0   0   0   0   0   0   2   2   2   0   2   2   2   0   0   2   2   2   2   2   2   0   2   2   0   2   2   2   0   0   0   0   0   0   0   0   2   2   0   0   0   2   0   2   0   2   0   0   2   2   2   0   0   0   2   0   0   2   2   2   0   0   0   0   2   0   0   0   0   2   2   0   0   0   0   0   0   0   0   2   2   0   2   0   2   2   2   2   2   0   2   0   2
 MK-3-7                 0   2   0   2   0   0   2   0   2   2   2   0   0   0   0   2   2   0   2   2   0   2   0   0   2   0   0   0   2   0   0   2   0   0   0   0   2   0   0   2   0   2   2   0   2   2   2   2   0   2   2   0   0   0   0   2   2   0   2   2   2   2   0   2   0   2   0   2   0   2   0   0   2   0   2   0   0   2   2   2   2   0   2   2   0   0   2   2   0   0   0   2   0   2   0   2   2   2   2   0   2   0   0   2   0   0   0   0   0   0   0   0   0   2   2   2   0   2   2   2   0   0   2   2   2   2   2   2   0   2   0   0   2   2   2   0   2   2   0   0   0   0   0   2   2   0   0   0   2   0   0   0   2   0   0   2   2   2   0   2   0   2   0   0   2   2   2   2   0   0   0   2   0   0   0   0   2   2   0   0   0   0   0   0   0   0   2   2   0   2   0   0   2   2   2   2   0   2   0   0
 MK-3-8                 0   2   0   0   0   0   2   0   0   2   2   0   0   0   2   2   2   0   2   2   2   2   0   0   2   0   0   0   2   0   0   2   0   0   0   0   2   0   0   2   0   2   2   0   2   2   0   2   2   2   2   0   2   0   0   2   2   0   2   0   2   2   0   2   0   2   0   2   0   2   0   0   2   0   2   0   0   2   2   2   2   0   0   2   0   0   2   2   0   0   0   2   0   2   0   2   2   2   2   0   2   0   0   2   0   0   0   0   0   0   0   0   0   2   2   2   2   2   2   2   0   0   2   2   2   2   2   2   0   2   0   0   2   2   2   0   2   2   2   0   0   0   0   2   2   0   0   0   2   0   0   0   2   0   0   2   2   2   0   2   0   2   0   0   2   2   2   2   0   0   2   2   0   0   0   0   2   2   0   0   0   0   0   0   0   0   2   2   0   2   2   0   2   2   2   2   0   2   0   0
 MK-3-9                 0   2   0   0   0   0   2   0   0   2   2   0   0   0   2   2   2   0   2   2   2   2   0   0   2   0   0   0   2   0   0   2   0   0   0   0   0   0   0   0   2   2   2   0   2   2   0   2   2   0   2   0   2   0   0   2   2   0   0   0   2   2   0   2   0   2   0   2   0   2   0   0   2   0   2   0   0   2   2   2   2   0   0   2   0   0   2   2   0   0   0   0   0   2   2   2   2   2   2   0   2   0   0   2   0   0   0   0   0   0   0   0   0   2   2   2   2   2   2   2   0   0   2   2   2   2   2   2   0   2   0   0   2   2   2   0   2   2   2   0   0   0   0   0   0   0   0   0   2   0   0   0   2   0   0   2   2   2   0   2   0   2   0   0   2   2   2   0   0   0   2   2   2   0   0   0   2   2   0   2   0   2   0   0   0   0   2   2   0   2   2   0   2   2   2   2   0   2   0   0
 MK-3-10                0   2   0   0   0   0   2   0   0   2   2   0   0   0   2   2   2   0   2   2   2   2   0   0   2   0   0   0   2   0   0   2   0   0   0   0   0   0   0   0   2   2   2   0   2   2   2   2   2   0   2   0   2   0   0   2   2   0   0   0   2   2   0   2   0   2   2   2   0   2   0   0   2   0   2   0   0   2   0   0   0   0   0   2   0   0   2   2   0   0   2   0   0   2   0   2   2   2   2   2   2   0   0   0   0   0   0   2   0   0   0   0   0   2   2   2   2   2   2   2   0   0   2   2   2   2   2   2   0   2   0   2   2   2   2   0   2   2   2   0   0   0   0   0   0   2   0   0   2   2   0   0   2   0   0   2   2   0   0   2   0   2   0   0   2   2   2   2   0   0   2   2   2   0   0   2   2   2   0   2   0   2   0   0   0   0   2   2   0   2   2   0   2   2   2   2   0   2   0   0
 MK-3-11                0   2   0   0   0   0   2   0   0   2   2   2   0   2   0   2   2   0   2   2   2   2   0   0   2   0   0   0   2   2   0   2   0   0   0   0   0   0   0   0   0   2   2   0   2   2   2   2   2   2   2   0   2   0   2   2   2   0   0   0   2   2   0   0   0   2   2   2   0   2   0   0   2   0   2   0   0   2   0   0   0   0   0   2   0   2   2   2   0   0   2   0   2   2   0   2   0   2   2   2   2   0   0   0   0   0   0   2   0   0   0   0   0   2   2   2   2   0   2   2   2   0   2   2   2   2   2   2   0   2   0   0   2   0   2   0   2   2   2   0   0   0   0   0   0   2   2   2   2   2   0   2   2   0   0   2   2   0   0   2   2   2   2   0   2   0   2   2   0   0   2   2   2   0   0   2   2   2   0   2   0   0   0   0   0   0   2   2   0   2   2   0   2   2   2   0   0   2   0   0
 MK-3-12                0   2   0   0   0   0   2   0   0   2   2   2   0   2   0   2   2   0   2   2   0   2   0   0   2   0   0   0   2   2   0   2   0   0   0   0   0   0   0   0   0   2   2   0   2   0   2   2   2   2   2   0   2   2   2   2   2   0   0   0   2   2   0   0   0   2   2   2   0   2   0   0   2   0   2   2   0   2   0   0   0   0   0   2   0   2   2   2   0   0   2   0   2   2   0   2   0   2   2   2   2   0   0   0   0   0   0   2   0   2   0   0   0   0   2   2   2   0   2   0   2   0   2   0   2   2   0   2   0   2   0   0   2   0   2   0   2   2   2   0   0   0   0   0   0   2   2   0   2   2   0   2   0   0   0   2   0   0   0   0   2   0   0   0   2   0   2   2   0   0   2   2   2   0   0   0   2   2   0   2   0   0   0   0   0   0   2   2   0   2   2   0   2   2   0   0   0   2   0   0
 MK-3-13                0   2   0   0   0   0   2   0   0   2   2   0   0   2   0   2   0   0   2   2   0   0   0   0   2   0   0   0   2   2   2   2   0   0   0   0   0   0   0   0   0   2   2   0   2   0   2   2   2   2   2   0   2   2   2   2   2   2   0   0   2   2   0   0   0   2   2   2   0   2   0   0   0   0   2   2   0   0   0   0   2   0   0   2   0   2   2   2   2   0   2   0   2   2   0   2   0   0   2   2   0   0   0   0   0   0   0   2   0   0   0   0   0   0   2   2   2   0   2   0   2   0   2   0   2   2   0   2   0   2   0   0   2   0   2   0   2   2   2   0   0   0   0   0   0   2   2   0   2   2   0   2   0   0   0   2   0   0   2   0   2   0   0   0   2   0   2   2   0   0   2   0   2   0   0   2   2   0   2   2   0   0   0   0   0   0   2   0   0   2   2   0   2   2   0   0   0   2   0   0
 MK-3-14                0   2   0   0   0   0   2   0   0   2   2   0   0   0   0   2   0   0   2   2   0   0   0   0   2   0   0   0   2   2   2   2   0   0   0   0   0   2   0   0   0   2   2   0   2   0   2   2   2   2   2   2   2   2   2   2   2   2   0   2   2   2   0   0   0   2   2   0   0   2   0   0   0   0   0   2   0   2   0   0   2   0   0   2   0   2   2   2   2   0   2   0   0   2   0   0   0   2   2   2   0   0   0   0   0   0   0   2   0   0   0   0   2   0   2   2   2   0   0   0   2   0   2   0   2   2   0   0   0   0   0   0   2   2   2   0   2   2   2   0   2   0   0   0   0   2   2   0   2   0   0   2   0   0   0   2   0   0   2   0   2   0   0   0   2   0   2   2   0   0   2   0   2   0   2   2   2   0   2   2   0   2   0   0   0   0   2   0   0   2   2   0   2   2   0   0   0   2   0   0
 MK-3-15                0   2   2   0   0   0   2   0   0   2   2   2   0   0   0   2   0   0   2   0   0   0   0   0   2   0   0   0   2   2   2   2   0   0   0   0   0   2   0   0   0   2   2   2   2   0   2   2   2   2   2   0   2   2   2   0   2   2   0   2   2   2   2   0   2   2   2   0   0   2   0   0   0   0   0   2   0   2   0   0   2   0   0   2   0   2   2   2   2   0   2   0   2   2   0   0   0   2   2   2   0   0   0   0   0   0   0   2   0   0   0   0   2   0   2   2   0   0   0   0   2   0   2   0   2   2   0   0   0   0   0   0   2   2   2   0   2   2   2   0   2   0   0   0   0   2   2   0   2   0   0   2   0   0   0   2   0   0   2   0   0   0   0   0   2   0   2   0   0   0   2   0   2   2   2   2   2   0   2   2   0   0   0   2   0   0   2   0   0   2   2   0   2   2   0   0   0   2   2   0
 MK-3-16                2   2   2   0   0   0   2   0   0   2   0   2   0   2   0   2   0   0   2   0   0   0   0   0   2   0   0   0   2   2   2   0   0   0   0   0   0   2   0   0   0   2   2   2   2   2   0   2   2   0   0   0   2   2   2   0   2   2   0   2   2   2   2   0   2   2   2   2   0   2   0   0   0   0   0   2   0   2   0   0   2   0   0   2   0   2   2   2   2   0   2   0   2   2   0   0   0   2   2   2   0   0   0   0   2   0   0   2   0   0   2   0   2   0   2   2   0   0   0   0   0   0   2   0   2   2   0   0   0   0   0   0   2   2   2   0   2   0   2   0   2   0   0   0   0   2   2   0   2   0   0   2   2   0   0   2   0   0   2   0   0   0   0   0   2   0   2   0   0   0   2   0   2   2   2   2   2   0   2   2   0   0   0   2   0   0   2   0   0   2   2   0   2   2   0   0   0   2   0   2
 MK-4-1                 2   0   2   2   0   0   0   2   2   2   0   0   0   0   0   2   2   2   0   0   0   2   0   0   0   2   0   2   0   0   2   0   0   2   0   0   2   0   2   0   0   0   2   2   0   0   0   2   0   2   2   0   0   2   0   0   0   0   2   0   0   0   0   0   2   2   2   0   0   0   2   2   2   0   2   0   0   0   2   2   0   0   0   0   2   2   2   0   0   0   0   0   0   2   0   0   0   0   2   0   0   0   2   0   0   2   0   0   0   2   0   2   0   0   2   2   0   2   2   2   2   2   2   2   2   2   2   2   2   2   0   2   2   2   0   2   2   2   0   2   2   0   2   0   0   0   2   2   0   0   2   0   2   0   2   0   0   2   0   0   2   0   0   2   0   0   0   2   2   0   0   0   0   2   0   0   2   0   2   0   2   0   0   0   0   0   0   2   2   2   0   0   0   2   0   0   0   0   2   2
 MK-4-2                 2   0   2   2   0   0   0   2   0   0   0   0   2   0   0   2   2   2   2   0   0   2   0   0   0   2   0   0   0   2   2   0   0   2   0   0   2   0   0   0   0   0   2   2   0   0   0   2   0   2   2   0   2   2   0   0   0   0   2   0   0   0   0   0   2   0   2   0   0   0   2   2   2   0   2   0   0   0   2   2   0   0   0   0   0   2   2   0   0   0   0   0   0   2   0   0   0   0   2   0   0   0   2   0   0   2   0   0   0   2   2   2   0   0   2   2   0   2   2   2   2   0   2   2   2   2   2   2   0   2   0   2   0   2   0   2   2   2   0   2   2   0   2   0   0   0   2   2   0   0   2   0   2   0   2   0   0   2   0   0   2   0   0   0   0   0   0   0   2   0   0   0   0   2   0   0   2   0   2   0   2   0   2   0   0   0   0   2   2   2   0   0   0   2   0   0   0   0   2   2
 MK-4-3                 2   0   0   2   0   0   0   2   0   0   0   0   2   0   0   2   2   0   2   0   0   2   0   0   2   2   0   0   0   2   0   0   0   2   0   0   2   0   2   0   0   0   2   2   0   0   0   2   0   0   2   0   2   2   0   0   0   0   2   0   0   0   0   0   2   0   2   0   0   0   2   0   2   0   2   0   0   0   2   2   0   0   0   0   0   2   2   0   0   0   0   0   0   2   0   0   0   0   2   0   0   0   2   0   0   2   0   0   0   2   2   2   0   0   0   2   0   0   2   2   2   0   0   2   2   2   2   2   0   2   0   2   0   2   2   2   2   0   2   2   2   0   2   0   0   0   2   2   0   0   2   0   2   0   2   0   0   2   2   0   2   2   0   0   0   0   0   0   2   0   2   0   0   2   0   2   2   0   2   0   2   0   2   0   0   0   0   0   2   2   2   0   0   0   0   0   0   0   2   2
 MK-4-4                 2   0   0   0   0   0   0   2   0   0   0   0   2   0   0   2   2   0   2   0   0   2   0   0   2   2   0   0   0   2   2   2   0   2   2   0   0   0   2   0   0   0   2   0   0   0   0   2   0   0   2   0   2   2   0   2   0   0   2   0   0   0   0   2   0   0   2   0   0   0   2   0   2   0   0   0   0   0   2   2   0   0   0   0   0   2   2   0   0   0   2   0   0   2   0   0   2   0   2   0   0   0   0   0   0   2   0   0   0   2   2   2   0   0   0   2   0   0   2   2   2   0   0   2   2   2   2   2   2   2   0   2   0   2   2   2   2   0   0   2   2   0   2   2   0   0   2   2   2   0   2   0   2   0   2   2   0   2   2   0   2   2   0   0   0   0   0   0   2   0   2   0   0   2   0   2   2   0   2   0   2   0   2   0   0   0   0   0   2   2   2   0   0   2   0   0   0   0   2   2
 MK-4-5                 2   2   0   0   2   0   0   2   0   0   0   0   2   0   0   2   2   0   2   0   0   2   0   0   2   2   0   2   0   2   2   2   0   2   2   0   0   0   2   0   0   0   2   0   0   0   0   2   0   0   0   0   0   2   0   2   0   0   2   0   0   0   0   2   0   0   2   0   0   0   2   0   2   0   0   2   0   0   2   2   0   0   0   0   0   2   2   0   0   0   2   0   0   2   0   0   2   0   2   0   0   0   0   0   0   2   2   0   0   2   2   2   0   0   0   0   0   2   2   2   2   0   0   2   2   2   2   2   2   2   0   2   0   2   2   0   2   0   0   2   0   0   2   2   0   2   2   2   2   0   2   0   2   0   2   2   0   2   2   0   0   2   0   0   0   0   0   0   0   0   2   0   0   2   0   0   2   0   2   0   2   0   2   0   0   0   0   0   2   0   2   0   0   2   2   0   0   0   2   2
 MK-4-6                 2   2   2   0   2   0   0   2   0   0   0   0   2   2   0   0   2   0   2   0   0   0   0   2   2   2   2   2   0   2   2   0   0   2   2   0   0   0   0   0   0   0   2   0   0   0   0   2   0   0   0   0   0   2   2   0   0   0   2   2   0   0   0   2   0   0   2   2   0   0   2   0   2   0   0   0   0   0   2   2   0   2   0   0   0   2   2   0   0   0   2   0   0   2   0   0   2   0   2   0   0   0   0   2   2   2   2   0   0   2   2   2   0   0   0   0   0   2   2   2   0   0   0   2   2   2   0   2   2   2   0   2   0   2   2   0   2   0   0   2   0   0   2   2   0   2   2   2   2   0   2   0   0   0   2   2   0   2   2   0   0   2   0   0   0   0   0   0   0   0   2   0   0   2   0   0   0   0   2   0   2   2   2   0   0   0   0   0   2   0   2   0   0   2   2   2   0   0   2   2
 MK-4-7                 2   2   2   0   2   0   0   2   0   0   0   0   2   2   0   0   2   0   2   0   0   0   0   2   0   2   0   2   0   2   2   0   2   2   2   0   2   0   0   0   0   0   2   0   2   0   0   2   0   0   0   0   0   2   2   0   0   0   2   2   0   0   0   2   0   0   0   2   0   0   2   0   2   0   0   0   0   0   2   2   0   2   0   0   0   2   2   0   2   0   2   0   0   2   0   2   2   0   2   0   0   0   0   2   2   2   2   2   2   2   2   2   0   0   0   0   0   2   2   2   0   0   0   2   0   2   0   2   2   2   0   2   0   2   2   0   0   0   0   2   0   0   0   2   0   2   2   2   2   0   0   0   0   0   2   2   0   2   2   0   0   2   0   0   0   0   2   0   0   0   2   2   0   0   0   0   0   0   2   0   0   2   2   0   0   0   0   0   2   0   2   0   0   2   2   2   0   0   2   2
 MK-4-8                 2   2   2   0   0   0   0   2   0   0   0   0   2   2   0   0   2   0   2   0   0   0   0   2   0   0   0   2   0   2   0   0   2   2   2   0   0   0   0   0   0   0   2   0   2   0   0   2   2   0   0   0   0   2   2   0   0   0   2   2   0   0   2   2   0   0   0   2   0   0   2   0   2   0   0   0   0   0   2   2   2   2   0   0   0   2   2   0   2   0   2   0   0   0   0   2   2   0   2   2   0   0   0   2   0   2   2   2   0   2   2   2   0   0   0   2   0   2   2   2   0   0   2   2   0   2   0   2   2   2   0   2   0   2   2   0   0   0   0   2   0   0   0   2   0   2   2   2   2   0   0   0   0   0   2   2   0   2   2   2   0   2   0   0   0   0   2   0   0   0   2   0   0   0   0   0   0   0   2   0   2   2   2   0   0   0   0   0   2   0   2   0   0   2   2   2   0   0   2   2
 MK-4-9                 2   2   2   0   0   0   0   2   2   0   0   0   2   2   0   0   2   0   2   0   0   0   0   2   0   2   0   2   0   2   0   0   2   2   2   0   0   0   0   0   2   0   2   0   2   0   0   2   2   0   0   0   0   0   2   0   0   0   2   0   0   0   0   2   0   0   0   2   0   0   2   0   2   0   2   0   0   0   2   2   2   0   0   0   0   2   2   0   2   0   2   0   0   0   0   2   2   0   2   2   0   0   0   2   0   2   2   2   0   2   2   2   0   0   0   2   0   2   2   2   0   0   2   2   0   2   0   2   0   2   0   2   2   2   2   0   0   0   0   2   0   0   0   2   0   2   0   0   2   0   0   0   0   0   2   2   0   2   2   2   0   2   0   0   0   0   2   2   2   0   2   0   2   0   0   0   0   0   2   0   2   2   2   2   0   0   0   0   2   0   2   0   0   0   2   2   0   0   2   2
 MK-4-10                2   2   2   0   0   0   0   2   2   0   0   0   2   2   0   0   0   0   2   0   0   0   0   2   0   2   0   0   0   2   0   0   2   2   0   0   0   0   0   0   2   0   2   0   2   0   0   2   2   0   0   0   0   0   2   0   2   0   2   0   0   0   0   2   0   0   0   2   0   0   2   0   2   2   2   0   0   0   2   2   0   0   0   0   0   2   2   0   2   0   2   2   0   0   0   2   0   0   2   2   0   0   0   2   0   2   0   2   0   2   2   2   0   0   2   2   0   2   2   2   0   0   2   2   0   2   2   2   0   0   0   2   2   2   2   0   0   0   0   2   0   0   0   2   0   2   0   0   2   0   0   0   2   0   2   2   0   2   2   0   0   2   0   0   0   0   0   0   2   2   2   0   2   0   0   0   2   0   2   0   2   2   2   2   0   0   0   0   2   0   2   2   0   0   2   2   2   0   0   2
 MK-4-11                2   0   2   0   0   0   0   2   2   0   0   0   2   2   0   0   0   0   2   0   0   0   0   2   0   0   0   0   0   2   0   0   2   2   0   0   0   0   0   0   2   0   0   0   2   0   0   2   2   0   0   0   0   0   2   2   2   0   2   0   0   0   0   2   0   0   0   2   0   0   2   0   2   2   2   0   2   0   2   2   0   0   0   0   0   2   2   0   2   0   2   2   0   0   0   0   2   0   2   2   0   2   2   2   0   2   0   2   0   2   2   2   0   0   2   2   0   2   2   2   0   0   2   2   0   2   2   2   0   0   0   2   2   2   2   2   0   0   2   2   0   0   0   2   0   2   0   2   2   0   0   0   2   0   2   2   0   0   2   0   0   2   0   0   0   0   0   0   2   2   2   0   2   0   0   0   0   0   2   0   2   2   2   0   0   0   0   0   2   0   2   0   0   0   2   2   2   0   0   2
 MK-4-12                2   0   2   0   0   0   0   2   2   0   0   0   2   2   0   0   0   0   2   2   0   0   0   2   0   2   0   0   0   2   0   2   2   2   2   0   0   0   0   0   2   2   0   0   2   0   0   2   2   0   0   0   0   0   2   2   2   0   2   0   0   0   2   2   0   0   0   2   0   0   2   0   2   2   2   0   0   0   2   0   2   0   0   0   0   2   2   0   2   0   2   2   0   2   0   0   2   0   2   2   2   2   2   2   0   2   0   2   0   2   2   2   0   0   2   2   0   2   2   0   0   0   2   2   0   2   2   0   0   0   2   2   2   2   2   2   0   0   2   2   0   0   0   2   0   2   0   2   0   0   2   0   2   0   2   2   0   0   2   0   0   2   2   0   0   0   0   0   2   2   2   0   2   0   0   0   0   2   2   0   0   2   2   0   0   2   0   0   2   0   2   0   0   0   2   2   2   0   0   2
 MK-4-13                2   0   0   0   0   2   0   2   2   0   0   0   2   2   0   0   0   0   2   0   0   0   2   2   0   2   0   2   0   2   0   2   2   2   2   0   0   0   0   0   2   2   0   0   2   0   0   0   2   0   0   0   0   0   2   2   2   0   2   0   0   0   2   2   0   0   0   2   0   0   2   0   2   2   2   2   0   0   2   2   2   0   0   0   0   2   2   0   2   0   2   2   0   2   0   0   2   0   2   2   2   2   2   2   0   2   0   2   0   2   2   2   0   0   2   2   0   2   2   0   0   0   2   2   0   2   2   0   0   0   2   2   2   2   2   2   0   2   2   0   0   0   0   2   0   2   0   2   0   0   2   0   2   0   2   2   0   0   2   0   0   2   0   0   0   0   0   0   2   2   2   0   2   0   0   2   2   2   2   0   0   2   2   0   0   2   0   0   2   0   2   0   0   2   2   2   2   0   0   2
 MK-4-14                2   2   0   0   0   2   0   2   2   0   0   0   2   2   0   0   0   0   2   0   0   0   2   2   2   2   0   2   0   2   2   2   2   2   2   0   0   0   0   0   2   2   0   0   2   0   0   0   0   0   0   0   0   0   2   2   2   0   2   0   0   2   2   2   0   2   0   2   0   0   2   0   2   2   2   2   0   2   2   2   2   0   0   0   0   2   2   0   2   0   2   2   0   2   2   0   2   2   2   2   2   2   0   2   0   2   2   2   0   2   0   2   0   0   2   2   0   2   2   0   0   0   2   2   0   2   2   0   0   0   2   2   2   2   2   2   0   2   2   0   0   0   2   2   0   2   0   2   0   0   2   0   2   0   2   2   2   0   2   0   0   2   0   0   0   0   0   0   2   2   2   0   2   0   0   2   2   2   2   2   2   0   2   0   0   2   2   0   2   0   2   0   0   2   2   2   2   0   0   2
 MK-4-15                2   2   0   2   0   2   0   0   2   0   0   0   2   2   0   0   0   0   2   0   0   0   2   2   2   2   0   2   0   2   2   2   2   0   2   0   0   0   0   0   2   2   0   2   2   0   0   0   0   0   0   0   0   0   2   2   2   0   2   0   0   2   2   2   0   2   0   2   0   0   2   0   2   2   2   2   0   2   2   2   2   0   0   0   0   2   2   0   2   0   0   2   0   2   2   0   2   2   2   2   2   2   0   2   0   2   2   2   0   2   0   2   2   0   0   2   2   2   2   0   0   0   2   2   0   2   2   0   0   0   2   0   2   2   2   2   0   2   2   0   0   0   2   2   0   2   0   2   0   0   2   0   2   0   2   0   2   0   2   0   0   2   0   0   0   0   0   0   2   2   2   2   2   0   2   2   2   2   2   0   0   0   2   0   0   2   2   0   0   0   0   0   0   2   2   2   2   0   0   2
 MK-4-16                2   2   0   2   0   2   0   0   2   0   0   2   2   0   2   0   0   0   2   0   0   2   2   2   2   2   0   2   2   2   2   2   2   0   0   0   0   0   0   0   2   2   0   2   2   0   0   0   0   0   0   0   0   0   2   2   2   0   2   0   0   2   2   0   0   2   0   2   0   0   2   0   2   2   2   2   0   2   2   2   2   0   0   2   0   2   2   0   2   0   0   2   0   2   2   0   0   2   2   2   2   2   0   2   0   2   2   2   0   2   0   2   2   2   2   2   2   2   2   0   0   0   2   2   0   2   2   0   0   0   2   2   2   2   2   2   0   2   2   0   2   0   2   0   0   2   0   2   0   0   2   0   2   0   2   0   2   0   2   0   0   0   0   2   2   0   0   0   2   0   2   2   2   2   2   2   2   2   2   0   0   0   2   0   0   2   0   0   0   0   0   0   0   2   0   2   2   2   0   2
 MK-5-1                 2   0   0   2   0   0   2   2   0   2   0   2   0   2   2   0   0   2   2   0   2   0   0   0   0   2   2   0   0   0   2   2   0   2   0   2   0   2   2   2   2   2   2   0   2   2   2   2   0   2   2   2   0   2   2   0   0   2   0   2   0   0   0   0   0   2   0   0   0   2   2   2   2   0   0   0   0   0   2   2   2   0   0   2   0   2   2   0   0   2   0   0   0   2   2   2   2   2   0   0   2   2   0   2   0   0   2   2   2   2   2   2   0   0   2   2   0   2   0   2   2   0   0   2   0   2   2   0   0   2   0   0   2   2   0   0   0   0   0   2   0   0   0   2   2   0   2   2   2   2   2   2   2   0   2   0   2   0   2   2   2   2   2   2   0   2   2   2   2   2   2   0   0   0   0   2   2   0   0   2   0   2   2   0   2   2   2   2   2   0   0   0   0   0   0   0   2   0   0   2
 MK-5-2                 2   0   0   2   0   0   2   2   0   2   0   2   0   2   2   0   0   2   2   0   0   0   0   2   0   2   2   0   0   0   2   2   0   2   0   2   0   2   2   2   2   2   2   0   2   0   2   2   0   2   2   0   0   2   2   0   0   2   0   2   0   2   0   0   0   0   0   0   0   2   2   2   2   2   0   0   0   0   2   2   2   0   0   2   0   0   2   0   0   2   0   0   0   2   2   2   2   2   0   0   2   2   0   2   0   0   0   2   0   2   2   2   0   0   2   2   0   0   0   2   2   0   0   2   0   2   2   2   0   0   0   0   2   2   0   0   0   0   0   2   0   0   0   2   2   0   2   2   2   2   2   2   2   0   0   0   2   0   2   2   2   2   0   0   0   2   2   2   2   2   2   2   0   0   0   2   2   0   0   2   0   2   2   0   2   2   2   2   2   0   0   0   0   0   2   0   2   2   2   0
 MK-5-3                 2   0   0   2   0   0   2   2   0   2   0   2   0   2   0   0   0   2   2   0   0   0   0   2   0   2   2   0   0   0   2   2   0   2   0   2   0   2   2   0   2   0   2   0   2   0   2   2   0   2   2   0   0   2   2   0   0   2   0   2   0   0   0   0   0   0   0   0   0   2   2   2   2   0   0   0   0   0   2   2   2   2   0   2   0   0   2   0   0   2   0   0   0   2   0   2   2   2   0   0   2   2   0   2   0   0   0   2   0   2   2   2   0   0   2   2   0   0   0   2   0   0   0   2   0   2   2   2   0   0   0   2   2   2   0   0   0   0   0   2   0   0   2   2   2   0   2   2   2   2   2   2   2   0   0   0   2   0   2   2   0   2   0   0   0   0   0   0   2   0   2   2   2   0   0   2   2   0   0   2   0   2   2   0   2   0   0   2   2   0   0   0   0   0   2   0   2   2   2   2
 MK-5-4                 2   0   0   2   0   0   2   2   0   2   0   0   0   2   2   0   0   2   2   0   0   0   0   2   0   2   2   0   0   0   2   2   0   2   0   2   0   2   2   0   2   2   2   0   2   0   2   2   0   2   2   0   0   2   2   2   0   2   2   2   0   0   0   0   0   0   0   0   0   2   0   0   2   2   0   0   0   0   2   2   2   2   0   2   0   0   2   2   0   2   0   0   0   2   0   2   2   2   0   0   2   2   0   2   2   0   2   2   0   2   2   2   2   0   2   2   0   0   0   2   0   0   0   2   0   2   2   2   0   0   0   2   2   2   0   0   0   2   0   2   0   0   2   2   2   0   2   2   2   2   2   2   2   0   0   0   2   0   0   2   0   2   0   0   0   0   2   0   2   2   2   2   2   0   0   2   0   0   0   0   0   2   2   0   2   0   0   2   2   0   0   0   0   0   2   0   2   2   2   2
 MK-5-5                 2   0   0   2   0   0   2   2   0   2   0   0   0   2   2   0   0   2   2   0   0   0   0   2   0   2   2   0   0   0   2   2   0   2   0   2   0   2   2   0   2   2   2   0   2   0   2   2   0   2   2   0   0   2   0   0   0   2   2   2   0   2   0   0   0   0   0   0   0   2   0   0   2   2   0   2   0   0   2   2   2   2   0   2   0   0   2   2   0   2   0   0   0   2   0   2   2   2   0   0   2   0   0   2   2   0   2   2   0   2   2   2   2   0   2   2   0   0   0   0   0   0   0   2   0   2   2   2   0   0   0   2   2   2   0   0   0   2   0   2   0   0   2   2   2   0   2   2   2   2   2   2   2   0   0   0   0   0   0   2   0   2   0   0   0   0   2   0   2   2   2   0   2   0   0   2   0   0   0   0   0   2   2   0   2   0   0   2   2   0   0   0   0   0   2   0   2   0   2   2
 MK-5-6                 2   0   0   2   2   0   2   2   0   2   0   0   2   2   2   0   0   2   2   0   0   0   0   2   0   2   2   0   0   0   2   2   0   2   0   0   0   0   2   0   2   2   0   2   2   0   2   0   0   2   2   0   0   2   0   0   0   2   2   2   0   2   2   0   0   0   0   0   0   0   2   0   2   0   0   2   0   0   2   2   2   2   0   2   2   0   2   2   0   0   0   0   0   2   0   2   2   2   0   0   2   0   0   2   2   0   2   2   0   2   2   2   2   0   2   2   0   0   0   0   0   0   0   2   0   0   2   2   0   0   0   2   2   0   0   0   0   2   0   2   0   0   2   2   2   0   2   2   2   2   2   2   2   0   0   0   0   0   2   2   0   2   0   2   0   0   2   0   0   2   2   0   2   0   0   2   0   0   0   0   0   0   2   0   2   0   2   2   2   0   0   0   0   0   0   2   2   0   2   2
 MK-5-7                 2   2   0   0   2   0   2   2   0   2   0   0   2   2   2   0   0   2   2   0   0   0   0   2   0   2   2   0   0   0   2   2   0   2   0   2   0   0   2   0   2   2   0   0   2   0   2   0   0   2   2   0   0   2   0   0   0   2   2   2   0   0   2   0   0   0   0   0   0   0   2   0   2   2   0   2   0   0   2   2   2   2   0   2   2   0   2   2   0   0   0   0   0   2   0   2   2   2   0   0   2   0   0   2   2   0   2   0   0   2   2   2   2   2   2   2   0   0   0   0   0   0   0   2   0   0   2   2   0   0   0   2   2   2   0   0   0   2   0   2   0   0   2   2   2   0   2   2   2   2   2   2   2   0   0   0   0   0   2   2   0   0   0   2   0   0   2   2   0   2   2   0   2   0   0   2   0   0   0   0   0   0   2   0   2   0   2   2   2   0   0   2   2   0   0   0   2   2   2   2
 MK-5-8                 2   0   0   0   2   0   2   2   0   2   0   0   2   2   2   0   0   2   2   0   0   0   0   2   0   2   2   0   0   0   2   2   0   2   0   2   0   0   2   0   2   2   0   0   0   0   2   0   0   2   2   0   0   0   2   2   0   0   2   2   0   0   2   0   0   0   0   0   0   0   2   0   2   2   0   2   0   0   2   2   2   2   0   2   2   0   2   2   0   0   0   0   0   2   0   2   2   2   0   0   2   0   0   2   2   0   2   0   0   2   2   2   2   2   2   2   0   2   0   0   0   0   0   2   0   0   2   0   0   0   0   2   2   2   0   0   0   2   0   2   0   0   2   2   2   0   2   2   2   2   2   2   2   0   0   0   0   0   2   2   0   0   0   2   0   0   2   2   0   2   2   0   2   0   0   2   0   0   0   0   0   0   2   0   2   0   2   2   2   2   0   2   2   0   0   0   2   2   2   2
 MK-5-9                 2   0   0   0   2   0   2   2   0   2   0   0   2   2   2   0   0   2   2   0   0   0   0   2   0   2   2   0   0   0   2   2   0   2   0   2   2   0   2   0   2   2   2   0   0   0   2   0   0   2   2   0   0   0   2   2   0   0   2   2   0   0   2   0   0   0   0   0   0   0   2   0   2   0   0   2   2   0   2   2   0   2   2   2   2   0   2   2   0   2   0   0   0   2   0   2   2   2   0   2   2   0   0   2   2   0   2   0   0   2   2   2   2   2   2   0   0   2   0   0   0   0   0   2   0   0   2   0   0   0   0   2   2   2   0   0   0   2   0   2   0   0   2   2   2   0   2   2   2   2   2   2   2   0   0   0   0   2   0   0   0   0   0   2   0   0   2   2   0   2   2   0   2   0   0   2   0   0   0   0   0   0   2   0   2   0   0   2   2   2   0   0   2   2   0   0   2   2   2   2
 MK-5-10                2   0   0   2   2   0   2   2   0   2   0   0   2   2   2   0   2   0   2   0   0   0   0   2   0   2   2   0   0   0   2   2   0   2   0   2   2   0   0   0   2   2   2   0   0   0   0   0   0   2   2   0   0   0   2   2   0   0   0   2   0   0   0   0   2   0   0   0   0   2   2   2   2   0   0   2   2   0   2   2   0   2   2   2   2   0   2   2   0   2   2   0   0   2   0   2   2   2   0   0   2   0   0   2   2   0   2   0   0   2   0   2   2   2   2   2   0   0   0   0   0   0   0   2   0   0   2   0   2   0   0   2   0   2   0   0   0   2   0   2   0   0   2   2   2   0   2   2   2   0   2   2   2   2   0   0   0   2   0   0   0   0   2   2   0   0   2   2   0   2   0   0   2   0   0   2   0   0   0   0   0   0   2   0   2   0   0   2   2   2   0   0   2   2   0   0   2   0   2   2
 MK-5-11                2   0   0   0   2   0   2   2   0   2   0   0   0   2   2   0   2   0   2   0   0   0   0   2   0   2   2   0   0   0   2   2   0   0   0   2   2   0   0   0   0   2   2   0   0   0   0   0   0   2   2   0   0   0   2   2   2   0   0   2   0   0   0   0   2   0   2   0   0   2   2   2   2   0   0   2   2   0   2   2   0   2   2   2   2   0   2   2   0   2   0   0   0   2   0   2   2   2   0   0   0   0   0   2   2   0   2   0   0   2   0   2   2   2   2   2   0   0   0   0   0   2   0   2   0   0   2   0   2   0   0   2   0   2   0   2   0   0   0   2   0   0   2   2   0   0   2   2   2   0   2   2   2   2   2   0   0   2   2   0   0   0   2   2   0   0   2   2   0   2   0   2   2   0   0   2   0   0   0   0   0   0   2   0   2   0   0   2   2   2   0   0   2   2   0   2   2   0   2   0
 MK-5-12                2   0   0   0   2   0   0   2   0   0   0   0   0   2   2   0   2   0   2   0   0   0   0   2   0   0   2   0   2   2   0   2   0   0   0   2   2   0   0   0   0   2   2   0   0   0   0   0   0   0   2   0   0   2   2   2   2   0   0   2   0   0   0   0   2   2   0   0   0   2   2   2   2   0   0   2   2   0   2   2   0   2   0   2   0   0   2   2   0   2   0   0   0   2   0   2   2   2   0   0   0   0   0   2   2   0   2   0   0   2   0   2   2   2   2   0   0   0   0   0   0   2   0   2   0   0   2   0   2   0   0   2   0   2   0   2   2   0   0   2   0   0   2   2   0   0   2   2   2   0   2   2   2   2   2   0   0   2   2   0   0   0   2   2   0   0   2   2   0   2   0   2   2   0   0   2   0   0   0   0   0   0   2   0   2   0   0   2   2   2   0   0   2   2   0   2   2   0   2   0
 MK-5-13                2   0   0   2   2   0   0   2   0   0   0   0   0   0   2   0   0   0   2   0   2   0   0   2   0   0   2   0   2   2   0   2   2   0   0   2   2   0   0   0   0   2   2   0   0   0   0   0   0   0   2   2   0   2   2   2   0   0   0   2   0   0   0   0   2   0   0   0   2   2   2   2   2   0   0   2   2   0   2   2   0   0   0   2   0   0   2   2   0   2   0   0   0   2   0   2   2   2   0   0   0   0   0   2   2   0   2   0   0   2   0   2   2   2   2   0   0   0   0   0   0   0   2   2   0   0   2   0   2   0   0   2   0   2   0   2   2   2   0   2   2   0   2   2   0   0   0   2   2   0   2   2   2   2   2   0   0   2   2   0   0   0   0   2   0   0   2   2   0   2   0   2   2   0   0   2   0   0   0   0   0   0   2   0   2   0   0   2   2   2   0   0   2   2   0   2   2   0   0   0
 MK-5-14                2   0   0   2   0   0   0   2   0   0   0   0   0   0   2   0   0   0   2   0   2   0   0   2   0   0   2   0   2   2   0   2   2   0   0   2   2   0   0   2   0   0   0   0   0   0   0   0   0   0   2   2   0   2   2   2   0   0   0   2   0   0   0   0   2   0   0   0   0   2   0   2   2   0   0   2   2   2   2   2   0   0   0   2   0   0   2   2   0   2   0   0   0   2   0   2   2   2   0   0   0   0   0   2   2   0   2   0   0   2   0   2   2   2   2   2   0   0   0   0   0   0   2   2   0   0   2   2   2   2   0   2   0   2   0   2   2   2   0   2   2   0   2   0   0   0   0   2   2   0   0   2   2   2   2   0   0   2   2   0   0   0   0   2   0   0   2   2   0   2   2   2   2   0   0   2   0   0   0   0   0   0   2   0   2   0   0   2   2   2   2   0   2   2   0   2   2   0   0   0
 MK-5-15                2   0   0   2   0   0   0   2   0   0   0   0   0   0   2   2   0   0   2   0   2   2   0   2   0   0   2   0   2   2   0   2   2   0   0   2   2   0   0   2   0   0   0   0   0   0   0   0   0   0   2   2   0   2   2   2   0   0   0   2   0   0   0   0   2   0   0   0   0   2   0   0   2   0   0   2   2   2   2   2   0   2   0   2   0   0   2   2   0   0   0   0   0   2   0   0   2   2   0   0   0   0   0   2   2   0   2   0   0   2   0   0   2   2   2   2   0   0   0   0   0   0   2   2   0   0   2   2   2   2   0   2   0   2   0   2   2   2   0   2   2   0   2   0   0   0   0   2   2   0   0   2   2   0   2   0   0   2   2   0   0   0   0   2   0   0   2   2   0   2   2   2   2   0   0   2   0   0   2   2   2   0   2   0   2   2   0   2   2   2   0   0   0   2   0   2   2   0   0   0
 MK-5-16                2   2   0   2   0   0   0   2   0   0   0   0   0   0   2   2   0   0   2   0   2   2   0   2   0   0   2   0   0   2   0   2   2   0   0   2   2   0   0   2   0   0   2   0   0   0   0   0   0   0   2   2   0   2   2   2   2   0   0   2   0   0   0   0   2   0   0   0   0   0   0   0   2   0   0   2   0   2   2   2   0   2   0   2   0   0   2   2   0   0   0   0   0   2   2   0   2   2   0   0   0   0   0   2   2   0   2   0   0   2   0   0   2   2   2   2   0   0   0   0   0   0   2   2   0   2   2   2   2   2   0   2   0   2   0   2   2   2   0   2   2   0   2   0   0   0   0   2   2   0   0   2   2   0   2   0   0   0   2   0   0   0   0   2   0   0   2   2   0   2   2   2   2   0   0   0   0   0   2   2   2   0   0   0   2   2   0   2   2   2   0   0   0   2   0   2   2   2   0   0
 MK-6-1                 0   0   0   2   0   2   0   2   2   2   2   0   0   0   2   2   0   0   2   0   0   2   0   0   0   2   2   0   2   0   2   0   0   0   2   2   0   0   0   0   2   2   0   2   2   2   0   2   2   0   2   2   0   0   0   2   2   0   2   0   2   0   2   2   2   0   0   0   2   2   2   0   2   0   0   0   0   0   0   2   0   0   2   0   2   2   2   2   0   0   0   2   0   0   0   2   2   2   0   0   2   2   0   2   2   2   2   2   0   2   2   2   2   2   0   2   0   2   0   0   0   0   0   0   0   0   2   2   0   0   0   2   0   2   0   0   2   2   0   0   2   2   0   0   2   2   0   2   0   0   0   0   0   0   0   2   2   0   0   0   0   2   2   2   2   2   0   2   2   0   0   2   2   0   2   0   2   0   0   0   2   0   2   0   2   2   0   2   0   0   2   2   2   0   2   0   0   2   2   2
 MK-6-2                 0   0   0   2   0   2   0   2   2   2   2   0   0   0   0   2   0   0   0   0   0   2   0   0   0   2   0   0   2   0   2   0   0   0   0   2   0   0   0   0   2   0   0   2   2   2   0   2   2   0   2   2   0   0   0   2   2   0   2   0   2   0   0   2   2   0   2   0   2   2   2   2   2   0   0   0   0   0   2   2   0   0   2   0   2   2   2   2   0   0   0   0   0   0   0   2   2   2   0   0   2   2   0   2   2   2   2   2   0   2   2   2   2   2   0   2   2   2   0   0   2   0   0   0   0   0   2   0   0   0   0   2   0   2   0   0   2   2   0   0   2   2   0   0   2   2   0   2   0   0   0   0   0   0   2   2   2   0   0   0   0   2   2   2   2   2   2   2   2   0   0   2   0   0   2   0   2   0   0   0   2   0   2   0   2   2   0   0   0   0   2   2   2   0   2   0   0   2   2   2
 MK-6-3                 0   0   0   2   0   2   0   2   2   2   2   2   0   0   0   2   0   0   0   0   0   2   0   0   2   2   2   0   2   0   2   0   0   0   0   2   0   0   0   0   2   0   0   2   2   2   2   2   2   0   2   2   2   0   0   2   2   0   2   0   2   0   0   2   2   0   2   0   2   2   2   2   2   0   0   0   0   0   2   0   0   0   2   0   2   2   2   2   0   0   0   0   0   0   0   2   2   2   0   0   2   2   0   2   2   2   2   2   0   2   0   2   2   0   0   2   2   2   0   0   2   0   0   0   0   0   2   0   0   0   0   2   0   2   0   0   2   2   0   0   2   2   0   0   2   2   0   2   0   0   0   0   0   0   2   2   2   0   0   0   2   2   0   2   2   2   2   2   2   0   0   2   0   2   2   0   2   0   0   0   2   0   2   0   2   2   0   2   0   0   2   2   2   2   2   0   0   2   2   2
 MK-6-4                 0   0   2   2   0   2   2   2   0   2   2   2   0   2   0   2   0   0   2   0   2   2   0   0   2   2   2   0   2   2   2   0   0   2   0   2   2   0   0   0   2   0   0   2   2   2   2   2   2   2   2   2   2   0   2   2   2   2   2   0   2   0   0   2   2   0   2   0   2   0   2   2   2   0   0   0   0   0   2   0   0   0   2   0   2   2   2   2   2   0   0   0   0   0   0   2   2   2   0   0   2   2   0   2   2   2   2   2   0   2   2   2   2   0   0   2   2   2   0   0   2   0   0   0   0   0   2   0   0   0   0   2   0   2   0   0   2   2   0   0   2   2   0   0   2   2   0   2   2   0   0   0   0   0   2   2   2   0   0   0   2   2   0   2   2   2   2   0   2   0   0   2   0   2   0   0   2   0   0   0   2   0   2   0   2   2   0   2   0   0   2   2   2   2   2   2   0   2   2   2
 MK-6-5                 0   0   0   2   0   2   2   2   0   2   2   0   0   2   0   0   0   0   2   0   0   2   0   0   2   2   2   0   2   2   2   0   2   2   0   2   2   0   0   0   2   0   0   2   2   2   0   2   2   2   2   2   2   0   2   2   2   2   2   0   2   0   0   2   2   0   2   2   2   0   2   2   2   0   0   0   0   0   2   0   2   0   2   0   2   2   2   2   2   0   0   0   0   0   0   2   2   0   0   0   2   2   0   2   2   2   2   2   0   2   2   2   2   2   0   2   2   0   0   0   2   0   2   0   0   0   2   0   0   0   0   2   0   2   0   0   2   2   0   0   2   2   0   0   2   0   0   2   2   0   0   0   0   0   2   2   2   0   0   0   2   2   0   2   0   2   2   0   2   0   0   2   0   2   0   0   2   2   0   0   2   0   2   0   2   2   0   2   0   0   2   2   0   2   2   2   0   2   2   2
 MK-6-6                 0   2   0   2   0   2   0   2   0   2   2   0   0   0   0   0   0   2   2   0   0   2   0   0   2   2   2   0   2   2   2   2   2   2   0   2   2   0   0   0   2   0   0   2   2   2   0   2   2   2   2   2   2   0   2   0   2   2   2   0   2   0   0   2   2   0   2   2   0   2   2   2   0   0   0   0   0   0   2   2   2   0   2   0   2   2   2   2   2   0   2   0   0   0   0   2   0   0   0   0   2   2   0   2   2   0   2   2   0   2   2   2   2   2   0   2   2   0   0   0   2   0   2   0   0   0   2   0   0   2   0   2   2   2   0   0   2   2   0   0   2   2   0   0   2   0   0   2   2   0   0   0   0   0   2   2   2   0   2   0   2   2   0   2   0   0   2   0   2   2   0   2   0   0   0   0   2   2   0   2   2   0   2   0   2   2   0   0   2   0   2   2   2   2   2   2   0   2   2   2
 MK-6-7                 0   2   0   2   0   2   0   2   0   2   2   0   2   0   0   2   0   2   2   0   2   2   2   0   2   2   2   0   2   2   2   2   0   2   0   2   2   0   0   0   2   0   0   2   2   2   0   2   0   2   2   2   2   0   2   0   2   2   2   0   2   0   0   2   2   0   2   2   0   2   2   2   0   0   0   0   0   0   2   2   2   0   2   0   2   2   2   2   0   0   2   0   0   0   0   2   0   0   0   0   2   2   0   2   2   0   2   2   0   2   2   2   2   2   0   2   2   0   0   0   2   0   0   0   0   0   2   0   0   2   0   0   2   2   0   0   2   2   0   0   2   2   0   0   2   0   0   2   2   0   0   2   0   0   2   2   2   0   2   2   2   2   0   2   0   0   2   0   2   2   0   2   0   0   2   0   2   2   0   2   0   0   2   0   2   2   0   0   2   0   2   2   2   2   2   2   0   2   2   2
 MK-6-8                 2   2   0   0   0   0   2   2   0   2   0   0   2   0   0   2   2   2   2   0   2   2   2   2   2   2   2   0   2   2   2   2   0   2   0   2   2   0   0   0   2   0   0   2   2   0   0   2   0   2   2   2   2   0   2   0   2   2   2   0   2   0   0   2   2   0   2   2   0   2   2   2   0   0   0   0   0   0   2   2   2   0   2   0   0   2   2   2   0   0   2   0   2   0   0   2   0   0   0   2   2   2   0   2   2   2   2   2   0   2   2   2   2   2   0   2   2   0   0   0   2   2   0   0   0   0   2   0   0   2   0   0   2   2   2   0   0   2   0   0   2   2   0   0   2   0   0   2   2   0   0   2   0   0   2   2   2   0   2   2   2   2   0   2   0   0   0   0   2   2   2   2   0   0   2   2   2   2   0   2   0   0   2   0   2   2   0   0   2   0   2   0   0   2   2   2   0   2   2   0
 MK-6-9                 2   2   0   0   0   0   2   2   0   2   0   0   2   0   0   2   2   2   2   0   2   2   2   2   2   0   2   0   2   2   2   2   0   2   0   2   2   0   0   0   2   0   0   2   2   0   2   2   0   2   2   2   2   0   2   0   2   2   2   0   2   0   0   2   2   0   0   2   0   2   2   2   0   0   0   2   0   0   2   0   2   0   2   0   2   2   2   2   2   0   2   0   2   0   0   2   0   0   0   2   2   2   0   2   2   2   2   2   0   2   2   0   2   2   0   2   2   0   0   0   2   0   0   0   2   2   2   0   0   2   0   0   2   2   2   0   0   2   0   0   2   2   0   0   2   0   0   2   2   0   0   0   0   0   2   2   2   0   2   2   2   0   0   2   0   0   0   0   2   0   2   2   0   0   2   2   2   2   2   2   0   0   2   0   2   2   0   0   2   0   2   0   0   0   2   2   0   2   2   0
 MK-6-10                2   2   0   2   0   0   2   2   0   2   0   0   2   0   0   2   2   2   2   0   2   2   2   0   2   0   2   0   2   2   2   2   0   2   0   0   2   0   0   0   2   0   0   0   2   0   2   2   0   2   2   2   2   2   2   0   2   0   2   0   2   0   0   2   2   0   0   2   0   0   2   2   0   2   0   2   0   0   2   0   2   0   2   0   0   2   2   2   2   0   2   0   2   0   0   2   2   0   0   2   2   2   0   2   2   2   2   2   0   2   2   0   2   2   2   2   2   0   2   0   2   0   2   0   2   2   2   0   0   2   0   0   2   2   2   0   0   2   2   0   2   2   0   0   2   0   0   2   2   0   0   0   0   0   2   2   2   0   2   2   2   0   0   2   2   2   0   0   2   0   2   2   2   0   2   2   2   2   2   2   0   0   2   0   2   2   0   0   2   2   2   0   0   0   2   2   0   2   2   0
 MK-6-11                2   2   0   2   0   0   2   2   0   2   0   2   2   0   0   2   2   2   2   2   0   2   2   2   2   0   2   0   2   0   0   2   0   2   0   0   2   0   0   0   2   0   0   0   2   0   0   2   0   2   2   2   2   2   2   0   2   0   2   0   2   0   2   2   2   0   0   2   0   0   2   2   0   2   0   2   0   0   2   0   2   0   2   0   0   2   0   2   2   0   2   0   2   0   0   2   2   0   0   2   2   2   0   0   2   2   0   2   2   2   2   0   2   0   2   2   2   0   2   0   2   0   0   0   2   2   2   0   0   2   0   0   2   0   2   0   0   2   2   0   2   2   0   0   2   0   0   2   2   0   0   0   2   0   0   2   2   0   2   2   0   0   0   2   2   2   0   0   2   0   2   2   2   0   2   2   2   2   2   2   0   0   2   0   2   2   2   2   2   0   2   0   0   2   2   0   0   2   2   0
 MK-6-12                0   2   0   2   0   0   2   2   0   2   0   2   2   0   0   2   2   2   2   2   0   2   2   2   2   0   2   0   2   0   2   0   2   2   0   0   2   0   0   0   2   0   0   0   0   0   0   2   0   2   2   2   2   2   2   0   2   0   2   0   2   0   2   2   2   0   0   2   0   0   2   2   0   2   0   2   0   0   2   2   2   0   2   0   0   2   2   2   2   0   2   0   2   0   0   2   2   0   0   2   2   2   0   0   2   2   0   2   2   2   2   2   2   0   2   2   2   0   2   0   2   0   0   0   2   2   2   0   0   2   0   0   2   0   2   0   0   0   2   0   2   2   0   2   2   0   0   2   2   0   0   0   2   0   0   2   2   0   2   2   0   0   0   2   2   0   0   0   2   2   2   2   2   2   2   2   2   0   2   2   0   0   2   0   2   2   2   2   2   0   2   0   0   2   2   0   0   2   2   0
 MK-6-13                2   2   0   2   0   0   2   2   0   2   0   2   2   0   0   2   0   2   2   2   0   2   2   2   2   0   2   0   2   0   2   0   0   2   0   0   2   0   0   0   2   0   0   0   0   0   0   2   0   2   2   2   0   2   2   0   2   0   2   2   0   0   2   0   2   0   0   2   0   0   2   2   0   2   0   2   0   0   2   2   2   0   2   2   0   2   2   2   2   0   2   0   2   0   0   2   2   0   0   2   2   2   0   0   0   2   0   2   2   2   2   2   0   0   2   2   2   0   2   0   2   0   0   0   2   2   2   0   0   2   0   0   2   0   2   0   0   0   2   0   2   2   0   2   2   2   0   2   2   0   0   2   2   0   0   2   2   0   2   2   0   0   0   2   2   0   0   0   2   2   2   2   2   2   2   0   2   0   2   2   0   0   2   0   2   2   2   2   2   0   2   0   2   2   2   0   0   2   2   0
 MK-6-14                2   2   0   2   0   0   2   2   0   2   2   2   0   0   0   2   0   2   2   2   0   2   2   2   2   0   2   0   2   0   2   0   2   2   0   0   2   0   0   0   2   0   0   0   0   0   0   2   2   2   2   2   0   2   2   0   2   0   2   2   0   0   2   0   2   0   0   2   0   0   2   2   0   0   0   2   0   0   2   2   2   0   2   2   0   2   2   2   2   0   2   0   2   0   2   2   2   2   0   2   0   2   0   2   0   2   0   2   2   2   2   2   2   2   2   2   2   0   2   0   2   0   0   0   2   2   2   0   0   2   0   0   2   0   2   0   0   0   2   0   2   2   2   2   0   2   0   2   2   0   0   2   2   0   0   2   0   0   2   2   0   2   0   2   2   0   0   0   2   0   2   2   0   0   2   0   2   0   2   2   0   0   2   0   2   2   2   2   2   0   2   0   2   2   2   0   0   2   2   2
 MK-6-15                0   2   2   2   0   0   2   2   0   2   2   2   0   0   0   2   2   2   2   2   0   2   2   2   2   0   2   0   2   0   2   0   2   2   2   0   2   2   0   0   2   0   0   0   0   0   0   0   2   2   2   2   0   2   2   0   2   0   2   2   0   0   2   0   2   2   0   2   0   0   2   2   2   0   0   2   0   0   2   2   2   0   2   2   0   2   2   2   2   0   2   0   2   2   2   2   2   2   0   0   0   2   0   2   0   2   0   2   2   2   2   2   2   2   2   2   0   2   2   0   2   0   0   0   2   2   2   0   0   0   0   0   2   0   2   0   0   0   0   0   2   2   2   2   0   2   0   2   2   0   0   0   2   0   0   2   0   0   2   2   0   2   0   2   2   0   0   0   2   2   2   2   0   0   2   0   2   2   0   2   0   0   2   0   2   2   2   2   2   2   2   0   2   2   2   0   0   2   2   2
 MK-6-16                0   2   2   2   0   0   2   2   0   2   2   2   0   0   0   2   2   2   0   2   0   2   2   2   2   0   2   0   2   0   2   0   2   2   2   0   2   2   0   0   0   0   0   0   0   0   0   0   2   2   2   2   2   2   2   0   2   0   2   2   0   0   2   2   2   2   0   2   0   0   2   2   2   0   0   2   0   0   2   2   2   0   2   2   0   2   2   2   2   0   2   0   2   2   2   2   2   2   0   0   0   2   0   2   2   2   0   2   2   2   2   2   2   2   2   0   0   2   2   0   2   0   0   0   2   2   2   0   0   0   0   0   2   0   2   0   0   0   0   0   2   2   2   2   0   2   0   2   2   0   0   0   2   0   0   2   0   0   2   2   0   2   2   0   2   0   0   0   0   2   2   2   2   0   2   0   2   2   0   0   0   0   2   0   2   0   2   2   2   2   2   0   2   2   2   0   0   0   2   2
 
!****************************************** Phenotypic Data **********************************************************
!-100.0 is resevred for missing phenotype
SimulatedTrait1        13.3967   15.9610   14.5508   14.5648   14.3260   16.9166   16.1296   14.4524   16.9201   13.4137   14.4561   15.9791   15.1216   15.4587   16.2734   16.2770   15.6485   13.5261   17.3915   16.5569   14.0937   15.0520   14.2175   17.1085   15.5955   14.3168   13.4224   14.8714   14.9416   14.3735   14.4433   16.5090   15.2588   16.4059   15.4463   16.7494   16.6745   13.3498   14.4932   16.6213   12.8597   14.9459   12.6253   15.5634   18.1599   17.6126   15.1364   14.9889   14.8097   14.1879   16.0870   15.2558   16.6788   14.9227   17.4383   16.4943   14.1305   16.9572   15.3102   12.4154   16.2381   14.6295   15.4978   16.9519   13.8259   13.5614   17.1443   14.7071   16.9041   12.2253   16.0667   12.7636   13.9995   14.9034   14.1354   14.0792   14.4889   14.6210   16.8734   14.5170   16.2121   16.6373   13.3267   14.8079   14.1926   13.5687   13.7193   16.7598   17.1679   13.1955   14.9928   15.4465   16.4144   14.8336   14.4370   13.7251   14.1220   15.3517   15.6082   15.0756   16.9170   13.9422   15.4709   15.6069   13.7585   16.0515   15.2172   15.2780   14.4303   13.3925   12.1873   15.4439   16.6028   16.7169   14.7298   13.8193   15.4361   14.2447   16.6769   15.2295   15.5857   15.5837   14.1532   16.2329   15.3631   13.2628   16.6714   14.8944   16.2041   14.4587   16.7476   13.4456   16.4396   16.2934   16.0151   13.8973   13.2416   14.6533   13.3411   15.9713   13.7517   13.7645   15.8125   15.7483   15.1021   16.5798   15.4486   14.7573   15.8676   15.8419   14.6908   14.2171   12.8294   15.6752   14.8707   16.2367   14.5014   15.8572   13.2752   13.6084   14.3167   14.0448   14.1935   15.4933   13.3545   15.1073   16.3647   16.2045   14.1209   15.1949   15.1510   15.2811   13.1592   13.8125   15.3979   15.2950   14.6397   15.0676   14.2924   16.6084   15.7716   16.1636   14.2217   14.2301   15.4357   16.8092   13.6495   16.4069   15.0803   15.2995   14.0286   14.6201   16.0757   16.1359   16.1055   13.7638   15.4165   14.1989   16.0877   14.2287
SimulatedTrait2        10.4923    9.0648   11.2813   10.2117    9.9776   10.9086   10.6440    9.9430    9.8267   10.6775   10.4790    9.4298    9.9861   10.0691    9.2354    9.3417    9.8915    9.9867    9.2283   10.1913   10.4978    9.4564   10.4946    9.7404    9.4774   10.9620    9.9479   10.1403   10.2506   10.0356   10.5102    9.5499   10.1652    8.9788    8.9245    8.2154    9.4537   11.2008   10.1862    9.4932   10.9650    9.1428   10.1601    9.7111    8.6867    9.7709    9.8185   10.7512    9.3167    9.6870    9.6577    9.3401    9.2082    9.4195    8.6849    9.9825   10.4901    9.9109   10.7625    9.5235    9.1650    9.1900    9.6979    9.6735   10.4131   10.1529    9.4802   11.1277    9.7306   10.8168    9.7778    9.9668    9.2785    9.6508   10.5630   10.7868   10.2891    9.5977   10.0759   10.4180    9.6275   10.7822   11.0649   11.1978    9.5144   10.3905   10.4707    9.5364    9.3483   10.1746    9.1354    9.4291    9.9464   10.4665   10.3159   10.2611    9.5957    9.8574    9.9690   10.0506    9.8585   10.5369   10.3081    8.4042    9.7454   10.3488    9.6995    9.4349    8.6716   11.3081   11.5619   10.0896    9.4834    9.9032   10.8706   10.4108    9.4290   10.5308    9.3856   10.6245    9.1122    9.7545   10.1652   10.2265   11.0014   10.2683    9.3623    9.8594    9.0226   10.6100    8.9433    9.9909    9.0939    9.9129    9.5550   11.3589    9.7105    9.5822   11.3612    9.7828   10.3740   10.6894   11.1048    9.6212   10.5955    8.9490   10.7030   10.5703    8.9520    9.7085   10.2159   10.9287   10.9732    9.8866   10.0294    9.6888   10.4930   10.0098   11.2530   11.4029   10.5984   10.3175    9.9730   10.5183   10.4920   10.2368    9.8317    8.8409   10.3387   10.1432   10.5764    9.9359   10.3934   10.0943   10.4771    8.1992   10.7302   10.1233   11.0584    8.5070    9.4881    9.5570    9.6476   10.6662   11.5561    9.0879   11.2120    9.5883   10.2341    9.6986   10.5250   11.4597    9.5186    9.9430   10.3555   10.3309    9.6169    9.7390    9.4925   10.9482
 
