# Supplementary material for: Inclusive Composite Interval Mapping of QTL by Environment Interactions in Biparental Populations
Source: PLoS One. 2015 Jul 10;10(7):e0132414. doi: 10.1371/journal.pone.0132414 (PMC4498613; doi:10.1371/journal.pone.0132414)
Supplement: S5 File — (ZIP) [file pone.0132414.s005.zip › H=0.5/L1/run_00035.met]

!**********************Note: lines staring with "!" are remarks and will be ignored in the program********************
!*********************************General Information**********************************
!Assuming F1 = P1 x P2, populations available in QTL IciMapping are: 
!  1, P1BC1F1 = P1 x F1, the first backcrossing where P1 is used as the recurrent parent;
!  2, P2BC1F1 = P2 x F1, the first backcrossing where P2 is used as the recurrent parent;
!  3, F1DH, F1-derived doubled haploids; 
!  4, RIL or F1RIL, recombination inbred lines through the repeated selfing of F1;
!  5, P1BC1RIL, recombination inbred lines through the repeated selfing of P1BC1F1;
!  6, P2BC1RIL, recombination inbred lines through the repeated selfing of P2BC1F1;
!  7, F2, the selfing generation of F1;
!  8, F3, the selfing generation of F2;
!  9, P1BC2F1, the second backcrossing where P1 is used as the recurrent parent; 
! 10, P2BC2F1, the second backcrossing where P2 is used as the recurrent parent;
! 11, P1BC2RIL, recombination inred lines through the repeated selfing of P1BC2F1; 
! 12, P2BC2RIL, recombination inred lines through the repeated selfing of P2BC2F1; 
! 13, P1BC1F2, the selfing generation of P1BC1F1; 
! 14, P2BC1F2, the selfing generation of P2BC1F1; 
! 15, P1BC2F2, the selfing generation of P1BC2F1; 
! 16, P2BC2F2, the selfing generation of P2BC2F1; 
! 17, P1BC1DH, P1BC1F1-derived doubled haploids; 
! 18, P2BC1DH, P2BC1F1-derived doubled haploids; 
! 19, P1BC2DH, P1BC2F1-derived doubled haploids; 
! 20, P2BC2DH, P2BC2F1-derived doubled haploids; 
   3      !Mapping Population (see remarks above)
   2      !Mapping Function (1 for Kosambi; 2 for Haldane; 3 for Morgan)
   2      !Marker Space Type (1 for intervals; 2 for positions)
   1      !Marker Space Unit(1 for centiMorgans; 2 for Morgan)
   6      !Number of Chromosomes (or Linkage Groups)
 200      !Size of the mapping population
   2      !Number of environments
 
!***************************************** Chromosomes and Linkage Maps **********************************************
!Chromosome                 NumMarkers
-CH1                        16
-CH2                        16
-CH3                        16
-CH4                        16
-CH5                        16
-CH6                        16
!Linkage map (Marker name followed by position or the interval length)
 MK-1-1                1     0.000
 MK-1-2                1    10.000
 MK-1-3                1    20.000
 MK-1-4                1    30.000
 MK-1-5                1    40.000
 MK-1-6                1    50.000
 MK-1-7                1    60.000
 MK-1-8                1    70.000
 MK-1-9                1    80.000
 MK-1-10               1    90.000
 MK-1-11               1   100.000
 MK-1-12               1   110.000
 MK-1-13               1   120.000
 MK-1-14               1   130.000
 MK-1-15               1   140.000
 MK-1-16               1   150.000
 MK-2-1                2     0.000
 MK-2-2                2    10.000
 MK-2-3                2    20.000
 MK-2-4                2    30.000
 MK-2-5                2    40.000
 MK-2-6                2    50.000
 MK-2-7                2    60.000
 MK-2-8                2    70.000
 MK-2-9                2    80.000
 MK-2-10               2    90.000
 MK-2-11               2   100.000
 MK-2-12               2   110.000
 MK-2-13               2   120.000
 MK-2-14               2   130.000
 MK-2-15               2   140.000
 MK-2-16               2   150.000
 MK-3-1                3     0.000
 MK-3-2                3    10.000
 MK-3-3                3    20.000
 MK-3-4                3    30.000
 MK-3-5                3    40.000
 MK-3-6                3    50.000
 MK-3-7                3    60.000
 MK-3-8                3    70.000
 MK-3-9                3    80.000
 MK-3-10               3    90.000
 MK-3-11               3   100.000
 MK-3-12               3   110.000
 MK-3-13               3   120.000
 MK-3-14               3   130.000
 MK-3-15               3   140.000
 MK-3-16               3   150.000
 MK-4-1                4     0.000
 MK-4-2                4    10.000
 MK-4-3                4    20.000
 MK-4-4                4    30.000
 MK-4-5                4    40.000
 MK-4-6                4    50.000
 MK-4-7                4    60.000
 MK-4-8                4    70.000
 MK-4-9                4    80.000
 MK-4-10               4    90.000
 MK-4-11               4   100.000
 MK-4-12               4   110.000
 MK-4-13               4   120.000
 MK-4-14               4   130.000
 MK-4-15               4   140.000
 MK-4-16               4   150.000
 MK-5-1                5     0.000
 MK-5-2                5    10.000
 MK-5-3                5    20.000
 MK-5-4                5    30.000
 MK-5-5                5    40.000
 MK-5-6                5    50.000
 MK-5-7                5    60.000
 MK-5-8                5    70.000
 MK-5-9                5    80.000
 MK-5-10               5    90.000
 MK-5-11               5   100.000
 MK-5-12               5   110.000
 MK-5-13               5   120.000
 MK-5-14               5   130.000
 MK-5-15               5   140.000
 MK-5-16               5   150.000
 MK-6-1                6     0.000
 MK-6-2                6    10.000
 MK-6-3                6    20.000
 MK-6-4                6    30.000
 MK-6-5                6    40.000
 MK-6-6                6    50.000
 MK-6-7                6    60.000
 MK-6-8                6    70.000
 MK-6-9                6    80.000
 MK-6-10               6    90.000
 MK-6-11               6   100.000
 MK-6-12               6   110.000
 MK-6-13               6   120.000
 MK-6-14               6   130.000
 MK-6-15               6   140.000
 MK-6-16               6   150.000
!*********************************** Marker Types ********************************************************************
!Co-dominant marker: When heterozygote F1 is present, P1 is coded as 2, F1 is coded as 1, and P2 is coded as 0; Otherwise, P1 is coded as 2, and P2 is coded as 0. 
!Dominant marker: When heterozygote F1 is present, P1 and F1 are coded as 12, and P2 is coded as 0; Otherwise, P1 is coded as 2, and P2 is coded as 0.  
!Recessive markers: When heterozygote F1 is present, P1 is coded as 2, and F1 and P2 are coded as 10; Otherwise, P1 is coded as 2, and P2 is coded as 0. 
!Missing marker is coded as -1. 
 MK-1-1                 0   2   2   2   2   2   0   0   0   0   2   0   0   2   0   2   0   0   0   2   2   0   2   2   0   2   2   0   2   0   2   0   2   2   2   0   0   2   0   2   2   2   2   0   2   2   2   2   2   0   2   2   0   2   0   2   0   2   0   0   2   0   0   0   2   2   0   0   0   2   0   2   2   2   2   0   0   2   2   0   0   0   2   2   0   0   0   2   2   2   2   2   0   0   2   2   0   0   0   2   2   2   2   0   0   0   0   2   0   2   0   2   2   2   0   2   0   0   0   2   0   2   2   0   0   0   0   0   2   0   2   2   2   2   0   2   2   2   0   2   0   0   0   0   2   0   2   2   2   0   0   2   2   2   2   0   0   0   0   2   0   0   2   0   0   2   2   0   0   0   2   2   0   2   2   2   2   2   2   0   0   2   2   0   0   0   2   2   0   2   0   2   2   0   2   0   0   0   0   0
 MK-1-2                 0   2   2   2   2   2   0   0   0   0   2   0   0   2   0   2   0   0   0   2   2   0   2   2   0   2   2   0   0   0   2   0   2   2   2   0   0   2   0   2   2   2   2   0   2   2   2   2   2   0   2   2   0   2   0   2   0   2   0   0   2   0   0   0   2   2   0   0   0   2   0   2   2   2   2   0   0   2   2   0   0   0   2   0   0   0   0   2   2   2   2   2   0   0   2   2   0   0   0   2   2   2   2   0   0   0   0   2   0   0   0   2   0   2   0   2   0   0   0   2   0   2   2   0   0   0   0   0   0   0   2   2   2   2   2   2   2   2   0   2   0   0   0   0   2   0   2   2   2   0   0   2   2   2   2   0   0   0   0   2   0   0   2   0   0   2   2   2   0   0   2   2   0   2   0   2   0   2   2   0   0   2   2   0   0   0   2   2   0   2   0   2   0   0   2   0   2   0   0   0
 MK-1-3                 0   0   2   2   2   2   0   0   0   0   2   0   0   2   0   2   0   0   0   2   2   0   2   0   0   2   2   0   0   0   2   2   2   2   2   0   0   2   0   2   2   2   2   0   2   2   2   2   2   2   2   2   0   2   2   2   0   2   0   0   2   0   0   0   2   2   0   0   0   2   0   2   2   2   2   0   0   2   2   2   0   0   2   0   0   0   0   2   2   2   2   2   0   0   2   2   0   2   0   2   2   2   2   0   0   0   0   2   0   2   0   2   0   2   0   2   0   0   0   2   0   2   2   0   0   0   0   0   0   0   2   2   2   2   2   2   2   2   0   2   0   0   0   0   2   0   2   2   2   0   0   2   2   2   0   0   0   2   0   2   0   0   2   0   0   2   2   2   0   0   2   2   0   2   0   2   0   2   2   2   0   2   2   0   0   0   2   0   0   2   0   2   0   0   2   0   2   0   2   0
 MK-1-4                 0   0   2   2   2   2   0   0   0   2   0   0   0   2   0   2   0   0   0   2   2   0   2   0   0   2   2   2   0   2   2   2   2   2   2   0   0   2   0   2   2   2   2   2   2   2   2   2   2   2   2   2   0   2   2   2   0   2   0   0   2   0   0   0   2   2   0   0   0   2   0   2   2   2   2   0   2   2   2   2   0   0   0   0   0   0   0   2   2   2   2   2   0   0   2   2   0   2   0   2   2   0   2   0   0   0   0   2   0   2   0   0   0   2   0   2   0   0   0   2   0   2   2   0   0   0   0   0   2   2   2   2   2   2   2   0   2   0   0   2   0   0   0   0   2   0   2   2   2   0   0   2   2   2   0   2   0   2   0   2   2   0   2   0   0   2   2   2   0   0   2   0   0   2   0   2   0   0   2   2   0   2   0   0   0   0   0   0   2   2   0   0   0   0   2   0   2   0   2   0
 MK-1-5                 0   0   2   2   2   2   0   0   0   0   2   0   0   2   0   2   2   0   0   2   2   0   2   0   0   2   2   2   0   2   2   2   2   2   2   2   0   2   2   2   2   2   2   2   2   2   2   2   2   2   2   2   0   2   2   2   0   0   0   0   0   0   2   0   2   2   0   0   0   2   0   2   2   2   2   0   2   2   2   2   0   0   2   2   0   2   0   2   0   2   2   0   0   0   2   0   0   2   0   2   2   0   2   0   0   0   0   2   0   2   0   0   0   2   0   2   0   0   0   2   0   2   2   0   0   0   0   0   0   2   2   2   2   2   2   0   2   0   0   2   0   0   0   0   0   0   2   2   2   0   0   2   2   2   0   2   0   2   0   0   2   0   2   0   0   2   2   2   0   0   2   0   0   2   0   2   0   0   2   2   0   2   0   0   0   0   0   0   2   2   0   0   0   2   0   0   2   0   2   0
 MK-1-6                 0   0   2   2   2   2   0   0   0   0   2   0   0   2   0   2   2   0   2   2   2   0   2   0   0   2   2   2   0   2   2   2   2   2   2   2   0   2   2   2   2   2   2   2   2   2   2   2   2   2   2   2   0   2   2   2   0   0   0   2   0   0   2   0   2   2   0   0   0   2   0   2   2   2   2   0   2   2   2   2   0   0   2   2   0   2   0   2   0   2   2   0   0   0   2   0   0   2   2   2   2   0   2   0   0   0   0   2   2   2   0   0   0   2   0   2   0   0   0   2   0   2   2   0   0   0   0   0   0   2   2   2   2   2   2   0   2   2   0   2   0   0   0   0   0   2   2   2   2   0   0   2   2   2   0   2   0   2   0   0   2   0   2   0   0   2   2   2   0   0   2   0   0   2   0   2   0   0   2   2   2   2   0   0   0   0   0   0   2   2   0   0   0   2   0   0   2   0   2   0
 MK-1-7                 0   0   2   2   2   2   2   0   0   0   0   2   0   2   0   2   2   0   2   2   2   0   2   2   0   2   2   2   0   2   2   2   2   2   0   2   0   2   2   2   2   0   0   2   2   2   2   2   2   2   2   2   0   2   2   2   0   0   0   2   0   0   2   0   2   2   0   0   0   2   0   2   2   2   2   0   2   2   2   2   0   2   2   2   0   2   0   2   0   2   2   0   2   0   2   0   0   2   2   2   2   0   2   0   0   0   0   2   2   2   0   0   0   2   2   2   0   0   0   2   2   2   0   2   0   0   0   0   0   2   2   2   2   0   2   0   2   2   0   2   0   0   0   0   0   2   2   2   2   0   0   2   2   2   0   2   0   0   0   0   2   2   2   0   0   2   2   2   0   0   2   0   0   2   2   2   0   0   2   2   2   2   0   0   0   0   0   0   2   2   0   0   0   2   2   2   2   0   2   2
 MK-1-8                 2   0   2   2   2   2   2   0   0   0   2   2   0   2   0   2   2   0   2   2   2   0   2   2   0   2   2   2   0   2   0   2   2   0   0   0   0   2   2   2   2   0   0   2   2   2   2   0   2   2   2   0   0   2   2   2   0   0   0   2   0   0   2   0   2   2   0   0   0   2   0   2   2   2   2   0   2   2   2   2   0   2   2   2   0   2   0   2   0   2   2   0   2   0   2   0   0   2   2   0   2   0   2   0   0   0   0   2   2   2   0   0   0   2   2   2   0   0   0   2   2   2   0   0   2   2   0   0   0   2   2   2   2   0   2   0   2   2   0   2   0   2   0   0   0   2   2   2   2   0   0   2   2   0   0   2   0   0   0   0   2   2   2   0   0   2   2   2   0   0   2   0   0   2   2   2   0   0   2   2   2   2   0   2   0   0   0   0   0   2   0   0   0   2   2   2   2   2   2   2
 MK-1-9                 2   0   2   2   2   2   2   2   0   0   2   2   0   2   0   0   2   0   2   0   2   0   2   0   0   0   2   2   0   2   0   2   2   0   0   0   0   2   2   2   2   0   0   0   2   2   2   2   0   2   2   0   2   2   2   2   0   0   0   0   0   0   2   2   2   2   0   0   2   2   0   2   2   2   2   0   2   2   2   2   0   2   2   2   0   2   2   2   0   2   2   0   2   0   2   2   0   2   2   0   2   0   0   0   0   0   0   2   2   2   0   0   0   2   2   2   0   2   2   2   2   2   2   0   0   2   0   0   0   2   2   0   2   0   2   0   2   2   0   0   0   2   0   0   0   2   2   2   2   0   0   2   2   0   0   2   0   0   0   0   2   0   2   0   0   2   2   0   0   2   2   0   0   0   2   2   0   0   2   2   2   2   0   2   0   0   0   0   0   2   0   0   0   0   0   2   2   2   2   2
 MK-1-10                2   0   2   2   2   2   2   2   2   0   2   2   0   0   0   0   2   0   2   0   2   2   2   0   0   0   2   2   0   2   0   0   2   2   0   0   0   2   0   0   2   0   0   0   2   2   2   2   0   2   2   0   2   2   2   2   0   0   2   0   0   0   2   2   2   2   0   0   2   2   0   2   2   2   2   0   2   2   2   2   0   2   2   2   0   2   2   2   0   2   2   0   2   0   2   2   0   2   2   0   2   0   0   2   0   0   0   2   2   2   0   0   2   2   2   2   0   2   2   2   2   2   2   0   0   2   0   0   0   2   2   0   2   0   2   0   2   2   0   0   0   2   0   0   0   2   2   2   2   0   0   2   2   0   2   2   0   0   0   0   2   0   0   0   0   2   2   0   0   2   2   0   0   0   2   2   0   0   2   2   2   2   0   2   2   0   0   0   0   2   0   0   0   0   0   0   2   0   2   2
 MK-1-11                2   0   2   2   2   2   2   2   0   0   2   2   0   0   0   0   2   0   2   2   2   2   2   0   0   0   2   2   0   2   0   0   2   2   0   0   0   2   0   0   2   2   0   0   2   2   2   2   0   2   2   0   2   2   2   2   0   0   2   0   0   0   2   2   2   2   0   0   2   2   0   2   2   2   2   0   2   2   2   2   0   2   2   2   0   2   2   2   0   2   2   0   2   0   2   2   0   2   0   0   2   0   0   2   2   0   0   2   2   2   2   0   2   2   2   0   2   2   2   2   2   2   2   0   0   2   0   0   0   2   2   0   2   0   2   0   2   2   0   0   0   2   0   0   0   2   2   2   2   0   0   2   0   0   2   2   0   0   0   0   2   0   0   0   2   2   2   0   2   2   2   0   0   0   2   0   0   0   2   2   2   2   0   2   2   0   0   0   0   2   0   2   0   0   0   0   2   0   2   0
 MK-1-12                2   0   2   2   2   2   2   2   0   0   2   2   0   0   0   0   2   0   2   2   2   2   2   0   0   0   2   2   0   2   0   0   2   2   0   0   0   2   0   0   2   2   0   0   2   2   2   2   0   2   2   0   2   2   0   2   2   0   2   0   0   0   0   2   2   2   0   0   2   2   2   2   2   2   2   2   0   2   2   2   0   2   2   2   0   2   2   2   0   2   2   0   2   0   2   2   0   2   0   0   2   0   0   2   2   0   0   2   2   2   2   0   2   2   2   2   0   2   2   0   2   2   2   0   0   2   0   0   0   2   2   0   2   0   2   0   2   2   0   0   0   0   2   0   2   2   2   2   2   0   0   2   0   0   2   2   0   0   0   0   2   0   2   0   2   2   2   0   2   2   0   0   0   0   0   0   0   0   2   2   2   2   0   2   2   0   0   0   2   2   0   2   0   0   0   0   2   0   2   0
 MK-1-13                0   0   2   2   2   2   2   2   0   0   2   2   0   0   0   0   2   0   2   2   2   2   0   0   0   0   2   2   0   2   0   0   2   2   0   0   0   2   0   0   2   2   0   0   2   2   2   2   0   2   0   0   2   2   0   2   2   0   2   0   0   2   0   2   2   2   0   0   2   2   0   2   2   2   2   2   0   2   2   2   0   2   2   2   0   2   2   2   0   2   2   0   2   0   2   2   2   2   0   0   2   2   0   2   2   2   0   2   2   2   0   0   2   2   2   2   0   2   2   0   2   2   2   0   0   2   0   2   0   0   2   0   0   0   2   0   2   2   0   0   0   0   2   0   2   2   2   2   2   0   0   2   0   0   2   2   0   0   0   0   2   0   2   0   2   2   2   0   2   2   0   2   0   0   0   2   0   0   2   2   2   2   0   2   2   0   0   0   2   2   0   2   0   0   0   0   2   0   2   0
 MK-1-14                0   0   2   2   2   2   2   2   0   0   2   0   0   0   0   0   2   0   2   2   2   2   0   0   0   2   2   2   0   2   0   0   2   2   2   0   0   2   0   0   2   2   0   0   2   2   2   2   0   2   0   0   2   2   0   0   2   2   2   0   0   2   0   2   2   2   0   0   2   2   0   2   2   2   2   0   0   0   0   2   0   2   2   2   0   2   2   2   0   2   2   0   2   0   2   2   2   2   2   0   2   2   0   2   2   2   0   0   2   2   0   0   0   2   2   2   0   2   2   0   0   2   2   0   0   2   0   2   0   2   2   0   0   0   2   0   2   2   0   0   0   0   2   0   2   2   2   2   2   0   0   2   0   0   2   2   0   2   0   0   2   0   2   0   2   2   2   0   2   0   0   0   0   0   0   2   2   0   2   2   2   2   0   2   2   0   0   0   2   2   0   2   0   0   0   0   2   0   2   0
 MK-1-15                0   0   2   0   2   2   2   2   0   0   2   0   2   0   0   0   2   0   2   2   0   0   0   0   0   2   2   2   2   2   0   0   2   2   2   0   0   2   2   0   0   2   0   2   2   2   2   2   0   2   0   0   2   0   0   0   2   2   2   2   0   2   0   2   2   2   0   0   2   2   0   2   2   2   2   0   0   2   0   2   0   2   2   2   0   2   2   2   0   2   2   0   2   0   2   2   2   2   2   0   2   0   0   2   2   0   0   0   2   2   0   0   0   2   2   2   0   2   2   0   0   2   2   0   0   2   0   2   0   2   0   0   0   0   2   0   2   0   0   0   0   0   2   0   2   2   2   2   2   0   0   0   0   0   2   2   0   2   0   0   0   0   0   0   2   2   2   0   2   0   0   0   0   0   2   2   2   0   2   2   2   2   2   2   2   0   0   0   2   2   0   2   0   0   0   0   2   0   2   0
 MK-1-16                0   0   2   0   2   2   2   2   0   0   2   0   2   2   0   0   2   0   2   2   0   0   0   0   0   2   2   2   2   2   0   0   2   2   2   2   0   0   2   0   0   2   0   2   2   2   2   2   2   2   0   0   2   0   0   0   2   2   2   2   0   2   0   2   2   2   0   0   2   2   0   2   2   2   2   0   0   2   0   2   0   2   2   2   0   2   2   2   0   2   2   0   2   0   2   2   2   2   2   0   2   0   2   0   2   0   0   0   2   2   0   0   0   2   2   2   0   2   2   2   0   2   2   0   0   2   0   2   0   2   0   0   0   0   2   2   2   0   0   0   0   0   2   0   0   2   2   2   2   2   0   0   0   0   2   2   0   2   0   0   0   0   0   0   2   0   0   0   0   0   0   0   0   0   2   2   2   0   2   2   2   2   2   2   2   0   0   0   2   2   0   2   0   0   0   0   2   0   2   0
 MK-2-1                 0   2   0   0   2   0   2   2   0   2   0   2   0   0   2   2   0   2   0   2   2   2   2   0   0   0   0   0   2   0   2   2   2   2   2   2   2   0   0   0   2   0   2   0   2   2   0   2   0   0   0   0   2   2   2   2   2   2   0   0   2   2   2   0   0   2   0   2   0   2   2   0   2   2   0   0   2   0   2   2   2   0   2   2   0   0   0   0   0   2   0   0   0   0   2   2   2   2   2   2   2   2   2   2   2   2   2   2   2   0   2   0   2   2   2   2   2   2   0   0   0   0   0   2   2   2   2   0   0   2   0   0   0   2   2   2   0   0   0   0   2   2   0   2   2   2   0   0   0   0   0   2   0   0   0   2   0   2   0   0   2   2   2   0   0   0   2   0   2   0   0   0   2   2   2   2   0   0   2   0   2   2   0   2   2   2   0   0   2   2   0   0   0   0   2   0   0   0   2   2
 MK-2-2                 0   2   0   0   2   0   2   2   0   2   0   0   0   0   2   2   0   2   0   2   2   0   2   0   0   0   0   2   0   0   2   2   2   2   2   2   2   0   0   0   2   2   2   0   0   2   0   2   0   0   0   0   2   2   2   2   2   2   0   0   2   0   0   0   0   2   0   2   0   0   2   0   2   2   0   0   2   0   2   2   2   0   2   2   0   0   0   0   0   2   0   0   0   0   2   2   2   2   2   2   2   2   2   2   2   2   0   2   2   0   2   0   0   2   2   2   2   2   0   0   0   0   0   2   2   2   2   2   0   2   2   0   0   2   2   2   0   0   2   0   2   2   0   2   2   2   0   0   0   0   0   2   0   0   0   0   0   2   0   0   2   2   2   0   2   0   0   0   2   0   0   2   2   2   2   2   0   0   2   0   2   2   0   2   2   2   0   2   2   2   0   0   0   0   2   2   2   0   2   2
 MK-2-3                 0   2   0   0   2   0   2   2   0   2   0   0   0   0   2   2   0   2   0   2   2   0   2   0   0   0   2   0   0   0   2   2   2   2   2   2   2   0   0   0   2   2   0   0   0   0   2   2   0   0   0   0   2   2   0   2   2   0   0   0   2   0   0   0   0   2   0   2   0   0   2   0   2   2   2   0   0   0   2   2   2   0   2   2   0   0   0   0   0   2   0   0   0   0   2   2   2   2   0   2   2   2   2   2   0   2   0   2   2   0   2   0   2   2   2   2   2   2   0   0   0   2   0   2   2   2   2   2   0   2   0   0   0   2   2   0   0   0   2   0   2   2   0   2   2   2   0   0   0   0   0   2   0   0   0   0   2   2   0   0   2   2   2   0   2   0   0   0   2   0   0   2   2   2   2   2   2   0   2   0   0   2   0   0   2   2   0   2   2   2   0   0   0   2   2   2   2   0   2   2
 MK-2-4                 0   2   0   0   2   0   2   2   0   2   0   0   0   0   2   2   0   0   0   2   2   0   2   0   0   2   2   0   0   2   0   2   0   2   2   2   2   0   0   0   0   2   0   0   0   0   2   2   0   2   0   0   2   2   0   2   2   0   0   0   2   0   2   0   0   2   0   2   0   0   2   0   2   2   2   0   0   0   2   2   2   0   2   2   0   0   0   0   2   2   0   2   0   2   2   2   2   2   0   2   2   2   2   2   0   0   0   2   2   2   2   0   2   2   2   2   0   2   0   0   0   2   0   2   2   2   2   2   2   2   0   0   0   2   2   0   0   0   2   0   2   2   0   2   2   2   0   0   0   0   2   2   0   0   2   0   2   0   0   0   2   2   2   0   2   0   0   0   2   0   0   2   2   2   2   2   2   0   2   0   0   2   0   0   2   2   0   2   2   2   0   0   0   2   2   2   2   0   0   2
 MK-2-5                 0   2   2   2   2   0   2   2   2   0   0   2   0   0   0   2   0   2   0   2   2   0   2   0   0   2   2   0   0   2   0   2   0   2   2   2   2   0   0   0   0   0   0   0   2   0   2   2   0   2   0   0   2   0   0   2   2   0   0   0   2   0   2   0   0   2   0   2   0   0   2   0   2   2   2   0   0   0   2   0   2   0   2   2   0   0   2   0   2   0   0   2   0   2   2   2   2   0   0   0   0   2   2   2   0   2   0   2   2   2   2   0   2   2   2   2   0   2   0   0   0   2   0   2   2   2   2   2   2   2   0   2   0   2   2   0   0   0   2   0   2   2   0   2   2   2   0   0   0   0   2   2   0   0   2   0   2   0   0   0   0   2   2   0   2   2   0   0   2   2   0   2   2   2   2   2   2   0   2   2   0   0   0   0   2   2   0   0   2   2   0   0   0   2   2   2   2   0   0   2
 MK-2-6                 0   0   2   2   2   0   2   2   2   0   0   0   0   0   0   2   0   2   0   2   2   0   2   0   0   2   2   0   0   2   0   2   0   2   2   2   2   0   0   0   0   0   0   0   2   0   2   2   0   2   0   0   2   0   0   2   2   0   0   0   2   0   2   0   0   2   0   2   0   0   2   0   2   0   2   0   0   0   2   0   2   0   2   2   0   0   2   0   2   0   0   2   0   2   2   2   2   0   0   0   0   0   2   2   0   2   0   2   0   2   2   0   2   0   2   2   0   2   2   0   0   2   2   2   2   2   2   2   0   2   0   2   2   2   2   0   0   0   2   2   2   2   0   2   2   2   0   0   0   0   2   0   0   0   2   0   2   0   0   0   0   2   2   0   2   2   2   0   2   2   0   0   2   2   2   2   2   0   2   2   0   2   0   0   2   2   0   0   0   2   0   0   0   2   2   2   2   0   0   2
 MK-2-7                 2   0   2   2   2   0   2   2   2   0   0   0   0   0   0   2   0   2   0   2   2   0   2   0   0   2   2   0   2   2   0   2   0   2   2   2   2   0   0   0   0   2   0   0   2   2   2   2   0   2   2   0   2   0   0   2   2   0   0   0   2   0   2   0   0   2   0   2   0   0   0   0   2   0   2   0   0   2   2   0   0   0   2   2   0   0   2   0   2   0   0   2   0   2   0   2   2   0   0   0   0   0   2   2   0   2   0   2   0   2   2   0   2   0   2   2   0   2   0   0   0   2   2   2   2   0   2   2   0   2   2   2   2   2   2   0   0   0   2   2   2   0   0   2   2   2   0   0   0   0   2   0   0   2   2   0   2   0   0   0   0   2   2   0   2   2   2   0   2   2   0   0   2   2   2   2   2   0   2   2   0   2   0   0   2   2   0   0   0   2   0   0   0   2   2   2   2   0   0   2
 MK-2-8                 2   0   2   2   2   0   2   2   2   0   0   0   0   0   0   2   0   2   0   2   0   0   0   0   0   2   2   0   2   2   0   2   0   0   2   2   2   0   0   0   0   2   0   0   2   2   2   2   0   2   2   0   2   0   0   2   2   0   0   0   2   0   2   0   0   2   2   2   2   0   0   0   2   0   2   0   0   2   2   0   2   0   2   2   0   0   2   0   2   0   0   2   0   2   0   0   2   0   0   0   0   0   2   0   0   2   0   2   0   2   2   0   2   0   2   2   0   2   0   0   0   2   2   2   2   0   2   2   0   2   2   2   2   2   2   2   2   0   2   2   0   0   0   2   2   2   0   0   0   0   2   0   0   2   2   0   2   0   0   0   0   2   2   0   2   2   2   0   2   2   0   0   2   2   2   2   2   2   2   2   0   2   0   0   2   2   0   0   0   2   0   0   0   2   0   0   2   2   0   2
 MK-2-9                 2   0   2   2   2   0   2   2   2   0   0   0   0   0   0   2   0   2   0   2   0   0   0   0   0   2   2   0   2   0   0   2   0   2   0   2   2   0   0   0   2   2   2   2   2   2   2   2   0   0   2   0   2   0   0   2   2   0   0   0   2   0   2   0   0   2   0   2   0   0   0   0   2   0   2   0   0   2   2   0   2   0   2   2   0   0   2   0   2   0   0   0   0   2   0   0   2   0   2   0   0   0   0   0   0   2   0   2   0   0   2   0   2   0   2   2   2   2   0   0   0   2   0   2   2   0   0   2   0   2   0   0   2   2   2   2   2   0   2   2   0   0   0   2   2   2   0   0   0   0   2   0   0   0   2   0   2   0   0   0   0   2   2   0   2   2   2   0   2   0   0   0   2   2   2   2   2   2   2   2   0   2   0   0   2   2   0   0   0   2   0   0   0   2   0   0   2   2   2   2
 MK-2-10                2   0   2   0   2   0   2   2   2   0   0   0   0   0   0   2   0   2   0   2   0   0   2   0   0   2   2   0   2   0   0   2   0   2   2   2   0   0   0   0   2   2   2   0   2   2   2   2   0   0   2   0   2   0   0   2   2   0   0   0   2   0   2   0   0   2   0   2   0   2   0   0   2   0   2   0   0   2   2   0   2   2   0   2   0   0   2   0   2   0   0   0   0   2   0   0   2   0   2   0   0   0   0   0   0   2   0   2   0   0   2   0   2   0   2   2   2   0   0   0   0   0   0   2   2   2   0   2   0   2   0   0   2   2   2   2   2   0   2   0   0   0   0   2   2   2   2   0   2   0   2   2   0   0   2   0   2   0   0   0   0   2   2   2   2   2   2   0   0   0   0   0   0   2   2   2   2   2   2   2   0   2   0   0   2   2   0   2   0   2   0   0   0   2   0   0   2   2   2   2
 MK-2-11                2   0   2   0   2   0   2   2   2   0   0   2   2   0   0   2   0   2   0   2   0   0   2   0   0   2   2   0   0   0   0   2   0   2   2   2   0   0   0   2   2   2   2   0   2   2   2   2   0   0   2   0   2   0   0   2   2   0   0   0   2   0   2   0   0   2   0   2   0   2   0   0   2   0   0   0   0   0   0   0   2   2   0   2   0   0   0   0   2   0   0   0   2   0   0   0   0   2   2   0   2   0   0   0   0   0   0   2   0   2   2   0   0   0   2   2   2   0   0   0   0   0   0   2   2   2   0   2   0   2   0   0   2   2   2   2   2   0   2   0   0   0   0   0   2   2   2   0   2   0   2   2   0   0   2   0   2   0   0   0   0   0   2   2   2   2   2   0   0   0   2   0   0   2   2   2   2   2   2   2   0   2   0   2   2   2   0   2   0   2   0   0   0   2   0   0   2   0   2   0
 MK-2-12                2   0   2   0   2   0   2   2   2   0   0   2   2   2   0   2   0   2   0   2   0   0   2   0   0   2   2   0   0   0   0   0   0   2   2   2   0   0   0   2   2   2   2   0   2   2   0   2   0   2   2   0   2   0   0   2   2   0   0   0   2   0   2   0   0   2   2   2   0   2   0   0   2   0   0   2   0   2   0   0   2   2   0   2   0   0   0   0   2   0   0   0   2   0   2   0   0   2   2   0   2   0   0   0   0   0   0   2   0   2   2   0   2   0   2   2   2   2   0   0   0   0   2   2   2   2   0   2   0   2   0   0   2   0   2   0   2   0   2   0   0   0   0   0   2   2   2   0   2   0   2   2   0   0   2   0   0   0   0   0   0   0   2   2   2   2   2   0   0   0   2   0   0   2   2   2   2   2   0   2   0   2   0   2   2   2   0   2   0   2   0   0   0   2   0   0   0   0   2   0
 MK-2-13                0   0   2   0   2   0   2   2   2   0   0   2   2   0   0   2   0   2   0   0   0   0   2   0   0   2   2   0   0   0   0   0   0   2   2   2   0   0   0   2   0   2   2   0   2   2   0   0   0   2   2   0   0   0   0   2   2   0   0   0   2   0   2   0   0   2   2   2   0   2   0   0   0   0   0   2   0   2   0   0   0   2   0   2   0   0   2   0   2   0   0   0   0   0   2   0   0   2   2   0   2   0   0   0   0   0   0   2   0   2   2   0   2   0   2   2   2   2   0   0   0   0   0   2   2   2   0   2   0   2   0   0   2   0   2   0   2   0   2   0   0   0   0   0   2   2   2   0   2   0   2   0   0   0   2   0   0   0   0   0   0   2   2   2   2   2   2   0   0   0   2   0   0   2   2   2   2   2   0   2   2   2   0   2   2   2   0   2   0   2   0   0   2   2   2   0   0   0   2   0
 MK-2-14                0   0   2   0   2   0   2   2   2   0   0   2   2   0   0   2   0   2   0   0   0   0   2   0   0   0   2   0   0   0   0   0   0   2   2   2   0   0   0   2   0   2   2   0   2   2   0   0   0   2   2   0   2   0   0   2   2   0   0   0   2   0   2   0   0   2   2   2   0   2   0   0   0   0   0   2   0   2   0   0   0   0   2   0   0   0   2   0   2   0   0   0   0   0   2   0   2   2   2   0   0   2   0   0   0   0   0   2   0   2   2   0   0   0   2   2   2   2   0   0   0   0   0   2   2   2   0   2   0   2   0   0   2   2   2   0   2   0   2   0   0   0   2   0   2   2   2   0   2   2   2   0   2   0   2   0   0   0   0   0   0   2   2   2   2   2   2   0   0   0   2   2   0   2   2   2   2   2   0   0   2   2   0   2   2   2   0   2   0   2   0   0   2   2   2   0   2   0   2   2
 MK-2-15                0   0   2   2   2   0   0   2   2   0   0   2   2   0   0   2   2   2   0   2   0   2   2   2   0   0   2   0   0   0   0   0   0   0   2   2   0   0   0   2   0   2   2   0   2   2   0   0   0   0   2   2   2   0   0   2   0   0   0   0   2   0   2   0   0   2   2   2   2   2   0   0   0   0   0   2   0   2   0   0   0   2   2   0   0   0   2   0   2   0   0   0   0   0   2   0   2   2   2   0   0   0   2   0   0   0   0   2   0   2   0   0   0   0   2   2   2   0   0   0   0   0   0   2   2   2   0   2   0   2   0   0   2   2   2   0   2   0   2   2   0   0   2   0   2   2   2   0   0   2   2   2   2   2   2   0   0   0   0   0   0   2   2   2   2   2   2   0   0   0   2   2   0   2   2   2   2   2   0   0   2   2   0   2   2   2   0   2   0   2   0   0   2   2   2   0   2   0   2   0
 MK-2-16                0   0   2   2   2   0   0   0   2   0   0   0   2   0   0   2   2   2   0   2   0   2   2   2   0   0   2   0   0   0   0   0   2   0   2   2   0   0   0   2   0   2   2   0   2   2   0   0   0   0   2   2   2   0   0   2   0   0   0   0   2   2   2   0   0   2   2   2   2   0   0   0   2   0   0   2   0   2   0   0   0   0   2   0   0   2   2   0   2   0   0   0   0   0   2   0   2   2   0   0   0   0   2   0   2   0   0   2   0   2   0   0   0   2   2   2   2   0   0   0   2   0   2   2   2   2   0   2   0   2   0   0   2   2   2   0   2   0   2   2   0   0   2   0   2   2   2   0   0   2   2   2   2   2   2   0   0   0   0   0   2   2   2   2   0   0   2   0   0   0   2   2   0   2   0   2   2   2   0   0   2   2   0   2   2   2   2   2   0   0   0   0   2   2   2   0   2   0   2   0
 MK-3-1                 0   0   2   2   0   0   0   0   2   2   2   2   0   0   0   0   0   2   0   2   0   2   0   2   2   2   0   2   0   2   2   0   2   0   2   0   2   0   0   0   2   2   0   0   2   0   0   2   0   2   2   0   0   0   0   2   2   2   2   2   0   2   0   2   0   0   0   0   0   0   0   2   2   0   2   0   2   2   2   0   2   2   0   0   0   0   0   0   0   2   2   0   2   2   2   0   2   0   2   2   0   2   0   0   0   2   2   2   0   2   2   0   0   2   0   0   2   2   2   2   0   2   2   2   2   2   2   0   0   2   0   2   2   0   0   2   0   2   2   0   0   0   0   2   0   2   2   2   2   2   2   2   2   0   2   2   0   0   0   2   0   2   2   0   0   0   2   0   0   0   0   0   2   2   0   0   2   2   2   0   0   0   0   0   0   2   0   0   0   2   0   0   0   0   2   2   0   0   0   2
 MK-3-2                 0   0   2   2   0   0   0   0   2   0   2   2   0   0   0   0   0   2   0   2   0   2   0   0   2   2   0   2   0   2   2   0   2   0   2   0   2   0   0   0   2   2   0   0   2   0   0   2   0   2   2   0   0   0   2   2   0   2   0   2   0   2   0   2   0   0   0   0   0   0   0   2   2   0   0   0   2   2   2   0   2   2   0   0   0   0   0   0   2   2   2   0   2   2   2   0   2   0   2   2   0   0   0   0   0   2   2   2   0   2   0   0   0   2   0   0   2   2   2   2   2   2   2   2   0   2   2   0   0   2   0   2   0   0   0   2   0   2   2   0   0   0   0   2   0   0   2   2   2   2   2   2   2   0   2   2   0   0   0   0   0   2   2   0   0   0   2   0   0   0   0   0   2   2   0   0   2   2   2   0   0   0   0   0   0   2   2   0   0   2   2   0   0   0   2   2   0   0   0   2
 MK-3-3                 0   0   2   2   0   0   0   0   0   0   2   0   0   0   0   0   0   2   0   0   0   2   2   0   2   2   0   2   0   0   2   2   2   0   2   0   2   0   0   0   2   2   0   0   0   0   0   2   0   2   2   2   0   0   2   2   0   2   0   0   0   2   0   2   0   0   0   0   2   0   2   2   2   0   0   0   2   2   0   0   2   2   0   0   0   0   0   0   2   2   2   0   2   0   2   0   2   0   2   2   2   0   0   0   2   2   2   0   0   2   0   0   0   2   0   0   0   0   2   2   2   2   2   0   0   2   2   0   0   2   0   2   0   0   2   2   0   2   2   0   0   0   0   2   0   0   2   0   2   2   2   2   2   2   2   2   2   0   0   0   0   2   2   0   2   0   2   0   0   0   0   0   2   2   0   0   2   2   2   0   0   0   0   0   0   2   2   0   0   2   2   0   0   0   2   2   0   0   0   2
 MK-3-4                 0   0   2   2   0   0   0   0   0   0   2   0   0   0   0   0   0   2   0   0   0   0   2   2   2   2   0   2   0   0   0   2   2   0   2   0   2   0   0   0   2   2   0   0   0   0   0   2   2   2   2   2   0   0   0   2   0   0   0   2   0   2   0   2   0   0   0   0   2   0   2   2   2   0   0   0   2   2   0   0   2   2   0   0   0   0   0   2   2   2   2   0   2   0   2   0   2   0   2   2   2   0   2   2   2   2   2   0   0   0   0   0   0   2   0   2   0   0   2   2   2   2   2   0   0   2   2   2   0   0   2   2   0   0   2   2   0   0   2   0   2   2   0   0   0   0   2   0   2   2   2   0   2   2   2   2   2   2   2   0   2   2   2   0   2   0   2   0   0   0   0   0   2   2   0   0   2   2   2   0   2   0   0   0   0   2   2   0   0   2   2   0   0   2   2   2   0   0   0   2
 MK-3-5                 0   0   0   2   0   0   0   0   0   0   2   0   2   0   0   0   0   2   0   0   0   0   2   2   2   2   0   2   2   0   0   2   2   0   2   0   0   2   0   0   2   2   0   0   0   0   0   2   2   2   2   2   0   0   0   2   0   0   0   2   0   2   0   2   0   0   0   0   2   0   2   2   2   0   0   0   2   2   0   0   2   2   0   0   0   0   0   2   0   2   2   0   2   0   2   0   2   0   2   0   2   0   2   2   2   2   2   0   0   0   0   0   0   2   0   2   0   0   2   2   2   2   2   0   0   2   2   2   0   2   2   2   0   0   2   2   0   0   2   2   2   2   0   0   0   0   2   0   2   2   2   0   2   2   2   2   2   2   2   2   2   2   2   0   2   0   2   0   0   0   0   0   2   2   0   0   2   2   2   0   2   0   2   0   0   2   2   0   2   2   2   0   0   2   2   0   0   0   0   2
 MK-3-6                 0   0   0   2   2   2   0   0   0   2   2   0   2   0   0   0   0   0   0   0   0   0   0   2   2   2   0   2   2   0   0   2   2   0   2   0   0   2   0   0   2   2   0   2   0   2   0   2   2   2   2   2   0   0   0   2   0   0   0   2   0   0   0   0   0   0   0   0   2   0   2   2   2   0   0   0   0   0   2   0   2   2   0   0   0   2   0   2   2   2   2   2   2   2   2   0   2   0   2   0   2   2   2   2   2   2   2   0   0   0   0   0   0   2   2   2   0   0   2   2   2   2   2   0   0   2   2   2   0   2   2   2   0   0   2   2   0   0   2   0   2   2   0   0   0   0   2   0   2   2   2   2   2   2   2   2   2   2   2   2   2   2   2   0   2   0   2   0   0   0   0   0   2   2   0   0   0   2   2   0   2   0   2   0   0   2   2   0   2   2   2   0   0   2   2   0   2   0   0   2
 MK-3-7                 0   0   0   2   2   2   0   0   0   2   0   0   2   0   0   0   0   0   0   0   0   0   2   2   2   2   0   2   0   0   0   2   2   0   2   0   0   2   0   0   2   2   2   0   0   2   0   2   2   2   2   2   0   0   0   2   0   0   0   2   0   0   0   2   0   0   0   0   2   0   2   2   2   0   0   0   0   0   0   0   2   2   0   0   0   2   0   0   2   2   0   2   2   2   2   0   0   0   2   0   2   2   2   2   2   2   2   0   0   0   0   0   0   2   0   2   0   0   2   2   2   2   2   0   0   2   2   2   0   2   2   2   0   0   2   2   0   0   2   0   2   2   0   0   0   0   2   0   2   2   2   2   0   2   2   2   2   2   2   2   2   2   2   2   2   0   2   0   2   0   0   0   2   2   2   0   0   2   0   2   2   0   2   2   0   2   0   0   0   2   2   0   0   2   2   2   2   0   0   2
 MK-3-8                 0   0   0   2   2   2   2   0   0   2   0   0   2   0   0   2   0   2   0   0   0   0   2   2   2   2   0   2   0   0   0   2   2   2   2   0   2   2   0   2   2   2   0   0   0   2   0   2   2   0   2   2   0   0   0   2   2   0   0   2   0   0   0   2   0   0   0   0   2   0   2   2   2   0   0   0   0   0   2   0   2   2   0   0   0   2   0   0   2   2   0   2   2   2   2   0   0   0   2   0   2   2   2   0   2   2   2   0   0   0   2   0   0   2   0   0   0   0   2   2   2   2   2   0   0   2   2   0   0   2   2   2   0   0   2   2   0   0   2   0   2   2   2   0   0   0   2   0   2   2   2   2   0   2   2   0   2   2   2   2   2   2   2   2   2   0   2   2   2   0   0   2   0   2   2   0   0   2   0   2   2   0   2   2   0   2   0   0   2   2   2   0   0   2   2   2   2   0   0   2
 MK-3-9                 0   0   0   2   2   0   2   0   0   2   0   2   0   0   0   2   0   2   0   0   0   0   2   2   2   2   2   2   0   0   0   2   0   2   2   0   0   2   0   2   2   2   0   0   0   2   0   2   2   0   2   2   0   0   0   2   2   0   0   2   0   0   2   2   0   0   0   2   2   0   2   2   2   0   0   0   0   0   2   0   2   0   0   0   0   2   0   0   2   2   0   2   2   2   2   0   0   2   2   0   2   2   2   0   2   2   2   0   0   0   2   0   0   2   0   2   0   0   2   2   2   2   2   0   0   0   2   0   0   2   2   2   0   0   2   2   0   0   2   0   2   2   2   0   0   0   2   0   2   2   2   2   0   2   2   0   2   2   2   2   2   2   2   2   2   0   2   2   2   0   2   2   0   2   2   0   0   2   0   2   2   0   0   2   0   2   0   0   2   2   2   0   0   0   2   2   2   2   2   2
 MK-3-10                0   2   0   2   2   0   2   0   0   2   0   2   0   0   0   2   0   2   0   0   0   0   2   2   2   2   2   2   0   0   0   2   0   2   0   0   0   2   0   2   0   2   0   0   0   2   0   2   0   2   2   2   0   0   2   2   2   0   0   2   0   2   2   2   0   0   0   2   2   2   0   2   2   0   0   0   0   0   2   0   2   0   0   0   0   2   0   0   2   2   0   2   2   2   2   0   0   2   2   0   2   2   2   0   2   2   2   2   0   0   2   0   0   2   0   2   0   0   2   2   2   2   2   0   0   0   2   0   0   2   2   0   0   0   2   2   0   0   2   0   2   2   2   0   0   0   2   0   2   2   0   2   0   2   2   0   2   2   2   2   2   2   2   2   0   0   2   2   2   0   2   2   0   2   0   0   0   2   0   2   2   0   0   2   0   2   0   0   2   2   2   0   0   0   2   2   2   2   2   2
 MK-3-11                0   2   0   0   2   0   2   0   0   2   0   2   0   0   0   2   0   2   0   2   0   2   2   2   2   2   2   0   0   0   0   0   0   2   0   0   0   2   0   2   0   2   0   0   0   2   0   2   0   2   0   2   0   0   2   2   0   0   0   2   0   2   2   2   0   0   0   2   2   2   0   2   2   0   0   0   0   0   2   0   2   0   0   2   0   0   0   0   2   2   0   2   0   2   2   2   0   2   2   0   2   2   2   0   2   2   2   2   0   0   2   0   0   2   0   2   0   0   2   2   2   2   2   0   0   0   2   2   0   2   2   0   0   0   2   0   0   0   2   0   0   2   2   0   0   0   2   0   2   2   0   0   2   2   2   2   0   2   2   2   2   2   2   2   0   0   2   0   2   0   0   2   0   2   0   0   0   0   0   2   2   0   0   2   0   2   0   0   2   2   2   2   0   2   0   2   2   2   2   2
 MK-3-12                0   2   0   0   2   0   2   0   0   2   0   2   2   0   0   2   0   2   0   2   0   2   2   2   2   2   2   0   0   0   0   0   0   2   0   0   0   2   2   2   0   2   0   0   0   2   2   2   0   2   0   2   0   0   0   0   0   0   0   2   0   0   0   2   0   0   0   2   2   2   0   2   2   0   0   0   0   0   2   0   2   0   0   2   0   0   2   0   2   2   0   2   0   2   2   2   0   2   2   2   2   2   2   0   2   2   2   2   0   0   2   0   2   2   0   2   0   0   2   2   2   2   2   0   0   0   2   2   0   2   0   0   0   0   2   0   0   0   2   0   0   2   2   0   0   0   2   0   2   2   0   0   2   2   2   2   0   2   2   0   2   2   2   2   0   0   2   0   2   0   0   2   0   2   2   2   0   0   0   2   2   0   2   2   0   2   0   0   2   2   2   2   0   2   2   2   2   2   2   2
 MK-3-13                0   2   0   0   2   0   2   0   0   2   0   2   2   0   0   2   0   2   0   2   0   2   2   2   2   2   0   0   0   0   0   0   2   2   0   2   2   2   2   2   2   2   0   0   0   2   2   2   2   2   0   2   2   2   0   2   0   0   0   2   0   0   0   2   2   2   0   2   2   2   0   2   2   2   0   0   0   0   2   0   2   0   0   2   2   0   2   0   2   2   0   2   0   2   2   2   0   2   2   2   2   2   2   0   2   2   2   2   0   0   2   0   2   2   0   2   0   2   2   2   2   0   2   0   0   0   2   2   2   2   0   0   0   0   2   0   0   0   2   0   0   2   2   2   0   0   2   0   2   2   0   0   2   2   2   2   0   2   2   0   2   2   2   2   0   0   0   0   2   0   0   0   0   2   2   2   0   0   0   2   0   0   2   2   0   2   0   0   2   2   2   2   0   2   2   2   2   2   2   0
 MK-3-14                0   2   0   0   2   0   2   0   0   2   0   2   0   0   0   2   0   2   2   2   0   2   0   2   2   2   2   0   0   0   0   0   2   2   2   2   2   2   0   0   2   2   2   0   0   2   2   2   2   2   0   2   2   2   0   2   0   0   0   2   0   0   2   2   2   2   0   2   2   2   0   2   2   2   0   0   0   0   2   0   0   0   0   2   0   0   2   0   0   2   0   2   0   2   2   2   0   2   0   0   2   2   2   0   2   2   2   2   0   0   2   0   2   2   0   2   0   2   2   0   2   0   2   0   0   0   2   2   2   2   0   0   2   2   2   0   0   0   2   0   0   2   2   2   0   0   2   0   0   2   0   0   2   2   2   2   0   0   2   0   2   2   2   2   0   0   0   0   2   0   0   0   0   2   2   0   0   0   0   2   0   0   2   2   0   2   0   0   2   2   2   2   0   2   2   2   2   2   2   0
 MK-3-15                0   2   0   0   2   0   2   2   0   2   0   0   0   0   0   2   0   2   2   2   0   2   0   2   2   2   2   0   2   0   0   0   2   0   2   2   0   2   0   0   2   2   2   0   0   2   2   2   2   0   0   2   2   2   0   2   0   2   0   2   0   0   2   2   2   2   0   2   2   2   2   2   2   2   0   0   0   0   2   0   0   0   0   2   2   0   2   0   2   2   0   2   0   2   0   2   0   2   0   0   2   2   2   0   0   0   2   2   0   2   2   0   2   2   0   2   2   2   2   0   2   0   0   0   0   0   2   0   0   2   0   0   2   0   2   2   0   0   2   0   0   2   2   2   0   0   2   0   0   2   0   0   2   0   2   2   0   0   2   0   2   2   2   2   0   0   0   0   2   0   0   0   0   2   2   2   0   0   0   2   0   0   2   2   0   2   0   0   2   2   2   2   0   2   2   2   2   2   2   0
 MK-3-16                0   2   0   0   2   0   2   2   0   2   0   0   0   0   0   2   0   2   2   2   0   2   0   2   2   0   2   0   2   0   0   0   2   0   2   2   0   2   2   0   2   2   2   0   0   2   2   2   2   0   2   2   2   2   0   2   2   2   0   0   0   0   2   2   0   2   0   2   2   2   2   2   2   2   0   0   0   0   2   0   0   0   0   2   2   0   2   0   2   2   0   2   0   2   0   2   0   0   0   0   2   2   2   0   0   2   2   2   0   2   2   0   2   2   0   2   2   2   2   2   2   2   0   0   0   0   2   0   0   2   2   0   2   0   2   2   0   0   2   0   0   2   2   2   0   0   0   0   0   2   0   0   2   0   2   0   0   0   2   0   2   2   2   2   0   0   0   0   2   0   0   0   0   2   2   2   0   0   0   2   0   0   2   2   0   2   0   0   2   2   2   2   0   2   2   2   2   2   2   0
 MK-4-1                 0   2   2   0   2   2   2   0   0   2   0   2   2   2   0   0   0   2   2   0   0   0   0   2   0   2   0   0   2   2   0   2   2   0   2   2   0   2   0   0   2   0   0   0   0   2   2   0   0   0   2   0   2   2   0   2   0   2   0   2   0   2   0   2   0   2   0   2   0   0   2   2   0   0   2   2   0   0   2   2   2   0   0   0   2   2   2   0   0   0   0   0   0   2   2   0   0   0   0   2   2   2   0   2   2   0   0   0   0   2   0   0   2   2   0   0   0   0   2   0   0   2   2   2   0   0   2   0   2   0   2   2   2   0   0   0   0   0   0   2   2   0   0   0   2   2   2   2   2   0   2   2   0   0   2   0   0   2   2   2   2   2   2   2   0   0   2   0   2   2   2   2   2   2   2   0   2   0   0   2   2   0   2   2   0   0   0   2   0   2   0   2   0   2   2   2   0   0   2   0
 MK-4-2                 2   2   2   0   2   2   0   0   0   2   0   2   2   0   0   0   0   2   2   0   0   0   0   2   0   2   0   0   2   2   0   2   2   0   2   2   0   2   0   0   2   0   0   0   0   2   2   0   0   0   2   0   2   2   0   2   0   2   0   2   0   2   0   2   0   2   0   0   0   0   2   2   0   0   2   0   0   2   0   2   2   0   0   0   2   2   2   0   0   0   0   0   0   2   2   0   0   0   0   2   2   2   0   0   0   2   0   0   0   2   0   0   2   2   0   0   0   0   2   2   0   0   2   2   0   0   2   0   2   0   2   2   2   0   0   0   0   2   0   2   2   0   0   0   2   2   2   2   2   0   2   0   0   0   2   0   0   2   2   2   2   2   2   2   0   0   2   0   2   2   2   2   2   2   2   0   2   0   0   2   2   0   2   0   0   0   0   2   0   0   0   2   0   2   2   2   0   0   2   0
 MK-4-3                 2   2   2   0   2   0   0   2   0   2   2   2   2   0   0   0   0   2   2   0   0   0   0   2   0   0   0   0   2   2   0   2   2   0   2   2   0   2   0   0   2   0   0   0   0   2   2   0   0   0   2   0   2   2   0   2   0   2   0   2   0   2   0   2   2   2   0   2   2   0   2   2   0   0   2   0   0   0   2   2   2   0   0   0   2   2   2   0   0   0   0   0   0   2   2   0   0   0   0   2   2   2   0   0   0   2   0   0   0   2   0   0   2   2   0   0   0   2   2   2   0   0   2   2   0   0   2   0   2   2   2   2   2   0   0   0   0   2   0   2   2   0   0   2   2   2   0   2   2   0   2   0   0   0   2   0   2   2   2   2   0   2   2   2   0   0   2   0   2   0   2   2   2   2   2   0   0   0   0   2   2   0   2   0   0   0   0   0   0   0   2   2   0   2   2   2   0   0   0   0
 MK-4-4                 2   2   2   0   2   0   0   2   0   2   2   2   2   0   0   0   0   2   2   0   0   0   0   2   0   0   0   0   2   2   0   2   2   0   2   2   0   2   0   0   2   0   0   0   0   2   2   0   0   0   2   0   2   2   0   2   0   2   0   0   0   2   0   2   0   2   0   2   2   0   2   0   0   0   2   0   0   0   2   2   2   0   0   0   2   2   2   0   0   0   0   0   0   2   2   0   0   0   0   2   2   2   0   0   0   2   0   0   0   2   0   0   2   2   0   0   0   2   2   0   0   0   0   0   2   0   2   0   2   2   2   2   2   0   0   0   0   0   0   2   0   0   0   2   2   2   0   2   2   0   2   0   0   0   2   2   2   0   2   2   0   2   2   2   0   0   2   0   2   0   2   2   2   0   2   0   0   0   0   2   2   0   2   0   0   0   0   0   0   0   2   2   0   2   0   2   2   0   0   0
 MK-4-5                 2   2   2   0   2   0   0   2   0   2   2   2   2   0   0   0   0   2   2   0   0   0   0   2   0   0   0   0   2   0   0   2   2   0   2   0   0   2   0   0   2   0   0   0   0   2   2   0   0   0   2   0   2   2   0   0   0   2   0   0   0   2   0   2   0   2   0   2   2   0   2   0   0   0   2   0   0   0   2   2   2   0   0   0   2   2   2   0   0   0   0   0   0   2   2   2   0   0   0   2   2   2   0   0   0   2   0   0   0   2   0   0   2   2   0   0   0   2   2   2   0   0   2   0   2   0   2   0   2   2   2   2   2   0   0   0   0   0   0   2   0   0   0   0   2   2   0   2   2   2   2   0   0   0   2   2   2   2   2   2   0   2   2   2   0   0   2   0   2   0   2   0   2   0   2   0   2   0   0   2   2   0   2   0   0   0   0   0   0   0   2   2   2   2   0   2   0   0   0   0
 MK-4-6                 2   2   2   2   2   0   0   2   0   2   2   2   2   0   0   0   2   2   2   0   0   0   0   2   0   0   0   0   2   0   0   2   2   0   2   0   0   0   0   0   2   2   0   0   0   2   2   0   0   0   2   0   2   2   0   0   0   2   0   0   2   2   0   2   0   2   0   2   2   0   0   0   0   0   2   0   0   2   2   2   2   0   0   0   2   2   2   0   0   0   0   0   0   2   2   2   0   0   0   2   2   2   0   0   0   2   0   0   0   2   0   0   2   2   2   0   2   2   2   2   0   0   2   0   0   0   2   0   2   2   2   2   2   0   2   0   0   0   0   0   0   0   0   0   2   2   2   2   2   2   2   0   0   0   2   2   0   2   2   2   0   2   2   2   0   0   2   0   2   0   2   0   0   0   2   0   2   0   0   2   2   0   2   2   2   0   0   0   0   0   2   2   2   2   0   2   0   0   0   0
 MK-4-7                 2   0   2   2   2   0   0   2   0   2   2   2   2   0   0   0   2   0   2   0   0   2   0   2   0   0   0   0   2   0   0   2   2   0   0   0   0   0   0   0   2   2   0   0   0   2   0   0   0   0   2   0   2   2   0   0   0   2   0   0   2   2   0   2   0   2   0   2   2   0   0   0   0   0   2   0   0   0   2   2   2   0   0   0   2   2   2   0   0   0   0   0   0   2   2   2   0   0   0   2   2   2   0   0   0   2   0   0   0   2   0   0   2   2   2   0   2   2   2   2   0   0   0   0   0   0   2   0   0   2   2   2   2   0   2   0   0   0   0   2   0   0   0   0   2   2   2   2   2   2   2   0   0   0   2   2   0   2   2   2   0   0   2   2   0   0   2   0   0   2   2   0   0   0   2   0   2   0   0   2   2   0   2   2   2   0   0   0   0   0   2   2   0   0   2   2   2   0   0   0
 MK-4-8                 2   0   2   2   2   0   0   2   0   0   2   2   2   0   2   0   2   0   2   0   0   0   0   2   0   0   0   0   2   0   0   2   2   0   0   0   0   0   0   0   2   2   0   0   2   0   0   0   0   0   2   0   2   2   0   0   0   2   2   0   2   2   0   2   2   2   0   2   2   0   0   2   0   0   2   0   0   0   2   2   2   0   0   0   2   2   2   0   0   0   0   0   0   2   2   2   2   0   0   0   2   0   0   0   0   0   0   0   0   2   0   0   2   2   2   0   2   2   2   2   0   2   2   0   0   0   2   0   2   2   2   2   2   0   2   0   0   2   2   2   0   0   2   0   2   2   2   2   2   2   2   0   2   0   2   2   0   2   2   2   0   0   2   2   0   0   2   0   0   2   2   0   0   0   2   0   0   0   0   2   2   0   2   0   2   2   0   2   0   0   2   2   0   0   2   0   2   0   2   0
 MK-4-9                 2   2   2   2   2   0   0   2   0   0   2   2   2   0   2   0   2   2   2   2   0   0   0   2   0   0   0   0   2   0   0   2   2   0   0   0   0   0   0   0   2   2   0   0   2   0   2   0   0   0   2   0   2   0   0   0   0   0   2   0   2   2   0   2   2   2   0   2   2   2   0   2   0   0   2   0   0   0   2   0   2   0   0   0   2   2   2   2   0   0   0   0   0   2   2   2   2   0   0   0   2   0   0   2   0   2   0   0   2   2   2   0   2   2   2   0   2   2   2   0   0   2   2   0   0   0   2   0   2   2   2   2   2   0   2   0   0   2   2   2   0   0   2   0   2   2   2   2   2   2   2   0   2   0   2   0   0   2   2   2   0   0   0   2   2   0   2   0   0   2   2   0   0   0   2   0   0   0   0   2   2   0   2   0   2   2   2   2   0   0   0   2   0   0   2   0   2   0   2   2
 MK-4-10                0   2   2   2   2   0   0   2   0   0   2   2   2   0   2   0   2   2   2   2   0   0   0   2   0   0   2   0   2   0   0   2   2   2   0   0   0   0   0   0   2   2   2   0   0   0   2   0   0   0   2   0   2   0   0   2   0   0   2   0   2   2   0   2   2   2   0   2   2   2   0   2   0   0   2   2   0   0   0   0   2   0   0   0   2   2   0   2   0   0   0   0   0   2   2   2   2   0   0   0   2   0   0   2   0   2   0   0   2   2   2   2   2   2   2   0   0   2   2   0   2   0   2   0   0   2   2   0   2   2   2   2   2   0   2   0   2   2   2   2   0   2   2   0   2   2   2   2   2   0   0   0   2   0   0   0   0   2   2   2   2   0   0   2   2   0   2   0   0   2   2   0   0   0   0   0   0   0   0   2   2   0   0   0   2   0   2   2   0   0   0   2   2   0   2   0   2   0   2   2
 MK-4-11                0   2   2   2   2   0   0   2   0   0   2   0   2   0   2   0   2   2   2   0   0   0   0   2   0   0   2   0   2   0   0   0   0   2   0   0   0   0   0   0   2   2   2   0   0   0   2   0   0   0   2   0   2   2   0   2   0   2   2   0   2   2   0   2   2   0   0   2   2   0   0   2   0   0   2   2   0   2   0   0   2   0   0   0   2   2   0   2   0   2   0   0   0   2   2   2   2   0   0   0   2   0   0   2   0   2   0   0   2   2   2   2   2   2   2   0   0   2   2   0   2   0   2   0   0   2   2   2   2   2   2   2   2   2   2   0   2   2   2   2   0   0   2   0   2   2   2   2   2   0   0   0   2   0   0   0   0   2   0   2   2   0   0   2   2   2   2   0   0   2   2   0   2   0   0   0   0   0   0   2   2   0   0   0   2   0   2   2   0   0   0   2   2   0   2   0   2   0   2   2
 MK-4-12                0   2   0   2   2   0   0   0   0   0   2   0   2   0   2   0   2   2   2   0   0   2   0   2   0   0   2   0   2   0   2   2   0   2   0   0   0   0   0   0   2   2   2   0   0   0   2   2   0   0   2   0   0   2   0   2   0   0   2   2   2   0   0   2   2   0   2   2   2   0   0   2   2   0   2   2   0   2   0   0   2   0   2   0   2   2   0   2   0   2   0   0   0   2   2   2   2   0   0   0   2   0   0   2   0   2   0   0   0   2   2   2   2   2   2   0   2   0   2   0   2   0   2   0   0   2   2   2   2   2   2   2   2   2   2   0   2   2   2   2   0   0   2   0   2   2   2   2   2   0   0   0   2   0   0   0   0   2   0   2   2   0   0   0   2   2   2   0   0   2   2   0   2   0   0   0   0   0   0   2   2   0   0   0   2   2   2   2   2   0   0   2   2   0   0   0   2   0   2   2
 MK-4-13                0   2   0   2   2   0   0   0   0   0   2   2   2   0   2   2   2   2   2   0   2   2   0   2   0   0   0   0   2   0   2   2   0   2   2   0   0   0   2   0   2   2   2   0   0   2   2   2   0   0   2   0   0   0   0   2   2   0   2   2   2   0   0   2   2   0   2   0   2   0   0   2   2   0   2   2   0   2   0   0   2   0   2   0   2   2   0   2   0   2   0   0   0   2   2   2   2   0   2   0   2   0   0   2   0   2   0   0   2   2   0   2   2   2   2   0   2   2   2   0   2   2   2   0   0   2   2   2   2   2   2   0   2   2   2   0   2   2   2   2   0   0   2   0   2   2   2   2   2   0   0   0   2   2   0   2   0   2   0   2   2   0   0   0   0   2   2   0   0   2   2   0   2   0   0   0   0   2   0   2   2   0   0   0   2   2   2   2   2   0   0   2   2   0   0   0   2   0   2   2
 MK-4-14                0   2   0   2   2   0   2   0   0   0   2   2   2   0   2   2   2   2   2   0   2   2   0   2   0   0   0   0   2   0   2   2   0   2   2   2   0   0   2   0   2   2   2   0   0   2   2   2   0   0   2   2   0   0   0   2   2   0   2   2   2   0   0   2   2   0   2   0   2   0   0   2   2   0   2   2   0   0   0   0   2   0   2   0   2   2   2   2   0   2   0   2   2   2   2   2   2   0   0   0   2   0   0   0   2   2   0   0   2   2   0   2   2   2   2   2   2   2   2   0   2   0   2   0   0   2   2   2   2   2   2   0   2   2   2   2   2   2   2   2   0   0   2   0   2   0   2   2   2   2   0   0   2   2   0   2   2   2   0   2   2   0   0   0   0   2   2   0   0   2   2   0   2   0   0   0   0   2   0   0   2   0   0   0   2   2   2   2   2   0   2   2   2   0   0   0   2   2   2   2
 MK-4-15                0   2   2   2   2   0   2   0   0   0   2   2   2   0   2   2   2   2   2   0   2   2   0   2   0   0   0   0   2   0   2   2   0   2   2   2   0   0   2   0   2   2   2   0   0   2   2   2   0   0   2   2   2   0   0   2   0   0   0   2   2   0   2   2   2   0   2   0   2   2   0   2   0   2   2   2   0   0   0   0   2   0   2   0   2   2   2   2   0   2   0   2   2   0   2   2   2   0   0   0   2   0   0   0   2   2   0   0   2   2   0   0   2   2   2   2   2   2   2   0   2   0   2   0   0   2   0   2   2   2   2   0   2   2   2   2   2   2   2   2   0   0   2   0   0   0   2   2   2   2   0   0   2   2   0   2   2   2   0   2   2   0   0   0   0   0   0   0   2   2   2   0   2   0   0   2   0   2   0   0   2   0   0   0   2   0   2   2   2   0   2   2   0   0   0   0   2   2   2   2
 MK-4-16                0   2   0   2   2   0   2   0   0   0   2   0   2   2   2   2   2   2   2   0   2   2   2   2   0   0   0   0   2   0   0   2   0   2   2   0   0   0   2   0   2   2   2   0   0   0   2   2   0   0   2   2   2   0   0   2   0   0   0   2   2   0   0   2   2   0   2   0   2   2   0   2   0   2   2   2   0   0   0   0   2   0   2   0   2   0   2   2   0   2   0   2   2   0   2   2   2   0   0   0   2   2   0   0   2   2   0   0   2   2   0   0   0   2   2   2   2   2   2   2   2   2   2   0   0   2   2   2   2   2   2   0   2   2   2   2   2   2   0   0   0   0   2   0   0   0   2   2   2   0   0   0   2   2   0   0   2   2   2   2   2   0   2   0   0   0   0   0   0   2   2   0   2   0   0   0   0   2   0   2   2   0   2   2   0   0   2   2   0   0   2   2   0   0   2   0   2   0   2   2
 MK-5-1                 2   2   0   0   2   0   0   2   2   0   2   2   0   0   2   2   2   2   2   2   2   0   2   0   0   0   2   2   2   0   2   2   2   2   0   2   0   0   0   2   2   2   0   0   0   0   2   2   0   2   0   0   0   0   0   2   2   0   2   0   2   2   0   0   0   0   2   0   2   0   0   2   2   0   0   0   2   2   0   0   0   0   2   0   2   0   0   2   0   2   0   2   2   2   0   0   2   0   0   0   2   0   2   2   2   0   0   0   2   2   2   2   0   2   0   2   0   2   0   2   0   0   2   2   0   2   0   2   0   2   0   2   2   0   2   2   0   0   0   2   2   0   0   2   0   2   0   0   2   2   2   0   2   2   2   0   0   0   2   0   0   2   2   2   2   2   2   2   2   0   0   0   0   2   0   0   0   2   0   2   0   0   2   0   2   0   2   2   0   0   2   2   0   0   0   2   2   0   0   0
 MK-5-2                 2   0   0   0   2   0   0   2   2   0   2   2   0   0   2   2   2   2   2   2   2   0   2   0   0   0   0   2   2   0   2   2   2   2   2   2   0   0   0   2   2   2   0   2   0   0   2   2   0   2   0   0   0   0   0   2   0   0   0   0   2   2   0   0   0   0   2   0   2   0   0   2   2   0   0   0   2   0   0   0   0   0   2   0   2   0   0   2   0   2   0   2   2   2   0   0   2   0   0   0   2   0   2   2   2   0   0   0   2   2   2   2   0   2   0   0   0   2   0   2   0   2   2   2   0   2   0   0   0   2   2   2   2   0   2   2   0   0   0   0   0   0   0   2   0   2   0   0   2   2   2   0   2   2   2   0   0   0   2   0   0   2   2   2   2   2   2   2   2   0   0   0   0   2   0   2   0   2   0   2   0   0   2   0   2   0   2   2   0   0   2   2   0   0   0   2   2   0   0   0
 MK-5-3                 2   0   0   0   2   0   0   2   2   0   2   2   0   0   2   2   2   2   2   2   2   0   2   0   0   0   2   2   2   0   2   2   2   2   2   2   0   0   0   2   2   2   2   2   0   0   2   2   0   2   0   0   2   0   0   2   0   0   2   0   2   2   0   0   0   0   2   0   2   0   2   2   2   0   2   0   2   0   0   0   0   0   2   0   2   0   0   2   0   2   0   2   2   0   0   0   2   0   0   0   2   0   2   2   2   0   0   0   2   2   0   0   0   2   0   0   0   2   0   2   2   2   0   2   0   2   0   0   0   2   2   2   2   0   2   2   2   0   0   0   0   0   0   2   0   2   0   0   2   2   2   0   2   2   2   0   0   0   2   0   0   2   2   2   2   2   2   0   2   0   0   0   0   2   0   2   0   2   0   2   0   0   2   0   2   0   2   2   0   0   2   2   0   0   2   2   2   0   0   0
 MK-5-4                 2   0   0   0   2   0   0   0   2   0   2   2   0   0   2   2   2   2   2   2   2   0   0   0   0   0   2   2   2   0   2   2   2   2   2   2   0   0   0   2   2   2   2   2   2   0   2   2   0   2   0   0   2   0   0   2   0   0   2   0   2   2   0   0   0   0   2   0   2   0   0   2   2   0   0   0   2   0   0   0   0   0   2   0   2   0   2   2   0   2   0   2   0   0   2   0   2   0   0   0   2   0   2   0   2   0   0   0   2   2   0   2   0   2   0   2   0   2   0   2   2   2   0   2   2   2   2   0   0   2   0   2   2   2   2   2   2   0   0   0   0   0   0   2   0   2   0   0   2   2   2   0   2   2   2   0   0   0   2   0   2   2   2   2   0   2   2   0   2   0   0   0   0   2   0   2   0   2   0   2   2   0   2   0   2   0   2   2   0   0   0   2   0   0   2   2   2   0   0   0
 MK-5-5                 2   0   0   0   2   0   0   0   2   0   2   2   0   0   2   2   2   2   2   2   2   0   0   0   0   0   2   2   2   0   2   2   2   2   2   2   2   0   0   2   2   2   2   2   2   0   2   2   0   2   0   0   2   0   0   2   0   0   2   0   2   2   2   0   0   0   2   0   2   0   0   2   2   0   0   0   0   0   0   0   0   0   2   0   2   0   2   2   0   0   0   0   0   0   2   0   2   0   0   0   2   0   2   0   2   0   0   0   2   2   0   2   0   2   0   2   0   2   0   2   2   2   0   2   2   0   2   0   2   2   0   2   2   2   2   2   2   0   0   0   0   0   2   2   0   0   0   0   2   2   2   0   2   2   2   0   0   0   2   0   2   2   2   2   0   2   2   0   2   0   2   0   0   2   0   2   0   2   0   2   2   0   0   2   2   0   2   2   0   2   0   0   2   0   2   2   2   2   2   0
 MK-5-6                 2   0   2   0   2   2   0   2   2   0   2   2   0   0   2   2   2   2   0   2   2   0   0   0   0   0   2   2   2   0   2   2   2   2   2   2   2   0   0   2   2   2   2   2   0   0   0   2   0   2   0   0   2   0   0   2   0   0   2   0   2   2   2   0   0   0   2   2   2   2   0   2   2   0   0   0   0   0   0   0   0   0   2   0   2   0   2   2   0   0   0   0   0   2   2   0   2   0   0   0   2   2   2   0   2   0   0   0   2   2   0   2   0   2   0   2   0   0   0   0   2   2   2   2   2   0   2   0   2   2   0   2   2   2   0   2   2   0   0   0   0   0   2   2   0   0   0   0   0   0   2   0   2   2   2   0   0   0   0   0   2   2   2   2   0   2   2   0   2   0   2   0   0   0   0   2   0   2   0   2   2   0   0   2   0   0   2   2   0   2   0   0   2   0   2   2   2   2   2   0
 MK-5-7                 2   0   2   0   2   2   0   2   2   0   2   2   0   0   0   0   2   2   0   2   2   0   0   0   0   0   2   2   2   0   2   2   0   0   2   2   2   0   0   0   2   2   2   2   0   0   0   2   0   2   0   0   2   0   0   2   0   0   2   0   2   2   2   0   0   0   2   2   2   2   0   2   2   0   0   0   0   0   0   0   2   0   2   0   2   2   2   2   0   0   0   0   0   0   2   0   2   2   0   0   2   2   2   0   2   0   2   0   2   0   0   2   0   2   0   2   0   0   0   0   2   2   2   2   2   0   2   0   2   2   0   2   2   2   0   0   2   0   0   0   0   0   2   2   2   0   0   0   0   0   2   0   2   2   2   0   2   0   0   0   2   2   2   2   0   2   2   0   2   0   2   0   0   0   2   2   0   2   0   2   2   0   0   2   0   0   2   2   0   2   0   0   2   0   2   2   2   2   2   0
 MK-5-8                 2   0   0   2   2   2   0   2   2   0   2   2   0   2   0   0   2   2   0   2   2   2   0   0   0   0   2   2   2   2   2   2   0   0   2   2   2   0   0   2   0   2   2   2   0   0   0   2   0   2   0   0   2   0   0   2   0   0   2   0   2   0   2   0   0   0   2   2   0   2   0   0   2   0   0   0   0   0   0   2   2   0   2   0   2   2   2   2   0   0   0   0   0   0   0   0   2   0   0   0   0   2   0   0   2   2   2   0   2   0   0   2   2   2   2   2   2   0   0   0   2   2   2   2   0   0   2   0   2   2   0   2   2   2   0   2   2   0   2   0   0   0   2   2   2   0   2   0   0   0   2   0   2   2   2   0   2   0   0   0   2   2   2   0   0   2   2   0   2   0   2   0   0   0   2   2   2   2   0   2   2   0   0   2   0   0   2   2   0   2   0   2   2   0   2   2   2   2   2   2
 MK-5-9                 2   2   0   2   2   2   0   2   2   0   0   2   0   2   0   0   2   2   0   2   2   0   0   0   0   0   2   2   2   2   2   2   0   0   2   2   2   0   0   2   2   2   0   2   0   0   0   2   0   2   0   2   2   0   0   2   0   0   2   0   2   0   2   0   2   0   2   2   0   2   0   0   2   0   0   2   0   0   0   2   2   0   2   0   2   0   2   0   0   0   0   0   0   0   0   0   2   0   0   2   0   2   0   0   2   2   2   0   2   0   0   2   2   2   2   2   2   0   0   0   2   2   0   0   0   0   2   0   2   2   0   2   2   0   0   0   2   0   2   0   0   0   2   2   2   0   2   0   0   0   2   0   2   2   2   0   0   0   2   0   0   2   2   0   0   2   2   0   2   0   2   0   2   0   2   2   2   2   0   2   2   0   2   2   0   0   2   2   0   2   0   2   0   2   2   2   2   2   2   0
 MK-5-10                2   2   0   2   2   2   0   2   2   0   0   2   0   2   0   0   2   2   0   2   2   0   0   0   0   0   2   2   2   2   2   2   2   0   2   2   2   2   0   2   2   2   0   2   0   0   0   2   0   2   0   2   2   0   0   2   0   0   2   0   2   0   2   0   2   0   2   2   0   2   0   0   2   0   0   2   0   0   0   2   2   0   2   0   2   0   2   0   0   0   0   2   0   0   0   0   2   0   0   2   0   2   0   0   2   2   2   0   2   2   0   2   2   2   2   0   2   0   0   0   2   2   0   0   0   0   2   0   0   0   0   2   2   0   0   0   2   2   2   0   0   0   2   2   2   0   2   0   0   0   2   0   2   2   0   0   0   2   2   0   0   0   2   2   0   2   2   0   0   0   2   0   2   0   2   2   2   2   0   2   2   0   2   2   0   0   0   2   0   2   0   2   0   2   2   0   2   2   2   0
 MK-5-11                2   2   0   2   2   2   0   0   2   0   0   2   0   2   0   0   2   2   0   2   2   0   0   0   0   0   2   2   2   2   2   2   2   0   2   2   2   2   0   2   0   0   0   2   0   0   0   2   0   2   0   2   2   2   0   2   0   0   2   0   2   0   2   0   2   0   2   2   0   2   0   0   0   0   2   2   0   0   0   2   2   0   2   0   2   0   2   2   0   0   0   2   2   0   0   0   2   0   2   2   0   2   2   0   2   2   2   0   0   0   0   0   2   2   2   0   2   0   0   0   2   2   0   0   0   0   2   0   0   0   0   2   2   0   0   0   2   2   2   0   0   0   2   2   2   0   2   0   0   0   0   0   2   2   0   0   0   2   2   0   0   0   2   2   0   2   2   0   0   0   2   0   2   0   2   2   2   2   0   0   2   0   2   2   0   0   0   2   0   2   0   0   0   2   2   0   2   2   2   0
 MK-5-12                2   2   2   2   2   2   0   0   2   0   0   2   0   2   0   0   2   2   0   2   2   0   0   2   0   0   2   2   2   2   2   2   2   0   2   2   0   2   0   2   0   0   0   2   0   0   0   2   0   2   0   2   2   2   0   2   0   0   0   0   2   0   2   2   2   2   2   0   0   0   0   0   0   0   2   2   0   0   0   2   0   0   2   0   2   0   2   2   2   2   0   2   2   2   0   0   2   0   2   2   0   2   2   0   2   2   2   0   0   0   0   0   2   2   2   0   2   0   0   0   2   2   0   0   0   0   2   0   0   0   0   2   2   0   0   0   2   2   2   0   0   0   2   2   0   0   2   0   0   0   0   0   2   2   0   0   0   2   2   0   0   0   2   2   0   2   2   0   0   0   2   0   2   0   2   2   0   2   0   0   2   0   2   2   0   0   0   2   0   2   0   0   0   2   2   0   2   2   2   0
 MK-5-13                2   2   2   2   2   2   0   0   2   0   0   2   0   2   0   0   2   2   0   2   2   0   0   2   2   0   2   2   2   2   2   2   2   0   2   2   0   2   0   2   0   0   2   2   0   0   0   2   0   2   0   2   2   2   0   2   0   2   0   0   2   0   2   2   2   2   2   0   0   0   0   0   0   0   0   2   0   0   0   2   0   0   2   0   2   0   2   2   2   2   0   2   2   2   0   0   2   0   2   2   0   2   2   2   2   2   2   0   0   0   0   0   2   2   2   2   2   0   0   0   2   2   0   0   0   0   2   0   0   0   0   2   2   0   0   0   2   2   2   0   0   0   2   2   0   0   2   0   0   0   0   2   2   2   0   0   0   2   2   0   0   0   2   2   2   2   2   0   0   0   2   2   2   0   2   2   0   2   0   0   2   0   2   2   0   0   0   2   0   2   0   0   0   2   2   0   2   2   2   0
 MK-5-14                2   2   0   0   2   2   0   0   2   0   0   2   0   2   0   0   2   2   0   2   2   0   0   2   2   0   2   2   2   2   0   2   2   0   2   2   0   2   0   2   0   0   2   2   0   0   0   2   0   2   0   2   2   2   0   2   0   2   0   0   2   0   2   2   2   2   2   0   0   0   0   2   0   0   0   2   0   0   0   2   0   0   2   0   2   0   2   2   2   2   0   2   2   2   0   0   2   0   0   2   2   2   2   2   2   2   0   2   0   0   0   0   2   2   2   0   2   0   0   0   2   2   0   0   0   0   2   0   0   0   0   2   2   0   0   0   2   2   2   0   0   0   2   2   0   0   2   0   0   0   0   2   2   2   0   0   0   2   2   0   0   0   2   2   2   2   2   0   0   0   0   2   2   0   2   2   0   2   0   0   2   0   2   2   0   0   0   2   0   2   0   0   0   2   2   0   2   2   2   0
 MK-5-15                2   0   0   0   2   2   2   0   2   0   0   2   0   2   0   0   0   2   0   2   2   0   0   2   2   0   2   2   2   2   0   2   2   0   2   2   0   2   0   2   0   0   2   0   0   0   0   0   0   2   0   2   2   2   0   2   0   2   0   0   2   2   2   2   2   2   2   0   2   2   0   0   2   0   0   2   0   0   0   2   0   0   2   2   2   0   2   2   2   2   0   2   2   2   0   0   2   0   2   2   2   2   2   0   2   2   0   2   0   0   2   2   2   2   2   0   2   0   0   0   2   0   0   0   0   0   2   0   0   0   0   2   0   0   0   0   2   2   0   0   0   0   2   2   0   0   2   0   0   0   0   2   2   2   0   0   0   2   0   0   2   0   2   2   2   0   2   0   0   0   0   2   2   0   2   0   0   0   2   0   2   0   2   2   0   0   0   2   0   2   0   0   2   2   2   0   2   2   2   0
 MK-5-16                2   0   0   0   2   2   2   0   2   0   0   2   0   2   0   0   0   2   0   2   2   0   0   2   2   0   2   2   2   2   0   2   2   0   2   0   0   2   0   2   2   2   2   0   0   0   0   0   2   2   2   2   2   2   0   2   0   2   0   0   2   2   2   2   2   2   2   0   0   2   2   0   2   0   0   2   0   2   0   2   0   0   2   2   2   0   2   0   2   2   0   2   2   2   0   2   2   2   2   2   2   2   2   0   2   2   0   2   2   0   2   2   2   2   2   0   2   0   0   0   2   0   0   0   0   0   2   0   0   0   0   2   0   0   0   0   2   2   0   0   0   0   2   2   0   0   2   0   0   0   0   2   2   2   0   0   0   2   0   0   2   2   2   2   0   0   2   0   0   0   0   2   2   0   2   0   0   0   2   0   2   0   2   2   0   0   0   0   0   2   0   0   2   2   2   0   2   2   2   0
 MK-6-1                 0   2   2   2   0   2   0   2   0   0   2   2   0   2   2   0   2   2   2   0   0   2   0   2   0   2   0   2   2   0   2   2   2   2   0   0   2   0   0   0   0   2   0   0   2   2   0   2   2   2   0   0   2   0   0   2   0   2   2   0   0   0   2   2   2   2   2   0   0   0   0   0   2   2   0   2   0   0   2   0   2   0   0   2   2   0   2   2   0   2   0   2   2   2   0   2   0   0   2   2   2   0   2   2   0   2   0   2   2   2   2   2   2   2   2   0   2   0   0   0   2   0   2   0   2   2   0   2   2   2   2   2   2   0   0   2   0   2   2   0   2   0   0   2   0   2   0   0   0   2   2   0   0   2   0   2   0   2   0   2   2   2   2   0   0   0   2   2   0   0   2   2   0   2   0   0   0   2   0   0   2   0   0   0   2   2   0   2   2   2   2   2   2   0   2   0   2   0   0   0
 MK-6-2                 0   2   2   2   0   2   0   2   0   2   2   2   0   2   2   0   2   2   2   0   0   2   0   2   0   2   0   2   2   2   2   2   2   2   0   0   2   0   0   0   0   0   0   0   2   2   0   2   0   2   0   0   0   0   0   2   0   0   2   0   0   0   2   2   2   2   2   0   0   0   0   0   2   2   0   2   0   0   2   0   2   0   0   2   2   0   0   2   0   2   0   2   2   2   0   2   0   0   2   2   2   0   2   2   0   2   0   2   2   2   2   2   2   2   2   0   2   0   0   0   2   0   2   0   0   2   0   2   2   2   2   2   2   0   0   2   0   2   2   0   0   0   0   2   0   2   0   0   2   2   2   0   0   2   0   2   0   2   0   0   2   0   2   0   0   0   2   2   0   0   2   2   0   2   0   0   0   2   0   0   2   0   0   2   2   2   0   2   2   2   2   2   2   2   2   0   0   0   0   0
 MK-6-3                 0   2   2   2   2   2   2   0   0   2   2   2   0   2   2   0   2   2   2   2   0   2   0   2   0   2   0   2   2   2   2   2   2   2   0   2   2   0   0   0   0   0   0   2   2   2   0   2   0   2   0   0   0   0   0   2   0   0   2   0   0   0   0   2   2   2   2   2   0   0   0   0   0   2   0   2   0   0   2   0   2   2   0   2   2   0   0   2   0   2   0   2   0   2   0   0   0   0   0   2   2   0   2   2   0   2   0   2   2   2   2   2   2   2   2   0   2   0   0   0   2   0   2   0   2   2   2   2   2   0   2   2   0   0   0   2   0   2   2   0   0   0   0   2   0   0   0   0   0   2   2   2   0   2   0   2   0   2   0   0   2   0   2   0   0   0   2   2   2   0   2   2   0   2   0   0   0   0   0   0   2   0   2   2   2   2   0   2   2   2   2   2   2   2   2   0   0   0   0   0
 MK-6-4                 0   2   2   2   2   2   2   0   0   2   2   2   0   2   2   0   2   2   2   2   0   2   0   2   0   2   0   2   2   2   2   0   2   2   0   2   2   0   0   0   2   0   0   2   2   0   0   2   0   2   2   2   0   0   0   2   0   0   2   0   0   2   0   2   0   2   2   2   0   2   0   0   0   2   0   0   0   0   2   0   2   2   0   2   0   0   0   0   0   2   0   2   0   2   0   0   0   0   0   2   2   0   2   2   0   2   2   2   2   2   2   2   2   2   2   2   2   0   0   2   2   2   2   0   2   2   2   2   2   0   2   2   0   0   0   2   2   2   2   0   0   0   0   2   0   0   0   0   0   2   0   2   0   2   0   2   0   2   0   2   2   0   2   0   0   0   2   2   2   0   2   2   0   2   0   0   2   0   0   0   2   0   2   2   0   2   0   2   2   2   2   2   2   2   2   0   0   0   0   2
 MK-6-5                 0   2   2   2   2   2   2   0   0   2   2   2   0   2   2   0   2   2   2   2   2   2   0   2   0   2   0   2   2   2   2   0   2   2   0   2   2   0   0   0   2   0   0   2   2   0   0   2   0   2   2   2   0   0   0   2   0   0   2   0   0   2   2   2   0   2   2   2   0   2   0   0   2   2   0   2   0   0   2   0   2   2   0   2   0   0   0   0   0   2   0   2   0   0   0   0   0   0   0   2   2   0   2   2   0   2   2   2   2   2   2   2   2   2   2   2   2   0   0   2   2   2   2   0   2   2   2   2   2   0   2   2   0   2   0   2   2   2   2   0   0   0   0   2   0   0   0   0   0   2   0   2   0   0   0   2   0   2   0   2   2   0   2   0   2   0   2   2   0   0   2   2   0   2   0   0   2   0   0   0   2   0   2   0   0   2   0   2   2   2   2   2   2   0   2   0   0   0   0   2
 MK-6-6                 0   2   2   2   2   2   2   0   0   2   2   2   0   2   2   0   2   2   2   0   2   2   0   2   0   2   0   2   2   2   0   0   2   2   0   2   2   0   0   0   2   0   2   2   2   0   0   2   0   2   2   2   2   0   0   2   0   0   2   0   0   2   2   2   0   0   2   2   0   2   2   0   2   2   0   2   0   0   2   0   2   2   0   2   0   0   0   0   0   2   0   2   0   0   0   0   0   0   0   2   2   0   2   2   0   2   2   2   0   2   2   2   2   2   2   2   2   0   0   2   2   2   2   0   2   2   2   2   2   0   2   2   0   2   0   2   2   2   2   0   0   0   2   2   0   0   0   0   0   2   0   2   0   2   0   2   0   2   0   2   2   0   2   0   2   0   2   2   0   0   2   2   0   2   0   0   2   2   0   0   2   0   2   0   0   2   0   2   0   2   2   2   2   2   0   0   0   2   0   2
 MK-6-7                 0   2   2   2   2   2   2   0   0   2   2   2   0   2   2   2   2   2   2   0   2   2   0   0   0   2   0   2   2   2   0   0   0   2   0   2   2   0   0   0   2   0   2   2   2   0   2   2   0   2   0   2   2   0   2   0   0   0   2   0   0   2   2   2   0   0   2   2   0   0   2   0   2   2   0   2   0   0   2   0   2   2   0   2   2   0   0   0   0   2   0   2   2   0   0   0   0   0   0   2   2   0   2   2   0   2   2   2   2   2   2   2   2   2   2   2   2   2   0   2   2   2   2   0   2   2   2   0   2   0   2   2   2   2   0   0   2   2   0   0   0   0   2   2   0   0   0   0   0   2   0   2   2   2   0   2   0   0   0   2   2   0   2   2   2   0   0   2   0   2   0   2   0   2   0   2   2   2   0   2   0   0   2   0   0   2   0   2   2   2   2   2   2   2   0   0   2   2   0   2
 MK-6-8                 0   2   2   2   2   2   2   0   0   2   2   2   0   2   2   2   2   2   0   0   0   2   0   0   0   2   0   2   2   2   0   0   0   2   0   2   2   0   2   0   2   2   2   2   2   0   2   2   0   2   0   2   2   0   2   2   0   0   2   0   0   2   2   2   0   2   2   2   0   0   2   0   2   2   0   2   0   0   2   0   2   2   0   2   2   0   0   0   0   2   0   2   2   0   0   2   0   0   0   2   2   0   0   2   0   2   2   0   2   2   2   2   2   2   2   2   2   2   0   2   2   2   2   0   2   2   2   0   2   0   2   2   2   2   0   0   2   2   0   0   0   2   2   2   0   0   0   0   0   2   0   2   2   2   0   2   0   0   0   2   2   0   2   2   2   0   0   0   0   2   0   2   0   2   0   2   2   2   0   2   0   0   2   2   0   2   0   2   2   2   2   2   2   2   0   0   2   2   0   2
 MK-6-9                 0   2   2   2   2   2   2   0   0   2   2   2   0   0   0   2   2   2   2   0   0   2   0   0   0   0   0   2   2   2   2   0   0   2   0   2   2   0   2   2   2   2   2   2   0   0   0   2   0   2   0   2   2   0   2   2   0   0   2   0   0   2   0   2   0   2   2   2   0   0   2   0   2   2   0   2   0   0   0   0   2   2   0   2   2   0   0   0   0   2   0   2   2   2   0   2   0   0   0   0   2   0   0   2   0   2   2   0   2   2   2   2   2   2   2   2   2   2   0   2   2   2   2   0   2   0   2   0   2   0   2   2   2   2   2   0   2   2   2   0   0   2   0   2   0   0   0   0   0   0   0   2   2   2   0   2   0   0   0   2   2   0   2   2   2   2   2   0   0   2   0   2   0   2   0   2   2   2   0   2   0   0   2   0   0   2   0   2   2   2   2   2   2   2   0   0   2   2   0   2
 MK-6-10                0   2   2   2   2   2   2   0   0   2   2   0   0   0   0   2   2   2   2   0   0   2   0   0   0   2   0   2   2   2   2   2   2   2   0   2   2   0   0   2   2   2   2   2   0   0   0   2   0   2   0   2   2   0   2   2   0   0   2   2   0   2   0   2   0   0   2   2   0   2   2   0   2   2   2   2   0   0   0   0   2   2   0   2   2   0   0   0   0   2   0   2   2   2   0   2   0   0   0   0   2   0   0   2   2   2   2   0   2   0   2   2   2   2   2   2   2   2   0   2   2   2   2   0   2   0   2   0   2   0   2   0   0   2   2   0   2   2   0   0   0   2   0   2   0   0   0   2   0   0   2   2   2   2   0   2   0   0   0   0   2   0   0   2   2   2   2   0   0   2   2   2   0   2   0   2   2   2   0   0   0   0   0   0   0   2   0   2   0   2   0   2   2   2   0   2   2   2   0   2
 MK-6-11                0   2   2   2   2   2   2   0   2   2   2   0   0   0   0   2   2   2   2   0   0   2   0   0   0   2   0   0   2   2   2   2   2   2   0   0   2   0   2   2   2   2   2   2   0   0   0   2   0   2   0   2   2   0   2   2   0   0   2   2   0   0   0   2   0   0   2   0   2   2   2   0   2   2   2   2   0   0   0   2   2   2   0   2   2   0   2   0   0   2   0   2   2   2   0   2   2   0   0   0   2   0   0   2   2   2   0   0   2   0   2   2   2   2   2   2   2   2   0   2   2   0   2   0   2   2   2   0   0   2   2   0   0   2   2   0   0   2   0   0   0   2   0   2   0   0   0   2   0   0   0   2   0   2   0   2   0   0   0   0   2   0   0   2   2   0   0   0   0   2   2   2   0   2   0   2   2   2   0   0   0   0   0   0   0   2   0   2   0   2   0   2   2   0   0   2   2   2   0   2
 MK-6-12                0   2   2   2   2   2   2   0   0   2   2   0   0   0   0   2   2   2   2   0   0   2   0   0   0   2   0   0   2   2   0   2   2   0   0   0   2   2   2   2   2   2   2   2   0   0   0   2   0   0   0   2   2   0   2   2   2   0   2   2   0   0   0   2   0   2   2   0   2   2   2   0   2   2   2   0   2   0   0   2   2   2   0   2   2   0   2   2   0   2   0   2   2   2   0   2   2   0   0   0   2   0   0   2   2   2   0   0   2   0   0   2   2   2   2   2   2   2   0   2   2   0   2   0   2   2   2   0   0   2   2   0   0   2   2   0   0   2   0   0   0   2   0   2   0   0   0   2   0   0   0   2   0   2   0   2   0   0   0   0   2   0   0   2   2   0   2   0   0   2   2   2   2   2   0   2   2   2   0   0   0   0   0   0   0   2   0   2   0   2   0   2   2   0   0   2   2   2   0   2
 MK-6-13                0   0   2   0   2   2   2   0   0   0   2   0   0   0   0   2   2   2   2   0   2   2   0   2   0   2   0   0   2   2   0   2   2   0   0   0   2   2   2   2   2   2   2   0   0   0   0   2   0   0   0   2   2   0   2   2   2   0   2   2   2   2   0   2   0   2   2   2   2   2   2   2   2   2   2   0   2   0   0   2   2   2   0   2   2   0   0   2   0   2   0   2   2   2   0   2   2   0   2   0   0   0   0   2   2   2   0   0   2   0   0   0   2   2   2   2   2   2   0   2   2   0   2   2   2   2   2   0   0   2   2   0   0   2   2   0   0   2   0   0   0   2   0   2   0   0   0   2   0   2   0   0   0   2   0   2   0   0   0   0   2   0   0   2   2   0   2   0   0   2   2   2   2   2   2   2   2   0   0   0   0   0   0   0   0   2   2   2   0   2   0   2   2   0   0   2   2   2   0   2
 MK-6-14                0   0   2   0   2   2   2   0   0   0   2   0   0   0   0   2   2   2   0   0   2   2   0   2   0   2   0   0   0   2   0   2   2   0   0   0   2   2   2   2   2   2   2   0   0   0   0   2   0   0   0   0   2   0   2   2   2   0   2   2   2   2   0   0   0   2   2   0   2   2   2   2   2   2   2   0   2   0   0   2   2   2   0   2   2   0   0   2   0   2   0   2   2   2   0   2   2   0   2   0   0   0   2   2   2   2   0   0   2   0   0   2   2   2   2   2   2   2   0   2   2   0   2   2   2   2   2   0   0   2   2   0   0   2   2   0   0   2   0   0   0   2   0   2   0   0   0   2   0   2   0   0   0   2   0   2   0   0   0   0   2   0   0   2   2   0   2   0   0   0   2   2   2   0   2   2   2   0   0   0   0   0   0   0   0   2   2   0   0   2   0   2   0   0   0   2   2   2   0   2
 MK-6-15                0   0   2   0   2   0   2   2   0   0   0   0   0   0   2   2   2   2   0   0   2   2   0   2   0   2   0   0   0   2   0   2   2   0   0   0   2   2   2   2   0   2   2   0   0   0   0   2   0   0   0   0   2   0   2   2   2   0   2   2   0   0   0   0   0   2   2   0   2   2   2   2   2   2   2   0   2   0   2   2   2   2   0   2   2   0   0   2   0   0   0   2   2   2   0   2   2   0   2   2   0   0   2   2   2   2   0   0   2   0   0   2   2   2   2   2   0   2   0   2   2   0   2   2   2   2   2   0   0   2   2   0   0   2   2   0   2   2   2   0   0   2   0   2   0   0   0   2   0   2   0   0   0   2   0   2   2   0   2   0   2   0   0   2   2   0   2   0   0   0   2   0   2   0   2   2   2   0   0   0   0   0   0   0   2   2   0   0   0   2   0   2   0   0   0   2   2   2   0   0
 MK-6-16                0   0   2   0   2   2   2   2   0   2   0   0   0   0   2   2   2   2   0   0   2   0   0   2   0   2   0   0   0   2   0   2   2   0   2   0   2   2   2   2   0   2   2   0   0   0   0   2   2   2   2   2   2   0   2   2   2   2   2   2   0   0   0   0   0   0   2   0   2   2   2   2   2   2   2   0   2   0   2   2   2   2   0   2   2   0   0   0   2   0   0   2   2   2   0   2   2   0   2   2   0   2   0   2   2   2   0   0   2   0   0   0   2   2   2   2   0   2   0   2   2   0   2   2   2   2   2   0   0   2   2   0   0   2   2   0   2   2   2   0   0   2   0   2   0   0   0   2   0   2   0   0   0   2   0   2   2   0   2   0   2   0   0   2   2   0   2   0   0   0   2   0   2   0   2   2   2   0   0   0   0   0   0   0   2   2   0   2   0   2   0   2   0   0   0   2   2   2   0   2
 
!****************************************** Phenotypic Data **********************************************************
!-100.0 is resevred for missing phenotype
SimulatedTrait1        14.8210   13.9023   14.4234   14.9030   15.1390   14.4971   14.2501   15.1719   13.5519   15.0673   14.4305   15.7676   13.5590   15.0794   13.8655   15.8920   15.4216   13.0372   14.9787   14.9361   16.0610   13.3923   14.0101   16.0147   12.8223   14.2867   17.9508   15.5300   13.1590   16.8392   15.8172   15.8476   16.8472   17.3503   14.0998   16.0019   14.3378   16.8757   15.8015   15.8481   17.1071   14.1125   15.2643   14.6963   16.3315   16.5248   14.5379   16.6835   16.4315   15.9880   16.8283   15.4907   14.2778   17.3892   15.5366   15.7157   12.9412   15.3683   14.3882   14.1319   15.2643   14.1052   14.6675   13.6678   16.2803   15.4811   12.7170   14.1802   14.8978   15.4315   13.5751   16.7389   16.8874   15.9363   16.1082   13.8825   16.9502   16.8563   15.1532   16.1504   14.4569   15.2639   13.7728   14.2182   14.8401   15.9754   13.0602   16.8320   15.1216   16.5432   17.5311   13.8703   13.3456   15.0935   16.2266   15.2336   14.1620   16.0829   13.8669   17.0524   14.5504   13.4388   15.4813   14.0465   12.3699   14.1065   15.0078   17.1891   15.8697   15.6949   14.4859   13.8492   14.6422   17.1807   13.9567   15.7939   16.1668   14.1360   14.8653   15.7645   14.6482   16.4368   15.4763   14.4599   12.5434   14.5158   14.3693   12.5673   14.4477   16.3538   16.1116   16.0153   16.3426   13.5652   15.1508   15.0905   15.3384   15.1369   14.1152   15.3712   12.6667   13.8505   13.0730   14.1594   14.6087   15.3911   16.3778   15.5212   15.7236   14.2214   13.8818   17.0705   16.8570   15.7800   14.4776   18.3160   13.4442   13.6058   15.1559   16.6994   15.2196   13.7513   14.5034   13.9513   13.7345   16.3119   17.4367   14.0374   15.0362   15.3423   15.0675   13.8791   14.4113   16.8146   15.6543   14.7799   14.6285   13.1287   17.0690   15.0886   15.3048   15.2908   12.3826   11.6918   13.7899   14.3249   16.0564   12.5010   15.1829   15.9850   14.2259   15.0825   12.3588   14.3641   13.5475   14.3916   15.1029   15.0580   14.4849   14.0517
SimulatedTrait2        10.2588   10.8992   10.2410    9.4340    9.5476    9.9786   10.2182   10.7810   10.1614   11.2012    9.7003   10.1286   10.4278    9.9584    9.7208    9.5314   10.6101   10.5931   10.5625    9.2872    9.0770   10.4774    9.4725   10.1107   10.7066    9.9286    9.7339   10.2922   10.6340    9.8719    9.2626    9.3589    9.8338   10.3827    9.5417   10.1649   11.4490    9.4981   11.1611    9.9217    9.5077    9.8936    9.6593    9.9812    8.5899    9.8392    9.6287    9.5062    9.7022    9.5943    9.3413   10.4391   10.8288    8.8985    9.0389   10.0457   10.0422    9.6258   11.0456    9.8166    8.8166   10.3164   10.8479   10.3026    9.5304    8.9440   10.7435   10.9406    9.7194    9.8517   10.5882    9.1184    8.9142    9.3882    8.7914    9.9314    9.7115    9.4477    9.6468    9.2282   10.9144   10.1488   10.4614   10.5392   10.1140   10.4803   10.4299   10.7259    9.7838    8.8677    9.6328    9.6061   10.7172   11.3453    9.0681    9.1719   10.7066    9.5065   10.7115   10.5058   10.0976   10.0458    8.7800   11.0994   10.6574   10.5660   10.8180   10.1396   10.6430   10.1795   11.0457    9.1257   10.8617    9.2761   10.7834    8.9533   10.5317   10.8916   10.3963    9.7527   10.9588    9.6263    9.8581   10.1262    9.3681   10.2656   10.0325   10.2170    9.5988    9.7268   10.4565    9.8324    9.4310    9.9001    9.8121   11.0507   10.8000   10.0124   10.6932    9.2995   10.4317    9.8459   10.8957   10.8085    9.3254   10.0369    9.5698    9.3533    8.4008   10.6785   10.8372    9.7148    9.4893   10.3742   10.1054    8.9412   10.7921    8.4497   10.2014    9.0639   10.5975   10.7961   10.1926   10.8378    9.9651    8.4533   10.5035    9.2623   11.2448   10.8018    9.0973    9.4631   10.1242    9.4077   10.8679    9.6383   10.8364    9.9367    9.8090   10.5163   10.7638    9.2855    9.5398   10.0390   11.4187   12.1032    9.9810   10.5232   11.4591    9.5094   10.5813   10.8097   10.3780   10.5683    9.7453   10.5646   10.8071   10.6053    8.9016    9.9813
 
