# Supplementary material for: Inclusive Composite Interval Mapping of QTL by Environment Interactions in Biparental Populations
Source: PLoS One. 2015 Jul 10;10(7):e0132414. doi: 10.1371/journal.pone.0132414 (PMC4498613; doi:10.1371/journal.pone.0132414)
Supplement: S5 File — (ZIP) [file pone.0132414.s005.zip › H=0.5/L1/run_00036.met]

!**********************Note: lines staring with "!" are remarks and will be ignored in the program********************
!*********************************General Information**********************************
!Assuming F1 = P1 x P2, populations available in QTL IciMapping are: 
!  1, P1BC1F1 = P1 x F1, the first backcrossing where P1 is used as the recurrent parent;
!  2, P2BC1F1 = P2 x F1, the first backcrossing where P2 is used as the recurrent parent;
!  3, F1DH, F1-derived doubled haploids; 
!  4, RIL or F1RIL, recombination inbred lines through the repeated selfing of F1;
!  5, P1BC1RIL, recombination inbred lines through the repeated selfing of P1BC1F1;
!  6, P2BC1RIL, recombination inbred lines through the repeated selfing of P2BC1F1;
!  7, F2, the selfing generation of F1;
!  8, F3, the selfing generation of F2;
!  9, P1BC2F1, the second backcrossing where P1 is used as the recurrent parent; 
! 10, P2BC2F1, the second backcrossing where P2 is used as the recurrent parent;
! 11, P1BC2RIL, recombination inred lines through the repeated selfing of P1BC2F1; 
! 12, P2BC2RIL, recombination inred lines through the repeated selfing of P2BC2F1; 
! 13, P1BC1F2, the selfing generation of P1BC1F1; 
! 14, P2BC1F2, the selfing generation of P2BC1F1; 
! 15, P1BC2F2, the selfing generation of P1BC2F1; 
! 16, P2BC2F2, the selfing generation of P2BC2F1; 
! 17, P1BC1DH, P1BC1F1-derived doubled haploids; 
! 18, P2BC1DH, P2BC1F1-derived doubled haploids; 
! 19, P1BC2DH, P1BC2F1-derived doubled haploids; 
! 20, P2BC2DH, P2BC2F1-derived doubled haploids; 
   3      !Mapping Population (see remarks above)
   2      !Mapping Function (1 for Kosambi; 2 for Haldane; 3 for Morgan)
   2      !Marker Space Type (1 for intervals; 2 for positions)
   1      !Marker Space Unit(1 for centiMorgans; 2 for Morgan)
   6      !Number of Chromosomes (or Linkage Groups)
 200      !Size of the mapping population
   2      !Number of environments
 
!***************************************** Chromosomes and Linkage Maps **********************************************
!Chromosome                 NumMarkers
-CH1                        16
-CH2                        16
-CH3                        16
-CH4                        16
-CH5                        16
-CH6                        16
!Linkage map (Marker name followed by position or the interval length)
 MK-1-1                1     0.000
 MK-1-2                1    10.000
 MK-1-3                1    20.000
 MK-1-4                1    30.000
 MK-1-5                1    40.000
 MK-1-6                1    50.000
 MK-1-7                1    60.000
 MK-1-8                1    70.000
 MK-1-9                1    80.000
 MK-1-10               1    90.000
 MK-1-11               1   100.000
 MK-1-12               1   110.000
 MK-1-13               1   120.000
 MK-1-14               1   130.000
 MK-1-15               1   140.000
 MK-1-16               1   150.000
 MK-2-1                2     0.000
 MK-2-2                2    10.000
 MK-2-3                2    20.000
 MK-2-4                2    30.000
 MK-2-5                2    40.000
 MK-2-6                2    50.000
 MK-2-7                2    60.000
 MK-2-8                2    70.000
 MK-2-9                2    80.000
 MK-2-10               2    90.000
 MK-2-11               2   100.000
 MK-2-12               2   110.000
 MK-2-13               2   120.000
 MK-2-14               2   130.000
 MK-2-15               2   140.000
 MK-2-16               2   150.000
 MK-3-1                3     0.000
 MK-3-2                3    10.000
 MK-3-3                3    20.000
 MK-3-4                3    30.000
 MK-3-5                3    40.000
 MK-3-6                3    50.000
 MK-3-7                3    60.000
 MK-3-8                3    70.000
 MK-3-9                3    80.000
 MK-3-10               3    90.000
 MK-3-11               3   100.000
 MK-3-12               3   110.000
 MK-3-13               3   120.000
 MK-3-14               3   130.000
 MK-3-15               3   140.000
 MK-3-16               3   150.000
 MK-4-1                4     0.000
 MK-4-2                4    10.000
 MK-4-3                4    20.000
 MK-4-4                4    30.000
 MK-4-5                4    40.000
 MK-4-6                4    50.000
 MK-4-7                4    60.000
 MK-4-8                4    70.000
 MK-4-9                4    80.000
 MK-4-10               4    90.000
 MK-4-11               4   100.000
 MK-4-12               4   110.000
 MK-4-13               4   120.000
 MK-4-14               4   130.000
 MK-4-15               4   140.000
 MK-4-16               4   150.000
 MK-5-1                5     0.000
 MK-5-2                5    10.000
 MK-5-3                5    20.000
 MK-5-4                5    30.000
 MK-5-5                5    40.000
 MK-5-6                5    50.000
 MK-5-7                5    60.000
 MK-5-8                5    70.000
 MK-5-9                5    80.000
 MK-5-10               5    90.000
 MK-5-11               5   100.000
 MK-5-12               5   110.000
 MK-5-13               5   120.000
 MK-5-14               5   130.000
 MK-5-15               5   140.000
 MK-5-16               5   150.000
 MK-6-1                6     0.000
 MK-6-2                6    10.000
 MK-6-3                6    20.000
 MK-6-4                6    30.000
 MK-6-5                6    40.000
 MK-6-6                6    50.000
 MK-6-7                6    60.000
 MK-6-8                6    70.000
 MK-6-9                6    80.000
 MK-6-10               6    90.000
 MK-6-11               6   100.000
 MK-6-12               6   110.000
 MK-6-13               6   120.000
 MK-6-14               6   130.000
 MK-6-15               6   140.000
 MK-6-16               6   150.000
!*********************************** Marker Types ********************************************************************
!Co-dominant marker: When heterozygote F1 is present, P1 is coded as 2, F1 is coded as 1, and P2 is coded as 0; Otherwise, P1 is coded as 2, and P2 is coded as 0. 
!Dominant marker: When heterozygote F1 is present, P1 and F1 are coded as 12, and P2 is coded as 0; Otherwise, P1 is coded as 2, and P2 is coded as 0.  
!Recessive markers: When heterozygote F1 is present, P1 is coded as 2, and F1 and P2 are coded as 10; Otherwise, P1 is coded as 2, and P2 is coded as 0. 
!Missing marker is coded as -1. 
 MK-1-1                 0   0   2   2   0   2   0   2   2   2   0   0   0   2   0   2   0   0   0   2   0   0   0   0   2   2   0   2   0   0   2   2   0   2   0   2   2   2   0   0   0   2   0   2   0   0   2   2   0   0   2   2   2   2   2   0   0   2   0   0   0   0   2   0   2   0   0   0   2   0   0   2   2   2   0   0   0   0   0   0   0   0   0   0   2   0   2   2   2   2   0   2   0   2   0   2   0   0   0   0   0   2   0   0   2   2   0   2   0   2   0   2   0   0   0   2   0   0   0   2   2   0   2   2   0   0   0   2   2   2   2   0   0   0   0   0   2   0   0   0   2   0   2   2   2   2   2   2   2   0   0   0   2   0   2   0   2   2   0   0   0   0   2   0   0   2   2   2   2   2   0   0   0   0   0   2   2   0   0   2   0   0   2   2   0   2   2   2   2   2   0   0   0   0   2   2   0   2   2   0
 MK-1-2                 0   0   2   2   0   2   0   2   2   2   0   0   0   2   0   2   0   0   0   2   0   0   0   0   2   2   2   2   0   0   2   2   2   2   0   2   2   0   2   0   0   2   0   0   0   0   2   2   0   0   2   2   0   2   2   0   0   2   2   0   0   0   2   0   2   0   2   0   2   0   0   2   2   2   0   2   0   0   0   0   0   2   0   0   2   0   2   2   2   2   2   2   2   2   2   2   0   2   0   2   0   2   0   0   2   2   0   2   0   2   0   2   2   0   0   2   0   0   0   2   2   0   2   0   0   0   0   2   2   2   2   0   0   0   0   0   2   0   0   2   2   0   2   2   2   2   2   2   2   0   0   0   2   0   2   0   2   2   0   0   0   0   2   0   0   2   0   2   2   2   0   0   0   0   0   2   2   0   0   2   0   0   2   0   0   2   0   2   2   2   2   0   0   0   2   2   0   2   2   0
 MK-1-3                 0   0   2   2   0   2   0   2   2   2   0   0   0   2   0   2   0   0   0   2   2   0   0   0   2   2   2   2   0   0   2   2   2   2   0   2   2   2   2   0   2   2   0   0   0   0   0   2   0   0   2   2   0   2   2   0   0   2   2   0   0   0   2   0   2   0   2   0   2   0   0   2   2   2   0   2   0   0   0   0   0   2   0   0   2   0   2   2   2   2   2   2   2   2   2   2   0   2   0   2   0   2   0   0   2   0   0   2   0   2   0   2   2   0   0   2   0   0   0   2   2   0   2   0   0   0   2   2   0   2   2   0   2   0   0   0   2   0   0   2   2   0   2   0   2   2   2   2   2   0   0   0   2   2   2   0   2   2   0   2   0   0   2   0   0   2   0   2   2   2   0   2   0   0   0   2   2   0   0   2   0   0   2   0   0   2   0   2   2   0   0   0   0   0   2   2   0   2   2   0
 MK-1-4                 0   0   2   2   0   2   0   2   2   2   0   0   0   2   0   2   0   0   2   2   2   0   0   0   2   2   2   2   0   0   2   0   2   2   0   2   2   2   2   0   2   2   0   0   0   2   0   2   0   0   2   2   0   2   2   0   0   2   2   0   0   0   2   0   2   0   2   0   2   0   0   2   2   2   0   2   0   0   0   0   0   2   0   2   2   0   2   2   0   2   2   2   2   2   0   2   2   2   0   2   0   2   0   0   2   0   0   2   0   2   0   2   2   0   0   2   0   0   2   2   2   0   2   0   0   0   2   2   0   2   2   0   2   0   0   0   2   0   0   2   2   2   2   0   2   2   2   2   2   0   0   0   2   0   2   0   2   2   0   2   0   0   2   0   0   2   0   2   2   2   0   2   0   0   0   2   2   0   0   2   0   0   2   0   2   2   0   2   2   0   0   0   0   2   2   2   2   2   2   0
 MK-1-5                 0   0   2   2   0   2   0   2   2   2   0   0   0   2   0   2   0   0   2   2   2   0   0   0   2   2   2   2   0   0   2   0   2   2   2   2   2   0   2   0   2   2   0   0   0   2   0   2   0   0   2   2   0   2   2   0   0   2   2   0   0   0   2   0   2   0   2   0   2   0   0   2   2   2   0   2   0   2   0   0   0   2   0   2   0   0   2   2   0   2   2   0   2   2   0   2   2   2   0   2   2   2   0   0   2   0   0   2   0   2   0   2   2   0   0   2   2   0   2   2   2   0   0   0   0   0   2   2   0   2   2   0   2   0   0   0   2   0   0   0   2   2   2   2   2   2   2   0   2   0   0   0   2   0   2   0   2   2   0   2   0   0   2   0   0   2   0   2   2   2   0   2   0   0   0   2   2   0   0   0   0   0   2   0   2   2   0   2   2   0   0   0   0   2   2   0   2   2   2   0
 MK-1-6                 0   0   2   2   0   2   0   2   2   2   0   0   0   2   0   2   0   2   2   2   2   0   0   2   2   2   2   2   0   0   2   0   2   2   2   2   2   0   2   0   2   2   0   0   0   2   0   2   0   0   2   0   0   2   2   0   0   2   2   0   0   0   2   0   2   0   0   0   2   0   0   2   2   2   0   2   0   2   0   0   0   2   0   2   2   0   2   2   0   2   2   0   2   2   0   2   2   2   0   2   0   2   0   0   2   0   0   2   2   2   0   2   2   2   0   2   2   0   2   2   2   0   0   0   0   0   0   2   0   2   2   0   0   0   0   0   2   0   0   0   2   2   0   2   2   2   2   0   0   0   0   2   2   0   2   2   2   2   0   2   0   0   2   0   2   2   2   2   2   2   0   2   0   0   0   2   2   0   0   0   0   0   2   0   2   2   0   2   2   0   0   0   2   2   2   0   2   0   2   0
 MK-1-7                 0   0   2   2   2   2   0   2   2   2   0   0   0   2   0   2   0   2   2   2   2   0   0   2   2   2   2   2   0   0   2   0   2   2   2   2   2   0   0   0   2   2   0   0   0   2   0   2   0   0   2   0   0   2   2   0   0   2   2   0   0   0   2   0   2   0   0   0   0   0   0   0   2   2   0   2   0   2   0   0   0   2   0   2   2   0   2   2   0   2   2   0   2   2   0   2   2   2   2   2   0   2   0   2   2   0   0   2   2   2   2   2   2   0   0   2   2   0   2   2   2   0   0   0   0   0   0   2   2   2   2   0   0   0   0   0   2   0   0   0   2   2   0   2   2   0   2   0   0   0   2   2   2   0   2   2   2   2   0   2   0   0   2   0   2   2   2   2   2   2   0   2   0   0   0   2   2   0   0   2   0   0   2   0   2   2   0   2   2   0   0   0   2   2   2   0   2   0   2   0
 MK-1-8                 0   0   2   2   2   2   0   2   0   2   2   0   0   2   0   2   0   2   2   2   2   0   0   2   2   2   2   2   2   0   2   0   2   2   2   0   2   0   2   0   2   2   0   0   0   2   0   2   0   0   2   0   0   2   2   0   2   2   2   0   0   0   0   0   2   0   0   0   0   0   0   0   0   2   0   2   0   2   0   0   0   2   0   2   2   0   2   2   2   2   2   0   2   2   0   2   2   2   2   2   0   2   0   2   2   0   2   2   2   2   2   2   2   0   0   2   2   0   2   2   2   0   0   0   0   0   0   2   2   2   2   0   0   0   0   0   2   0   0   0   2   2   0   2   2   0   2   0   0   0   2   2   2   0   0   2   2   2   0   2   0   0   2   0   2   2   2   2   2   2   0   2   0   0   2   2   2   0   0   2   0   0   2   0   2   2   2   2   2   0   0   0   2   2   2   0   2   0   2   0
 MK-1-9                 0   2   2   2   2   2   0   2   0   2   2   0   0   2   0   2   0   2   2   2   2   0   0   2   2   2   2   2   2   0   2   0   0   2   2   0   2   0   2   0   2   2   0   0   0   2   0   2   0   0   2   0   0   2   2   0   2   2   2   0   0   0   0   0   2   0   0   0   0   0   0   0   0   2   0   2   0   2   0   0   2   2   0   2   2   0   2   2   2   2   2   0   2   2   0   2   2   2   2   2   0   2   0   2   2   0   2   2   2   2   2   2   2   0   0   2   2   0   2   2   0   0   0   0   0   0   0   2   2   0   2   0   0   0   0   0   2   2   0   0   2   2   0   2   0   0   2   0   0   0   2   2   2   0   0   2   2   2   0   2   0   0   2   0   2   2   2   0   2   2   0   2   0   0   2   0   2   2   0   2   2   2   2   0   2   2   2   2   2   0   0   0   2   2   2   0   0   0   2   0
 MK-1-10                0   2   2   2   2   2   0   0   0   2   2   0   0   2   0   2   2   2   2   2   2   0   0   2   2   0   2   0   0   0   2   0   0   2   2   0   2   0   2   0   2   2   0   0   0   2   0   0   2   0   2   0   0   2   2   2   2   2   0   0   0   0   0   0   2   0   0   0   2   0   0   0   0   2   0   2   0   2   2   0   2   2   0   2   2   0   2   2   2   0   2   0   2   2   0   2   2   2   2   2   0   2   0   2   2   0   2   2   2   2   2   2   2   0   0   2   2   0   2   2   0   0   0   0   2   0   0   2   0   0   2   0   0   0   2   0   2   2   0   0   2   2   0   2   0   0   2   0   0   0   2   0   2   0   0   2   2   2   0   2   0   0   2   0   2   2   2   0   2   2   0   2   0   0   2   2   2   2   0   2   2   2   2   0   2   2   2   2   2   2   0   0   2   2   2   0   0   0   2   0
 MK-1-11                0   2   2   2   2   0   0   0   0   0   2   0   0   2   0   2   2   2   2   0   2   0   0   2   2   0   2   0   0   0   2   0   0   0   0   0   2   2   2   2   2   2   0   2   0   2   0   2   2   0   2   0   0   0   2   2   2   2   2   0   0   0   0   0   2   0   0   0   2   0   2   0   0   2   0   2   0   2   0   0   2   2   0   2   2   0   2   2   2   0   2   0   2   2   0   2   2   2   2   2   0   2   0   2   2   0   2   2   2   2   2   2   2   2   0   2   2   0   2   2   0   0   0   0   2   0   0   2   0   0   2   0   0   0   2   0   2   2   0   0   2   2   2   2   0   0   2   0   0   0   2   2   2   0   2   2   2   2   0   2   0   0   2   0   2   2   2   0   2   2   0   2   0   0   2   0   2   2   0   2   2   2   2   0   2   2   2   2   2   2   0   0   2   2   2   2   0   0   0   0
 MK-1-12                0   2   2   2   2   2   0   0   0   0   2   0   0   0   0   2   2   2   2   2   2   0   0   2   0   0   2   0   0   2   2   0   0   0   0   0   0   2   2   2   2   2   0   2   0   2   0   2   2   0   2   0   0   0   2   2   2   2   2   0   0   0   0   0   0   2   0   0   2   0   2   0   0   2   0   2   0   2   0   0   2   2   2   2   2   0   0   2   2   0   2   0   2   2   2   2   2   2   2   0   0   2   0   2   2   0   2   2   2   2   2   2   2   2   2   0   2   0   2   2   0   0   0   2   2   0   0   2   0   0   2   0   0   2   2   0   2   2   0   0   2   2   2   2   0   0   2   0   2   0   2   2   2   0   2   0   2   2   0   2   0   0   2   0   2   2   2   0   2   0   0   2   0   0   2   0   2   0   0   2   2   2   2   0   2   2   2   0   2   2   0   0   2   2   0   2   2   0   0   0
 MK-1-13                0   2   2   2   2   2   0   0   0   0   2   0   0   0   0   2   2   2   2   2   0   0   0   2   0   0   2   0   0   2   2   0   0   0   0   0   0   2   2   2   2   2   0   0   0   2   2   2   2   0   2   0   0   2   2   2   2   2   2   0   0   0   0   0   0   2   2   0   2   0   2   0   0   2   0   2   0   2   2   0   0   2   2   2   2   0   0   2   2   0   2   0   2   2   2   2   2   2   2   0   0   0   0   2   2   0   2   2   0   2   2   2   2   2   2   0   2   0   2   0   2   0   0   2   2   0   0   2   0   0   2   0   0   2   2   0   2   2   0   0   2   0   2   2   0   0   2   0   0   0   2   2   2   0   2   0   2   2   0   2   0   0   2   0   2   2   2   0   2   0   0   2   0   0   2   2   2   2   0   2   2   2   2   0   2   2   2   0   2   2   0   0   2   2   0   2   2   0   0   0
 MK-1-14                0   2   2   2   2   2   0   0   0   0   2   0   0   0   2   2   2   2   2   2   0   0   0   2   0   2   2   0   0   2   2   0   0   0   0   0   0   2   2   2   2   2   0   0   0   2   2   2   2   0   2   0   0   2   2   2   2   2   2   0   0   0   0   0   2   2   2   0   2   0   2   0   0   2   0   2   2   2   2   0   0   2   2   2   2   2   0   2   2   0   2   2   2   2   2   2   2   2   0   0   2   0   0   2   2   0   2   2   0   0   2   2   2   2   2   0   2   0   0   0   2   0   0   2   2   0   0   2   2   0   0   0   0   2   2   0   2   0   0   0   2   0   2   0   0   0   2   2   0   0   2   2   2   0   2   0   2   2   0   2   0   0   2   0   2   2   2   0   2   2   0   2   0   2   2   2   2   2   2   2   2   2   2   0   2   2   0   0   2   2   0   0   2   2   0   2   2   0   0   0
 MK-1-15                0   2   2   2   2   2   0   0   0   0   2   0   2   2   2   2   2   0   0   2   0   2   0   2   0   2   2   0   0   0   2   0   0   0   0   0   2   0   2   2   2   2   0   0   2   2   2   2   2   0   2   2   2   2   2   2   0   2   2   0   0   0   0   0   2   2   2   0   2   0   2   0   0   2   0   2   2   2   2   0   0   2   2   0   2   2   2   2   2   0   2   2   2   2   2   2   2   2   0   0   2   2   0   2   2   0   2   2   2   0   0   2   2   2   2   0   2   0   0   0   2   0   0   2   2   0   0   2   2   0   0   0   0   2   2   0   2   2   0   0   2   0   2   0   0   0   2   2   2   0   2   2   2   2   2   0   2   2   0   2   0   0   2   0   2   2   2   0   2   2   0   2   0   2   0   2   2   2   2   2   2   2   2   0   2   2   0   0   2   2   0   0   2   2   0   2   2   0   0   0
 MK-1-16                0   2   2   2   2   2   0   0   0   0   2   0   2   0   2   2   2   0   0   0   0   2   0   2   0   2   2   0   0   0   2   2   0   0   0   0   2   0   2   2   2   2   0   0   2   2   0   2   2   0   2   2   2   2   2   2   0   2   2   0   0   0   0   0   2   2   2   0   2   0   0   0   0   2   0   2   2   2   2   0   0   0   2   0   2   2   2   2   2   0   2   2   2   2   2   2   2   2   0   0   2   2   0   2   2   0   2   2   2   0   0   2   2   2   2   0   0   0   0   0   2   0   0   2   0   0   0   2   2   0   0   0   0   2   0   0   2   2   2   0   2   0   2   0   0   0   2   2   2   0   2   2   2   0   2   0   2   2   0   2   0   0   2   0   2   2   2   0   2   2   2   2   0   2   0   2   0   2   0   2   2   2   2   2   2   2   0   0   2   2   2   0   2   2   0   2   2   0   0   0
 MK-2-1                 2   2   2   2   0   0   2   2   0   0   0   0   2   2   0   2   2   2   2   2   0   0   2   0   2   2   2   0   2   2   0   0   2   0   2   2   0   0   2   2   0   2   0   0   2   2   2   0   0   2   2   2   0   2   2   0   2   0   0   0   2   2   2   2   0   2   2   0   0   0   2   0   0   0   0   0   2   2   2   0   0   0   0   2   0   2   2   0   0   2   2   0   0   0   0   0   0   2   2   2   2   0   0   2   2   0   0   2   0   0   2   0   2   2   0   2   0   0   0   0   2   0   2   0   0   2   2   0   0   0   2   0   2   2   2   0   0   2   2   0   2   0   2   0   0   0   0   0   2   2   0   0   2   0   0   0   2   2   0   0   2   0   2   2   0   2   2   0   0   2   2   2   0   0   0   0   2   2   2   0   0   2   0   2   2   2   2   0   2   2   2   0   2   0   2   2   0   0   0   0
 MK-2-2                 2   2   2   2   0   0   2   0   0   0   0   0   2   2   0   2   2   2   2   2   0   0   2   0   2   2   2   0   2   2   0   0   0   0   2   2   0   0   2   2   0   2   0   2   2   2   2   0   0   2   2   2   2   2   2   0   2   0   0   0   2   2   2   0   0   2   0   0   0   0   2   0   0   0   0   0   2   2   2   0   0   0   0   2   0   2   2   0   0   2   2   0   0   0   2   0   0   2   2   2   2   0   0   2   2   0   0   2   0   2   2   0   2   2   0   2   0   0   2   0   2   0   2   0   0   2   2   0   0   0   0   0   2   2   2   0   0   2   2   0   2   2   2   0   0   0   0   0   2   2   0   0   2   0   0   2   2   2   0   0   2   0   2   2   0   2   2   0   0   2   2   2   0   0   0   0   2   2   2   0   0   2   0   2   2   2   2   0   2   2   2   0   0   0   2   2   0   0   0   2
 MK-2-3                 2   2   2   2   0   0   2   0   0   0   0   0   0   2   0   2   2   2   2   2   0   0   2   0   2   2   2   0   2   2   2   0   0   0   2   2   0   0   2   2   0   2   0   2   2   2   2   0   0   2   0   2   2   2   2   0   2   0   2   0   2   2   2   0   0   2   0   0   0   0   2   0   0   0   0   0   2   2   2   0   0   0   0   2   0   2   2   0   0   2   2   0   0   0   2   0   0   2   2   2   2   0   0   0   2   0   0   2   0   2   2   0   0   2   2   2   0   0   2   0   2   0   2   0   0   2   2   0   0   2   0   0   2   2   2   0   0   2   2   0   2   2   2   0   0   0   0   0   2   2   0   0   2   0   0   2   2   2   0   0   2   0   2   2   0   2   2   2   0   2   2   0   0   0   0   0   2   2   2   0   0   2   0   2   2   2   2   0   2   2   2   2   0   0   2   2   0   0   0   2
 MK-2-4                 2   0   2   2   0   0   2   0   0   0   0   2   0   2   0   0   2   2   2   2   0   0   2   0   2   2   2   0   2   2   2   0   0   0   2   2   0   0   2   2   0   2   0   2   2   2   0   0   2   2   0   2   2   2   2   0   2   0   2   0   2   2   2   0   0   2   0   0   0   0   2   0   0   0   0   0   2   2   2   0   0   0   0   2   0   2   2   0   0   2   2   0   0   0   2   0   0   2   2   2   2   0   0   0   2   0   0   2   0   2   2   0   0   2   2   2   0   0   2   0   0   0   2   0   0   2   2   0   0   2   0   0   2   2   2   0   0   2   0   0   2   2   2   2   0   0   0   0   2   2   0   0   2   0   0   2   2   2   0   0   0   2   2   2   0   2   2   2   0   2   2   2   0   0   2   0   2   2   0   0   0   2   0   2   2   2   2   0   2   2   2   2   0   2   2   2   0   0   0   2
 MK-2-5                 2   0   2   2   0   0   2   0   0   0   0   2   0   2   0   0   0   2   2   2   0   0   2   0   2   2   2   0   2   2   2   2   0   0   2   2   0   0   2   2   0   0   2   2   2   2   0   0   0   2   0   2   2   2   2   0   2   0   2   0   2   2   2   0   2   2   0   0   0   0   2   0   0   0   0   0   2   2   2   0   0   0   0   2   0   0   2   2   0   2   2   0   0   0   2   0   2   2   2   2   2   0   0   0   2   0   0   2   0   0   2   0   0   2   0   2   2   0   2   0   0   0   2   0   0   2   2   0   0   2   0   0   2   2   2   0   0   2   0   0   2   2   2   2   0   0   0   0   2   2   0   0   2   0   0   2   2   0   0   0   0   2   2   2   0   2   2   2   0   2   2   0   0   0   2   0   2   2   0   0   0   2   0   2   2   2   2   0   2   0   2   2   0   2   2   2   0   0   0   2
 MK-2-6                 2   0   2   2   2   0   2   0   0   2   0   2   0   2   0   0   0   2   2   2   0   2   2   0   2   2   2   0   2   2   2   2   0   0   2   2   0   0   2   2   0   0   2   2   2   2   0   0   0   2   0   2   2   2   2   0   2   0   2   0   2   2   2   0   2   2   0   0   0   0   0   0   0   0   0   0   2   2   2   0   0   0   0   2   0   2   2   2   0   2   2   0   0   0   2   0   2   0   2   2   2   2   0   0   2   0   0   2   0   0   2   0   0   2   0   2   2   0   0   0   0   0   0   0   0   2   2   2   0   2   0   0   2   2   2   0   0   2   0   0   2   2   0   2   0   0   0   0   2   2   0   0   2   0   0   2   0   0   0   0   0   2   2   2   0   2   2   0   0   2   2   0   0   0   2   0   2   2   0   0   2   2   0   2   2   2   2   0   2   0   2   2   0   2   2   2   2   0   0   2
 MK-2-7                 2   0   2   2   2   0   2   0   2   2   0   2   0   2   0   0   0   2   2   2   0   2   2   0   2   2   2   0   0   2   2   2   0   0   2   2   0   0   2   2   0   0   0   2   2   2   0   0   0   2   0   2   0   0   2   0   0   0   2   0   2   2   2   0   2   2   0   0   2   0   0   0   2   0   0   0   2   2   2   0   0   0   0   2   0   2   0   2   0   2   2   0   0   0   2   0   2   0   2   2   2   2   0   0   2   0   0   2   0   0   2   0   0   2   0   2   2   0   0   0   0   0   2   0   0   2   2   2   0   2   2   0   2   0   2   0   0   2   0   0   2   2   0   2   0   0   0   0   2   0   0   0   2   0   0   2   2   0   0   0   0   2   2   2   2   2   2   2   0   2   2   0   0   0   2   0   2   2   0   0   2   2   2   2   2   2   2   0   2   0   2   2   0   2   2   2   2   0   0   2
 MK-2-8                 2   0   2   2   2   0   2   0   2   0   0   2   0   2   0   0   0   2   2   2   0   2   2   0   2   2   0   0   0   2   2   2   0   2   2   2   0   0   2   2   0   0   0   2   2   2   0   0   0   2   0   2   0   0   2   0   0   0   2   0   2   2   2   2   2   2   0   0   2   0   0   0   2   0   0   0   2   2   2   0   0   0   0   2   0   2   0   2   0   2   2   0   0   0   2   0   2   0   2   0   2   2   2   0   2   0   0   2   0   0   2   0   0   2   0   2   2   0   0   0   0   0   2   0   0   2   2   2   0   2   2   0   2   0   0   0   0   2   0   0   2   0   0   2   0   0   0   0   2   0   0   0   2   0   0   2   2   0   0   0   0   0   2   2   0   2   2   2   2   2   2   0   0   0   2   2   2   2   0   0   2   2   2   2   2   2   2   0   2   2   2   2   0   2   2   2   2   0   0   2
 MK-2-9                 2   0   2   2   2   2   2   0   2   0   0   2   0   2   0   2   0   2   2   2   0   2   2   0   2   2   0   0   0   2   2   2   0   2   2   2   0   0   2   2   0   0   0   2   2   2   0   0   0   2   0   2   0   0   2   0   0   0   2   0   2   2   2   2   2   0   0   2   2   0   0   2   0   2   0   0   2   2   2   0   0   0   2   2   0   2   2   2   0   2   2   0   0   0   2   0   2   0   2   0   0   2   2   0   2   0   2   2   2   0   2   0   0   2   0   2   2   0   0   2   0   0   2   0   0   2   0   2   0   2   2   0   2   0   0   0   0   2   2   0   2   0   0   0   0   0   0   0   2   0   0   0   2   0   0   2   2   0   0   0   0   0   2   0   0   2   2   2   0   2   2   0   0   0   2   2   2   2   0   0   2   2   2   0   2   2   2   0   2   0   0   2   0   2   2   2   2   0   0   2
 MK-2-10                2   0   2   2   2   2   2   0   2   0   2   2   0   2   0   0   0   2   2   2   0   2   2   0   0   2   0   0   0   2   2   2   0   2   2   2   0   0   2   2   0   0   0   2   2   2   0   0   0   2   0   2   0   2   2   2   0   0   2   0   2   2   0   2   2   0   0   2   2   2   0   2   0   2   0   0   2   2   0   0   0   0   2   2   0   2   2   2   0   2   2   0   0   0   2   0   2   0   2   0   0   2   2   0   2   0   2   2   2   0   2   0   0   2   0   2   2   0   0   2   0   0   2   0   0   2   0   2   0   2   2   0   2   0   0   0   0   2   2   0   0   0   2   0   0   0   0   0   2   0   0   0   2   2   0   2   2   0   0   0   0   2   2   0   0   2   2   2   0   2   2   0   0   0   2   0   2   2   0   0   2   2   2   0   2   2   2   0   2   0   0   2   0   2   2   2   2   0   2   2
 MK-2-11                2   2   0   0   2   2   2   0   2   0   2   2   2   2   0   2   0   2   2   2   0   2   2   0   0   2   0   0   0   2   2   2   0   2   2   2   0   0   2   2   0   0   0   2   0   2   0   0   0   2   0   2   0   2   2   2   0   0   2   0   2   2   0   0   2   0   0   2   2   2   0   0   0   0   0   0   2   2   0   0   0   0   2   2   0   2   2   2   0   2   2   0   0   0   2   0   2   0   2   0   0   2   2   0   0   0   2   2   2   0   2   0   0   2   0   2   0   0   0   2   0   2   2   2   0   2   0   2   0   2   2   2   2   0   0   0   0   2   2   0   0   0   2   0   0   0   0   0   2   0   0   0   2   2   0   0   2   0   0   0   0   2   2   0   0   2   2   2   0   2   2   2   0   0   2   2   2   2   0   0   2   2   2   2   2   2   2   2   2   0   0   2   0   0   2   0   2   0   2   2
 MK-2-12                2   2   0   0   2   2   2   0   0   0   2   2   2   2   0   2   2   2   2   0   2   2   2   0   0   2   0   0   0   2   2   2   0   2   2   2   0   0   0   2   0   2   0   2   0   2   0   0   0   2   0   2   2   2   2   2   0   0   2   0   2   2   0   0   2   0   2   2   2   2   0   0   0   0   0   0   2   2   0   0   0   0   2   2   0   2   2   2   2   2   2   0   0   2   2   0   2   0   0   0   0   2   2   0   0   0   2   2   2   0   2   0   0   2   0   2   0   0   0   2   0   2   2   2   0   2   0   2   2   2   2   2   2   0   0   0   2   2   2   0   0   0   2   0   0   0   0   0   2   0   0   0   2   2   0   0   0   2   0   0   0   2   2   0   0   2   2   2   0   2   2   2   0   0   2   2   2   2   0   0   2   2   2   2   2   2   0   2   2   0   0   2   0   2   2   0   2   0   2   2
 MK-2-13                2   2   0   0   2   0   2   0   0   0   2   2   2   2   0   0   2   2   2   0   2   2   2   0   2   2   2   0   0   2   0   2   0   2   2   2   0   0   0   2   0   2   0   2   0   0   0   0   0   2   2   2   2   2   2   0   0   0   0   0   2   2   0   0   2   0   2   2   2   2   0   0   0   0   0   0   2   2   2   0   0   2   2   2   0   2   2   2   2   2   2   0   0   2   2   0   2   0   0   0   2   2   2   0   0   0   2   2   2   0   2   0   0   2   0   2   0   0   2   2   0   2   2   2   0   2   0   2   2   2   2   2   2   0   2   0   2   2   2   0   0   0   2   0   2   2   0   0   2   0   0   0   2   2   0   0   0   2   0   0   0   2   0   0   0   2   2   2   0   2   2   2   0   0   2   2   2   2   0   0   0   2   2   2   2   0   0   2   2   0   0   2   0   2   2   0   2   0   2   2
 MK-2-14                2   2   0   0   2   0   2   0   0   0   2   0   2   2   0   0   2   0   2   0   2   2   2   2   2   2   0   0   0   2   0   2   0   2   0   2   0   2   0   2   0   2   0   2   0   0   0   2   0   2   0   0   2   2   2   0   0   0   0   0   2   0   0   0   2   0   2   2   2   2   0   0   0   0   0   0   2   2   2   0   0   0   2   2   0   2   2   2   2   2   2   0   0   0   2   0   2   0   0   0   2   2   2   0   0   2   0   2   2   0   2   0   0   2   2   2   0   0   2   2   0   2   2   2   0   2   0   2   2   2   2   2   2   0   2   0   2   2   2   0   0   0   2   0   0   2   2   0   2   0   0   0   2   2   0   0   0   2   0   0   0   2   0   0   0   2   2   2   0   2   2   2   0   0   0   2   2   2   0   0   0   2   2   2   2   0   0   2   0   0   0   0   0   2   2   0   2   0   2   2
 MK-2-15                2   2   0   0   2   0   2   0   0   2   2   0   2   0   0   0   2   0   0   0   2   2   2   2   2   2   0   0   0   2   0   0   0   2   0   0   0   2   0   2   0   0   0   2   2   0   0   2   0   2   0   0   2   2   2   0   0   0   0   0   2   0   0   0   2   0   2   2   2   2   0   0   0   0   0   0   2   2   2   0   0   0   2   0   0   2   2   2   2   2   2   0   0   0   2   0   0   0   0   2   2   0   2   0   0   2   0   2   2   0   2   0   0   2   2   2   0   0   2   2   0   2   2   2   0   2   0   2   2   2   2   2   2   0   2   2   2   2   2   0   0   0   2   0   0   2   2   0   2   0   0   0   2   2   0   0   0   2   0   0   0   2   0   0   2   2   2   2   0   2   2   2   2   0   0   0   2   2   0   2   0   2   2   2   2   0   0   2   0   0   0   0   0   2   2   2   0   0   2   2
 MK-2-16                2   2   0   0   2   0   2   0   0   2   2   0   2   2   0   0   2   0   0   0   2   2   2   2   2   2   2   0   0   2   0   0   0   2   0   0   0   2   0   2   0   0   0   2   2   0   0   2   0   2   0   0   2   2   2   2   0   0   0   0   2   0   0   0   2   0   2   2   2   2   0   0   0   2   0   0   0   2   2   0   0   0   2   0   0   0   0   2   2   2   2   0   0   0   2   0   0   0   2   2   2   0   2   0   0   2   0   2   2   0   2   0   0   2   0   0   0   0   2   2   0   2   2   0   2   2   0   2   2   2   2   2   2   0   2   2   2   2   2   0   0   0   0   2   0   0   2   0   2   0   0   0   0   2   0   0   0   2   0   0   0   2   0   0   2   2   2   2   0   2   2   2   2   0   0   2   2   2   0   2   0   2   2   2   2   0   0   2   0   0   0   0   0   2   0   2   0   0   2   2
 MK-3-1                 0   0   0   2   2   2   2   0   0   0   0   2   0   2   0   0   2   0   0   0   2   0   2   0   2   2   2   0   2   2   0   2   0   0   0   0   0   0   2   0   2   0   2   2   2   0   0   2   2   2   2   0   0   2   0   0   0   0   0   0   0   0   2   0   2   2   0   2   2   2   2   2   2   0   0   0   0   2   0   2   0   2   2   2   2   2   0   2   0   2   0   2   2   0   2   2   2   2   2   0   2   0   0   2   0   2   0   2   2   0   0   2   2   2   0   0   0   0   0   0   0   2   0   0   2   2   2   0   2   2   0   0   2   2   2   2   2   0   2   2   2   2   2   0   2   0   2   0   0   2   2   0   2   0   0   2   0   2   0   0   0   0   0   0   0   2   0   0   2   0   2   0   0   2   2   0   0   0   2   0   0   0   0   0   2   0   0   2   2   2   0   2   0   2   2   2   0   0   0   0
 MK-3-2                 0   2   0   2   2   2   2   0   0   0   0   2   0   2   0   0   0   0   0   2   2   0   2   0   2   0   2   0   2   2   0   2   0   0   0   0   2   0   0   0   2   0   2   2   2   0   0   2   2   2   2   0   0   2   0   0   0   0   2   0   0   0   0   0   2   2   0   2   2   2   2   2   2   0   2   0   2   0   0   2   0   2   2   2   2   2   0   2   0   2   0   2   2   0   2   2   2   2   2   0   2   0   0   2   2   2   0   2   2   0   0   2   2   2   0   0   0   0   0   0   0   2   0   0   2   2   2   0   0   2   0   0   2   2   2   2   2   0   2   2   2   2   2   0   2   0   2   0   0   0   2   0   0   0   0   2   0   2   0   0   0   0   0   0   0   2   0   0   2   0   2   0   0   2   0   0   0   0   2   0   0   0   0   0   2   0   0   2   2   2   0   2   0   2   2   0   0   0   0   0
 MK-3-3                 0   2   0   2   2   2   2   2   0   0   0   2   2   2   0   0   0   2   0   2   2   0   2   0   2   0   2   0   2   0   0   2   0   0   2   0   2   0   0   0   2   0   2   2   2   0   0   2   2   2   0   0   0   2   0   0   0   0   2   0   0   0   0   0   2   2   0   2   2   2   2   2   2   0   2   0   2   0   0   2   0   2   2   2   2   2   2   0   0   2   0   2   2   0   2   2   2   2   2   0   2   2   0   0   2   0   0   0   0   0   0   2   2   2   0   0   2   0   0   0   0   2   0   0   2   2   2   0   2   2   0   0   2   2   2   2   2   0   2   2   0   2   2   0   2   0   2   0   0   0   2   0   0   0   0   0   0   2   0   0   0   0   0   0   0   2   0   0   2   0   2   0   0   2   0   0   0   2   2   0   0   0   0   0   2   2   0   2   2   2   0   2   0   2   2   0   0   0   0   0
 MK-3-4                 0   2   0   2   2   2   2   2   2   0   0   2   2   2   0   0   0   2   2   2   2   0   2   0   2   0   2   0   2   0   0   2   0   0   2   0   2   0   0   0   0   0   2   2   2   2   0   2   2   2   0   2   0   2   0   0   0   0   2   0   0   0   0   0   2   2   0   2   2   2   2   2   2   0   2   2   2   0   0   2   0   2   0   0   2   0   2   0   0   2   0   0   2   0   2   2   2   2   2   0   2   2   0   0   2   0   2   0   0   0   0   2   2   2   0   0   2   0   0   0   0   2   0   0   2   2   2   0   2   2   0   0   2   2   2   2   2   0   2   2   0   2   2   0   2   0   2   0   0   0   2   0   0   0   0   0   0   2   0   0   0   0   0   0   0   2   0   0   2   0   2   0   0   0   0   0   0   2   2   0   0   2   0   0   2   2   0   2   2   2   0   2   0   2   2   2   0   0   0   0
 MK-3-5                 0   2   0   2   2   2   2   2   2   0   0   2   2   2   0   0   0   2   2   2   2   0   2   0   2   0   2   0   2   0   0   2   2   0   2   0   0   0   0   0   0   2   2   2   2   0   0   2   2   2   0   2   0   2   0   0   0   0   2   0   0   0   0   0   2   2   0   2   2   2   2   2   2   0   2   2   0   0   0   2   0   2   0   0   2   0   2   0   0   2   0   0   2   0   0   2   2   2   0   0   2   2   0   0   2   0   2   0   0   0   0   2   2   2   0   0   2   0   0   0   0   2   0   0   2   2   2   0   2   2   0   0   2   2   2   2   2   2   2   2   0   0   2   0   2   0   2   0   2   0   2   0   0   0   0   0   0   2   0   0   2   0   0   0   0   2   0   0   2   0   0   0   0   0   0   2   0   2   2   0   2   0   2   0   2   2   2   2   2   2   0   2   2   2   2   2   0   0   2   0
 MK-3-6                 0   2   0   2   2   2   2   2   2   0   0   2   2   2   0   2   0   2   0   2   2   0   0   0   2   0   2   0   2   2   2   2   2   0   2   0   0   0   0   0   0   2   2   2   2   0   0   2   2   2   0   2   0   2   0   0   0   0   2   0   0   0   0   2   2   2   0   2   2   2   2   2   0   2   2   2   0   0   2   2   0   2   0   0   2   2   2   0   0   2   0   0   2   0   0   2   2   2   0   0   2   0   0   0   2   2   0   0   0   0   0   2   2   2   2   0   2   0   0   0   0   2   0   0   2   2   2   0   2   0   0   0   2   2   2   2   2   2   2   2   0   0   2   0   2   0   2   0   2   0   2   2   0   0   0   0   0   2   0   0   2   0   0   0   0   0   0   0   2   0   0   2   2   0   0   2   0   2   2   0   2   0   2   0   2   2   0   2   2   2   0   2   2   2   2   2   0   2   2   0
 MK-3-7                 0   2   0   2   2   2   0   2   2   0   0   2   2   2   0   2   0   2   0   0   2   0   0   0   2   0   2   0   2   2   2   2   2   0   2   2   0   0   0   0   0   2   2   2   2   0   0   2   2   2   0   2   0   2   0   0   0   0   2   0   0   0   0   2   2   2   0   2   2   2   2   2   0   2   2   2   0   0   2   2   0   2   0   0   2   2   2   0   0   2   0   0   2   2   0   2   2   2   0   0   2   0   0   0   2   2   0   0   0   0   0   2   2   0   2   0   2   0   0   0   0   2   0   2   2   2   2   0   2   0   0   2   2   2   2   2   2   2   2   2   0   2   2   0   2   0   2   0   0   0   0   0   0   0   0   0   0   2   0   0   2   0   0   0   0   0   0   0   2   0   2   2   2   0   0   2   0   2   2   0   2   0   2   2   2   2   0   2   2   2   0   2   2   2   2   2   0   2   2   0
 MK-3-8                 0   2   0   2   2   2   0   2   2   0   0   2   2   2   0   2   0   2   2   0   2   0   0   0   2   0   2   0   2   2   2   2   2   0   2   0   0   0   0   0   0   0   0   2   2   0   0   2   2   2   0   2   2   2   0   0   0   0   2   0   2   0   0   2   2   2   0   2   2   2   2   2   0   2   2   2   0   0   2   2   2   2   2   0   2   2   2   0   0   2   0   2   2   2   0   2   2   2   0   0   2   0   0   0   2   2   0   0   0   0   0   2   2   0   2   0   2   0   0   0   0   2   0   2   2   2   2   0   2   2   0   2   2   2   0   2   2   2   2   2   0   2   2   0   2   0   2   0   0   0   0   0   0   0   0   0   0   2   2   2   2   0   0   0   0   0   0   0   2   0   2   2   2   0   2   0   0   2   2   0   2   0   0   2   2   2   0   2   2   2   0   2   2   0   2   2   0   2   2   0
 MK-3-9                 0   2   0   2   2   2   2   2   0   0   0   2   2   0   0   2   0   2   2   0   2   0   0   0   2   0   2   0   0   2   2   2   2   0   2   0   0   0   0   0   0   0   0   2   2   0   0   0   2   2   0   2   2   2   0   2   0   0   2   0   2   0   0   2   2   2   0   2   2   0   2   2   0   2   2   2   0   0   2   0   2   2   2   0   0   2   2   0   0   2   0   2   2   2   0   2   2   2   0   0   2   0   0   0   2   2   0   0   0   0   0   2   2   0   2   0   2   2   0   0   0   2   0   2   2   2   2   0   2   2   0   2   2   2   0   2   2   2   0   2   0   2   2   0   2   0   2   0   0   0   0   0   0   0   0   0   0   0   2   2   2   0   2   0   0   0   0   0   2   0   2   2   2   0   2   0   0   2   2   0   2   0   0   2   2   2   0   2   2   2   0   2   2   0   2   2   0   0   2   0
 MK-3-10                2   2   0   2   2   2   2   2   0   0   0   2   2   0   2   2   0   2   2   0   2   0   0   0   2   0   2   0   0   2   2   0   2   0   0   0   0   0   0   0   0   0   2   0   2   0   0   0   2   2   0   2   0   2   0   2   0   0   2   0   2   0   0   2   2   2   0   2   2   2   2   2   0   2   2   2   0   2   2   0   2   2   2   2   0   2   0   0   0   2   2   2   2   2   0   2   2   2   0   0   2   0   0   0   2   2   0   0   0   0   2   0   2   0   2   0   2   2   0   0   0   2   0   0   2   2   2   0   2   2   0   2   2   2   0   2   0   2   0   2   0   2   2   0   2   0   0   0   0   0   0   0   0   0   0   0   0   0   2   2   2   0   0   0   0   0   0   0   2   0   2   2   2   0   2   0   0   2   2   0   2   0   0   2   2   2   0   2   2   2   0   2   2   0   2   2   0   0   2   0
 MK-3-11                2   2   0   2   2   2   2   2   0   0   0   2   2   0   2   2   0   0   2   0   2   0   0   0   2   0   2   0   0   2   2   0   2   0   0   0   0   0   0   0   0   0   2   0   2   0   0   0   2   2   0   2   0   2   0   2   0   0   2   0   0   0   0   2   2   0   0   2   2   2   2   2   0   2   2   2   0   2   2   0   2   2   2   2   0   2   0   0   2   0   2   2   2   2   0   2   2   2   0   0   2   0   0   0   2   2   0   0   0   0   0   0   2   0   2   2   2   2   0   0   0   2   0   0   2   2   0   0   2   0   0   0   2   2   0   2   0   2   0   2   0   2   2   0   2   0   0   0   0   0   0   0   0   0   2   0   0   0   2   2   2   0   2   0   2   0   0   0   0   0   2   2   2   0   2   0   0   2   2   2   2   0   0   2   2   2   0   2   2   2   0   2   0   0   2   2   0   0   2   0
 MK-3-12                2   2   0   2   2   2   0   2   0   0   0   2   2   0   2   2   0   0   2   0   2   0   0   0   2   0   2   0   0   2   2   0   2   0   0   0   0   0   0   0   0   0   2   0   0   0   0   0   2   2   0   2   0   2   0   2   0   0   2   0   0   0   0   2   0   0   2   2   2   2   2   2   2   0   2   2   0   2   2   0   2   2   2   2   0   2   0   0   2   0   2   2   2   2   0   2   2   2   0   0   2   0   0   0   0   2   0   0   0   0   0   0   2   0   2   2   2   0   0   0   0   2   0   0   2   2   0   0   2   0   0   0   2   2   0   2   0   2   0   2   0   2   2   0   2   0   0   0   0   0   0   0   0   0   0   0   0   0   2   0   2   0   2   0   2   2   0   0   0   0   2   2   2   0   2   0   0   2   2   2   2   0   0   0   0   2   0   2   0   2   0   2   0   0   2   2   0   2   2   0
 MK-3-13                2   2   0   2   2   0   0   2   0   0   0   2   2   0   2   2   0   0   2   0   2   0   0   0   2   2   2   0   0   2   2   2   2   0   0   0   0   0   0   0   0   2   2   0   0   0   0   0   2   2   0   2   2   2   0   2   0   0   2   0   0   0   0   2   0   0   2   2   2   2   2   2   2   0   2   0   2   0   0   0   2   2   2   2   0   2   0   0   2   0   2   2   0   2   0   2   0   2   0   0   2   0   2   0   0   2   0   0   0   0   0   0   2   0   2   2   2   0   0   0   0   0   0   0   2   2   0   0   2   2   0   0   2   2   0   2   0   2   0   2   0   2   2   0   2   0   2   0   0   0   0   0   0   0   2   0   0   0   2   0   2   0   2   0   2   2   0   0   0   0   0   2   2   0   0   0   2   2   2   2   2   0   2   0   0   2   0   2   0   2   0   2   0   0   2   2   0   2   2   0
 MK-3-14                2   2   0   2   2   2   0   2   0   0   0   2   2   0   2   2   0   0   2   0   0   0   0   0   0   2   2   2   0   2   0   2   2   0   2   0   2   0   0   0   2   2   2   0   0   0   0   0   2   2   0   2   2   2   0   2   0   0   2   0   0   0   0   2   0   0   0   2   2   2   2   2   0   0   2   0   2   2   0   0   2   2   2   0   0   2   0   0   2   2   2   2   0   2   0   2   0   2   0   0   2   0   2   0   0   2   0   0   0   0   0   0   2   0   2   2   2   0   0   0   0   0   0   0   2   2   2   0   2   2   0   0   2   2   2   2   0   2   0   2   0   2   2   0   2   2   2   0   0   0   2   0   0   0   2   0   0   0   2   0   2   0   2   0   2   2   0   0   0   0   0   2   0   0   0   0   2   0   2   2   2   0   2   0   2   2   0   0   0   2   0   2   0   2   2   2   0   2   2   0
 MK-3-15                2   2   0   0   0   2   0   0   0   0   0   2   2   0   2   0   0   0   2   0   0   0   0   0   0   2   0   2   0   2   0   2   2   2   2   0   2   2   0   0   2   2   0   0   0   0   0   0   2   2   2   2   2   2   0   2   0   0   2   0   0   0   0   2   0   2   0   2   2   2   2   2   0   0   2   2   2   2   2   0   2   2   2   0   0   2   0   0   2   2   2   2   0   2   0   2   0   2   0   2   2   0   2   0   0   2   0   0   0   0   0   0   2   0   2   2   2   0   0   0   0   0   0   0   2   0   2   0   2   2   0   2   2   2   2   2   0   2   0   2   0   2   2   0   0   2   2   0   0   0   2   0   0   0   2   0   0   2   2   0   2   0   2   0   2   2   0   0   0   0   0   2   0   0   0   0   2   0   2   2   2   0   2   0   2   2   0   0   2   2   0   2   0   2   2   2   0   2   0   0
 MK-3-16                2   2   0   0   0   2   0   0   0   2   0   2   2   0   0   0   0   0   0   0   0   0   0   0   0   2   0   2   0   2   2   2   2   2   2   0   2   2   0   0   2   2   0   0   0   0   0   0   2   2   2   2   2   2   0   2   0   0   2   0   0   0   2   2   0   2   2   2   2   2   2   2   0   0   2   2   2   0   2   0   2   2   2   0   0   2   0   0   2   2   2   2   0   2   0   0   0   2   0   2   2   0   2   0   0   2   0   0   0   0   0   0   2   0   2   2   0   0   0   0   0   0   2   0   2   0   2   0   0   2   0   2   2   0   2   2   0   2   0   2   0   2   2   0   0   0   2   0   0   0   2   0   0   0   2   0   0   2   2   0   2   0   0   0   2   2   0   0   2   0   2   2   0   2   0   0   2   0   2   2   2   0   2   0   2   0   0   2   2   2   0   2   2   2   2   2   0   2   0   0
 MK-4-1                 0   0   0   2   0   0   0   2   0   0   0   0   0   0   0   0   0   0   2   0   2   0   0   0   0   2   2   2   2   0   2   0   0   2   0   2   2   2   0   2   0   2   2   0   2   0   0   2   2   0   2   0   2   2   0   2   2   0   2   2   0   2   0   0   0   0   2   0   2   0   2   0   0   2   2   0   0   2   0   0   0   2   0   2   2   0   2   0   2   2   0   0   2   2   2   2   2   0   2   2   2   0   2   0   0   2   0   2   0   2   2   0   0   0   2   0   2   0   0   0   0   0   2   0   0   2   2   2   2   0   0   2   2   2   0   2   2   0   0   2   2   2   0   0   0   2   2   2   0   2   2   2   0   2   2   0   0   0   2   2   0   2   2   2   2   2   2   0   2   0   0   0   0   2   0   2   2   0   0   2   2   2   0   2   0   2   0   2   0   0   0   0   2   2   0   2   0   2   0   2
 MK-4-2                 0   2   0   2   0   0   0   2   0   0   0   0   0   0   0   2   0   2   0   0   2   0   0   0   0   2   2   2   2   0   2   0   0   2   0   2   2   0   0   2   0   2   2   0   2   0   0   2   2   2   2   0   2   2   0   2   2   0   2   2   0   2   0   0   0   0   2   2   2   0   2   0   0   2   2   0   0   2   0   0   0   2   0   2   2   0   2   0   2   0   0   0   2   2   2   2   2   0   2   2   2   0   2   0   0   2   0   2   0   2   2   0   0   0   2   0   2   0   0   0   0   0   2   0   0   2   2   2   2   0   0   2   2   0   0   2   2   0   0   2   2   2   0   0   0   2   2   2   0   0   2   2   0   2   2   0   0   0   2   2   2   2   2   2   2   2   0   0   2   0   0   2   0   2   0   0   2   0   0   2   2   2   0   2   0   2   0   2   0   0   2   0   2   2   0   2   0   2   0   2
 MK-4-3                 0   2   0   2   0   0   0   2   0   0   0   0   2   0   0   2   0   2   0   0   2   0   0   0   0   0   2   2   2   0   2   2   0   2   0   2   2   0   0   2   0   2   2   0   2   0   0   2   2   2   2   0   2   2   0   2   2   0   0   2   0   2   0   0   0   2   2   2   2   0   2   0   0   2   2   0   0   2   0   0   0   2   0   2   2   0   2   0   2   0   0   0   2   2   2   2   2   0   2   2   2   0   2   0   0   2   0   2   0   2   0   2   0   0   2   0   2   0   0   0   0   0   2   0   0   2   2   2   2   0   0   0   2   0   0   2   2   0   0   2   2   2   0   2   0   2   2   2   0   0   2   2   0   2   2   0   0   0   2   2   2   2   2   2   2   2   0   0   2   0   0   2   0   2   0   0   2   0   0   2   2   2   2   0   0   2   0   0   0   0   0   0   2   2   0   2   0   2   0   2
 MK-4-4                 0   2   0   2   0   0   0   2   0   0   2   0   2   0   0   2   2   2   0   0   2   0   0   2   0   0   2   2   2   2   2   0   0   2   0   2   2   0   0   2   0   2   2   0   2   0   0   2   2   2   2   0   2   2   0   2   2   0   0   2   0   2   0   0   0   2   0   2   2   0   2   0   2   2   0   0   0   2   0   2   0   2   0   2   2   0   0   0   2   2   0   0   0   2   2   0   2   0   2   2   2   0   2   0   0   2   0   2   2   2   0   2   0   0   2   0   2   2   0   0   0   0   2   0   0   2   2   2   2   0   2   0   2   0   0   2   2   0   0   2   2   2   0   2   0   2   2   2   0   0   2   2   0   2   2   0   0   0   2   2   2   2   0   2   2   2   2   0   2   0   0   2   0   2   0   0   2   0   0   2   2   0   2   0   0   2   0   0   0   0   0   0   2   2   0   2   2   2   0   2
 MK-4-5                 0   0   0   2   0   0   0   2   0   0   2   0   2   0   0   2   2   0   0   0   2   0   0   2   0   0   2   2   2   2   2   0   0   2   2   2   2   0   0   2   0   2   2   0   2   0   0   0   2   2   0   0   2   2   0   2   2   0   0   2   0   2   0   0   0   2   0   2   2   0   2   0   2   2   0   0   0   2   0   2   0   2   0   2   2   2   0   0   2   2   0   0   0   2   2   0   2   0   2   2   2   0   2   0   0   2   0   2   2   2   0   0   0   0   2   0   2   2   0   0   0   0   2   0   0   2   2   2   2   0   2   0   2   0   2   2   2   0   0   2   0   2   0   2   0   2   2   2   2   0   2   2   0   2   2   0   0   0   2   2   2   2   0   2   2   2   2   0   2   0   0   2   0   2   0   0   2   0   2   2   2   0   0   0   0   2   0   0   0   0   0   0   2   2   0   2   2   2   0   2
 MK-4-6                 0   2   0   0   0   0   0   0   0   0   2   0   2   0   0   0   2   0   0   0   2   0   0   0   0   0   2   0   2   2   2   0   0   2   2   2   2   0   0   2   0   2   2   2   2   0   0   0   2   2   0   0   2   2   0   2   2   0   0   0   2   2   0   2   0   0   0   2   2   0   0   0   2   0   2   0   0   2   0   2   0   2   0   2   2   2   0   0   2   2   0   0   0   2   2   0   2   0   0   2   2   0   0   0   2   2   0   2   2   2   0   0   0   2   2   0   2   2   0   0   0   0   2   0   0   2   2   2   2   0   2   0   2   0   2   2   2   0   0   2   0   2   0   2   0   2   2   2   2   0   2   2   2   2   2   0   0   0   2   2   2   2   0   2   2   2   2   0   0   0   0   2   0   2   0   0   2   0   2   2   2   0   0   0   2   2   0   0   0   0   0   2   2   2   0   2   2   2   0   2
 MK-4-7                 0   2   0   0   0   0   0   2   0   0   2   0   2   2   0   0   2   0   0   2   2   0   0   0   0   0   2   0   2   2   2   2   0   0   2   2   2   0   0   2   0   0   0   2   2   2   0   0   2   2   0   0   2   2   0   2   2   0   0   0   0   2   0   2   0   0   0   2   2   2   0   2   2   0   0   0   0   2   0   2   0   2   0   2   2   2   0   0   2   2   0   0   0   2   2   0   2   0   0   2   0   0   0   0   2   2   0   0   2   2   0   0   0   2   2   0   2   2   0   0   0   0   2   0   0   0   2   2   2   0   2   0   2   0   2   2   2   0   0   2   0   2   0   2   0   2   2   2   2   0   2   2   2   2   2   0   0   2   2   2   0   2   0   2   2   2   2   0   0   0   0   2   0   2   0   0   2   0   2   2   2   0   0   0   2   2   0   0   0   0   0   2   2   2   0   2   2   0   0   2
 MK-4-8                 0   2   0   0   0   0   0   2   0   0   2   0   2   2   0   2   2   2   0   2   2   0   0   0   0   0   2   0   2   2   2   2   0   0   2   2   2   0   2   2   0   0   0   2   2   2   0   0   2   2   2   0   2   2   0   2   2   0   0   0   0   2   0   2   0   0   0   2   2   2   0   2   2   0   0   0   0   2   2   2   0   2   0   2   2   2   0   0   2   2   0   0   0   2   2   0   2   0   0   0   0   0   2   0   2   2   0   0   2   2   0   0   0   2   2   0   2   2   0   0   0   0   2   0   2   0   2   2   2   0   0   0   0   0   2   2   2   0   0   2   0   0   0   2   0   2   2   2   2   0   2   2   2   2   2   0   2   2   2   2   0   2   0   2   2   2   2   0   0   0   0   2   0   2   0   0   2   2   2   2   2   0   0   2   2   2   0   2   0   0   0   0   2   2   0   2   2   0   0   2
 MK-4-9                 0   2   0   0   0   0   0   0   0   0   2   0   2   2   0   2   0   2   0   2   2   0   0   0   2   0   2   0   0   2   2   2   0   0   2   2   2   0   2   2   0   0   0   2   2   2   0   2   2   2   2   0   2   2   0   2   2   0   0   0   0   2   0   2   0   0   0   2   2   2   0   2   2   0   0   0   0   2   2   2   0   0   0   0   2   2   0   0   0   0   0   0   0   2   2   0   2   0   0   0   0   0   2   0   2   2   0   0   2   0   0   2   0   2   2   0   2   2   0   0   0   0   0   0   2   0   2   2   2   0   0   0   0   0   2   2   2   0   0   2   0   0   2   2   0   2   0   2   2   0   2   2   2   0   2   0   2   2   2   2   0   2   0   2   2   2   2   0   0   0   0   2   0   2   0   0   2   2   2   2   2   0   0   2   2   2   0   2   0   0   0   0   2   2   0   2   2   2   0   2
 MK-4-10                0   2   0   0   0   0   0   0   0   0   2   0   2   2   0   2   0   2   0   0   2   0   0   0   2   0   2   0   0   2   0   2   0   0   2   2   0   0   2   2   0   0   0   2   2   2   0   2   2   2   2   0   2   0   0   2   2   0   0   0   0   2   0   2   0   0   0   2   0   2   0   2   2   0   0   2   2   2   2   2   0   0   0   0   2   2   0   0   0   0   0   0   0   2   2   0   2   0   0   0   0   0   2   0   2   2   0   0   2   0   0   2   0   2   2   0   2   2   0   0   0   0   0   0   2   0   2   2   0   0   0   0   0   0   0   2   2   0   0   2   0   0   2   2   0   2   0   2   2   0   2   2   2   0   2   0   2   2   0   2   0   2   0   2   2   2   2   2   0   0   0   2   0   2   0   0   2   2   2   2   2   0   0   2   2   2   0   2   0   0   2   0   2   2   0   2   2   0   0   2
 MK-4-11                0   2   0   0   0   0   0   0   0   0   2   0   2   2   0   0   0   2   0   0   2   0   0   0   0   0   2   0   2   2   0   2   0   0   2   0   2   0   2   2   2   0   0   0   2   2   0   2   2   2   2   0   2   0   0   2   2   0   0   0   0   2   0   2   0   0   0   2   0   2   0   2   2   0   0   2   2   2   2   2   0   0   0   2   2   2   0   0   2   0   0   0   0   2   2   0   2   0   0   2   0   0   2   0   2   0   2   0   0   0   0   2   0   2   2   0   2   2   0   0   2   0   0   0   2   0   2   2   2   0   0   2   0   0   2   2   2   0   0   2   0   0   0   2   0   2   0   2   2   0   2   2   2   0   2   0   2   2   0   2   0   2   2   2   2   2   0   2   0   0   0   2   0   2   0   0   2   2   2   2   2   0   0   2   2   2   0   2   0   0   2   0   2   2   0   0   2   0   0   2
 MK-4-12                0   2   0   0   0   0   0   0   0   0   2   0   2   2   0   0   0   2   0   0   2   0   0   0   0   0   2   0   2   2   0   2   0   0   2   0   2   0   2   2   2   0   0   0   2   0   0   2   2   2   2   0   2   0   0   2   2   0   2   0   0   2   0   2   0   0   0   2   0   2   0   2   2   0   0   2   2   2   2   2   0   0   0   2   2   0   0   2   2   2   0   0   0   2   0   0   2   0   0   2   0   0   2   0   2   0   2   0   0   2   0   2   2   2   2   0   2   2   0   0   2   0   2   2   2   0   2   2   2   0   0   2   0   0   2   2   2   0   0   2   0   0   0   2   0   2   0   2   2   0   2   2   2   0   2   0   2   2   0   0   0   2   2   2   2   2   2   2   0   0   2   2   0   2   0   0   2   2   2   2   2   0   0   2   2   2   0   2   0   0   2   0   2   2   0   2   2   0   0   2
 MK-4-13                0   2   0   0   0   0   0   0   0   0   2   0   2   0   0   2   0   2   0   2   2   0   0   0   0   0   0   0   2   2   0   2   0   0   2   0   2   0   2   2   2   0   0   0   2   2   0   2   2   2   0   0   2   0   0   2   2   0   2   0   2   2   0   2   0   0   0   0   0   2   0   2   2   0   0   2   2   2   2   2   0   0   0   2   2   0   0   0   2   2   0   0   0   2   0   0   2   2   0   2   0   2   0   0   2   0   2   0   0   2   2   2   0   2   2   0   2   2   0   0   2   0   2   2   2   0   0   2   2   0   0   2   0   0   2   2   2   0   0   2   0   0   0   2   0   2   0   2   0   0   2   2   2   0   2   0   2   0   0   0   0   2   2   2   2   2   2   2   0   0   2   0   2   0   0   0   2   2   2   2   2   0   0   2   2   2   0   2   0   2   2   0   2   2   0   2   2   0   0   2
 MK-4-14                0   2   2   0   0   0   0   0   2   0   2   0   2   0   0   2   0   2   0   2   2   0   0   0   0   0   0   0   2   2   0   2   0   0   2   0   2   0   2   2   2   0   0   0   2   2   0   2   2   2   0   0   2   0   0   2   2   0   2   0   2   2   0   2   0   0   0   0   0   2   0   0   2   0   0   0   2   2   2   0   0   0   0   2   2   0   0   0   2   2   0   0   0   2   0   0   0   2   0   2   0   2   0   0   2   0   2   0   2   2   2   2   0   2   2   0   2   2   2   0   2   0   2   2   2   0   0   2   2   0   0   2   0   0   2   2   2   0   0   2   0   2   0   2   0   0   0   2   0   0   2   2   0   0   2   0   2   0   0   2   0   2   2   2   2   2   2   2   0   0   0   0   2   0   0   0   2   2   2   2   2   0   0   2   2   2   0   2   0   2   2   0   2   2   0   2   0   0   0   2
 MK-4-15                0   0   2   0   0   0   0   0   2   0   2   0   0   0   0   2   0   2   0   2   2   0   0   0   0   0   2   0   2   2   0   2   0   0   2   0   2   0   2   0   2   0   0   0   2   2   0   2   2   0   0   2   2   0   0   0   2   0   2   0   2   2   0   2   2   0   0   0   0   2   0   0   2   0   0   0   0   0   2   0   0   0   0   2   2   0   0   2   2   2   0   0   0   2   0   0   0   2   0   2   0   2   0   0   0   0   2   0   2   2   2   2   0   2   2   0   2   2   2   0   2   0   2   2   2   0   0   2   2   0   0   0   0   0   2   2   0   0   0   2   0   2   0   2   0   0   0   2   0   0   2   2   0   0   2   0   2   0   2   2   0   2   0   2   0   2   2   2   0   0   0   0   2   0   2   0   2   2   2   2   0   0   0   2   0   2   2   2   0   2   2   0   2   2   0   2   0   0   2   2
 MK-4-16                0   0   2   0   0   0   0   0   2   2   0   0   0   0   0   2   0   2   0   2   2   0   0   0   0   0   2   0   2   2   0   2   0   0   2   0   2   0   2   0   2   0   0   0   2   2   0   2   2   0   0   2   2   2   0   0   2   0   0   0   2   2   0   2   2   0   0   0   0   2   0   0   2   0   0   0   0   0   0   0   0   2   0   2   2   0   0   2   2   2   0   0   0   2   0   0   0   0   0   2   0   2   0   0   0   0   2   0   2   2   2   2   2   2   2   0   0   2   2   0   2   0   2   2   2   0   0   2   2   0   0   0   0   0   2   2   2   0   0   2   0   2   0   2   0   0   0   2   2   2   2   0   0   0   2   0   2   2   2   2   0   2   0   2   0   2   2   2   0   0   0   2   2   0   2   0   2   2   2   2   0   0   0   2   0   2   2   2   0   2   2   0   2   2   0   2   0   0   2   2
 MK-5-1                 2   2   0   0   2   2   2   2   2   2   2   2   0   2   0   0   2   2   0   0   2   0   2   2   0   0   2   0   0   2   0   0   2   0   2   0   2   0   0   2   2   0   0   0   2   0   2   0   0   2   2   2   0   2   2   2   0   0   0   2   2   2   2   0   2   0   0   2   0   2   2   2   0   0   0   0   2   0   2   2   0   2   0   0   0   0   2   2   0   0   2   2   2   0   2   0   2   0   2   2   0   0   2   0   2   0   2   2   0   2   2   2   2   2   0   2   0   2   2   2   0   0   2   2   2   0   0   2   2   2   0   2   0   0   0   2   0   0   0   0   0   2   2   2   2   2   2   2   0   0   0   0   2   0   2   2   0   0   0   2   0   0   2   2   0   0   0   0   0   0   0   2   2   2   2   2   2   2   0   0   2   0   0   0   0   0   0   2   2   2   0   0   0   2   2   0   2   2   0   2
 MK-5-2                 2   2   0   0   2   2   2   2   2   2   2   2   0   2   0   0   0   2   0   0   2   0   2   2   0   0   2   0   0   2   0   0   2   0   2   0   2   0   0   2   2   0   0   0   2   0   2   0   0   2   2   2   0   2   2   2   0   0   2   2   2   2   2   0   2   0   0   2   0   2   2   2   0   0   0   0   2   0   2   2   0   2   0   0   0   0   2   0   0   0   2   2   2   0   2   0   2   0   2   2   0   2   0   0   2   0   0   2   0   0   2   0   2   2   0   2   0   2   2   2   0   0   2   2   2   0   0   2   0   2   0   0   0   0   2   2   0   0   0   0   0   2   2   2   2   2   2   2   0   0   0   0   2   0   2   2   2   0   0   0   0   0   2   2   0   0   0   0   0   0   0   2   2   2   0   2   2   2   0   0   0   0   0   0   0   0   0   2   0   2   0   0   2   2   2   0   2   2   0   2
 MK-5-3                 2   2   0   0   0   0   2   2   2   2   2   2   0   0   0   0   0   2   0   0   2   0   2   2   0   0   2   2   0   2   0   0   2   0   2   0   2   2   0   2   2   0   0   0   2   0   2   0   0   2   2   2   0   2   2   2   0   0   2   2   2   2   2   0   2   0   0   0   0   0   2   2   0   0   0   0   2   0   2   2   0   2   0   0   0   2   2   0   0   0   2   2   2   0   2   0   2   0   2   2   0   0   0   0   2   0   0   2   0   0   2   0   2   2   0   2   0   2   2   2   2   0   2   2   2   0   2   2   0   2   0   0   0   0   2   2   0   0   0   0   0   2   2   0   2   2   2   2   0   0   0   0   2   0   2   2   2   0   0   0   0   0   2   2   0   0   0   0   0   0   0   0   2   2   0   2   2   2   0   0   0   2   0   0   0   0   0   2   0   2   0   0   2   2   2   0   2   2   0   2
 MK-5-4                 2   2   0   0   0   0   0   2   2   2   2   2   0   0   0   0   2   2   0   0   2   0   0   2   2   0   2   2   0   2   0   0   2   0   2   2   2   0   0   2   0   0   0   0   2   0   2   0   0   2   2   2   0   0   0   2   0   0   0   2   2   2   2   0   2   0   0   0   0   0   2   2   0   0   0   0   2   0   2   2   0   2   0   0   0   2   0   0   0   0   2   2   2   0   2   0   2   0   2   0   0   0   0   0   2   0   0   2   0   0   2   0   2   2   0   2   0   2   2   2   2   0   2   2   2   0   2   2   0   2   0   0   2   0   2   2   0   0   0   0   0   0   2   0   2   2   2   2   0   0   0   0   2   0   2   2   2   0   0   0   2   0   2   2   0   0   0   0   2   0   0   0   2   2   0   2   2   2   0   0   0   2   2   0   0   2   0   2   0   2   0   0   2   2   2   0   2   2   0   2
 MK-5-5                 2   2   0   0   0   0   0   2   2   2   2   2   0   0   0   0   2   2   0   0   2   0   0   0   2   0   2   2   2   2   0   0   0   0   2   2   2   0   0   2   0   0   0   0   2   0   2   0   0   0   2   2   0   0   2   2   0   0   0   2   2   2   2   0   2   0   0   2   0   0   2   2   0   0   0   0   2   0   2   2   0   2   0   0   0   2   0   2   0   0   2   2   2   0   2   0   2   0   2   0   0   0   0   0   0   0   0   2   0   0   2   0   2   2   0   2   2   2   2   2   2   2   2   2   2   0   2   2   0   2   0   0   2   0   2   2   0   0   0   0   0   0   2   0   0   2   2   2   0   2   0   0   2   0   2   2   2   2   0   0   2   0   2   2   2   0   2   0   0   0   0   0   2   2   0   2   2   2   0   0   0   0   2   0   0   2   0   0   0   2   0   0   2   0   2   0   2   2   0   2
 MK-5-6                 2   2   0   0   0   2   0   2   2   2   2   2   0   0   0   0   2   0   0   0   2   0   0   0   2   0   2   2   2   0   0   2   0   0   2   2   2   0   0   2   0   0   0   0   2   0   2   0   0   2   2   0   0   0   2   2   0   0   0   0   2   2   2   0   2   0   0   2   0   0   2   2   0   0   0   0   2   0   2   2   0   2   0   0   0   2   0   2   0   0   2   2   2   2   2   0   2   0   2   0   0   0   0   0   0   0   0   2   0   0   2   0   2   0   0   2   2   0   2   2   2   2   2   2   2   0   2   2   0   2   0   0   0   0   2   2   2   0   0   0   0   0   2   0   2   2   0   2   0   2   0   0   2   0   2   2   2   2   0   0   2   0   0   2   2   0   2   0   0   0   0   0   2   2   0   2   2   2   0   0   0   0   2   0   0   2   0   0   0   2   2   0   2   2   2   0   2   2   0   2
 MK-5-7                 0   2   0   0   0   2   0   2   2   2   2   2   0   0   0   0   2   2   0   0   2   0   0   0   2   0   2   0   2   0   0   2   0   0   2   2   0   0   0   2   0   0   0   0   2   0   2   0   2   2   2   0   2   0   2   0   0   0   0   0   2   2   2   0   2   0   0   2   0   0   2   2   0   2   0   0   2   2   2   2   0   0   0   0   0   2   0   2   0   0   2   2   2   2   2   0   2   0   2   0   0   0   0   0   0   0   0   2   0   0   2   2   2   0   0   0   2   0   2   2   2   2   2   2   0   0   2   2   0   2   0   0   0   0   2   2   2   0   2   0   0   0   2   0   2   2   0   2   2   2   0   0   2   0   2   2   2   2   0   2   2   0   0   2   2   0   2   0   0   0   0   0   0   2   0   2   2   2   2   0   0   0   2   0   0   2   0   0   0   2   2   0   2   2   2   0   2   2   0   2
 MK-5-8                 0   2   0   0   0   2   0   0   2   2   2   2   0   0   0   0   2   2   0   0   2   0   0   0   2   0   2   0   2   0   0   2   0   0   0   2   0   0   0   2   0   0   0   0   2   0   2   0   2   2   2   0   2   0   2   0   0   0   0   0   2   2   2   0   2   0   0   0   0   0   2   2   2   2   0   0   2   2   2   0   0   0   0   0   0   2   2   2   2   0   0   2   2   2   0   0   2   0   2   0   0   0   0   0   0   0   0   2   0   0   2   2   2   0   0   0   2   2   2   2   2   0   2   2   0   0   2   2   0   2   2   0   0   0   2   2   2   0   2   0   0   0   2   0   2   2   0   2   2   0   2   0   2   0   2   2   0   2   0   2   2   0   0   2   2   0   2   0   0   0   0   0   0   2   0   2   2   2   2   0   0   0   2   0   2   2   0   0   0   2   2   0   2   2   2   0   2   2   2   2
 MK-5-9                 0   2   0   0   0   2   0   2   2   2   2   2   0   0   0   0   2   2   0   0   2   0   0   0   0   0   2   0   2   2   0   2   0   0   0   2   0   0   0   2   0   0   0   0   2   0   2   0   2   2   2   0   2   0   0   0   0   0   0   0   2   2   2   0   2   0   0   0   0   0   2   2   2   2   0   2   2   2   2   0   0   0   0   0   0   2   2   2   0   0   0   2   2   2   0   0   2   0   2   0   2   0   0   0   0   0   0   2   0   0   0   2   2   0   0   0   2   2   2   2   2   0   2   2   0   2   0   2   0   0   2   0   0   2   2   2   2   0   2   0   0   0   2   0   2   2   0   2   2   0   2   0   2   0   2   0   0   2   0   2   2   0   0   2   2   0   2   0   0   0   0   0   0   2   0   2   2   2   2   0   0   0   2   0   2   2   0   0   0   2   2   0   2   2   2   0   2   2   2   2
 MK-5-10                0   2   0   0   0   2   0   2   0   2   2   2   0   0   0   0   2   2   0   0   2   0   0   0   0   0   2   0   2   2   0   2   0   0   0   2   0   0   0   2   0   2   0   0   2   0   2   0   2   2   2   0   2   0   0   0   0   0   0   0   2   2   2   0   0   0   0   0   0   0   2   2   2   2   0   2   2   2   2   0   0   0   0   0   0   2   2   2   2   0   0   2   2   2   0   0   0   0   2   0   2   0   0   0   0   0   0   2   0   0   0   2   2   0   0   2   2   2   0   2   2   0   2   2   0   2   0   2   0   0   2   0   0   2   2   2   0   0   2   0   0   0   2   0   2   2   0   2   2   0   2   0   2   0   2   2   0   2   0   2   2   0   0   2   2   0   2   2   0   0   0   0   0   2   0   2   2   2   2   0   0   0   2   0   2   2   0   0   0   2   2   0   2   2   2   0   2   2   2   2
 MK-5-11                2   2   0   0   0   2   0   2   0   2   2   2   0   0   0   0   2   0   0   0   2   0   0   0   0   2   2   0   2   2   0   2   0   0   0   2   0   0   0   2   0   2   0   0   2   0   2   0   2   2   0   0   2   2   0   0   0   0   0   0   2   2   2   0   0   0   0   0   0   0   2   2   2   2   0   2   2   2   2   0   0   2   0   0   0   2   2   2   2   2   0   2   2   2   0   0   0   0   2   0   2   0   0   0   0   0   0   2   0   0   0   0   2   0   0   0   2   2   0   2   2   0   2   2   0   0   0   2   0   0   2   0   0   2   2   2   0   0   2   0   0   0   0   0   2   2   0   2   2   0   2   0   2   0   2   2   0   2   0   2   2   0   0   2   2   0   2   2   0   0   0   0   0   2   0   2   2   2   2   0   0   0   2   0   2   2   0   0   0   2   2   0   2   2   2   0   2   2   2   0
 MK-5-12                2   2   0   0   0   2   0   2   0   2   2   2   0   2   0   0   2   0   0   0   2   0   0   0   0   0   2   0   2   2   0   2   0   0   0   2   2   0   0   2   0   2   2   2   2   0   2   0   2   2   0   0   2   2   0   0   0   2   0   0   2   2   2   0   0   2   0   0   0   2   0   2   2   2   0   2   2   2   0   0   0   2   0   0   0   2   0   2   2   2   0   2   0   2   0   0   0   0   2   0   2   0   0   0   0   0   0   2   0   0   0   0   0   0   0   2   2   2   0   2   2   2   2   2   0   0   0   2   0   0   2   0   0   0   2   2   0   0   0   0   0   0   2   0   2   2   0   2   2   0   2   0   2   0   2   2   0   2   0   2   2   0   0   2   2   2   2   2   0   0   0   0   0   2   0   2   2   2   2   0   0   0   2   0   2   2   0   0   0   2   2   0   2   2   0   0   2   2   2   2
 MK-5-13                0   2   0   0   0   2   0   2   2   2   2   2   0   2   0   0   2   0   0   0   2   0   0   0   0   0   2   0   2   2   0   2   2   2   0   2   2   2   0   2   0   2   2   2   2   0   2   0   2   2   0   0   2   2   0   0   0   2   0   0   2   0   2   0   0   2   0   0   0   2   0   2   2   2   0   2   2   2   0   0   0   2   0   0   0   2   0   2   2   0   0   2   0   2   0   0   2   0   0   0   2   0   0   0   0   0   2   2   2   0   0   0   0   0   0   2   2   2   0   2   2   2   2   2   0   0   0   2   0   2   2   2   2   0   2   2   0   0   0   2   0   0   2   0   2   0   0   2   2   0   2   0   2   0   0   2   0   2   0   0   2   0   0   2   2   2   2   2   0   0   2   0   0   2   2   2   2   2   2   0   0   0   2   0   2   2   0   0   0   2   2   0   2   2   0   0   2   2   2   2
 MK-5-14                0   2   0   0   0   2   0   2   2   2   2   2   0   2   0   0   2   0   0   0   2   0   0   0   0   0   2   0   2   2   0   2   2   2   0   2   2   2   0   2   0   2   2   2   2   0   2   0   2   2   0   2   2   2   0   0   0   2   0   0   2   0   2   0   0   2   0   0   0   2   0   2   2   2   0   2   2   2   0   0   0   2   0   0   0   2   0   0   2   0   0   2   0   2   0   2   2   0   0   0   2   0   2   0   0   0   2   2   2   2   2   2   0   0   2   2   2   2   0   2   2   2   2   2   0   0   2   2   0   0   2   0   2   2   2   2   0   0   0   2   0   2   2   2   2   0   0   2   2   0   2   0   2   0   0   2   0   2   0   0   0   0   2   0   2   2   2   2   0   0   2   0   0   2   2   2   2   2   2   0   0   0   2   0   2   2   2   0   0   2   2   0   2   2   0   0   2   2   2   2
 MK-5-15                0   2   0   2   0   0   0   2   2   2   2   2   2   2   0   0   2   0   0   0   2   0   0   0   2   0   0   0   2   2   0   2   2   2   0   2   0   2   0   2   0   2   2   2   2   0   2   0   2   2   2   2   2   2   0   0   0   0   0   0   2   0   2   0   0   2   0   0   0   2   0   2   2   2   0   2   2   0   0   0   2   2   0   0   0   0   0   0   2   0   0   2   0   2   0   2   2   0   0   2   0   0   2   0   2   0   2   2   2   2   0   0   0   0   2   2   2   2   0   2   2   2   2   2   0   0   2   2   0   0   2   0   2   0   2   2   0   0   2   2   0   2   2   2   2   0   0   2   2   0   2   0   2   0   0   2   0   2   0   0   0   0   2   0   2   2   2   0   0   0   2   0   0   2   2   2   2   2   2   0   0   2   2   2   2   2   2   0   0   2   2   0   2   2   0   0   2   2   2   2
 MK-5-16                0   2   2   2   0   0   0   2   2   2   2   0   2   0   0   0   2   0   0   0   2   0   0   0   2   2   0   2   2   0   0   2   2   2   0   2   0   0   0   0   2   2   2   2   2   0   2   0   2   2   2   2   2   0   0   0   0   0   0   0   2   0   2   0   0   2   0   0   0   2   0   2   2   2   0   2   2   0   0   0   2   2   0   0   2   0   0   0   2   0   0   2   0   2   0   2   2   0   0   2   0   0   2   0   2   2   2   2   2   2   2   0   0   0   2   2   2   2   0   2   2   0   2   2   0   0   2   2   2   0   2   0   2   0   2   2   0   0   2   2   0   0   2   0   2   0   0   2   2   0   2   0   2   2   0   2   2   2   0   0   0   0   2   0   2   2   2   0   2   0   2   0   0   2   2   2   2   2   2   0   0   2   2   0   2   2   2   0   0   2   2   2   2   2   0   0   2   2   2   2
 MK-6-1                 0   0   2   0   0   0   0   2   0   2   2   0   0   0   2   0   2   0   0   2   0   0   0   0   2   0   0   0   2   2   2   2   0   0   2   2   0   0   2   2   2   0   2   2   2   2   0   0   2   2   2   2   0   0   0   2   0   0   0   2   2   2   0   0   2   2   2   0   0   0   0   2   0   2   0   2   0   0   2   0   0   0   2   2   0   2   0   0   2   0   0   0   0   0   0   0   2   2   0   2   0   0   2   0   0   0   0   0   0   2   0   2   0   2   2   2   2   0   0   0   0   2   0   0   0   2   2   2   2   2   0   2   0   0   0   0   0   2   0   2   2   2   0   0   0   0   0   2   0   2   0   2   0   0   2   0   0   2   2   0   2   0   0   0   2   2   2   2   0   0   0   2   2   2   2   2   2   2   2   0   0   2   0   2   0   0   2   0   2   0   2   2   2   2   2   0   0   2   2   2
 MK-6-2                 0   0   2   0   0   0   0   2   0   0   2   0   0   0   2   0   2   0   0   2   0   0   0   0   2   0   0   0   2   2   0   2   0   0   2   2   0   0   2   2   2   0   2   0   2   0   0   0   2   2   2   2   2   2   0   2   0   0   0   2   2   2   0   0   2   2   2   0   0   0   0   0   0   2   0   2   0   0   2   0   0   0   2   2   0   2   0   0   2   0   0   0   0   0   0   0   2   2   0   2   0   0   0   0   0   2   0   0   0   0   0   2   0   2   2   2   2   0   0   0   0   2   0   0   0   2   2   2   0   2   0   2   0   0   0   0   0   2   2   2   2   2   0   0   0   0   0   2   0   2   2   2   0   0   2   0   0   2   2   0   2   0   0   0   2   2   2   2   0   0   0   2   2   2   2   2   2   2   0   0   0   2   0   2   0   0   2   2   2   0   2   2   2   0   2   0   2   2   2   2
 MK-6-3                 0   2   2   0   0   0   0   2   0   0   2   0   0   0   2   2   2   0   0   2   0   0   0   0   2   2   2   0   2   2   0   2   0   0   2   2   0   0   2   0   2   2   2   0   2   0   0   0   2   2   2   2   2   2   0   2   0   0   0   2   2   0   0   0   2   0   2   0   0   0   0   0   0   2   0   2   0   0   2   0   0   0   2   0   2   2   0   0   2   0   0   0   0   0   0   0   0   2   0   2   0   0   0   0   0   2   2   0   0   0   0   0   0   0   0   2   2   0   0   0   0   2   0   2   0   2   0   2   0   0   0   2   0   0   0   0   0   2   2   2   2   2   2   0   0   0   0   2   0   2   0   2   0   0   2   2   0   2   2   0   2   0   0   0   2   2   2   2   0   0   0   2   2   2   2   2   2   2   0   0   0   2   0   2   0   0   2   2   2   0   2   2   2   0   2   2   2   2   2   2
 MK-6-4                 0   0   2   0   0   0   0   2   0   0   2   0   0   0   2   2   2   0   0   2   2   0   0   0   2   2   2   0   2   0   0   2   0   0   2   2   0   0   2   0   2   2   2   0   2   0   0   0   2   2   2   2   2   2   0   2   0   0   2   2   2   0   0   0   2   0   2   0   0   2   0   0   0   2   0   2   0   0   2   0   0   0   2   0   2   2   0   0   2   2   0   0   0   0   0   0   0   2   0   2   0   2   0   0   2   2   2   0   0   0   0   0   0   2   0   2   2   2   0   0   0   2   0   2   2   0   0   2   0   0   0   2   2   2   0   0   0   2   2   2   2   2   2   0   0   2   0   2   0   2   0   2   0   0   2   2   0   2   2   0   2   0   0   0   2   2   2   2   0   0   2   2   2   2   2   2   2   2   0   0   0   2   0   2   0   0   2   2   2   0   2   2   2   2   2   2   2   2   2   2
 MK-6-5                 0   2   2   2   0   0   0   2   2   0   2   0   0   0   2   2   2   0   0   2   2   0   0   0   2   2   2   0   2   0   0   2   0   0   2   2   0   0   2   0   2   2   2   0   2   0   0   0   2   0   2   2   2   2   0   2   0   2   0   2   2   0   0   0   0   0   2   0   0   2   0   0   0   2   0   2   0   2   2   0   0   0   2   0   2   2   0   0   2   2   0   0   0   0   0   0   0   0   0   2   0   2   0   0   2   2   2   0   0   0   0   0   0   2   0   2   2   2   2   0   0   2   0   2   2   2   0   2   0   0   0   2   2   2   0   2   0   2   2   2   2   2   2   2   0   2   0   2   0   2   0   2   0   0   2   2   0   2   2   0   2   0   0   0   2   2   2   2   0   0   2   2   2   2   2   2   2   2   0   0   0   2   0   2   0   0   2   2   2   0   2   2   2   2   2   2   2   2   2   2
 MK-6-6                 0   2   2   2   0   0   0   0   2   0   2   0   0   0   2   2   2   0   0   2   2   2   0   0   2   2   2   0   2   0   0   2   0   0   2   2   0   0   2   0   0   2   2   0   2   0   0   0   2   0   2   2   2   2   2   2   0   2   0   2   0   0   0   0   0   0   0   0   0   2   0   0   2   2   0   0   0   2   2   0   0   0   2   0   2   0   0   0   0   2   0   0   0   0   0   0   0   0   0   2   0   2   0   0   2   2   2   0   0   0   0   0   0   2   2   2   2   2   2   0   0   2   0   2   2   2   0   2   0   0   0   2   2   2   0   2   0   2   2   2   2   2   2   2   0   0   0   2   0   2   0   0   0   0   2   2   0   2   2   0   2   0   0   2   2   2   2   2   0   0   2   2   2   2   2   2   2   2   0   0   0   2   2   2   0   0   2   0   2   0   2   2   2   2   2   2   2   2   0   2
 MK-6-7                 0   2   2   0   0   0   0   0   2   0   2   0   0   0   2   2   2   0   0   2   2   2   2   0   2   2   2   0   2   2   2   2   0   0   2   2   0   0   2   0   0   2   2   0   2   0   0   0   2   0   2   0   2   2   2   0   0   0   0   0   0   0   0   0   0   0   0   0   2   2   0   0   2   2   2   0   0   0   2   0   0   0   2   0   2   0   0   0   0   2   0   0   0   0   0   0   0   0   0   2   0   2   0   0   2   2   2   0   0   0   0   0   2   2   2   2   2   2   2   0   0   0   0   2   2   2   0   2   0   0   0   2   2   2   0   2   0   0   2   2   2   2   2   2   0   0   0   2   2   2   2   2   0   0   2   2   0   2   2   0   2   0   0   2   2   2   2   2   0   0   2   2   2   2   2   2   2   2   0   0   0   2   2   2   0   0   2   2   2   0   2   2   2   2   2   2   2   2   0   2
 MK-6-8                 0   0   2   0   0   0   0   0   2   0   2   0   0   0   2   2   0   0   0   2   2   2   2   0   2   2   2   0   2   2   2   2   0   0   2   2   0   0   2   0   0   2   2   0   2   0   0   0   2   0   2   0   2   2   2   0   0   0   0   0   0   0   0   0   0   0   0   0   2   2   0   0   2   2   2   0   0   0   2   2   2   0   2   0   2   0   0   0   0   2   0   0   2   0   0   0   0   0   0   2   0   2   0   0   2   2   2   2   0   0   2   0   2   2   2   2   2   2   2   0   0   0   0   2   2   2   0   2   0   0   0   2   2   2   0   2   2   0   2   2   2   2   2   2   2   0   0   2   2   0   2   2   0   2   2   2   0   2   2   0   2   0   0   2   2   2   2   2   0   0   2   2   2   2   2   2   2   2   0   0   0   2   2   2   0   0   2   2   2   0   2   2   2   2   2   2   2   2   0   2
 MK-6-9                 0   0   2   2   0   0   0   0   2   0   2   0   0   0   0   0   0   0   0   2   2   2   2   0   2   2   2   0   0   2   2   2   0   0   2   2   0   0   2   2   0   0   2   2   2   0   0   0   2   0   2   0   2   2   2   0   0   0   0   0   0   2   0   0   0   0   0   0   2   2   0   0   2   0   2   0   0   0   2   2   2   2   2   0   2   0   2   0   0   2   0   0   2   0   0   0   0   0   0   2   0   2   0   0   0   2   2   2   0   0   2   0   0   0   2   2   0   2   0   0   0   0   0   2   2   2   0   2   0   2   0   2   0   2   0   2   2   0   2   2   2   2   2   2   2   0   0   2   0   0   2   2   0   2   2   2   0   2   0   0   2   0   0   2   2   2   2   2   0   0   2   2   0   2   2   2   2   2   2   0   0   2   2   2   0   0   2   2   2   0   2   2   2   2   2   2   2   0   0   2
 MK-6-10                2   0   2   2   0   0   0   0   2   0   2   0   0   0   0   0   0   0   0   2   2   2   2   0   2   2   2   0   0   2   2   2   0   0   0   2   2   0   2   2   0   0   2   2   2   0   0   0   2   0   2   0   2   2   2   0   0   0   0   0   0   2   0   0   0   0   0   0   2   0   0   0   2   0   2   0   0   0   2   2   2   2   2   0   2   0   2   2   0   2   0   0   0   0   0   0   0   0   0   2   0   2   0   0   0   2   2   2   0   0   2   0   0   0   2   2   0   2   0   0   0   0   0   2   2   2   0   2   2   2   0   2   2   2   0   2   2   0   2   2   2   2   2   2   2   0   0   2   0   0   2   2   0   2   2   2   0   2   0   0   2   0   0   0   2   2   2   2   0   0   2   2   0   2   0   2   2   2   0   0   0   2   2   2   0   0   2   2   2   0   2   2   2   2   2   2   2   0   2   2
 MK-6-11                2   0   2   2   0   0   0   0   2   0   2   0   2   0   2   0   0   0   0   2   2   2   2   0   0   2   2   0   0   2   2   2   0   0   0   2   2   2   2   2   2   0   2   2   2   0   0   0   2   0   2   0   2   2   2   0   0   0   0   0   0   2   0   0   0   0   0   0   2   2   0   0   2   0   2   0   0   0   0   2   2   2   2   0   2   0   2   2   0   2   0   0   0   0   0   0   0   0   0   2   0   2   0   0   0   2   0   2   0   0   2   0   0   0   2   2   0   2   0   0   0   0   0   2   2   2   0   2   2   2   0   2   2   2   0   2   2   0   2   2   2   2   2   2   2   0   2   2   0   0   2   2   0   2   0   2   0   2   0   0   2   2   0   0   2   2   2   2   0   0   2   2   0   2   0   2   2   2   0   0   0   2   2   2   0   2   2   2   2   0   2   2   2   0   2   2   2   0   2   2
 MK-6-12                0   0   2   2   2   0   2   2   2   0   2   0   2   0   2   0   0   0   0   2   2   2   2   0   0   2   2   0   0   2   2   2   0   0   0   2   0   2   2   2   2   0   2   2   2   0   2   0   0   0   2   0   0   2   2   0   0   0   0   0   0   0   0   2   0   0   0   0   2   2   0   0   2   0   2   0   0   0   2   2   2   2   2   0   2   0   2   2   2   2   0   0   0   0   0   0   0   0   0   2   0   2   0   0   0   2   0   2   0   0   2   0   2   0   2   2   0   2   2   0   0   0   0   2   2   2   2   2   2   2   0   2   2   2   0   2   2   0   2   2   2   2   2   0   2   2   2   2   0   0   2   2   0   2   0   2   0   2   0   0   2   2   0   0   2   2   2   2   0   0   2   2   0   2   0   2   2   2   0   0   0   2   2   2   0   2   2   2   2   0   2   2   2   0   2   0   2   0   2   2
 MK-6-13                0   0   2   2   2   0   2   2   2   0   2   0   2   0   2   0   0   0   0   0   2   0   2   0   0   2   2   0   2   2   2   0   0   0   0   2   0   2   2   2   2   2   2   2   2   2   0   0   0   0   2   0   0   2   2   0   0   0   0   0   0   0   0   2   0   0   0   0   0   2   0   0   2   0   2   0   0   0   2   2   2   2   2   0   2   0   2   2   2   2   0   0   0   0   0   0   0   0   0   2   0   2   0   0   2   2   2   2   0   0   2   0   2   2   2   2   0   2   2   0   0   0   0   2   0   2   2   2   2   2   2   0   2   2   0   2   2   0   2   2   2   2   2   0   2   2   2   2   0   0   0   2   0   2   0   2   0   2   0   0   2   2   0   0   2   2   2   2   0   0   2   2   0   2   0   2   2   2   0   0   0   2   2   2   0   2   0   2   2   0   2   2   0   0   2   0   2   0   2   2
 MK-6-14                0   0   2   2   2   0   2   2   0   0   2   0   0   0   2   0   0   0   0   0   2   0   2   0   0   2   2   0   2   0   2   0   0   0   0   2   2   2   2   2   2   2   2   2   2   2   0   0   0   2   2   0   0   2   2   0   0   0   0   0   0   0   0   2   0   0   0   0   0   2   0   0   2   0   2   2   0   0   2   2   0   2   2   0   2   0   2   2   0   0   0   0   0   0   2   0   0   0   0   0   2   2   0   0   2   2   2   2   0   0   2   0   2   2   2   2   0   2   2   0   0   0   0   2   0   2   2   2   2   2   2   0   2   2   0   2   2   0   2   2   2   2   2   0   2   2   2   2   0   0   0   2   0   2   0   2   2   2   0   0   2   2   0   0   2   2   2   2   0   0   2   2   0   2   0   0   2   2   0   0   0   2   2   2   0   2   0   2   2   0   2   2   0   0   2   0   2   0   2   2
 MK-6-15                2   0   0   2   0   0   2   2   0   2   2   0   0   0   2   0   0   0   0   2   2   0   2   0   0   2   2   0   2   0   0   0   0   0   0   2   2   2   2   2   2   2   2   2   2   2   0   0   0   2   2   2   0   2   2   0   0   0   2   0   0   0   0   2   0   0   0   0   0   2   0   0   2   0   2   2   0   0   2   2   0   2   2   0   2   2   2   2   2   0   0   2   0   0   2   0   0   0   0   2   2   2   0   0   2   2   2   0   0   0   2   0   2   2   2   2   0   2   2   0   0   0   0   2   0   2   2   0   2   2   2   0   2   2   0   2   0   0   2   2   2   2   2   2   2   2   2   2   0   0   0   2   0   2   0   2   2   2   0   0   2   0   0   0   0   2   2   2   0   0   2   2   0   2   2   0   2   2   0   0   0   2   2   2   0   2   0   2   2   0   2   0   0   0   2   0   2   0   2   2
 MK-6-16                2   0   0   2   0   2   0   2   0   2   2   0   0   0   2   0   2   0   0   2   2   0   2   0   0   2   2   0   2   0   0   0   0   0   0   2   2   2   2   2   0   2   2   2   2   2   0   0   0   2   2   2   0   2   2   0   0   0   2   0   0   2   0   2   0   0   0   2   2   2   0   0   2   0   0   2   0   0   2   2   0   2   2   0   2   2   2   0   2   0   2   0   0   0   2   0   0   0   0   2   0   2   0   0   2   2   2   0   0   0   2   2   2   2   2   2   0   2   2   0   0   0   0   2   0   2   2   0   2   2   2   0   2   2   0   2   0   0   2   2   2   2   2   2   2   2   2   2   0   0   0   2   0   2   0   2   2   2   0   0   0   0   0   0   0   2   2   2   0   0   2   2   0   2   2   0   2   0   0   0   0   2   2   2   0   2   0   2   2   0   2   0   0   2   2   0   2   0   2   0
 
!****************************************** Phenotypic Data **********************************************************
!-100.0 is resevred for missing phenotype
SimulatedTrait1        12.8239   13.4172   14.3835   15.2606   14.4688   16.0313   10.8303   15.9176   16.3222   15.3675   12.1286   14.4189   13.6662   16.1852   14.7475   15.8897   13.6852   15.6354   16.0407   15.2112   16.6667   14.1241   13.7252   14.8694   16.2164   16.7136   16.5769   16.7503   14.8426   14.0070   14.7683   14.4875   16.1785   17.2841   15.1155   14.0894   14.9527   14.9389   17.1052   12.9255   14.7308   16.7539   14.7704   16.3844   12.5249   17.8687   13.4917   16.9149   14.0533   13.1302   16.5392   14.9866   13.5972   16.8336   15.5262   14.1209   12.5948   15.2915   16.4211   15.0523   13.5962   12.8682   16.3649   12.9946   14.2058   12.7857   15.1235   14.6576   15.6287   14.2992   13.8245   16.3082   13.8597   15.6155   14.4122   16.8728   14.2353   14.6894   14.1319   14.9335   14.3815   16.7542   13.1221   14.8241   15.0414   13.9085   16.1622   14.3461   14.2543   15.9383   17.6918   15.8594   15.6934   16.6727   15.4858   16.2160   15.6748   16.9625   14.7471   17.8383   13.2516   16.0287   14.4946   13.8122   16.3143   15.0902   14.4722   16.1718   14.6940   16.4707   14.8541   15.7404   16.8677   14.6169   13.0135   15.8457   14.8318   16.2958   16.0018   14.9314   15.3520   14.7282   14.5542   12.9737   13.8843   12.8967   14.9729   16.0305   14.0268   15.2318   17.8020   13.0560   14.6369   13.9907   14.5577   13.8772   17.5734   14.5803   12.9771   15.1680   16.4914   16.0743   15.5970   14.2902   15.0273   14.7328   16.7574   14.8735   16.2725   14.8730   13.8006   15.6153   17.2313   13.2398   16.1288   15.6165   17.0412   15.9957   14.4732   14.6203   13.8160   14.8704   15.5189   15.5086   14.0559   15.9163   16.3985   16.4831   15.7522   16.7020   14.8316   17.2344   15.5745   14.8655   15.2555   15.4601   16.6147   12.8916   14.1760   15.9328   15.0637   13.5455   14.5943   14.3134   15.4825   14.8229   13.0796   15.8590   17.0962   13.5420   14.2043   13.9625   14.6278   15.3246   14.7074   15.5166   13.9352   15.0899   17.5548   13.9278
SimulatedTrait2        10.2652   10.4476    8.9630    9.7888    9.7777    9.0783   10.7982    9.2949    9.5133    9.8656   11.1513   10.9545   10.6271    9.8878   10.1831    8.7784   10.6456    9.5257    9.8685    9.1079    9.6162   10.8996   10.8238   10.1528   10.0082    9.6772    9.6796    9.7473   10.7314   10.5259    9.8479   10.7658    9.5248    9.8541    9.8811    9.4930    9.1989    9.4530    8.7699   10.7790    9.9253    9.2030   10.6707   10.4235   10.1743    8.8222    9.5085    9.5454   10.1480   10.1592    9.6811    8.5880   10.2326    8.8448    8.5250   10.1639   10.6001    9.4053    9.2901    9.7832   10.5477   10.7847    9.4522   10.2356    9.5466   10.3277   10.6877    9.4946    9.0652    9.8516   11.4516    9.6255   10.3573    8.8649   10.4042    9.4267   10.5557   11.5126   10.5942   11.5488   10.8129    8.9985    9.9194   11.0134    9.6721   10.2367    9.3700    9.7065   10.3511    9.6575    8.9974    9.8379    9.2818    9.0337    8.6583    9.3467    9.4549    9.1445   10.5885    9.1081   10.8308    9.9809   10.4200   11.1682    9.5177    9.3920   10.1505   10.2692   10.8696    9.4062   10.2867    9.0530    9.5266   10.3424   10.2811    9.7353   10.5462   11.2970    9.6743    9.9179   10.1431   10.6018    9.6189   10.4392    9.6650    9.6290   10.0475    9.4359   10.9215    9.5065    9.2450   10.4644    9.0732   10.0224   10.4235   10.6007    9.2718   10.5713   10.9029    9.4160    9.3686   10.5637    9.9150   10.5780    9.4682    9.0250    9.9707   10.3394    9.6435   10.4484   10.9683   10.2424    9.6588   10.3949    9.5797    9.9144   10.5666    9.1940   10.9623    9.6187   10.6030   11.1341    9.5424    9.9696   11.3154    9.8382   10.4213    9.2780    8.9383    9.4529   10.5650    9.6748   10.4933   11.3148   10.5905   10.2919    9.4225   10.0702   10.7453   10.2035   10.6481   10.3781   10.0414   10.2530   10.2247    9.2754   10.5747    9.6303    9.4604   10.0898   10.4917   10.5204   10.1478   10.4393    9.8444   10.4885   10.8168    9.6160   10.1176   10.5523
 
