# Supplementary material for: Inclusive Composite Interval Mapping of QTL by Environment Interactions in Biparental Populations
Source: PLoS One. 2015 Jul 10;10(7):e0132414. doi: 10.1371/journal.pone.0132414 (PMC4498613; doi:10.1371/journal.pone.0132414)
Supplement: S5 File — (ZIP) [file pone.0132414.s005.zip › H=0.5/L1/run_00037.met]

!**********************Note: lines staring with "!" are remarks and will be ignored in the program********************
!*********************************General Information**********************************
!Assuming F1 = P1 x P2, populations available in QTL IciMapping are: 
!  1, P1BC1F1 = P1 x F1, the first backcrossing where P1 is used as the recurrent parent;
!  2, P2BC1F1 = P2 x F1, the first backcrossing where P2 is used as the recurrent parent;
!  3, F1DH, F1-derived doubled haploids; 
!  4, RIL or F1RIL, recombination inbred lines through the repeated selfing of F1;
!  5, P1BC1RIL, recombination inbred lines through the repeated selfing of P1BC1F1;
!  6, P2BC1RIL, recombination inbred lines through the repeated selfing of P2BC1F1;
!  7, F2, the selfing generation of F1;
!  8, F3, the selfing generation of F2;
!  9, P1BC2F1, the second backcrossing where P1 is used as the recurrent parent; 
! 10, P2BC2F1, the second backcrossing where P2 is used as the recurrent parent;
! 11, P1BC2RIL, recombination inred lines through the repeated selfing of P1BC2F1; 
! 12, P2BC2RIL, recombination inred lines through the repeated selfing of P2BC2F1; 
! 13, P1BC1F2, the selfing generation of P1BC1F1; 
! 14, P2BC1F2, the selfing generation of P2BC1F1; 
! 15, P1BC2F2, the selfing generation of P1BC2F1; 
! 16, P2BC2F2, the selfing generation of P2BC2F1; 
! 17, P1BC1DH, P1BC1F1-derived doubled haploids; 
! 18, P2BC1DH, P2BC1F1-derived doubled haploids; 
! 19, P1BC2DH, P1BC2F1-derived doubled haploids; 
! 20, P2BC2DH, P2BC2F1-derived doubled haploids; 
   3      !Mapping Population (see remarks above)
   2      !Mapping Function (1 for Kosambi; 2 for Haldane; 3 for Morgan)
   2      !Marker Space Type (1 for intervals; 2 for positions)
   1      !Marker Space Unit(1 for centiMorgans; 2 for Morgan)
   6      !Number of Chromosomes (or Linkage Groups)
 200      !Size of the mapping population
   2      !Number of environments
 
!***************************************** Chromosomes and Linkage Maps **********************************************
!Chromosome                 NumMarkers
-CH1                        16
-CH2                        16
-CH3                        16
-CH4                        16
-CH5                        16
-CH6                        16
!Linkage map (Marker name followed by position or the interval length)
 MK-1-1                1     0.000
 MK-1-2                1    10.000
 MK-1-3                1    20.000
 MK-1-4                1    30.000
 MK-1-5                1    40.000
 MK-1-6                1    50.000
 MK-1-7                1    60.000
 MK-1-8                1    70.000
 MK-1-9                1    80.000
 MK-1-10               1    90.000
 MK-1-11               1   100.000
 MK-1-12               1   110.000
 MK-1-13               1   120.000
 MK-1-14               1   130.000
 MK-1-15               1   140.000
 MK-1-16               1   150.000
 MK-2-1                2     0.000
 MK-2-2                2    10.000
 MK-2-3                2    20.000
 MK-2-4                2    30.000
 MK-2-5                2    40.000
 MK-2-6                2    50.000
 MK-2-7                2    60.000
 MK-2-8                2    70.000
 MK-2-9                2    80.000
 MK-2-10               2    90.000
 MK-2-11               2   100.000
 MK-2-12               2   110.000
 MK-2-13               2   120.000
 MK-2-14               2   130.000
 MK-2-15               2   140.000
 MK-2-16               2   150.000
 MK-3-1                3     0.000
 MK-3-2                3    10.000
 MK-3-3                3    20.000
 MK-3-4                3    30.000
 MK-3-5                3    40.000
 MK-3-6                3    50.000
 MK-3-7                3    60.000
 MK-3-8                3    70.000
 MK-3-9                3    80.000
 MK-3-10               3    90.000
 MK-3-11               3   100.000
 MK-3-12               3   110.000
 MK-3-13               3   120.000
 MK-3-14               3   130.000
 MK-3-15               3   140.000
 MK-3-16               3   150.000
 MK-4-1                4     0.000
 MK-4-2                4    10.000
 MK-4-3                4    20.000
 MK-4-4                4    30.000
 MK-4-5                4    40.000
 MK-4-6                4    50.000
 MK-4-7                4    60.000
 MK-4-8                4    70.000
 MK-4-9                4    80.000
 MK-4-10               4    90.000
 MK-4-11               4   100.000
 MK-4-12               4   110.000
 MK-4-13               4   120.000
 MK-4-14               4   130.000
 MK-4-15               4   140.000
 MK-4-16               4   150.000
 MK-5-1                5     0.000
 MK-5-2                5    10.000
 MK-5-3                5    20.000
 MK-5-4                5    30.000
 MK-5-5                5    40.000
 MK-5-6                5    50.000
 MK-5-7                5    60.000
 MK-5-8                5    70.000
 MK-5-9                5    80.000
 MK-5-10               5    90.000
 MK-5-11               5   100.000
 MK-5-12               5   110.000
 MK-5-13               5   120.000
 MK-5-14               5   130.000
 MK-5-15               5   140.000
 MK-5-16               5   150.000
 MK-6-1                6     0.000
 MK-6-2                6    10.000
 MK-6-3                6    20.000
 MK-6-4                6    30.000
 MK-6-5                6    40.000
 MK-6-6                6    50.000
 MK-6-7                6    60.000
 MK-6-8                6    70.000
 MK-6-9                6    80.000
 MK-6-10               6    90.000
 MK-6-11               6   100.000
 MK-6-12               6   110.000
 MK-6-13               6   120.000
 MK-6-14               6   130.000
 MK-6-15               6   140.000
 MK-6-16               6   150.000
!*********************************** Marker Types ********************************************************************
!Co-dominant marker: When heterozygote F1 is present, P1 is coded as 2, F1 is coded as 1, and P2 is coded as 0; Otherwise, P1 is coded as 2, and P2 is coded as 0. 
!Dominant marker: When heterozygote F1 is present, P1 and F1 are coded as 12, and P2 is coded as 0; Otherwise, P1 is coded as 2, and P2 is coded as 0.  
!Recessive markers: When heterozygote F1 is present, P1 is coded as 2, and F1 and P2 are coded as 10; Otherwise, P1 is coded as 2, and P2 is coded as 0. 
!Missing marker is coded as -1. 
 MK-1-1                 2   2   0   0   0   0   2   2   2   0   0   0   0   0   2   0   2   0   0   2   0   2   2   0   0   2   0   2   2   0   0   0   0   0   2   0   2   2   2   0   0   0   2   2   0   0   2   0   0   0   0   2   2   0   0   0   2   2   2   0   0   0   2   2   0   2   0   2   0   2   0   2   0   2   2   0   0   0   2   0   2   0   2   0   2   0   2   0   2   0   2   0   2   0   2   0   2   0   0   2   0   0   0   2   0   2   0   2   2   0   2   2   0   2   0   2   2   0   2   2   2   0   0   0   0   0   2   0   2   2   0   2   0   0   0   0   0   2   2   2   0   0   2   2   2   2   2   2   2   0   2   0   0   0   2   2   0   2   2   2   2   0   2   0   2   2   2   2   2   2   0   0   2   2   2   0   0   2   2   0   0   0   2   2   0   2   0   2   2   2   2   2   0   2   0   2   2   0   2   2
 MK-1-2                 2   2   0   0   0   0   2   2   2   0   0   0   0   0   2   0   2   0   0   0   0   2   2   0   0   2   0   2   2   0   0   0   0   0   2   0   2   2   2   0   2   0   2   2   0   0   2   0   0   0   0   2   2   2   0   0   2   2   2   2   0   2   2   2   0   2   0   2   0   2   0   2   0   2   2   0   0   0   2   0   0   2   0   0   2   2   2   0   2   0   2   0   2   0   2   0   2   0   0   2   0   0   0   2   2   0   0   2   0   0   2   2   0   2   0   2   2   0   2   2   2   0   0   0   0   0   2   0   2   2   0   2   0   0   0   0   0   2   2   2   0   2   2   2   2   0   2   2   2   0   2   0   0   0   2   0   0   0   0   2   2   0   2   0   2   2   2   2   2   2   0   0   2   2   2   0   0   0   2   0   0   0   2   2   0   2   0   2   2   2   2   2   0   2   0   2   2   0   2   2
 MK-1-3                 2   2   0   0   0   0   2   2   2   0   0   0   0   0   2   0   2   0   0   0   0   2   2   0   0   2   0   2   2   0   0   0   0   0   2   0   2   2   2   0   2   0   2   2   2   0   2   0   0   0   2   2   2   2   0   0   2   2   2   2   0   2   2   2   0   0   0   2   0   2   0   2   0   2   2   0   0   0   2   2   0   2   2   0   2   2   2   2   2   0   2   0   2   0   2   0   2   0   0   2   0   0   0   2   2   0   0   0   0   0   2   2   0   2   2   2   2   0   2   2   2   0   0   0   0   0   0   2   2   2   0   2   0   0   2   0   0   2   2   2   0   2   2   2   2   0   2   2   2   0   2   0   0   0   2   0   0   0   0   2   2   0   2   0   2   2   2   2   2   0   0   0   2   2   2   0   0   0   2   0   0   0   2   2   0   2   0   2   2   2   2   2   0   2   0   2   2   0   2   2
 MK-1-4                 0   2   0   0   0   0   2   2   2   0   0   0   0   0   2   0   2   2   0   0   0   2   2   0   0   2   0   2   2   0   0   0   0   0   2   2   2   2   2   0   2   0   2   2   0   0   2   0   0   0   2   2   2   2   0   0   2   2   2   2   0   2   2   2   0   0   0   2   2   2   0   2   0   2   2   0   0   0   2   2   0   2   2   0   2   2   2   2   2   0   2   0   2   0   2   0   2   0   0   2   0   0   0   2   2   0   0   0   0   2   2   2   0   2   2   2   2   0   2   2   2   0   0   0   0   0   0   2   2   2   0   2   0   0   0   0   0   0   2   2   0   2   2   2   2   0   2   2   2   0   2   0   0   0   2   0   2   0   2   2   2   0   2   0   0   2   2   0   2   0   0   0   2   0   2   0   0   0   0   0   2   0   2   2   0   2   0   2   2   2   2   2   0   2   0   0   2   0   0   2
 MK-1-5                 0   2   0   0   2   0   2   2   2   0   2   0   2   0   2   0   2   2   0   0   0   2   0   0   2   2   0   2   0   0   0   0   0   0   2   2   2   2   2   2   0   0   2   2   0   0   2   0   0   0   2   2   2   2   0   0   2   2   0   2   0   2   2   2   0   0   0   2   2   2   0   2   0   2   2   0   0   0   2   2   0   2   2   0   2   2   2   2   2   0   2   0   2   0   2   0   2   0   0   2   0   0   0   2   2   2   0   0   0   2   0   2   0   2   2   2   2   0   2   2   0   0   0   0   0   0   0   2   2   0   0   2   0   0   0   0   0   0   2   0   0   2   2   2   2   0   2   2   2   0   0   0   2   0   2   0   2   0   2   2   2   0   2   0   0   2   2   0   2   0   0   0   2   0   2   0   0   0   0   0   2   0   2   2   0   2   2   2   2   2   2   2   0   2   0   2   2   0   0   2
 MK-1-6                 0   2   0   0   2   0   2   2   0   0   2   0   2   0   2   0   2   2   0   0   0   2   0   0   2   2   0   2   0   0   0   0   0   0   2   2   2   2   2   2   0   0   2   2   0   0   2   0   0   0   2   2   2   2   0   0   2   2   0   2   0   2   2   0   0   2   0   2   2   2   0   2   0   2   2   0   0   0   0   2   2   2   2   0   2   2   2   2   2   0   2   2   0   0   2   0   2   0   0   2   0   0   0   2   0   0   0   0   0   2   0   2   0   2   2   2   0   0   2   2   0   0   0   0   0   2   0   2   0   0   0   0   2   0   0   0   0   0   2   0   0   2   0   0   2   0   2   2   2   0   0   0   2   0   2   0   2   0   2   2   2   0   2   0   0   2   2   0   2   0   0   0   2   0   2   0   2   0   0   0   2   0   2   2   0   2   2   2   2   2   2   2   0   2   0   2   2   0   0   0
 MK-1-7                 0   2   0   0   2   0   2   2   0   0   2   2   2   0   2   0   2   0   0   0   0   2   0   0   2   2   0   2   0   0   0   0   0   0   2   2   2   0   2   2   0   0   2   2   0   0   2   0   0   0   2   2   2   2   0   0   0   2   0   0   0   2   2   2   0   2   0   2   2   2   0   2   0   2   2   0   0   2   0   2   2   2   2   2   2   2   2   2   2   0   2   2   0   0   2   0   0   0   0   2   0   0   0   2   0   0   0   0   0   0   0   2   0   2   2   2   0   0   2   0   0   0   0   0   0   2   0   2   0   0   0   0   0   0   0   0   0   2   2   0   0   2   0   0   2   0   2   2   2   0   0   0   2   0   2   0   2   0   0   2   2   0   0   0   0   2   2   0   2   0   0   0   2   0   2   0   2   0   2   0   0   0   2   0   0   2   2   2   2   2   2   2   0   2   0   2   2   0   0   0
 MK-1-8                 0   2   0   2   2   0   2   2   0   0   2   0   2   2   2   0   2   0   0   0   0   2   0   0   2   2   2   2   0   0   0   0   0   0   2   2   2   0   2   2   0   2   2   2   0   0   2   0   0   0   2   0   2   2   0   0   0   2   0   0   0   2   2   2   0   2   0   2   2   2   0   0   0   2   2   0   0   2   0   2   2   2   2   0   2   2   0   2   2   2   2   0   0   0   2   0   0   0   0   2   0   2   0   2   0   0   0   0   2   0   0   2   0   2   2   2   2   0   2   0   0   0   0   0   2   2   2   2   0   0   0   0   0   0   0   0   0   2   2   0   2   0   0   0   2   0   2   2   2   0   2   0   2   0   2   0   2   0   0   2   0   0   0   2   0   2   2   2   2   0   0   0   2   2   0   0   2   0   0   0   0   0   2   0   0   2   2   2   2   2   2   2   0   2   0   2   2   0   0   0
 MK-1-9                 0   2   2   2   2   0   2   2   0   2   2   0   2   2   2   0   2   0   2   0   0   2   0   0   2   2   2   2   0   0   0   0   0   0   2   2   2   0   2   2   0   2   2   2   0   0   2   0   0   0   2   0   0   2   0   0   0   2   0   0   0   2   2   0   0   2   0   2   2   2   0   0   2   2   2   0   0   2   2   2   2   2   2   0   2   2   0   2   0   2   2   0   0   0   2   0   0   0   2   2   0   2   0   2   0   0   0   0   2   0   0   2   0   2   2   2   2   2   2   0   0   0   0   0   2   2   2   0   0   0   0   0   0   0   0   0   0   2   2   0   2   0   0   0   2   0   2   2   0   0   2   0   2   0   2   0   2   0   0   0   0   0   0   2   0   2   2   2   2   0   0   0   2   2   0   0   0   0   0   0   0   0   2   0   0   2   2   2   2   0   2   2   2   2   0   2   2   0   0   0
 MK-1-10                0   2   2   2   2   0   2   2   0   2   2   0   0   2   2   0   2   0   2   0   0   2   0   0   0   2   2   0   2   0   0   0   0   0   2   2   2   0   2   2   0   2   2   2   0   0   2   0   0   0   2   0   0   2   0   0   0   2   0   0   0   2   0   0   0   2   0   2   0   2   0   0   2   2   2   2   0   2   2   2   2   2   2   0   2   2   0   2   0   0   2   0   0   0   2   0   0   2   2   0   0   2   0   2   0   0   0   0   2   0   0   2   0   2   2   2   2   2   2   0   0   0   0   0   2   2   2   0   0   0   0   2   0   0   0   0   0   2   2   2   2   0   0   0   2   0   2   2   0   0   2   0   2   0   2   0   2   0   0   0   0   0   0   2   0   2   2   2   0   0   0   0   2   2   0   0   0   0   2   0   0   2   2   0   0   2   2   2   2   0   2   2   2   2   0   2   2   0   0   0
 MK-1-11                0   2   2   0   2   0   2   2   0   2   2   0   0   2   2   0   2   0   0   0   0   2   0   0   0   2   2   0   2   0   2   0   0   0   2   2   2   0   2   2   0   2   2   2   0   2   0   0   0   0   2   0   0   2   0   0   0   2   0   0   0   2   0   0   0   2   0   2   0   2   0   0   2   2   2   2   0   2   2   0   2   2   2   0   2   2   0   2   0   0   2   2   2   0   2   0   0   2   2   0   0   0   0   2   0   0   0   0   0   0   0   2   2   2   2   2   2   0   2   0   0   0   0   0   2   2   2   0   0   0   0   2   0   0   0   0   0   2   2   2   2   0   0   0   2   0   2   2   0   2   2   2   2   2   2   0   2   0   0   0   0   0   2   2   0   2   2   2   0   0   0   0   2   2   0   0   0   0   2   2   0   2   2   0   0   0   2   2   2   0   2   2   0   2   0   2   2   0   0   0
 MK-1-12                0   2   2   0   2   0   2   2   0   2   2   0   0   0   2   0   2   0   0   0   0   2   0   0   0   2   2   0   2   0   0   0   0   0   0   2   2   0   0   2   0   2   2   2   0   2   0   0   0   0   2   0   0   2   0   0   0   2   0   2   0   2   0   0   0   2   2   2   0   2   2   0   2   2   2   2   2   2   2   0   2   2   2   0   2   2   0   2   0   0   2   0   2   0   2   0   0   2   2   0   0   0   0   2   0   0   0   2   0   0   0   0   2   2   2   2   2   0   2   0   0   0   2   0   2   0   2   0   0   2   0   2   2   0   0   0   0   2   2   2   2   0   0   0   2   0   2   2   0   2   2   2   2   2   2   0   2   0   0   2   0   2   2   2   0   2   0   2   0   0   0   0   0   2   0   0   2   0   0   2   0   2   2   0   0   0   2   2   2   0   2   0   0   2   2   2   2   0   0   0
 MK-1-13                0   0   2   0   2   0   2   2   2   2   2   0   0   0   2   0   2   2   0   2   0   2   0   0   0   2   2   2   2   0   0   0   0   0   0   2   2   0   0   2   0   2   2   2   0   2   0   0   0   2   2   0   0   2   0   0   0   2   0   2   0   2   0   0   0   2   2   2   0   2   2   0   2   2   2   2   2   2   2   0   2   2   2   0   2   2   0   2   0   0   2   0   2   0   2   0   0   0   2   0   0   2   0   2   0   0   0   2   0   0   0   0   2   2   2   2   2   0   2   0   0   0   2   2   2   0   2   0   0   2   0   2   2   0   0   0   0   2   2   2   2   0   0   0   2   0   2   2   0   2   2   0   2   0   2   0   2   0   0   2   0   2   2   2   0   2   0   2   0   0   0   0   0   2   0   0   2   0   0   2   0   2   2   0   0   0   2   0   0   0   0   0   0   2   2   2   2   0   0   0
 MK-1-14                0   0   2   0   2   0   2   2   2   2   0   0   0   0   2   0   2   2   0   2   0   2   0   0   0   2   2   2   2   0   0   0   0   0   0   2   2   0   0   2   0   2   2   2   0   2   0   0   0   2   0   0   0   2   0   0   0   2   0   2   0   2   0   0   0   2   2   2   0   2   2   0   0   2   2   2   2   0   2   0   2   2   2   0   2   2   0   2   0   0   2   0   2   0   2   0   0   0   0   0   0   2   0   2   0   0   0   2   0   2   0   0   2   2   2   2   2   0   2   0   0   0   2   2   2   0   0   0   0   2   0   2   2   0   0   0   0   2   0   2   2   0   0   0   2   2   2   2   0   2   2   0   2   0   2   0   0   0   0   2   0   2   0   2   2   2   0   2   0   0   0   0   0   2   0   0   2   0   0   2   2   2   2   2   0   0   2   0   0   0   0   0   0   2   2   2   2   0   2   0
 MK-1-15                0   0   2   0   2   0   2   0   2   2   0   2   0   2   2   0   2   2   2   2   0   2   0   0   2   2   2   2   2   0   0   0   0   0   2   2   2   0   0   2   0   2   2   2   0   2   2   0   0   2   0   0   0   2   0   0   0   2   0   2   0   2   0   0   0   2   2   2   0   2   2   0   0   2   2   2   0   0   2   0   2   2   0   0   2   2   2   2   0   0   2   0   2   0   2   0   0   0   0   0   0   2   0   2   0   0   0   2   0   2   0   2   2   2   2   2   0   0   2   0   0   0   2   0   2   0   0   0   0   2   0   2   2   0   0   0   0   2   0   2   2   0   0   0   2   2   0   2   0   2   2   0   2   0   2   0   0   0   0   2   0   2   0   2   2   2   0   2   0   0   0   0   0   2   0   0   2   0   0   2   0   2   2   2   0   0   2   0   0   0   0   0   0   2   2   2   2   0   2   0
 MK-1-16                0   0   2   0   2   0   2   0   2   2   0   0   2   2   2   0   2   2   2   2   0   2   0   0   2   2   2   2   0   0   0   0   0   0   2   0   2   0   0   2   0   2   2   2   0   2   2   0   0   2   0   0   0   2   0   0   0   2   2   0   0   0   0   2   0   2   2   2   0   2   2   0   0   2   2   2   0   0   2   0   2   2   0   0   0   2   0   2   0   0   0   0   2   0   2   0   0   0   0   0   0   2   0   2   0   0   0   2   0   2   0   2   2   0   2   2   0   0   2   2   0   0   2   0   2   0   0   2   0   2   0   2   2   0   0   0   0   0   0   2   2   0   0   0   2   2   0   2   0   2   2   0   2   0   2   0   0   0   0   2   2   2   0   2   2   0   0   0   0   0   2   0   0   2   0   0   2   0   0   2   0   2   2   2   0   0   2   0   0   0   0   0   2   2   2   2   2   0   2   0
 MK-2-1                 0   2   0   0   0   0   2   2   0   2   2   2   2   0   0   2   2   2   2   0   2   0   0   0   2   0   2   2   2   0   2   0   0   0   0   2   2   2   0   2   0   0   2   0   0   0   2   2   2   0   2   2   2   2   2   2   0   2   2   0   0   0   2   2   2   2   2   2   2   2   0   2   0   2   2   0   2   0   2   2   2   0   2   2   0   2   2   0   2   2   0   0   0   0   2   2   0   0   2   2   2   2   2   0   0   0   0   2   0   2   0   2   2   2   2   0   2   2   2   2   0   0   0   0   0   2   0   2   2   0   2   0   0   0   0   2   0   0   0   0   2   0   0   0   0   0   2   2   0   2   0   0   0   2   0   2   0   0   2   0   2   0   0   0   0   0   0   2   0   0   0   2   0   0   2   0   2   0   0   2   0   2   0   0   2   0   0   2   2   0   0   2   2   2   0   2   0   0   2   2
 MK-2-2                 0   2   0   0   0   0   2   2   0   2   2   2   2   0   0   2   2   2   2   0   2   0   0   0   2   0   2   2   2   0   2   0   0   0   0   2   2   2   0   2   0   2   2   0   0   0   2   2   2   0   2   2   2   2   2   2   0   2   2   0   0   0   0   2   2   2   2   2   2   2   2   2   0   2   2   2   2   0   2   2   2   0   2   2   0   2   2   0   2   0   0   0   0   0   2   2   0   0   2   2   2   2   2   0   0   2   0   2   0   0   0   0   0   2   2   0   0   2   2   2   0   0   0   0   2   2   0   2   2   0   2   0   0   0   0   2   0   0   0   0   2   0   0   0   0   0   2   2   2   2   0   2   0   2   0   2   0   2   2   0   2   0   0   2   0   0   0   2   0   0   0   2   0   0   2   0   2   0   0   0   0   2   0   0   2   0   0   2   2   0   0   2   2   2   0   0   0   0   2   2
 MK-2-3                 0   2   0   2   0   0   2   2   2   2   2   2   2   0   0   2   2   2   2   0   2   0   0   0   0   0   2   2   0   0   2   0   0   0   0   2   0   2   0   2   0   0   2   0   0   2   2   0   2   0   2   0   2   2   2   2   0   2   2   0   0   0   0   2   2   2   0   2   2   2   2   2   0   2   2   0   2   0   2   2   2   0   0   2   0   2   2   0   2   0   0   2   0   0   2   2   0   0   2   2   2   0   2   0   0   2   0   2   0   0   0   2   0   2   2   0   0   2   2   2   0   0   0   0   2   2   0   2   2   2   2   2   0   2   0   2   0   2   0   2   2   0   0   0   0   0   2   2   2   2   2   2   2   0   0   2   0   2   0   0   2   0   0   2   0   0   0   2   0   0   0   2   0   2   2   0   2   0   2   0   0   2   0   0   2   0   0   2   2   0   0   2   2   2   0   0   0   0   2   0
 MK-2-4                 0   2   0   2   0   0   2   2   2   2   2   2   2   0   2   2   2   2   2   0   2   2   0   0   0   0   2   0   0   0   2   0   0   0   0   2   0   2   0   2   0   2   2   2   0   2   0   0   0   0   2   0   2   2   2   2   2   2   2   0   0   0   0   2   2   2   2   2   2   2   2   2   2   2   2   0   2   0   2   2   0   0   0   2   0   2   2   0   2   0   0   2   0   0   2   2   2   0   2   2   2   0   2   0   0   0   0   2   0   0   0   2   0   2   2   0   0   2   2   2   0   0   2   0   0   2   0   2   0   2   2   2   0   2   0   2   0   2   0   2   2   0   0   0   0   0   2   2   0   0   2   2   2   2   0   2   0   2   0   0   2   0   0   2   0   0   0   2   0   0   0   2   0   2   2   0   2   2   2   0   0   2   0   0   2   0   0   2   2   0   0   2   2   2   0   0   0   0   2   0
 MK-2-5                 2   2   0   2   0   0   2   0   2   2   2   2   2   0   2   2   2   2   2   0   2   2   0   0   0   0   2   0   0   0   2   0   0   0   0   2   2   2   0   2   0   2   0   0   0   2   0   0   0   2   2   0   2   2   2   2   2   2   0   0   0   0   0   0   2   2   2   2   2   2   2   2   2   2   2   0   2   0   2   2   0   0   0   2   0   2   2   0   2   0   0   2   0   0   2   2   2   0   2   2   2   0   2   0   0   0   0   2   0   0   0   2   0   2   2   0   0   2   2   0   0   0   2   0   0   2   0   2   0   2   2   2   0   2   0   2   0   2   0   2   2   0   0   0   0   0   2   2   0   0   0   2   2   2   0   2   0   2   0   0   2   0   0   2   0   0   0   2   0   0   0   2   0   2   2   2   2   2   0   0   2   2   0   0   0   0   0   2   2   0   0   2   2   2   2   0   0   0   2   0
 MK-2-6                 2   2   0   2   2   0   2   0   2   2   2   2   2   0   2   2   2   2   2   0   2   2   0   2   2   0   2   0   2   0   2   0   0   0   2   2   2   2   0   2   0   2   0   0   0   2   0   0   0   2   2   0   2   2   2   2   2   2   0   0   0   0   0   0   0   2   2   2   2   2   2   2   2   2   2   0   2   0   2   2   0   0   0   0   0   2   2   0   2   0   0   0   0   0   2   2   2   0   2   2   2   0   0   0   2   0   0   2   0   0   0   2   0   2   2   0   0   0   2   0   0   0   2   0   0   2   0   0   2   2   2   2   0   2   0   2   0   2   0   2   2   0   0   0   2   0   2   2   0   0   0   2   2   2   0   2   2   2   0   0   2   0   0   2   0   0   0   2   0   0   2   2   0   2   2   2   0   2   0   0   2   2   0   0   0   0   0   2   2   0   0   2   2   2   2   0   0   2   2   0
 MK-2-7                 2   2   0   2   2   0   2   0   2   2   0   2   2   0   2   2   2   2   0   0   2   2   0   2   0   0   2   0   2   0   2   0   0   0   2   2   2   2   0   2   2   2   0   0   0   2   2   0   0   2   2   0   2   2   2   2   2   2   0   0   0   0   0   2   0   2   0   2   0   0   2   2   2   0   2   0   2   0   2   0   0   0   0   0   0   2   2   0   2   0   0   0   0   0   2   2   2   0   2   2   2   0   0   0   2   0   0   2   0   0   0   2   0   2   0   0   0   2   0   0   0   0   2   0   0   2   0   0   2   2   2   2   0   2   0   2   2   2   0   2   2   0   0   0   2   0   2   2   0   2   0   2   2   2   0   2   2   2   0   0   2   0   2   2   2   0   0   2   0   2   2   2   0   2   2   2   0   2   2   0   2   2   2   0   0   0   0   2   2   0   0   2   2   2   2   0   0   2   0   0
 MK-2-8                 2   2   0   0   2   0   2   0   2   2   0   2   2   0   2   2   2   2   0   0   2   2   0   2   0   0   2   0   2   0   2   0   0   0   2   2   0   2   2   2   2   2   0   0   0   2   0   0   0   2   2   0   2   2   2   2   2   2   0   2   0   0   0   2   0   2   0   2   2   0   2   0   0   0   0   0   2   0   2   0   0   0   0   0   0   2   2   2   2   0   0   0   0   0   2   2   2   0   2   2   2   0   0   0   0   0   0   2   0   2   0   2   0   2   0   0   0   2   0   0   0   0   2   0   0   0   0   0   0   2   2   2   0   2   0   2   2   2   0   2   0   0   0   0   2   0   0   2   0   2   0   2   2   2   0   2   2   2   2   0   2   0   2   2   2   0   2   2   2   2   2   2   0   2   2   2   0   2   2   0   2   2   2   0   0   0   0   2   0   2   2   2   2   2   2   0   0   2   0   0
 MK-2-9                 2   2   0   0   2   0   2   0   2   2   2   2   2   0   2   2   2   2   0   0   2   2   0   0   0   0   2   0   2   0   2   0   0   0   0   2   0   2   2   2   2   0   0   0   0   2   0   0   0   2   2   0   2   0   2   2   2   2   0   2   2   0   0   2   0   2   0   0   2   0   2   0   0   0   0   0   2   0   2   0   0   0   0   0   2   2   2   2   2   0   0   2   2   0   2   2   2   0   2   2   2   0   0   0   0   0   0   2   0   2   0   2   0   2   0   0   0   2   0   0   0   0   2   0   0   0   0   0   0   2   2   2   0   2   0   2   2   2   0   2   0   0   2   0   2   0   2   2   0   2   0   2   2   2   0   2   2   2   2   0   2   0   2   2   2   0   2   2   2   2   2   2   0   2   2   2   0   2   2   0   2   2   2   0   0   0   0   2   0   2   2   2   2   2   2   0   0   2   0   0
 MK-2-10                2   2   0   0   2   0   2   2   2   2   2   2   2   0   2   2   2   2   0   0   2   2   0   0   0   0   2   0   2   0   2   0   0   2   0   2   0   2   2   2   0   0   0   0   0   2   0   2   0   2   2   0   2   0   2   2   2   2   0   2   2   0   0   2   0   2   0   0   2   0   2   0   0   0   0   0   2   0   2   0   0   0   2   2   2   2   2   0   2   0   0   2   2   0   2   2   2   0   2   2   2   0   0   2   0   2   0   2   0   2   0   0   0   0   0   2   0   2   0   0   0   0   2   0   0   0   0   2   0   2   2   2   0   2   0   0   2   2   0   2   0   0   2   0   2   0   2   2   0   2   0   2   2   2   0   0   2   2   2   0   2   0   2   2   2   0   2   2   0   2   2   2   0   2   2   2   0   0   2   0   0   2   2   0   0   0   0   2   0   2   2   2   2   2   2   0   0   2   0   0
 MK-2-11                2   2   0   0   2   0   2   2   2   2   2   2   2   0   2   2   2   2   0   0   2   2   0   0   0   0   2   0   0   0   2   0   0   2   2   2   0   0   2   2   0   0   0   2   0   2   0   2   0   2   2   0   0   0   2   2   2   2   0   2   2   0   0   2   0   2   0   0   2   0   2   0   0   0   0   0   0   0   2   0   0   0   2   2   2   2   2   0   2   0   2   0   2   0   2   2   2   0   2   2   2   0   0   0   0   2   0   2   0   2   0   0   0   0   0   2   0   2   0   0   2   0   2   0   0   0   0   2   0   2   2   0   0   2   0   0   2   2   0   2   0   0   2   0   2   0   2   2   0   2   0   2   0   0   0   0   2   2   2   0   2   0   2   2   0   0   2   2   0   2   2   2   0   2   2   2   0   0   2   0   0   2   2   0   0   0   2   2   0   0   2   2   2   2   2   0   2   2   0   0
 MK-2-12                2   2   0   0   2   0   2   2   0   2   2   2   0   2   2   2   2   2   2   0   2   2   0   0   0   0   2   2   0   0   2   0   0   0   2   0   0   0   2   0   0   0   0   2   0   0   0   2   0   2   2   0   0   2   2   2   2   2   0   2   2   0   0   2   0   2   0   0   2   0   2   0   0   0   0   2   0   0   2   0   0   0   2   2   2   0   2   0   0   0   0   0   2   0   0   2   2   0   0   2   2   0   0   0   0   2   0   2   0   2   0   0   2   2   0   2   0   2   0   0   2   0   2   0   0   0   0   0   0   2   2   0   0   2   0   0   2   2   0   2   0   0   2   0   2   0   2   2   0   2   0   2   0   0   0   2   2   2   2   0   2   0   2   2   2   0   2   2   0   2   2   2   0   0   2   0   0   2   2   0   0   2   2   0   0   0   2   2   0   0   2   2   2   2   2   0   2   2   0   0
 MK-2-13                2   2   0   0   2   2   2   2   0   2   2   2   0   2   2   2   0   2   2   0   2   2   0   0   2   0   2   2   0   0   2   0   0   0   2   0   0   0   2   0   0   0   0   2   0   0   0   2   0   2   2   0   0   2   2   2   2   0   0   2   2   0   2   0   0   2   0   0   2   0   2   0   0   0   0   2   0   0   2   0   0   0   2   2   2   0   2   0   2   2   0   0   2   0   0   2   2   0   0   2   2   0   2   0   0   0   0   2   0   2   0   0   2   2   0   2   0   2   0   0   2   0   2   0   0   0   0   0   0   2   2   0   0   2   2   2   2   2   0   0   0   0   2   0   2   2   2   2   0   2   0   2   2   0   0   2   0   2   2   0   2   0   2   2   0   0   2   0   0   0   0   2   0   0   2   0   0   2   2   0   2   2   2   0   0   0   2   2   2   0   0   2   2   2   2   0   2   2   0   0
 MK-2-14                2   2   0   0   2   2   2   2   0   2   2   2   0   2   2   2   0   2   2   0   2   2   0   0   2   0   2   2   2   0   2   0   0   0   2   0   0   0   2   0   0   0   0   2   0   0   0   2   0   2   2   0   0   2   0   2   2   0   0   2   0   0   2   0   0   2   0   0   2   0   2   0   0   0   0   2   0   0   2   0   0   0   2   0   2   0   2   0   2   2   0   0   2   0   0   2   2   0   0   2   2   0   2   0   0   0   0   0   0   2   0   0   2   2   0   2   0   2   0   0   2   0   2   0   0   0   0   0   0   2   2   0   0   2   2   2   2   2   0   0   0   0   2   0   2   2   0   2   0   2   0   2   2   0   0   2   2   2   2   0   2   0   2   2   0   0   2   2   0   2   0   2   0   0   2   0   0   2   2   0   2   2   2   0   0   2   2   2   2   0   2   2   0   2   2   0   2   2   0   0
 MK-2-15                2   2   0   0   2   2   2   0   0   0   2   2   0   2   2   2   0   2   2   0   2   0   0   0   2   0   2   2   2   0   2   0   2   0   2   0   0   0   2   0   0   2   0   2   2   0   0   2   0   2   2   0   0   2   0   2   2   0   0   0   0   0   2   0   0   2   0   0   2   0   2   0   2   0   0   2   0   0   2   0   2   0   2   0   2   0   2   0   2   2   0   0   0   0   0   2   2   0   0   2   2   0   2   0   0   0   0   0   0   2   0   0   2   0   0   2   0   2   0   0   2   0   2   0   0   0   2   0   2   2   0   0   0   2   2   2   2   2   0   0   0   0   2   0   2   2   0   2   0   2   0   2   2   0   0   2   2   2   2   0   2   0   2   2   0   0   2   2   0   2   0   2   0   0   2   0   0   2   2   0   2   2   2   0   0   2   2   2   2   0   2   2   0   2   2   0   2   2   0   0
 MK-2-16                2   2   0   0   2   0   0   0   2   0   2   2   0   0   2   2   0   2   2   0   2   0   0   2   2   0   2   2   2   2   2   0   2   0   2   0   0   0   2   0   0   2   0   2   2   0   0   2   0   2   2   0   0   2   0   2   2   2   0   2   0   0   0   0   0   0   0   0   2   0   2   0   2   0   0   2   0   2   2   0   0   0   0   0   2   0   2   0   2   2   0   0   2   0   0   2   2   0   0   2   2   0   2   0   0   0   0   0   0   2   0   0   2   0   0   0   0   0   0   0   2   0   2   0   0   0   2   0   2   2   0   0   0   2   2   2   2   2   0   0   0   0   2   0   2   2   0   2   0   2   0   2   2   0   0   2   2   2   2   0   2   2   2   2   0   0   2   2   0   2   0   2   0   0   2   2   0   2   2   0   2   2   2   0   0   2   2   2   0   0   2   2   0   2   2   0   2   2   0   0
 MK-3-1                 2   0   0   2   0   2   0   2   2   2   0   2   0   0   2   2   2   0   0   0   2   0   0   2   2   2   2   2   0   0   0   0   0   0   2   2   0   0   0   0   2   2   0   2   0   2   2   2   2   2   2   2   2   0   0   2   0   2   2   2   2   0   0   2   0   2   0   2   2   0   0   0   0   2   0   2   2   2   0   0   2   0   2   0   0   0   0   0   2   0   2   2   2   2   2   2   2   0   2   0   0   0   2   2   2   2   2   2   0   2   0   0   0   2   2   2   2   0   2   2   2   0   0   2   0   2   0   0   2   2   2   2   2   0   2   0   2   2   0   0   0   2   2   2   0   0   2   0   2   0   0   0   2   2   0   0   0   0   0   2   0   2   2   2   0   0   0   2   0   2   2   0   0   2   0   0   0   2   2   0   2   0   2   0   0   2   2   0   2   2   0   0   2   0   2   2   2   2   2   2
 MK-3-2                 2   0   0   2   0   2   0   2   2   2   0   2   0   0   2   2   2   2   0   0   2   0   0   2   0   2   2   2   0   0   0   0   0   0   2   2   0   0   0   0   2   2   0   2   0   2   2   2   2   2   2   2   2   0   0   2   2   2   2   2   2   0   0   2   0   2   0   2   0   0   0   0   0   2   0   2   2   2   0   0   2   0   2   0   0   0   0   0   2   0   2   2   2   2   2   2   2   0   2   0   0   0   2   2   2   2   2   2   2   2   0   0   0   0   2   2   2   0   2   2   2   0   0   2   0   2   0   0   2   2   0   2   2   0   2   0   2   2   0   0   0   2   2   2   0   0   2   0   2   0   0   0   2   2   0   0   0   0   2   2   0   2   2   2   0   2   0   2   0   2   2   0   0   2   0   0   2   2   2   0   2   0   2   0   0   2   2   0   2   2   0   0   2   0   2   2   2   0   2   2
 MK-3-3                 2   0   0   2   0   2   0   2   2   2   0   2   0   0   2   2   2   2   0   0   2   0   0   2   0   2   2   0   0   0   2   0   0   0   2   2   2   0   0   0   2   2   0   2   0   0   2   2   2   2   2   2   2   0   0   2   2   2   2   2   2   0   0   2   0   2   2   2   0   0   0   0   2   2   0   2   0   2   0   0   2   0   2   0   0   0   0   0   2   0   2   0   0   2   2   2   2   0   2   0   0   0   2   2   2   0   2   2   2   2   0   0   0   0   2   2   2   0   2   2   2   0   0   2   0   0   0   0   2   0   0   2   2   0   2   0   0   2   2   2   0   2   2   2   0   0   2   0   2   0   0   0   2   2   0   0   0   0   0   0   2   2   2   2   0   2   0   2   0   2   2   2   2   2   0   0   2   2   2   0   2   0   2   0   0   2   2   0   2   2   0   2   2   0   2   2   2   0   2   0
 MK-3-4                 2   0   0   2   0   2   0   2   2   2   0   0   0   0   2   2   2   2   0   0   2   0   0   2   0   2   2   0   0   0   2   0   0   0   2   2   2   0   0   0   2   2   0   2   0   2   2   2   2   2   2   2   2   0   0   2   2   2   2   2   2   0   0   2   0   2   2   2   2   0   0   0   2   2   0   2   0   2   0   0   0   0   2   2   0   0   0   2   2   0   2   0   0   2   2   2   2   0   2   0   2   0   2   2   2   0   2   2   2   2   0   0   0   0   0   2   2   2   2   2   2   0   0   2   2   0   0   2   2   0   0   2   2   2   2   0   0   2   0   2   0   2   2   0   0   0   2   0   0   0   0   0   2   0   0   0   0   0   0   0   0   2   2   2   0   2   2   0   0   0   2   2   2   2   0   0   2   2   2   0   2   0   2   0   0   0   2   0   2   2   0   2   2   0   2   2   2   2   2   0
 MK-3-5                 2   0   0   0   0   2   2   2   2   2   0   0   0   0   2   2   2   2   0   2   0   2   0   2   0   2   2   0   0   0   2   2   0   0   2   2   2   0   0   0   2   0   0   2   0   2   2   2   2   2   2   2   2   2   0   2   2   0   0   2   2   0   0   2   0   2   2   0   0   0   0   0   2   2   0   0   0   2   0   0   0   0   2   2   0   0   0   2   2   0   2   0   0   2   2   2   2   0   2   0   2   0   2   2   2   0   2   0   2   2   0   0   0   0   2   2   2   2   2   2   2   0   0   2   2   0   0   2   2   0   0   2   2   2   2   0   0   2   0   2   2   2   2   0   0   0   2   0   0   0   0   0   2   0   0   0   0   0   0   0   0   2   2   2   0   2   2   0   0   0   0   2   2   0   0   0   2   2   2   0   2   0   2   0   0   0   2   0   2   2   0   2   2   2   2   2   2   2   2   0
 MK-3-6                 2   0   0   0   0   2   2   2   2   2   0   0   0   0   2   2   2   2   0   2   2   2   0   2   2   2   2   0   0   0   2   2   0   0   2   2   2   2   2   0   2   0   0   2   0   2   2   2   2   2   2   2   2   2   0   2   2   2   0   2   2   0   0   2   0   2   2   0   2   2   2   0   2   2   0   0   2   2   0   0   2   2   2   2   2   0   0   2   2   0   2   0   0   2   2   2   2   0   2   0   0   0   2   2   2   0   2   0   2   2   0   0   0   0   2   2   2   0   0   2   2   0   0   2   2   0   0   2   2   0   0   2   2   2   2   0   0   2   0   2   2   2   2   0   0   0   2   0   0   0   0   0   0   0   0   0   0   0   0   0   0   2   0   2   0   2   2   0   0   2   0   2   2   0   0   0   2   2   2   0   0   0   2   0   0   0   2   0   0   2   0   2   2   2   2   2   2   2   2   0
 MK-3-7                 2   0   0   0   0   2   2   2   2   2   0   0   0   0   0   2   0   2   0   2   2   2   0   0   2   2   2   0   0   0   2   2   0   0   2   2   2   2   2   2   2   2   0   2   2   2   2   2   2   2   2   0   2   2   0   2   2   2   2   2   0   2   0   2   0   2   2   2   2   2   2   0   0   2   0   2   2   2   0   0   2   2   0   2   2   0   0   2   2   2   2   0   0   2   2   2   2   0   2   0   0   0   2   2   2   0   2   0   2   2   0   0   0   2   2   2   2   0   0   2   2   2   0   2   2   0   0   2   2   0   0   2   2   2   2   0   0   2   0   2   2   2   2   0   0   0   2   0   0   2   0   0   0   0   0   0   0   0   0   0   0   2   0   2   0   2   2   0   0   2   0   2   2   0   0   0   2   2   2   2   0   0   2   0   0   0   2   0   0   2   0   2   2   0   2   2   2   0   2   0
 MK-3-8                 2   0   0   0   0   2   2   2   2   2   0   0   0   0   0   2   2   2   0   2   2   2   0   0   2   0   2   0   0   0   2   2   0   0   2   2   0   2   0   0   2   0   0   2   2   0   2   2   2   2   2   0   0   2   0   2   2   2   2   2   0   2   0   2   0   2   2   2   2   2   2   0   0   2   0   2   2   2   0   0   2   2   0   2   0   0   0   2   2   2   2   0   2   2   2   2   2   0   0   2   0   0   2   2   2   0   2   0   2   2   0   2   0   2   2   0   2   0   0   0   2   2   0   2   0   0   0   2   2   0   0   2   2   2   2   0   0   2   0   0   0   2   0   0   0   0   2   0   0   2   0   0   0   0   0   0   0   0   0   0   0   2   0   0   0   2   2   0   0   2   0   2   2   2   0   0   2   2   2   2   0   0   2   2   0   0   2   0   0   2   0   2   2   0   2   2   2   0   2   0
 MK-3-9                 2   2   0   0   0   2   2   2   2   0   0   0   0   0   0   2   2   2   0   2   2   2   0   2   2   2   2   0   0   0   2   2   0   0   2   2   0   2   0   0   2   0   0   0   2   0   2   2   0   2   2   0   0   2   0   2   2   2   2   2   0   2   0   2   0   2   2   2   2   2   0   0   0   2   0   2   2   2   0   0   2   2   0   2   0   0   0   2   2   2   0   0   2   2   2   2   2   0   0   2   0   0   0   2   2   0   2   0   2   2   0   2   0   2   2   0   2   0   0   0   2   2   0   2   0   0   0   2   2   0   0   2   2   2   2   0   0   2   2   2   0   2   0   0   0   0   2   2   0   0   2   0   0   0   0   0   0   0   0   0   0   2   0   0   0   2   2   0   0   2   0   2   2   2   0   0   2   2   0   2   0   0   2   2   0   0   2   0   0   2   2   2   2   2   2   2   2   0   2   2
 MK-3-10                2   0   0   0   0   2   2   2   2   0   0   0   0   2   0   2   2   2   0   2   2   2   0   2   2   2   2   0   0   0   2   2   0   0   2   2   0   0   0   0   2   0   0   2   2   0   0   2   0   2   2   0   0   0   0   2   2   2   2   2   0   2   0   2   0   2   2   2   2   2   0   0   0   2   0   2   2   2   0   0   0   2   0   2   0   0   0   2   2   2   0   0   2   2   2   2   2   0   0   2   0   0   0   2   0   2   2   0   2   0   0   2   0   2   2   2   2   0   0   0   2   2   0   2   0   0   0   2   2   0   0   2   2   2   2   0   2   2   2   0   0   2   0   0   0   0   2   2   0   0   2   0   2   0   0   0   0   0   0   0   0   2   0   0   0   2   2   0   0   2   0   2   2   2   0   0   2   2   0   2   2   0   2   2   0   0   2   0   0   2   2   2   2   2   0   2   2   0   2   2
 MK-3-11                2   0   0   0   0   2   0   2   2   0   0   0   0   2   0   2   0   2   0   2   2   2   2   2   2   0   2   0   0   0   2   2   0   0   2   2   2   0   0   0   2   0   0   2   2   0   0   0   0   0   2   0   2   0   0   2   2   2   2   2   0   2   0   2   0   2   2   2   2   0   0   0   0   2   0   2   2   2   0   0   2   2   0   0   0   0   0   2   0   2   0   0   2   2   2   2   2   0   2   2   0   0   0   2   0   0   2   0   2   0   0   2   0   2   2   2   2   2   0   0   2   2   0   2   0   0   0   2   2   0   0   2   2   2   2   0   2   2   2   0   0   2   0   0   0   0   2   2   0   0   2   0   2   0   0   0   0   0   0   0   0   2   0   0   0   2   2   0   0   2   0   2   2   2   0   2   2   2   2   2   2   0   2   2   0   0   2   0   0   2   2   2   2   2   0   2   2   0   2   0
 MK-3-12                2   0   0   0   0   0   2   0   2   0   0   0   0   2   0   2   0   2   0   2   2   2   2   2   2   0   2   0   0   0   0   2   0   0   2   2   2   0   0   0   2   2   0   2   2   0   0   0   0   0   2   2   2   0   0   2   2   2   2   2   0   2   0   2   0   2   2   2   2   2   0   2   0   2   0   2   2   2   0   0   2   2   0   0   0   0   2   0   0   2   0   0   2   2   2   2   2   0   0   2   2   0   0   2   2   2   2   2   2   0   2   2   0   2   2   0   2   2   0   2   2   2   0   2   0   0   0   2   2   0   0   2   2   2   2   0   2   2   0   0   0   2   0   0   0   0   0   2   0   0   2   0   0   0   0   0   0   0   0   0   0   0   0   0   0   2   2   0   0   0   0   2   2   2   0   2   2   0   2   2   2   0   2   2   2   0   2   0   0   2   2   0   2   2   0   0   2   0   2   0
 MK-3-13                2   0   0   0   0   0   2   0   2   0   0   0   0   2   0   2   0   2   0   2   0   2   2   2   2   0   2   0   0   0   0   2   0   0   0   2   2   0   0   0   2   2   0   0   2   0   2   0   0   0   2   2   0   0   0   2   2   2   0   2   0   2   0   2   0   2   2   2   2   2   2   2   0   2   0   2   2   2   0   0   2   2   0   0   0   0   2   0   0   2   0   0   2   2   2   2   2   0   0   2   2   0   0   2   2   2   2   2   2   0   2   2   0   2   2   0   0   2   0   2   2   2   0   2   0   0   0   2   2   0   0   2   2   2   0   0   2   2   0   0   0   2   0   0   0   0   0   2   0   0   0   0   0   0   2   0   0   0   0   0   0   0   0   2   0   2   2   2   0   0   0   2   2   2   0   2   2   0   2   2   2   0   2   2   2   0   2   0   0   0   2   0   2   2   0   0   2   0   2   0
 MK-3-14                2   0   0   0   0   0   2   0   0   0   0   0   0   0   0   2   0   2   0   2   0   2   2   2   2   0   2   0   0   0   0   2   0   2   0   2   2   0   2   0   2   2   0   0   2   0   2   0   0   0   2   2   0   0   0   2   0   2   0   2   0   0   0   2   0   2   2   2   2   2   2   2   0   2   0   2   2   2   0   0   0   2   0   0   0   0   2   0   2   2   0   0   2   2   2   2   2   2   0   2   2   0   0   2   2   2   2   2   2   0   2   2   0   0   2   0   0   2   0   2   2   2   0   2   0   0   0   2   2   0   0   2   0   2   0   0   2   2   0   0   0   2   0   0   0   0   0   0   0   0   0   0   0   0   2   0   0   2   0   0   2   0   0   2   0   2   2   2   0   0   2   2   2   2   0   2   2   0   2   2   2   0   2   2   2   0   2   0   0   0   2   0   2   2   0   0   2   0   2   2
 MK-3-15                2   0   2   0   0   0   2   0   0   0   2   0   0   0   2   2   0   2   0   2   0   0   2   2   2   0   0   2   0   0   0   2   0   2   0   2   2   0   2   0   2   2   0   0   2   0   2   0   0   0   0   2   0   0   0   2   0   2   0   2   2   0   0   2   0   0   2   2   2   2   2   2   0   2   0   2   2   2   0   2   0   2   0   0   0   0   2   0   2   2   0   0   2   2   2   2   0   2   0   2   2   0   0   2   0   2   2   2   2   0   2   2   0   2   2   0   0   2   0   2   2   2   0   0   2   0   0   2   2   0   0   0   0   2   0   2   0   2   0   0   0   2   0   0   0   0   0   0   0   0   0   0   0   0   2   0   2   2   0   0   2   0   0   2   0   2   2   2   0   0   0   2   2   2   0   2   2   0   2   2   2   0   2   2   2   2   2   0   0   0   2   0   2   2   0   0   0   0   2   2
 MK-3-16                2   0   2   0   0   0   2   0   0   2   2   0   0   0   2   2   0   2   0   2   0   0   2   2   2   0   2   2   2   0   0   2   0   2   0   2   2   0   2   0   2   2   0   0   2   0   2   0   0   2   0   0   0   0   0   2   0   2   0   2   2   0   0   2   0   0   2   2   2   2   2   2   2   0   2   2   2   2   0   2   0   2   0   0   2   2   2   0   2   2   0   0   0   2   2   2   0   2   0   2   2   0   0   2   0   2   2   2   0   0   2   2   0   2   2   0   2   2   0   2   2   2   0   0   2   0   0   2   2   0   0   0   0   2   0   2   0   2   0   0   0   2   0   0   0   0   0   0   0   0   0   0   0   0   0   0   2   2   0   2   0   0   0   2   0   2   2   2   0   2   2   2   2   2   0   2   2   0   2   2   2   0   2   0   2   2   2   0   0   0   2   0   0   2   0   0   0   0   2   2
 MK-4-1                 0   2   0   0   2   0   2   2   2   0   0   0   0   2   2   2   2   2   2   2   0   2   0   2   0   2   2   0   2   0   2   2   2   2   0   2   2   0   2   0   0   2   0   0   2   2   0   2   0   2   0   2   0   2   0   0   0   0   0   0   0   2   0   2   2   2   2   0   0   0   2   0   0   2   2   2   2   2   2   2   2   2   2   2   0   0   2   0   2   0   0   2   2   2   2   0   2   2   0   2   2   2   0   2   2   2   2   0   0   2   2   0   0   2   0   2   2   0   2   0   0   2   0   2   0   0   0   0   0   0   0   2   0   0   2   2   2   0   2   2   0   2   0   0   0   2   0   2   2   0   0   0   2   0   2   0   2   0   0   0   0   2   2   2   0   2   2   2   0   2   0   2   2   2   2   0   2   0   0   2   2   0   0   2   2   2   0   2   0   2   2   2   2   0   2   0   0   0   0   0
 MK-4-2                 0   2   0   0   2   2   2   2   2   0   0   2   0   2   2   2   2   2   2   0   0   0   0   2   0   2   2   0   2   0   2   2   2   2   0   2   2   0   2   2   0   2   0   0   2   2   0   2   0   2   2   2   0   2   0   0   0   0   0   0   0   2   0   2   2   2   0   0   0   0   2   0   2   2   2   2   2   2   2   2   2   2   2   2   0   2   2   0   2   0   0   2   2   2   2   0   2   2   0   2   2   2   0   2   2   2   0   0   0   2   2   0   0   2   0   0   2   0   2   0   0   2   0   2   0   0   0   0   0   0   0   0   0   0   2   2   2   0   2   2   0   2   0   0   0   0   0   2   2   0   0   0   2   0   0   0   2   0   0   0   0   2   2   2   0   2   2   2   0   2   0   2   2   2   2   0   2   0   0   2   2   0   0   2   2   2   2   2   0   2   2   2   2   0   2   0   0   0   0   0
 MK-4-3                 0   2   0   0   2   2   2   0   2   0   0   2   0   2   2   2   2   2   2   0   0   0   0   0   0   2   2   0   2   0   2   2   2   2   0   2   2   0   2   2   0   2   0   0   2   2   0   2   0   2   0   0   0   2   0   0   2   0   0   0   0   2   0   2   2   2   0   0   0   0   2   0   2   2   2   2   2   2   2   2   2   2   2   0   0   2   2   0   2   0   0   2   0   2   2   2   2   2   0   2   2   2   0   2   2   2   0   0   0   2   2   0   0   2   0   0   2   0   2   0   0   2   0   2   0   0   0   0   0   0   0   2   0   0   2   2   2   0   2   2   0   2   0   0   2   0   2   2   0   0   0   2   2   0   0   2   2   0   0   0   0   2   2   0   0   2   2   2   0   2   0   2   2   2   2   2   2   0   0   2   2   0   0   0   2   2   2   2   2   2   2   2   0   0   2   0   0   0   0   0
 MK-4-4                 0   2   0   0   2   2   2   0   2   0   0   2   0   2   2   2   2   2   2   0   2   2   2   2   0   2   2   0   2   0   2   2   2   0   0   2   2   0   2   2   0   2   0   0   2   2   0   2   0   2   0   0   0   2   0   0   2   0   0   0   0   0   0   2   2   2   0   0   0   0   0   2   2   2   2   2   2   2   2   2   2   2   2   0   0   2   2   2   0   2   2   2   0   2   2   2   2   2   0   0   2   0   0   2   2   2   0   0   0   2   2   0   0   2   0   0   2   0   2   0   0   2   0   2   0   2   0   0   0   0   2   2   0   2   2   2   2   0   2   2   0   2   0   2   2   0   2   2   0   0   0   2   2   0   0   2   2   0   0   0   0   2   2   0   0   2   2   2   0   2   0   2   2   2   2   2   0   0   0   0   2   2   0   0   2   2   2   2   2   0   2   2   0   2   2   0   0   0   2   0
 MK-4-5                 0   2   0   0   2   2   2   0   2   0   2   2   0   2   2   0   2   2   2   2   2   2   2   2   0   2   2   0   2   0   2   2   2   0   0   2   2   0   2   2   0   2   0   0   2   2   0   2   0   2   0   0   0   2   0   2   2   0   2   0   0   0   0   2   2   0   0   0   0   0   0   2   2   2   2   2   2   2   2   2   2   2   2   0   0   2   0   2   0   2   2   2   0   2   2   2   2   2   0   0   0   0   0   2   2   2   0   0   0   2   2   0   0   2   0   0   2   0   2   0   0   2   2   2   0   2   0   0   2   0   2   2   0   2   2   2   2   0   2   0   0   2   0   2   2   0   2   2   0   0   0   2   2   0   0   2   0   0   0   0   0   0   2   0   2   2   2   2   0   2   0   2   2   2   2   2   0   0   2   0   2   2   0   0   2   2   2   2   2   0   2   2   0   2   0   0   0   0   2   0
 MK-4-6                 0   2   0   0   2   2   2   0   2   0   2   2   0   0   2   0   2   0   2   2   2   2   2   0   0   2   2   0   2   0   2   2   2   0   0   2   2   0   2   2   0   2   0   0   2   2   0   2   0   2   2   0   0   2   0   2   2   0   2   0   0   0   0   2   2   0   0   0   0   0   0   2   2   2   2   2   2   2   2   2   2   2   2   0   0   2   0   2   0   2   2   2   0   2   2   0   2   2   0   0   0   0   0   2   2   2   0   0   0   2   2   0   0   2   0   0   2   0   2   0   0   2   2   2   0   2   0   0   2   0   2   2   0   2   2   2   2   2   2   0   0   2   0   2   0   2   2   2   0   0   0   0   2   0   0   2   0   0   0   0   0   0   2   0   0   2   2   2   2   2   2   2   2   0   2   2   0   0   2   0   2   2   0   0   2   2   2   2   2   0   2   2   0   2   0   0   2   0   2   0
 MK-4-7                 0   2   0   0   2   2   2   0   2   0   2   2   0   0   2   2   2   0   2   2   2   2   2   0   2   2   0   0   2   0   2   2   2   0   0   2   2   0   2   2   0   2   0   0   2   2   0   2   0   2   2   0   0   2   0   2   2   0   2   0   0   0   0   2   2   0   0   0   0   0   0   2   2   2   0   2   2   2   2   2   2   2   2   0   0   2   0   2   0   2   2   2   0   2   2   0   2   0   0   0   0   0   2   2   2   2   0   2   0   2   2   0   0   2   0   0   2   0   2   0   0   2   2   2   0   0   0   0   2   0   2   2   0   0   0   2   2   2   2   0   0   2   0   2   0   0   2   2   2   2   2   0   2   0   0   2   2   0   0   2   0   0   2   0   0   0   2   2   0   2   2   2   2   2   2   2   0   0   2   0   2   2   0   0   2   2   2   2   2   0   0   2   0   2   0   0   2   0   2   0
 MK-4-8                 0   2   0   0   2   2   2   0   2   0   2   2   0   0   2   2   2   0   2   2   2   2   2   0   2   0   0   0   2   0   2   2   2   0   0   2   2   0   2   2   2   2   2   2   2   2   0   2   0   2   2   0   0   2   0   2   2   0   2   0   0   0   0   2   0   0   0   0   0   0   0   2   2   2   0   2   2   2   2   2   2   2   2   0   0   2   0   2   0   2   2   2   0   2   2   2   0   0   0   0   0   0   2   2   2   0   0   2   0   2   2   0   0   2   0   0   2   0   0   0   0   0   2   2   0   0   0   0   2   0   2   2   0   0   0   2   2   2   2   2   0   2   0   2   0   0   0   2   2   2   2   0   2   0   0   2   0   0   0   2   0   0   2   0   2   0   2   0   0   2   2   2   2   2   2   2   0   0   2   2   2   2   0   0   2   2   2   2   2   0   0   2   0   2   0   0   2   0   2   2
 MK-4-9                 0   2   0   0   0   2   2   0   2   0   2   2   0   2   2   0   2   0   2   2   2   2   2   0   2   0   0   0   0   0   2   0   2   0   0   2   2   0   2   2   0   2   2   2   2   2   0   2   0   2   2   0   0   2   0   2   2   0   2   0   0   0   0   2   0   0   0   0   0   0   0   2   2   2   0   2   2   2   2   2   2   2   2   0   0   2   0   2   0   2   2   2   0   0   2   2   0   0   0   0   0   0   0   2   2   0   0   2   0   2   0   0   0   2   0   0   0   0   2   0   0   0   2   2   0   0   0   0   2   0   2   2   0   0   2   2   2   2   2   0   0   2   0   2   0   0   0   2   2   2   0   0   2   0   0   2   0   0   0   0   0   0   2   0   2   0   2   0   0   2   2   2   2   2   2   2   0   0   2   2   2   2   0   0   2   2   2   2   2   0   0   2   0   2   0   0   2   0   2   2
 MK-4-10                0   2   0   0   2   2   2   0   2   0   2   2   2   2   2   0   2   0   0   2   2   2   2   0   2   0   0   0   0   0   2   0   2   2   0   2   2   0   2   2   0   2   2   2   2   2   0   2   0   2   2   0   0   2   2   2   2   0   2   0   0   0   2   2   0   0   0   0   0   0   0   2   2   2   0   2   2   2   2   2   2   0   2   0   0   2   0   2   0   2   2   2   2   0   2   2   0   0   0   0   0   0   0   2   2   0   0   2   0   0   2   0   0   2   0   2   0   0   2   0   0   0   2   2   2   0   0   0   2   0   2   0   0   0   2   2   2   2   2   0   0   2   0   2   0   0   0   2   2   2   2   0   2   0   0   2   0   0   0   0   0   0   2   0   2   0   2   0   0   2   2   2   2   2   2   0   0   0   2   2   2   2   0   0   0   2   2   2   2   0   0   2   0   2   0   0   2   0   2   2
 MK-4-11                0   2   0   0   2   2   2   0   2   0   2   2   2   2   2   0   2   0   0   2   2   2   2   0   2   0   0   0   0   0   2   0   2   2   0   2   2   2   2   2   0   2   2   2   2   2   2   2   2   2   0   0   2   2   2   2   2   0   2   2   0   0   2   2   0   0   0   0   0   2   2   2   2   2   0   0   0   2   2   2   0   0   2   0   0   2   0   2   0   2   2   2   2   2   2   2   0   0   0   0   0   0   0   2   2   2   0   2   0   0   2   0   0   2   0   2   0   0   0   0   0   0   2   2   0   0   0   2   2   0   0   0   0   0   2   2   2   2   2   0   0   2   0   2   0   0   2   2   2   2   2   0   2   0   0   2   0   0   0   2   0   0   2   0   2   0   2   0   0   2   2   2   2   2   2   0   0   0   0   2   2   2   0   2   0   2   2   2   2   0   0   2   2   2   0   0   2   2   2   2
 MK-4-12                0   2   0   0   2   2   2   0   0   0   0   2   2   2   2   0   2   0   2   2   2   2   2   0   2   0   0   0   0   2   2   0   2   2   0   2   2   2   2   2   0   0   2   0   2   2   2   2   2   2   0   0   2   2   2   2   2   0   2   2   0   0   2   2   0   0   0   0   0   2   2   2   2   2   0   0   0   2   2   0   2   0   2   0   0   2   0   2   0   2   2   2   2   2   2   2   0   0   0   0   0   0   0   2   2   2   0   2   2   0   2   0   0   2   0   2   0   0   0   0   0   0   2   2   0   0   0   2   2   0   0   2   0   2   2   2   2   2   2   0   0   2   0   0   0   0   2   2   2   2   2   0   2   0   0   2   0   0   0   2   0   2   0   2   2   0   2   2   0   2   2   2   2   2   2   0   0   0   0   2   2   2   0   2   0   2   2   2   2   0   2   2   2   2   0   0   2   2   2   2
 MK-4-13                0   2   0   0   2   2   2   0   0   0   0   2   2   2   2   0   2   0   2   2   2   2   2   0   2   0   0   0   0   2   2   0   2   2   0   2   2   2   2   2   0   0   2   0   2   2   2   0   2   2   0   0   2   2   2   2   2   0   2   2   0   0   2   2   0   2   0   0   0   0   2   2   2   2   0   0   0   2   2   0   2   0   0   2   0   2   0   2   2   2   2   2   2   2   2   2   0   0   0   0   0   0   0   2   2   2   0   2   0   0   0   0   0   2   0   2   0   0   0   0   0   0   2   2   0   0   0   0   2   0   0   2   2   2   2   2   2   2   2   0   0   2   0   0   0   0   2   2   2   2   2   0   2   0   0   2   0   0   0   2   2   2   0   2   0   0   2   2   0   0   2   2   2   2   2   0   0   0   0   2   2   2   0   2   0   2   0   2   2   0   2   2   2   2   0   0   2   2   2   2
 MK-4-14                0   2   0   0   2   2   2   2   0   0   0   2   2   0   2   0   2   0   2   2   0   2   2   0   0   2   0   0   0   2   2   2   2   2   0   2   2   0   2   2   0   0   2   0   2   0   2   0   2   2   0   0   2   0   2   0   2   0   2   2   0   0   2   2   0   2   0   0   0   0   0   2   2   2   0   0   0   2   2   0   2   0   0   2   0   2   0   2   2   2   2   2   2   2   2   2   0   0   0   0   0   0   0   2   2   2   0   2   0   0   0   0   2   2   0   2   0   0   0   0   0   0   2   2   0   0   0   0   2   0   0   2   2   2   2   2   2   2   2   0   2   2   0   0   0   2   2   2   2   2   2   0   2   0   0   2   0   0   0   2   0   2   0   2   0   0   0   2   0   0   2   2   2   2   2   0   0   0   0   2   2   2   0   2   0   2   0   2   2   0   2   2   2   2   0   0   2   0   2   2
 MK-4-15                2   2   0   0   0   2   2   0   0   0   0   2   2   0   2   0   2   2   2   2   0   2   2   0   0   2   2   0   0   2   2   2   2   2   0   2   2   0   2   2   0   0   2   0   2   0   2   0   2   2   0   0   2   0   2   0   2   0   2   2   0   0   2   2   0   2   0   0   0   0   0   0   0   2   0   0   0   2   2   0   2   0   2   2   0   2   0   2   2   2   2   2   2   2   2   2   0   0   0   0   0   2   0   2   2   2   0   2   0   0   0   2   2   2   0   0   0   0   0   2   0   2   2   2   0   0   0   2   2   0   0   2   2   2   2   2   2   2   2   0   2   2   2   0   0   2   0   2   2   2   2   0   2   0   0   2   0   0   0   2   0   2   0   2   2   0   0   0   2   0   2   2   2   2   2   0   0   0   0   2   0   2   0   2   0   2   0   0   2   0   2   2   2   2   2   0   2   2   2   2
 MK-4-16                2   0   0   0   0   2   2   0   0   0   0   0   2   0   2   0   2   2   2   2   0   2   0   0   0   2   2   2   0   2   2   2   2   2   0   2   2   0   2   2   0   0   2   0   2   0   2   0   2   2   0   0   2   0   2   0   2   0   2   2   0   0   2   2   0   0   0   0   0   0   0   0   0   2   0   0   2   2   2   0   2   0   2   2   0   2   0   2   2   2   2   2   2   2   2   2   0   0   0   0   0   2   0   2   2   2   0   2   0   0   0   2   2   2   0   0   0   0   0   2   0   2   2   2   0   0   0   2   2   0   0   2   2   2   2   2   2   2   2   0   2   2   2   0   0   2   2   2   2   2   2   0   2   0   0   0   0   0   0   2   0   2   0   2   2   0   0   0   2   0   2   2   2   2   2   0   0   0   0   2   2   2   0   0   0   2   0   0   2   0   2   2   0   2   2   0   2   2   2   2
 MK-5-1                 2   2   0   2   0   2   2   0   0   0   2   0   2   0   0   2   0   0   2   2   2   2   2   0   2   0   0   0   0   0   0   2   0   2   2   0   0   0   0   2   0   2   2   2   0   2   0   2   2   0   2   0   0   0   2   0   0   2   0   0   2   0   0   0   0   2   2   2   2   2   2   2   2   0   2   2   2   2   0   0   2   0   2   0   0   0   2   2   2   0   0   0   0   2   0   2   2   0   0   0   2   2   0   0   0   0   2   2   2   2   0   2   2   2   2   2   0   2   0   0   0   2   2   2   0   0   2   0   2   2   0   2   2   2   0   0   2   0   2   2   0   2   2   0   0   0   0   0   2   0   2   0   2   0   0   2   0   2   0   2   0   2   0   2   2   2   0   2   2   2   0   2   2   2   0   2   0   0   0   0   2   2   0   0   0   2   2   2   0   0   2   2   0   0   2   0   2   2   2   0
 MK-5-2                 2   2   0   2   0   2   2   0   2   0   2   0   2   0   0   2   0   0   2   2   2   0   2   0   2   0   0   0   0   0   0   0   0   2   2   0   0   0   0   2   0   2   2   2   0   2   0   2   2   2   2   2   0   0   0   0   0   2   0   0   2   0   0   0   0   0   2   2   2   2   2   2   2   0   2   2   2   2   0   0   0   0   2   0   0   0   2   2   2   0   0   0   0   2   0   2   2   0   2   0   2   2   0   0   0   0   2   0   2   2   0   2   2   2   2   2   0   2   0   0   0   2   2   2   0   0   2   0   2   2   0   2   2   2   0   0   2   0   2   2   0   2   2   2   0   0   0   0   2   0   2   0   2   0   0   2   0   2   0   2   0   2   2   2   2   0   0   0   2   2   0   2   0   2   0   2   0   0   0   0   2   2   0   0   0   2   2   2   0   0   2   0   0   0   2   0   2   2   2   0
 MK-5-3                 2   2   0   2   0   0   2   0   2   0   0   0   0   0   0   2   0   0   2   2   2   0   2   0   2   0   0   0   0   0   0   0   0   2   2   0   0   0   0   2   0   2   2   2   0   2   0   2   2   2   0   2   0   0   0   0   0   2   0   0   2   0   0   0   0   0   2   2   2   2   2   2   2   0   0   2   2   2   0   0   0   0   2   0   0   0   2   2   0   2   0   0   0   2   0   2   2   0   2   0   2   2   0   0   0   0   2   0   0   2   0   2   2   2   2   2   0   2   0   0   0   2   2   2   0   0   2   0   2   2   0   2   2   0   0   0   2   0   2   0   0   2   2   2   0   0   0   0   0   2   0   0   2   0   2   2   0   2   0   2   0   0   0   2   2   0   0   0   2   2   2   2   0   2   0   0   0   0   2   0   2   2   0   0   0   2   0   0   0   0   2   0   0   0   2   0   2   2   2   0
 MK-5-4                 2   2   0   2   2   0   2   2   2   2   0   0   0   0   0   2   0   0   2   2   2   0   2   0   2   0   0   0   0   0   0   0   0   2   0   0   0   0   0   2   0   2   2   2   2   2   0   2   2   2   0   2   2   2   0   0   0   2   0   0   2   0   0   2   0   0   2   2   2   2   2   2   2   0   0   2   2   2   0   2   0   0   2   0   0   0   2   2   0   2   0   0   0   2   0   2   2   0   2   0   2   2   0   0   0   0   2   0   0   2   0   2   2   2   2   2   0   0   0   0   0   2   2   2   0   0   2   0   2   2   0   2   2   0   0   2   2   0   2   0   0   2   2   2   0   0   0   0   0   2   0   0   0   0   2   2   0   0   0   0   0   0   0   2   2   0   0   0   0   2   0   2   2   2   0   0   0   0   2   0   2   2   0   0   0   2   0   2   0   0   2   0   0   0   2   0   2   2   2   0
 MK-5-5                 2   2   0   2   2   0   2   2   2   2   0   0   0   0   0   0   0   0   2   2   0   0   0   2   0   0   2   0   0   0   0   0   0   2   0   0   0   0   0   2   0   2   2   2   2   2   0   2   2   2   0   2   2   2   0   0   0   0   0   0   2   0   0   2   0   0   2   2   0   2   2   2   2   0   2   2   2   2   0   2   0   2   2   0   0   0   2   2   0   2   0   0   0   2   0   2   2   0   2   0   2   2   0   0   0   0   2   0   0   2   0   2   2   2   2   2   0   0   2   2   0   0   2   2   0   0   2   0   2   2   0   2   2   2   0   2   2   0   2   0   0   2   2   2   0   0   0   0   0   2   0   0   0   0   2   2   0   0   0   0   0   0   0   0   2   0   0   0   0   2   0   2   2   2   0   0   0   0   2   0   2   2   0   0   2   0   0   2   0   0   2   0   0   0   2   0   2   0   2   0
 MK-5-6                 2   2   0   0   2   0   2   2   2   2   0   0   0   0   0   0   0   0   2   0   2   0   0   2   0   0   2   0   0   2   2   0   0   2   0   2   0   0   0   0   0   2   2   2   2   2   2   2   2   2   0   2   2   2   0   0   0   0   0   0   2   0   0   2   0   0   2   2   0   2   2   0   0   0   2   2   0   2   0   2   2   2   2   0   0   0   2   2   0   2   0   0   2   2   0   2   2   0   2   0   2   2   0   2   0   0   2   0   2   2   0   2   2   2   2   2   0   2   2   2   0   0   2   0   0   0   2   0   2   2   0   2   2   2   0   2   2   2   2   0   0   2   2   2   0   0   0   0   0   2   2   0   2   0   2   2   0   0   0   0   0   0   0   0   2   0   0   0   0   2   2   2   2   2   0   2   0   0   2   0   2   2   0   0   2   0   0   2   0   0   2   2   0   0   2   0   2   0   2   0
 MK-5-7                 2   2   0   0   2   0   0   2   2   0   0   0   0   0   2   2   0   0   2   0   2   0   0   2   0   2   2   0   0   2   2   0   0   2   0   2   0   0   0   0   0   2   2   2   0   2   2   2   2   2   0   2   2   2   2   0   0   0   2   0   0   0   0   2   0   0   2   2   0   2   2   0   0   0   2   2   0   2   0   2   2   0   2   0   0   0   2   2   0   0   0   0   2   2   0   2   2   0   2   0   2   2   0   2   0   0   2   0   2   0   0   2   0   2   0   2   0   0   2   0   0   0   2   0   0   0   0   0   2   2   0   2   0   2   0   2   2   2   2   2   0   2   2   0   0   0   0   0   0   2   2   0   2   0   2   2   0   0   0   0   0   0   2   0   2   0   0   0   0   2   2   2   2   2   2   2   0   0   2   0   2   2   0   0   2   0   0   2   0   0   2   0   0   0   2   2   2   0   2   0
 MK-5-8                 2   2   0   0   2   0   0   2   2   0   0   0   0   0   2   2   0   0   2   0   2   0   0   2   0   2   2   0   0   2   0   0   2   2   0   2   0   0   0   0   0   2   2   2   0   2   2   2   2   2   0   2   2   0   2   2   0   0   0   0   0   0   0   2   0   0   2   2   2   2   2   0   0   0   2   2   0   2   2   2   2   0   2   0   0   0   2   2   0   0   0   0   2   0   0   2   0   0   2   0   2   2   2   0   0   0   2   0   2   0   0   2   0   2   0   2   0   0   2   0   0   0   0   0   0   0   0   0   2   2   0   2   0   2   0   2   2   2   2   2   0   2   2   0   0   0   0   0   0   2   0   0   2   0   2   2   2   2   0   2   0   0   0   2   2   0   2   0   0   2   2   2   0   2   2   2   0   0   2   0   2   2   0   0   2   0   0   2   0   0   2   0   0   0   2   2   2   0   2   0
 MK-5-9                 2   2   0   2   2   0   0   2   0   0   0   0   0   0   2   2   0   0   2   0   2   0   0   0   0   2   2   0   0   2   0   0   2   2   0   2   0   0   0   0   0   2   2   2   0   2   2   2   2   2   0   2   2   0   2   2   0   0   2   0   0   0   0   2   0   0   2   2   2   2   2   0   0   0   2   2   0   2   0   2   2   0   2   0   0   0   2   2   0   0   0   0   2   0   0   2   0   0   2   0   2   2   2   0   0   0   0   2   2   0   0   0   2   2   0   2   0   0   2   0   0   0   0   0   0   0   0   0   2   2   0   2   2   2   0   2   0   2   2   2   0   2   2   0   0   0   0   0   0   2   2   0   2   0   2   2   2   2   0   2   0   0   0   0   0   0   2   0   0   2   2   2   0   0   2   2   0   0   2   0   2   2   0   0   2   0   0   2   0   0   2   0   0   0   2   2   2   0   2   0
 MK-5-10                2   2   2   2   0   0   0   2   2   2   0   0   0   0   2   2   0   0   2   0   2   0   0   0   0   2   2   0   0   2   0   0   2   2   0   0   0   0   0   0   0   0   2   2   0   2   2   2   2   2   0   0   0   0   2   2   0   0   2   0   0   0   0   0   0   0   2   2   2   2   2   0   0   0   2   2   0   2   0   2   2   0   2   0   0   0   2   0   0   0   0   2   2   0   0   2   0   0   2   0   2   2   2   0   0   0   0   2   2   0   0   0   2   2   0   0   0   0   2   0   0   0   0   0   0   2   0   0   2   2   0   2   2   2   0   0   0   2   2   2   0   2   2   0   0   0   0   0   0   2   2   0   2   0   2   2   2   2   0   2   0   0   0   2   0   0   2   0   0   2   2   2   0   0   2   2   0   0   2   0   2   2   0   0   2   0   0   2   0   2   2   0   0   0   2   2   0   0   2   0
 MK-5-11                2   2   2   2   0   0   0   2   0   2   0   0   0   2   2   0   0   0   2   0   2   0   0   2   0   2   2   0   0   2   0   0   2   2   0   0   0   0   0   0   0   0   2   2   0   2   2   0   2   2   0   0   0   0   2   2   0   0   2   0   0   0   0   0   2   0   2   2   2   2   2   0   0   0   2   2   0   2   0   2   2   0   2   0   0   0   2   0   0   0   0   2   2   0   0   2   0   0   2   0   2   2   2   0   0   0   0   2   2   0   0   0   2   2   0   0   0   0   2   0   0   0   0   0   0   2   0   0   2   2   0   2   2   2   0   0   2   2   0   2   0   2   2   0   0   0   0   0   0   2   2   0   2   2   2   0   0   0   0   2   0   0   2   2   2   0   2   0   0   2   2   2   0   2   2   2   0   0   2   0   2   2   0   0   2   0   0   2   0   2   2   0   0   0   2   0   0   0   2   0
 MK-5-12                2   2   2   2   0   2   0   2   0   2   0   0   0   2   2   2   2   0   2   0   2   0   0   0   0   2   2   0   0   2   0   0   2   2   0   0   0   0   0   0   0   0   2   2   0   2   2   2   2   0   0   0   0   0   2   2   0   2   2   2   0   0   0   0   2   0   0   2   2   2   2   0   0   2   2   2   0   2   0   2   2   2   2   0   0   0   2   0   2   0   0   2   2   2   0   2   0   2   2   0   2   0   0   2   0   0   0   2   2   0   0   0   2   2   2   0   0   0   2   0   0   0   0   0   0   2   2   0   2   2   2   0   2   2   0   0   2   2   0   2   0   2   2   0   0   0   0   0   0   2   2   0   2   2   0   0   0   0   0   2   0   2   2   2   2   0   2   0   0   2   2   2   0   2   0   2   0   0   2   0   2   0   0   0   2   0   0   2   2   2   2   0   0   0   2   2   0   0   0   0
 MK-5-13                2   2   2   2   2   2   0   2   0   2   0   0   0   0   2   2   0   0   2   0   2   0   0   0   0   2   2   0   0   2   0   0   0   2   0   0   2   0   0   0   0   0   2   2   0   2   2   2   2   0   0   0   0   0   0   2   0   2   2   2   0   0   0   0   2   0   0   2   2   2   2   0   0   2   0   2   2   2   2   2   0   2   2   0   0   2   2   0   2   0   0   2   2   2   0   2   0   2   2   0   2   0   0   2   0   0   0   2   2   2   2   0   2   2   2   0   0   0   2   0   0   2   0   0   0   2   2   0   2   2   2   2   2   2   2   0   2   2   0   2   0   2   2   0   0   2   0   0   0   2   0   0   2   2   0   2   2   0   0   2   0   2   2   2   2   0   0   0   0   2   2   2   0   2   0   2   0   2   2   0   0   0   0   0   2   0   0   2   2   2   2   0   0   0   2   2   0   0   0   0
 MK-5-14                2   2   0   2   2   2   0   2   0   2   0   0   0   0   2   2   0   0   0   0   2   0   2   0   2   2   2   0   0   2   0   2   0   2   0   0   2   0   0   0   0   0   2   2   0   2   2   2   2   0   0   0   0   0   0   2   2   2   2   0   0   0   0   0   2   0   0   0   2   2   2   0   0   2   0   2   2   2   2   0   0   2   2   2   0   2   2   0   2   0   0   2   2   2   0   2   0   2   2   2   2   0   2   2   0   0   0   2   2   2   2   0   2   2   2   0   0   0   2   0   0   2   0   0   0   2   2   0   2   2   2   2   2   2   2   0   2   2   0   0   0   2   2   0   0   0   0   0   0   2   0   0   2   2   0   2   2   2   0   2   0   2   2   2   2   0   0   0   0   2   2   2   0   2   0   2   0   0   2   0   0   0   0   0   0   0   0   2   2   2   2   0   0   0   2   2   0   0   0   0
 MK-5-15                2   2   0   2   2   2   0   2   0   2   0   0   0   0   2   2   0   0   0   0   2   0   2   0   2   2   2   0   0   2   0   2   0   2   0   0   2   0   2   0   0   2   2   2   0   2   2   2   2   0   0   0   0   0   0   2   2   2   2   0   0   0   0   0   2   0   0   0   2   2   2   0   0   2   0   2   2   2   2   0   0   2   2   2   0   2   2   0   2   0   2   2   2   2   0   2   0   2   2   2   0   0   2   2   0   0   0   2   2   0   2   2   2   2   2   2   0   0   2   0   0   2   0   0   0   0   2   2   2   2   2   2   2   2   2   0   2   2   2   0   0   2   2   0   0   2   0   0   0   2   0   0   0   2   0   2   2   2   0   2   0   2   2   0   2   0   0   0   0   0   2   2   0   2   0   2   0   0   2   0   2   0   0   0   0   0   0   0   2   2   2   0   0   0   2   2   0   0   0   0
 MK-5-16                2   0   0   2   0   2   0   2   0   2   2   2   0   2   2   2   0   0   0   0   2   0   2   0   2   2   2   0   0   2   0   2   0   2   0   0   2   0   2   0   0   2   2   2   0   2   2   2   2   0   0   0   0   2   0   2   2   2   2   0   0   0   2   0   2   0   0   0   2   2   2   0   0   2   0   2   2   2   2   0   0   2   2   2   2   2   2   0   0   0   2   2   2   2   0   2   0   2   2   2   0   0   0   2   0   0   0   2   0   0   2   2   2   2   2   2   0   0   2   0   0   2   0   0   0   2   2   2   2   2   2   2   2   2   2   0   2   2   2   0   0   2   2   0   0   2   0   2   0   2   0   0   0   2   0   2   2   2   0   2   0   2   2   0   2   0   0   0   0   0   2   2   0   2   0   2   0   0   2   2   2   0   2   0   0   0   0   0   2   2   2   0   0   0   2   2   0   0   0   0
 MK-6-1                 2   0   0   2   2   0   2   0   0   0   0   0   0   2   2   2   0   2   2   2   2   2   2   0   0   0   2   2   2   2   0   2   0   2   2   0   2   0   2   0   2   2   2   0   0   2   2   0   0   0   0   2   0   0   2   2   2   2   2   2   0   0   0   2   0   0   2   2   0   2   2   2   0   2   0   0   2   0   0   0   0   0   2   2   0   0   2   0   2   0   2   0   2   2   2   0   0   2   2   0   0   2   0   2   2   0   0   2   2   0   0   2   2   0   0   2   2   0   2   0   0   0   0   0   0   2   2   0   2   2   0   2   2   2   0   0   2   0   0   2   0   2   0   2   0   2   0   0   2   2   2   2   0   0   0   2   0   0   2   0   2   0   2   2   2   0   0   2   2   0   0   0   2   2   2   0   0   0   0   0   0   0   0   0   0   2   2   2   0   2   2   2   0   0   2   2   0   0   0   0
 MK-6-2                 2   0   0   2   2   2   2   2   0   0   0   0   0   2   2   2   0   2   2   2   0   2   2   0   0   0   2   2   2   2   2   2   0   2   2   0   2   0   2   0   2   2   2   0   0   2   2   0   0   0   0   2   0   0   2   2   2   2   2   2   2   0   0   2   2   0   2   2   0   2   2   2   0   0   0   0   2   0   0   0   0   0   2   2   0   0   2   0   2   0   2   0   2   2   2   2   0   2   2   0   0   2   0   2   2   0   0   2   2   0   0   2   2   0   0   2   2   0   2   0   0   0   2   0   0   2   2   0   2   2   0   0   2   0   0   0   2   0   0   2   0   2   0   2   2   2   0   0   2   2   2   2   0   0   0   2   0   0   2   0   2   0   2   2   2   0   0   2   0   0   0   0   2   2   2   0   0   0   0   0   2   0   0   0   0   2   2   2   0   2   0   2   0   0   2   2   0   0   0   0
 MK-6-3                 2   0   0   2   2   2   2   0   2   0   0   0   0   2   0   2   0   2   0   2   0   2   2   0   2   0   0   2   2   0   2   2   0   2   2   0   2   0   2   2   2   2   2   0   0   2   2   0   0   0   0   0   0   0   2   2   2   2   0   2   2   0   2   2   2   0   2   2   0   2   2   2   0   0   0   0   2   0   0   0   0   2   2   2   0   0   2   0   2   0   2   0   0   2   2   2   0   2   0   0   0   2   0   2   2   0   0   2   2   0   0   2   2   0   0   2   2   0   2   0   0   0   2   0   0   2   2   0   2   0   0   0   2   0   0   0   2   2   0   2   0   2   0   2   2   2   0   0   2   2   2   2   0   0   0   2   2   0   2   0   2   0   0   2   2   0   0   2   2   0   0   0   2   2   2   0   2   0   0   0   2   0   0   0   0   2   2   2   0   2   0   2   0   2   2   2   0   0   2   0
 MK-6-4                 2   0   0   2   0   2   2   0   2   2   0   0   0   2   0   2   0   2   0   2   0   2   2   0   2   0   0   2   2   0   0   2   0   2   2   0   2   0   2   0   2   2   2   0   0   2   2   0   0   2   0   0   0   0   2   2   2   2   0   2   2   2   2   2   0   0   2   2   0   2   2   2   0   0   2   0   2   0   0   0   0   2   2   2   0   0   2   0   2   0   2   0   0   2   0   2   0   2   2   0   2   2   0   2   2   0   0   2   2   2   0   2   0   0   0   2   2   0   2   0   0   0   2   0   0   2   2   2   2   0   2   0   2   0   0   0   2   2   0   2   0   2   0   2   2   0   0   0   0   2   2   2   0   0   0   2   2   0   2   0   0   0   0   2   2   0   2   2   0   0   0   0   2   0   2   0   2   0   0   0   2   2   0   0   0   2   2   2   0   2   0   2   2   2   2   2   0   0   2   0
 MK-6-5                 2   0   0   2   0   2   2   0   2   2   0   0   0   2   0   2   0   2   0   2   0   2   2   0   2   0   0   2   2   0   0   2   2   2   2   0   2   0   2   0   2   2   2   0   0   0   2   0   0   2   2   0   0   0   2   2   0   2   0   2   2   2   2   2   0   0   2   2   0   2   2   2   0   0   0   0   2   0   0   0   0   2   2   2   0   0   2   0   2   0   0   0   0   0   0   2   0   2   2   0   0   2   0   2   2   0   0   2   2   2   0   0   2   0   0   2   2   0   0   0   0   0   2   0   0   2   2   2   2   0   2   0   2   0   0   2   0   2   0   2   0   2   0   2   0   2   0   0   0   2   2   2   0   0   0   2   2   0   2   0   0   0   0   2   0   0   2   2   0   0   0   0   2   0   2   2   0   0   0   0   2   2   0   0   0   2   2   2   0   2   0   2   2   2   0   0   0   0   2   0
 MK-6-6                 2   0   0   2   0   2   0   0   2   2   0   0   0   2   0   0   0   2   0   2   0   2   2   0   2   0   0   2   2   0   0   2   2   2   0   0   2   2   2   0   2   2   2   0   0   0   2   0   0   2   0   0   0   2   2   0   0   2   0   2   2   2   2   2   0   0   2   2   0   2   2   2   0   0   0   0   2   0   0   0   0   2   2   2   0   0   0   0   2   2   0   0   0   0   0   2   0   2   2   2   0   2   0   2   2   0   2   2   2   2   0   0   2   0   0   2   2   0   0   0   0   0   2   0   0   2   2   2   2   0   2   0   2   0   0   2   0   2   0   2   0   0   0   2   0   2   0   0   2   2   2   2   0   0   0   2   2   0   2   0   0   0   0   2   2   0   2   2   0   0   0   0   2   0   2   2   0   0   0   0   2   2   0   2   0   0   2   2   0   2   0   2   2   2   0   0   0   0   2   0
 MK-6-7                 2   2   0   2   2   2   0   0   2   2   0   0   0   0   0   2   0   2   0   2   0   2   2   0   2   0   0   2   2   0   0   2   2   2   0   0   2   2   2   0   2   2   2   0   0   0   2   0   0   2   0   0   0   2   2   0   0   2   0   2   2   2   0   2   0   0   2   2   2   2   2   2   0   0   0   0   2   0   0   0   0   2   2   2   0   0   0   0   2   2   2   0   0   0   0   0   0   2   0   2   0   2   2   2   2   0   2   0   2   0   0   0   2   0   0   2   2   0   0   0   0   0   0   0   0   2   2   2   2   0   2   0   2   0   0   2   0   2   0   2   2   0   0   0   0   2   0   0   2   2   2   2   2   0   0   0   2   0   2   0   0   0   0   2   2   0   2   2   0   0   0   0   2   0   2   2   0   0   0   0   2   2   0   2   2   0   2   2   0   2   0   2   2   2   0   0   2   0   2   0
 MK-6-8                 2   2   0   2   0   2   0   0   2   2   2   0   0   0   0   2   0   2   0   2   0   2   2   0   2   0   0   2   2   2   0   2   2   2   0   0   2   2   2   0   2   2   2   2   0   0   0   0   2   2   0   0   0   2   2   0   0   2   0   2   2   2   0   2   2   2   2   2   2   2   2   2   0   0   0   0   2   0   0   0   0   2   2   2   0   0   0   0   2   2   2   2   0   0   0   0   0   2   0   2   0   2   2   0   2   0   0   0   2   0   0   0   2   0   0   0   2   2   0   0   0   0   0   0   0   2   2   0   2   0   2   0   2   0   2   2   0   2   0   2   2   0   0   0   0   2   0   0   2   2   2   2   2   0   0   0   2   0   2   0   0   0   0   2   2   0   0   2   0   0   0   0   2   0   2   2   0   0   0   0   2   2   0   2   2   0   2   2   0   2   2   2   2   2   0   0   2   2   2   0
 MK-6-9                 2   2   0   2   2   2   0   2   2   2   2   0   0   0   0   2   0   2   0   2   0   2   0   0   2   0   0   2   2   2   2   2   2   2   0   0   2   2   2   0   2   2   2   2   0   0   0   0   2   2   0   0   2   2   2   2   0   2   2   2   2   2   0   2   2   2   2   2   2   2   2   2   0   0   2   0   0   0   0   0   0   2   2   2   2   0   0   0   2   2   2   2   0   0   0   0   0   2   0   2   0   2   0   0   2   0   0   0   2   0   0   0   2   0   2   0   2   2   0   0   0   0   0   0   0   2   2   2   2   0   2   0   2   0   2   2   0   0   0   0   2   0   0   0   0   2   0   0   2   2   2   2   2   0   0   0   2   0   2   0   0   0   0   2   2   0   0   2   0   0   0   0   2   0   2   2   0   0   0   0   0   2   0   2   2   0   2   2   0   2   2   2   0   2   0   0   2   2   0   0
 MK-6-10                2   2   0   2   2   2   0   2   2   2   2   0   0   0   0   2   0   2   0   2   0   2   0   2   2   0   0   2   2   2   2   2   2   0   0   0   0   2   2   2   2   2   2   0   0   0   0   0   2   2   0   0   2   2   2   2   0   2   2   2   2   2   0   2   2   2   2   2   0   2   2   2   0   0   2   2   0   0   0   0   0   2   2   2   2   0   0   0   2   2   2   2   0   0   0   0   2   2   0   2   0   2   0   0   2   0   0   0   2   0   0   0   2   0   2   0   2   2   2   0   0   0   0   0   0   2   2   2   2   0   2   0   2   0   2   2   0   0   0   0   2   0   0   0   0   0   0   0   2   2   2   2   2   0   0   0   2   2   2   0   0   0   0   0   2   0   0   2   0   0   0   2   2   0   2   2   0   0   0   0   0   2   2   2   2   0   2   2   0   2   2   2   0   2   0   0   2   2   2   0
 MK-6-11                2   2   0   2   2   0   0   2   2   2   2   0   0   0   0   2   0   0   0   0   0   2   0   2   2   0   0   2   2   2   2   2   2   0   0   0   2   2   2   0   2   2   2   2   0   0   0   0   2   2   0   0   2   2   2   2   0   2   2   0   2   2   0   2   2   2   2   2   0   2   2   2   0   2   2   2   0   0   0   2   0   2   2   2   2   0   0   0   2   2   2   2   0   2   0   2   2   2   2   2   0   2   0   0   2   2   0   0   2   0   2   0   2   0   2   0   2   2   2   0   0   0   0   0   2   2   2   2   2   0   2   2   2   0   2   2   0   0   0   0   2   0   0   0   0   0   0   0   2   2   2   2   2   0   0   0   2   2   2   0   0   0   0   0   2   0   0   2   0   0   0   2   2   0   2   2   0   0   2   0   0   0   2   2   2   2   2   2   0   2   2   2   2   2   0   0   2   0   2   0
 MK-6-12                2   2   0   2   2   0   0   2   2   2   0   0   0   2   0   2   0   0   0   0   0   2   2   2   2   2   2   2   2   2   2   2   2   2   0   0   2   2   2   2   2   2   2   2   2   0   0   0   2   2   0   0   2   2   2   2   0   2   2   0   2   0   0   2   0   2   2   2   0   2   2   2   0   2   2   2   0   0   0   2   0   2   2   2   2   0   0   0   2   2   2   2   0   2   0   2   2   2   2   2   0   2   0   0   2   2   0   0   2   0   2   0   2   0   2   0   2   2   2   2   0   0   0   2   2   2   2   2   2   0   2   2   2   0   2   2   0   2   2   0   2   0   0   0   0   0   0   0   2   2   2   2   2   0   0   0   2   2   0   0   0   0   0   0   2   0   0   2   0   0   0   2   0   0   2   2   0   0   2   0   0   0   2   2   2   2   0   2   0   2   0   2   2   2   0   0   2   2   2   0
 MK-6-13                2   2   0   2   2   0   0   2   2   2   0   2   0   2   0   2   0   0   0   0   0   0   2   2   2   2   2   2   2   2   2   0   2   2   0   0   2   2   2   2   2   2   2   2   2   0   2   0   2   2   0   2   2   2   2   2   0   2   2   0   0   0   0   2   0   2   2   2   0   2   2   2   0   2   2   2   0   0   0   2   2   2   2   2   2   0   0   0   2   2   0   2   0   2   0   2   2   2   2   2   0   0   0   0   2   2   0   0   2   0   2   0   2   0   2   0   2   2   2   2   0   0   0   2   2   2   2   2   2   0   2   2   2   0   2   2   0   2   2   2   2   0   0   0   0   0   0   0   0   0   2   2   2   0   0   0   2   2   0   0   0   0   0   0   2   0   0   2   2   0   0   2   0   0   2   2   0   0   0   0   2   0   2   2   2   2   0   0   0   2   0   2   2   2   0   0   2   2   2   0
 MK-6-14                2   2   0   2   2   0   0   2   2   2   0   2   0   2   0   2   0   0   0   2   0   0   2   0   2   2   2   0   2   2   2   2   2   2   0   0   2   2   2   2   2   0   2   2   2   0   0   0   2   2   0   2   2   2   2   2   2   0   0   0   0   0   0   0   0   2   2   2   0   2   2   2   0   2   2   2   0   0   0   2   0   2   0   2   2   0   0   2   2   2   0   2   0   2   0   2   2   2   2   0   0   0   0   2   2   2   0   0   2   0   2   0   2   2   2   2   2   2   2   2   0   0   0   2   2   2   2   2   2   0   2   2   2   0   2   2   0   2   2   2   2   0   0   0   0   0   0   0   0   0   2   2   2   2   0   0   2   2   0   0   0   0   0   0   2   0   0   2   2   0   0   2   0   0   0   2   0   0   0   0   2   0   2   2   0   2   0   0   0   2   0   2   2   2   0   0   2   0   2   0
 MK-6-15                2   2   0   2   2   0   0   2   2   2   0   2   0   2   0   2   0   0   0   2   0   0   2   0   2   2   2   2   2   2   0   2   2   2   2   0   2   0   2   2   2   2   2   2   2   2   0   0   2   2   0   2   2   2   2   2   2   0   0   0   0   0   0   0   0   2   2   2   0   0   2   2   0   0   2   2   0   0   0   2   0   2   0   2   2   0   0   2   2   2   2   2   0   2   0   2   2   2   2   0   0   0   2   2   2   2   2   0   2   0   0   0   2   2   2   2   2   2   0   2   0   2   0   0   2   2   2   2   2   0   2   2   0   0   2   2   0   2   2   2   2   0   0   0   0   0   0   0   0   0   2   0   2   2   0   0   2   2   0   0   2   0   0   0   2   0   0   2   2   0   0   2   2   2   2   0   0   0   0   0   2   2   2   2   0   2   0   0   2   0   0   2   2   2   0   0   2   0   0   0
 MK-6-16                2   2   0   2   2   0   0   2   2   2   0   2   2   2   0   0   0   0   0   2   0   0   2   2   2   2   0   2   2   2   2   2   2   2   2   0   0   0   2   2   2   2   0   2   2   2   0   2   2   2   0   2   2   2   2   2   2   0   0   2   0   0   0   0   0   2   2   2   0   0   2   2   0   2   2   2   0   0   0   2   0   0   0   2   2   0   0   2   2   2   2   2   0   2   0   2   2   0   0   0   0   0   0   2   2   2   2   0   2   0   0   0   2   2   2   2   2   2   2   2   0   2   0   0   2   2   2   2   2   0   2   2   0   0   2   2   0   2   2   2   2   2   0   0   2   0   0   0   2   0   2   2   2   2   0   2   0   2   0   0   2   0   0   2   2   0   2   2   2   0   0   2   0   2   2   0   0   0   0   0   2   2   2   0   0   0   0   0   2   0   0   2   2   2   0   0   2   0   0   0
 
!****************************************** Phenotypic Data **********************************************************
!-100.0 is resevred for missing phenotype
SimulatedTrait1        13.8184   15.5273   13.7941   15.3493   14.4518   13.5380   15.6065   14.7898   14.4607   13.3996   14.5093   13.4317   15.1936   14.2512   16.7062   12.7997   15.1080   16.1397   15.5979   13.3451   14.0878   15.7693   15.7668   14.4948   14.4434   14.8963   14.4113   14.9848   14.5651   14.5598   14.6619   13.2426   14.8280   13.3916   16.9939   15.2602   14.9606   17.3461   15.8880   15.1351   15.7595   12.5267   15.0941   16.3943   14.2205   15.2637   14.3078   13.8964   13.4822   14.0908   15.5436   16.1064   16.8986   16.4929   12.5693   13.3052   14.5772   14.9081   16.1021   16.5275   13.2218   16.3010   16.2018   14.8805   13.3959   14.3787   13.8171   15.8780   16.2192   15.2948   14.3874   16.6912   13.4526   15.0510   14.4985   13.5285   12.9031   13.6126   14.4819   16.0360   15.0855   13.9598   15.2199   13.5234   14.3228   16.8684   15.3528   16.3010   16.0847   14.7227   14.3889   14.6575   16.2338   14.7076   18.0613   13.1770   15.4342   14.8160   14.4069   16.7779   13.2808   14.1830   12.9993   14.8318   15.0003   13.0982   14.3296   14.6053   12.9141   16.0285   15.7909   18.6388   13.0961   15.9986   14.1182   16.3358   14.5934   14.6353   14.5908   14.8791   16.3388   13.0705   13.6948   12.5424   13.5584   13.7822   15.0830   15.8823   14.2008   14.4809   14.8048   14.4849   15.7381   13.7573   14.7262   14.8225   14.6693   15.2011   17.9996   15.7781   13.8519   16.0039   14.2225   14.3461   14.9808   14.1695   15.7371   15.5757   14.9869   12.8833   15.5158   13.9934   15.1282   13.6563   15.3764   15.3414   16.2518   13.9168   15.4959   15.4765   17.1657   13.0044   15.5198   14.4433   15.0034   16.6194   15.6446   16.1748   15.8452   13.4397   14.8577   13.4236   15.2324   14.7753   15.7651   12.4766   15.3571   13.0767   14.2752   12.7529   12.0550   13.6270   16.1814   15.7713   14.0267   15.7657   15.8701   17.4087   16.6868   13.9447   14.9831   15.7830   13.9204   16.6361   14.1141   16.0121   15.2744   13.9529   14.5812   14.7481
SimulatedTrait2         9.1925    8.9393   10.4500   10.6991   10.6818   10.7301    9.8335    9.2509   10.0815   10.7297   10.5115    9.6789    9.6981   10.9084   10.2374   10.8150    9.6607    8.9747   10.0124    9.4945   10.9151    9.3900    9.3558   10.4024    9.5828   10.2756   11.8976    9.5848    9.1617   11.1000   10.1333   10.8198   10.5144   10.4968    9.5158   10.7590    9.3564   10.4261    9.5614   10.3685   10.0386   10.3383    9.8002    8.7728   10.7500   10.8036    9.3505    9.8236   10.0511   11.2959    9.0507    8.8191    9.7294    9.1346   10.5122   10.8240    9.8126   10.2804    9.1179    8.8612   10.0903    9.7538    9.2412    9.3579   10.9152   11.3455   10.0542    9.4592   10.3484    9.7150   10.5983    9.5189   10.0951   10.7785    9.9517   11.2283   10.5578   10.8748    9.5412    9.2575   10.0281    8.9329    9.7900   10.3958    9.7181   10.0868    9.1697    9.6703    9.8245   10.0953    9.5117   10.4139    8.5242   10.7705    9.9729    9.6034    8.9619    9.7291   10.6521    9.5804   10.4408   11.1841   10.6938    9.3633    9.7557   10.7817   10.4918   11.7593   10.8187    9.3028    9.5953   10.4431   10.6569    9.3489    9.4920    9.2118    9.7819   10.1162    9.7826    9.4939   10.0687   10.2395   10.6231    9.8671   10.3678   10.9834    9.9056    9.2067    9.4657    9.5079   10.2584    9.6878   10.6062   10.2784    9.4185   10.6572   11.1985    9.1809    9.3283    9.1141   10.3408   10.3907    9.2289    9.0360    9.3072   10.2919    9.0889    9.9547    9.2538   10.1996    8.2696   10.3009   10.6055   10.5344    9.8170   10.6864    9.5333   10.0233    9.3860    8.5894    9.8211   10.2366    9.5980   10.5005   10.2116    9.9686    9.4491    9.7910    9.4828   10.5178   10.6821   10.4828    9.4551    8.5671    8.7153   10.1695   11.3217   10.7226   10.6004   10.4140   10.3675    9.9217    9.1006    9.7385   10.5039    9.0885   10.2204    9.6384    9.3942    9.8536    8.9712    8.8073   10.1861    9.1134   10.0416   10.0286    9.9314   11.2605    9.1863   10.0955
 
