# Supplementary material for: Inclusive Composite Interval Mapping of QTL by Environment Interactions in Biparental Populations
Source: PLoS One. 2015 Jul 10;10(7):e0132414. doi: 10.1371/journal.pone.0132414 (PMC4498613; doi:10.1371/journal.pone.0132414)
Supplement: S5 File — (ZIP) [file pone.0132414.s005.zip › H=0.5/L1/run_00038.met]

!**********************Note: lines staring with "!" are remarks and will be ignored in the program********************
!*********************************General Information**********************************
!Assuming F1 = P1 x P2, populations available in QTL IciMapping are: 
!  1, P1BC1F1 = P1 x F1, the first backcrossing where P1 is used as the recurrent parent;
!  2, P2BC1F1 = P2 x F1, the first backcrossing where P2 is used as the recurrent parent;
!  3, F1DH, F1-derived doubled haploids; 
!  4, RIL or F1RIL, recombination inbred lines through the repeated selfing of F1;
!  5, P1BC1RIL, recombination inbred lines through the repeated selfing of P1BC1F1;
!  6, P2BC1RIL, recombination inbred lines through the repeated selfing of P2BC1F1;
!  7, F2, the selfing generation of F1;
!  8, F3, the selfing generation of F2;
!  9, P1BC2F1, the second backcrossing where P1 is used as the recurrent parent; 
! 10, P2BC2F1, the second backcrossing where P2 is used as the recurrent parent;
! 11, P1BC2RIL, recombination inred lines through the repeated selfing of P1BC2F1; 
! 12, P2BC2RIL, recombination inred lines through the repeated selfing of P2BC2F1; 
! 13, P1BC1F2, the selfing generation of P1BC1F1; 
! 14, P2BC1F2, the selfing generation of P2BC1F1; 
! 15, P1BC2F2, the selfing generation of P1BC2F1; 
! 16, P2BC2F2, the selfing generation of P2BC2F1; 
! 17, P1BC1DH, P1BC1F1-derived doubled haploids; 
! 18, P2BC1DH, P2BC1F1-derived doubled haploids; 
! 19, P1BC2DH, P1BC2F1-derived doubled haploids; 
! 20, P2BC2DH, P2BC2F1-derived doubled haploids; 
   3      !Mapping Population (see remarks above)
   2      !Mapping Function (1 for Kosambi; 2 for Haldane; 3 for Morgan)
   2      !Marker Space Type (1 for intervals; 2 for positions)
   1      !Marker Space Unit(1 for centiMorgans; 2 for Morgan)
   6      !Number of Chromosomes (or Linkage Groups)
 200      !Size of the mapping population
   2      !Number of environments
 
!***************************************** Chromosomes and Linkage Maps **********************************************
!Chromosome                 NumMarkers
-CH1                        16
-CH2                        16
-CH3                        16
-CH4                        16
-CH5                        16
-CH6                        16
!Linkage map (Marker name followed by position or the interval length)
 MK-1-1                1     0.000
 MK-1-2                1    10.000
 MK-1-3                1    20.000
 MK-1-4                1    30.000
 MK-1-5                1    40.000
 MK-1-6                1    50.000
 MK-1-7                1    60.000
 MK-1-8                1    70.000
 MK-1-9                1    80.000
 MK-1-10               1    90.000
 MK-1-11               1   100.000
 MK-1-12               1   110.000
 MK-1-13               1   120.000
 MK-1-14               1   130.000
 MK-1-15               1   140.000
 MK-1-16               1   150.000
 MK-2-1                2     0.000
 MK-2-2                2    10.000
 MK-2-3                2    20.000
 MK-2-4                2    30.000
 MK-2-5                2    40.000
 MK-2-6                2    50.000
 MK-2-7                2    60.000
 MK-2-8                2    70.000
 MK-2-9                2    80.000
 MK-2-10               2    90.000
 MK-2-11               2   100.000
 MK-2-12               2   110.000
 MK-2-13               2   120.000
 MK-2-14               2   130.000
 MK-2-15               2   140.000
 MK-2-16               2   150.000
 MK-3-1                3     0.000
 MK-3-2                3    10.000
 MK-3-3                3    20.000
 MK-3-4                3    30.000
 MK-3-5                3    40.000
 MK-3-6                3    50.000
 MK-3-7                3    60.000
 MK-3-8                3    70.000
 MK-3-9                3    80.000
 MK-3-10               3    90.000
 MK-3-11               3   100.000
 MK-3-12               3   110.000
 MK-3-13               3   120.000
 MK-3-14               3   130.000
 MK-3-15               3   140.000
 MK-3-16               3   150.000
 MK-4-1                4     0.000
 MK-4-2                4    10.000
 MK-4-3                4    20.000
 MK-4-4                4    30.000
 MK-4-5                4    40.000
 MK-4-6                4    50.000
 MK-4-7                4    60.000
 MK-4-8                4    70.000
 MK-4-9                4    80.000
 MK-4-10               4    90.000
 MK-4-11               4   100.000
 MK-4-12               4   110.000
 MK-4-13               4   120.000
 MK-4-14               4   130.000
 MK-4-15               4   140.000
 MK-4-16               4   150.000
 MK-5-1                5     0.000
 MK-5-2                5    10.000
 MK-5-3                5    20.000
 MK-5-4                5    30.000
 MK-5-5                5    40.000
 MK-5-6                5    50.000
 MK-5-7                5    60.000
 MK-5-8                5    70.000
 MK-5-9                5    80.000
 MK-5-10               5    90.000
 MK-5-11               5   100.000
 MK-5-12               5   110.000
 MK-5-13               5   120.000
 MK-5-14               5   130.000
 MK-5-15               5   140.000
 MK-5-16               5   150.000
 MK-6-1                6     0.000
 MK-6-2                6    10.000
 MK-6-3                6    20.000
 MK-6-4                6    30.000
 MK-6-5                6    40.000
 MK-6-6                6    50.000
 MK-6-7                6    60.000
 MK-6-8                6    70.000
 MK-6-9                6    80.000
 MK-6-10               6    90.000
 MK-6-11               6   100.000
 MK-6-12               6   110.000
 MK-6-13               6   120.000
 MK-6-14               6   130.000
 MK-6-15               6   140.000
 MK-6-16               6   150.000
!*********************************** Marker Types ********************************************************************
!Co-dominant marker: When heterozygote F1 is present, P1 is coded as 2, F1 is coded as 1, and P2 is coded as 0; Otherwise, P1 is coded as 2, and P2 is coded as 0. 
!Dominant marker: When heterozygote F1 is present, P1 and F1 are coded as 12, and P2 is coded as 0; Otherwise, P1 is coded as 2, and P2 is coded as 0.  
!Recessive markers: When heterozygote F1 is present, P1 is coded as 2, and F1 and P2 are coded as 10; Otherwise, P1 is coded as 2, and P2 is coded as 0. 
!Missing marker is coded as -1. 
 MK-1-1                 2   0   2   2   0   0   0   2   2   0   0   0   2   0   2   0   0   0   2   0   0   2   2   0   0   2   0   2   0   2   0   2   2   0   0   2   2   0   0   0   2   0   2   0   0   0   0   2   0   0   0   0   0   0   0   0   0   0   0   2   2   0   0   0   2   0   2   2   0   2   0   0   0   0   0   0   0   2   0   0   2   0   2   2   0   2   0   0   0   0   0   0   2   0   2   0   0   2   2   2   2   2   0   0   2   2   2   2   2   0   0   0   0   0   0   0   0   0   2   2   0   0   2   2   0   2   2   0   0   2   0   0   2   2   2   2   2   0   0   0   0   0   0   0   0   0   2   2   0   2   2   0   2   0   0   0   2   2   0   0   2   2   2   0   0   2   2   0   0   2   0   0   2   2   2   0   2   2   2   0   0   0   0   2   2   0   0   2   2   2   0   2   2   2   2   2   0   2   0   0
 MK-1-2                 2   0   2   2   2   0   0   2   2   0   0   0   2   0   2   0   0   0   2   0   0   2   2   0   0   2   0   2   0   2   0   2   2   0   0   2   2   0   0   0   2   0   2   0   2   0   0   0   0   0   2   0   0   0   0   0   0   0   0   2   2   0   0   0   2   0   2   2   0   2   0   0   0   0   0   0   0   2   0   0   2   0   2   2   0   2   0   0   0   0   0   0   2   0   2   0   0   2   0   2   2   2   0   2   2   2   2   2   2   0   0   2   0   0   0   0   0   0   2   2   0   2   2   0   0   2   2   0   0   2   0   2   2   2   2   2   2   0   0   0   0   0   0   0   0   0   2   2   0   2   2   0   2   0   0   0   2   2   0   0   2   2   2   0   0   2   2   2   0   2   0   0   2   0   0   0   0   2   2   0   0   0   0   2   2   0   0   0   0   2   0   2   2   2   2   0   0   2   0   0
 MK-1-3                 2   0   2   2   2   0   0   0   2   0   0   0   2   0   2   0   0   0   2   2   0   2   2   2   0   2   0   2   0   0   0   2   2   0   0   2   2   0   0   0   2   0   2   0   2   0   0   0   0   0   2   0   0   0   0   0   0   2   0   2   2   0   0   0   2   0   2   2   0   2   0   0   0   2   0   0   0   2   0   0   2   0   2   2   2   2   0   0   0   2   0   0   2   0   2   0   0   2   0   2   2   2   0   2   2   2   2   2   2   2   0   2   0   0   0   0   0   2   0   2   0   2   2   0   0   2   2   0   0   2   0   2   0   2   2   2   2   0   0   2   2   0   0   0   0   0   2   2   0   0   2   0   2   0   0   0   2   2   2   0   2   2   2   0   0   2   2   2   0   2   0   0   2   0   0   0   2   2   2   2   0   0   0   2   2   0   0   0   0   2   0   2   2   2   2   0   0   2   0   0
 MK-1-4                 2   2   2   0   2   0   0   0   2   0   0   0   2   0   2   0   0   0   2   2   2   2   2   2   0   2   0   2   0   0   0   2   2   0   0   2   2   0   0   0   2   0   2   0   2   0   2   0   0   0   2   0   2   0   0   0   0   2   0   2   2   0   0   0   2   0   2   2   0   2   0   0   0   2   0   0   0   2   0   0   2   0   2   2   2   2   0   0   2   0   0   0   2   0   2   2   0   2   0   2   2   2   0   2   2   2   2   2   0   0   0   2   0   0   0   0   0   2   0   2   0   2   2   0   0   2   2   0   0   0   0   2   0   2   2   2   2   0   0   0   2   0   0   0   0   0   2   2   0   0   2   0   2   0   0   0   2   2   2   0   2   2   2   0   0   2   2   2   0   2   0   0   2   0   0   0   2   2   0   2   0   0   0   2   2   0   0   0   0   2   0   2   2   2   2   0   0   2   0   0
 MK-1-5                 2   2   2   0   2   0   0   0   2   0   0   0   2   0   2   0   0   0   2   2   2   2   0   2   0   2   0   2   0   0   0   2   2   0   0   2   2   0   0   2   2   0   2   0   2   0   2   0   0   0   2   2   2   0   0   0   0   2   0   2   2   0   0   0   2   0   2   0   0   2   2   2   0   2   0   0   0   2   0   0   2   0   2   2   2   2   0   0   2   0   0   0   2   0   0   2   0   2   2   2   2   2   0   2   2   2   2   2   0   0   0   2   2   0   0   0   0   2   0   2   0   2   2   2   0   2   0   0   2   0   2   2   2   2   2   2   2   0   0   0   2   0   0   0   0   0   2   2   0   0   2   0   2   0   0   0   2   2   2   0   2   2   2   0   0   2   2   2   0   2   0   2   2   0   0   0   0   2   0   2   0   0   0   2   2   0   0   0   2   2   0   0   2   2   2   0   0   2   0   0
 MK-1-6                 2   2   2   2   2   0   0   0   2   0   0   0   2   2   2   0   0   0   2   2   2   2   0   2   2   2   0   0   0   0   0   2   0   0   0   2   2   0   0   2   2   0   2   0   2   0   2   0   0   0   2   2   2   0   0   0   0   2   0   2   0   0   2   2   2   0   2   0   0   2   2   2   2   2   0   2   0   2   0   0   2   0   2   2   0   2   0   0   2   0   0   0   2   0   0   2   2   2   2   2   0   2   0   2   2   2   2   0   0   0   0   2   2   0   0   0   0   2   0   2   0   0   2   2   2   2   0   0   2   0   2   2   2   2   2   2   2   0   0   0   2   0   0   0   0   2   2   2   0   0   2   0   2   0   0   0   0   2   0   0   0   2   2   0   0   2   2   2   0   2   0   2   2   0   0   0   0   2   0   2   2   0   0   2   2   0   0   0   2   2   0   0   2   2   2   0   0   2   0   0
 MK-1-7                 2   0   2   2   2   0   0   0   2   0   0   0   2   2   2   0   0   2   2   0   2   2   0   2   2   2   0   0   0   0   0   2   0   0   0   2   2   0   0   2   0   0   2   0   2   0   2   0   0   0   2   2   0   0   0   2   0   2   0   0   0   0   2   2   2   0   2   0   0   2   2   2   2   2   0   2   0   2   0   0   2   2   2   2   2   2   0   0   2   0   0   0   0   0   0   2   2   0   2   2   2   2   0   2   0   0   2   0   0   0   0   2   2   0   2   0   0   2   0   2   0   0   2   2   2   2   0   2   2   0   2   2   2   2   2   2   2   0   0   0   2   0   0   0   0   0   2   2   0   0   2   0   2   0   0   0   0   2   0   0   0   2   2   0   0   2   2   2   0   2   0   2   2   0   0   0   0   2   0   2   2   0   0   2   2   0   0   0   2   2   0   0   2   2   2   2   0   2   0   0
 MK-1-8                 2   0   2   2   2   0   0   0   2   0   0   0   2   2   0   0   0   2   2   0   2   2   0   2   2   0   0   0   0   0   0   2   0   2   0   2   2   0   0   2   0   0   2   0   2   0   2   0   0   0   2   2   0   0   0   0   0   2   0   0   0   2   0   2   0   0   2   2   0   2   2   2   2   2   0   2   0   2   0   0   2   2   2   2   2   2   0   0   2   0   0   0   0   0   0   2   2   0   2   2   2   2   0   2   0   0   2   0   2   0   2   2   2   0   0   0   0   2   0   2   0   2   2   2   2   2   0   2   2   0   2   0   2   2   2   2   0   0   0   0   2   0   0   0   0   0   2   2   0   0   2   0   2   0   0   0   0   2   0   0   0   2   2   0   0   2   0   2   0   2   0   2   2   2   0   0   0   0   0   2   2   0   2   2   2   0   0   0   0   2   2   0   2   2   2   2   2   2   0   0
 MK-1-9                 2   0   2   2   2   0   0   2   2   0   0   0   2   2   0   0   0   2   2   0   2   2   0   2   2   0   0   0   0   0   0   2   0   2   0   2   2   0   0   2   0   0   2   0   2   0   2   0   0   0   2   2   0   0   0   0   0   2   0   0   0   2   0   0   0   2   2   2   0   2   2   0   2   2   0   2   0   2   0   0   2   2   2   2   2   2   0   0   2   0   0   0   0   0   0   2   2   0   2   2   2   2   0   2   0   0   2   2   2   0   2   2   2   0   0   0   0   2   0   2   0   2   2   2   2   2   2   2   2   0   2   0   0   2   2   2   0   0   0   0   2   0   0   0   0   0   2   2   0   0   2   2   2   0   0   0   0   2   0   0   0   0   0   0   0   2   0   2   0   2   0   2   0   0   0   0   0   2   0   2   2   0   2   2   2   0   0   0   2   2   2   0   2   2   2   2   0   2   2   0
 MK-1-10                2   0   2   2   2   0   0   2   2   0   0   0   2   2   0   0   0   2   2   0   2   2   2   2   2   0   0   0   0   0   0   2   0   2   0   2   0   0   0   2   0   0   2   0   0   0   2   0   0   0   2   2   0   0   0   0   0   2   0   0   0   2   0   0   0   2   2   2   0   0   2   0   2   2   0   2   0   2   0   0   2   2   2   2   2   2   0   0   2   0   0   0   0   0   0   2   2   0   2   2   2   2   0   2   0   0   2   2   2   0   0   2   2   0   0   0   0   2   0   2   0   2   2   2   2   2   2   2   2   0   2   0   0   2   0   2   0   0   0   0   2   0   0   0   0   0   2   2   0   0   2   2   2   0   0   0   0   2   0   0   0   0   0   0   0   2   0   2   0   2   0   2   0   0   0   2   0   2   0   2   2   0   2   2   2   0   0   0   2   2   2   0   2   2   2   2   0   2   2   0
 MK-1-11                2   0   2   2   2   0   0   2   2   0   0   0   2   2   0   0   0   2   2   0   2   2   2   2   2   0   0   0   0   0   0   2   0   2   0   2   0   0   0   2   0   0   2   0   0   0   2   0   0   0   2   2   0   2   0   0   0   2   2   0   0   2   0   0   0   0   2   0   0   0   2   0   2   2   0   2   0   2   0   0   2   2   2   0   2   2   0   0   2   0   0   2   0   0   0   2   2   0   2   2   2   2   0   2   0   0   2   2   2   0   2   2   2   0   0   0   0   2   0   2   0   2   2   2   2   0   0   2   2   0   2   0   0   2   0   2   0   0   0   0   2   0   0   0   0   0   2   2   0   2   2   2   2   0   0   0   0   2   0   0   0   0   0   0   2   2   0   2   0   0   0   2   0   0   0   2   0   2   0   2   2   0   2   2   0   0   0   0   2   2   2   0   2   2   2   2   0   2   2   0
 MK-1-12                2   0   2   0   2   0   0   2   2   0   0   0   2   2   0   0   0   2   2   2   2   2   2   2   2   0   2   0   0   2   0   2   0   2   0   2   0   0   0   0   0   0   2   0   0   0   2   0   0   0   0   0   0   2   0   2   0   2   2   0   0   2   0   0   0   0   2   0   0   0   2   0   2   2   0   2   0   0   0   0   2   2   0   0   2   2   0   0   2   0   0   2   0   0   0   2   2   0   2   2   2   2   0   2   0   0   2   2   0   0   0   2   2   2   0   0   0   2   0   2   0   2   2   2   2   0   0   0   2   0   2   0   0   0   0   2   0   0   0   0   2   2   0   0   0   0   2   0   0   2   2   2   2   0   0   0   0   2   0   0   0   0   2   0   2   2   0   2   0   0   0   2   2   0   0   2   0   2   0   2   2   0   2   2   0   0   0   0   2   2   2   0   0   2   2   2   2   2   2   0
 MK-1-13                2   0   2   0   2   0   0   2   2   0   0   0   2   2   0   0   0   2   2   0   0   2   2   2   2   0   2   0   0   2   0   2   0   0   0   2   0   2   0   0   0   0   0   0   0   0   2   0   0   0   0   0   0   2   0   2   0   2   2   0   2   2   2   2   0   0   2   0   0   0   2   2   2   2   0   2   2   0   0   0   2   2   0   0   2   2   2   0   2   0   2   2   0   0   0   2   2   0   2   2   2   0   2   2   0   0   2   2   0   0   2   2   2   2   0   0   0   2   0   2   0   2   2   2   2   0   0   0   2   0   2   0   0   0   2   2   0   0   0   0   2   2   0   0   0   0   2   0   0   2   2   2   0   0   0   0   0   2   0   0   0   0   2   0   2   2   0   2   0   0   0   2   0   0   0   2   0   2   0   2   2   0   2   2   0   2   0   0   2   2   2   0   2   2   2   2   2   2   2   0
 MK-1-14                0   0   0   0   2   0   0   0   0   0   0   0   2   2   0   0   0   2   2   2   0   2   2   2   2   0   0   2   2   0   0   2   0   0   0   2   2   2   0   0   2   0   0   0   0   0   2   0   0   0   0   0   0   2   0   2   0   2   2   0   2   0   0   2   0   2   2   0   0   0   2   2   2   2   0   2   2   0   0   0   0   2   0   0   2   2   2   0   2   0   2   2   0   0   2   2   0   0   2   2   0   0   2   2   0   0   2   2   2   0   2   2   2   2   0   0   0   2   0   2   0   0   2   2   2   0   0   2   0   0   2   0   0   0   2   2   0   0   0   0   2   2   0   0   0   0   2   0   0   2   2   0   0   0   0   0   0   2   0   0   0   0   0   0   2   2   0   0   0   0   0   2   2   0   0   2   0   2   0   2   2   0   2   2   0   2   0   0   2   2   2   0   2   2   2   2   2   2   2   0
 MK-1-15                2   0   0   0   2   0   0   0   0   2   0   0   2   2   0   0   0   2   2   0   0   2   2   2   0   0   0   2   0   0   0   0   0   0   2   2   2   2   0   0   2   0   0   0   2   0   2   0   0   0   0   2   0   2   0   2   0   2   2   2   2   0   0   2   0   2   2   2   0   0   2   2   2   2   0   2   2   0   0   0   0   2   0   0   2   2   2   0   2   0   2   2   0   0   2   2   0   0   2   2   0   0   2   2   0   0   0   0   2   0   2   2   2   2   0   0   0   2   0   2   0   0   2   2   2   0   0   2   0   0   2   0   2   0   2   2   0   0   0   0   2   2   0   0   0   0   2   0   2   2   0   0   0   0   0   0   0   2   0   0   2   0   0   0   2   2   0   0   0   0   2   2   2   0   0   2   0   2   0   2   0   0   2   2   0   0   0   0   2   0   2   0   2   2   2   2   2   2   2   0
 MK-1-16                2   0   0   0   2   0   2   0   0   0   0   0   2   0   0   0   0   0   2   0   0   2   2   2   0   0   0   0   0   0   0   0   0   0   2   2   2   2   0   0   2   0   0   0   2   0   2   0   2   0   0   2   0   2   0   2   0   2   2   2   2   0   0   2   0   2   2   2   0   2   2   2   2   2   2   2   0   0   0   0   0   2   2   0   2   2   2   0   2   0   2   2   0   0   2   2   0   0   2   2   0   0   2   2   0   0   0   2   2   2   2   2   2   2   0   2   0   2   0   2   0   0   2   2   2   0   0   2   0   2   2   0   2   0   2   2   0   0   0   0   2   0   0   0   0   0   2   0   2   2   0   0   2   0   0   0   0   2   0   0   2   0   0   0   2   2   0   0   0   0   2   2   2   0   0   2   0   2   0   2   0   0   2   2   0   0   0   0   0   0   2   0   2   2   0   2   2   2   2   0
 MK-2-1                 2   2   0   2   2   0   0   2   2   2   2   2   2   2   0   2   2   2   0   0   0   2   0   2   2   0   2   2   0   2   2   2   0   0   0   0   0   0   2   0   0   0   0   0   0   2   2   2   2   2   0   2   0   2   2   0   0   2   2   2   2   0   2   2   2   0   0   2   0   0   0   0   2   0   0   0   0   0   2   0   0   0   2   0   2   0   0   2   0   2   0   2   0   2   2   2   0   2   2   2   0   2   2   0   0   0   0   2   2   0   2   2   2   2   0   2   2   2   2   0   0   0   2   2   0   0   2   0   0   2   2   0   0   2   2   2   2   0   0   2   2   0   2   0   0   0   0   0   0   2   2   0   2   2   2   0   2   2   2   2   2   0   2   0   2   2   0   0   2   0   2   0   2   0   0   2   0   0   2   0   0   2   2   0   0   2   2   0   0   2   0   2   0   0   0   2   2   0   0   2
 MK-2-2                 2   2   0   0   2   2   0   2   2   2   2   0   2   2   0   0   2   2   0   0   0   2   0   0   2   0   2   2   0   2   2   2   0   2   0   0   0   0   2   0   0   0   0   2   0   2   2   2   0   2   0   2   0   0   2   0   0   2   2   2   2   0   2   2   2   0   0   2   0   0   0   0   2   0   0   0   0   0   2   0   0   0   2   0   2   0   2   2   0   2   0   2   0   2   2   2   0   2   2   2   0   2   2   0   0   0   0   2   2   0   2   2   2   2   0   2   2   2   2   0   0   0   2   2   0   0   2   0   0   2   2   0   0   2   2   2   0   2   0   2   2   0   2   0   0   0   0   0   0   2   2   0   2   2   2   0   2   2   2   2   2   0   2   0   2   2   0   0   2   0   2   0   2   0   0   2   0   0   2   0   0   2   2   0   0   2   2   0   0   2   0   0   0   0   0   2   2   0   0   2
 MK-2-3                 0   2   0   0   2   2   2   2   2   2   2   0   2   2   0   0   2   2   0   0   0   2   0   0   2   0   2   2   0   2   2   2   0   2   2   2   2   0   2   0   0   0   0   2   0   2   2   2   0   2   0   2   0   0   2   0   0   2   2   0   2   0   2   2   2   0   0   2   0   0   0   0   2   0   0   0   2   0   2   0   0   0   2   0   2   0   2   2   2   2   0   2   0   2   2   2   0   2   2   2   0   2   2   0   0   0   0   2   2   2   2   0   2   2   0   2   0   0   2   0   0   0   2   2   0   0   2   0   0   2   2   0   2   2   2   2   0   2   0   2   2   0   2   0   0   0   2   0   0   2   0   0   2   2   2   0   2   2   2   2   2   0   0   2   2   2   0   0   2   0   0   0   2   0   0   2   0   0   2   0   0   2   2   0   0   2   2   0   2   2   0   0   0   0   0   2   2   0   0   2
 MK-2-4                 0   2   0   0   0   2   2   2   2   2   0   0   2   2   2   0   2   2   0   0   0   2   0   0   2   0   2   2   0   2   2   0   0   2   2   2   2   2   2   0   0   0   0   2   0   2   2   0   0   2   2   2   0   0   0   0   0   2   0   0   2   0   2   2   2   0   0   2   0   0   0   0   2   0   0   0   2   2   2   0   0   0   0   0   2   0   2   0   2   2   0   2   0   2   2   2   0   2   0   2   0   2   2   2   0   0   0   2   2   2   2   0   2   2   0   2   0   0   2   0   0   0   2   2   0   0   2   0   0   2   2   2   2   2   2   2   0   0   0   2   2   2   2   0   0   0   2   2   0   2   0   0   2   2   2   0   2   2   2   2   2   2   0   2   2   0   0   0   2   0   0   0   2   0   0   2   0   0   2   0   0   2   2   0   0   2   2   0   2   2   0   0   0   0   0   2   2   2   0   2
 MK-2-5                 0   0   0   0   0   2   2   2   2   2   0   2   2   2   2   0   2   2   0   0   0   2   0   0   2   0   2   2   0   2   2   0   0   0   2   2   2   2   2   0   0   0   0   2   0   0   2   0   0   2   2   2   0   0   0   0   0   2   0   0   2   0   2   2   2   0   0   2   0   0   0   0   2   0   2   2   2   2   2   0   0   0   0   0   2   0   2   0   2   2   0   2   0   2   2   2   0   2   2   2   0   2   2   2   0   0   0   2   2   2   2   0   2   2   0   0   0   0   2   0   0   0   2   2   0   0   2   0   0   2   0   2   2   2   0   2   0   0   0   2   2   0   2   0   0   0   2   0   0   2   0   0   2   2   2   0   2   2   2   2   2   2   0   0   2   0   0   0   0   0   0   0   2   0   0   2   0   0   2   0   0   2   2   0   0   2   2   0   2   2   0   0   0   0   0   2   2   2   0   2
 MK-2-6                 0   0   0   0   0   2   2   2   2   2   0   2   2   2   2   0   2   2   0   0   0   2   0   0   2   0   0   2   0   2   2   0   0   0   2   2   2   2   2   2   0   0   0   2   0   0   2   0   0   0   2   2   0   0   0   0   0   2   2   0   2   0   2   2   2   0   0   2   0   0   0   2   2   0   0   2   2   2   2   0   0   2   0   0   2   0   0   0   2   2   0   2   0   2   2   2   0   2   2   2   2   2   2   2   0   0   0   2   2   2   2   0   2   2   0   0   2   0   2   0   0   0   2   0   0   0   2   0   0   2   2   2   2   2   0   2   0   0   2   0   2   0   2   0   0   0   2   0   0   2   0   0   2   2   0   0   2   2   2   2   2   2   0   0   2   0   0   0   0   0   2   0   2   0   0   2   0   0   2   2   2   2   2   0   2   2   2   2   2   2   0   0   0   0   0   2   2   2   0   2
 MK-2-7                 0   0   0   0   0   0   2   2   2   2   0   2   2   2   2   0   2   2   0   0   0   0   0   0   2   2   2   2   0   0   2   0   0   0   2   2   2   2   2   2   0   0   0   2   0   0   2   0   0   0   0   2   0   0   0   0   0   2   2   0   2   0   2   2   2   0   0   2   0   0   0   2   2   0   0   2   2   2   2   0   0   2   0   0   2   0   0   0   2   2   0   2   0   0   0   2   0   2   2   2   2   2   0   2   0   0   0   2   2   2   2   0   2   2   2   0   2   0   2   2   0   0   2   0   0   0   0   0   0   2   2   2   2   2   0   2   0   0   2   0   2   0   2   0   0   2   2   0   0   2   0   0   2   2   0   0   2   2   2   2   0   0   2   0   2   0   0   0   0   0   0   0   2   0   0   2   0   0   2   2   2   2   2   0   2   2   2   2   0   2   0   0   0   0   0   2   2   2   0   0
 MK-2-8                 0   0   0   0   0   0   2   0   0   2   0   0   2   2   2   2   2   0   2   0   0   0   0   0   2   2   0   2   0   0   2   0   0   0   2   2   2   2   2   2   0   0   0   2   0   2   0   0   2   0   0   2   0   0   0   0   0   2   2   0   2   0   2   2   2   0   0   2   0   0   0   0   2   0   0   2   2   2   2   0   0   2   0   0   2   0   0   0   2   2   0   2   0   0   0   2   0   2   2   2   2   2   0   2   2   0   0   2   2   2   2   0   2   2   2   0   2   0   2   2   0   0   0   0   0   0   0   0   0   2   2   2   2   2   0   2   0   0   2   0   2   0   2   0   0   2   2   0   0   2   0   0   2   2   0   2   2   2   2   2   0   0   2   0   2   0   0   0   2   0   0   0   2   0   0   2   2   0   2   2   0   2   2   0   2   2   2   2   0   2   0   0   0   0   0   2   2   2   0   2
 MK-2-9                 2   0   0   0   0   0   2   0   0   2   0   0   2   2   2   2   2   0   2   0   0   0   0   0   2   2   0   2   0   0   2   2   0   0   2   2   2   2   2   2   0   0   0   2   0   2   0   0   2   0   0   2   0   0   0   0   0   2   2   0   2   0   2   2   2   0   0   2   0   0   0   0   2   0   0   2   2   2   2   0   0   2   0   0   0   0   0   0   2   2   0   2   2   0   0   2   0   2   2   2   2   2   0   2   2   0   0   2   2   2   2   0   2   2   2   0   2   2   2   0   2   2   2   0   0   0   0   0   2   2   0   2   2   0   2   2   0   0   2   0   2   0   2   0   0   2   2   0   0   2   0   0   2   0   0   2   2   2   2   2   0   2   2   0   2   0   2   0   2   0   0   0   2   0   0   2   2   0   2   0   0   2   2   0   2   2   2   2   0   0   0   0   0   0   0   0   2   2   0   0
 MK-2-10                0   0   0   0   0   0   2   0   2   2   0   0   2   2   2   2   2   0   2   0   0   0   0   0   2   2   0   2   0   2   2   2   0   0   2   2   2   2   2   2   0   0   0   0   0   2   0   0   2   0   0   2   0   0   0   0   0   2   2   0   2   0   2   2   2   0   0   0   0   0   0   0   2   0   0   2   2   2   2   0   0   2   0   0   0   0   2   0   2   2   0   2   2   0   0   2   0   0   2   2   2   2   0   2   2   0   0   2   2   2   2   0   2   2   2   0   2   2   2   0   2   2   2   0   0   0   0   0   0   2   0   2   2   2   2   2   0   0   2   0   2   0   2   0   0   2   2   0   0   2   0   2   2   0   0   0   2   2   0   2   0   0   2   0   2   0   2   0   2   0   0   0   2   0   0   2   2   0   0   0   2   2   2   0   2   2   2   2   0   2   0   0   0   0   0   2   2   2   0   0
 MK-2-11                0   0   0   0   0   0   2   0   2   0   0   0   2   2   2   2   2   0   2   0   0   0   2   0   2   2   0   2   0   2   0   2   0   2   2   2   2   0   2   2   0   0   2   0   0   2   0   0   2   0   0   2   0   0   0   0   0   2   0   0   2   0   2   2   2   0   0   0   0   0   0   0   2   2   0   2   2   2   2   2   0   2   0   0   0   0   2   0   2   2   0   2   2   0   0   2   0   0   2   2   2   2   0   2   0   0   0   2   0   2   2   0   2   2   2   0   2   2   2   0   2   2   2   0   0   0   0   0   0   2   0   2   0   2   2   2   0   0   2   0   2   0   0   0   0   2   2   2   0   2   0   2   2   0   0   0   2   2   0   2   0   0   2   0   2   0   2   0   2   0   0   2   2   0   0   2   2   0   0   0   2   2   2   2   2   2   2   2   0   2   0   0   0   0   0   0   2   2   0   0
 MK-2-12                0   0   0   0   0   0   2   0   2   0   0   0   2   2   2   2   2   0   2   0   0   0   2   2   2   2   0   2   2   2   0   2   0   2   2   2   0   0   2   2   0   2   2   0   0   2   0   2   2   0   0   2   0   0   0   0   2   2   0   0   2   0   0   2   2   0   0   0   0   0   0   0   2   2   0   2   2   2   2   2   0   2   2   0   0   0   2   0   2   2   0   2   2   0   0   2   0   0   2   2   2   2   0   2   0   0   0   2   0   2   2   0   0   2   2   0   2   2   0   0   2   2   2   0   0   2   2   0   0   2   0   2   0   2   2   2   0   2   2   0   2   0   0   0   0   2   2   2   0   2   0   2   2   0   0   0   2   2   0   2   0   0   2   0   2   0   2   0   2   0   0   2   2   0   0   2   2   2   0   2   2   2   2   2   2   2   2   2   0   2   0   0   0   0   0   2   2   2   0   0
 MK-2-13                0   2   0   0   2   0   2   0   0   0   0   0   2   2   2   2   2   0   2   0   2   0   0   2   2   2   0   2   2   2   0   2   2   2   2   0   0   0   2   2   0   2   2   0   0   2   0   2   2   0   0   2   0   2   0   0   2   2   0   0   2   0   0   2   2   0   0   0   0   0   0   0   2   2   0   2   2   2   2   2   0   2   2   0   0   0   2   0   2   2   0   2   2   2   0   2   0   0   2   2   2   2   0   2   0   0   0   2   0   2   2   0   0   2   2   0   2   2   0   0   2   2   2   2   0   2   2   0   0   2   0   2   0   2   2   2   0   2   2   0   0   0   0   2   0   2   2   2   0   2   0   2   2   0   0   0   2   2   0   2   0   0   2   2   2   0   2   0   2   0   0   0   0   0   2   2   0   2   0   2   0   2   2   2   2   2   2   2   0   2   0   0   0   2   0   2   2   0   0   0
 MK-2-14                0   2   0   0   2   0   2   0   0   2   0   0   2   2   2   2   2   0   2   2   2   0   0   2   2   0   0   2   0   2   0   2   2   2   2   0   2   2   2   2   0   2   2   0   0   0   0   2   2   0   0   2   0   2   0   2   0   2   0   0   2   0   0   2   2   0   0   0   0   0   0   0   2   2   0   0   2   2   2   2   0   2   2   0   0   0   2   2   2   2   0   2   2   2   0   0   0   0   0   2   2   0   0   2   0   0   0   2   2   2   2   0   0   2   2   0   2   0   0   0   2   2   2   2   0   2   2   0   0   2   0   2   2   2   0   2   0   2   2   0   0   0   0   2   0   2   2   2   0   2   0   2   2   0   0   0   2   2   0   2   0   0   2   2   2   0   0   0   2   0   0   0   0   0   2   2   0   2   0   2   2   2   2   2   2   2   2   2   2   2   0   2   0   2   0   2   2   0   0   0
 MK-2-15                0   0   2   2   2   0   2   2   0   2   0   0   2   2   2   2   0   0   2   2   2   0   0   2   2   0   0   2   0   2   0   2   2   0   2   0   2   0   2   0   2   2   2   0   0   0   0   2   2   0   0   2   0   0   0   2   0   0   0   0   2   0   0   2   0   2   0   0   0   0   2   0   0   2   0   0   2   2   2   2   0   2   2   0   0   0   2   2   2   2   0   2   2   2   0   2   0   0   0   2   2   2   0   2   0   0   0   2   2   0   2   0   0   2   2   0   2   0   0   0   2   2   2   2   0   2   2   0   0   2   0   2   2   2   0   2   2   2   2   0   0   0   0   0   0   2   2   2   0   2   0   2   2   2   2   2   2   2   0   2   0   0   2   0   2   0   0   0   2   0   0   0   0   0   0   2   0   0   0   2   2   2   2   2   2   2   2   2   2   2   0   2   0   2   0   2   2   2   2   0
 MK-2-16                0   0   2   2   2   0   2   2   2   2   0   0   2   2   2   2   0   0   2   2   2   0   0   2   0   0   0   2   0   2   0   2   2   0   2   0   2   0   2   0   2   2   2   0   0   0   0   2   2   0   0   2   0   0   0   2   2   0   0   0   2   0   0   2   0   0   0   0   0   0   2   0   0   2   0   0   2   2   0   2   0   0   2   0   0   0   2   2   0   2   0   2   0   2   0   0   2   0   0   2   2   0   0   2   2   0   2   2   2   0   2   0   0   2   2   0   2   0   0   2   2   2   2   2   0   2   2   0   0   2   0   2   2   2   0   2   2   2   0   0   0   0   0   0   0   2   2   2   0   2   0   2   2   2   2   2   2   2   0   2   0   0   2   0   2   0   0   0   2   0   0   0   2   0   0   2   0   0   0   2   2   2   2   2   2   2   0   2   2   2   0   2   0   2   0   2   2   2   2   0
 MK-3-1                 0   0   0   0   2   0   0   0   2   0   0   2   0   0   2   2   2   0   0   0   0   2   0   0   0   2   2   2   0   2   2   0   0   2   2   2   0   0   0   0   0   0   2   0   0   2   2   0   2   0   0   0   2   2   2   2   0   0   0   0   2   0   2   2   0   2   0   0   2   0   0   2   2   0   2   2   2   0   2   0   2   0   2   2   0   0   2   0   2   0   2   2   0   0   0   2   0   0   0   0   0   2   2   2   2   2   0   2   2   2   0   0   2   2   2   2   2   0   0   2   0   0   2   0   2   0   2   2   2   2   2   0   2   0   0   0   0   0   2   0   0   2   2   0   2   0   0   2   0   0   0   0   0   2   0   0   0   2   0   0   2   0   0   2   0   0   2   2   0   2   2   2   0   2   0   2   0   2   0   2   0   2   0   0   2   2   0   0   0   0   0   2   2   2   0   0   2   2   2   2
 MK-3-2                 0   0   0   0   2   0   0   0   2   0   0   2   0   2   2   2   0   0   0   0   0   2   0   0   0   2   0   2   0   2   2   0   0   2   2   2   0   0   0   0   0   0   2   0   0   2   2   0   2   0   0   0   2   0   2   0   0   0   0   0   2   0   2   2   0   2   0   0   2   0   2   2   2   0   2   2   2   0   2   0   2   0   2   2   0   0   2   0   2   0   2   2   2   0   0   2   0   0   0   2   0   2   0   2   2   2   0   2   0   2   0   0   2   2   2   2   2   0   0   2   0   0   2   0   2   0   2   2   2   2   2   0   2   2   0   0   0   0   2   0   0   2   2   0   2   0   0   2   0   0   0   0   0   2   0   0   0   2   0   0   2   0   0   2   0   0   2   2   2   2   2   0   2   2   0   2   2   2   0   2   0   2   2   0   2   2   0   0   0   0   0   2   0   2   0   0   2   2   2   2
 MK-3-3                 0   0   0   0   2   0   0   0   2   0   0   2   0   2   2   2   0   0   0   0   0   2   0   0   0   2   0   2   0   2   2   0   0   2   2   2   2   0   0   0   2   0   2   0   0   2   2   0   2   0   0   2   2   0   2   0   0   0   0   0   2   0   2   2   0   2   0   0   2   0   0   2   2   0   2   2   2   0   2   2   2   0   2   2   2   0   2   0   0   2   2   2   2   0   0   2   0   0   2   2   0   2   0   2   2   2   0   2   0   2   0   0   2   2   2   2   2   0   0   2   0   0   2   0   2   0   2   2   2   2   2   0   2   2   0   0   0   0   2   2   0   2   2   0   2   0   0   2   0   0   0   0   0   2   0   0   0   2   0   2   2   0   0   2   2   0   2   2   2   2   2   0   2   2   0   2   2   2   2   2   0   0   2   0   2   2   0   0   0   0   0   2   0   2   0   0   2   2   2   2
 MK-3-4                 0   0   0   0   2   0   0   0   2   2   2   2   0   2   2   2   0   0   0   0   0   2   0   0   0   2   0   2   2   2   0   2   0   2   2   2   2   0   0   0   2   0   0   0   0   2   2   0   2   2   0   2   2   0   2   0   0   0   0   0   2   0   2   2   0   2   0   0   0   0   0   2   2   0   2   2   2   0   2   2   2   0   2   2   0   0   2   0   0   2   2   2   2   0   0   2   0   2   2   2   0   2   0   2   0   2   0   2   0   2   2   0   2   2   0   2   2   0   0   2   0   0   2   0   2   0   2   2   2   2   2   0   0   2   0   0   0   0   2   2   0   0   0   0   2   0   0   2   0   0   0   0   0   0   0   0   0   2   0   2   2   0   0   2   2   0   2   0   2   2   2   0   2   0   0   0   2   2   2   2   0   0   2   0   2   0   0   0   0   0   0   2   0   0   0   0   2   2   2   2
 MK-3-5                 0   2   0   2   2   0   0   0   2   2   2   2   0   2   2   0   0   0   0   0   0   2   0   0   0   2   0   2   2   2   0   2   0   0   2   2   2   0   2   0   2   0   2   0   0   2   2   0   2   2   0   2   2   0   2   0   0   0   0   0   0   0   2   2   0   2   0   0   0   0   0   2   2   0   2   2   2   0   2   2   2   0   2   2   0   0   2   0   0   2   2   2   2   0   0   2   0   2   2   2   0   2   0   2   0   0   0   2   0   2   2   0   0   2   0   2   2   0   0   0   0   0   2   2   2   0   0   2   2   2   2   2   0   2   0   0   0   0   2   2   0   0   0   0   2   0   0   2   0   0   0   0   0   0   2   0   0   2   0   2   2   2   0   2   2   0   2   0   2   2   2   0   2   0   0   0   2   2   2   2   0   0   2   0   2   0   0   0   0   2   0   2   0   0   2   0   2   2   2   0
 MK-3-6                 0   2   0   2   2   0   0   0   2   2   2   0   0   2   2   0   0   0   0   0   0   2   0   0   0   2   0   2   2   2   0   2   0   0   2   2   2   0   2   0   2   0   2   0   0   2   2   0   2   2   0   2   2   0   2   0   0   0   0   0   0   0   2   2   0   2   2   2   0   0   0   2   2   0   2   2   2   0   2   2   2   0   2   2   0   0   2   2   0   2   2   2   2   0   0   0   2   0   2   0   0   2   0   2   0   0   0   2   0   2   2   0   0   2   0   2   2   0   0   0   0   0   2   2   2   0   0   2   2   0   2   2   0   2   0   0   0   0   2   2   0   0   0   0   2   0   0   2   0   0   0   0   0   0   2   0   0   2   0   2   2   2   0   0   0   0   2   0   0   2   2   2   2   0   0   0   2   2   2   2   0   0   2   0   2   0   0   0   0   2   0   2   0   0   2   2   2   2   2   0
 MK-3-7                 0   2   0   2   2   0   0   0   2   2   2   0   0   2   2   0   0   0   2   0   0   2   0   0   0   2   0   2   2   2   2   2   2   0   2   2   2   0   2   0   2   0   2   0   0   2   2   0   2   2   0   2   2   0   2   0   0   0   0   0   0   0   2   2   0   2   2   2   0   0   2   2   2   0   2   2   2   0   2   0   2   0   2   0   0   0   0   2   0   2   2   0   2   0   0   0   2   0   2   0   0   2   0   2   0   0   0   2   0   2   2   0   0   2   0   2   2   0   0   0   0   2   2   2   2   0   0   2   2   0   2   2   0   2   0   2   0   0   2   2   0   0   0   0   2   0   0   2   0   0   0   0   0   0   2   0   0   2   0   2   2   2   0   0   0   0   2   0   0   2   2   0   2   0   0   0   2   2   2   2   2   2   2   2   0   0   0   0   0   2   0   2   0   0   0   2   2   2   2   0
 MK-3-8                 0   2   0   2   2   0   0   0   2   2   2   0   0   2   2   0   0   0   2   0   0   2   2   2   0   2   0   2   2   2   2   2   2   0   2   0   2   0   2   0   2   0   2   0   0   2   2   0   2   0   0   2   2   0   2   0   0   0   0   0   0   0   2   2   0   2   2   2   0   0   2   2   0   0   2   2   2   0   2   0   2   0   2   0   0   0   0   2   0   2   2   0   2   0   0   0   2   2   2   0   0   2   0   2   0   0   0   0   2   2   2   0   0   2   0   2   2   2   0   0   0   2   2   2   2   2   0   2   0   0   2   2   0   0   0   2   0   0   2   2   0   0   0   0   2   0   2   2   0   0   0   2   0   0   2   0   2   2   0   2   0   2   0   0   0   0   2   0   0   2   2   0   2   0   0   0   2   2   2   2   2   2   2   2   0   0   0   0   0   2   0   2   0   0   0   2   2   2   2   0
 MK-3-9                 0   2   2   2   2   0   0   0   2   2   2   0   0   2   2   0   2   0   0   0   0   2   2   2   0   2   0   2   2   2   2   2   2   0   2   0   2   0   2   0   2   0   2   0   0   2   2   0   2   0   0   2   2   0   2   0   0   0   0   0   0   0   2   2   0   2   2   2   0   0   2   2   0   0   2   2   2   0   0   2   0   0   2   0   0   0   0   2   2   2   2   0   2   0   0   0   0   2   2   0   0   2   0   2   0   0   0   0   2   0   2   0   0   0   0   2   2   2   0   0   0   2   0   2   2   2   0   2   2   0   2   2   0   2   0   2   0   0   2   2   0   0   0   0   2   2   2   2   0   0   0   2   0   0   2   0   2   2   0   2   0   2   0   0   2   0   2   0   0   2   2   0   2   0   0   0   2   2   2   2   2   2   2   2   0   0   0   0   0   2   0   0   0   0   0   2   2   2   2   0
 MK-3-10                0   2   2   2   2   0   0   0   2   0   2   0   0   2   2   0   2   0   0   2   0   2   2   2   0   2   0   2   2   2   2   2   2   0   2   0   2   2   2   0   2   0   2   0   0   2   2   0   2   0   2   2   2   0   2   0   0   0   0   0   0   0   2   2   0   2   2   2   0   2   2   0   0   0   2   2   2   0   0   2   0   2   2   0   0   0   0   0   2   2   2   0   2   0   0   0   0   2   2   2   0   2   2   0   0   0   2   0   2   0   2   0   0   0   0   2   2   2   0   0   0   2   0   2   2   2   2   2   2   0   0   2   0   2   2   2   0   0   2   2   2   2   0   0   2   2   2   2   2   0   0   2   0   2   2   0   2   2   0   2   0   2   0   0   2   0   2   0   0   2   2   0   2   0   0   0   2   2   2   2   2   2   2   2   0   0   0   0   0   2   0   0   0   0   0   2   2   2   0   0
 MK-3-11                2   2   2   2   2   0   0   0   2   0   2   0   0   2   2   0   2   0   0   2   0   2   2   2   0   2   0   2   2   2   2   2   2   0   2   0   0   2   2   0   2   0   2   0   0   2   2   0   2   0   2   2   2   0   0   0   0   0   0   2   0   0   2   2   0   2   2   2   0   2   2   0   0   0   2   2   2   0   0   2   0   2   2   0   0   0   0   0   2   2   2   0   2   0   0   0   2   2   2   0   0   2   2   0   0   0   2   0   2   0   2   0   0   0   0   2   2   2   0   0   2   2   0   2   2   2   2   2   2   2   0   2   0   2   2   2   0   0   2   2   0   2   0   0   2   2   2   2   2   0   0   2   0   2   2   0   2   0   0   2   0   2   0   0   2   0   2   0   0   2   2   0   2   0   0   0   2   0   0   2   2   2   2   2   0   0   0   0   0   2   0   0   0   0   0   2   2   2   0   0
 MK-3-12                0   2   2   2   2   0   2   0   2   0   2   0   0   2   2   0   2   0   0   2   0   2   2   2   0   2   0   2   2   2   2   2   2   0   2   0   0   2   2   0   2   0   2   2   0   2   2   2   2   0   2   2   2   0   0   0   0   0   0   2   0   0   2   2   0   2   2   2   0   2   2   0   0   0   0   2   0   0   0   2   0   2   2   0   2   0   0   0   2   2   2   0   2   0   0   0   2   2   2   0   0   2   2   0   0   0   2   0   2   0   2   2   0   0   0   2   2   2   0   0   2   2   2   2   2   2   2   0   2   2   2   2   0   2   2   2   0   0   2   2   0   2   0   0   2   2   2   2   2   0   0   2   0   2   2   0   0   0   2   0   0   2   2   0   2   0   0   0   0   2   2   0   2   0   0   0   2   0   0   2   2   2   2   2   0   0   0   0   0   2   0   0   0   0   0   2   2   2   0   0
 MK-3-13                0   2   0   2   2   0   2   2   2   0   2   0   0   2   2   0   2   0   0   2   0   2   2   2   0   0   0   2   2   2   2   2   2   0   2   0   0   2   2   0   2   0   2   2   0   2   2   0   2   0   0   2   0   0   0   0   0   2   0   0   0   0   2   2   0   2   2   2   0   2   2   0   0   0   0   2   0   0   0   2   2   2   2   0   2   2   0   0   2   2   2   0   2   0   0   0   2   0   0   0   0   2   0   2   0   0   2   0   0   0   2   2   0   0   2   2   2   0   2   0   2   2   2   2   2   2   2   0   2   2   2   2   0   2   2   2   0   0   2   2   0   0   0   0   2   2   2   2   2   0   0   2   2   2   2   0   2   0   2   0   2   0   2   2   0   0   0   2   0   2   2   0   2   2   0   0   2   0   0   2   2   2   2   0   2   0   2   0   0   2   2   0   0   0   0   2   2   2   0   0
 MK-3-14                2   2   0   2   2   0   2   2   2   0   2   0   0   2   2   0   2   0   0   2   0   2   2   2   0   0   0   0   2   0   2   2   2   2   2   0   0   2   2   0   2   0   2   2   0   2   2   0   2   0   2   2   0   0   0   0   0   2   0   0   0   0   2   2   0   2   2   2   0   0   2   0   0   0   0   2   0   0   0   2   2   2   2   0   2   2   0   0   0   2   2   0   2   0   0   0   2   0   0   0   0   2   0   2   0   0   2   0   0   0   2   2   0   0   2   2   2   0   2   0   2   2   2   0   2   2   2   0   2   2   2   2   0   2   2   2   0   0   2   2   0   0   2   0   2   2   2   2   0   0   0   2   2   2   2   2   2   0   2   0   2   0   2   2   0   0   0   2   0   2   2   0   2   2   0   0   2   0   0   2   2   2   2   0   2   2   2   0   0   2   2   0   0   0   0   2   2   2   0   0
 MK-3-15                2   2   2   2   2   0   2   2   2   0   2   0   0   2   2   0   2   0   0   2   0   2   2   2   0   2   0   0   2   0   2   2   2   2   2   0   0   2   2   0   2   0   2   2   0   2   2   0   2   0   2   2   0   2   0   0   0   2   0   0   0   0   2   2   0   2   2   2   2   0   2   0   2   0   0   2   0   0   2   2   2   2   2   0   2   2   0   0   0   2   2   0   2   0   0   0   2   0   0   0   0   2   0   2   0   0   2   0   0   0   2   2   0   0   2   2   2   0   2   0   2   2   0   0   2   2   2   0   2   2   2   2   0   2   0   0   0   0   0   2   0   0   2   0   2   2   2   0   0   0   0   2   2   2   2   2   2   0   2   0   2   0   2   2   0   0   0   0   2   2   2   0   2   0   0   0   2   0   0   0   2   2   2   0   2   2   2   0   2   2   2   0   0   2   0   2   0   2   0   0
 MK-3-16                2   2   2   2   2   0   2   2   2   0   2   0   0   2   0   0   2   0   0   2   0   2   0   2   0   2   0   0   0   0   2   0   2   2   2   2   2   2   2   0   2   0   0   2   2   2   2   0   2   2   2   2   0   2   0   0   0   2   0   0   0   2   2   2   0   0   2   2   0   0   2   0   2   0   0   2   0   0   2   2   2   2   2   0   2   2   0   0   0   2   2   0   2   0   2   0   2   0   0   0   0   2   0   0   0   0   2   0   0   0   0   2   0   0   2   2   2   2   2   0   0   2   0   0   2   2   2   2   2   2   2   2   0   0   0   0   0   0   0   2   0   0   2   0   2   2   2   0   0   0   0   2   2   2   2   2   0   0   2   0   2   0   2   2   0   0   0   0   2   2   2   2   2   0   0   2   0   0   0   0   2   2   2   0   2   2   0   0   2   2   2   0   0   2   0   2   0   2   0   0
 MK-4-1                 0   2   0   2   0   0   2   2   2   0   2   0   2   2   0   2   0   2   2   0   2   0   2   2   0   0   2   2   0   2   2   2   0   0   2   0   0   0   0   0   2   0   0   2   2   0   2   2   2   0   2   0   2   2   2   2   0   0   2   2   0   2   0   2   2   0   0   2   2   0   0   2   0   2   0   2   0   2   2   0   0   0   2   0   2   0   2   0   0   2   2   0   0   0   2   0   2   0   0   0   2   2   2   0   0   0   0   0   0   0   0   0   0   2   2   0   0   2   0   2   0   0   2   0   2   0   0   2   0   0   0   2   0   0   2   2   0   0   2   2   0   0   2   2   2   0   2   0   2   0   2   0   0   0   0   0   2   2   2   0   2   0   0   0   2   2   2   0   2   0   2   0   2   2   0   2   2   2   2   2   0   2   0   0   0   0   2   2   0   2   0   2   0   2   2   2   2   0   2   2
 MK-4-2                 2   2   0   0   0   0   2   2   0   0   2   0   2   2   0   0   0   2   2   0   2   0   2   2   2   0   2   2   0   2   2   2   0   0   2   0   2   0   0   0   2   0   0   2   2   2   2   2   2   0   2   0   2   2   2   2   2   0   2   2   0   2   0   0   2   0   0   2   2   0   0   2   0   2   0   2   0   0   0   0   0   0   2   0   2   0   2   0   0   2   0   0   0   0   2   0   2   0   0   0   2   2   2   0   0   0   0   0   0   0   0   0   0   2   2   0   0   2   0   2   0   0   2   0   2   0   0   2   0   0   0   2   0   0   2   2   0   0   2   2   0   0   2   2   2   0   0   0   2   0   2   0   0   0   0   0   2   2   2   0   2   0   0   0   0   2   2   0   2   0   2   0   2   2   0   2   2   2   2   2   0   2   0   0   0   0   2   2   0   2   2   2   0   2   2   2   2   0   2   2
 MK-4-3                 2   2   0   0   0   0   2   2   0   0   2   0   0   2   0   0   0   2   0   0   2   0   2   2   2   0   2   2   0   2   2   2   0   0   2   0   2   0   0   0   2   0   0   2   2   2   2   2   2   0   2   0   2   2   2   2   2   0   0   2   2   2   0   0   2   0   0   2   2   0   0   2   0   2   2   2   0   2   0   0   0   0   2   0   2   0   2   0   0   2   0   0   0   0   2   0   2   0   2   0   2   2   2   0   0   2   0   0   0   0   0   0   0   2   2   0   0   2   0   2   0   2   2   0   0   0   0   2   0   0   0   2   0   0   2   2   0   0   2   0   0   0   0   2   2   2   0   0   2   0   2   0   0   0   0   0   2   2   2   2   0   0   2   0   0   0   2   2   2   0   2   0   2   2   0   0   2   2   2   2   0   2   0   0   0   0   2   2   0   2   2   2   0   2   2   2   2   2   2   2
 MK-4-4                 2   2   0   0   0   0   2   2   0   0   2   0   0   2   2   0   0   2   2   0   2   2   2   2   2   0   2   2   0   2   0   2   0   0   2   0   2   0   0   0   2   0   0   2   2   2   2   2   2   0   2   0   0   2   2   2   2   0   0   2   2   2   0   0   2   0   0   2   2   0   0   2   0   2   2   2   0   2   0   0   0   0   2   0   2   0   2   2   0   2   0   0   0   0   2   0   0   0   2   0   2   2   2   0   0   2   0   0   0   0   2   0   0   2   2   0   0   2   0   2   0   2   2   0   0   0   2   2   2   0   0   2   0   0   2   2   0   0   2   0   0   2   0   2   2   2   0   0   2   0   2   2   0   0   0   0   2   2   0   2   2   0   2   0   0   0   2   2   2   0   2   0   2   2   0   0   2   2   2   2   0   2   0   0   0   0   2   2   0   2   2   2   0   2   2   2   2   2   2   0
 MK-4-5                 2   0   0   0   0   0   0   2   0   2   2   0   0   0   2   0   0   2   2   0   2   2   2   2   2   0   2   2   0   2   0   2   0   0   2   2   2   0   0   0   2   0   0   0   2   2   2   2   2   2   2   0   0   2   2   0   2   0   0   2   0   2   0   0   2   0   0   2   2   0   0   2   0   2   2   2   0   2   0   0   0   0   2   2   2   0   2   2   0   2   0   2   0   0   2   0   0   0   2   0   2   2   2   0   0   2   0   0   0   0   2   2   0   2   2   0   0   2   2   2   0   2   2   0   0   0   2   2   2   0   0   2   0   2   2   2   0   0   0   0   0   2   0   2   2   2   0   0   2   0   2   2   0   0   0   0   2   2   0   2   2   0   2   0   0   0   2   2   2   0   2   0   2   2   0   2   2   2   2   2   0   2   0   0   2   0   2   2   0   2   0   2   0   2   2   2   2   2   2   0
 MK-4-6                 2   0   0   0   0   0   0   2   0   2   2   0   0   0   2   0   0   2   2   0   2   2   2   2   2   0   0   2   0   2   0   2   0   0   2   0   2   0   0   0   2   0   0   0   0   2   2   2   2   0   2   0   0   2   2   0   2   0   0   2   0   2   0   0   2   0   0   2   2   0   0   2   0   2   2   2   2   2   0   0   0   0   2   2   2   0   0   2   0   2   0   2   0   0   2   0   2   2   2   0   2   2   2   0   0   2   0   0   0   0   2   2   0   2   2   0   0   2   2   2   0   2   2   2   0   0   0   2   2   0   0   2   0   2   2   2   0   0   0   2   0   2   0   2   2   2   0   2   2   0   2   2   2   0   0   0   2   2   0   2   2   0   2   0   0   0   2   2   2   0   2   2   2   2   0   2   2   2   2   2   0   2   0   0   2   0   2   2   0   2   0   2   0   2   2   2   2   2   2   0
 MK-4-7                 0   0   0   0   2   0   2   2   0   2   2   0   0   0   2   0   0   2   0   0   2   2   2   2   2   0   0   2   0   2   0   2   0   0   2   0   2   0   0   0   0   0   0   0   0   0   2   0   2   0   2   0   0   2   2   2   2   0   0   2   0   2   0   0   2   0   0   0   0   0   0   2   2   2   2   0   2   2   0   0   0   0   2   2   2   2   0   2   0   2   0   2   0   0   0   0   0   2   2   0   2   2   2   0   0   2   0   2   0   0   2   2   2   2   2   0   0   2   2   2   2   2   2   2   0   2   0   2   2   0   0   2   0   2   2   2   0   0   0   2   0   2   0   2   2   2   0   2   2   0   2   2   2   0   0   0   2   2   0   2   2   0   2   0   0   0   2   2   2   0   2   2   2   2   2   0   2   2   2   2   0   2   2   0   2   0   2   2   0   0   2   2   0   0   0   2   0   2   2   0
 MK-4-8                 0   0   2   0   2   0   2   2   0   2   2   0   0   0   2   0   2   2   0   0   0   2   2   2   2   0   0   2   0   0   0   2   0   0   2   0   2   0   0   0   0   0   0   0   0   0   2   0   2   0   2   0   0   2   2   2   2   0   0   0   0   2   0   0   2   0   0   0   0   0   0   2   2   2   2   0   2   2   2   2   0   0   2   0   2   2   0   0   0   2   0   2   0   0   0   0   0   2   2   0   2   2   2   0   0   2   0   2   0   0   2   2   2   2   2   0   0   2   0   2   2   0   2   2   0   2   0   2   2   0   0   2   0   2   2   2   0   0   2   2   0   2   0   0   2   2   0   2   2   0   0   2   2   0   0   0   0   2   0   2   0   0   2   0   0   0   2   2   2   2   2   2   2   2   2   0   2   2   2   0   0   2   2   0   2   0   2   2   0   0   2   2   0   0   0   0   0   2   2   0
 MK-4-9                 0   0   2   0   2   0   2   2   0   2   2   0   0   0   0   0   2   2   2   2   0   2   2   2   2   0   0   2   0   0   0   2   0   0   0   0   0   0   0   0   0   0   0   0   0   0   2   0   2   0   0   0   0   2   0   2   2   0   2   0   0   0   0   0   2   0   0   0   0   0   0   2   2   2   2   2   2   2   0   2   0   0   2   0   2   2   0   0   0   2   0   2   0   0   0   0   0   0   2   0   2   2   2   0   0   2   0   2   0   0   2   2   2   2   2   0   0   2   2   2   2   0   2   2   0   2   0   2   2   0   0   2   0   2   2   2   0   2   2   2   0   2   0   2   2   2   0   0   2   0   0   2   2   0   0   0   2   2   2   2   0   0   2   2   0   0   2   2   2   2   2   2   2   2   0   0   2   2   2   0   0   2   2   0   2   0   2   2   0   0   2   2   0   0   0   0   0   2   2   0
 MK-4-10                0   0   2   0   2   0   0   2   0   2   2   0   2   0   0   0   2   2   2   2   0   2   2   2   2   0   0   2   0   0   0   2   0   0   0   2   0   0   2   2   2   0   0   0   0   0   2   0   0   0   0   0   0   2   0   2   0   0   2   0   2   0   0   0   2   0   0   0   0   0   0   2   2   2   2   2   2   2   0   2   0   0   2   0   2   0   0   0   0   2   0   2   0   0   0   0   0   0   2   2   2   2   2   2   0   2   0   2   0   0   2   2   0   2   2   0   0   2   2   2   2   0   2   2   0   2   0   2   0   0   0   2   0   2   2   2   0   2   2   2   0   2   0   2   2   2   0   0   2   0   0   2   2   0   0   0   2   2   2   2   0   0   2   2   0   0   0   2   2   2   2   2   2   2   0   2   2   2   2   0   0   2   2   0   2   0   2   2   0   2   2   2   2   0   0   0   0   2   2   0
 MK-4-11                0   0   0   0   2   0   2   2   0   2   2   0   0   0   0   0   2   2   2   2   2   2   2   2   2   0   0   2   0   0   0   2   0   0   0   2   0   0   2   2   2   0   0   0   0   2   2   0   0   0   0   0   0   2   2   2   0   0   0   0   2   0   0   0   2   0   0   0   0   0   0   2   2   2   2   0   2   2   0   0   0   0   2   0   2   0   0   2   0   2   0   2   0   0   0   0   0   0   2   0   2   2   2   2   0   2   0   2   0   0   0   2   0   2   2   0   0   2   2   2   2   0   2   2   0   2   0   0   0   0   0   2   0   2   2   2   0   2   0   0   0   2   0   2   2   2   0   0   2   0   0   0   2   0   0   0   2   2   2   2   0   0   2   0   0   0   2   2   0   2   2   2   2   2   0   2   0   2   2   0   0   2   2   0   2   0   2   2   0   2   2   2   2   0   2   0   0   2   2   0
 MK-4-12                0   0   2   0   2   0   2   2   0   2   2   0   0   0   0   0   2   2   2   2   2   2   2   0   2   0   0   2   0   2   0   2   0   0   0   2   0   0   2   2   2   2   0   0   0   2   2   0   0   0   0   0   0   2   2   2   2   2   0   0   2   0   0   0   2   0   0   0   0   0   2   2   2   2   2   0   2   2   0   0   0   0   2   0   2   0   0   2   0   2   0   2   0   0   0   0   0   0   2   0   2   2   2   2   0   2   0   2   0   0   0   2   0   2   2   0   2   2   2   2   2   0   2   2   0   2   0   0   0   0   0   2   0   2   2   2   0   2   0   0   0   2   2   2   2   2   0   0   2   0   0   0   2   0   0   0   2   2   2   2   0   0   0   0   0   0   2   2   0   0   2   2   2   2   0   2   0   2   2   0   0   2   2   2   2   0   2   2   0   2   2   2   2   0   2   0   0   2   2   0
 MK-4-13                2   0   0   0   2   0   2   2   0   2   2   2   0   2   0   0   2   2   2   2   2   2   2   0   2   0   0   2   0   2   0   2   0   0   0   2   0   0   2   2   0   2   0   0   0   2   2   2   0   0   0   2   0   0   2   2   0   2   2   0   2   2   0   0   2   0   0   0   0   0   0   2   2   2   2   0   2   2   0   0   0   0   2   0   2   0   0   2   0   2   0   2   0   0   0   0   0   0   2   0   2   0   2   2   0   2   0   2   2   2   0   2   0   2   2   0   0   2   2   2   2   0   2   2   0   2   0   0   0   0   0   2   2   2   2   2   0   2   0   0   0   2   2   2   2   2   0   0   0   2   0   0   2   0   0   0   2   2   2   2   0   2   0   2   0   0   2   2   2   2   2   2   2   2   0   2   2   2   2   0   0   0   0   2   2   0   2   2   0   2   2   2   2   0   2   0   0   2   2   0
 MK-4-14                2   0   2   0   2   0   2   2   0   2   2   2   0   2   0   2   2   2   2   2   2   2   2   0   2   0   0   2   0   2   0   2   0   0   0   2   0   0   2   0   0   2   0   0   0   2   2   2   0   0   0   2   0   0   2   2   2   2   2   0   2   2   0   0   2   0   0   0   0   0   0   2   2   2   2   0   2   2   0   0   2   0   2   0   2   0   0   2   0   2   0   2   0   0   0   0   0   0   2   0   2   0   2   2   0   2   0   2   2   2   0   2   0   2   2   0   0   2   2   2   2   0   2   2   0   2   2   0   0   0   0   2   2   2   2   2   0   2   0   0   0   2   2   2   2   2   0   0   2   2   0   0   2   0   0   0   2   2   2   2   0   2   0   2   0   0   2   2   0   2   2   2   2   2   2   2   2   2   2   0   0   0   0   2   2   0   2   2   0   2   2   2   0   0   2   0   0   2   2   0
 MK-4-15                2   0   2   0   2   0   2   2   0   2   2   2   0   0   2   2   2   2   2   2   2   2   2   0   2   0   0   2   0   0   0   2   0   0   0   2   0   0   2   0   0   2   0   0   0   2   2   2   2   0   0   2   0   0   2   2   2   2   2   0   2   2   0   2   2   0   0   0   2   0   0   2   2   2   2   2   2   2   0   0   2   0   2   0   2   0   0   2   0   0   0   2   0   0   0   0   0   0   2   0   2   0   0   2   0   2   0   2   2   2   0   2   0   2   2   0   0   2   2   2   2   0   2   2   0   2   2   0   0   0   0   2   2   2   2   2   0   2   0   0   0   2   2   2   2   2   0   0   2   2   0   0   2   0   0   0   2   2   2   2   0   2   0   2   0   0   2   2   0   2   2   2   0   2   2   2   2   2   2   0   0   0   0   2   2   0   2   2   0   2   2   2   0   0   2   0   0   2   2   0
 MK-4-16                2   0   2   0   2   0   2   2   0   2   2   2   0   0   2   2   2   2   2   2   2   2   2   0   2   0   0   2   0   0   2   2   0   2   0   2   0   0   2   0   0   2   0   0   0   2   2   2   2   0   0   2   0   0   2   2   2   2   2   0   2   2   0   2   2   0   2   2   2   0   0   0   2   2   2   2   2   2   0   0   2   0   2   0   0   0   2   2   0   0   0   2   0   2   0   0   2   0   2   0   0   2   2   2   0   0   0   2   2   2   0   2   0   2   2   2   0   2   2   0   2   2   2   2   0   2   2   0   0   0   0   2   2   2   2   2   0   2   0   0   0   2   2   2   2   2   0   0   2   2   0   0   2   0   2   0   2   2   2   2   0   2   0   2   0   2   2   2   0   2   0   2   0   2   2   2   2   2   2   0   0   2   0   2   2   0   2   2   0   0   2   2   0   0   2   0   0   2   2   0
 MK-5-1                 2   2   0   2   0   0   0   0   0   2   0   2   0   0   2   0   0   2   2   0   0   0   2   0   0   2   0   0   2   2   0   2   0   0   2   2   0   0   2   0   2   2   2   2   2   0   0   2   2   0   2   0   0   2   0   2   2   0   0   2   0   2   0   0   2   2   2   0   0   0   2   0   0   0   0   2   2   2   2   2   0   2   0   0   0   0   0   2   0   0   0   0   2   0   2   2   2   2   0   2   2   2   0   0   2   0   2   2   2   0   2   2   2   2   0   2   2   0   0   2   2   2   2   2   0   2   2   2   0   0   2   2   0   0   0   0   2   0   2   0   0   2   0   2   2   2   0   2   0   2   2   0   2   0   2   0   2   0   2   0   0   2   0   2   2   2   0   2   2   2   0   2   0   0   2   0   2   2   2   2   2   2   0   2   2   2   0   0   2   0   0   2   2   2   0   0   2   2   2   0
 MK-5-2                 0   2   0   2   0   2   0   0   0   2   0   2   0   0   2   0   0   2   2   0   0   0   2   0   0   2   0   0   0   2   0   2   0   0   2   0   0   0   2   0   2   2   2   2   2   0   0   2   2   0   2   0   0   2   0   2   2   2   0   2   0   2   0   2   2   2   2   0   0   0   2   0   0   0   0   2   2   2   2   2   0   2   0   0   0   0   2   2   0   0   2   2   2   0   2   2   2   2   0   2   2   2   0   0   2   0   2   2   2   0   2   2   2   2   0   2   2   0   0   2   2   2   2   2   2   2   2   2   0   0   2   2   0   0   0   0   2   0   2   0   0   2   0   0   2   2   0   2   0   2   0   0   0   0   2   0   2   0   2   0   0   2   0   2   2   2   0   2   2   2   0   2   0   0   2   0   2   2   2   2   2   2   0   2   2   2   0   0   2   0   0   2   2   2   0   0   2   2   2   2
 MK-5-3                 0   2   0   2   0   2   0   0   0   2   2   2   0   0   2   0   0   2   0   0   0   0   2   0   0   2   0   0   0   2   0   2   0   0   2   0   0   0   0   0   2   2   2   2   2   0   0   2   2   0   2   0   0   2   0   2   2   2   0   2   0   2   0   2   2   2   2   0   2   0   2   0   0   0   0   2   2   2   0   2   0   2   0   0   0   0   2   2   0   2   2   2   2   0   2   2   2   2   2   2   2   2   2   2   2   0   2   2   2   0   2   2   2   2   0   2   2   0   0   2   2   2   2   2   2   2   2   2   0   0   2   2   0   0   0   0   2   0   2   0   0   2   0   0   2   2   0   2   0   2   0   0   0   0   2   0   2   0   2   0   0   2   0   2   2   0   2   2   2   2   0   2   2   0   0   2   2   2   2   2   2   2   0   2   2   2   0   0   2   0   0   2   2   2   0   0   2   2   2   2
 MK-5-4                 0   2   0   2   0   2   0   0   0   2   2   2   0   0   2   0   0   2   0   0   0   0   2   0   0   2   0   0   0   2   0   2   0   0   2   0   0   0   0   0   2   2   2   2   2   0   0   2   2   0   2   0   0   0   0   2   2   2   0   0   0   2   0   2   2   0   2   0   2   0   0   0   0   0   0   2   2   2   0   2   0   2   0   0   0   0   2   2   0   2   2   2   2   0   2   2   0   2   2   0   2   2   2   2   2   0   2   2   0   0   2   2   2   2   0   0   0   0   0   2   2   2   2   2   2   2   2   2   0   0   2   2   2   0   0   0   2   0   2   0   0   2   0   0   2   2   0   2   0   2   2   0   0   2   0   2   2   0   2   0   0   2   0   2   2   0   2   2   0   2   0   2   2   0   2   2   2   2   2   2   0   2   0   2   2   0   0   0   2   0   0   2   2   0   0   0   2   2   2   2
 MK-5-5                 0   2   0   2   2   2   0   0   0   2   2   2   0   0   2   0   0   2   0   0   2   0   2   0   0   2   0   0   0   2   0   2   0   0   2   0   0   0   0   0   2   2   2   2   0   0   0   2   2   0   2   0   2   0   0   0   2   2   0   0   0   2   0   2   2   0   2   0   0   0   0   0   0   2   0   2   2   2   0   0   0   2   0   0   0   0   2   2   0   2   2   2   2   0   2   2   0   2   2   0   2   2   2   2   0   0   2   2   0   2   2   2   2   2   2   0   0   0   0   2   2   2   2   2   2   2   2   0   0   0   2   2   2   0   0   0   2   0   2   0   0   2   0   0   0   2   2   2   2   2   2   0   0   2   0   2   2   0   2   0   0   2   0   0   2   2   0   2   0   2   0   0   2   0   2   2   2   2   2   2   0   2   0   2   2   0   0   0   0   0   0   2   2   0   0   0   2   2   2   2
 MK-5-6                 2   2   0   0   2   2   0   0   0   2   2   2   0   0   2   0   0   2   0   0   2   0   2   0   0   2   0   2   0   2   0   2   0   0   2   0   2   0   0   0   2   2   2   2   0   0   0   2   2   0   2   0   2   0   0   0   2   2   0   2   0   2   0   2   2   0   2   0   0   0   0   0   0   2   0   2   2   2   0   2   0   2   0   0   0   0   0   2   0   2   2   2   2   0   2   2   0   2   2   0   2   0   2   0   0   0   2   2   0   2   2   0   2   2   2   0   0   0   0   2   2   2   2   2   2   0   2   0   0   0   2   2   2   0   0   2   2   0   0   0   0   2   0   0   0   2   2   2   2   2   2   0   0   2   0   2   2   2   2   0   0   2   0   0   0   2   2   0   0   2   0   0   2   0   2   2   2   2   0   2   0   2   0   2   2   0   0   0   0   0   0   2   2   0   0   0   2   2   2   2
 MK-5-7                 2   2   0   0   2   2   0   0   0   2   2   2   0   0   2   0   0   2   0   0   2   0   0   0   0   2   0   2   0   2   0   2   0   0   2   0   2   0   0   0   2   2   2   0   0   0   0   0   2   0   2   0   2   0   0   0   2   2   0   2   0   2   0   2   2   0   2   0   0   0   0   0   0   2   0   2   0   2   0   2   0   2   0   2   0   0   2   2   0   2   2   2   2   0   0   2   0   2   2   0   2   0   2   0   0   0   2   2   0   2   2   0   2   2   2   0   0   0   0   2   2   0   2   2   2   0   2   0   0   0   2   2   2   0   2   2   0   2   0   0   0   2   0   0   0   2   2   2   2   2   2   0   0   2   0   2   2   2   2   0   0   2   0   0   0   2   2   0   0   2   0   0   2   0   2   2   2   2   0   2   0   2   0   2   2   0   0   0   0   0   0   2   2   0   0   0   2   2   2   2
 MK-5-8                 2   2   0   0   0   0   2   0   0   2   2   0   0   0   2   0   0   2   0   2   2   0   0   0   0   2   0   2   0   0   0   2   0   0   2   0   2   0   0   0   0   2   2   0   0   0   0   0   2   0   2   2   2   0   2   0   2   2   0   2   0   2   0   2   2   2   2   0   0   2   0   2   0   2   0   2   0   2   0   2   0   2   0   2   0   0   2   2   0   2   2   2   2   0   2   2   0   2   2   2   2   0   2   0   0   2   2   2   0   2   2   2   2   2   2   0   2   0   0   2   2   0   2   2   2   2   2   0   2   0   2   2   2   0   2   2   0   2   0   0   0   2   0   0   2   2   2   2   2   0   2   0   0   2   0   2   2   2   2   0   0   2   2   0   0   2   2   0   0   2   0   0   2   0   2   2   2   2   0   2   0   2   0   2   2   0   0   0   0   0   2   2   2   0   0   0   2   2   2   2
 MK-5-9                 0   0   0   0   0   0   2   0   0   2   2   0   0   0   2   0   0   2   0   2   0   0   0   0   0   0   2   2   0   0   0   2   0   0   2   0   2   0   0   0   0   2   2   0   0   0   0   0   2   0   2   0   2   0   2   0   2   2   0   2   0   2   2   0   2   0   2   0   0   2   0   2   0   2   0   2   0   2   0   2   0   2   0   2   0   2   2   2   0   2   2   2   2   0   2   0   0   2   2   2   2   0   2   0   0   2   2   2   2   2   2   2   2   2   2   0   2   0   2   2   2   0   2   2   2   2   2   0   2   0   2   0   2   0   2   2   0   2   2   0   0   2   0   0   2   2   2   2   0   0   2   0   0   2   2   2   2   2   2   0   0   2   0   0   0   2   2   0   0   2   0   0   2   0   2   2   2   0   0   2   0   2   0   2   2   0   0   0   0   0   2   2   2   2   0   2   2   2   2   2
 MK-5-10                0   0   0   0   0   0   2   0   0   2   2   0   0   0   0   0   0   2   0   2   0   0   0   0   0   0   2   2   0   2   0   2   0   2   2   0   2   0   0   0   0   2   2   0   0   0   0   0   2   0   2   0   2   2   0   0   2   2   0   2   0   2   0   0   2   0   2   0   0   2   0   2   0   2   2   2   2   2   0   2   0   0   0   2   0   2   2   2   2   2   2   2   2   0   2   0   0   2   2   2   2   0   2   0   0   0   2   2   2   0   2   2   2   2   2   0   2   0   2   2   2   2   2   2   2   2   2   0   2   0   0   0   2   0   2   2   0   2   2   0   0   2   2   0   2   2   2   2   0   0   2   0   0   2   2   2   2   0   2   0   0   2   0   0   0   2   2   0   0   2   0   0   2   0   2   2   2   0   0   2   0   2   0   2   2   0   0   0   0   0   2   2   2   2   0   2   2   2   2   2
 MK-5-11                0   0   0   0   0   0   2   0   0   2   2   2   2   0   0   0   0   0   0   2   0   0   0   0   0   0   2   2   0   2   0   2   0   2   0   2   2   0   0   2   0   2   2   0   2   0   0   0   2   0   2   0   0   2   0   0   0   2   0   2   0   2   0   0   2   0   2   0   0   2   0   2   0   0   2   2   2   2   0   2   0   0   0   0   0   2   2   2   0   2   2   2   2   0   2   0   0   2   2   2   2   0   2   0   0   0   2   2   2   0   2   2   2   2   2   0   2   0   2   2   2   2   2   2   2   2   2   0   2   0   2   0   2   0   2   2   0   2   2   0   0   2   2   0   2   2   2   2   0   0   2   0   2   2   0   2   0   0   2   0   2   2   0   0   0   2   2   0   0   2   2   0   2   0   0   2   2   0   0   0   0   2   0   2   2   0   0   0   0   2   2   2   2   2   0   2   2   2   2   2
 MK-5-12                0   0   0   0   0   0   2   0   0   2   0   2   2   0   0   0   0   2   0   2   0   0   2   0   0   0   0   0   0   2   0   2   0   0   0   0   0   2   0   0   2   2   2   0   2   0   2   0   2   0   2   0   0   2   0   0   2   2   0   2   0   2   0   0   2   0   2   0   0   2   0   0   0   0   2   2   2   2   0   2   0   0   0   0   0   2   2   0   2   2   2   2   0   0   2   0   0   2   2   2   2   0   2   0   0   0   2   2   0   0   2   2   2   2   2   2   2   0   2   2   2   2   2   2   2   2   2   0   0   0   2   0   2   0   2   2   0   2   2   0   0   2   2   0   2   2   2   2   0   0   2   0   2   2   0   2   0   0   2   0   2   2   0   0   0   2   2   0   0   2   2   0   2   0   0   2   2   0   0   0   0   0   0   2   2   0   2   0   0   2   2   2   2   2   2   2   2   2   2   2
 MK-5-13                0   0   0   0   0   0   2   2   0   2   0   2   2   0   0   0   0   2   0   2   2   0   2   0   0   0   0   0   0   2   0   2   0   0   0   0   2   2   0   2   2   2   2   0   2   2   2   0   2   2   2   2   0   2   0   0   2   2   0   2   0   2   0   0   0   0   0   0   0   2   0   0   0   0   2   2   0   2   0   2   0   0   0   2   0   2   2   0   2   2   2   0   0   0   2   0   0   0   2   2   2   0   2   0   0   0   2   2   0   2   2   2   2   2   0   0   2   0   2   2   2   2   2   2   2   2   2   0   0   0   2   0   2   0   2   2   0   2   2   0   0   2   2   0   2   2   2   2   0   0   2   0   2   2   0   2   0   0   2   0   2   0   0   0   0   2   2   0   0   2   2   0   2   0   0   2   2   0   0   0   0   0   0   2   2   0   0   0   0   2   2   2   2   2   2   2   2   2   2   2
 MK-5-14                0   0   0   2   0   0   2   2   0   2   0   2   2   0   0   0   0   0   0   2   2   0   2   0   2   0   0   2   0   2   0   2   0   0   0   0   2   2   0   2   2   2   2   0   2   2   2   0   2   2   2   2   2   2   0   0   0   2   0   2   0   2   0   0   2   0   0   0   0   2   0   0   2   0   2   2   0   2   0   2   0   0   0   2   0   2   2   0   2   2   2   0   0   0   2   0   0   0   2   2   2   0   2   0   0   0   2   0   0   2   2   2   2   2   0   0   2   0   2   2   2   2   2   2   2   2   2   0   0   2   2   0   2   0   2   2   0   2   2   0   0   2   2   0   2   2   2   2   0   0   2   0   2   2   0   2   2   0   2   0   2   0   0   0   0   2   2   0   0   2   2   0   0   0   0   2   0   0   0   0   0   0   0   2   2   0   0   2   0   2   2   2   2   2   2   2   2   2   2   2
 MK-5-15                0   0   0   2   0   0   2   2   0   2   0   2   2   0   0   0   2   0   2   2   2   0   2   0   2   0   0   2   2   2   0   2   0   0   0   0   2   2   0   2   2   0   2   0   2   2   2   0   2   2   2   2   2   2   0   0   0   2   0   2   0   2   0   0   2   2   0   0   0   2   0   2   2   0   2   2   2   2   0   2   0   0   0   0   0   2   2   0   2   2   2   0   0   0   2   0   0   0   0   2   2   0   2   0   0   0   2   0   2   2   2   2   2   2   0   0   2   0   2   2   2   2   0   2   2   0   2   2   0   2   0   0   2   0   0   2   0   2   0   0   0   0   2   0   2   2   2   2   0   0   2   0   2   2   0   0   2   0   2   0   2   0   0   0   0   2   2   0   0   2   2   0   0   0   0   2   0   0   2   0   0   0   0   2   2   0   0   2   0   2   2   2   2   2   2   2   2   2   0   2
 MK-5-16                0   0   0   0   0   2   2   2   0   2   0   2   2   0   0   0   2   0   2   2   2   0   2   0   2   0   0   2   2   2   0   2   0   0   0   0   2   2   0   2   2   0   2   0   2   2   2   0   2   0   2   2   2   2   0   0   0   2   0   2   2   2   0   0   2   2   0   0   0   2   0   2   2   0   2   2   0   2   0   2   2   2   0   0   0   2   0   0   2   2   2   0   2   0   2   2   0   0   0   2   2   0   2   0   0   0   2   0   2   2   2   2   2   0   0   0   2   0   2   2   2   2   0   2   2   0   2   2   0   2   2   0   2   0   0   2   0   2   0   0   0   0   2   0   2   0   2   2   2   0   0   0   2   2   0   0   2   0   2   0   2   0   0   2   0   2   2   0   0   0   2   0   0   0   0   2   0   0   2   0   0   0   0   2   2   0   0   2   0   2   2   2   2   2   0   0   2   2   0   2
 MK-6-1                 2   2   0   0   0   2   0   2   2   0   2   2   0   2   0   2   2   2   0   0   2   2   0   0   0   2   2   0   0   2   0   0   0   0   0   2   0   0   2   0   0   0   0   2   2   0   2   2   2   2   2   0   0   2   0   0   0   0   2   0   2   2   2   0   0   0   0   2   2   0   0   2   2   0   0   2   0   0   0   0   2   2   2   0   0   2   2   2   2   2   2   0   0   0   0   0   0   0   2   2   0   0   2   2   2   0   2   0   0   2   0   2   2   2   0   0   2   2   2   0   2   0   2   2   0   2   2   0   0   2   0   2   2   0   2   0   2   0   2   2   0   2   0   2   0   2   2   0   0   0   0   2   0   2   0   2   2   0   0   2   2   2   0   2   2   2   2   2   2   2   2   0   2   2   2   2   0   0   0   2   2   0   2   2   2   2   0   0   0   0   0   2   0   2   2   2   2   0   2   0
 MK-6-2                 2   2   0   0   0   2   0   2   2   0   2   2   0   2   0   2   2   2   0   0   2   2   0   0   0   0   0   0   0   0   0   0   0   0   0   2   0   0   2   0   0   0   2   2   2   0   2   2   2   2   2   0   0   2   0   0   0   0   2   0   2   0   2   0   0   0   0   2   2   0   0   0   2   0   0   2   0   2   0   0   2   2   2   0   0   2   2   2   2   2   2   0   0   0   0   0   0   0   2   2   0   0   2   2   2   0   2   0   0   2   0   0   2   2   0   0   2   2   2   0   2   0   2   2   0   2   2   0   0   2   0   2   2   2   2   0   2   0   2   2   0   2   0   2   0   0   2   0   0   0   0   2   0   2   0   2   2   0   0   0   2   2   0   2   2   2   2   2   2   2   2   0   2   2   0   2   0   0   0   2   2   0   2   0   2   0   0   0   0   0   0   2   0   2   2   0   2   0   2   0
 MK-6-3                 2   2   0   0   0   2   2   2   2   0   2   2   0   2   2   2   2   2   0   0   2   2   0   0   2   0   0   0   0   2   0   0   0   0   0   2   0   0   2   0   0   0   2   2   0   0   0   2   2   2   2   2   0   2   0   0   2   0   2   0   2   0   2   0   0   0   0   2   2   2   2   0   2   2   0   2   0   2   0   0   2   2   2   0   0   2   2   2   2   2   2   0   0   0   0   0   0   0   2   2   0   0   2   2   2   0   2   0   0   0   0   0   2   2   0   0   2   2   2   0   2   2   2   2   0   2   2   0   0   2   0   2   2   2   2   0   2   0   2   2   2   2   0   2   0   2   2   0   0   0   0   2   0   2   0   0   2   0   0   0   2   2   0   2   2   2   2   2   2   2   2   0   2   2   0   2   2   0   0   0   2   0   2   2   2   0   0   0   2   0   0   2   2   2   2   0   2   0   2   2
 MK-6-4                 2   2   2   0   0   2   2   2   2   0   2   2   0   2   2   2   2   2   2   2   2   2   0   0   2   0   0   0   0   2   0   0   0   2   0   2   0   0   2   0   0   0   2   2   0   0   0   2   2   2   2   2   0   2   0   0   2   0   2   0   2   0   2   0   0   0   0   2   2   2   2   0   2   2   0   2   0   2   0   0   2   2   2   0   0   2   2   2   2   2   2   0   0   0   2   0   0   0   2   2   2   0   2   2   0   0   2   0   0   0   0   2   2   0   0   0   2   2   2   0   2   2   2   2   0   2   2   0   0   2   0   2   2   2   2   0   2   0   2   2   2   2   0   2   0   2   2   0   0   0   0   2   0   2   0   0   2   0   0   2   2   2   0   2   2   2   2   2   2   2   2   0   2   2   0   2   2   0   2   0   2   0   0   2   2   2   0   0   2   0   0   2   2   2   2   0   2   0   2   2
 MK-6-5                 2   2   2   0   0   2   2   2   0   0   2   2   0   0   2   2   2   2   0   2   2   2   0   0   2   0   0   0   0   2   0   0   0   2   0   2   0   0   2   0   0   0   2   2   0   0   0   2   2   2   2   2   0   2   0   0   2   0   2   0   2   0   2   0   0   0   2   2   2   2   2   2   2   2   0   0   0   2   2   0   2   2   2   2   0   0   2   2   2   2   0   0   0   0   2   0   0   0   0   2   2   0   0   2   0   0   2   0   0   0   0   2   2   0   0   0   2   2   2   0   2   2   2   2   0   2   0   2   2   2   0   2   2   2   2   0   2   0   2   2   2   2   0   2   0   2   2   0   0   0   0   2   0   2   0   0   2   0   0   2   2   2   2   2   2   2   2   2   2   2   2   2   2   2   0   2   2   0   2   0   2   0   0   2   2   2   0   0   2   0   0   2   2   2   2   0   2   0   2   2
 MK-6-6                 2   2   2   0   0   2   0   0   0   0   2   2   0   0   2   2   2   2   0   2   2   0   0   0   2   0   2   0   0   2   0   0   0   2   0   2   0   0   2   0   0   0   0   2   0   0   0   2   2   2   2   2   2   2   0   0   2   0   2   0   2   0   2   0   0   0   2   2   2   2   0   2   2   2   0   2   0   2   2   0   2   2   2   2   0   0   2   2   2   2   0   2   0   0   2   0   0   0   0   2   2   0   0   2   0   0   2   2   0   0   2   2   2   0   0   0   2   2   2   0   2   2   2   2   0   2   0   2   2   2   0   2   0   2   2   0   0   2   2   2   0   2   0   2   0   2   2   0   0   0   0   2   0   2   2   0   2   0   0   2   2   2   2   0   2   2   2   2   2   2   2   2   2   2   0   2   2   0   0   0   2   0   0   2   2   0   2   0   2   0   0   2   2   0   2   0   2   0   2   2
 MK-6-7                 2   2   2   2   0   2   0   0   2   0   2   2   0   0   2   2   2   2   0   2   2   0   0   0   2   0   2   0   0   2   0   0   0   2   0   2   0   0   2   0   0   0   0   2   2   0   0   2   2   2   2   2   2   2   0   0   2   0   2   0   2   0   2   0   0   0   2   2   2   2   0   2   2   2   2   2   0   2   2   0   2   2   2   2   0   0   2   0   2   2   2   2   0   0   2   0   0   0   2   2   2   0   0   2   0   0   2   0   0   0   2   2   2   0   2   0   2   2   2   0   2   2   2   2   0   2   0   2   2   2   0   2   0   2   2   2   0   2   2   2   0   2   2   2   0   2   2   0   0   0   0   2   0   2   2   0   2   0   0   2   2   2   2   0   0   2   2   2   2   2   0   2   2   2   0   2   2   0   0   0   2   0   0   2   2   0   2   0   2   0   0   2   2   0   2   0   2   0   2   2
 MK-6-8                 2   2   2   2   0   2   0   0   2   0   2   2   0   0   2   2   2   2   0   2   2   0   0   0   2   0   2   0   2   2   0   0   0   2   2   2   0   0   2   0   0   0   0   2   2   0   2   2   2   2   2   2   2   2   0   0   2   0   2   0   2   2   2   0   2   0   2   2   2   2   0   2   2   2   2   2   0   2   2   0   2   2   2   2   0   0   2   0   2   2   2   2   0   0   2   0   0   0   2   2   2   0   0   2   0   0   0   0   0   2   2   2   2   0   2   0   2   0   2   0   2   2   2   0   0   2   0   2   2   0   0   0   0   2   2   2   0   2   0   2   0   2   2   2   0   2   2   0   0   0   0   2   0   2   2   0   2   0   2   2   2   2   2   0   0   2   2   2   2   0   0   2   2   2   0   2   0   0   0   0   2   0   0   2   2   0   2   0   2   0   0   2   2   0   2   0   2   0   2   2
 MK-6-9                 2   2   2   0   0   2   0   0   2   0   0   0   0   0   2   2   2   2   0   2   2   0   0   0   2   0   2   0   2   2   0   2   0   2   2   2   0   0   2   0   0   0   0   2   2   0   2   2   2   2   2   2   2   2   0   0   2   0   2   0   2   2   0   0   2   0   2   2   2   2   0   2   2   2   2   2   0   0   2   0   2   2   2   2   0   0   2   0   2   2   2   2   2   0   2   0   0   0   2   2   2   0   0   2   0   0   0   0   0   2   2   2   2   0   0   0   2   0   2   0   2   2   2   0   0   2   0   0   2   0   0   2   0   0   2   2   0   2   0   2   0   2   2   0   0   2   2   2   0   0   0   2   0   2   2   0   2   0   0   2   2   2   2   0   0   0   2   2   2   0   0   2   2   2   0   2   0   0   0   0   2   0   2   2   0   2   2   0   0   0   0   2   2   0   2   0   0   0   2   2
 MK-6-10                2   2   2   0   0   2   0   0   0   0   0   0   0   0   2   2   2   2   0   2   2   0   0   0   2   2   2   0   0   2   0   2   0   0   0   0   0   0   2   0   0   0   0   2   2   0   2   2   2   2   2   2   2   2   2   0   2   0   2   0   2   2   0   0   0   0   2   2   2   2   0   2   2   2   2   2   0   0   2   0   2   2   2   2   2   0   2   0   2   0   2   0   2   0   2   0   0   2   0   2   2   0   0   2   0   0   0   0   2   0   0   2   0   0   0   0   2   0   2   0   2   2   2   0   0   2   0   2   2   0   0   2   0   2   2   2   0   2   0   2   0   2   2   2   0   2   2   2   0   0   0   2   0   2   2   0   2   0   0   2   2   2   2   0   0   0   2   2   2   0   0   2   2   2   0   2   0   2   0   0   2   0   2   2   0   2   2   0   0   0   0   2   2   0   2   2   0   0   2   2
 MK-6-11                2   2   2   0   0   2   0   0   0   0   0   0   0   0   2   2   2   2   0   2   2   0   0   0   2   2   2   0   0   2   0   2   0   0   0   0   0   2   2   0   0   0   0   2   2   0   2   2   2   2   2   0   2   2   2   0   2   0   2   0   2   2   0   0   0   0   2   2   0   2   0   2   0   2   2   2   0   0   2   0   2   2   2   2   2   2   2   0   2   0   0   0   2   0   2   0   0   0   0   2   2   0   0   2   2   0   0   0   2   0   0   2   0   0   0   0   2   0   0   0   2   2   2   0   0   2   0   2   2   0   0   2   2   2   0   2   0   0   0   2   2   0   2   2   0   0   2   2   0   0   0   2   0   2   2   0   2   0   2   2   2   2   2   0   0   0   2   2   0   0   0   2   0   2   0   2   0   2   0   0   2   0   2   2   0   0   2   0   0   0   0   2   2   0   2   2   0   0   2   0
 MK-6-12                2   2   2   0   0   2   0   0   0   0   0   0   0   0   2   2   2   2   0   2   2   0   0   0   2   2   2   0   0   2   0   0   0   0   0   0   0   0   2   0   0   0   0   2   2   0   2   2   2   2   2   0   2   2   2   0   2   0   2   2   2   2   0   0   0   0   2   2   0   2   0   0   0   2   2   2   0   0   2   2   2   2   2   2   2   2   2   0   2   0   0   0   2   0   2   0   0   0   0   2   2   0   0   2   0   0   0   0   2   2   0   2   0   0   0   0   2   0   0   0   2   0   2   0   0   2   0   2   2   0   0   2   2   2   2   2   0   0   0   2   2   0   2   2   0   0   2   2   0   0   0   2   0   2   2   0   2   0   2   2   2   2   2   0   0   0   2   2   0   0   0   2   0   2   0   2   0   0   0   0   0   0   2   2   0   0   0   0   0   0   0   2   2   0   2   2   0   0   2   0
 MK-6-13                2   2   2   0   0   2   0   0   0   0   0   0   0   0   0   2   2   2   0   2   2   0   0   0   2   2   2   0   0   2   0   0   0   0   0   0   0   0   2   0   0   0   0   2   2   2   2   2   2   2   2   0   2   2   2   0   2   0   2   2   2   2   0   0   0   0   0   0   0   0   2   0   0   2   2   2   0   0   2   2   2   2   2   0   2   2   2   0   2   0   0   0   2   0   2   0   0   0   0   2   2   0   0   2   0   0   0   2   2   2   0   2   0   0   0   0   2   0   0   0   2   0   2   0   0   2   2   2   2   0   0   2   2   2   2   0   0   0   0   2   2   0   0   2   0   0   2   2   0   0   2   2   0   2   2   0   2   0   2   2   2   2   2   0   0   0   2   2   2   2   0   2   0   2   0   2   0   0   0   0   0   2   2   2   0   0   0   2   0   0   0   2   2   2   2   2   2   0   2   0
 MK-6-14                2   0   0   0   0   2   2   0   0   0   0   0   0   0   0   2   2   2   0   2   0   0   0   0   2   2   2   0   0   2   0   0   0   0   2   0   2   0   0   0   0   0   0   0   2   2   2   2   2   2   2   0   2   2   2   0   2   0   2   2   2   2   2   0   0   0   0   2   0   0   2   0   0   2   2   2   0   0   2   2   2   2   2   0   0   2   2   0   2   0   0   0   2   0   2   0   0   0   0   2   2   0   0   2   0   0   0   2   2   0   0   2   0   0   2   0   2   0   0   0   2   0   2   0   0   2   2   2   2   0   0   2   2   2   2   0   0   0   0   2   2   0   0   2   0   0   2   0   0   0   2   2   0   2   2   0   2   0   2   2   2   2   2   0   0   0   2   2   2   2   0   2   0   2   0   2   0   0   0   0   0   2   0   0   0   0   0   2   0   0   0   2   2   2   2   2   2   0   2   0
 MK-6-15                0   0   0   0   0   2   2   0   0   0   0   2   0   0   0   2   2   2   0   2   0   0   0   0   2   2   2   0   0   2   0   0   0   0   2   0   2   0   0   0   0   0   0   0   2   0   2   2   2   0   2   0   2   2   2   0   0   0   2   2   2   2   2   0   0   2   0   2   2   0   2   0   0   2   2   2   0   0   2   2   2   0   2   0   0   2   2   0   0   0   0   0   2   0   2   0   0   0   0   2   2   0   0   2   0   0   0   2   2   0   0   2   0   0   2   0   2   0   0   0   2   0   2   0   0   2   2   0   2   0   0   2   2   2   2   0   0   2   0   2   2   0   0   2   0   0   2   0   0   0   2   2   0   2   2   0   2   0   0   2   2   2   2   0   0   2   2   2   2   2   0   2   0   2   0   2   2   0   0   0   0   2   0   0   0   0   0   2   0   0   0   2   2   2   2   2   2   0   0   0
 MK-6-16                0   0   0   0   0   2   0   0   0   0   0   0   0   0   0   0   2   2   0   2   0   0   0   2   2   2   2   0   2   2   0   0   2   2   2   0   2   0   0   0   0   2   0   0   2   0   2   2   2   0   2   0   2   2   0   0   0   0   2   2   0   2   2   0   0   2   0   2   2   0   2   0   0   2   2   2   0   0   0   2   2   0   2   0   0   2   2   0   0   0   0   0   2   0   2   0   0   0   0   2   2   0   0   2   0   0   0   0   0   0   0   2   0   0   2   0   2   0   0   0   0   0   2   2   0   0   2   0   2   0   0   2   0   2   2   0   0   2   0   2   0   0   0   2   2   0   2   0   0   2   2   2   0   2   2   0   2   0   0   2   2   2   2   0   0   2   2   2   2   2   2   2   0   2   0   2   2   0   0   0   0   2   0   0   0   0   0   2   0   0   0   2   2   2   2   2   2   0   0   2
 
!****************************************** Phenotypic Data **********************************************************
!-100.0 is resevred for missing phenotype
SimulatedTrait1        16.5527   13.8312   15.4975   14.9235   16.6490   13.9516   15.8295   13.3114   15.6127   13.7072   12.2492   15.4181   15.6162   15.9715   17.3046   15.1835   13.7027   13.8080   15.7495   15.3949   15.2041   17.0173   14.5583   15.3748   14.5203   16.3489   14.9290   14.3044   13.7238   13.4628   12.4360   16.0638   15.7766   13.1073   14.4206   17.3219   16.2145   13.8521   14.8436   14.3818   15.3027   12.8648   16.5289   15.2429   15.1763   14.0148   14.9544   13.1770   13.1046   11.2805   14.8675   16.2156   14.1859   12.7421   14.1694   14.3510   14.3639   16.3632   13.0441   15.8214   14.1465   13.8440   13.1195   15.2292   15.7438   12.9023   16.0473   15.9254   14.9897   14.9586   15.3208   16.3474   15.2422   15.9601   13.5178   15.9132   12.4272   14.6079   14.8428   13.3099   16.4148   16.5729   15.7571   15.1787   14.9065   16.0792   15.4617   15.1527   16.1687   16.1210   13.6718   15.1756   14.3793   13.2552   15.1484   15.7465   14.4958   16.0102   15.1655   15.7257   15.6779   16.0882   14.0816   15.5907   15.3473   15.4152   15.0441   13.3349   15.8074   14.0965   13.4274   15.8333   16.9971   15.3646   12.3938   13.9905   13.2136   15.4224   12.9092   15.4510   15.0054   14.4135   15.8778   13.6364   14.6744   16.0228   13.9180   15.3511   15.3000   14.8188   15.3788   14.6669   16.1123   15.6285   15.5390   17.5655   15.8199   13.2221   12.9400   13.9216   17.4444   13.9120   15.5760   13.5827   14.9949   13.2821   16.4623   15.7875   14.4307   14.2092   16.1077   12.8769   17.2644   13.2669   13.9346   13.8096   13.5454   14.6545   15.0869   13.6145   14.2105   16.2995   16.2353   14.4170   13.5135   17.0421   15.6771   14.8311   14.2702   15.3948   14.1320   15.1179   15.5823   14.0086   12.9978   13.4017   15.3200   16.6914   12.5713   17.0596   13.6183   15.0792   13.9687   15.7541   15.1316   13.2891   14.5915   13.7412   14.5944   15.6788   14.3142   15.1198   14.3718   14.7904   17.8230   15.4363   13.8687   16.6099   14.1637   14.3834
SimulatedTrait2         8.9860   10.5902   10.3171   11.0955    9.8961   10.8009   10.2421   10.7794    9.1755   10.9635    9.6478    9.6472    9.5513   11.3544    9.1923    9.9137   10.3864    9.6943    9.6311    8.9744   10.0373    8.8723   10.2823    9.5265    9.6197    9.3509   10.3936    9.2664   10.4668   10.0367   10.1832   10.0354   10.3898   10.6645   10.3990    9.3128   10.4092   10.3489   10.8028   10.9132    9.9965   10.1734    9.6571   10.9897    9.2725   10.5210   10.0854   10.4607   11.2083   10.3528    9.9471   10.0770    9.1699   10.2069    9.9220   10.5650   10.2787    8.9906   10.3296    9.7287    9.2870   10.1735   11.6320   11.1143   10.0067   10.5321    9.1289    9.2517    9.9790   10.7379   10.8577   11.0907   10.9815    9.8206   10.0658    9.5171   10.2479   10.3635   10.5341   10.5054   10.1753   11.1072    9.0139   10.1805    9.2879    9.8971   10.6545   10.2160    9.6753   10.2056    9.5821   10.9777    9.0108   10.2752    9.2595    9.2567    9.9626   10.0839   11.5327    9.7145    9.6423    9.5799   10.4210    9.4606    9.5669    9.1802    9.5530    9.8871    9.2734   10.5166   10.9785    9.8017   10.4775   10.4384   10.1362    9.7421    9.8717    8.8654   10.6929   10.1744   10.2070    9.4465    8.9214   10.0024   11.2358    9.7023    9.2154   10.1080   10.3700    9.5917   11.0184    9.4357   10.1590    8.9022    8.7738    8.9913    9.7743   10.8086   10.2949    9.3101    9.6739   10.8412   10.8812   10.3334   11.0971   10.2594   10.1598    8.9126   10.6856    9.6757    9.2033    9.9764    8.6572   11.5658    9.9632   11.0451    9.3383   10.6468    9.9026   10.5788    9.3445    9.8004   10.1638   10.0029   11.0616    9.6090    8.4813    9.5020   10.6188    9.8065   10.3163   10.2130    8.2919   10.4038   10.5435    9.6799    9.9322    9.7192    9.7648    9.4609    9.7398   10.2458   10.7819    9.2803    9.6073   10.0538   10.3066   10.2069   10.3908   10.1664   10.4961    8.7339    8.8524   10.1796    8.9950   10.3103   10.4301    9.0467   11.2431   11.2526
 
