# Supplementary material for: Inclusive Composite Interval Mapping of QTL by Environment Interactions in Biparental Populations
Source: PLoS One. 2015 Jul 10;10(7):e0132414. doi: 10.1371/journal.pone.0132414 (PMC4498613; doi:10.1371/journal.pone.0132414)
Supplement: S5 File — (ZIP) [file pone.0132414.s005.zip › H=0.5/L1/run_00040.met]

!**********************Note: lines staring with "!" are remarks and will be ignored in the program********************
!*********************************General Information**********************************
!Assuming F1 = P1 x P2, populations available in QTL IciMapping are: 
!  1, P1BC1F1 = P1 x F1, the first backcrossing where P1 is used as the recurrent parent;
!  2, P2BC1F1 = P2 x F1, the first backcrossing where P2 is used as the recurrent parent;
!  3, F1DH, F1-derived doubled haploids; 
!  4, RIL or F1RIL, recombination inbred lines through the repeated selfing of F1;
!  5, P1BC1RIL, recombination inbred lines through the repeated selfing of P1BC1F1;
!  6, P2BC1RIL, recombination inbred lines through the repeated selfing of P2BC1F1;
!  7, F2, the selfing generation of F1;
!  8, F3, the selfing generation of F2;
!  9, P1BC2F1, the second backcrossing where P1 is used as the recurrent parent; 
! 10, P2BC2F1, the second backcrossing where P2 is used as the recurrent parent;
! 11, P1BC2RIL, recombination inred lines through the repeated selfing of P1BC2F1; 
! 12, P2BC2RIL, recombination inred lines through the repeated selfing of P2BC2F1; 
! 13, P1BC1F2, the selfing generation of P1BC1F1; 
! 14, P2BC1F2, the selfing generation of P2BC1F1; 
! 15, P1BC2F2, the selfing generation of P1BC2F1; 
! 16, P2BC2F2, the selfing generation of P2BC2F1; 
! 17, P1BC1DH, P1BC1F1-derived doubled haploids; 
! 18, P2BC1DH, P2BC1F1-derived doubled haploids; 
! 19, P1BC2DH, P1BC2F1-derived doubled haploids; 
! 20, P2BC2DH, P2BC2F1-derived doubled haploids; 
   3      !Mapping Population (see remarks above)
   2      !Mapping Function (1 for Kosambi; 2 for Haldane; 3 for Morgan)
   2      !Marker Space Type (1 for intervals; 2 for positions)
   1      !Marker Space Unit(1 for centiMorgans; 2 for Morgan)
   6      !Number of Chromosomes (or Linkage Groups)
 200      !Size of the mapping population
   2      !Number of environments
 
!***************************************** Chromosomes and Linkage Maps **********************************************
!Chromosome                 NumMarkers
-CH1                        16
-CH2                        16
-CH3                        16
-CH4                        16
-CH5                        16
-CH6                        16
!Linkage map (Marker name followed by position or the interval length)
 MK-1-1                1     0.000
 MK-1-2                1    10.000
 MK-1-3                1    20.000
 MK-1-4                1    30.000
 MK-1-5                1    40.000
 MK-1-6                1    50.000
 MK-1-7                1    60.000
 MK-1-8                1    70.000
 MK-1-9                1    80.000
 MK-1-10               1    90.000
 MK-1-11               1   100.000
 MK-1-12               1   110.000
 MK-1-13               1   120.000
 MK-1-14               1   130.000
 MK-1-15               1   140.000
 MK-1-16               1   150.000
 MK-2-1                2     0.000
 MK-2-2                2    10.000
 MK-2-3                2    20.000
 MK-2-4                2    30.000
 MK-2-5                2    40.000
 MK-2-6                2    50.000
 MK-2-7                2    60.000
 MK-2-8                2    70.000
 MK-2-9                2    80.000
 MK-2-10               2    90.000
 MK-2-11               2   100.000
 MK-2-12               2   110.000
 MK-2-13               2   120.000
 MK-2-14               2   130.000
 MK-2-15               2   140.000
 MK-2-16               2   150.000
 MK-3-1                3     0.000
 MK-3-2                3    10.000
 MK-3-3                3    20.000
 MK-3-4                3    30.000
 MK-3-5                3    40.000
 MK-3-6                3    50.000
 MK-3-7                3    60.000
 MK-3-8                3    70.000
 MK-3-9                3    80.000
 MK-3-10               3    90.000
 MK-3-11               3   100.000
 MK-3-12               3   110.000
 MK-3-13               3   120.000
 MK-3-14               3   130.000
 MK-3-15               3   140.000
 MK-3-16               3   150.000
 MK-4-1                4     0.000
 MK-4-2                4    10.000
 MK-4-3                4    20.000
 MK-4-4                4    30.000
 MK-4-5                4    40.000
 MK-4-6                4    50.000
 MK-4-7                4    60.000
 MK-4-8                4    70.000
 MK-4-9                4    80.000
 MK-4-10               4    90.000
 MK-4-11               4   100.000
 MK-4-12               4   110.000
 MK-4-13               4   120.000
 MK-4-14               4   130.000
 MK-4-15               4   140.000
 MK-4-16               4   150.000
 MK-5-1                5     0.000
 MK-5-2                5    10.000
 MK-5-3                5    20.000
 MK-5-4                5    30.000
 MK-5-5                5    40.000
 MK-5-6                5    50.000
 MK-5-7                5    60.000
 MK-5-8                5    70.000
 MK-5-9                5    80.000
 MK-5-10               5    90.000
 MK-5-11               5   100.000
 MK-5-12               5   110.000
 MK-5-13               5   120.000
 MK-5-14               5   130.000
 MK-5-15               5   140.000
 MK-5-16               5   150.000
 MK-6-1                6     0.000
 MK-6-2                6    10.000
 MK-6-3                6    20.000
 MK-6-4                6    30.000
 MK-6-5                6    40.000
 MK-6-6                6    50.000
 MK-6-7                6    60.000
 MK-6-8                6    70.000
 MK-6-9                6    80.000
 MK-6-10               6    90.000
 MK-6-11               6   100.000
 MK-6-12               6   110.000
 MK-6-13               6   120.000
 MK-6-14               6   130.000
 MK-6-15               6   140.000
 MK-6-16               6   150.000
!*********************************** Marker Types ********************************************************************
!Co-dominant marker: When heterozygote F1 is present, P1 is coded as 2, F1 is coded as 1, and P2 is coded as 0; Otherwise, P1 is coded as 2, and P2 is coded as 0. 
!Dominant marker: When heterozygote F1 is present, P1 and F1 are coded as 12, and P2 is coded as 0; Otherwise, P1 is coded as 2, and P2 is coded as 0.  
!Recessive markers: When heterozygote F1 is present, P1 is coded as 2, and F1 and P2 are coded as 10; Otherwise, P1 is coded as 2, and P2 is coded as 0. 
!Missing marker is coded as -1. 
 MK-1-1                 0   2   2   0   0   2   2   2   0   0   2   0   2   2   0   2   2   2   2   0   2   0   2   0   0   2   2   0   0   0   2   2   2   2   2   2   0   0   2   0   2   0   2   0   0   0   0   2   2   2   2   0   2   2   0   0   2   0   2   2   0   0   0   2   2   0   2   2   0   0   0   2   0   2   2   2   2   0   0   2   0   0   0   0   2   0   0   0   2   2   0   0   0   2   0   2   2   2   0   2   0   2   0   0   0   0   2   0   2   0   2   2   0   2   2   2   0   0   2   0   0   0   0   2   2   2   0   2   2   0   0   2   0   0   0   2   0   2   0   2   0   2   0   2   0   2   0   0   0   0   0   0   0   0   0   0   2   0   0   2   0   2   0   0   0   0   2   2   0   0   2   0   2   2   0   0   2   0   2   0   2   2   2   0   2   0   2   2   0   0   2   2   0   0   2   2   0   2   2   2
 MK-1-2                 0   2   2   0   0   2   2   2   0   0   2   0   2   0   0   2   0   2   2   2   2   0   0   0   0   2   2   2   0   0   2   2   2   2   2   2   0   0   2   0   2   0   2   0   0   0   0   0   2   2   2   2   2   2   0   0   2   0   2   2   0   2   0   2   2   0   0   2   0   0   0   2   0   2   2   2   2   0   0   2   0   0   0   0   2   0   2   0   2   2   0   0   0   2   0   2   2   2   0   2   0   2   0   2   0   0   2   0   2   0   2   2   0   2   2   2   0   0   2   0   0   0   0   2   2   0   0   2   2   0   0   2   0   0   0   2   0   2   0   2   0   2   0   0   0   2   0   0   0   0   0   0   0   0   0   0   0   0   0   2   0   2   0   0   0   0   2   2   0   0   0   0   2   2   0   2   2   0   2   0   2   2   2   0   2   0   2   2   0   0   2   2   0   0   2   2   0   2   2   2
 MK-1-3                 0   2   2   0   0   2   2   2   0   0   0   0   2   0   0   2   0   2   2   0   2   0   0   0   0   2   2   2   2   0   2   2   2   2   2   2   0   0   2   0   2   0   2   0   0   0   0   2   2   2   2   2   0   2   0   2   0   0   2   2   0   2   0   0   2   0   2   2   0   0   0   2   0   0   2   2   0   0   0   2   0   0   0   0   2   0   2   0   2   2   0   0   2   2   0   2   2   2   0   2   0   2   0   2   0   0   2   0   2   0   2   2   0   2   2   2   0   0   2   0   0   0   0   2   2   0   0   2   2   2   0   2   0   0   2   2   2   2   0   2   0   2   0   0   0   2   0   0   2   0   0   0   0   0   0   0   0   0   0   2   0   2   0   2   0   0   2   2   2   0   0   0   2   2   0   2   2   0   2   0   2   2   2   0   2   0   2   2   0   0   2   2   0   0   2   2   2   2   0   2
 MK-1-4                 0   2   2   0   0   0   2   2   0   0   0   0   2   0   0   2   0   2   2   0   2   0   0   0   0   2   2   2   2   0   2   2   2   2   2   0   0   0   2   0   2   0   2   0   0   0   0   2   2   2   0   2   0   2   0   2   0   0   2   2   0   2   0   0   2   0   2   2   2   2   0   2   2   0   2   0   0   0   0   2   0   0   2   0   2   2   2   0   2   2   0   0   0   2   0   2   2   2   0   2   0   2   0   2   2   0   2   0   2   2   2   2   0   2   2   2   0   0   2   2   0   0   0   2   0   0   0   0   2   2   0   2   0   0   2   2   2   2   0   2   0   2   0   0   0   2   0   2   2   0   0   0   0   0   2   0   2   0   2   2   0   0   0   2   2   2   2   2   2   0   0   0   2   2   0   2   2   0   2   2   2   2   0   0   0   0   2   2   0   0   2   2   0   0   2   0   2   2   0   2
 MK-1-5                 0   2   2   0   0   0   2   2   0   0   0   0   2   0   0   0   0   2   2   0   2   0   0   0   0   2   2   2   0   0   2   2   0   0   0   0   0   0   2   0   2   0   2   0   2   0   0   2   2   2   0   2   0   2   0   2   0   0   2   2   0   2   0   0   2   0   2   2   2   2   0   2   0   0   0   0   0   0   2   2   0   0   2   0   0   2   2   2   2   2   0   0   0   2   0   2   2   2   0   2   0   2   0   2   2   0   2   0   2   2   2   2   0   2   2   2   2   0   0   2   0   0   0   2   0   0   0   2   2   2   2   2   0   0   2   2   2   2   0   2   0   0   0   0   0   2   0   2   2   0   0   0   0   2   2   0   2   0   2   0   0   0   2   2   2   2   2   2   2   0   0   0   2   2   0   2   2   0   2   2   2   2   0   0   0   0   2   2   0   0   2   2   2   0   2   0   2   2   0   2
 MK-1-6                 2   2   0   0   0   0   2   2   0   0   0   0   2   0   0   0   0   2   2   0   2   0   0   0   0   2   2   2   2   0   2   0   2   0   0   0   2   0   2   0   2   0   2   0   2   0   0   2   0   2   0   2   0   2   0   2   2   0   2   2   0   2   0   0   2   2   2   2   2   2   0   2   0   2   0   0   2   0   2   2   2   0   0   0   0   2   2   2   2   2   0   0   0   2   0   2   2   2   0   2   0   2   0   2   2   0   2   2   2   2   2   2   0   2   0   2   2   0   0   2   2   0   0   2   0   2   2   2   2   2   2   2   0   0   2   2   2   2   2   2   0   2   0   0   0   2   0   0   2   0   0   0   2   2   2   0   2   0   2   0   0   0   0   2   2   2   2   2   0   0   0   0   2   2   0   2   2   0   2   2   2   2   0   0   0   0   2   2   0   0   2   0   2   0   0   0   2   2   0   2
 MK-1-7                 2   2   0   2   0   2   2   2   0   0   0   0   2   0   0   2   0   2   2   0   2   0   0   0   0   2   2   2   2   0   2   0   2   0   0   0   2   2   2   0   0   0   2   0   2   0   0   2   0   2   0   2   0   2   0   0   2   0   0   2   0   2   0   0   2   2   2   2   2   2   0   2   2   2   0   0   2   0   2   2   2   0   0   0   2   2   2   0   2   2   0   0   0   2   0   2   2   2   0   2   0   2   0   2   2   0   2   2   2   2   2   2   0   0   0   2   2   0   0   0   2   0   0   0   0   2   2   2   2   2   2   0   0   0   2   2   2   2   2   2   0   2   0   0   0   2   0   0   2   0   0   2   0   2   2   0   0   0   2   0   0   0   0   2   2   2   2   2   0   0   0   0   2   2   0   2   2   0   2   0   2   2   0   0   0   0   2   2   0   2   2   0   2   0   0   0   2   2   0   2
 MK-1-8                 2   2   0   2   0   2   2   2   0   0   0   0   2   2   0   2   0   2   2   0   2   0   0   2   0   2   2   2   2   0   2   0   2   2   0   2   2   2   2   0   0   0   2   0   2   0   0   2   0   2   0   2   2   2   0   0   2   0   0   2   0   2   0   0   2   2   2   2   2   2   0   0   2   2   0   0   2   0   2   2   2   0   0   0   2   2   2   2   2   2   0   0   2   2   0   2   2   2   0   2   0   2   0   2   2   0   2   2   2   2   2   2   0   0   2   2   2   0   0   2   2   0   0   0   0   2   2   2   2   2   2   0   0   0   2   2   2   2   2   2   0   2   0   0   0   2   0   0   2   0   0   2   0   2   2   0   0   0   2   0   0   0   0   2   2   2   2   2   0   0   0   0   2   2   0   2   2   0   2   2   2   2   0   0   0   0   2   2   0   2   2   0   2   0   0   2   2   2   0   2
 MK-1-9                 2   2   0   2   0   2   2   2   0   0   0   0   2   2   0   2   2   2   2   0   2   0   0   2   0   2   2   2   2   0   2   0   2   2   2   2   2   2   2   0   0   0   2   0   2   0   0   2   0   2   2   2   2   0   0   0   2   0   0   2   0   2   0   0   0   2   2   0   2   2   0   0   2   2   0   0   2   0   2   2   2   0   0   0   2   2   2   2   2   2   0   0   2   2   0   2   2   2   0   2   0   2   2   2   2   0   2   2   2   2   2   2   0   0   2   2   0   0   0   2   2   0   0   0   0   2   2   2   2   2   0   0   0   0   2   0   2   2   2   2   0   2   2   0   0   2   2   0   2   0   0   2   0   2   0   0   0   0   2   0   0   0   0   2   2   2   2   2   0   0   0   0   2   2   2   2   0   0   2   2   2   2   0   0   0   2   2   2   0   2   2   0   2   0   2   2   2   2   0   2
 MK-1-10                0   0   2   2   0   2   2   2   0   0   2   2   2   2   0   2   2   2   2   0   2   0   0   2   0   2   2   2   0   0   2   0   2   2   2   2   2   2   2   0   0   0   2   0   2   0   0   2   0   2   2   2   2   0   0   0   0   0   0   2   0   2   0   0   0   2   2   0   2   2   0   2   2   0   0   0   2   0   2   2   2   0   2   0   2   2   2   2   2   2   0   0   2   2   0   2   2   0   0   2   0   2   2   2   2   2   2   2   0   2   2   2   0   0   2   2   0   0   0   2   2   0   0   0   0   2   0   0   2   2   0   0   0   0   2   0   2   2   2   2   0   2   2   0   0   2   2   0   2   0   0   0   0   2   0   0   0   0   2   0   0   0   0   2   2   2   2   2   2   0   0   0   0   2   2   2   0   0   2   2   2   2   0   0   0   2   2   2   2   2   2   0   2   0   2   2   2   2   0   2
 MK-1-11                0   0   2   2   2   2   2   2   0   0   2   2   2   2   0   2   2   2   2   0   2   0   0   2   0   2   2   2   0   0   2   0   2   2   2   2   2   2   2   0   0   0   2   0   2   2   0   0   0   2   2   2   2   0   0   0   0   0   0   2   0   2   0   0   0   2   2   0   2   2   0   2   2   0   0   0   2   0   0   2   2   0   2   0   2   2   2   2   2   2   0   0   2   2   0   2   2   0   0   2   2   2   2   2   2   0   2   2   0   2   0   2   0   0   2   2   0   0   0   2   2   0   0   0   0   0   0   0   2   2   0   0   0   0   2   0   2   2   2   2   2   2   2   0   0   2   2   0   2   0   0   0   0   2   0   0   0   0   2   0   0   0   0   2   0   2   2   2   2   0   0   0   0   2   2   2   0   0   2   2   0   2   0   0   0   0   2   2   2   2   2   0   2   0   2   2   2   2   0   0
 MK-1-12                0   0   2   2   2   2   2   2   0   0   2   2   2   2   0   2   2   2   2   0   2   0   0   2   0   2   2   2   0   0   2   2   2   2   2   2   2   2   2   0   0   0   2   0   2   2   0   0   0   0   0   2   2   0   0   0   0   0   0   2   0   2   2   0   0   2   2   0   0   2   2   2   2   0   0   0   2   0   0   2   2   0   2   0   0   2   2   2   2   2   0   0   2   2   0   2   2   2   0   2   2   2   2   2   2   0   2   2   0   2   0   2   0   0   2   2   0   2   0   2   2   0   0   0   0   0   0   0   2   0   0   0   0   0   0   0   2   2   2   2   2   2   2   0   0   2   2   0   0   0   0   0   0   2   0   0   0   2   2   0   0   0   0   2   0   2   2   2   2   0   0   0   0   2   2   0   0   0   2   2   0   2   2   0   0   0   0   2   2   2   2   0   2   0   2   2   2   2   2   0
 MK-1-13                0   2   2   2   2   2   2   2   0   2   2   2   2   2   0   2   2   2   2   2   2   0   0   2   0   2   2   2   2   0   2   2   2   2   2   2   2   2   2   2   0   0   2   0   2   2   2   0   0   0   0   2   2   0   0   0   0   0   0   0   0   2   2   2   0   2   2   0   0   2   2   2   2   0   0   0   2   0   0   2   2   0   2   0   0   2   2   2   2   2   0   0   2   2   0   2   2   2   0   2   2   2   2   2   2   2   2   2   0   2   0   2   0   0   2   2   0   2   0   2   2   0   0   0   0   0   0   2   0   0   0   0   0   0   0   0   2   2   2   2   2   2   2   0   0   0   2   0   2   0   0   0   0   0   0   0   0   2   2   0   0   0   0   2   2   2   2   2   2   0   0   0   0   2   2   0   0   0   0   2   0   2   2   0   2   0   2   2   2   2   2   2   2   0   0   2   2   0   0   0
 MK-1-14                0   2   2   2   2   2   2   2   0   2   2   2   2   2   0   2   2   2   2   2   2   0   0   2   0   2   2   2   2   0   0   2   2   2   2   2   2   2   2   2   0   0   2   0   2   2   2   0   0   0   0   2   2   0   0   0   0   0   0   0   0   2   0   0   0   2   2   0   0   2   2   2   2   0   0   0   2   2   0   2   2   0   2   0   0   2   2   2   2   2   2   0   2   2   0   2   2   2   2   2   2   2   2   2   2   2   2   2   0   2   0   2   0   0   2   2   0   2   0   2   2   0   0   0   0   0   0   2   0   2   0   0   0   0   0   0   2   2   2   2   2   2   2   0   0   0   2   0   2   0   0   0   0   0   0   0   0   2   2   0   0   0   0   2   2   2   2   2   2   0   0   0   0   0   0   0   0   0   0   2   0   2   2   0   2   0   2   0   2   2   2   2   2   0   0   2   2   0   0   2
 MK-1-15                0   0   2   2   2   2   0   2   0   2   2   2   2   2   0   2   2   0   2   2   2   0   0   2   0   2   2   2   2   0   0   0   2   2   2   0   2   0   2   2   0   0   2   0   2   2   2   0   0   0   0   2   2   0   0   0   0   0   0   0   0   2   0   0   0   2   2   0   0   2   2   2   2   0   0   0   2   2   0   2   2   0   2   0   0   2   2   0   2   2   2   0   2   2   0   2   2   2   2   0   2   2   0   2   2   2   2   2   0   2   0   2   0   0   2   2   0   2   0   2   2   0   0   0   0   0   2   2   0   2   0   0   0   0   0   2   2   2   2   2   0   2   2   0   0   0   2   0   2   0   0   0   0   0   0   2   0   2   2   2   0   0   0   2   2   2   2   2   0   2   0   0   0   0   0   0   0   0   0   2   0   2   0   2   2   0   2   0   2   2   2   2   2   0   0   2   2   2   0   2
 MK-1-16                0   0   0   2   2   2   2   2   0   2   2   0   0   2   0   2   2   0   2   2   2   0   0   2   0   2   0   2   2   0   0   0   2   2   2   0   2   0   0   2   0   0   2   2   2   2   2   0   0   0   0   2   2   0   0   0   0   0   0   0   0   2   0   0   0   2   2   0   0   0   0   2   2   2   0   0   2   2   0   0   2   0   2   2   0   2   2   0   2   2   2   0   2   2   0   2   2   2   2   0   2   0   0   2   0   2   2   2   0   2   0   0   2   0   2   2   0   2   2   2   2   0   0   0   0   0   2   2   0   2   2   0   0   0   0   2   0   2   2   2   0   2   2   0   0   2   2   0   2   0   0   0   0   0   0   2   0   2   2   2   0   0   0   2   2   2   2   0   0   2   0   0   0   0   0   0   0   0   0   2   0   2   0   2   0   0   2   0   2   2   2   2   2   0   0   2   2   2   0   2
 MK-2-1                 0   0   0   2   2   0   2   0   0   0   2   2   0   2   2   0   2   2   0   0   0   0   0   2   2   0   2   0   0   0   0   2   0   0   2   0   0   0   0   0   0   0   2   0   2   2   0   2   0   2   2   0   0   0   2   0   2   2   0   0   2   2   0   2   2   2   0   0   0   0   0   2   0   0   0   2   0   0   2   0   0   0   0   2   2   2   2   2   0   2   2   2   0   0   0   0   2   0   0   0   2   2   2   2   2   2   0   2   0   2   0   2   0   0   2   2   0   2   0   0   0   2   0   0   0   0   0   2   0   0   2   2   2   2   2   2   2   0   2   2   0   0   2   2   0   2   0   2   0   2   0   2   2   0   0   0   0   0   2   0   0   2   0   2   2   0   2   0   2   2   2   0   0   0   2   2   0   0   2   0   0   2   0   0   0   2   0   0   2   2   0   2   0   0   2   2   0   2   2   2
 MK-2-2                 2   0   0   2   2   0   2   0   0   0   2   2   2   2   2   0   2   2   0   0   0   0   0   2   2   0   2   0   0   0   0   2   0   2   2   0   0   0   0   0   0   0   2   0   2   2   0   2   0   2   2   0   0   0   2   2   2   2   0   0   2   2   0   2   2   2   0   0   0   0   0   2   0   0   0   2   0   0   2   0   0   0   0   2   2   2   2   2   0   2   2   2   0   0   0   2   2   0   0   0   2   2   2   2   2   2   0   2   0   2   2   2   0   0   2   2   0   2   0   0   0   2   0   0   0   0   0   2   0   0   2   2   2   2   2   2   2   0   2   2   0   0   2   0   0   2   0   0   0   2   0   2   2   0   0   0   0   0   0   0   0   2   0   2   2   0   2   0   0   2   2   0   0   0   2   2   2   0   2   0   0   2   0   0   0   2   2   0   2   2   0   2   0   0   2   2   0   2   2   2
 MK-2-3                 2   0   0   0   2   0   2   2   0   0   2   2   2   2   2   0   2   2   0   0   0   0   0   2   2   0   0   0   2   0   0   2   0   2   2   0   0   2   0   0   0   2   2   0   0   2   0   0   0   0   2   0   0   0   2   2   2   2   0   0   2   2   0   2   2   2   0   0   0   0   0   2   0   0   0   2   0   0   2   0   0   0   0   0   2   2   2   2   0   2   2   2   0   2   0   2   2   0   2   0   2   2   2   2   2   0   0   2   0   2   2   2   0   0   2   2   0   2   0   0   0   2   0   0   0   0   2   2   0   0   2   2   2   2   2   2   2   0   2   2   0   2   0   0   0   2   0   0   0   2   0   2   2   0   2   0   0   0   2   0   0   2   0   2   2   0   2   0   0   2   2   2   0   2   2   2   2   2   2   0   0   2   0   0   0   2   2   0   0   2   0   2   0   0   2   2   0   2   0   2
 MK-2-4                 2   2   0   0   2   0   2   2   0   0   2   2   2   2   2   0   2   2   0   2   0   0   0   2   2   0   0   0   2   0   0   2   0   2   2   0   0   2   2   0   0   2   2   0   0   2   0   0   2   2   2   0   0   0   2   2   2   0   0   0   2   2   0   2   2   2   0   0   0   0   2   2   0   0   0   2   0   0   2   0   0   0   0   0   2   2   2   2   0   2   2   2   2   2   0   2   2   0   0   0   2   2   0   2   2   0   0   2   0   2   2   2   0   0   2   2   0   2   0   0   2   2   0   0   2   0   2   2   0   0   0   2   2   2   2   2   0   0   2   2   0   2   0   0   0   2   0   0   0   2   0   2   2   0   2   0   0   0   2   0   0   2   2   2   2   2   2   0   0   2   2   2   0   2   2   2   2   2   2   0   0   2   0   2   0   2   2   0   0   2   0   2   0   0   2   2   0   2   0   2
 MK-2-5                 2   2   0   0   2   2   2   0   0   0   2   2   2   2   2   0   2   2   0   2   2   0   0   2   2   0   0   0   2   0   0   2   0   2   0   0   0   2   2   0   0   2   2   0   0   2   0   2   2   2   2   0   0   0   2   2   2   0   2   0   0   2   2   2   2   2   0   0   0   0   2   2   0   0   0   2   0   0   2   0   0   0   0   0   2   2   2   2   0   2   2   2   0   2   0   2   2   0   0   0   2   2   2   2   2   0   2   0   0   2   2   2   0   0   0   0   0   2   0   0   2   2   0   2   2   0   2   2   0   0   0   2   2   2   2   2   0   0   2   2   2   2   0   0   0   2   0   0   0   2   2   2   2   0   2   0   0   0   0   0   0   2   2   2   2   2   2   0   0   2   0   2   0   2   2   2   2   2   2   0   0   2   0   2   0   2   2   2   0   2   0   2   0   2   2   2   0   2   0   0
 MK-2-6                 2   2   0   0   2   2   2   0   0   0   2   2   2   2   2   0   2   2   0   2   2   0   0   2   2   2   2   0   2   0   0   2   0   2   0   0   2   2   2   0   0   2   2   0   0   2   0   2   2   2   2   0   0   0   2   2   2   0   2   0   0   0   2   2   2   2   2   0   0   2   2   2   0   0   0   2   2   0   2   0   0   2   0   0   2   2   2   2   0   2   2   2   0   2   0   2   2   0   0   2   2   2   2   2   2   0   2   0   2   2   2   2   0   0   0   0   0   2   0   0   0   2   0   2   2   0   2   2   0   0   0   0   2   2   2   2   0   0   2   2   2   2   0   0   0   0   2   0   0   2   0   2   2   0   2   0   0   0   0   0   0   2   2   2   2   2   2   0   0   2   0   2   0   2   2   2   2   2   2   0   0   2   0   2   0   2   2   2   0   2   0   2   0   0   0   2   0   2   0   0
 MK-2-7                 2   2   0   0   2   2   2   0   0   2   2   0   2   2   2   0   2   2   0   2   2   0   0   2   2   2   2   0   2   2   0   2   0   2   0   0   2   2   2   0   0   0   2   0   0   0   0   0   0   2   2   0   0   0   2   2   2   0   2   0   0   0   2   0   2   2   2   0   0   2   2   2   0   0   0   0   2   0   2   0   0   2   0   0   2   2   2   2   0   2   2   2   2   2   0   2   2   0   0   2   2   2   2   2   2   0   2   0   2   2   2   2   0   0   0   0   2   2   0   0   2   2   0   2   2   0   2   2   0   0   0   0   2   2   2   2   0   0   2   2   2   2   0   0   0   0   2   0   2   2   0   2   2   0   0   0   0   0   0   0   0   2   2   2   2   2   2   0   2   2   2   2   0   2   2   2   2   2   2   0   0   2   0   2   0   2   2   2   0   2   0   2   0   0   0   2   0   2   0   0
 MK-2-8                 2   2   0   0   2   2   2   0   0   2   2   0   0   2   0   0   2   2   0   2   2   0   0   2   2   2   2   0   2   2   0   2   0   0   0   0   2   2   2   0   0   0   2   0   0   0   0   0   0   2   2   0   0   0   2   2   2   2   2   0   0   2   2   0   2   2   2   0   0   2   2   2   0   0   0   0   2   0   2   2   0   2   0   2   2   0   2   0   0   2   2   2   0   2   2   2   2   0   0   2   2   2   2   2   2   0   2   2   2   2   2   0   0   0   0   0   2   2   0   0   2   2   0   2   2   0   2   2   0   0   0   0   2   2   2   2   0   2   2   2   2   0   0   0   0   0   2   0   2   2   0   2   2   0   0   0   0   0   0   0   0   2   2   2   2   0   2   0   2   2   2   0   0   2   2   2   2   2   2   0   0   2   0   2   0   2   2   2   0   2   0   0   0   0   0   2   0   2   0   0
 MK-2-9                 2   2   0   0   2   2   0   0   0   2   2   0   0   2   0   0   2   2   0   2   2   2   2   2   2   0   2   0   2   2   0   0   0   0   0   0   2   2   2   0   0   0   2   0   0   0   0   0   0   2   2   0   2   0   2   0   2   2   2   2   0   2   0   0   2   2   2   0   0   2   2   2   0   0   2   0   2   0   2   2   0   2   0   2   2   0   2   0   0   0   2   2   0   2   2   2   2   0   0   2   2   2   2   2   0   0   2   2   2   2   2   0   0   0   0   0   2   2   0   0   2   2   0   2   2   0   2   2   0   0   0   0   2   2   2   2   0   2   2   2   2   0   0   0   0   0   2   0   2   2   0   2   2   0   0   0   0   0   0   0   0   2   2   0   2   0   2   0   2   2   2   0   0   2   0   2   2   2   0   0   0   2   0   2   0   2   2   2   2   2   0   0   0   0   0   2   0   2   0   0
 MK-2-10                2   2   0   0   2   2   0   0   0   2   0   0   0   2   2   2   2   2   0   2   0   0   2   2   2   0   2   0   2   2   0   0   0   0   0   0   2   2   2   0   0   0   2   0   0   0   0   0   0   2   2   0   2   2   2   0   2   2   2   2   0   2   0   0   2   2   0   0   0   2   0   2   2   0   2   0   2   0   2   2   0   2   0   2   2   0   2   0   0   0   2   0   0   2   2   2   2   0   0   2   2   2   2   2   0   0   2   2   2   2   2   0   0   2   0   0   2   2   0   0   2   2   0   2   2   0   2   2   0   0   0   0   2   0   0   2   0   2   2   2   2   0   0   0   0   0   2   0   0   0   0   0   2   0   0   0   0   0   0   0   0   2   2   0   2   2   2   0   2   2   2   2   0   2   0   2   2   2   0   0   0   2   0   2   0   2   0   2   2   2   2   0   2   0   0   2   0   0   0   0
 MK-2-11                2   2   2   0   2   2   0   0   0   2   0   0   0   2   2   0   2   2   2   2   0   0   2   2   2   0   2   0   2   2   0   0   0   0   0   0   2   2   2   2   0   0   2   0   0   0   0   0   0   2   2   0   2   2   2   0   2   2   0   2   0   2   2   0   2   2   0   2   2   2   0   2   2   0   2   2   2   2   2   2   0   2   0   2   0   0   2   0   0   0   2   0   0   2   2   2   2   0   0   2   2   2   2   2   0   0   2   2   2   2   2   0   0   0   0   0   2   2   0   0   2   2   0   0   2   0   2   2   0   0   0   0   2   0   0   2   0   2   2   2   2   0   0   0   0   0   2   0   0   0   0   0   2   0   0   0   0   0   0   0   0   2   0   0   0   2   0   0   2   2   2   2   0   2   2   2   2   2   0   0   0   2   0   2   0   2   0   2   2   2   2   0   2   0   0   2   0   0   2   0
 MK-2-12                2   2   2   0   2   2   0   0   2   2   0   0   0   2   2   0   2   2   2   2   2   0   2   2   2   0   2   0   2   2   0   0   0   2   0   0   0   2   2   2   2   0   2   0   0   0   2   0   0   2   2   0   2   2   2   0   2   2   0   2   0   2   2   0   2   2   0   2   2   2   0   2   2   0   2   2   2   2   2   2   0   0   0   2   2   0   2   0   0   0   2   0   0   2   2   0   2   2   0   2   2   2   2   2   0   0   2   0   2   2   2   0   0   0   0   0   2   2   0   0   2   2   0   0   2   0   2   2   0   0   0   0   2   0   2   2   0   2   2   2   2   0   0   0   0   0   0   0   0   2   0   2   2   0   0   0   0   0   0   0   0   2   0   0   0   2   0   0   2   2   2   2   0   2   2   0   2   2   0   0   0   0   0   2   2   2   0   2   2   2   0   0   0   0   0   2   0   0   2   0
 MK-2-13                2   2   2   0   2   2   0   0   2   2   0   2   0   2   2   0   0   2   2   2   2   0   2   0   2   0   2   2   2   2   0   0   0   2   0   0   0   2   2   2   2   0   2   0   0   0   2   0   0   2   2   0   2   2   2   0   2   2   2   2   2   2   0   0   2   2   0   2   2   2   0   2   2   0   0   2   2   0   0   2   2   0   0   2   2   0   2   0   0   0   2   0   2   2   2   0   2   2   0   2   2   2   2   2   0   0   2   0   2   2   2   0   0   0   0   0   2   2   0   0   0   2   0   0   2   0   0   2   0   0   0   2   0   0   2   2   0   2   2   2   2   0   0   0   0   0   0   2   0   2   0   2   2   2   0   0   0   0   0   0   0   2   0   0   0   2   0   2   2   2   2   2   0   2   2   0   2   2   0   0   0   2   0   2   2   2   0   2   2   2   0   0   0   0   0   2   0   0   2   0
 MK-2-14                2   2   2   0   2   2   0   0   2   0   0   2   0   2   2   2   0   2   2   2   2   0   2   0   2   0   2   2   2   2   0   0   0   2   2   0   2   2   2   2   2   0   2   0   0   0   2   0   0   2   2   0   2   2   2   0   2   2   2   2   2   2   0   0   2   2   2   2   2   2   0   2   2   0   2   2   2   0   0   2   2   2   0   2   2   2   2   0   0   0   2   0   2   2   2   0   2   2   0   2   2   2   2   2   0   0   0   0   2   0   2   0   0   0   0   0   2   2   0   2   0   2   0   0   2   0   0   2   0   2   0   2   0   2   2   2   2   2   2   2   0   0   0   0   0   0   0   2   0   2   0   2   2   2   0   0   0   0   0   0   0   2   0   0   0   2   0   2   2   2   2   2   0   2   2   0   2   2   0   0   0   2   0   2   2   2   0   0   2   2   0   0   2   0   0   2   0   0   2   0
 MK-2-15                2   2   2   0   2   2   0   0   2   0   0   0   0   2   2   2   0   2   2   2   2   0   2   0   2   0   2   2   2   2   0   0   0   2   2   0   2   2   0   2   2   0   2   0   0   0   2   0   0   2   2   0   2   2   2   0   2   2   2   2   2   2   0   0   2   2   0   0   2   2   0   2   2   2   2   2   2   0   0   2   2   2   0   2   2   2   2   0   2   0   2   2   2   2   2   0   2   2   0   2   2   2   2   2   0   0   0   0   2   0   2   0   0   0   0   0   2   2   0   2   0   2   0   0   2   0   0   2   0   2   2   2   0   0   2   2   2   2   2   2   0   0   0   0   0   0   0   2   0   2   0   2   2   2   0   0   0   0   0   0   0   2   0   2   0   0   0   2   2   2   2   2   0   2   2   0   2   2   0   0   0   2   2   2   2   2   0   0   2   2   0   0   2   0   0   2   0   0   2   0
 MK-2-16                0   2   2   0   2   2   0   0   2   0   0   0   0   2   2   2   0   2   2   2   2   2   0   0   2   0   2   2   2   2   0   0   0   2   2   2   2   2   2   2   2   0   0   0   0   0   2   0   0   2   2   0   2   2   0   0   2   0   2   2   2   2   2   0   2   2   0   0   2   2   0   2   2   2   2   2   2   0   0   2   0   2   0   0   2   2   2   0   2   0   2   2   2   2   2   0   2   2   0   2   2   2   0   2   0   0   0   0   2   0   2   0   0   0   0   0   2   2   0   2   0   2   0   0   2   0   0   2   0   2   2   2   0   0   2   2   2   2   2   2   0   0   0   0   2   0   0   2   0   2   0   2   2   2   0   0   0   2   0   0   0   2   0   2   0   0   0   2   2   2   2   2   0   2   2   0   2   0   0   0   0   2   2   2   2   2   0   0   2   2   0   0   2   0   0   2   0   0   2   0
 MK-3-1                 0   2   0   2   2   0   2   0   2   2   2   2   0   2   0   0   0   0   0   0   0   2   2   0   2   0   2   0   2   2   2   0   2   0   0   0   2   2   2   2   2   2   0   0   2   2   0   0   0   0   2   0   0   2   2   2   0   2   0   2   0   2   0   0   2   0   0   0   2   0   2   0   2   2   0   0   2   0   0   0   0   0   2   0   2   2   0   0   0   2   0   0   0   0   2   2   2   0   0   0   2   2   0   2   2   0   2   0   2   0   2   0   2   2   0   2   0   2   2   2   0   2   2   2   2   2   2   0   2   2   2   0   2   0   2   0   2   0   2   0   2   2   0   0   2   0   2   2   0   2   2   0   0   0   0   2   0   2   2   0   2   2   2   0   2   0   2   2   0   2   0   0   0   0   2   2   2   2   0   0   2   2   0   0   2   2   2   0   2   0   0   2   0   0   0   0   0   2   0   2
 MK-3-2                 0   2   0   2   2   0   2   0   2   2   0   0   2   2   0   0   0   0   0   0   0   0   2   0   2   0   2   0   2   2   2   0   2   0   0   0   2   2   2   2   2   2   0   2   0   0   0   0   0   0   2   0   0   2   2   2   0   2   0   2   0   2   0   0   2   0   0   0   0   2   2   0   2   2   0   0   2   0   0   0   0   0   2   0   2   2   2   0   0   2   0   0   0   2   2   2   2   0   0   0   2   2   0   2   2   0   2   0   2   0   2   0   2   2   2   2   0   2   2   2   0   2   2   2   2   2   2   2   2   2   2   0   2   0   2   0   2   0   2   0   2   2   0   0   2   0   2   0   0   2   2   0   0   2   0   0   0   2   2   0   2   2   2   0   2   0   2   2   0   2   0   0   0   0   2   2   2   0   0   0   0   2   0   0   0   2   2   0   2   0   0   2   0   0   0   0   0   2   0   2
 MK-3-3                 0   2   0   2   2   0   2   0   2   2   0   0   2   2   0   0   0   0   0   0   0   0   0   0   2   0   2   0   2   2   0   0   2   0   0   0   2   2   2   2   2   2   0   2   0   0   0   0   0   0   2   0   0   2   2   2   0   2   0   2   0   2   0   0   2   0   0   0   0   2   2   0   2   2   0   0   2   0   2   0   0   0   2   0   2   0   2   0   0   2   0   0   2   2   2   2   2   0   0   0   2   2   0   0   2   0   2   0   2   0   2   0   2   0   2   2   0   2   2   2   0   2   2   0   0   2   2   2   2   2   2   0   2   0   2   0   2   0   2   2   2   2   0   0   0   0   2   0   0   2   2   0   2   2   0   0   0   2   2   0   2   2   2   0   2   2   2   2   0   2   0   2   0   0   2   2   2   0   0   0   0   2   0   0   0   2   2   0   2   0   0   2   0   0   0   0   0   0   0   2
 MK-3-4                 0   2   0   2   2   0   2   0   2   2   0   0   2   2   0   0   0   0   0   2   0   0   0   2   2   0   0   0   2   2   0   0   2   0   0   0   2   2   2   2   0   2   0   2   0   0   0   2   0   0   0   0   0   2   2   2   0   2   0   2   0   2   0   0   2   0   0   0   0   2   2   0   2   2   0   0   2   0   2   0   0   0   2   0   2   2   2   0   0   2   0   0   2   2   2   2   0   0   0   0   2   2   0   0   2   0   2   0   2   0   2   0   2   0   2   0   0   2   2   2   0   2   2   0   0   2   2   2   2   2   2   0   2   2   2   0   2   0   2   2   2   2   0   0   0   0   2   0   0   2   0   2   2   2   0   0   0   2   2   0   2   2   2   0   2   2   2   2   0   2   0   0   0   0   2   2   2   0   0   0   0   2   0   0   0   2   2   0   2   0   2   2   0   0   0   0   0   0   0   2
 MK-3-5                 0   2   0   2   2   0   2   0   2   2   0   0   2   2   0   0   0   0   0   2   0   0   0   2   2   0   0   0   2   2   0   0   2   0   0   0   2   2   2   0   0   2   0   2   2   2   0   2   0   0   0   0   0   2   2   2   0   2   0   2   0   2   0   0   2   0   0   0   0   2   2   0   2   2   0   0   2   0   0   0   0   0   2   0   2   2   2   0   0   2   0   0   2   2   2   2   0   0   0   0   2   2   0   0   2   0   2   0   2   2   2   0   2   0   0   0   0   2   2   2   0   2   2   0   0   0   2   2   2   2   2   0   2   2   2   2   2   0   2   2   2   2   0   2   0   0   2   0   0   2   0   2   2   2   0   0   0   2   2   0   2   2   2   0   0   2   0   2   0   0   0   0   0   0   2   2   2   0   0   0   0   2   0   0   2   2   2   0   2   0   2   2   0   0   2   0   0   0   0   2
 MK-3-6                 0   2   0   2   2   0   2   0   2   2   0   0   2   2   0   0   0   0   0   2   0   0   0   2   0   0   0   0   2   2   0   0   2   0   0   0   2   2   2   0   0   2   0   2   2   2   0   0   0   0   0   2   0   0   2   2   0   2   0   2   0   2   2   0   2   0   0   0   0   2   2   0   2   2   0   0   0   0   2   0   0   0   2   0   2   2   2   0   0   2   0   0   2   2   0   2   0   0   0   0   2   2   2   0   2   0   2   0   0   2   0   0   2   0   0   0   0   2   2   2   0   2   0   0   0   0   2   2   2   2   2   0   2   2   2   2   2   0   2   2   2   2   2   2   0   0   2   0   0   2   0   2   2   2   0   0   2   2   0   2   2   2   2   0   2   0   0   2   0   0   0   0   0   0   2   2   0   0   2   0   0   2   0   0   0   2   2   0   0   2   2   2   0   0   2   0   0   0   0   2
 MK-3-7                 0   2   0   2   2   0   2   2   2   0   0   0   2   2   2   0   0   0   0   2   0   0   0   2   0   0   0   0   2   2   0   0   2   0   0   0   2   2   0   0   0   2   0   2   2   0   0   0   0   0   0   2   0   0   2   2   0   0   2   2   0   2   2   0   2   0   0   0   0   2   2   0   2   2   0   0   0   0   2   0   0   0   2   0   2   2   0   0   0   2   0   2   2   2   0   2   0   0   0   0   2   2   2   0   2   0   2   0   0   2   2   0   2   0   0   0   0   2   2   2   0   2   0   0   0   0   2   2   2   2   2   2   2   2   2   2   2   0   2   2   2   2   2   2   0   0   2   0   0   2   0   2   2   2   2   0   2   2   0   2   2   2   2   0   2   0   0   2   0   0   0   0   0   0   2   2   0   0   2   0   0   2   0   0   0   2   2   0   0   2   2   2   2   0   2   0   0   0   0   2
 MK-3-8                 0   2   0   2   2   2   2   2   0   0   0   0   2   2   2   0   0   0   0   2   0   0   0   0   0   0   0   0   2   2   0   0   2   0   0   0   2   2   0   0   0   2   0   2   2   0   0   0   0   0   0   2   0   0   2   2   2   0   2   2   2   2   2   0   0   0   0   0   0   2   2   0   2   2   0   0   0   0   2   0   0   0   2   0   2   2   0   0   0   2   0   2   2   0   0   2   0   0   0   0   2   2   2   0   2   0   2   0   0   2   2   0   2   0   0   0   0   2   2   2   2   2   2   0   0   2   2   2   2   2   2   2   2   2   2   0   2   2   2   2   2   2   2   2   0   0   2   0   0   2   0   2   2   2   2   0   2   2   0   2   2   2   2   0   2   0   0   0   0   0   0   0   0   0   2   0   0   0   2   2   0   2   0   2   0   2   2   0   0   2   2   2   2   0   2   0   0   2   0   2
 MK-3-9                 0   2   0   2   2   2   2   2   0   0   0   0   2   2   2   0   0   0   0   2   2   0   0   0   0   0   0   0   2   0   0   0   2   0   0   0   2   2   0   2   0   2   0   2   2   0   2   0   0   0   2   2   0   0   2   2   2   0   2   2   2   0   2   0   0   0   0   0   0   0   2   0   2   2   0   2   0   0   2   0   0   0   2   0   2   2   2   0   0   0   0   2   2   0   0   2   0   0   0   0   2   2   2   0   0   0   2   0   0   2   2   0   2   0   0   0   0   2   2   2   2   2   2   0   0   0   2   2   2   2   2   2   2   2   2   0   2   2   2   2   2   2   2   2   0   0   2   0   0   0   0   2   2   2   2   0   2   2   0   2   2   2   2   0   2   0   0   0   0   0   0   0   0   0   2   0   0   0   2   2   0   0   0   2   2   2   2   0   0   2   2   2   2   0   2   0   0   2   0   2
 MK-3-10                0   2   0   2   2   0   2   2   2   0   0   0   2   2   2   0   0   0   0   2   2   0   0   2   0   0   0   0   2   0   0   0   2   0   2   0   2   2   0   2   0   2   0   2   2   0   2   0   0   0   2   2   0   0   2   2   2   0   2   2   2   0   2   0   0   0   0   0   0   0   2   0   2   2   0   2   0   2   2   0   0   2   2   0   2   2   2   0   2   0   0   2   2   0   0   2   0   2   0   0   2   0   2   0   0   0   2   0   0   2   2   2   2   0   0   0   0   2   2   0   2   0   2   0   0   0   2   0   2   2   2   2   2   2   2   0   2   2   2   2   2   2   2   2   0   0   2   0   0   0   0   2   2   2   2   0   2   2   0   2   2   2   2   0   2   0   0   0   0   2   0   0   0   0   2   0   0   0   2   2   0   0   0   0   2   2   2   0   0   2   2   2   2   0   2   0   0   2   0   2
 MK-3-11                0   2   0   2   2   0   2   2   2   0   0   2   0   2   2   0   0   2   0   2   2   0   0   2   0   0   0   0   2   0   0   0   2   0   2   0   2   2   0   2   0   2   0   2   2   0   2   0   2   0   2   0   0   0   2   2   2   0   2   2   2   0   2   0   0   0   0   0   0   0   2   0   0   2   0   2   0   2   2   0   0   2   2   0   2   2   2   0   2   0   0   2   2   0   0   2   0   2   0   0   2   0   2   0   2   0   2   0   0   2   2   2   2   0   0   2   0   2   2   0   2   0   2   0   2   0   2   0   2   2   2   2   2   2   2   0   2   2   2   2   0   0   2   2   0   2   2   0   0   0   0   2   0   0   2   0   2   2   0   2   2   2   2   0   2   0   0   0   2   2   0   0   0   2   2   0   0   0   2   2   0   0   0   0   2   2   0   0   0   2   2   2   2   0   2   0   0   2   0   2
 MK-3-12                0   2   0   2   2   0   0   2   2   0   0   2   0   2   2   0   0   2   0   2   2   0   0   2   0   0   0   0   2   2   0   0   2   0   2   0   0   2   0   2   0   0   2   2   2   0   2   0   2   0   2   0   0   0   2   2   2   0   2   2   2   0   2   0   0   0   0   0   0   0   2   0   0   2   0   2   2   2   2   0   0   2   2   0   2   2   2   0   2   0   0   2   2   2   0   2   0   2   0   0   2   0   2   0   2   0   2   0   2   2   2   2   0   0   0   2   0   2   2   0   2   0   2   0   2   0   2   0   2   2   2   2   2   2   2   0   2   2   2   2   0   0   2   2   0   2   2   0   0   0   0   2   0   0   2   0   2   2   0   2   2   2   2   2   0   0   0   0   2   2   0   0   0   0   0   0   0   0   2   2   0   0   0   0   2   0   0   0   0   2   0   0   2   0   2   0   0   2   0   2
 MK-3-13                0   2   0   2   2   0   0   2   2   0   0   2   0   2   2   0   0   2   0   2   2   0   0   2   0   0   0   0   2   2   0   0   2   0   2   0   2   0   0   2   0   0   2   2   2   0   2   0   2   0   2   0   0   0   2   2   2   0   0   2   2   0   2   0   0   0   0   0   0   0   2   0   0   2   0   2   2   2   2   0   0   2   0   0   2   0   2   0   2   0   0   2   0   2   0   2   0   0   0   0   2   0   2   0   2   0   2   0   2   2   2   2   0   0   2   2   0   2   2   2   2   0   2   0   2   0   2   0   0   2   2   0   2   2   2   2   2   2   2   2   0   2   2   2   0   2   2   0   2   0   0   2   0   0   2   0   2   2   0   2   2   2   2   2   0   0   0   0   2   2   0   0   0   0   0   0   0   2   2   2   0   0   0   0   2   0   0   0   0   2   0   0   2   0   2   0   0   2   0   2
 MK-3-14                0   2   0   2   2   0   0   0   2   0   2   2   0   2   2   0   0   2   0   2   0   0   0   2   0   0   0   0   2   2   0   0   2   0   2   0   2   0   2   2   0   0   2   2   0   0   2   0   2   0   2   0   0   2   0   2   0   0   0   2   2   0   2   0   0   2   0   0   0   0   2   0   0   2   0   2   2   2   2   0   2   2   0   0   2   0   2   0   2   0   0   2   2   2   0   2   0   0   0   0   2   0   2   0   2   0   2   2   2   2   2   0   0   0   2   2   0   2   0   2   2   0   2   2   2   0   2   0   0   2   2   0   2   2   2   2   2   2   2   2   2   2   2   2   0   2   2   0   2   0   0   0   0   0   2   0   2   2   0   2   2   2   2   2   0   0   0   0   2   2   0   0   0   0   0   0   0   2   2   2   0   0   0   0   2   0   0   0   2   2   0   0   2   2   2   0   0   2   0   2
 MK-3-15                0   2   0   2   2   0   0   0   2   0   2   2   0   2   2   0   0   2   0   2   0   0   2   2   0   0   0   0   2   2   0   0   2   0   2   0   2   0   0   2   0   0   2   2   0   0   2   0   2   0   2   0   0   2   0   2   0   0   0   2   0   2   2   2   0   2   2   0   0   0   2   2   0   2   0   2   0   2   2   0   2   2   0   0   2   0   2   0   2   0   0   2   2   2   0   2   0   0   0   0   2   0   0   0   2   0   2   2   2   2   2   0   2   0   2   2   0   2   0   2   2   0   2   2   0   0   2   0   0   2   2   0   0   2   2   2   2   2   2   2   2   2   2   2   0   2   2   0   2   0   0   0   0   0   2   0   2   2   0   2   2   2   2   2   0   0   0   0   2   2   0   0   2   2   0   0   0   2   2   2   0   0   0   0   2   0   0   2   2   2   0   0   2   2   2   0   0   2   0   2
 MK-3-16                0   0   0   2   2   0   0   0   2   0   2   2   0   0   2   0   0   2   0   2   2   0   2   2   0   0   0   0   2   2   0   2   0   0   2   0   2   0   0   2   0   0   2   2   0   2   2   2   2   0   2   0   0   2   0   2   0   0   0   2   0   2   2   2   0   2   2   0   0   0   0   2   0   2   0   0   0   2   2   0   2   2   0   0   0   0   2   0   2   2   0   2   0   2   0   2   0   0   0   0   2   0   0   0   2   0   2   2   2   2   2   0   2   0   2   2   0   2   0   2   2   0   2   2   0   0   0   0   0   2   2   0   0   2   2   2   2   2   2   2   2   2   2   2   0   0   2   0   2   0   0   0   0   0   2   0   2   2   0   2   2   2   2   2   2   0   0   0   2   2   0   0   0   2   0   0   0   2   2   2   0   0   0   0   2   0   0   2   2   2   0   0   2   2   2   0   0   2   0   2
 MK-4-1                 0   0   2   0   0   0   0   0   2   0   2   0   2   0   0   2   2   0   2   2   2   2   0   0   2   2   0   0   2   2   0   2   0   2   0   2   2   2   0   2   0   2   2   2   0   0   2   0   2   2   2   0   2   0   2   2   0   2   2   2   2   2   2   2   2   0   0   2   0   0   0   0   0   2   2   0   2   0   2   0   0   0   2   2   2   0   0   0   2   0   2   2   2   2   2   0   0   0   2   2   0   0   0   0   0   0   2   2   2   2   2   0   0   0   2   2   0   0   2   0   0   0   2   0   0   2   0   0   2   2   2   2   0   0   0   0   0   2   2   2   0   2   0   0   2   2   0   2   0   2   2   0   0   2   0   0   2   0   0   0   2   0   0   0   2   0   0   0   0   0   0   0   0   2   2   0   2   2   2   0   2   2   2   0   0   2   2   0   2   2   2   2   2   0   0   0   2   2   2   2
 MK-4-2                 0   0   2   0   0   2   0   0   2   0   2   0   0   0   0   2   2   0   2   2   2   2   0   0   2   2   0   0   2   2   0   2   0   2   2   2   2   2   0   2   0   2   2   2   0   2   2   0   2   0   2   0   2   0   2   2   0   2   2   2   2   2   2   2   2   0   0   2   0   0   0   2   0   2   2   0   2   0   0   2   0   0   2   2   2   0   0   0   2   0   2   2   2   2   2   0   0   0   2   2   0   0   0   0   0   0   2   2   2   2   0   0   2   0   2   2   0   0   2   0   0   0   2   0   0   2   0   0   2   2   2   2   0   2   0   0   2   2   2   0   0   2   0   0   2   2   0   2   0   2   2   0   0   0   0   0   2   0   0   0   2   0   0   0   2   0   2   0   0   0   0   0   0   2   2   0   2   2   2   0   2   2   2   0   0   2   2   0   2   2   2   2   2   0   0   0   2   2   2   0
 MK-4-3                 0   0   2   0   0   2   0   0   2   0   2   0   0   0   0   2   2   0   2   2   2   2   2   0   2   2   0   2   2   2   0   2   0   2   2   2   2   0   0   2   0   2   2   2   0   2   2   0   2   0   0   0   2   2   2   2   0   2   2   2   2   2   2   2   2   0   0   2   0   0   0   2   0   2   2   0   2   0   0   2   2   0   2   2   2   0   0   0   2   2   2   2   2   2   2   2   0   0   2   2   0   0   0   0   0   0   2   2   2   2   0   0   2   0   2   2   0   0   2   0   0   0   2   0   0   2   0   0   2   0   0   2   2   2   2   0   0   2   2   0   0   2   0   0   0   2   0   2   0   2   2   0   0   0   0   0   2   0   0   0   2   0   0   0   2   0   2   0   0   0   0   0   0   2   2   2   2   2   2   0   2   2   0   0   0   2   2   0   0   2   2   2   2   2   0   0   2   2   2   0
 MK-4-4                 0   0   2   0   0   2   0   0   2   0   2   0   0   0   0   2   2   2   2   2   2   2   2   2   2   2   2   2   2   2   0   2   0   2   2   2   2   0   2   2   2   2   0   0   0   2   2   0   2   0   0   0   2   2   2   2   0   0   0   2   2   2   2   2   2   0   0   2   0   0   0   2   0   2   2   0   2   0   0   2   2   0   2   2   2   0   0   0   2   2   2   2   2   0   2   2   0   0   2   2   0   0   0   0   0   0   2   2   2   2   0   0   2   2   2   2   0   0   2   2   2   0   2   0   0   0   0   0   2   0   0   2   2   2   2   0   0   2   2   0   0   2   0   0   0   2   0   2   0   0   2   0   2   0   0   0   2   2   0   0   2   0   0   0   0   0   2   0   0   0   0   0   2   2   2   2   2   2   2   0   2   2   0   2   0   2   2   0   0   2   2   2   2   2   0   0   2   2   2   0
 MK-4-5                 0   0   0   0   0   2   0   0   2   0   2   0   0   0   0   2   2   2   2   2   2   2   2   2   2   2   2   2   2   2   0   2   0   0   2   2   2   0   0   0   0   2   0   0   2   2   0   0   2   0   0   0   2   2   0   2   2   0   0   2   2   2   2   2   0   0   0   2   0   0   0   2   0   2   2   0   2   0   0   2   2   0   2   0   2   0   0   0   0   2   2   2   2   0   2   2   2   0   2   0   0   0   0   0   0   0   2   2   2   2   0   0   2   2   2   2   0   2   2   2   2   0   2   0   0   2   0   0   0   0   0   2   2   2   0   0   0   2   2   0   0   2   0   0   0   2   0   2   0   0   0   0   2   0   0   0   2   2   0   0   2   2   0   0   2   2   2   0   0   0   0   0   2   2   2   2   2   2   2   0   0   2   2   2   0   0   2   0   0   2   2   2   2   2   2   0   2   2   2   0
 MK-4-6                 0   0   0   0   2   2   0   0   2   0   2   0   2   0   0   2   2   2   2   2   2   2   2   2   2   2   2   0   2   2   0   2   0   0   2   2   2   0   0   0   0   2   0   0   2   2   0   0   2   2   0   0   2   2   2   2   2   0   0   2   2   2   2   2   0   0   0   2   0   2   0   2   0   2   2   0   2   0   0   2   2   0   2   0   2   0   0   0   2   2   2   2   2   0   2   2   2   0   2   0   0   0   0   0   0   0   2   2   2   2   0   0   2   2   0   2   0   2   2   0   2   0   2   0   0   2   0   0   0   0   0   2   2   2   0   0   0   0   2   0   0   2   0   0   0   2   0   2   0   0   2   0   2   0   0   0   2   2   0   2   2   2   0   0   2   2   2   0   0   0   0   0   2   2   2   0   2   2   2   0   0   2   2   2   0   0   2   0   0   2   2   2   2   2   2   0   2   2   2   0
 MK-4-7                 0   2   0   0   2   2   2   0   2   0   0   0   2   0   0   2   2   2   2   2   2   2   2   2   2   2   2   0   2   2   2   2   0   0   2   2   2   0   0   2   0   0   0   0   2   2   0   0   2   2   0   0   2   2   2   2   2   0   0   2   2   2   2   2   0   0   0   2   0   2   0   2   0   2   2   0   2   0   0   2   2   0   2   0   0   0   0   2   0   2   2   2   2   0   2   2   2   0   2   0   0   0   0   0   0   0   2   2   2   2   2   0   2   0   0   2   0   2   2   0   2   0   2   0   0   2   2   0   0   0   0   2   2   2   0   0   0   0   2   0   0   2   0   2   0   2   0   2   0   0   2   0   2   0   0   0   2   2   2   2   2   2   0   0   2   2   2   0   0   2   0   0   2   2   2   0   2   0   2   0   2   2   0   2   0   0   2   0   0   2   2   2   0   2   2   0   2   2   2   0
 MK-4-8                 0   2   0   2   2   2   2   0   2   0   0   0   2   2   0   2   2   2   2   2   2   0   0   2   2   2   2   0   2   2   2   2   2   0   2   2   2   0   0   0   0   0   0   0   2   2   0   0   2   2   0   0   2   2   2   2   2   0   0   0   2   2   2   2   0   0   0   2   0   2   0   2   0   2   2   0   2   0   0   2   2   2   2   0   2   0   0   2   0   2   2   2   2   0   2   2   2   0   0   0   0   0   0   2   0   0   2   2   2   2   2   0   2   0   0   2   0   2   2   0   2   0   0   0   2   2   2   0   2   0   0   2   2   2   0   0   0   0   2   0   0   2   0   2   0   2   0   2   0   0   2   0   2   0   0   0   2   2   2   2   2   2   0   2   2   2   2   0   0   0   0   0   2   2   2   0   2   0   0   0   0   2   0   0   0   0   2   0   0   2   2   2   0   2   2   0   2   2   2   0
 MK-4-9                 0   2   0   2   2   2   2   0   2   0   0   0   2   2   2   2   2   2   2   0   2   0   0   2   0   2   2   0   2   2   2   2   2   0   2   2   0   2   2   0   0   0   0   0   2   2   0   0   2   2   0   0   2   0   2   0   2   0   0   0   2   2   2   2   2   0   0   2   0   0   0   2   0   2   2   0   2   0   0   0   2   2   2   0   2   0   0   2   0   0   2   2   2   0   2   2   2   0   0   0   0   0   0   2   0   0   2   2   2   2   2   0   0   0   2   2   0   2   2   0   2   2   0   0   2   2   2   0   2   0   0   2   2   2   0   0   0   0   2   0   2   2   0   2   0   2   0   2   2   0   2   0   2   2   0   2   2   2   2   2   2   0   0   2   2   2   2   0   0   0   0   0   2   2   2   0   2   0   0   0   2   2   0   0   0   0   2   0   2   2   2   2   0   2   0   0   2   2   2   0
 MK-4-10                0   2   0   0   2   0   2   0   2   0   0   0   2   2   2   2   2   2   2   0   2   0   0   2   0   2   2   0   2   2   0   2   2   0   2   2   0   0   2   0   0   0   0   0   0   2   0   0   2   2   0   0   2   0   2   0   2   0   0   0   2   2   2   2   0   0   0   2   0   0   0   2   2   2   2   0   2   0   0   0   2   2   2   0   2   0   0   2   0   0   2   2   2   0   2   2   2   0   0   0   0   0   0   2   0   0   2   2   2   2   2   0   0   0   2   2   0   2   2   0   2   2   0   0   2   2   0   0   2   0   0   2   2   2   0   0   0   0   2   0   0   2   0   2   0   2   0   2   2   0   2   0   2   2   0   2   2   2   2   2   2   0   0   0   2   2   2   0   0   0   0   0   2   0   2   0   2   0   0   0   2   2   0   0   0   0   2   0   2   2   2   2   0   0   0   2   2   2   2   0
 MK-4-11                0   2   0   0   2   0   2   0   2   0   0   0   2   2   2   2   2   2   2   0   0   0   0   2   0   2   2   0   2   0   0   2   2   0   2   2   2   0   2   0   0   0   0   0   0   2   0   0   2   2   0   0   2   0   2   0   2   0   2   0   2   2   2   2   0   0   0   2   0   0   0   2   2   2   2   2   2   0   0   0   2   2   2   0   2   0   0   2   0   0   2   2   2   0   2   2   2   0   0   0   0   2   0   2   0   0   2   2   2   2   2   0   0   2   0   0   0   2   2   0   2   2   2   0   2   2   0   0   2   0   0   2   2   2   0   0   0   2   2   0   0   2   0   2   2   2   0   2   2   0   2   0   2   2   0   2   2   2   2   0   2   0   0   0   2   0   2   0   0   0   0   0   2   0   2   0   2   0   2   2   2   2   0   0   0   0   2   0   2   2   2   2   0   0   0   2   2   2   2   0
 MK-4-12                0   2   0   0   2   0   2   0   2   0   0   0   2   2   2   0   2   2   2   0   0   0   0   2   0   0   2   0   2   0   0   2   2   0   2   2   2   2   2   2   0   0   2   0   2   2   0   0   2   2   0   0   2   0   2   0   2   0   2   0   2   0   0   2   0   2   0   2   2   0   0   2   2   2   2   2   2   2   0   0   2   0   2   0   2   0   0   2   0   0   2   2   2   0   0   0   2   0   0   0   0   2   0   2   0   0   2   2   2   2   2   0   0   2   2   2   2   2   0   0   2   2   2   0   2   0   0   0   2   0   0   2   2   2   0   0   0   2   0   0   0   2   0   0   2   2   0   2   0   0   2   2   2   2   0   2   2   2   2   0   2   0   0   0   2   0   2   0   2   2   2   0   2   0   0   0   2   2   2   0   2   2   2   0   0   0   2   0   2   2   2   2   2   0   0   2   2   2   2   0
 MK-4-13                2   0   0   0   2   2   2   0   2   0   0   0   2   2   2   0   2   2   2   0   0   0   0   2   0   0   2   0   2   0   0   2   2   0   2   2   2   2   2   2   0   0   2   2   2   2   0   0   2   2   0   0   2   0   2   0   0   0   2   2   0   0   0   2   0   2   0   2   2   0   0   2   2   2   2   2   0   2   0   0   2   0   2   0   2   0   0   2   0   2   2   2   2   0   0   2   2   0   0   0   0   2   0   2   0   0   2   2   2   2   2   0   0   2   2   0   2   2   0   0   2   2   2   0   2   0   0   0   2   0   0   2   2   2   0   0   0   2   0   0   0   2   0   0   2   2   0   2   0   0   2   2   0   2   0   2   2   2   2   2   2   2   2   0   2   0   2   2   2   2   0   0   2   0   0   0   0   2   2   0   2   2   2   0   0   0   2   0   2   2   2   2   0   0   0   2   0   2   2   0
 MK-4-14                2   0   0   0   0   2   2   0   2   0   0   0   2   2   2   0   2   2   2   0   0   0   0   2   0   2   2   0   2   0   0   0   2   0   2   2   2   2   2   2   0   0   2   2   0   2   0   0   2   2   0   0   2   0   2   0   0   0   2   2   0   0   0   2   0   2   0   2   2   0   0   2   2   2   0   2   0   2   0   0   2   0   2   0   2   2   0   0   0   2   2   0   2   0   0   2   2   0   2   0   0   2   0   2   0   0   2   2   2   2   2   0   0   0   2   2   2   2   0   0   2   2   2   0   2   0   0   0   2   0   0   2   2   2   0   0   2   0   0   0   0   2   0   0   2   2   0   2   0   0   2   2   0   0   0   2   2   2   2   2   2   2   2   0   2   0   2   2   2   2   0   0   2   0   0   0   0   2   2   0   2   2   2   0   0   2   2   0   2   2   2   2   2   2   0   2   0   2   2   2
 MK-4-15                2   0   0   0   0   2   2   0   0   0   0   0   2   2   2   0   2   0   2   2   0   0   0   2   0   0   2   0   2   0   0   0   2   0   2   2   0   2   2   2   0   0   2   2   0   2   0   0   2   2   0   0   2   0   2   0   0   0   2   2   0   0   0   2   0   2   0   2   2   0   0   2   2   2   0   2   0   2   2   0   2   0   2   0   2   2   0   0   0   2   2   0   2   0   0   2   2   0   2   0   0   2   0   2   0   0   2   2   0   0   2   0   0   0   2   2   0   2   2   0   2   2   2   0   2   0   0   0   2   0   0   2   2   2   0   0   2   0   0   2   0   2   0   0   2   2   0   2   0   0   2   2   0   0   0   2   2   2   2   2   2   2   2   0   2   2   2   2   2   2   0   0   2   0   0   0   0   2   2   2   2   0   2   0   0   2   2   0   2   2   2   2   2   2   0   2   0   2   2   2
 MK-4-16                2   0   0   0   0   2   2   2   0   0   0   0   2   2   2   0   2   2   2   2   0   0   0   2   2   0   2   0   2   0   0   0   2   0   2   2   0   2   2   2   0   0   2   2   0   2   2   0   2   2   0   2   0   0   2   0   0   0   2   2   0   0   0   2   0   2   0   2   2   0   0   2   2   2   0   2   0   2   2   0   2   0   2   0   0   2   0   0   0   2   2   0   2   0   2   2   2   0   2   0   0   2   0   2   0   0   2   2   2   0   2   0   2   2   0   2   0   2   2   0   0   2   2   0   0   2   0   0   2   0   0   2   2   2   0   2   2   0   0   2   0   2   0   0   2   2   0   2   2   0   2   2   0   0   0   2   2   2   2   0   2   2   2   0   2   2   2   2   2   2   0   0   2   0   0   0   0   2   2   0   2   2   2   0   0   0   2   0   2   2   0   2   2   2   0   2   0   0   2   2
 MK-5-1                 0   2   2   0   2   2   2   2   2   0   0   0   2   2   2   0   0   2   2   2   2   0   2   2   0   2   0   2   0   2   2   0   2   0   2   2   2   0   2   0   2   0   0   0   0   2   2   0   0   0   0   0   2   0   0   0   0   0   2   0   2   0   0   2   2   0   2   0   2   2   2   0   0   0   2   0   2   2   2   2   0   2   2   0   0   0   2   2   0   2   0   0   2   2   2   0   2   0   0   0   0   0   2   0   2   0   2   2   2   0   0   2   0   2   0   2   2   0   0   0   0   2   0   2   2   0   0   0   2   0   2   0   0   2   0   0   0   2   0   2   0   2   0   0   2   0   2   2   0   2   0   0   0   0   2   2   2   0   0   0   0   2   2   0   2   2   0   2   2   2   2   0   2   0   0   0   0   0   0   0   2   2   2   0   2   0   0   0   0   2   0   2   0   2   2   2   2   0   0   0
 MK-5-2                 2   2   2   0   2   2   2   2   2   0   0   0   2   2   0   0   0   2   2   2   0   0   2   2   0   2   0   2   0   0   2   0   2   0   2   0   2   2   0   0   2   0   0   0   0   2   2   0   0   0   0   0   2   0   0   0   0   0   2   0   2   0   0   2   2   0   2   0   2   2   2   0   0   0   2   0   2   2   2   2   0   2   2   0   0   0   0   2   0   0   0   0   2   2   0   0   0   0   0   0   0   0   2   0   2   0   0   2   2   0   0   2   0   2   0   2   2   2   0   0   0   2   2   2   2   0   0   0   2   0   2   0   0   2   0   0   0   2   0   2   0   2   0   0   2   0   2   2   0   2   0   0   0   0   0   2   2   2   0   2   0   2   2   0   2   2   0   2   2   2   2   0   2   2   0   0   0   0   0   0   2   2   2   0   2   0   0   0   0   2   0   2   0   2   2   2   2   0   0   0
 MK-5-3                 2   2   2   0   2   2   2   2   2   2   0   0   2   2   0   2   0   2   2   2   0   0   2   2   0   2   0   2   0   0   2   0   2   0   2   0   2   2   0   0   2   0   0   0   0   2   2   0   0   0   0   0   0   2   0   2   0   0   2   0   2   0   0   2   2   0   2   0   2   0   2   0   0   2   2   0   2   2   2   2   0   2   2   0   0   0   0   2   0   0   0   0   2   2   0   0   0   0   0   0   0   0   2   0   2   0   0   2   2   0   0   0   0   2   0   0   2   2   0   0   0   2   2   2   2   0   0   0   2   0   2   0   0   2   0   2   0   2   0   2   0   2   0   0   2   0   2   2   0   2   0   0   2   0   0   2   2   2   2   2   2   2   0   0   2   2   0   2   2   2   0   0   2   2   0   0   0   0   2   0   2   2   2   0   2   2   0   0   0   2   0   2   0   2   2   2   2   2   2   0
 MK-5-4                 0   2   2   0   2   2   2   2   2   2   0   0   2   2   0   2   0   0   2   2   0   0   2   2   0   2   0   2   0   0   2   0   2   0   2   0   2   0   0   0   2   0   0   0   0   2   2   0   0   0   0   0   0   2   0   2   0   0   2   0   2   0   2   2   2   0   2   0   0   0   2   0   0   2   2   0   2   2   2   2   0   2   2   0   0   0   0   2   0   0   0   2   2   2   0   0   0   0   2   0   0   0   2   0   2   0   2   2   2   0   0   0   0   0   0   0   2   2   0   0   0   2   2   2   2   0   0   2   0   0   2   0   0   2   0   2   0   2   0   2   0   2   0   0   2   2   2   2   0   2   0   0   2   0   2   2   2   2   2   2   2   2   0   0   2   2   0   0   2   2   0   0   2   2   0   0   0   0   2   0   2   2   2   0   2   2   0   0   0   2   0   2   0   2   2   2   2   2   2   0
 MK-5-5                 0   2   0   0   2   0   2   2   2   2   0   0   2   2   0   2   0   0   2   2   0   2   2   2   0   2   0   2   0   0   2   2   2   0   2   2   2   0   0   0   2   0   0   0   0   2   2   0   0   0   0   0   2   0   0   2   0   0   2   0   2   2   2   2   2   0   2   0   0   0   2   0   0   2   2   0   2   2   2   2   0   2   2   0   0   0   0   2   0   0   2   2   2   2   0   0   0   0   2   0   0   0   2   0   2   0   2   2   2   0   0   0   0   0   2   0   2   2   0   2   0   2   2   2   2   0   0   2   0   0   2   0   0   2   0   2   0   2   0   2   0   2   0   0   2   2   0   0   0   0   0   0   2   0   2   2   2   2   2   2   0   2   0   0   0   2   0   0   2   2   0   0   2   0   0   0   0   0   2   0   2   2   0   0   2   2   0   0   0   2   0   2   0   2   2   2   2   2   2   0
 MK-5-6                 0   2   2   0   2   0   2   2   0   2   0   0   2   0   0   2   0   0   2   2   0   2   2   2   0   2   2   2   0   0   2   2   2   0   2   2   2   0   0   0   2   0   0   0   0   2   2   0   0   0   2   0   2   0   0   2   0   0   0   0   2   2   2   2   2   0   2   0   0   0   2   0   0   0   2   2   2   2   2   2   0   2   2   0   0   0   0   2   0   0   2   2   2   0   0   0   2   0   2   0   2   0   0   0   2   0   2   2   2   0   0   2   0   0   2   0   2   2   0   2   0   2   2   2   2   0   0   2   2   0   2   0   0   2   0   2   0   2   0   2   0   2   0   0   2   2   0   0   0   0   0   0   2   0   2   2   2   0   2   2   0   2   0   0   0   2   0   0   2   0   2   0   2   0   0   0   2   0   2   0   2   2   0   0   2   2   0   0   0   2   0   2   0   2   2   2   2   2   2   0
 MK-5-7                 0   0   2   0   2   0   2   2   0   2   0   0   2   0   0   2   0   0   2   2   0   0   2   2   2   2   2   2   0   0   2   2   2   0   2   2   2   0   0   0   2   0   0   0   0   2   2   0   0   0   2   0   2   0   0   2   0   0   0   0   2   2   2   2   2   0   2   0   0   2   0   0   0   0   2   2   2   2   2   2   0   2   2   2   0   0   0   2   0   0   2   2   2   0   0   0   2   0   2   0   2   0   0   0   2   0   0   2   2   0   0   2   2   0   2   0   2   2   0   2   0   2   2   0   0   0   2   2   2   0   2   0   2   0   0   2   2   2   0   2   0   2   0   0   2   2   0   0   0   0   0   0   2   0   2   0   2   0   2   2   0   2   0   0   0   2   0   0   0   0   2   0   2   0   0   0   2   0   2   2   2   2   2   0   2   2   0   0   0   0   0   2   0   2   2   2   2   2   2   0
 MK-5-8                 2   0   2   0   2   2   2   2   0   2   2   0   0   0   0   2   0   0   2   2   0   0   2   2   2   2   2   2   0   0   2   2   2   0   2   2   2   2   0   0   2   0   0   0   0   2   2   0   0   0   2   0   2   0   0   2   2   0   0   0   2   2   2   2   2   2   2   0   0   0   0   0   0   0   2   2   2   2   2   2   0   0   2   2   0   0   0   2   0   0   2   0   2   0   0   0   2   0   2   0   2   0   0   0   2   0   0   2   2   0   0   2   2   0   2   0   2   2   0   2   0   2   2   0   0   0   2   2   2   0   2   0   2   0   0   2   0   2   2   2   0   0   0   0   2   2   0   0   2   0   0   0   2   0   2   0   2   0   2   2   0   2   0   0   0   2   0   2   0   0   2   0   2   0   0   0   0   0   2   2   2   2   0   0   2   2   0   0   0   0   0   2   0   2   2   2   2   2   2   2
 MK-5-9                 2   0   2   0   0   2   2   2   0   2   2   0   0   0   0   2   0   0   2   2   0   0   2   2   2   2   2   2   0   0   2   2   2   0   2   0   2   2   0   2   2   0   0   0   0   2   2   0   0   2   2   0   2   0   0   2   2   0   0   0   2   2   2   2   2   2   2   0   2   0   0   0   2   0   2   2   2   2   2   2   0   0   2   2   0   0   0   2   0   0   2   0   0   0   0   0   2   0   2   0   2   0   0   0   2   0   0   2   2   0   0   2   2   0   2   0   2   2   0   2   0   0   2   0   0   0   2   2   2   0   2   0   2   0   0   2   0   2   2   2   0   0   0   0   2   2   0   0   2   0   2   0   2   0   2   0   2   0   2   2   0   2   0   0   0   2   2   2   0   0   2   0   2   0   0   0   0   0   2   2   2   2   0   2   2   2   2   0   0   0   0   2   0   2   2   2   2   2   2   2
 MK-5-10                2   0   2   0   0   2   2   2   0   2   2   0   0   0   2   2   0   0   2   2   0   2   2   2   2   2   2   2   0   0   2   2   2   0   2   0   0   2   0   2   2   0   2   0   0   2   2   0   0   2   2   0   2   2   0   2   2   0   2   0   0   2   2   2   2   2   2   0   2   0   0   0   2   0   2   2   2   2   2   2   0   0   2   2   0   0   0   0   0   0   2   0   2   0   0   0   2   0   2   0   2   0   0   0   2   0   2   2   2   0   0   2   2   0   2   0   0   0   0   2   0   0   2   0   0   0   2   2   2   0   2   0   0   0   0   2   0   2   0   2   0   2   0   0   2   2   0   0   2   2   2   0   2   0   2   0   2   0   2   0   2   2   0   0   0   2   2   2   0   0   2   0   2   0   0   0   0   2   2   2   2   2   0   2   2   2   2   0   0   0   0   2   0   2   2   2   2   2   2   2
 MK-5-11                2   0   2   0   0   0   2   2   0   2   2   0   0   0   2   2   0   0   2   2   0   2   2   2   2   2   2   2   0   0   2   2   2   0   2   0   0   2   0   2   2   0   2   2   0   2   2   0   0   2   2   0   2   2   0   2   2   0   2   0   0   2   2   2   2   2   2   0   2   0   0   0   2   2   2   2   2   2   2   2   0   0   0   2   0   0   0   0   0   0   2   0   2   0   0   0   2   0   2   0   0   0   0   0   2   0   2   2   2   0   0   0   2   0   2   0   0   0   0   2   0   0   2   0   0   0   2   2   2   0   2   0   0   0   0   2   0   2   0   2   0   2   2   0   2   2   0   0   0   2   2   0   2   0   2   0   2   0   2   0   2   2   0   0   0   2   2   2   2   2   2   0   2   0   2   0   0   2   2   0   2   2   0   2   2   2   2   0   2   0   0   0   0   2   2   2   2   2   2   2
 MK-5-12                2   0   2   0   0   0   2   2   0   2   2   0   0   2   2   2   0   0   2   2   0   2   2   2   2   0   2   2   0   0   2   2   0   0   0   0   0   2   0   2   2   0   2   2   0   2   2   2   0   2   2   0   2   2   0   2   2   0   2   2   0   2   2   2   2   2   2   0   2   0   0   0   2   2   2   2   2   0   2   2   0   2   2   2   0   0   2   0   0   0   2   0   2   0   2   0   2   2   2   0   0   0   2   0   2   0   2   2   2   0   0   0   2   0   2   0   0   0   0   2   0   0   2   0   0   0   2   2   2   0   2   0   0   0   0   2   2   2   0   2   0   2   2   0   2   2   0   2   2   2   0   0   2   0   2   0   2   0   2   2   2   2   2   0   0   2   2   2   2   2   0   0   2   2   2   0   0   2   2   0   2   0   0   2   0   2   2   0   2   0   0   2   0   2   2   2   2   2   2   2
 MK-5-13                2   0   2   0   2   0   2   2   0   2   2   0   0   2   2   2   0   0   2   2   0   2   2   2   2   0   2   2   0   0   2   2   0   0   0   0   0   2   0   2   2   0   2   2   0   2   2   2   0   2   2   0   2   0   2   2   2   0   2   2   0   2   2   2   2   2   2   0   2   0   0   0   2   2   2   2   2   0   2   2   0   2   2   2   0   0   2   0   0   0   2   0   2   0   2   0   2   2   2   2   0   0   2   2   2   0   2   2   0   2   0   2   2   0   2   0   0   0   0   2   0   0   2   2   0   0   2   2   2   0   2   0   0   0   2   2   2   2   2   2   0   2   2   2   2   2   0   2   2   2   0   0   2   0   2   0   2   0   2   2   2   2   2   0   0   2   2   2   2   2   0   0   2   2   2   0   0   2   2   0   0   0   2   2   0   0   0   0   2   0   0   2   0   2   2   2   2   2   2   2
 MK-5-14                2   2   2   0   2   0   2   2   0   2   2   0   0   2   2   2   2   0   2   2   0   2   2   2   2   0   2   2   0   0   2   2   2   0   0   0   0   2   0   2   2   0   2   2   0   2   2   2   0   2   2   0   2   0   2   2   2   0   2   2   0   2   0   2   2   2   2   0   2   0   0   0   2   2   2   2   2   0   2   0   0   2   2   2   0   0   2   0   0   0   2   0   2   0   2   0   2   2   2   2   0   0   2   2   2   0   2   2   0   2   0   2   2   0   0   0   0   0   0   2   0   0   2   2   0   0   2   2   2   0   2   0   0   0   2   2   2   2   2   2   0   2   2   2   2   2   0   2   2   2   0   0   0   0   2   0   2   0   2   2   2   2   2   0   2   2   2   2   0   2   0   0   2   2   2   0   2   0   2   2   0   0   2   0   0   0   0   0   2   0   0   2   0   0   2   0   2   0   2   2
 MK-5-15                2   2   2   0   0   0   2   2   0   2   2   0   0   2   2   0   2   0   2   2   0   2   0   2   2   0   2   2   2   0   2   2   2   0   0   0   0   2   2   2   2   0   2   0   0   2   2   2   0   2   2   0   2   0   2   2   2   2   2   2   0   2   0   2   2   2   2   0   2   0   0   0   2   2   2   2   0   0   2   2   0   0   2   2   0   0   2   0   0   0   2   0   2   2   2   0   2   2   2   2   2   0   2   2   2   0   2   2   0   2   0   2   2   0   0   0   0   0   0   2   0   0   2   2   0   0   2   2   2   0   2   0   0   2   0   2   2   2   2   2   0   2   2   2   2   2   0   2   0   0   0   0   0   0   2   0   2   0   2   2   2   2   2   0   2   2   2   2   0   2   0   0   2   2   2   2   2   0   2   2   0   0   0   0   0   0   0   2   2   0   0   2   0   0   2   0   2   0   2   2
 MK-5-16                2   2   0   0   0   0   2   2   2   0   2   0   0   2   2   0   2   0   2   2   0   2   0   0   2   0   2   2   2   0   0   2   2   0   0   0   0   2   2   2   2   0   2   0   0   2   2   2   0   2   0   0   2   0   2   2   2   2   2   2   0   2   0   2   2   2   2   0   2   0   0   0   2   2   2   2   0   0   2   2   0   0   2   2   0   0   2   0   0   0   0   0   2   2   2   0   2   2   2   2   0   0   2   0   2   0   0   2   0   2   0   2   2   0   0   0   0   0   0   2   2   2   0   2   0   0   2   2   2   0   2   0   0   2   0   2   2   0   2   2   0   2   2   2   0   2   0   2   0   0   0   0   0   0   2   0   2   0   2   2   2   2   2   0   2   2   0   2   0   2   0   0   0   0   2   2   2   0   2   2   0   0   2   0   0   0   0   2   2   0   0   2   0   2   2   0   2   0   2   0
 MK-6-1                 0   0   2   2   2   0   0   2   0   0   0   2   2   2   2   0   0   2   0   0   0   2   2   2   0   0   2   2   2   0   2   0   0   2   2   0   2   2   0   2   0   0   0   0   0   2   0   0   2   0   2   2   2   2   2   2   2   2   0   2   0   0   2   0   0   2   0   2   0   2   0   0   0   2   2   0   2   2   0   0   2   0   2   2   0   2   0   2   2   2   0   0   0   2   0   0   2   0   0   0   2   0   2   2   0   0   2   2   0   0   0   0   0   0   2   2   0   0   0   0   2   2   2   2   0   0   2   0   2   0   2   2   2   2   2   2   2   2   0   0   2   2   0   2   0   0   2   0   2   2   2   0   0   0   2   0   2   0   0   2   0   2   0   0   0   0   0   0   2   0   2   2   2   2   0   0   0   0   2   0   0   0   0   0   2   0   0   0   0   2   0   0   2   0   2   2   2   0   0   2
 MK-6-2                 0   0   2   0   2   0   0   2   0   0   0   2   2   2   2   0   0   2   0   0   0   2   2   2   0   0   2   2   2   0   2   0   0   2   2   0   2   0   0   0   2   0   0   0   0   2   0   0   2   0   2   2   2   2   2   2   2   2   0   2   0   0   2   0   0   2   0   2   0   2   0   0   0   0   2   0   2   2   0   0   2   0   2   2   0   2   0   2   2   2   0   0   0   2   0   0   2   0   2   0   2   2   2   2   0   0   2   2   0   2   0   0   0   0   2   2   0   0   2   0   2   2   0   2   0   0   0   0   2   0   0   2   2   2   2   2   2   2   0   0   2   2   0   2   0   0   2   0   2   2   2   0   0   0   2   0   2   2   0   2   0   2   0   2   0   2   0   0   2   0   2   2   2   0   0   2   0   2   0   0   0   0   2   2   2   0   0   0   0   2   0   0   2   2   2   2   2   0   0   2
 MK-6-3                 0   2   2   0   2   0   0   2   0   0   0   2   2   2   2   0   0   2   2   0   0   0   2   2   0   0   2   2   2   0   2   0   0   2   0   0   2   0   0   0   2   0   0   0   0   2   0   0   2   0   2   2   2   2   2   2   2   2   0   2   0   0   2   0   0   2   2   2   0   2   0   0   0   0   2   0   2   2   2   2   2   0   2   2   2   2   0   2   2   2   0   0   0   2   0   0   2   0   2   0   2   0   2   2   0   0   2   2   0   2   0   0   0   2   2   2   0   0   0   2   2   2   0   2   0   0   0   0   0   0   0   2   2   2   2   2   2   2   0   2   2   2   0   2   0   0   2   0   2   2   2   0   0   0   2   2   2   2   0   2   2   2   0   2   0   2   0   0   2   0   2   2   2   0   0   0   2   2   0   0   0   0   2   2   2   2   0   0   2   2   0   0   2   2   0   2   2   0   0   2
 MK-6-4                 0   0   2   0   0   0   0   2   0   0   0   2   2   2   2   0   0   2   2   0   0   0   2   2   0   0   2   2   0   0   2   0   0   2   0   0   2   0   0   0   2   0   0   0   0   0   0   0   2   0   2   2   2   2   0   2   2   2   0   2   0   0   2   0   0   2   2   2   0   2   2   2   0   0   2   0   2   0   2   2   2   0   2   2   0   2   0   2   2   2   0   0   0   2   0   0   2   0   2   0   2   0   2   2   2   2   2   2   0   2   0   0   0   2   2   2   0   2   0   2   2   0   0   2   0   0   0   0   0   0   2   2   2   2   2   2   2   2   2   2   2   2   0   2   0   0   2   2   2   2   2   0   0   2   2   2   2   2   0   2   0   2   0   2   0   2   0   0   2   0   2   2   2   0   0   0   2   2   0   0   0   0   2   2   2   2   0   2   2   2   0   0   2   2   0   2   2   0   0   2
 MK-6-5                 0   0   2   0   0   0   0   2   0   0   0   2   2   2   2   0   2   2   2   0   0   0   2   0   2   0   2   2   0   0   2   0   0   2   0   0   2   0   0   0   2   0   0   0   0   0   0   2   2   0   2   2   0   2   0   2   2   2   0   2   0   0   0   0   0   2   2   2   0   2   2   2   0   0   2   0   2   0   0   2   2   0   2   2   0   2   0   2   2   2   0   0   0   2   0   0   2   0   2   0   2   0   2   2   2   0   2   2   0   2   0   0   2   0   2   2   0   2   0   2   2   2   0   2   0   0   0   2   0   0   2   2   2   2   2   2   2   2   2   2   2   2   0   2   0   0   0   2   2   2   2   0   0   2   2   2   2   2   0   2   0   2   0   2   0   2   0   0   2   0   2   2   0   0   0   0   2   2   0   0   2   0   0   2   2   0   0   2   2   2   0   0   2   2   0   2   2   2   0   2
 MK-6-6                 0   2   2   0   0   0   0   2   0   0   0   2   2   2   2   0   0   2   0   0   0   0   2   0   2   0   0   2   0   2   2   0   0   2   0   0   2   0   0   0   2   0   0   0   0   0   0   2   0   2   2   2   0   2   0   2   2   2   0   2   0   0   0   0   0   2   2   2   0   2   2   2   2   0   2   0   0   0   0   2   2   0   0   2   0   2   0   2   2   2   0   0   0   0   2   0   2   0   2   0   2   2   2   2   2   0   2   2   0   2   0   0   2   0   2   2   0   2   0   2   2   2   0   2   0   0   0   2   0   0   2   2   2   2   2   2   2   0   2   2   2   2   0   2   0   0   0   2   2   2   2   0   0   2   2   0   2   2   0   2   0   0   2   2   2   2   0   0   2   2   2   2   0   0   0   0   0   2   0   0   2   0   0   2   2   0   0   2   2   0   0   0   2   2   2   2   2   0   2   0
 MK-6-7                 0   2   2   0   0   0   0   2   0   0   0   2   0   2   2   0   0   2   0   0   0   0   2   0   2   0   0   2   0   2   2   0   0   2   0   0   2   0   0   0   2   0   0   2   0   0   0   2   0   2   2   2   0   2   0   2   2   2   0   2   0   0   0   0   0   2   2   2   0   2   2   2   0   0   2   0   0   0   0   2   2   0   0   2   0   2   0   2   2   2   0   0   0   0   2   0   2   2   2   0   2   2   2   2   2   0   2   2   0   2   0   0   2   0   2   2   0   2   0   2   2   2   0   2   0   0   0   2   0   2   2   2   2   2   2   2   0   0   2   0   2   2   0   2   0   0   0   2   2   2   2   0   0   2   2   2   2   2   0   2   0   0   2   2   2   2   0   2   2   2   2   2   0   0   0   0   0   2   0   0   2   0   0   2   2   0   0   2   0   0   0   0   2   2   2   2   2   0   2   0
 MK-6-8                 2   2   2   0   0   0   2   2   0   0   0   2   0   2   2   0   0   2   0   0   0   0   2   0   2   0   0   2   0   2   2   0   0   2   0   0   2   0   0   0   2   0   0   2   2   0   0   2   2   0   2   2   0   2   2   0   2   2   2   2   0   0   0   0   0   2   2   2   0   2   2   2   0   0   2   0   0   0   0   2   2   0   0   2   0   2   0   2   2   2   0   0   0   0   2   0   2   2   2   0   2   2   2   2   0   0   2   2   0   2   0   0   2   0   2   2   0   2   0   0   0   2   0   2   0   0   0   2   0   2   2   2   2   2   2   2   0   0   2   0   2   2   0   2   0   0   0   2   2   2   2   0   0   2   2   2   2   2   0   2   0   0   2   2   2   2   0   2   2   0   2   2   0   0   0   0   0   2   0   0   2   0   0   2   2   0   0   2   0   0   0   0   0   2   2   2   2   0   2   0
 MK-6-9                 2   2   2   0   0   2   2   2   0   0   2   2   0   2   2   0   0   2   2   0   0   0   2   0   2   0   0   2   0   2   2   0   0   2   2   0   2   0   0   0   2   0   0   2   0   0   0   2   2   0   2   0   0   2   2   0   2   2   2   2   0   0   0   0   0   2   0   2   0   2   0   0   0   0   2   0   0   0   0   2   2   0   0   2   0   2   0   2   2   2   0   0   0   0   2   0   2   2   2   0   2   2   2   2   0   0   2   2   0   2   0   0   2   0   2   2   0   2   0   0   0   2   0   2   0   0   2   2   0   2   2   2   2   2   2   2   0   0   2   0   2   2   0   2   2   0   0   2   2   2   2   0   0   2   2   2   2   2   0   2   0   0   2   2   2   2   0   2   2   0   2   2   0   0   2   0   0   2   0   0   2   0   0   2   2   0   0   2   0   0   0   0   0   2   2   2   2   0   2   0
 MK-6-10                2   2   2   0   0   2   2   2   0   0   2   2   0   2   2   0   0   2   2   0   0   0   2   2   2   0   0   2   0   2   2   0   0   2   2   0   2   0   0   0   2   0   0   2   0   0   0   2   2   0   2   0   0   2   2   0   2   2   2   2   0   0   0   0   2   2   0   2   0   2   0   0   0   0   2   0   0   0   0   0   2   0   2   2   0   2   0   2   2   2   0   2   0   0   2   0   2   2   2   0   2   2   0   2   0   0   2   2   0   2   0   0   0   0   2   2   0   2   0   2   0   2   0   2   0   0   2   2   0   2   2   2   2   2   2   2   0   0   2   0   2   0   0   2   2   0   0   0   2   2   2   0   0   2   2   2   2   2   0   2   0   2   2   2   2   2   0   2   2   2   2   2   0   0   2   0   0   2   0   0   2   0   0   0   2   2   0   2   2   0   2   0   0   2   2   2   2   0   2   2
 MK-6-11                2   2   2   0   0   2   2   2   0   0   2   2   0   2   2   0   0   2   2   0   0   0   2   2   2   0   0   2   0   2   2   0   0   2   2   0   2   0   0   0   2   0   0   2   0   0   0   2   2   0   0   0   0   2   2   0   2   2   2   2   0   0   0   0   2   2   0   2   0   0   0   0   0   0   2   0   0   0   0   0   2   0   2   2   0   2   0   2   2   2   0   2   0   0   2   0   0   0   2   0   2   2   0   2   0   0   2   2   0   2   0   0   0   0   2   2   0   2   0   2   0   2   0   2   0   0   2   2   0   2   2   0   2   2   2   2   0   0   2   0   2   0   0   2   2   0   0   0   0   2   2   0   0   2   2   2   2   2   0   2   0   2   2   2   2   2   0   0   2   2   0   2   2   0   2   0   2   0   0   0   0   0   0   0   2   2   0   2   2   0   2   0   0   2   2   2   2   0   0   2
 MK-6-12                2   2   2   0   0   2   2   2   0   0   2   2   0   2   2   0   0   2   2   0   0   0   2   2   2   0   0   2   0   2   2   0   0   2   2   2   2   2   0   0   2   0   0   2   0   0   0   2   0   0   0   0   0   2   2   0   2   2   2   2   2   0   0   0   2   0   0   2   2   0   0   0   0   0   2   0   0   0   0   0   2   0   2   2   0   2   0   0   2   2   0   2   0   0   2   0   0   0   2   0   2   2   0   2   0   0   2   2   0   2   0   0   0   0   2   2   0   2   0   2   0   2   0   0   0   0   2   2   0   2   2   0   0   2   2   2   0   0   2   0   2   0   0   2   2   2   0   0   0   2   2   0   0   2   2   2   2   2   0   2   0   2   2   2   2   2   0   0   2   2   0   2   2   0   2   0   2   0   0   0   0   0   0   0   2   2   0   2   0   0   2   0   0   2   2   2   2   0   0   2
 MK-6-13                2   2   2   0   0   2   2   2   0   2   2   2   0   2   2   0   2   2   2   0   0   0   2   2   2   2   0   2   0   2   2   0   0   2   2   2   2   2   0   0   2   0   0   2   0   0   0   2   0   0   0   0   0   2   2   0   2   2   2   2   2   0   0   0   2   0   0   2   2   0   0   0   0   0   2   0   0   0   0   0   2   0   2   2   0   2   2   0   2   2   0   2   0   0   2   2   0   0   2   0   2   2   0   2   0   0   0   2   0   2   0   0   0   0   2   2   0   2   0   2   0   2   0   0   0   0   2   2   2   2   2   2   2   0   2   2   0   0   2   0   2   0   0   2   2   2   0   0   0   2   2   0   0   2   2   2   2   2   0   2   0   2   2   2   2   2   0   2   0   2   0   2   2   0   2   0   2   0   0   0   2   0   0   0   2   2   2   2   0   0   2   0   0   2   2   2   2   0   0   2
 MK-6-14                2   2   2   0   0   2   2   2   0   2   2   2   0   2   2   0   2   2   2   0   0   0   2   2   0   2   0   2   0   2   0   0   0   0   0   2   2   2   0   0   2   0   0   2   0   0   2   2   0   0   0   0   0   2   2   0   2   2   2   2   2   0   0   0   2   0   0   2   2   0   2   0   0   0   2   0   0   0   0   2   2   0   2   2   0   2   2   0   2   2   2   2   0   0   2   2   0   0   2   0   2   2   0   2   0   0   2   2   0   2   0   2   0   0   0   2   0   2   2   2   0   2   0   0   0   0   2   2   2   2   2   2   2   0   2   2   0   0   2   0   2   2   0   2   0   2   0   2   0   2   2   0   0   2   2   2   2   2   0   2   0   2   0   2   2   2   0   2   0   2   0   2   2   0   2   0   2   0   0   0   2   2   0   2   2   2   2   2   0   0   2   0   0   2   2   2   2   0   0   2
 MK-6-15                2   0   2   0   2   2   2   2   0   2   0   2   0   2   0   0   2   2   2   0   0   2   2   2   0   2   0   2   0   2   0   0   0   0   0   2   2   2   0   0   0   0   0   2   0   0   2   2   0   0   0   0   0   2   0   0   2   0   2   2   2   0   2   0   0   0   2   2   2   0   2   0   2   0   2   0   0   0   0   2   2   0   2   2   0   2   2   2   2   2   2   2   0   0   2   2   0   0   2   0   2   2   0   2   0   0   2   2   0   2   0   2   0   0   0   2   0   2   2   2   0   2   0   0   0   2   2   2   2   2   2   2   2   0   2   2   0   0   2   0   2   2   2   0   2   2   0   2   0   2   2   0   0   2   2   2   2   2   0   2   0   2   0   2   2   2   0   0   0   2   0   2   2   0   2   0   2   0   0   0   2   2   2   2   0   2   2   2   0   0   2   0   0   2   2   2   2   0   0   2
 MK-6-16                2   0   0   0   2   2   2   2   0   2   0   2   0   2   0   0   2   0   2   0   0   2   2   2   0   2   0   2   0   2   0   0   0   0   0   2   2   2   0   2   0   0   2   2   0   0   2   2   0   0   0   0   0   2   0   0   2   0   2   2   2   0   2   0   0   0   2   2   2   0   2   0   2   0   2   0   0   0   0   2   2   0   2   2   0   2   2   2   2   2   2   2   0   0   2   2   0   0   2   0   2   2   0   2   0   0   0   2   0   2   0   2   2   0   2   2   0   2   2   2   0   2   0   0   0   2   2   2   2   2   2   2   2   0   2   2   0   0   2   0   2   2   2   0   2   2   0   2   0   2   2   2   2   2   2   2   2   2   0   2   0   2   0   2   2   2   0   0   0   2   0   2   2   0   2   0   2   0   0   0   2   2   2   2   0   2   2   2   0   2   2   0   0   2   2   2   2   0   0   2
 
!****************************************** Phenotypic Data **********************************************************
!-100.0 is resevred for missing phenotype
SimulatedTrait1        15.1407   17.7487   15.0951   14.5288   13.7777   15.0959   15.1463   16.5145   13.8952   10.7754   14.6485   14.1418   16.6373   13.0660   13.2864   14.5407   14.6450   15.8866   17.7227   13.5160   16.4589   13.4127   13.8128   13.0409   13.5561   16.0024   15.0323   14.3120   16.3357   12.9564   14.5614   13.6099   15.3151   14.6392   15.6917   13.3626   14.8911   15.4423   16.8883   14.2954   14.3750   12.6125   15.9951   12.9294   15.0725   13.1346   13.1547   16.6427   16.8325   15.2439   15.1731   16.6181   13.1442   17.0805   14.1872   14.3774   15.6778   13.8420   16.9201   14.7888   13.8078   16.3318   14.3323   14.6255   16.3970   15.1784   16.1567   14.4169   16.9279   16.0629   12.9303   17.4046   14.8918   16.0757   15.6234   14.7463   14.0490   12.5060   16.0511   17.6207   14.5288   15.5078   14.8354   15.1172   13.4943   15.5286   16.7481   15.6833   16.6310   14.7721   13.4662   14.3304   14.0087   15.9234   14.1994   17.6131   16.5634   16.0813   14.9968   16.8097   13.9385   14.6341   12.9401   16.0271   13.9896   12.3960   16.6759   14.9113   17.1325   14.1038   14.3839   18.4988   14.0598   15.8212   15.5945   14.4342   14.2390   14.4674   14.0443   13.4226   14.5587   12.8380   14.3346   15.9327   15.7699   16.0159   14.7001   15.0842   15.0910   16.7257   14.4162   16.1996   14.1955   12.8925   15.1464   14.1804   15.3444   15.9938   15.2095   16.8432   14.8183   15.9989   13.4761   14.2791   15.0436   16.4078   13.5338   13.1435   16.7068   12.2363   14.4853   14.0374   12.3855   14.5557   16.2920   15.2111   14.1174   14.8748   16.8302   16.6642   14.3402   14.3384   12.6011   16.3137   15.5223   14.9433   15.7317   15.2301   15.5673   14.3644   14.2444   13.6655   15.5496   15.9054   13.6129   17.9120   17.3123   13.5580   16.0995   16.0372   16.6972   15.9234   14.2935   15.4327   14.2810   13.8422   17.4965   15.4780   15.3386   14.0676   17.0859   13.2088   13.7746   14.6908   14.7716   12.7168   16.6294   14.4903   13.5384   14.5026
SimulatedTrait2        10.5050    9.5758    9.8868   10.2649   10.2088   10.0584    9.4825   10.0321   10.1398   11.7869   10.3972   10.9159    8.8590    9.4165   10.7750    9.0273   11.0243    9.3113    9.9308   10.2212   10.5122   10.3483   11.6420   10.1952   10.7853    9.9078    9.0831    9.5884    9.2905   10.8082    9.3900    9.6270    9.2986    8.9059   10.3062   10.1407   10.1037   10.1365    9.2047   10.4113    9.4685   11.1036    9.2510   10.1161   10.2721   10.8556   10.1234    8.8796    9.8413    9.6151    9.8111    9.7405   10.4151    9.4053   10.6458    9.1823    9.7810    9.6147    9.0604    9.7471   10.1835   10.3280   10.4454    9.9557    8.6943   11.1881   10.7963    9.8321   10.4066    9.8421   10.9777   10.3351   10.2278   10.4647    9.5366    9.4676   10.5405   10.1611    9.6803    9.6004   10.7316    9.6976    8.7760   10.4924    9.8891   11.7597    9.8659   10.3921   10.3970    9.6599   10.9485   11.4067    9.5028   10.1662   10.1266   10.2602    9.8476    9.4544   10.9720    9.0774   10.1471    9.0206   10.7742    9.9066   10.9247   10.4086   10.3741   10.3591    9.0692    9.8553    8.8205    9.3512   10.0142   10.2103    9.7650   10.0603   10.6644    9.8191    9.1625   10.2421    9.6897   10.8301   10.6580    9.8299    9.5682   10.5666   10.4507    9.8626   10.1252    9.3820   10.3296    9.9206   11.4263   10.9454    9.8741    9.7289    9.8213    9.3724    9.5546    9.3621   10.1998    9.7094   11.9650   10.0647   10.5341    8.6909   10.3956   10.1325    9.2510    9.9194    9.7033    9.3169   10.6147   10.1087    9.7166   10.5333    9.3609   10.5167    9.3793    9.4467    9.7499   11.2994   10.9696    8.8819    9.8308    9.7897    9.3686    9.5360    9.1342   10.3065   10.2834   10.1259    9.8772    9.2583   10.8672    9.7645    9.1566    9.7784    8.7784    9.4409    9.9710   10.5118    9.9099   10.6770    9.5376   11.8078    8.2569   10.5277   10.7802   10.5161    9.1918    9.3091    9.9999   10.8666    8.4819   10.5693    9.0573   10.0219   10.6449    9.6241
 
