# Supplementary material for: Inclusive Composite Interval Mapping of QTL by Environment Interactions in Biparental Populations
Source: PLoS One. 2015 Jul 10;10(7):e0132414. doi: 10.1371/journal.pone.0132414 (PMC4498613; doi:10.1371/journal.pone.0132414)
Supplement: S5 File — (ZIP) [file pone.0132414.s005.zip › H=0.5/L1/run_00042.met]

!**********************Note: lines staring with "!" are remarks and will be ignored in the program********************
!*********************************General Information**********************************
!Assuming F1 = P1 x P2, populations available in QTL IciMapping are: 
!  1, P1BC1F1 = P1 x F1, the first backcrossing where P1 is used as the recurrent parent;
!  2, P2BC1F1 = P2 x F1, the first backcrossing where P2 is used as the recurrent parent;
!  3, F1DH, F1-derived doubled haploids; 
!  4, RIL or F1RIL, recombination inbred lines through the repeated selfing of F1;
!  5, P1BC1RIL, recombination inbred lines through the repeated selfing of P1BC1F1;
!  6, P2BC1RIL, recombination inbred lines through the repeated selfing of P2BC1F1;
!  7, F2, the selfing generation of F1;
!  8, F3, the selfing generation of F2;
!  9, P1BC2F1, the second backcrossing where P1 is used as the recurrent parent; 
! 10, P2BC2F1, the second backcrossing where P2 is used as the recurrent parent;
! 11, P1BC2RIL, recombination inred lines through the repeated selfing of P1BC2F1; 
! 12, P2BC2RIL, recombination inred lines through the repeated selfing of P2BC2F1; 
! 13, P1BC1F2, the selfing generation of P1BC1F1; 
! 14, P2BC1F2, the selfing generation of P2BC1F1; 
! 15, P1BC2F2, the selfing generation of P1BC2F1; 
! 16, P2BC2F2, the selfing generation of P2BC2F1; 
! 17, P1BC1DH, P1BC1F1-derived doubled haploids; 
! 18, P2BC1DH, P2BC1F1-derived doubled haploids; 
! 19, P1BC2DH, P1BC2F1-derived doubled haploids; 
! 20, P2BC2DH, P2BC2F1-derived doubled haploids; 
   3      !Mapping Population (see remarks above)
   2      !Mapping Function (1 for Kosambi; 2 for Haldane; 3 for Morgan)
   2      !Marker Space Type (1 for intervals; 2 for positions)
   1      !Marker Space Unit(1 for centiMorgans; 2 for Morgan)
   6      !Number of Chromosomes (or Linkage Groups)
 200      !Size of the mapping population
   2      !Number of environments
 
!***************************************** Chromosomes and Linkage Maps **********************************************
!Chromosome                 NumMarkers
-CH1                        16
-CH2                        16
-CH3                        16
-CH4                        16
-CH5                        16
-CH6                        16
!Linkage map (Marker name followed by position or the interval length)
 MK-1-1                1     0.000
 MK-1-2                1    10.000
 MK-1-3                1    20.000
 MK-1-4                1    30.000
 MK-1-5                1    40.000
 MK-1-6                1    50.000
 MK-1-7                1    60.000
 MK-1-8                1    70.000
 MK-1-9                1    80.000
 MK-1-10               1    90.000
 MK-1-11               1   100.000
 MK-1-12               1   110.000
 MK-1-13               1   120.000
 MK-1-14               1   130.000
 MK-1-15               1   140.000
 MK-1-16               1   150.000
 MK-2-1                2     0.000
 MK-2-2                2    10.000
 MK-2-3                2    20.000
 MK-2-4                2    30.000
 MK-2-5                2    40.000
 MK-2-6                2    50.000
 MK-2-7                2    60.000
 MK-2-8                2    70.000
 MK-2-9                2    80.000
 MK-2-10               2    90.000
 MK-2-11               2   100.000
 MK-2-12               2   110.000
 MK-2-13               2   120.000
 MK-2-14               2   130.000
 MK-2-15               2   140.000
 MK-2-16               2   150.000
 MK-3-1                3     0.000
 MK-3-2                3    10.000
 MK-3-3                3    20.000
 MK-3-4                3    30.000
 MK-3-5                3    40.000
 MK-3-6                3    50.000
 MK-3-7                3    60.000
 MK-3-8                3    70.000
 MK-3-9                3    80.000
 MK-3-10               3    90.000
 MK-3-11               3   100.000
 MK-3-12               3   110.000
 MK-3-13               3   120.000
 MK-3-14               3   130.000
 MK-3-15               3   140.000
 MK-3-16               3   150.000
 MK-4-1                4     0.000
 MK-4-2                4    10.000
 MK-4-3                4    20.000
 MK-4-4                4    30.000
 MK-4-5                4    40.000
 MK-4-6                4    50.000
 MK-4-7                4    60.000
 MK-4-8                4    70.000
 MK-4-9                4    80.000
 MK-4-10               4    90.000
 MK-4-11               4   100.000
 MK-4-12               4   110.000
 MK-4-13               4   120.000
 MK-4-14               4   130.000
 MK-4-15               4   140.000
 MK-4-16               4   150.000
 MK-5-1                5     0.000
 MK-5-2                5    10.000
 MK-5-3                5    20.000
 MK-5-4                5    30.000
 MK-5-5                5    40.000
 MK-5-6                5    50.000
 MK-5-7                5    60.000
 MK-5-8                5    70.000
 MK-5-9                5    80.000
 MK-5-10               5    90.000
 MK-5-11               5   100.000
 MK-5-12               5   110.000
 MK-5-13               5   120.000
 MK-5-14               5   130.000
 MK-5-15               5   140.000
 MK-5-16               5   150.000
 MK-6-1                6     0.000
 MK-6-2                6    10.000
 MK-6-3                6    20.000
 MK-6-4                6    30.000
 MK-6-5                6    40.000
 MK-6-6                6    50.000
 MK-6-7                6    60.000
 MK-6-8                6    70.000
 MK-6-9                6    80.000
 MK-6-10               6    90.000
 MK-6-11               6   100.000
 MK-6-12               6   110.000
 MK-6-13               6   120.000
 MK-6-14               6   130.000
 MK-6-15               6   140.000
 MK-6-16               6   150.000
!*********************************** Marker Types ********************************************************************
!Co-dominant marker: When heterozygote F1 is present, P1 is coded as 2, F1 is coded as 1, and P2 is coded as 0; Otherwise, P1 is coded as 2, and P2 is coded as 0. 
!Dominant marker: When heterozygote F1 is present, P1 and F1 are coded as 12, and P2 is coded as 0; Otherwise, P1 is coded as 2, and P2 is coded as 0.  
!Recessive markers: When heterozygote F1 is present, P1 is coded as 2, and F1 and P2 are coded as 10; Otherwise, P1 is coded as 2, and P2 is coded as 0. 
!Missing marker is coded as -1. 
 MK-1-1                 2   0   2   0   0   0   2   2   0   0   2   2   0   2   2   2   0   0   2   0   2   2   0   2   0   2   0   2   0   2   0   0   2   0   0   2   0   0   0   2   0   2   0   0   0   0   0   0   0   0   2   0   0   2   0   0   0   0   2   0   2   2   2   2   0   0   0   2   2   2   2   2   2   0   0   0   0   0   2   0   2   2   2   0   0   2   0   2   0   0   0   0   2   0   2   0   0   0   0   2   2   2   2   2   2   0   0   0   0   0   2   0   2   0   2   2   2   2   2   2   0   0   2   0   0   2   0   2   2   2   0   2   2   2   0   0   0   0   0   2   2   0   2   2   0   0   2   0   0   0   0   2   2   2   2   2   0   2   2   2   2   2   0   0   0   2   0   0   2   0   0   2   2   0   0   0   2   0   2   2   0   0   0   0   2   2   2   2   2   2   2   2   2   0   2   2   2   0   0   0
 MK-1-2                 2   0   0   0   0   0   2   2   0   0   2   2   0   2   2   2   0   0   2   0   2   2   2   2   0   2   0   2   0   2   0   0   2   0   0   2   0   0   0   2   0   2   2   0   0   0   0   0   0   0   2   0   0   2   0   0   0   0   2   0   2   2   2   2   0   0   0   2   2   2   2   2   2   0   0   0   0   0   2   0   2   2   2   0   0   2   0   2   2   0   0   0   2   0   2   0   2   0   0   2   2   2   2   2   2   2   0   0   0   2   2   0   2   2   2   0   2   2   2   2   0   0   2   0   0   2   0   2   2   2   0   2   2   2   0   0   0   2   0   0   2   0   2   2   0   0   2   0   0   0   0   2   2   0   2   0   0   2   2   2   0   2   0   0   0   2   0   0   2   0   0   2   2   0   0   0   2   0   2   2   0   0   0   0   2   2   2   2   2   2   2   2   2   0   2   2   2   0   0   2
 MK-1-3                 2   2   0   0   0   0   2   2   0   0   2   0   0   2   2   2   2   0   2   0   2   2   2   2   0   2   0   2   0   2   0   2   0   0   0   2   0   0   0   2   0   2   2   2   2   0   0   0   0   0   2   0   0   2   0   0   0   0   2   0   2   2   2   2   0   0   0   2   2   2   2   2   2   0   0   0   0   0   0   0   2   2   2   0   0   2   0   2   0   0   0   0   2   0   2   0   2   0   2   2   2   2   2   2   0   2   0   0   0   2   2   2   2   2   2   0   2   2   2   2   0   0   2   0   2   2   0   0   2   2   0   2   2   2   2   0   0   2   0   0   2   0   2   2   0   0   0   0   0   0   0   2   2   0   2   2   0   2   2   0   2   2   2   0   2   2   0   0   2   0   2   2   2   2   0   0   0   0   2   2   0   0   0   0   2   2   2   2   2   2   2   2   0   0   0   2   2   0   0   2
 MK-1-4                 2   2   0   0   0   0   2   2   0   2   0   0   2   0   2   2   2   0   2   0   2   0   2   2   0   2   0   2   0   2   0   2   0   0   0   2   0   0   2   2   0   2   2   2   2   0   0   0   0   0   2   0   0   0   0   0   0   0   2   0   2   0   2   2   0   0   0   2   2   2   2   2   2   0   0   0   0   0   0   0   2   2   2   2   0   2   0   2   0   0   0   2   2   0   2   2   2   0   2   2   2   2   2   2   2   2   0   0   0   2   2   2   2   2   2   0   2   2   2   2   0   0   2   0   0   2   0   0   2   2   0   2   2   2   2   2   2   2   0   0   2   0   2   2   0   0   0   0   0   0   0   2   2   0   2   2   0   2   2   0   2   2   0   0   2   2   0   0   2   0   2   0   2   2   0   0   0   0   2   2   0   0   0   0   2   2   2   2   2   2   2   2   0   0   0   2   2   0   0   2
 MK-1-5                 2   2   0   0   0   0   2   2   0   2   2   0   2   0   2   2   0   0   2   2   2   0   2   2   0   2   0   2   0   2   0   2   0   0   2   2   0   0   2   2   0   2   2   2   2   0   0   0   0   0   0   0   0   0   0   0   2   0   2   0   0   0   2   2   2   0   0   2   2   2   2   2   2   0   0   0   0   0   0   0   2   2   2   2   0   2   0   2   0   0   0   2   2   0   2   0   2   0   2   2   2   2   2   2   2   0   0   0   0   2   0   2   2   2   2   0   2   2   2   2   0   0   2   0   0   2   0   2   2   2   0   2   2   2   2   2   2   2   0   0   2   0   0   2   0   0   0   0   0   0   2   2   2   0   2   2   0   2   2   0   2   2   0   0   2   2   0   0   2   0   2   0   2   2   0   0   0   0   2   2   0   0   0   0   2   2   2   2   2   2   2   2   0   0   0   2   0   0   0   2
 MK-1-6                 2   2   0   0   0   0   2   2   0   2   2   0   2   0   2   2   0   0   2   2   2   0   2   2   0   2   0   2   0   2   0   2   0   0   2   2   2   0   0   2   0   0   2   2   2   0   0   0   0   0   0   2   0   0   0   0   2   0   2   2   0   2   2   2   2   0   0   2   2   2   0   2   2   0   0   0   0   0   0   0   2   2   2   2   2   2   0   2   0   0   2   0   2   0   2   0   0   0   2   2   2   0   2   2   2   0   0   0   0   2   0   2   2   2   2   0   2   2   2   2   0   0   2   0   0   0   0   0   2   2   0   2   2   2   2   2   2   2   2   2   2   0   0   2   0   0   0   0   0   2   2   2   2   2   2   2   0   2   2   0   2   2   2   0   2   2   0   0   2   0   2   0   2   2   0   0   0   0   2   2   0   0   2   0   0   2   2   2   2   2   0   2   0   0   0   2   0   2   0   2
 MK-1-7                 2   2   0   0   0   0   2   2   0   2   2   0   2   0   2   2   0   0   0   2   2   2   2   2   0   2   0   2   0   2   0   2   0   0   2   2   2   2   0   2   0   0   2   2   2   0   0   0   0   0   2   2   2   0   0   0   2   0   2   2   0   0   2   2   0   0   0   2   2   2   0   2   0   0   0   0   0   0   0   2   2   2   0   2   2   2   0   2   0   0   2   0   2   0   2   0   0   0   2   2   2   2   2   2   2   0   0   0   0   2   0   2   2   2   2   0   2   2   2   2   2   0   0   0   0   0   2   0   2   2   0   2   2   2   2   2   2   0   2   2   2   0   0   2   2   0   0   0   0   2   2   2   2   2   2   2   0   2   2   0   2   2   0   0   2   0   0   0   2   2   2   2   2   0   0   0   0   0   2   2   0   0   2   0   2   2   2   2   2   2   0   2   0   0   0   2   0   0   0   2
 MK-1-8                 0   2   0   0   0   0   2   2   0   2   2   0   0   0   2   2   0   0   0   2   2   2   2   2   0   2   0   0   0   2   0   2   0   0   2   0   2   2   0   2   0   2   0   2   2   0   0   0   0   0   2   2   2   0   0   0   2   0   2   2   0   0   2   0   0   0   0   0   2   2   0   2   0   0   0   0   0   0   0   2   2   2   0   0   2   0   0   2   0   2   2   0   2   0   2   0   0   0   2   2   2   2   2   2   0   0   0   0   0   2   0   2   2   2   2   0   2   2   2   2   2   0   0   0   0   0   2   0   2   2   0   2   0   2   2   0   2   0   2   2   2   0   0   2   2   0   0   0   0   2   0   2   2   2   2   2   0   2   2   0   0   2   0   0   2   0   0   0   2   2   2   2   2   0   0   0   0   2   2   2   2   0   2   0   2   2   0   2   2   2   0   2   0   0   0   2   0   0   0   2
 MK-1-9                 0   2   0   0   2   0   2   2   0   2   2   0   2   0   2   2   0   0   0   2   2   0   2   2   0   2   0   0   2   2   0   2   0   0   2   0   2   2   0   2   0   2   2   2   2   0   0   0   0   0   0   2   2   0   0   0   2   0   2   0   0   0   2   2   0   0   0   0   2   2   0   2   0   0   0   0   0   0   0   2   2   2   0   0   2   0   0   2   0   2   2   0   2   0   2   0   0   0   2   2   2   2   2   2   0   0   0   0   0   2   0   2   2   2   2   0   2   0   2   2   0   0   0   0   0   0   2   0   2   2   0   2   0   2   2   2   2   0   2   2   2   0   0   2   2   0   0   2   0   2   0   2   2   2   2   2   0   2   0   0   0   2   0   0   2   0   0   0   2   2   2   2   0   2   2   0   0   2   2   2   2   0   2   0   2   2   0   2   2   2   0   0   0   2   0   0   0   0   0   2
 MK-1-10                0   2   0   0   2   0   2   2   0   2   2   0   2   0   2   2   0   2   0   2   2   0   2   2   0   2   2   0   2   2   0   2   0   0   2   0   2   2   0   2   0   2   0   2   2   0   0   0   0   0   0   2   2   0   0   0   2   0   2   0   0   2   2   2   0   0   0   2   2   2   0   2   0   0   2   0   0   0   0   2   2   2   0   0   2   0   0   2   0   2   2   0   2   0   2   0   0   0   0   2   2   2   2   2   2   0   0   0   0   2   0   2   2   0   2   0   2   0   2   2   0   0   0   0   0   2   2   0   2   2   0   2   0   2   2   2   2   0   2   2   2   0   0   2   2   0   0   2   2   2   0   2   2   2   2   2   0   2   0   0   0   2   0   0   2   0   0   0   0   2   2   2   0   2   2   0   0   2   2   2   2   0   2   0   2   2   0   2   2   2   0   0   0   2   0   0   0   0   0   2
 MK-1-11                0   2   0   0   2   0   2   2   0   0   0   0   2   0   2   2   0   2   0   2   0   2   2   2   0   2   2   0   2   2   0   2   0   0   2   0   2   2   0   0   0   2   0   2   2   0   0   0   0   0   0   2   2   0   0   0   2   0   2   0   0   2   2   2   0   0   0   2   2   2   0   2   2   0   2   0   2   0   2   2   2   2   0   0   2   0   0   2   2   0   2   0   2   0   2   0   0   2   2   2   2   2   2   2   2   0   0   0   2   2   0   2   2   0   2   0   0   0   2   2   0   0   0   0   0   2   2   0   2   2   0   2   0   2   2   2   2   0   2   2   2   0   0   2   2   0   0   0   2   2   0   2   2   2   2   0   0   2   0   0   0   2   0   0   2   0   0   0   0   2   2   2   0   2   0   0   0   2   2   2   2   0   2   0   2   2   0   2   2   2   0   0   0   2   0   0   0   0   0   2
 MK-1-12                0   2   0   0   0   0   2   2   0   0   0   0   2   0   2   2   0   2   0   0   0   2   2   2   0   2   2   0   2   2   0   2   0   0   2   0   2   2   0   0   0   2   0   2   2   0   0   0   0   0   0   0   2   0   0   0   2   0   2   0   0   2   2   2   0   0   0   2   2   2   2   2   2   0   0   2   2   0   2   0   0   2   0   0   2   0   0   2   2   2   0   0   2   0   2   2   2   2   2   2   2   2   2   0   2   0   0   0   2   2   0   2   2   0   2   0   0   0   0   2   0   2   0   0   0   2   2   2   2   2   0   2   0   2   2   2   2   0   2   2   2   0   0   2   2   0   0   2   2   2   0   2   2   2   2   0   0   0   0   0   0   2   0   0   2   0   0   0   0   0   2   2   0   2   0   0   0   2   0   0   2   0   2   2   2   2   0   2   2   2   0   0   0   2   0   0   0   0   2   2
 MK-1-13                0   2   0   0   2   0   2   2   0   0   0   0   2   0   2   2   2   2   0   2   0   2   2   2   0   2   2   0   2   2   0   2   0   0   2   0   2   2   0   0   0   2   0   2   2   0   0   0   0   0   0   0   2   0   0   2   2   0   2   0   0   2   2   0   0   0   0   2   2   2   2   2   2   0   0   0   2   0   2   0   0   0   0   0   2   0   0   2   2   2   0   0   2   0   2   2   2   2   2   2   2   2   2   0   0   0   0   0   0   2   0   2   2   0   2   0   2   0   0   2   0   2   0   0   0   2   2   2   2   2   0   2   0   2   2   2   2   0   2   2   2   0   0   2   0   0   0   2   0   2   0   2   0   2   2   0   0   2   0   0   2   2   0   0   2   0   0   0   0   0   2   2   0   2   0   2   0   2   0   0   2   0   2   0   2   2   0   2   2   2   2   0   0   2   0   0   0   0   2   2
 MK-1-14                2   2   2   0   2   0   2   2   0   0   0   0   2   2   2   2   2   2   0   2   0   2   2   2   0   2   2   0   2   2   0   2   0   0   2   0   2   2   0   0   2   2   0   2   2   0   0   0   2   0   0   0   0   0   0   2   2   0   2   0   0   2   2   0   0   0   0   2   2   2   2   2   2   0   0   0   2   0   2   0   0   0   0   0   2   0   0   2   2   2   0   0   2   0   2   2   2   2   2   2   2   2   2   0   0   0   0   0   0   2   0   2   2   0   2   0   2   0   2   2   0   2   0   0   0   2   2   2   2   2   0   2   2   2   2   2   2   0   2   2   0   0   0   2   0   2   0   2   0   2   0   2   0   2   2   0   0   2   0   0   2   2   0   0   2   0   0   0   0   0   2   2   0   2   0   2   2   2   2   0   2   0   2   0   2   2   2   2   0   2   2   0   0   2   0   0   0   0   2   2
 MK-1-15                0   2   2   0   2   2   2   2   0   0   0   0   2   2   2   2   2   2   0   2   0   2   2   2   0   2   2   0   2   2   0   0   0   0   2   0   2   2   0   0   2   2   0   2   2   0   2   0   2   2   0   0   0   0   0   2   2   0   2   0   0   0   2   0   0   0   2   2   0   0   2   2   0   0   0   0   2   0   2   0   0   0   0   0   2   0   2   2   0   2   0   0   2   0   2   2   2   2   2   2   2   2   2   0   0   0   0   0   0   2   0   2   2   0   2   0   2   0   2   0   0   2   0   0   0   2   2   2   2   2   2   2   2   2   2   2   2   0   0   2   0   2   0   2   0   2   0   0   0   0   0   2   0   0   2   0   0   2   0   0   2   0   0   0   2   0   0   0   0   0   2   0   0   2   0   2   2   2   2   0   2   0   2   0   2   2   2   2   0   2   2   0   2   2   0   0   0   0   2   2
 MK-1-16                0   2   2   0   2   2   2   2   0   0   0   0   2   2   2   2   2   2   0   2   0   2   2   2   2   2   2   0   2   2   0   2   2   0   2   0   2   2   2   0   2   2   2   2   2   0   2   2   0   0   0   0   0   0   0   2   2   0   2   0   0   0   2   0   0   0   2   2   0   2   0   2   0   0   0   0   2   0   2   0   0   0   0   0   2   0   2   2   0   2   0   0   0   0   2   2   2   2   2   0   2   2   2   0   0   0   0   0   0   2   0   2   2   0   2   0   0   0   2   0   0   2   0   2   0   2   2   2   2   2   2   2   2   2   2   2   2   0   0   2   0   2   0   2   0   2   0   0   0   0   0   2   0   0   0   0   0   2   0   0   0   0   0   0   2   0   0   0   0   0   0   0   0   2   0   2   2   0   2   0   2   0   0   0   2   2   2   2   0   2   2   0   2   2   0   0   0   0   2   2
 MK-2-1                 0   2   2   0   0   2   0   0   0   2   2   2   0   2   0   0   0   0   2   2   2   0   2   2   2   0   0   2   2   2   0   2   2   0   0   2   2   0   2   2   0   0   2   2   0   2   2   0   2   0   2   0   0   0   0   2   0   0   2   2   0   0   0   2   0   0   2   0   2   2   0   2   2   2   0   0   2   2   2   2   2   2   0   0   0   2   2   0   2   2   2   2   2   0   2   2   0   0   2   0   0   0   0   2   2   2   0   0   0   2   0   2   0   0   0   2   2   0   2   2   0   2   2   0   2   2   2   2   0   0   2   2   0   2   0   2   0   0   2   0   2   0   2   0   2   0   0   0   0   0   0   0   2   0   2   2   0   2   2   0   2   0   0   0   0   0   2   0   2   2   2   2   2   0   2   2   2   2   0   0   0   0   2   0   0   2   0   2   2   2   2   2   0   2   0   0   2   2   0   2
 MK-2-2                 0   2   2   0   0   2   0   0   0   2   2   2   0   2   0   0   0   2   2   2   2   0   2   2   0   2   0   2   2   2   0   2   2   0   0   2   2   0   2   2   2   2   2   2   0   0   2   0   2   0   2   0   0   0   0   2   0   0   0   2   0   0   2   2   0   0   2   0   2   0   0   2   2   2   0   0   2   2   2   2   2   2   0   0   0   2   2   0   2   2   0   2   2   0   2   2   2   0   2   0   0   0   0   2   2   0   0   2   0   2   0   2   0   0   0   2   2   0   2   2   2   2   2   0   2   2   2   2   2   0   2   2   0   2   0   2   0   0   2   0   2   0   2   0   2   0   0   2   0   0   0   0   2   0   2   2   0   2   2   0   0   0   2   0   0   0   0   0   2   0   2   2   2   0   2   2   2   2   0   0   2   0   2   0   0   2   0   2   2   2   2   2   0   2   0   2   2   2   0   2
 MK-2-3                 0   2   2   0   0   2   0   0   0   2   2   0   0   2   0   0   0   2   2   2   0   0   2   2   0   0   0   2   2   0   0   2   2   0   0   2   2   0   2   2   2   2   2   2   2   0   0   0   2   0   0   0   0   0   0   2   0   0   0   2   0   0   0   2   0   0   2   0   2   0   0   2   2   2   0   2   2   2   2   2   2   2   0   0   0   2   2   0   0   2   0   2   0   0   2   2   2   2   2   0   0   0   0   2   0   0   0   2   0   2   0   2   0   0   0   2   2   0   2   2   2   0   2   0   2   2   2   2   2   0   2   2   0   2   0   2   0   0   2   0   2   0   2   0   2   0   0   2   0   0   0   0   2   0   2   2   0   2   2   2   0   0   2   0   0   0   0   0   2   0   2   2   2   0   2   2   2   0   0   2   2   0   2   0   2   2   2   2   2   2   2   2   0   2   0   2   2   0   0   2
 MK-2-4                 0   2   2   0   0   2   0   0   0   0   2   0   0   2   0   0   0   2   2   2   0   0   2   2   0   0   0   2   2   0   0   2   0   0   2   2   2   0   0   2   2   2   2   2   2   0   0   0   2   0   2   0   0   0   0   2   0   0   0   2   0   0   0   2   0   0   2   0   2   0   0   2   2   2   0   2   2   2   2   2   2   0   0   0   2   2   2   0   0   0   0   2   0   0   2   2   2   2   2   0   0   0   0   2   2   0   0   2   0   2   0   2   0   0   0   0   2   0   2   2   2   0   2   0   2   2   2   2   2   0   2   2   0   2   0   2   0   0   2   0   2   0   2   2   2   0   0   2   0   0   0   0   2   0   2   2   2   2   2   2   0   0   2   0   0   0   0   0   2   0   2   2   2   0   2   2   2   0   0   2   2   0   2   0   2   2   2   2   2   2   2   2   0   2   0   2   2   2   0   2
 MK-2-5                 0   2   2   0   0   2   0   0   0   0   2   0   0   2   0   0   0   2   2   2   0   0   2   2   0   0   0   2   2   0   0   2   0   0   2   2   2   0   0   2   2   2   2   2   2   2   0   2   2   0   2   0   2   0   0   2   2   0   2   2   0   2   0   2   0   0   2   0   0   0   0   2   2   2   0   2   0   0   2   2   2   2   0   0   2   2   0   0   0   0   0   2   0   0   2   2   2   2   0   0   0   0   0   2   2   0   0   2   0   2   0   2   0   0   0   0   2   0   2   2   2   0   2   0   2   2   2   2   2   0   2   2   0   2   0   2   0   0   2   0   2   0   2   2   2   0   0   2   0   0   0   0   2   0   2   0   2   2   2   2   0   0   2   0   0   0   0   0   2   0   2   2   2   0   2   2   2   0   0   2   2   0   2   0   2   2   2   2   2   2   2   2   0   2   0   2   2   2   0   2
 MK-2-6                 0   2   2   0   0   2   0   0   0   0   2   0   0   2   0   0   0   2   2   0   0   0   2   2   0   0   0   0   2   0   0   0   0   0   2   2   2   0   0   2   2   2   2   2   2   2   0   2   2   0   2   0   2   0   0   2   0   0   2   0   0   0   0   2   0   0   2   0   0   0   0   2   0   2   2   2   0   0   0   2   2   2   0   2   2   2   0   0   0   0   0   2   0   0   2   2   2   2   0   0   0   0   2   2   0   0   0   2   2   2   0   0   0   0   0   0   2   0   2   2   2   0   0   0   0   2   2   2   2   0   2   2   0   2   0   2   0   0   2   0   2   0   2   0   2   2   0   2   0   0   0   2   2   0   2   0   2   2   2   2   0   0   2   0   0   0   0   0   2   0   2   2   2   0   2   2   2   0   0   0   2   2   2   0   2   2   2   2   2   2   2   0   0   2   0   2   2   2   0   2
 MK-2-7                 0   2   2   0   0   2   0   0   0   0   2   0   0   2   2   0   2   2   2   0   0   0   2   2   0   0   0   0   2   2   0   0   2   0   2   2   2   0   0   2   2   2   2   2   0   2   0   2   2   2   2   0   2   0   0   2   0   0   2   0   0   2   0   2   0   0   2   0   0   2   0   0   0   2   2   2   0   0   0   2   2   2   0   2   2   2   0   0   0   0   0   2   0   0   2   2   2   2   0   0   0   2   2   2   2   0   0   2   2   0   0   0   0   0   0   0   2   0   2   2   2   0   2   0   2   2   2   0   2   0   2   2   0   2   0   2   0   0   2   0   2   0   2   0   2   0   0   2   0   0   0   0   2   0   2   0   2   2   2   2   0   0   2   0   0   0   0   0   2   0   2   2   2   0   2   2   0   0   0   0   2   2   2   0   2   2   0   2   2   2   2   0   0   2   0   2   0   2   0   2
 MK-2-8                 2   2   2   0   0   2   2   0   0   0   2   2   0   2   2   0   2   0   2   0   0   0   0   2   0   0   0   0   2   2   0   0   2   0   2   2   2   0   0   2   2   2   2   2   0   2   0   2   2   2   2   0   2   0   0   2   0   2   2   2   0   2   0   2   0   2   2   0   0   2   0   0   0   2   2   2   0   0   0   2   2   2   0   2   2   2   0   0   0   0   0   2   0   0   2   2   2   2   0   0   0   2   0   2   2   0   0   2   2   0   0   0   0   0   0   0   2   0   2   2   2   0   2   0   2   2   2   0   2   0   2   2   0   0   0   2   0   0   2   0   0   0   2   0   2   0   0   2   0   2   0   0   2   0   2   2   2   2   2   2   0   0   2   0   0   0   0   2   2   0   2   2   2   0   2   2   0   0   0   0   2   2   2   0   2   2   0   2   2   0   2   0   0   2   0   2   0   2   0   2
 MK-2-9                 2   2   2   0   0   2   2   0   0   0   2   2   0   2   2   0   2   0   2   0   0   0   0   2   0   0   0   0   2   0   0   2   2   0   2   2   2   0   0   2   2   2   2   2   0   0   0   2   2   0   2   0   2   0   0   0   2   2   2   2   2   2   0   2   0   2   2   0   0   2   0   0   0   0   2   2   0   0   2   2   2   2   0   2   0   2   0   0   0   0   2   2   0   0   2   2   2   2   0   0   0   2   0   2   2   0   0   2   2   0   0   0   0   0   0   0   2   0   2   2   2   0   2   0   2   2   2   0   2   0   2   2   0   0   0   2   0   2   2   0   0   0   2   2   2   0   0   2   0   2   0   0   2   0   2   2   2   2   2   2   0   0   0   0   0   0   0   2   2   0   2   2   2   0   2   0   0   0   0   0   2   2   2   0   2   2   0   0   2   0   2   0   0   2   0   2   0   2   0   2
 MK-2-10                2   2   2   0   0   2   2   0   0   0   2   2   0   2   2   0   2   0   0   0   0   0   0   2   0   0   0   0   2   0   0   2   2   0   0   2   2   2   0   2   2   2   2   2   0   0   0   2   2   0   2   0   2   0   0   2   2   2   2   2   2   2   0   2   0   2   2   0   0   2   0   0   0   0   2   0   0   0   2   2   2   2   0   2   2   2   0   0   0   2   0   2   0   0   2   2   2   2   0   0   0   2   0   2   2   0   0   2   2   2   0   0   0   0   2   2   2   0   2   2   2   0   2   0   2   2   2   0   2   0   2   2   0   0   0   2   0   2   2   0   0   0   2   2   2   0   2   2   0   2   0   0   2   0   2   2   2   2   2   2   0   0   0   0   0   0   0   2   2   0   2   2   2   0   2   0   0   0   0   0   2   2   2   0   2   2   0   0   2   2   2   0   0   0   2   2   0   2   0   2
 MK-2-11                2   2   2   0   0   2   2   0   0   0   2   2   0   2   2   0   2   0   0   0   0   2   0   2   2   0   0   0   2   0   0   2   2   0   0   0   2   2   0   2   2   2   2   2   0   0   0   2   2   0   2   0   2   0   0   2   2   2   2   2   2   0   0   2   0   2   2   0   0   2   0   0   0   0   2   0   0   0   2   2   2   2   0   2   2   2   0   0   0   2   0   2   0   0   2   2   2   0   0   0   0   2   0   2   2   0   0   2   2   2   0   0   0   0   2   2   2   0   2   2   2   0   0   0   2   2   2   0   2   0   2   2   0   0   0   2   0   2   2   0   0   0   2   2   2   2   2   2   0   2   0   2   2   0   2   2   2   2   2   2   0   0   0   0   0   0   0   2   0   0   2   2   2   0   2   0   2   0   0   0   2   2   2   0   2   2   0   0   2   2   2   0   0   0   2   2   2   2   0   2
 MK-2-12                2   2   2   2   0   2   2   0   0   0   2   0   0   2   2   0   2   0   0   0   0   2   0   2   2   0   0   0   2   0   0   2   2   0   0   0   2   2   0   2   2   2   2   2   0   2   0   0   2   0   2   0   2   0   0   2   0   2   2   2   2   2   0   2   0   2   2   0   0   2   0   0   0   0   2   0   2   0   2   2   2   2   0   0   2   2   0   0   0   2   0   2   0   0   2   2   2   0   0   2   0   2   0   2   2   0   0   2   2   2   0   0   0   0   0   2   2   0   2   2   2   0   0   0   0   2   2   0   2   0   2   2   0   0   0   2   0   2   0   0   0   0   2   2   2   0   0   2   0   2   0   2   2   0   2   2   2   2   2   2   0   0   0   0   2   0   0   2   0   0   2   2   2   0   2   0   2   0   0   0   2   2   2   0   0   2   0   0   2   2   2   0   0   0   2   2   0   2   0   2
 MK-2-13                2   2   2   2   0   2   2   0   0   0   2   0   0   2   2   0   2   0   0   0   0   2   0   0   2   0   0   0   2   0   0   2   0   0   2   0   2   2   0   2   2   2   2   2   2   2   0   0   2   0   0   0   2   0   0   2   0   2   2   2   2   2   0   2   0   0   2   0   0   2   0   0   2   0   2   0   0   0   2   2   2   2   0   2   2   2   0   0   0   2   0   2   0   0   0   2   0   0   0   2   0   2   0   2   2   0   0   2   2   2   0   0   0   0   0   2   0   0   2   0   2   0   0   0   0   2   2   0   2   0   2   2   0   0   2   2   0   2   0   2   0   0   2   0   2   0   0   2   2   2   0   2   2   0   2   2   2   2   2   2   0   0   0   0   2   0   0   2   0   0   2   2   2   0   2   2   2   2   2   2   2   0   2   0   0   2   0   0   2   2   2   0   0   0   2   2   0   2   0   2
 MK-2-14                2   2   2   2   0   0   2   0   0   0   0   0   0   0   2   0   2   0   0   0   0   2   0   0   2   0   0   0   2   0   0   2   0   0   0   0   2   0   0   2   2   2   2   2   2   2   2   0   2   0   0   0   2   0   0   2   0   2   2   2   2   0   0   2   0   0   0   0   0   0   2   0   2   0   2   0   0   0   0   2   2   2   0   2   2   2   0   0   0   2   0   2   0   2   0   2   0   0   0   0   0   2   0   2   2   0   0   2   0   2   0   0   0   0   0   2   0   0   2   0   2   0   0   0   0   2   2   0   2   0   2   2   0   0   2   2   0   2   0   2   0   0   2   0   2   0   0   2   2   2   0   2   2   0   2   2   2   2   2   2   0   0   0   0   2   2   2   2   0   0   2   2   2   0   2   2   2   2   2   2   2   0   0   0   0   2   0   0   2   2   0   0   0   0   2   0   0   2   0   2
 MK-2-15                2   2   2   0   0   0   2   0   0   0   0   0   2   0   0   0   0   0   0   0   0   2   0   0   2   0   0   0   0   2   0   2   0   0   2   0   2   0   0   2   2   2   2   2   2   2   2   0   2   0   0   0   0   0   0   2   0   2   2   2   2   0   0   2   0   0   0   0   0   0   2   0   2   0   0   0   0   0   2   2   2   2   0   2   2   2   0   0   0   2   0   2   0   2   0   2   0   0   0   2   0   2   0   2   2   0   0   2   2   2   0   0   0   0   0   2   0   0   2   0   2   0   0   0   0   2   2   2   2   0   2   2   0   0   0   2   2   2   0   2   0   0   2   0   2   0   0   2   2   2   0   2   2   0   2   2   2   2   2   2   0   0   0   0   2   2   2   2   0   0   2   2   2   0   2   2   2   2   2   2   2   0   0   0   0   2   0   0   2   2   2   0   2   0   2   0   0   2   0   0
 MK-2-16                2   0   2   0   0   0   2   0   2   0   0   0   2   0   0   0   0   0   0   0   0   2   0   0   2   0   2   0   0   2   0   0   0   0   2   0   2   0   2   2   2   2   0   2   0   2   2   0   2   0   0   0   0   0   0   2   0   2   2   2   2   2   0   0   0   0   0   2   0   0   2   0   2   0   0   0   0   0   2   2   2   2   2   2   2   2   0   0   2   2   0   2   0   2   0   2   0   0   2   2   0   2   2   2   2   0   0   2   2   2   0   0   0   0   0   2   0   0   2   0   2   0   0   0   0   2   2   2   2   2   2   2   0   0   0   2   2   0   0   2   0   0   2   2   0   0   0   2   2   2   0   2   2   0   2   2   2   2   2   2   0   0   0   0   2   2   2   2   2   0   2   2   2   0   2   2   2   2   2   2   2   0   0   0   0   2   2   0   2   2   2   0   2   0   2   0   0   2   0   0
 MK-3-1                 2   2   0   2   0   0   2   0   0   0   2   0   0   0   2   0   0   2   2   0   0   0   0   0   2   2   0   0   0   0   0   2   2   2   2   0   2   0   2   2   2   2   2   2   2   2   2   2   0   0   2   0   2   2   2   2   0   2   2   0   0   0   0   0   2   0   2   0   2   0   2   0   0   2   0   2   0   0   2   2   2   0   0   0   2   0   2   2   2   0   2   0   2   0   2   2   0   0   2   2   0   2   0   0   0   2   0   2   0   2   0   0   0   0   2   2   2   0   2   0   0   2   2   2   2   0   2   0   0   0   0   0   2   0   0   0   0   2   0   0   0   2   0   2   2   2   2   0   2   2   0   2   2   0   0   2   2   0   2   0   0   0   0   0   2   2   2   0   0   2   0   0   2   0   0   2   0   0   0   0   0   2   2   2   2   0   2   2   0   2   0   2   0   2   0   2   2   2   0   0
 MK-3-2                 2   2   0   2   0   0   2   0   0   0   2   0   2   0   2   0   0   2   2   0   0   0   2   0   0   2   0   0   2   0   0   2   2   2   2   0   2   0   2   2   2   2   2   2   2   2   2   2   0   0   2   0   2   2   2   2   0   2   2   0   0   0   0   0   2   0   2   0   2   0   2   0   0   2   2   2   0   2   2   2   2   0   0   0   0   0   2   2   2   0   2   0   0   0   2   0   0   0   2   2   0   2   2   0   0   2   2   2   0   0   0   0   0   0   2   2   2   0   2   0   0   2   2   2   2   0   2   0   0   0   2   0   2   0   2   0   0   2   0   0   0   2   0   2   2   2   2   0   2   2   0   2   2   0   2   2   2   0   2   0   0   0   0   0   2   2   2   0   0   2   0   0   2   2   0   2   0   0   2   0   0   2   0   2   2   0   0   2   0   2   0   2   0   2   0   2   2   2   0   2
 MK-3-3                 2   2   0   2   0   0   2   0   2   0   2   0   2   0   2   0   0   2   2   0   0   2   2   0   0   2   0   0   0   0   0   2   0   2   2   0   2   0   0   0   2   2   2   2   2   2   2   2   0   0   2   0   2   2   2   2   0   2   2   0   0   0   0   0   2   0   2   0   2   2   0   0   0   2   0   0   0   2   2   2   0   0   0   0   0   0   2   2   2   0   2   0   0   0   2   0   2   2   2   2   0   0   2   0   0   0   0   2   0   0   0   0   0   0   2   2   2   0   2   0   0   2   2   2   2   0   2   0   2   0   2   0   0   0   2   0   2   2   0   0   0   2   0   2   2   2   2   0   2   2   0   2   2   0   2   2   0   0   2   0   0   0   0   0   2   2   2   0   0   2   0   0   0   2   0   2   0   0   2   0   0   2   0   2   2   0   0   2   0   2   0   2   0   2   0   2   2   2   0   2
 MK-3-4                 2   2   0   2   0   0   2   0   2   0   2   0   2   0   2   0   0   2   0   0   0   2   2   0   0   2   0   0   0   0   0   2   0   2   2   2   0   0   0   0   2   0   2   2   2   2   2   2   0   0   0   0   0   2   2   2   0   2   2   0   0   0   0   0   2   2   2   2   0   2   2   0   0   2   0   0   0   2   2   2   0   0   0   0   0   0   2   2   2   0   2   0   2   0   2   0   2   2   2   2   0   0   2   2   0   0   2   2   0   0   0   0   0   0   2   2   2   0   2   0   0   2   2   2   2   0   2   0   2   2   2   0   0   0   2   0   2   0   0   0   0   2   0   2   0   2   2   0   2   2   0   2   2   0   2   2   0   0   2   0   0   0   0   2   2   2   2   0   0   2   0   0   0   2   0   2   2   0   0   0   0   2   0   2   2   0   0   2   0   2   0   2   0   2   0   2   2   2   0   2
 MK-3-5                 2   2   0   0   0   0   2   0   2   0   2   0   2   0   2   2   0   2   0   0   0   2   2   0   0   2   2   0   0   0   2   2   0   2   0   2   0   0   0   0   2   0   0   2   2   2   2   2   0   0   0   0   0   2   0   2   0   2   2   0   0   0   0   2   2   2   2   2   0   0   2   0   0   2   0   0   0   2   2   2   0   0   0   0   0   0   2   0   2   0   0   0   2   0   2   0   2   2   0   0   0   0   2   2   0   0   2   2   0   0   0   2   0   0   2   0   2   0   2   0   0   2   2   2   2   0   2   0   2   2   2   0   0   0   0   0   2   0   0   0   0   2   0   2   0   0   2   0   2   2   0   2   2   0   2   0   0   0   0   0   2   0   0   2   2   2   2   0   0   2   0   0   0   2   0   2   2   0   0   0   0   2   0   2   2   0   0   2   0   2   0   2   2   2   0   2   2   2   0   2
 MK-3-6                 0   2   0   2   0   0   2   0   2   0   2   0   2   0   2   2   0   2   2   0   0   0   2   2   0   2   2   0   0   0   2   2   0   0   0   2   0   0   0   0   2   2   0   2   2   0   2   2   0   0   0   0   0   2   0   2   0   2   2   0   0   0   2   2   2   2   2   0   0   0   2   0   0   2   0   0   0   0   2   2   0   0   0   0   0   0   2   0   2   0   0   0   2   0   2   0   2   2   0   0   0   0   2   2   0   0   2   2   0   0   0   2   0   0   0   0   2   0   2   0   0   2   2   2   2   0   2   0   2   2   2   0   0   0   0   0   2   0   0   0   2   0   0   2   0   0   0   0   2   2   0   2   0   0   2   2   0   0   2   0   0   0   0   2   2   2   2   0   0   2   0   0   0   2   0   2   2   0   0   0   0   0   2   2   2   0   2   2   0   2   0   0   2   2   0   2   2   2   0   2
 MK-3-7                 0   2   0   2   0   0   2   0   2   0   2   2   0   0   2   2   0   2   2   0   0   0   2   0   0   2   2   0   2   0   2   2   0   0   0   2   0   0   0   0   2   2   0   2   2   0   2   2   0   0   2   0   0   2   2   2   0   2   2   0   0   0   2   2   2   2   2   0   0   0   2   0   0   2   0   0   0   2   2   2   2   0   0   0   0   0   2   0   2   0   0   0   2   0   2   0   2   2   0   0   0   0   2   2   0   0   2   2   0   0   0   0   0   0   0   0   2   0   2   2   0   2   2   2   0   0   2   0   2   2   2   0   0   0   0   0   2   0   0   0   2   0   0   0   0   0   0   0   2   2   0   2   0   0   2   2   0   0   2   0   0   0   0   2   2   2   2   0   0   2   0   0   0   2   0   2   2   0   0   0   0   0   2   2   2   0   2   2   0   0   0   0   2   2   0   2   2   2   0   2
 MK-3-8                 0   2   0   2   0   0   2   0   2   0   2   2   0   2   2   2   0   2   2   0   0   0   2   2   0   2   0   0   2   0   0   2   0   0   0   2   2   0   0   0   2   2   0   2   2   0   2   2   0   0   2   0   0   2   2   2   0   2   2   0   0   0   2   2   2   2   2   0   0   0   2   0   0   2   0   0   2   2   2   2   2   0   0   0   0   0   2   0   2   2   0   0   2   0   2   0   2   2   0   0   0   0   2   2   0   2   2   2   0   0   0   0   0   0   0   0   2   0   2   2   0   2   2   2   2   0   2   0   2   2   2   0   0   0   0   0   2   0   0   0   2   0   0   0   2   0   0   0   2   2   0   2   0   0   2   2   0   0   2   0   0   0   0   2   2   2   2   0   0   2   0   2   0   2   0   2   2   0   0   0   0   2   2   2   2   0   2   2   0   0   2   0   2   2   0   2   2   2   0   2
 MK-3-9                 0   2   0   2   0   0   2   0   2   0   2   2   0   0   2   2   0   2   2   2   0   0   0   2   0   2   0   0   2   0   0   0   0   0   2   2   2   0   2   0   2   2   0   2   2   0   0   2   0   0   2   0   0   2   0   2   0   0   2   0   0   0   2   2   2   2   2   0   0   0   2   0   0   0   0   0   2   2   2   2   2   0   0   0   0   0   2   0   2   2   0   2   2   0   2   0   0   2   0   0   0   0   2   2   2   2   2   2   0   0   0   0   0   0   0   0   2   0   0   2   2   2   0   2   2   0   2   0   2   2   2   0   0   0   0   2   2   0   2   0   2   0   0   0   2   0   0   0   2   2   0   2   2   0   2   2   0   0   2   0   0   0   0   2   2   2   0   0   2   2   0   2   0   0   0   0   2   0   0   0   0   2   0   2   2   0   2   2   0   0   0   0   2   2   0   2   2   2   0   2
 MK-3-10                0   2   0   2   0   0   2   2   2   2   2   2   0   0   2   2   2   2   2   2   0   0   0   2   0   2   0   0   0   0   2   0   0   2   2   2   0   0   2   0   0   2   0   2   2   0   0   2   0   0   2   2   0   2   0   2   0   0   2   0   0   0   2   2   2   2   2   2   0   0   2   2   0   0   0   0   2   2   2   2   2   0   0   0   0   0   2   0   2   2   0   2   2   0   2   0   0   2   0   0   0   2   2   2   2   2   2   0   0   0   0   0   0   2   0   0   0   0   0   2   2   2   0   2   2   0   2   0   2   2   2   0   0   0   0   2   2   0   2   0   0   0   0   0   2   2   0   0   2   2   0   2   2   0   2   2   0   0   2   0   0   0   0   2   2   2   0   0   2   0   0   2   0   0   0   0   2   2   0   0   0   2   0   2   0   0   2   2   0   0   0   0   2   2   0   2   2   0   0   2
 MK-3-11                0   2   0   0   0   0   2   0   2   2   2   2   0   0   0   2   2   2   2   2   0   0   0   2   0   0   0   0   0   0   2   0   0   2   2   2   0   0   2   0   0   2   0   2   2   0   0   2   0   0   2   2   0   2   2   2   0   0   2   0   0   0   2   2   2   2   2   2   0   0   2   2   0   2   0   0   2   2   2   2   2   0   0   0   0   0   2   0   2   2   0   0   2   0   2   0   0   2   0   0   0   2   2   2   2   2   2   2   0   0   0   0   0   2   0   0   0   0   0   2   2   2   0   0   2   2   2   0   2   2   2   2   0   0   0   2   2   0   2   0   0   0   0   0   2   2   0   0   2   2   0   2   2   0   2   2   0   0   2   0   0   0   0   2   2   0   0   0   2   0   0   2   0   0   0   0   2   2   0   0   2   2   0   2   0   0   2   2   2   0   0   0   2   2   0   2   0   0   0   2
 MK-3-12                0   2   0   0   0   0   2   0   2   2   2   2   0   0   0   2   2   0   2   0   0   0   0   2   0   0   0   0   0   0   2   0   0   2   2   2   0   0   2   0   0   2   0   0   2   0   0   2   0   0   2   2   0   2   2   0   0   0   2   2   0   0   0   2   2   2   2   2   0   0   2   2   0   2   0   0   0   2   2   2   2   0   0   0   0   0   2   0   2   0   0   0   2   0   2   0   0   2   0   0   0   2   2   2   2   2   2   2   2   2   0   2   2   2   0   0   0   0   0   2   2   2   0   0   2   2   2   0   2   2   2   2   0   0   0   2   2   0   0   0   0   0   0   2   2   2   0   0   2   2   0   2   2   0   2   2   0   0   2   0   0   0   0   0   2   0   0   0   2   0   0   2   0   0   0   0   2   2   0   0   2   2   0   2   0   0   2   2   2   0   2   0   2   2   0   2   0   0   0   2
 MK-3-13                2   2   0   0   0   0   2   0   2   2   0   2   0   0   0   2   2   0   2   0   0   0   0   2   0   0   0   0   0   0   2   0   0   2   2   2   0   0   2   0   0   2   0   0   2   0   0   2   0   0   2   2   0   2   2   0   0   0   2   2   2   0   0   2   2   2   2   2   0   0   2   0   0   2   2   0   0   2   2   2   0   0   0   0   0   0   2   0   2   0   0   0   2   0   2   0   0   0   0   0   0   2   2   2   2   2   0   2   2   2   0   2   2   2   0   0   0   0   0   2   2   2   0   0   2   2   2   0   2   2   2   2   0   0   0   2   2   0   0   0   2   0   0   2   2   2   2   0   2   2   2   2   2   0   2   2   2   0   2   0   0   2   0   0   2   0   0   2   2   0   0   2   0   0   0   0   2   2   0   0   2   2   0   2   0   0   2   2   2   0   2   0   2   2   0   2   0   0   0   0
 MK-3-14                2   2   0   0   0   0   2   0   2   2   0   2   0   0   0   2   2   0   2   0   2   0   0   2   0   0   2   0   2   0   2   0   0   2   2   0   0   0   2   0   0   0   2   0   2   0   0   2   0   0   2   2   0   2   2   0   0   2   0   2   2   0   0   2   2   2   2   2   0   0   0   0   0   2   2   0   0   2   2   2   0   0   0   0   0   0   2   0   2   0   0   0   2   0   2   0   0   0   0   0   0   2   2   2   2   2   0   2   2   2   0   2   0   0   0   0   0   0   0   0   2   2   0   0   2   2   2   2   2   2   2   2   0   0   0   2   2   0   0   0   2   0   0   2   2   2   0   0   0   2   2   2   2   0   2   2   2   0   2   0   0   2   0   0   2   2   2   2   2   0   0   2   0   0   0   2   2   2   0   0   2   2   0   0   0   0   2   2   2   2   2   0   0   2   0   2   0   0   0   0
 MK-3-15                2   0   0   0   0   0   2   0   0   2   0   2   0   0   0   2   2   0   2   0   2   0   0   2   2   0   2   0   2   0   2   0   0   2   2   0   0   0   0   0   0   0   2   0   2   0   0   0   0   0   2   2   0   2   2   0   0   2   0   2   2   0   0   0   2   2   2   0   0   0   0   0   0   2   2   0   0   2   2   2   0   0   2   0   0   2   2   0   2   2   0   0   2   0   2   0   0   2   0   0   0   2   2   2   2   2   0   2   2   2   0   2   0   0   0   0   0   0   0   0   2   2   0   0   0   2   2   2   2   2   2   0   0   2   2   2   2   0   0   0   2   0   0   2   2   2   0   0   0   2   2   2   2   0   2   2   0   0   2   0   0   2   0   0   2   0   2   2   2   0   0   0   0   2   0   0   2   2   0   0   2   2   0   0   0   2   2   2   2   2   2   0   0   2   0   2   0   2   0   0
 MK-3-16                2   0   0   0   0   0   2   0   0   2   2   2   0   2   0   2   2   0   2   0   2   0   0   2   2   0   2   0   2   0   2   0   2   2   2   0   0   0   0   0   0   0   2   0   2   0   0   0   0   0   2   2   0   2   2   0   0   2   0   2   2   0   0   0   2   2   2   0   2   0   0   0   0   2   2   2   0   2   0   2   0   0   2   0   2   2   0   0   2   2   0   0   2   2   2   0   0   2   0   0   0   2   2   2   2   0   0   2   2   2   0   2   0   0   0   0   0   0   0   0   2   2   0   0   0   2   2   2   2   0   2   0   0   0   2   0   2   2   0   0   2   0   0   2   2   2   0   0   0   2   0   2   2   0   2   2   0   2   2   0   0   2   2   0   2   0   2   2   2   0   0   0   0   2   0   0   2   2   0   0   2   2   0   0   0   2   2   2   2   2   2   0   0   0   0   2   0   2   0   0
 MK-4-1                 2   2   0   2   2   2   0   0   2   2   0   2   0   2   0   0   0   2   0   0   2   2   0   0   2   2   2   2   2   0   0   0   2   0   2   0   0   2   0   0   2   2   0   2   2   0   2   2   2   2   0   2   0   0   0   2   0   0   2   0   0   2   2   0   0   2   0   2   2   0   0   2   2   2   0   0   0   2   0   2   0   2   0   2   2   2   2   0   0   0   2   0   2   2   0   2   0   2   0   0   0   0   0   2   2   0   0   0   0   0   2   0   0   2   0   0   2   0   2   2   0   0   0   0   2   0   2   2   0   0   2   0   0   2   0   2   0   0   2   2   0   0   2   2   0   0   0   2   2   0   0   2   0   2   0   0   0   0   2   0   0   0   2   0   0   2   2   2   2   0   2   2   0   0   0   0   2   0   0   0   2   0   2   2   0   2   2   2   0   2   2   2   0   2   0   0   0   2   2   0
 MK-4-2                 0   2   0   2   0   2   0   0   2   2   0   2   0   2   0   0   0   2   0   0   2   2   0   0   0   2   2   2   2   0   0   0   2   0   2   0   0   2   0   0   2   2   0   2   2   0   2   2   2   2   0   2   0   0   0   2   0   0   2   0   0   2   2   0   0   2   0   2   2   0   0   2   2   2   2   0   0   2   0   2   0   2   0   2   2   0   2   0   0   0   2   2   2   2   0   2   0   2   0   0   0   0   0   2   2   0   0   0   0   0   2   0   0   0   0   0   2   0   2   2   0   0   2   2   2   0   2   2   0   0   2   0   0   2   0   2   0   0   2   2   0   0   2   0   0   0   0   2   2   0   0   2   0   2   0   0   0   0   2   0   0   0   2   0   0   0   2   2   2   0   0   2   0   2   0   0   2   0   0   2   2   0   2   2   0   2   2   2   0   2   2   2   0   0   0   0   0   2   0   2
 MK-4-3                 0   2   0   2   0   2   0   0   2   2   0   0   0   2   0   0   0   0   0   0   2   2   0   0   0   2   2   2   2   0   0   0   2   0   2   0   0   2   0   0   2   2   2   2   2   0   0   2   2   2   0   2   0   0   0   2   0   0   2   0   0   2   2   0   0   2   2   0   2   0   2   2   2   2   2   0   0   2   0   2   0   2   0   2   2   0   2   0   0   0   2   2   2   2   0   2   2   0   0   0   0   2   0   2   2   0   2   2   0   0   2   0   2   0   0   0   2   0   2   2   0   2   2   2   2   2   2   2   0   0   2   2   0   2   0   0   0   0   2   2   0   0   2   0   0   0   0   2   2   0   0   2   0   0   0   0   0   0   2   0   2   0   0   0   2   0   2   2   0   0   0   2   0   2   0   2   2   0   0   2   2   0   2   2   0   2   2   2   0   2   2   2   0   0   0   0   0   2   0   2
 MK-4-4                 0   2   0   2   0   2   0   0   2   2   0   0   0   2   0   0   0   2   0   0   2   2   0   0   0   2   0   2   2   2   0   0   2   0   2   2   0   2   0   0   2   2   2   2   2   0   0   2   2   2   0   2   0   0   0   2   0   0   2   0   0   2   2   0   0   2   2   0   2   0   2   2   2   2   2   0   0   0   0   2   0   2   0   2   2   0   2   0   0   0   2   2   2   2   0   2   2   0   0   2   0   2   0   2   2   0   2   2   0   0   2   0   0   2   0   0   2   0   2   2   0   2   2   2   2   2   2   2   0   0   2   2   0   2   0   0   0   0   2   2   0   0   2   0   0   0   0   2   2   0   0   2   0   0   0   2   2   0   2   0   2   2   0   0   2   0   2   2   0   0   0   2   0   2   0   2   2   0   0   2   2   0   2   2   0   2   2   2   0   0   2   0   2   0   0   0   2   2   2   2
 MK-4-5                 0   2   0   2   0   2   0   0   2   2   0   0   0   2   0   0   0   2   0   0   2   2   0   0   0   2   0   2   2   2   0   2   2   0   2   2   0   2   0   0   2   2   0   2   2   0   0   2   2   0   0   2   0   0   0   2   0   0   2   0   0   2   2   0   0   2   2   0   2   0   2   2   2   2   2   0   0   0   0   2   0   2   0   2   2   0   2   2   0   0   2   0   0   2   0   2   2   0   0   2   0   2   0   2   2   0   2   2   0   0   0   0   0   2   2   0   2   0   2   2   0   2   2   2   2   0   0   2   0   0   2   2   0   2   0   0   0   0   2   2   2   0   2   0   0   0   0   0   2   0   0   2   2   0   0   2   2   0   2   0   2   2   0   0   2   0   2   2   0   0   0   2   0   2   0   2   2   0   0   2   0   0   2   2   0   2   2   2   0   0   2   0   2   0   0   0   2   2   2   0
 MK-4-6                 0   2   0   2   0   2   0   0   2   2   0   0   0   2   0   0   0   2   0   0   2   2   0   0   0   2   0   2   2   2   0   2   2   0   2   2   0   0   0   2   2   2   0   2   2   0   0   2   2   0   0   2   0   0   2   2   0   0   2   2   0   2   2   2   0   2   0   0   2   0   2   2   2   2   2   0   0   0   0   2   0   2   0   2   2   0   2   2   0   0   2   0   0   2   0   2   0   0   0   2   0   2   0   2   2   0   2   2   0   2   0   0   0   2   2   0   2   0   2   2   0   2   2   2   0   0   0   2   0   0   2   2   0   2   0   0   0   0   2   2   2   0   0   0   0   0   0   0   2   0   0   2   0   0   2   2   2   0   2   0   2   2   0   0   2   0   2   2   0   0   0   2   0   2   0   2   0   0   0   2   0   0   2   2   0   0   2   2   0   0   2   0   2   0   0   0   2   2   2   0
 MK-4-7                 2   2   0   2   0   0   0   0   2   0   0   0   0   2   2   0   0   0   0   2   2   2   0   0   0   2   0   2   2   2   0   2   2   0   2   2   2   0   0   2   0   2   0   0   2   0   2   2   2   0   2   2   0   0   2   2   0   0   2   2   0   2   2   2   0   2   0   0   2   0   0   2   2   2   2   2   0   0   0   2   0   0   0   2   2   0   2   2   0   0   2   0   0   2   0   2   0   0   0   2   0   2   0   2   2   0   2   2   0   2   0   0   0   2   2   0   2   0   2   2   0   2   2   2   0   0   0   2   2   0   2   2   0   2   0   0   0   0   2   0   2   0   0   0   0   0   0   0   2   2   0   2   0   0   2   2   2   0   2   0   2   2   0   0   2   0   2   2   2   0   0   2   0   2   0   2   0   2   0   2   2   0   2   2   0   0   2   2   0   0   2   0   2   0   0   0   2   2   2   0
 MK-4-8                 2   2   0   2   0   0   0   0   2   0   0   0   0   2   2   0   0   0   0   2   2   2   0   0   0   2   0   2   2   0   0   0   0   0   2   2   2   0   0   2   0   2   0   0   2   0   2   2   2   0   2   2   0   0   2   2   0   0   2   2   0   2   2   2   2   2   0   0   2   0   0   2   2   2   2   2   0   0   0   0   0   0   0   2   2   0   2   2   0   0   2   0   2   2   0   2   0   0   0   2   0   2   0   2   2   0   2   2   0   2   0   0   0   2   2   0   2   0   2   2   0   2   2   2   0   0   0   2   2   0   2   2   0   2   2   0   0   0   2   0   2   0   0   0   0   0   2   0   2   2   0   2   0   0   2   0   2   0   0   0   2   2   2   0   2   0   2   2   2   0   0   2   2   2   0   2   0   2   0   2   2   0   0   2   0   2   2   2   0   0   2   0   2   0   0   0   2   0   2   0
 MK-4-9                 2   2   2   2   0   0   0   0   0   0   0   0   2   2   2   0   0   0   2   2   2   2   0   0   0   0   0   2   2   0   0   2   0   0   2   2   2   0   0   2   0   2   0   0   0   0   2   2   2   0   0   2   0   0   2   2   0   0   2   2   0   0   2   2   2   2   0   2   2   0   0   2   2   2   2   2   0   0   0   0   0   0   0   2   2   0   2   2   0   0   0   0   0   2   0   2   0   0   0   2   0   2   0   2   2   0   2   2   0   2   2   0   0   2   2   0   2   0   2   2   0   2   2   2   2   0   0   2   0   2   2   2   0   2   2   0   0   0   2   2   2   0   0   0   0   0   0   0   0   2   0   2   2   0   2   0   2   0   0   0   2   2   2   0   0   0   2   2   2   0   0   2   2   2   0   2   0   2   0   2   2   0   0   2   2   2   2   2   0   0   2   0   0   0   0   2   2   0   2   0
 MK-4-10                2   2   2   2   0   0   0   0   0   0   0   0   0   0   2   2   2   0   2   2   2   2   0   0   2   0   0   2   2   0   2   2   0   0   0   2   0   0   0   0   0   2   2   0   0   0   2   2   2   0   0   2   0   0   2   2   0   0   2   2   0   0   2   2   2   2   0   2   2   0   0   2   2   2   2   2   0   0   0   0   0   0   0   2   2   0   2   2   0   0   0   0   0   2   2   2   0   0   0   2   0   2   0   2   0   0   2   2   0   0   2   0   0   2   0   0   2   2   2   2   0   2   2   2   2   2   2   2   2   2   0   2   0   2   2   0   2   0   2   2   2   0   0   0   0   0   0   0   0   2   0   2   0   0   2   2   2   0   0   2   2   2   2   0   0   0   2   2   2   0   0   2   2   2   0   2   0   2   0   0   2   0   0   2   2   2   2   2   0   2   2   0   0   2   0   2   2   0   2   0
 MK-4-11                2   2   2   2   0   0   2   0   0   0   0   0   0   0   2   2   2   0   2   2   2   2   0   0   2   0   0   2   2   0   2   2   0   0   0   2   0   0   0   0   0   2   0   0   0   0   0   2   2   0   0   2   0   0   2   2   0   0   2   2   0   2   0   2   2   2   2   2   2   0   0   2   2   2   2   2   0   0   0   0   0   0   2   2   2   0   2   2   0   0   0   0   2   0   2   2   0   0   0   2   0   2   0   2   0   0   2   2   0   0   0   0   0   2   0   0   2   2   0   2   0   2   2   2   2   2   0   0   0   2   0   2   0   2   2   2   2   0   2   0   2   0   0   0   0   0   0   0   0   2   0   2   0   0   0   2   2   0   2   2   2   2   2   0   0   0   0   2   2   0   2   2   2   2   0   2   0   0   0   0   2   0   0   2   2   2   2   2   0   2   2   0   0   2   0   2   2   0   2   0
 MK-4-12                2   2   2   2   0   0   2   0   0   0   2   0   0   0   2   2   2   0   2   2   2   2   0   0   2   0   0   2   2   0   2   2   0   0   0   2   2   0   0   0   0   2   0   0   0   0   0   2   2   0   0   2   0   2   2   0   0   0   2   2   0   2   0   2   2   2   2   2   2   0   0   2   2   2   2   2   0   0   0   0   0   0   2   2   0   0   2   2   0   0   2   0   2   0   2   2   2   0   0   2   0   2   2   2   0   0   2   2   0   0   0   0   0   2   0   0   2   2   0   2   0   2   2   2   2   2   0   0   0   0   0   2   0   0   2   2   2   0   2   0   2   0   0   0   0   0   0   0   0   2   0   0   0   0   0   2   2   2   2   2   2   0   2   2   0   0   0   2   2   0   2   2   2   2   2   2   2   0   0   0   2   0   0   2   2   2   2   2   0   2   0   0   0   2   0   2   2   0   2   0
 MK-4-13                2   2   2   2   0   0   2   0   0   0   2   0   0   0   2   2   2   0   2   2   0   2   0   0   2   2   0   2   0   0   2   2   0   0   0   2   2   0   0   0   0   2   0   0   0   0   0   2   2   0   0   2   0   2   2   0   0   0   2   2   0   2   0   2   2   2   2   2   2   0   0   2   2   2   2   2   0   0   0   0   0   0   2   2   0   0   2   2   0   0   2   0   0   0   2   2   2   0   0   2   0   2   2   2   0   0   2   2   0   0   0   0   0   2   0   2   2   2   2   2   0   2   2   2   2   2   0   0   0   0   0   2   0   0   2   2   2   0   0   2   2   0   0   0   0   0   0   0   0   2   0   0   0   0   0   2   0   2   2   2   2   0   2   2   0   0   0   2   2   0   2   2   2   2   2   2   2   0   0   0   2   0   0   2   2   2   0   2   0   2   0   0   0   0   0   2   2   0   2   0
 MK-4-14                2   2   2   2   0   0   2   0   0   0   0   0   0   0   2   2   2   0   2   2   0   2   0   0   2   2   0   2   0   0   2   2   0   0   0   2   2   0   2   0   0   2   0   2   0   0   2   2   2   0   0   0   2   2   0   0   0   0   2   2   0   2   2   2   2   2   2   2   2   0   0   2   2   2   0   2   2   0   0   0   0   0   2   2   0   0   0   2   0   2   2   0   0   0   2   2   0   2   0   2   0   2   2   2   0   0   0   0   0   0   2   0   0   2   0   2   2   2   2   2   0   2   2   2   2   2   0   0   0   2   0   2   0   0   2   2   2   0   0   2   2   0   0   0   2   0   0   0   0   2   0   0   0   0   0   2   0   2   2   2   2   0   2   2   0   0   0   2   2   2   2   2   2   2   2   2   2   0   0   0   2   0   0   2   2   2   0   2   0   2   0   0   0   0   0   2   0   0   2   0
 MK-4-15                2   2   2   2   2   0   2   0   0   0   0   2   0   0   2   2   2   0   2   2   0   2   0   0   2   2   0   2   2   0   2   2   0   0   0   2   2   0   2   0   0   2   0   0   2   0   2   2   2   0   0   0   2   0   0   0   0   0   2   0   0   2   2   2   2   2   2   2   2   2   0   2   0   2   0   2   2   0   0   0   0   0   2   2   2   0   0   2   0   2   2   0   2   0   2   2   0   2   0   2   0   2   2   2   0   0   0   0   2   0   2   0   0   2   2   2   0   2   2   2   0   2   2   2   2   2   0   0   0   2   0   2   0   0   2   2   2   0   0   2   2   0   0   0   2   0   0   0   0   2   0   0   0   0   2   2   0   2   0   2   2   0   2   2   0   0   0   0   2   2   2   2   2   2   2   2   2   0   0   0   2   0   0   2   2   2   0   2   0   0   0   0   0   0   0   2   0   0   2   0
 MK-4-16                2   2   2   2   2   0   0   0   0   0   0   2   0   0   2   2   0   0   0   2   0   2   0   0   2   2   0   2   2   0   2   2   0   0   0   0   2   0   2   0   0   2   0   0   2   0   2   2   2   0   0   0   2   0   0   0   0   0   2   0   0   2   2   2   2   2   2   0   2   2   0   2   0   2   0   2   2   0   0   0   0   0   2   2   0   0   0   2   0   2   2   0   2   0   2   2   2   2   0   2   0   0   2   2   2   0   0   0   0   0   2   0   0   2   2   2   0   2   0   2   0   2   2   2   2   2   0   0   0   2   0   2   0   2   2   2   2   0   0   2   2   0   0   0   2   0   0   0   0   2   0   2   0   0   2   0   0   2   0   2   2   0   2   2   0   0   0   0   2   2   2   2   2   0   2   2   2   0   0   0   0   0   0   2   2   2   0   2   0   0   0   0   2   0   0   2   0   0   2   0
 MK-5-1                 2   2   0   0   2   2   0   0   2   0   2   0   2   2   0   2   2   2   0   2   0   0   0   2   0   0   2   0   2   0   0   2   0   0   2   0   0   0   2   0   0   0   2   0   2   2   2   0   0   0   2   0   2   0   0   2   0   0   0   2   2   2   2   2   0   0   0   2   0   0   2   0   0   0   2   2   2   0   0   2   0   0   2   0   2   2   2   2   0   0   0   2   0   0   2   0   2   2   2   0   2   0   2   2   2   2   2   0   2   0   0   2   0   0   0   2   2   0   0   2   0   0   0   2   2   0   2   0   0   2   0   0   2   0   0   0   2   0   0   2   2   2   2   0   0   2   2   0   2   0   0   0   2   2   2   2   0   0   2   2   0   0   0   2   2   2   0   2   0   0   2   2   0   2   2   2   2   0   0   2   2   0   2   0   2   0   0   2   0   0   0   2   0   2   0   2   2   2   2   0
 MK-5-2                 2   2   0   2   0   2   0   0   2   0   2   0   2   2   0   2   2   2   0   0   0   0   0   2   0   0   2   0   0   0   0   2   0   0   2   0   0   0   2   2   0   0   2   0   2   2   2   0   0   0   2   0   2   0   2   2   2   0   0   2   2   2   2   2   0   0   0   2   0   0   2   0   0   0   2   2   2   0   2   2   0   0   2   0   2   2   2   2   0   0   0   2   0   0   2   0   2   2   2   0   2   0   2   2   2   2   2   2   2   0   0   2   2   0   0   2   2   0   0   2   2   0   0   2   2   0   2   0   0   2   0   0   0   0   0   0   2   0   0   2   2   2   2   0   0   2   2   0   2   0   0   0   2   2   2   2   0   2   2   2   0   0   0   2   2   2   0   2   0   0   2   2   0   2   2   2   2   0   0   2   2   0   2   0   2   2   0   2   0   0   0   2   0   2   0   2   2   2   2   2
 MK-5-3                 2   0   0   2   0   0   0   0   2   2   2   0   2   2   0   2   2   2   0   0   0   0   0   2   0   0   2   0   0   0   0   2   0   2   2   0   0   0   2   2   0   0   2   0   2   2   2   0   0   0   2   0   2   2   0   0   2   2   2   2   2   2   2   2   0   0   0   0   0   0   2   0   0   0   2   2   2   0   2   2   2   0   2   0   2   2   2   2   0   0   0   2   0   0   2   0   0   2   2   0   2   0   2   2   2   2   2   2   2   0   0   2   2   0   0   2   2   0   0   2   2   0   0   2   2   2   2   0   0   2   0   0   0   0   0   0   2   0   0   2   2   2   2   0   0   2   2   0   2   0   0   0   2   0   2   0   0   2   2   2   2   2   0   2   2   2   0   2   0   0   2   2   0   2   0   2   2   0   2   2   2   0   2   0   2   2   0   2   0   0   0   2   0   2   0   2   2   2   2   2
 MK-5-4                 2   0   0   2   0   0   0   0   2   2   2   0   2   2   0   0   0   2   0   0   0   0   0   2   0   0   2   0   0   0   2   2   0   2   2   0   0   0   2   2   0   0   2   0   2   2   2   0   0   0   0   0   2   2   0   2   0   0   2   2   2   2   0   2   0   0   0   0   0   0   2   0   2   0   0   2   2   0   2   2   2   0   2   0   2   2   2   2   0   0   0   0   0   0   2   0   0   2   0   0   2   0   2   2   2   2   2   2   2   0   0   2   2   0   2   2   2   2   0   2   2   0   0   2   2   2   2   0   0   2   0   0   0   2   0   0   2   0   0   2   2   2   2   0   0   2   2   0   2   2   0   0   2   0   2   0   0   2   2   2   2   2   0   2   2   0   0   2   0   0   0   0   2   0   0   2   2   0   2   2   2   0   2   0   2   2   0   0   0   0   0   2   0   2   2   2   2   2   2   2
 MK-5-5                 2   0   2   0   0   0   0   0   2   0   2   0   2   2   0   0   0   2   0   0   0   2   0   2   0   0   2   0   0   0   2   2   0   2   2   0   0   0   2   2   0   0   2   0   2   2   2   0   0   0   0   0   2   2   0   2   0   0   2   2   2   2   0   2   0   0   0   0   0   0   2   0   2   0   0   2   0   2   2   2   2   0   2   0   2   2   2   2   0   0   2   2   0   0   2   0   0   2   0   2   2   0   2   2   2   0   2   0   2   0   0   2   2   0   2   2   0   2   0   2   2   0   0   0   0   2   2   0   2   2   0   0   0   2   0   0   2   0   0   2   2   2   2   2   0   2   2   0   2   2   0   0   2   0   2   0   0   2   2   2   2   2   0   2   2   0   0   2   0   0   0   0   2   0   0   2   2   0   2   2   2   0   2   0   2   2   0   0   0   0   0   2   0   2   0   2   2   2   2   2
 MK-5-6                 2   0   2   0   0   0   0   0   2   0   2   0   2   2   0   0   0   2   0   0   0   2   0   2   0   0   2   0   2   0   2   0   0   2   2   0   0   0   2   2   0   0   2   0   2   2   2   0   0   2   0   0   0   2   0   2   0   2   2   2   2   2   0   2   2   0   0   2   0   0   2   0   0   0   0   2   0   2   2   2   2   0   2   0   0   2   2   2   2   0   2   2   0   0   0   0   0   0   0   2   0   0   2   2   2   0   2   0   2   0   2   2   2   0   2   2   0   2   0   0   2   2   0   0   0   2   2   0   2   2   0   0   2   2   0   0   2   0   2   2   2   2   0   2   0   2   2   0   2   2   0   0   0   0   2   0   0   2   2   2   2   2   2   2   2   0   0   2   0   0   0   0   2   0   0   2   2   0   2   2   2   0   2   0   2   2   0   0   0   0   0   0   0   2   0   2   0   2   2   2
 MK-5-7                 2   0   2   0   0   2   0   0   2   0   2   0   2   2   0   0   0   2   0   0   0   0   0   2   2   0   2   0   2   0   2   0   0   2   2   0   0   0   2   2   0   0   2   0   0   2   2   0   0   0   0   0   0   2   0   2   0   2   2   0   2   2   0   2   2   0   0   2   0   0   2   0   0   0   0   0   0   2   2   2   2   0   2   0   2   2   2   2   2   0   2   2   0   0   0   0   0   0   0   2   0   0   2   2   2   2   2   0   0   0   2   2   0   0   0   2   0   2   0   0   2   2   0   0   0   2   2   2   2   2   0   0   2   2   0   0   2   0   2   2   2   2   0   2   0   2   2   0   2   2   0   0   0   0   2   0   0   2   2   2   2   2   2   2   2   0   0   2   0   0   0   0   2   2   0   0   2   0   2   2   2   0   2   0   2   2   0   2   2   0   0   2   0   2   0   2   0   2   2   2
 MK-5-8                 2   0   2   0   0   2   2   0   2   0   2   0   2   2   0   2   0   2   0   0   0   2   0   2   2   2   2   0   2   0   2   0   0   0   2   0   0   0   2   2   0   2   2   0   0   2   2   2   0   0   0   0   0   2   0   2   0   2   2   0   2   2   0   2   2   0   0   2   0   0   2   0   0   0   0   0   0   2   2   2   2   0   2   0   2   2   2   2   2   0   0   2   0   0   0   0   0   0   0   2   0   0   2   2   2   0   0   0   0   0   2   2   0   0   0   2   0   2   0   0   2   2   0   0   0   2   2   2   2   2   0   2   2   2   0   0   2   0   2   2   2   2   0   2   0   2   2   0   2   2   0   0   0   0   2   0   0   2   2   2   2   2   2   2   2   0   0   2   0   0   0   0   2   2   0   0   0   0   2   2   0   0   2   0   2   0   0   2   2   0   0   2   0   2   0   2   0   2   2   2
 MK-5-9                 2   0   2   0   0   2   2   0   2   0   2   0   2   2   0   2   0   2   0   0   2   0   0   2   2   2   2   0   2   0   2   2   0   0   2   0   0   0   2   2   0   2   2   0   0   2   2   2   0   0   0   0   0   2   0   2   0   2   2   0   2   2   0   2   2   0   0   2   2   0   2   0   0   0   0   0   0   2   2   2   2   0   2   2   2   2   2   2   2   2   0   2   0   2   0   0   0   0   0   2   0   0   2   2   2   0   0   0   0   0   2   2   0   0   0   2   0   0   0   0   2   0   0   2   0   2   0   2   2   2   0   2   2   2   0   0   2   0   2   2   2   2   0   2   2   0   2   0   2   2   0   0   0   0   2   0   0   2   0   2   2   2   2   2   2   0   0   2   2   2   0   0   2   2   0   0   0   0   2   2   0   0   2   2   2   0   0   2   2   0   0   2   0   2   0   2   0   2   2   2
 MK-5-10                2   0   2   0   0   2   2   0   0   0   2   0   2   2   0   2   0   2   0   0   2   0   0   2   2   2   2   0   2   0   2   2   0   0   2   2   0   0   2   2   0   2   2   0   0   2   2   2   0   0   0   0   0   2   0   2   0   0   2   0   2   2   0   2   2   0   0   2   0   0   2   0   0   0   0   0   0   2   2   2   0   0   2   2   2   2   0   2   0   2   0   2   0   2   2   0   0   0   0   0   0   2   2   0   2   0   0   0   0   0   2   2   0   0   0   0   0   0   0   0   2   2   0   2   0   2   0   0   2   0   0   2   2   2   0   0   2   0   2   2   0   2   0   2   2   0   2   2   2   2   0   2   0   0   2   0   0   2   0   2   2   2   2   0   2   0   0   2   2   2   0   0   2   2   2   0   0   0   2   2   0   0   0   2   2   0   2   2   0   2   0   2   0   2   0   2   2   2   2   2
 MK-5-11                2   0   2   0   0   2   2   0   0   0   2   0   2   2   0   2   0   2   0   0   0   0   0   2   2   2   0   2   2   0   2   2   0   2   2   2   0   0   2   0   2   2   2   0   0   2   2   2   0   0   0   0   0   2   0   2   2   0   2   0   2   0   0   2   2   0   0   2   0   0   2   0   0   0   0   0   0   2   2   2   0   0   2   2   2   2   0   2   0   2   0   2   0   2   2   0   0   0   0   0   0   2   2   0   2   0   2   0   0   0   2   2   0   0   0   0   0   0   0   2   2   2   0   2   0   2   0   0   2   0   0   2   0   0   0   0   2   0   2   2   0   2   0   2   2   0   2   2   2   2   0   0   0   0   2   2   0   2   0   2   2   2   2   0   0   0   0   2   2   2   0   0   2   2   2   0   0   0   2   2   0   0   0   2   0   0   2   2   2   0   2   2   0   2   2   2   2   2   2   2
 MK-5-12                2   0   2   0   0   2   2   0   0   0   2   0   2   2   0   2   0   2   0   2   0   0   0   2   2   2   0   2   2   0   2   2   0   2   2   2   0   0   2   0   2   2   2   0   0   2   0   2   0   0   0   0   0   2   0   2   2   0   2   2   2   0   0   2   2   0   0   2   0   0   0   0   2   0   2   0   2   2   2   2   0   0   2   2   2   2   0   2   0   2   0   2   0   2   2   0   0   0   0   0   0   2   2   0   2   0   2   0   0   0   2   2   0   0   0   0   2   0   0   2   2   2   0   2   0   2   0   0   2   0   0   2   0   0   0   0   2   2   0   2   0   2   0   2   2   0   2   2   0   2   0   2   0   0   2   2   0   2   0   2   2   2   2   0   0   0   0   2   2   0   0   0   2   2   2   0   0   2   2   2   2   0   0   2   0   0   2   2   2   0   2   2   0   2   2   2   2   0   2   2
 MK-5-13                0   0   2   0   0   2   2   0   0   0   2   0   2   2   0   2   0   2   0   2   0   0   0   2   2   2   0   2   2   0   2   2   0   2   2   2   0   0   2   0   2   2   2   0   0   2   0   2   0   0   0   0   0   2   0   2   2   0   2   2   2   0   0   2   0   0   0   2   0   0   0   0   2   0   2   0   0   2   2   2   0   0   2   2   2   2   0   2   0   2   2   2   0   2   2   0   0   0   0   0   0   2   2   2   2   0   2   0   0   0   2   2   0   0   0   0   0   0   0   2   2   2   0   2   2   2   0   0   2   0   0   2   0   0   2   0   2   2   0   2   2   2   0   2   2   0   2   2   0   2   0   2   0   0   2   2   0   2   0   2   0   2   0   0   0   0   0   0   2   0   0   2   2   2   0   0   0   2   2   2   2   0   0   2   0   0   2   2   2   0   2   2   0   2   2   2   2   0   2   2
 MK-5-14                0   0   2   0   0   2   2   0   0   2   2   0   2   2   0   0   0   2   0   2   0   2   0   2   2   2   0   2   2   0   2   2   0   2   2   2   0   0   2   0   2   2   2   2   0   2   0   2   0   0   2   0   0   2   0   2   2   2   2   2   2   0   0   2   0   0   0   0   0   0   0   0   2   0   2   0   0   2   2   2   0   0   2   2   2   2   0   2   0   2   2   2   0   2   2   0   0   0   2   0   0   0   2   2   2   0   2   0   0   0   2   0   0   0   0   0   0   2   0   2   2   2   0   2   2   2   0   0   2   0   2   2   0   0   2   0   2   2   0   2   0   2   0   2   2   0   2   2   2   2   0   2   0   0   0   2   0   2   0   2   0   2   0   0   0   0   0   2   2   0   0   2   2   2   0   0   0   2   2   2   2   0   0   0   0   2   2   2   2   0   0   2   0   2   2   2   2   0   2   2
 MK-5-15                0   0   2   0   0   2   2   0   0   2   2   0   0   2   2   0   2   0   0   2   0   2   0   2   2   2   0   2   2   2   2   2   0   2   0   2   0   0   2   0   2   2   2   2   0   2   0   2   0   0   2   0   2   2   0   0   2   2   2   2   2   0   2   2   0   0   2   0   0   0   0   0   2   0   2   0   0   2   2   2   0   0   2   2   2   2   0   2   0   2   2   0   0   2   2   0   0   0   2   0   0   0   2   2   0   0   2   2   0   0   2   0   0   0   0   2   0   2   0   2   2   2   0   2   2   2   0   0   2   0   2   2   0   0   2   0   2   2   0   2   0   2   0   2   2   0   2   2   2   2   0   2   2   0   0   2   0   2   0   2   2   2   0   0   0   0   0   2   2   0   0   2   2   2   0   0   0   2   2   2   2   2   0   0   0   2   0   2   0   0   0   0   0   2   2   2   2   0   0   2
 MK-5-16                0   0   2   0   0   2   2   0   0   0   2   0   0   2   2   0   2   0   0   2   0   0   0   0   2   2   0   2   2   2   2   2   0   2   0   2   0   0   2   0   0   2   2   2   0   2   0   2   2   0   0   0   0   2   0   0   2   2   2   0   2   0   2   0   0   0   2   0   0   0   0   0   2   0   2   0   0   2   0   2   0   0   2   2   2   2   0   2   0   2   2   0   0   2   2   0   0   0   2   0   0   0   2   0   0   0   2   2   0   0   2   0   0   0   0   0   0   2   0   2   2   2   0   2   2   2   0   0   0   2   2   2   0   0   2   0   2   2   2   2   0   2   0   2   2   0   2   2   0   2   2   2   2   0   0   2   0   2   0   2   0   2   0   0   0   0   0   2   0   0   0   2   2   2   0   0   0   2   2   0   2   0   0   0   0   0   0   2   2   0   0   0   0   2   2   0   2   0   0   2
 MK-6-1                 2   2   2   0   2   2   2   2   0   2   0   0   0   0   2   0   2   0   0   2   0   2   2   2   0   0   0   2   0   0   2   2   2   0   2   2   2   2   2   2   0   0   2   0   0   0   0   0   2   2   2   0   0   2   2   2   2   2   0   0   0   0   0   0   2   0   0   2   2   0   2   0   0   0   0   0   2   2   0   2   0   0   0   0   0   0   0   0   2   0   2   2   0   2   0   0   2   2   2   2   0   0   2   0   0   0   2   2   2   0   0   2   0   0   2   2   2   0   0   0   2   2   0   2   0   0   2   2   0   2   2   2   2   0   0   2   2   0   2   2   2   2   2   2   0   0   2   0   0   0   0   2   2   2   0   0   0   2   2   0   2   2   2   0   0   0   0   0   2   0   0   0   2   0   0   0   0   0   2   2   0   2   2   2   2   0   0   2   0   2   2   2   2   2   2   0   0   2   0   0
 MK-6-2                 2   2   2   0   0   2   2   2   0   2   0   0   0   0   2   0   2   0   0   2   0   2   2   2   0   0   0   2   0   0   2   2   2   0   2   2   2   2   2   2   0   0   2   2   0   0   0   0   2   2   2   0   0   2   2   2   2   2   0   0   0   0   0   0   2   0   0   2   0   0   0   0   0   0   2   0   2   2   0   2   2   0   2   0   0   0   0   0   0   0   0   2   0   2   0   0   2   2   2   2   0   0   2   0   0   0   0   2   2   2   0   2   0   0   0   2   2   0   2   0   2   2   0   2   0   0   2   2   0   2   2   2   2   0   0   2   2   0   2   2   2   2   2   2   2   0   2   0   0   0   0   2   2   2   0   0   0   2   2   0   2   2   2   0   0   2   0   0   2   0   0   0   2   0   0   0   2   0   0   2   0   0   2   2   2   0   0   2   0   2   2   2   2   2   2   2   0   2   0   0
 MK-6-3                 0   2   0   0   0   2   2   2   0   2   0   0   0   0   2   0   2   0   0   2   0   2   2   2   2   0   0   2   0   0   2   2   2   0   2   0   2   2   2   2   0   0   2   2   0   0   0   0   2   2   2   0   0   2   2   2   2   2   0   0   0   2   0   0   2   0   0   2   0   0   0   2   0   2   2   0   2   2   0   2   2   0   2   0   0   0   0   0   0   2   2   2   0   2   0   0   2   2   2   2   0   0   2   0   0   0   0   2   2   2   0   2   0   0   0   2   2   0   2   0   2   2   0   2   0   0   2   2   0   0   0   2   2   0   0   2   2   0   2   0   2   2   2   2   2   0   2   0   0   0   0   2   0   2   0   0   0   0   2   0   2   2   2   0   0   2   0   0   0   0   0   2   2   0   0   0   2   0   0   2   0   0   2   2   2   0   0   2   0   2   2   2   2   2   2   2   0   2   0   0
 MK-6-4                 0   2   0   0   0   2   2   2   0   2   0   0   0   0   2   0   2   0   0   0   0   2   2   2   2   0   0   2   0   0   2   2   0   0   2   0   2   2   2   2   0   0   2   2   0   0   2   0   2   2   2   0   0   0   2   2   2   2   0   0   0   2   0   0   0   0   0   2   0   0   0   2   0   2   2   0   2   2   0   2   2   0   2   0   0   0   2   0   0   2   2   2   0   2   0   0   2   2   2   2   0   0   2   0   0   0   0   2   2   2   0   2   0   0   0   2   2   0   2   0   2   2   0   2   0   0   2   2   0   0   0   2   2   0   0   2   2   0   2   0   0   2   2   0   2   0   2   0   0   0   0   2   0   2   0   0   0   0   0   0   2   2   2   0   0   2   0   0   0   0   0   0   2   0   0   0   2   0   0   0   0   0   2   2   2   0   0   2   0   2   2   2   2   2   2   2   0   2   0   0
 MK-6-5                 2   2   0   0   0   2   2   2   0   2   0   0   0   2   2   2   2   0   0   0   0   2   2   0   2   0   0   2   0   0   2   2   0   0   2   0   2   2   0   2   0   0   2   0   0   2   2   0   0   2   2   2   0   2   2   2   0   2   0   0   0   2   0   0   0   0   0   0   0   0   0   0   0   2   2   0   2   2   0   0   2   0   2   0   2   2   0   0   0   2   2   2   0   2   0   0   0   2   2   2   0   0   2   0   0   2   0   0   2   2   0   0   0   0   0   2   2   0   2   0   2   2   0   2   0   0   2   2   0   0   0   2   2   0   2   2   2   2   2   0   0   2   2   2   2   0   0   0   0   2   0   2   0   2   0   2   0   2   0   2   2   2   2   2   0   2   0   0   0   0   2   0   0   0   2   0   2   0   0   0   0   0   2   2   2   2   0   2   0   2   2   2   2   2   2   2   0   2   0   0
 MK-6-6                 2   2   2   0   0   2   2   0   0   2   0   0   0   2   2   2   2   0   0   0   0   2   2   0   2   0   0   2   0   0   2   0   0   0   2   0   2   0   0   2   0   0   2   2   0   2   0   0   0   2   2   2   0   2   2   2   2   2   0   0   0   2   0   0   0   0   2   0   0   0   0   0   0   2   2   0   2   2   0   0   2   0   2   0   2   0   0   0   0   2   2   2   0   2   0   0   0   2   2   2   2   0   2   0   0   2   0   0   0   2   0   0   0   2   0   2   2   0   2   2   2   2   0   2   0   0   2   0   2   0   0   2   2   2   2   2   2   2   2   0   0   2   2   2   2   0   0   0   0   0   2   2   2   2   0   2   2   2   0   2   0   0   2   2   0   2   0   0   0   2   2   0   0   0   2   0   0   0   0   0   0   0   2   2   2   2   0   2   0   2   2   2   2   2   2   2   0   2   0   0
 MK-6-7                 2   0   0   0   0   2   0   0   0   2   0   0   0   2   2   2   2   0   0   0   0   2   2   0   2   0   0   2   0   0   2   0   0   0   2   0   2   0   0   2   0   0   2   2   0   2   0   0   0   2   2   2   0   2   2   2   2   2   0   0   0   2   0   0   0   0   0   0   0   0   0   0   0   2   2   0   2   2   0   0   2   0   2   0   2   0   0   0   2   2   2   2   0   2   0   0   0   0   2   2   2   0   2   0   0   2   0   0   0   2   2   0   0   2   0   2   2   2   2   2   2   2   0   2   0   0   2   0   2   0   0   2   2   2   2   2   2   2   2   0   0   2   2   2   2   0   0   0   2   0   2   2   2   2   0   2   2   2   0   2   0   0   2   2   0   0   0   0   0   2   2   0   0   0   2   0   0   0   0   0   0   0   2   2   2   0   0   2   0   2   2   2   2   2   2   2   0   2   0   0
 MK-6-8                 2   0   0   0   0   2   0   2   0   2   0   0   2   2   2   2   2   0   0   0   0   2   2   0   2   0   0   2   0   0   2   0   0   2   2   0   2   0   0   2   0   0   2   2   0   2   0   0   0   2   0   2   0   2   2   2   0   2   0   2   0   2   0   2   2   2   0   0   0   0   0   2   0   2   0   2   2   2   2   0   2   0   2   0   2   0   0   0   2   2   2   2   0   2   0   2   0   2   2   2   2   0   2   0   0   2   0   0   0   0   2   0   0   2   0   2   2   2   2   2   2   2   0   2   0   0   2   0   2   0   0   0   2   2   2   2   2   2   2   2   0   2   0   2   2   0   0   0   0   0   2   2   2   2   0   2   2   0   2   2   0   0   2   2   0   0   0   0   0   2   0   0   0   0   2   0   0   0   0   0   0   0   2   2   2   0   0   2   0   2   2   2   0   0   2   2   0   2   0   0
 MK-6-9                 2   0   0   0   0   2   0   2   0   2   0   0   2   2   2   2   2   0   0   0   0   2   2   0   2   0   0   2   0   0   2   0   0   2   2   0   2   0   0   2   0   0   2   2   2   2   2   0   0   2   0   2   0   2   0   2   2   2   0   2   0   2   0   2   2   2   0   0   0   0   0   2   0   2   2   2   2   2   2   0   0   0   0   0   0   0   0   0   2   0   2   2   0   2   0   2   0   2   2   2   2   0   2   0   0   0   0   0   2   0   2   0   0   2   2   0   2   2   2   0   2   2   0   2   0   0   2   0   2   0   0   0   0   0   2   2   2   2   2   2   0   2   0   2   2   0   2   0   0   0   2   2   2   2   0   2   2   0   2   2   0   0   2   2   0   0   0   0   0   2   0   0   0   0   2   0   0   0   0   0   0   0   2   2   2   0   0   2   0   2   2   2   0   0   2   2   0   2   0   0
 MK-6-10                2   2   2   0   0   2   0   2   0   2   0   0   2   2   2   2   2   0   2   0   0   2   2   0   2   2   0   2   2   0   2   0   0   2   0   0   2   0   0   2   0   0   2   2   2   2   2   0   0   2   0   2   0   2   0   2   2   2   0   2   0   2   0   2   0   2   0   0   0   0   0   2   0   2   2   2   2   2   2   0   0   2   2   0   0   2   2   0   2   0   2   2   0   2   0   2   2   2   2   2   2   0   2   2   0   2   0   0   2   0   2   0   0   2   2   0   2   2   2   0   2   2   0   2   0   0   2   2   2   0   0   0   0   0   2   2   2   2   2   0   0   2   0   2   2   0   2   2   0   0   2   2   0   2   0   2   2   0   2   2   0   0   2   0   0   0   0   0   0   2   0   0   0   0   2   2   0   0   0   0   0   0   2   2   2   0   0   2   0   2   2   2   0   0   2   2   0   2   0   0
 MK-6-11                2   2   2   0   0   2   0   0   0   2   0   0   2   2   2   2   2   0   2   0   0   2   2   0   0   2   0   2   2   0   2   0   0   2   0   0   2   0   0   2   2   0   2   2   2   2   2   0   0   2   0   2   0   2   0   2   2   2   0   2   0   2   0   2   0   2   2   0   0   0   0   2   0   2   2   2   2   0   2   0   0   2   2   0   0   2   0   0   0   0   2   2   0   2   0   2   2   2   2   2   2   0   2   2   0   2   0   0   2   2   2   0   0   2   2   0   0   0   2   0   2   2   0   2   0   0   2   2   2   0   0   0   2   0   2   0   2   0   2   0   0   2   0   2   2   0   2   2   0   0   2   2   0   0   0   2   2   2   2   2   0   0   2   0   0   0   0   0   0   2   0   0   0   0   2   2   0   0   0   0   2   0   2   2   2   2   0   2   0   2   0   2   0   0   2   2   0   2   0   0
 MK-6-12                2   2   2   0   0   2   0   0   0   2   0   0   2   2   2   0   2   0   0   0   0   2   2   0   0   2   0   2   0   2   2   0   0   2   0   0   2   0   0   2   2   0   2   2   2   2   2   2   2   2   0   2   0   2   0   2   2   2   0   2   0   2   0   2   0   2   2   0   0   0   0   2   0   2   2   2   2   0   2   0   0   2   2   0   0   2   0   0   0   0   0   2   0   2   2   2   2   0   2   0   2   0   2   2   0   2   0   0   2   2   2   0   0   0   2   0   2   0   2   0   2   2   0   2   0   0   2   2   2   0   0   0   2   0   2   0   2   0   0   0   0   2   0   0   2   0   2   2   0   0   2   2   2   0   0   2   0   2   2   2   0   2   2   0   0   0   0   0   0   2   0   0   0   0   2   2   0   0   0   0   2   0   0   2   2   2   0   2   0   2   0   2   0   0   2   2   0   2   0   0
 MK-6-13                2   2   2   0   0   2   0   0   0   2   0   0   2   2   2   0   0   0   0   2   0   2   2   0   0   2   0   2   0   2   2   2   0   2   0   0   2   0   0   2   2   0   0   2   2   2   2   2   2   0   0   2   0   2   0   0   2   2   0   2   0   2   0   2   0   2   2   0   0   0   0   2   0   2   2   0   2   0   2   0   0   2   2   0   0   0   0   0   0   0   0   2   0   2   2   2   2   0   2   0   0   0   2   2   2   2   2   0   2   2   2   0   0   2   2   0   0   0   2   0   2   2   0   2   0   0   2   2   2   0   0   0   2   0   2   0   2   0   0   0   0   2   0   0   2   0   2   2   0   0   2   0   2   0   0   2   2   2   2   2   0   2   2   0   0   0   2   0   0   2   0   0   0   0   2   2   0   0   0   0   2   0   0   2   2   2   2   2   0   2   0   2   0   0   2   2   0   2   0   0
 MK-6-14                2   2   2   0   0   2   0   0   0   2   0   0   2   0   2   2   0   0   0   2   0   2   2   0   0   2   0   2   0   2   2   0   0   2   0   0   2   0   0   2   2   2   0   2   0   0   2   2   2   2   0   2   0   2   0   0   2   2   2   2   2   2   0   2   0   2   2   0   0   2   0   2   0   2   2   0   2   0   2   0   0   0   2   2   0   2   0   0   0   0   0   2   0   2   2   2   2   0   2   0   0   0   2   2   0   2   2   2   2   2   2   0   0   2   2   2   0   0   2   2   0   2   0   2   0   0   0   2   2   0   0   0   2   0   2   0   2   0   2   0   0   2   0   0   2   0   2   0   0   0   0   0   2   2   0   2   2   2   2   2   0   2   2   0   0   0   2   0   0   2   0   0   2   0   2   2   0   0   0   0   0   0   0   0   2   2   2   2   0   2   0   2   0   0   2   2   0   2   0   0
 MK-6-15                2   2   2   0   0   2   0   0   2   2   0   2   2   2   2   2   0   0   0   2   0   2   2   0   0   2   0   2   0   2   2   0   0   2   0   0   2   0   0   2   2   2   0   2   0   0   2   2   2   2   0   2   0   2   0   0   2   2   2   2   2   2   0   2   0   2   2   0   0   0   0   0   0   2   2   0   2   0   2   0   0   0   2   2   0   2   0   0   0   0   0   2   0   2   2   2   2   0   0   2   2   0   2   2   0   2   2   2   2   2   2   0   2   2   2   2   2   0   2   2   2   2   0   2   0   0   0   2   2   2   0   0   2   0   2   0   2   0   2   0   2   2   0   0   2   0   2   0   0   0   0   0   2   2   0   2   2   2   2   2   0   2   0   0   2   0   2   2   0   2   0   0   2   0   2   2   0   0   0   0   0   0   0   0   2   2   2   2   0   2   0   2   0   0   2   2   0   0   0   2
 MK-6-16                2   2   2   0   0   2   0   0   2   2   0   2   2   2   2   0   0   0   0   2   0   2   2   0   0   2   0   2   2   2   2   0   0   2   0   0   0   0   2   2   2   2   0   2   0   0   2   2   2   2   0   2   0   2   0   0   2   2   2   2   2   2   0   2   0   2   2   0   0   0   0   0   0   2   2   0   2   0   2   0   0   0   2   2   0   2   0   0   0   0   0   0   0   2   2   2   2   2   0   2   2   0   2   2   0   2   2   2   2   2   2   0   2   2   0   2   2   0   2   2   0   2   0   2   0   0   2   2   2   2   0   0   2   0   2   0   0   0   2   0   2   2   0   0   2   2   2   0   0   0   0   0   2   0   0   2   2   2   2   2   0   2   0   0   2   0   2   2   0   2   0   2   0   0   2   2   0   0   0   0   0   0   0   0   2   2   2   0   0   2   2   2   0   0   0   2   0   0   0   2
 
!****************************************** Phenotypic Data **********************************************************
!-100.0 is resevred for missing phenotype
SimulatedTrait1        14.6058   16.6609   13.9212   14.4877   13.1250   13.8147   16.7573   16.0646   13.1044   14.0267   15.7552   14.2527   17.9502   15.1960   15.8165   17.4282   15.1309   12.9456   15.2214   16.3451   16.6279   16.8024   18.3199   16.2081   14.6697   16.1944   14.6696   15.1163   14.7773   15.4172   13.9830   13.5551   14.9474   13.8511   15.8140   14.7199   14.0693   13.3256   14.6272   16.5769   13.1832   14.5714   15.3510   16.5151   14.9743   15.7264   14.0453   13.1667   14.6610   14.8833   15.3464   14.3385   13.3541   12.8983   13.6816   14.3628   15.4600   14.4740   16.1503   15.9289   15.2947   13.7785   15.7656   16.4893   14.3194   13.4790   13.8178   14.9179   15.1575   15.7656   15.7030   16.0816   14.5265   13.5057   12.9864   13.1303   14.1182   14.2480   14.5411   14.3959   14.1348   15.7217   16.4902   14.0588   15.5738   16.3917   14.0942   15.7548   15.3763   16.8690   15.3720   15.1351   16.4439   13.8294   18.1023   15.2109   16.1306   15.3560   15.2302   15.0126   15.7346   15.9511   15.7333   16.9735   15.8523   15.2692   15.6828   15.0262   12.7093   15.8164   15.1687   15.2071   15.7219   15.2061   16.0744   14.5383   14.3075   16.1657   17.0770   17.2192   12.9645   13.3963   15.4807   15.0203   13.6765   15.1588   15.4887   14.4045   16.4783   16.6819   14.2723   16.8721   15.2911   15.9435   14.7236   14.5262   16.4897   15.9040   14.7059   14.4380   16.9146   13.3656   13.7573   14.6645   14.2185   14.6446   13.9049   14.0546   14.5726   15.9164   15.5647   17.4900   16.9388   15.7154   15.3815   16.9161   15.2310   15.4962   15.4007   13.9099   15.8064   15.5872   15.2971   14.8757   16.7495   14.8294   13.6053   14.8228   16.4404   15.4636   17.1435   15.4244   16.1357   15.8836   13.4580   12.7794   13.0468   14.4102   16.1562   14.6076   15.7077   14.7304   13.8995   14.0245   16.1964   15.1447   15.8124   16.6628   16.8513   15.9464   15.5872   16.0361   14.4240   16.2058   13.9219   16.9987   15.5548   12.4722   14.2835   16.0336
SimulatedTrait2        10.5737    9.8762   10.0361   10.7535    9.8975   10.1873   10.4348    9.7093   11.3479    9.9571    9.4468   11.1566    8.9397    8.9461    9.8844    9.3573    9.7080   10.1078    9.8274   10.2614    9.6881    9.1938    9.6138    9.7755   10.5273    9.4583   11.1052    9.6538   10.7982    8.6182   10.8778    9.2943   10.5240   11.6908   10.4911    8.9589   11.2809    9.6787    9.4607    9.4242   11.1435   10.1553   10.3425    9.6673    9.1414    9.8692   11.1198   10.6208   10.1104   10.0425   10.3298   10.3049    9.7871    9.8534    9.3513    9.9839    9.2723   10.3506    9.1336   11.1298   10.0455   10.1044    9.0035    9.1707   10.4242   10.8563   10.1945    9.5193    9.4541    9.8492   10.1070    9.2627   10.2033   10.6373   10.2118   10.4489   11.8010   10.6962   11.1707   10.0566    8.9515    9.0693   10.0840   10.3147   11.0837    9.3264    9.9122   10.3938   10.3546   10.6891   11.6769    9.5489    8.4516   11.9862    8.7493   10.7285   10.5675   10.3523    9.6588    9.6884    9.2858   10.1475    8.8980    9.7144    9.6622   10.3423   10.7024   10.2486   10.6532    9.4470    9.0316   10.0373    9.9281    9.6172   10.2282   11.2666    8.5896   10.2298    9.6499    9.6249   10.7017   11.3882    9.7005    9.8048   11.1459   10.0581   10.6825   10.2848   10.3629    9.9226   10.0834    9.3898   10.5536    9.5976   10.0164   11.2943    9.9886   10.0191   10.4263   10.1775    9.8837   10.4983   10.2733    9.8428   10.8480   10.3183   10.7964   10.5856    9.5623   10.8695   10.7021    9.2042   10.5445    9.8122    9.1517   10.1569   10.0210    9.9234    9.0278   10.6454    9.5611    8.9917    8.8345   11.1226    9.3564    9.6773    9.6617   10.6232    9.8820   11.1097    9.3059   10.3528    9.9647    8.9189   10.0513   10.4097   10.7260   10.8328    9.9401    9.4785   10.2028   10.6058   10.2102   10.1991   10.0933   10.0315    9.3066    8.8446    8.8637    9.5610    9.8993    9.2472   10.1718   11.1401   10.1516    9.7903    9.9082    9.3062   10.4405    9.2552
 
